# Supplementary material for: A first-principles phase field method for quantitatively predicting multi-composition phase separation without thermodynamic empirical parameter
Source: Nat Commun. 2019 Aug 1;10:3451. doi: 10.1038/s41467-019-11248-z (PMC6671953; doi:10.1038/s41467-019-11248-z)
Supplement: Supplementary file 3 — Source Data [file 41467_2019_11248_MOESM3_ESM.zip]

Archive with 253 entries (212 files):
- supplementary-files/code/
- supplementary-files/code/FPPFModel-code/
- supplementary-files/code/FPPFModel-code/3d-gnuplot
- supplementary-files/code/FPPFModel-code/demo/
- supplementary-files/code/FPPFModel-code/demo/2D/
- supplementary-files/code/FPPFModel-code/demo/2D/Ni65%-phi_Ni-3.1-phi_Al-1.90/
- supplementary-files/code/FPPFModel-code/demo/2D/Ni65%-phi_Ni-3.1-phi_Al-1.90/3d-gnuplot
- supplementary-files/code/FPPFModel-code/demo/2D/Ni65%-phi_Ni-3.1-phi_Al-1.90/coordinate
- supplementary-files/code/FPPFModel-code/demo/2D/Ni65%-phi_Ni-3.1-phi_Al-1.90/in_para
- supplementary-files/code/FPPFModel-code/demo/2D/Ni65%-phi_Ni-3.1-phi_Al-1.90/input
- supplementary-files/code/FPPFModel-code/demo/3D/
- supplementary-files/code/FPPFModel-code/demo/3D/Ni82%-phi_Ni-4.1-phi_Al-0.90/
- supplementary-files/code/FPPFModel-code/demo/3D/Ni82%-phi_Ni-4.1-phi_Al-0.90/3d-gnuplot
- supplementary-files/code/FPPFModel-code/demo/3D/Ni82%-phi_Ni-4.1-phi_Al-0.90/coordinate
- supplementary-files/code/FPPFModel-code/demo/3D/Ni82%-phi_Ni-4.1-phi_Al-0.90/in_para
- supplementary-files/code/FPPFModel-code/demo/3D/Ni82%-phi_Ni-4.1-phi_Al-0.90/input
- supplementary-files/code/FPPFModel-code/demo/3D/Ni82%-phi_Ni-4.1-phi_Al-0.90/plotplane.f90
- supplementary-files/code/FPPFModel-code/demo/3D/Ni82%-phi_Ni-4.1-phi_Al-0.90/README
- supplementary-files/code/FPPFModel-code/demo/Percent-to-phi_X-conversion.xlsx
- supplementary-files/code/FPPFModel-code/FPPFModel
- supplementary-files/code/FPPFModel-code/FPPFModel.f90
- supplementary-files/code/FPPFModel-code/LICENSE.txt
- supplementary-files/code/FPPFModel-code/Makefile
- supplementary-files/code/FPPFModel-code/Manager.f90
- supplementary-files/code/FPPFModel-code/README
- supplementary-files/code/FPPFModel-code/Util_mod.f90
- supplementary-files/code/FPPFModel-code/Variables.f90
- supplementary-files/code/pot-renorm/
- supplementary-files/code/pot-renorm/bcc/
- supplementary-files/code/pot-renorm/bcc/Boltzweight-A1B1.f
- supplementary-files/code/pot-renorm/bcc/data-A1B1-A.dat
- supplementary-files/code/pot-renorm/bcc/data-A1B1-B.dat
- supplementary-files/code/pot-renorm/bcc/generate-POSCAR/
- supplementary-files/code/pot-renorm/bcc/generate-POSCAR/bccsym3-A1B1-A.f
- supplementary-files/code/pot-renorm/bcc/generate-POSCAR/bccsym3-A1B1-B.f
- supplementary-files/code/pot-renorm/bcc/generate-POSCAR/fccws.f
- supplementary-files/code/pot-renorm/bcc/generate-POSCAR/sym-op.dat
- supplementary-files/code/pot-renorm/Boltzweight-A1B1.f
- supplementary-files/code/pot-renorm/Boltzweight-A1B3.f
- supplementary-files/code/pot-renorm/Boltzweight-A3B1.f
- supplementary-files/code/pot-renorm/Boltzweight-pureM.f
- supplementary-files/code/pot-renorm/Boltzweight-pureM-copy.f
- supplementary-files/code/pot-renorm/data-A0B4.dat
- supplementary-files/code/pot-renorm/data-A1B1-A.dat
- supplementary-files/code/pot-renorm/data-A1B1-B.dat
- supplementary-files/code/pot-renorm/data-A1B3-A.dat
- supplementary-files/code/pot-renorm/data-A1B3-B.dat
- supplementary-files/code/pot-renorm/data-A3B1-A.dat
- supplementary-files/code/pot-renorm/data-A3B1-B.dat
- supplementary-files/code/pot-renorm/data-A4B0.dat
- supplementary-files/code/pot-renorm/generation-of-POSCAR/
- supplementary-files/code/pot-renorm/generation-of-POSCAR/fccsym3-A0B4.f
- supplementary-files/code/pot-renorm/generation-of-POSCAR/fccsym3-A1B1-A.f
- supplementary-files/code/pot-renorm/generation-of-POSCAR/fccsym3-A1B1-B.f
- supplementary-files/code/pot-renorm/generation-of-POSCAR/fccsym3-A1B3-A.f
- supplementary-files/code/pot-renorm/generation-of-POSCAR/fccsym3-A1B3-B.f
- supplementary-files/code/pot-renorm/generation-of-POSCAR/fccsym3-A3B1-A.f
- supplementary-files/code/pot-renorm/generation-of-POSCAR/fccsym3-A3B1-B.f
- supplementary-files/code/pot-renorm/generation-of-POSCAR/fccsym3-A4B0.f
- supplementary-files/code/pot-renorm/generation-of-POSCAR/fccws.f
- supplementary-files/code/pot-renorm/generation-of-POSCAR/README
- supplementary-files/code/pot-renorm/generation-of-POSCAR/sym-op.dat
- supplementary-files/code/pot-renorm/README
- supplementary-files/code/pot-renorm/sym-op.dat
- supplementary-files/data-files/
- supplementary-files/data-files/3d-gnuplot
- supplementary-files/data-files/Fig.4/
- supplementary-files/data-files/Fig.4/3d-gnuplot-Fig4-b
- supplementary-files/data-files/Fig.4/Fig4-a-dotted-lines-bcc.dat
- supplementary-files/data-files/Fig.4/Fig4-a-solid-line-fcc.dat
- supplementary-files/data-files/Fig.4/Fig4-b.dat
- supplementary-files/data-files/Fig.5/
- supplementary-files/data-files/Fig.5/Fig5_b_Ni_0-30%
- supplementary-files/data-files/Fig.5/Fig5_c_Ni_100000-22.0%
- supplementary-files/data-files/Fig.5/Fig5_d_Ni_350000-25.5%
- supplementary-files/data-files/Fig.5/Fig5_e_Ni_100000-30.0%
- supplementary-files/data-files/Fig.5/Fig5_f_Ni_100000-35.5%
- supplementary-files/data-files/Fig.5/Fig5_g_Ni_100000-40.0%
- supplementary-files/data-files/Fig.5/Fig5_h_Ni_100000-41.0%
- supplementary-files/data-files/Fig.5/Fig5_i_Ni_100000-47.0%
- supplementary-files/data-files/Fig.5/Fig5_j_Ni_100000-52.5%
- supplementary-files/data-files/Fig.5/Fig5_k_Ni_100000-60.0%
- supplementary-files/data-files/Fig.5/Fig5_l_Ni_100000-65.0%
- supplementary-files/data-files/Fig.5/Fig5_m_Ni_100000-70.0%
- supplementary-files/data-files/Fig.5/Fig5_n_Ni_100000-75.0%
- supplementary-files/data-files/Fig.5/Fig5_o_Ni_140000-78.0%
- supplementary-files/data-files/Fig.5/Fig5_p_Ni_140000-79.0%
- supplementary-files/data-files/Fig.5/Fig5_q_Ni_100000-80.0%
- supplementary-files/data-files/Fig.5/Fig5_r_Ni_100000-82.0%
- supplementary-files/data-files/Fig.5/Fig5_s_Ni_100000-84.0%
- supplementary-files/data-files/Fig.5/Fig5_t_Ni_100000-92.0%
- supplementary-files/data-files/Fig.6/
- supplementary-files/data-files/Fig.6/Fig6-a-Ni30%/
- supplementary-files/data-files/Fig.6/Fig6-a-Ni30%/out_Ni_0-30.0%
- supplementary-files/data-files/Fig.6/Fig6-a-Ni30%/out_Ni_100000-30.0%
- supplementary-files/data-files/Fig.6/Fig6-a-Ni30%/out_Ni_12000-30.0%
- supplementary-files/data-files/Fig.6/Fig6-a-Ni30%/out_Ni_300000-30.0%
- supplementary-files/data-files/Fig.6/Fig6-a-Ni30%/out_Ni_4000-30.0%
- supplementary-files/data-files/Fig.6/Fig6-b-Ni40%/
- supplementary-files/data-files/Fig.6/Fig6-b-Ni40%/out_Ni_0-40.0%%
- supplementary-files/data-files/Fig.6/Fig6-b-Ni40%/out_Ni_1000-40.0%%
- supplementary-files/data-files/Fig.6/Fig6-b-Ni40%/out_Ni_200-40.0%%
- supplementary-files/data-files/Fig.6/Fig6-b-Ni40%/out_Ni_400-40.0%%
- supplementary-files/data-files/Fig.6/Fig6-b-Ni40%/out_Ni_600-40.0%%
- supplementary-files/data-files/Fig.6/Fig6-c-Ni41%/
- supplementary-files/data-files/Fig.6/Fig6-c-Ni41%/out_Ni_0-41.0%
- supplementary-files/data-files/Fig.6/Fig6-c-Ni41%/out_Ni_100000-41.0%
- supplementary-files/data-files/Fig.6/Fig6-c-Ni41%/out_Ni_20000-41.0%
- supplementary-files/data-files/Fig.6/Fig6-c-Ni41%/out_Ni_4000-41.0%
- supplementary-files/data-files/Fig.6/Fig6-c-Ni41%/out_Ni_60000-41.0%
- supplementary-files/data-files/Fig.6/Fig6-d-Ni60%/
- supplementary-files/data-files/Fig.6/Fig6-d-Ni60%/out_Ni_0-60.0%
- supplementary-files/data-files/Fig.6/Fig6-d-Ni60%/out_Ni_100000-60.0%
- supplementary-files/data-files/Fig.6/Fig6-d-Ni60%/out_Ni_10000-60.0%
- supplementary-files/data-files/Fig.6/Fig6-d-Ni60%/out_Ni_4000-60.0%
- supplementary-files/data-files/Fig.6/Fig6-d-Ni60%/out_Ni_60000-60.0%
- supplementary-files/data-files/Fig.6/Fig6-e-Ni65%/
- supplementary-files/data-files/Fig.6/Fig6-e-Ni65%/out_Ni_0-65.0%
- supplementary-files/data-files/Fig.6/Fig6-e-Ni65%/out_Ni_100000-65.0%
- supplementary-files/data-files/Fig.6/Fig6-e-Ni65%/out_Ni_10000-65.0%
- supplementary-files/data-files/Fig.6/Fig6-e-Ni65%/out_Ni_40000-65.0%
- supplementary-files/data-files/Fig.6/Fig6-e-Ni65%/out_Ni_4000-65.0%
- supplementary-files/data-files/Fig.6/Fig6-f-Ni75%/
- supplementary-files/data-files/Fig.6/Fig6-f-Ni75%/out_Ni_0-75.0%
- supplementary-files/data-files/Fig.6/Fig6-f-Ni75%/out_Ni_1000-75.0%
- supplementary-files/data-files/Fig.6/Fig6-f-Ni75%/out_Ni_20000-75.0%
- supplementary-files/data-files/Fig.6/Fig6-f-Ni75%/out_Ni_400-75.0%
- supplementary-files/data-files/Fig.6/Fig6-f-Ni75%/out_Ni_600-75.0%
- supplementary-files/data-files/Fig.6/Fig6-g-Ni78%/
- supplementary-files/data-files/Fig.6/Fig6-g-Ni78%/out_Ni_0-78.0%
- supplementary-files/data-files/Fig.6/Fig6-g-Ni78%/out_Ni_120000-78.0%
- supplementary-files/data-files/Fig.6/Fig6-g-Ni78%/out_Ni_140000-78.0%
- supplementary-files/data-files/Fig.6/Fig6-g-Ni78%/out_Ni_2000-78.0%
- supplementary-files/data-files/Fig.6/Fig6-g-Ni78%/out_Ni_6000-78.0%
- supplementary-files/data-files/Fig.6/Fig6-g-Ni78%/out_Ni_80000-78.0%
- supplementary-files/data-files/Fig.6/Fig6-h-Ni82%/
- supplementary-files/data-files/Fig.6/Fig6-h-Ni82%/out_Ni_0-82.0%
- supplementary-files/data-files/Fig.6/Fig6-h-Ni82%/out_Ni_100000-82.0%
- supplementary-files/data-files/Fig.6/Fig6-h-Ni82%/out_Ni_10000-82.0%
- supplementary-files/data-files/Fig.6/Fig6-h-Ni82%/out_Ni_40000-82.0%
- supplementary-files/data-files/Fig.6/Fig6-h-Ni82%/out_Ni_4000-82.0%
- supplementary-files/data-files/Fig.6/Fig6-i-Ni92%/
- supplementary-files/data-files/Fig.6/Fig6-i-Ni92%/out_Ni_0-92.0%
- supplementary-files/data-files/Fig.6/Fig6-i-Ni92%/out_Ni_100000-92.0%
- supplementary-files/data-files/Fig.6/Fig6-i-Ni92%/out_Ni_20000-92.0%
- supplementary-files/data-files/Fig.6/Fig6-i-Ni92%/out_Ni_2000-92.0%
- supplementary-files/data-files/Fig.6/Fig6-i-Ni92%/out_Ni_50-92.0%
- supplementary-files/data-files/Fig.7/
- supplementary-files/data-files/Fig.7/3d-gnuplot-plane
- supplementary-files/data-files/Fig.7/Fig7-a-b-Ni30%/
- supplementary-files/data-files/Fig.7/Fig7-a-b-Ni30%/out_Ni_0-16.0
- supplementary-files/data-files/Fig.7/Fig7-a-b-Ni30%/out_Ni_0-16.0.eps
- supplementary-files/data-files/Fig.7/Fig7-a-b-Ni30%/out_Ni_0-24.0
- supplementary-files/data-files/Fig.7/Fig7-a-b-Ni30%/out_Ni_0-24.0.eps
- supplementary-files/data-files/Fig.7/Fig7-a-b-Ni30%/out_Ni_0-8.0
- supplementary-files/data-files/Fig.7/Fig7-a-b-Ni30%/out_Ni_0-8.0.eps
- supplementary-files/data-files/Fig.7/Fig7-a-b-Ni30%/out_Ni_100000-16.0
- supplementary-files/data-files/Fig.7/Fig7-a-b-Ni30%/out_Ni_100000-16.0.eps
- supplementary-files/data-files/Fig.7/Fig7-a-b-Ni30%/out_Ni_100000-24.0
- supplementary-files/data-files/Fig.7/Fig7-a-b-Ni30%/out_Ni_100000-24.0.eps
- supplementary-files/data-files/Fig.7/Fig7-a-b-Ni30%/out_Ni_100000-8.0
- supplementary-files/data-files/Fig.7/Fig7-a-b-Ni30%/out_Ni_100000-8.0.eps
- supplementary-files/data-files/Fig.7/Fig7-a-b-Ni30%/out_Ni_3D_100000
- supplementary-files/data-files/Fig.7/Fig7-c-Ni40%/
- supplementary-files/data-files/Fig.7/Fig7-c-Ni40%/out_Ni_100000-16.0
- supplementary-files/data-files/Fig.7/Fig7-c-Ni40%/out_Ni_100000-16.0.eps
- supplementary-files/data-files/Fig.7/Fig7-c-Ni40%/out_Ni_100000-24.0
- supplementary-files/data-files/Fig.7/Fig7-c-Ni40%/out_Ni_100000-24.0.eps
- supplementary-files/data-files/Fig.7/Fig7-c-Ni40%/out_Ni_100000-8.0
- supplementary-files/data-files/Fig.7/Fig7-c-Ni40%/out_Ni_100000-8.0.eps
- supplementary-files/data-files/Fig.7/Fig7-c-Ni40%/out_Ni_3D_100000
- supplementary-files/data-files/Fig.7/Fig7-d-Ni41%/
- supplementary-files/data-files/Fig.7/Fig7-d-Ni41%/out_Ni_100000-16.0
- supplementary-files/data-files/Fig.7/Fig7-d-Ni41%/out_Ni_100000-16.0.eps
- supplementary-files/data-files/Fig.7/Fig7-d-Ni41%/out_Ni_100000-24.0
- supplementary-files/data-files/Fig.7/Fig7-d-Ni41%/out_Ni_100000-24.0.eps
- supplementary-files/data-files/Fig.7/Fig7-d-Ni41%/out_Ni_100000-8.0
- supplementary-files/data-files/Fig.7/Fig7-d-Ni41%/out_Ni_100000-8.0.eps
- supplementary-files/data-files/Fig.7/Fig7-d-Ni41%/out_Ni_3D_100000
- supplementary-files/data-files/Fig.7/Fig7-e-Ni52.5%/
- supplementary-files/data-files/Fig.7/Fig7-e-Ni52.5%/out_Ni_100000-16.0
- supplementary-files/data-files/Fig.7/Fig7-e-Ni52.5%/out_Ni_100000-16.0.eps
- supplementary-files/data-files/Fig.7/Fig7-e-Ni52.5%/out_Ni_100000-24.0
- supplementary-files/data-files/Fig.7/Fig7-e-Ni52.5%/out_Ni_100000-24.0.eps
- supplementary-files/data-files/Fig.7/Fig7-e-Ni52.5%/out_Ni_100000-8.0
- supplementary-files/data-files/Fig.7/Fig7-e-Ni52.5%/out_Ni_100000-8.0.eps
- supplementary-files/data-files/Fig.7/Fig7-e-Ni52.5%/out_Ni_3D_100000
- supplementary-files/data-files/Fig.7/Fig7-f-Ni70%/
- supplementary-files/data-files/Fig.7/Fig7-f-Ni70%/out_Ni_100000-16.0
- supplementary-files/data-files/Fig.7/Fig7-f-Ni70%/out_Ni_100000-16.0.eps
- supplementary-files/data-files/Fig.7/Fig7-f-Ni70%/out_Ni_100000-24.0
- supplementary-files/data-files/Fig.7/Fig7-f-Ni70%/out_Ni_100000-24.0.eps
- supplementary-files/data-files/Fig.7/Fig7-f-Ni70%/out_Ni_100000-8.0
- supplementary-files/data-files/Fig.7/Fig7-f-Ni70%/out_Ni_100000-8.0.eps
- supplementary-files/data-files/Fig.7/Fig7-f-Ni70%/out_Ni_3D_100000
- supplementary-files/data-files/Fig.7/Fig7-g-Ni75%/
- supplementary-files/data-files/Fig.7/Fig7-g-Ni75%/out_Ni_100000-16.0
- supplementary-files/data-files/Fig.7/Fig7-g-Ni75%/out_Ni_100000-16.0.eps
- supplementary-files/data-files/Fig.7/Fig7-g-Ni75%/out_Ni_100000-24.0
- supplementary-files/data-files/Fig.7/Fig7-g-Ni75%/out_Ni_100000-24.0.eps
- supplementary-files/data-files/Fig.7/Fig7-g-Ni75%/out_Ni_100000-8.0
- supplementary-files/data-files/Fig.7/Fig7-g-Ni75%/out_Ni_100000-8.0.eps
- supplementary-files/data-files/Fig.7/Fig7-g-Ni75%/out_Ni_3D_100000
- supplementary-files/data-files/Fig.7/Fig7-h-Ni82%/
- supplementary-files/data-files/Fig.7/Fig7-h-Ni82%/out_Ni_100000-16.0
- supplementary-files/data-files/Fig.7/Fig7-h-Ni82%/out_Ni_100000-16.0.eps
- supplementary-files/data-files/Fig.7/Fig7-h-Ni82%/out_Ni_100000-24.0
- supplementary-files/data-files/Fig.7/Fig7-h-Ni82%/out_Ni_100000-24.0.eps
- supplementary-files/data-files/Fig.7/Fig7-h-Ni82%/out_Ni_100000-8.0
- supplementary-files/data-files/Fig.7/Fig7-h-Ni82%/out_Ni_100000-8.0.eps
- supplementary-files/data-files/Fig.7/Fig7-h-Ni82%/out_Ni_3D_100000
- supplementary-files/data-files/Fig.7/Fig7-i-Ni92%/
- supplementary-files/data-files/Fig.7/Fig7-i-Ni92%/out_Ni_100000-16.0
- supplementary-files/data-files/Fig.7/Fig7-i-Ni92%/out_Ni_100000-16.0.eps
- supplementary-files/data-files/Fig.7/Fig7-i-Ni92%/out_Ni_100000-24.0
- supplementary-files/data-files/Fig.7/Fig7-i-Ni92%/out_Ni_100000-24.0.eps
- supplementary-files/data-files/Fig.7/Fig7-i-Ni92%/out_Ni_100000-8.0
- supplementary-files/data-files/Fig.7/Fig7-i-Ni92%/out_Ni_100000-8.0.eps
- supplementary-files/data-files/Fig.7/Fig7-i-Ni92%/out_Ni_3D_100000
- supplementary-files/data-files/Fig.S1/
- supplementary-files/data-files/Fig.S1/FigS1-a-Ni-60%/
- supplementary-files/data-files/Fig.S1/FigS1-a-Ni-60%/out_Ni_10000
- supplementary-files/data-files/Fig.S1/FigS1-a-Ni-60%/out_Ni_10000.eps
- supplementary-files/data-files/Fig.S1/FigS1-a-Ni-60%/out_Ni_100000
- supplementary-files/data-files/Fig.S1/FigS1-a-Ni-60%/out_Ni_100000.eps
- supplementary-files/data-files/Fig.S1/FigS1-a-Ni-60%/out_Ni_40000
- supplementary-files/data-files/Fig.S1/FigS1-a-Ni-60%/out_Ni_40000.eps
- supplementary-files/data-files/Fig.S1/FigS1-b-Ni-60%/
- supplementary-files/data-files/Fig.S1/FigS1-b-Ni-60%/out_free_10000
- supplementary-files/data-files/Fig.S1/FigS1-b-Ni-60%/out_free_10000.eps
- supplementary-files/data-files/Fig.S1/FigS1-b-Ni-60%/out_free_100000
- supplementary-files/data-files/Fig.S1/FigS1-b-Ni-60%/out_free_100000.eps
- supplementary-files/data-files/Fig.S1/FigS1-b-Ni-60%/out_free_40000
- supplementary-files/data-files/Fig.S1/FigS1-b-Ni-60%/out_free_40000.eps
- supplementary-files/data-files/Fig.S1/FigS1-c-Ni-60%/
- supplementary-files/data-files/Fig.S1/FigS1-c-Ni-60%/out_dfree_10000
- supplementary-files/data-files/Fig.S1/FigS1-c-Ni-60%/out_dfree_10000.eps
- supplementary-files/data-files/Fig.S1/FigS1-c-Ni-60%/out_dfree_100000
- supplementary-files/data-files/Fig.S1/FigS1-c-Ni-60%/out_dfree_100000.eps
- supplementary-files/data-files/Fig.S1/FigS1-c-Ni-60%/out_dfree_40000
- supplementary-files/data-files/Fig.S1/FigS1-c-Ni-60%/out_dfree_40000.eps
- supplementary-files/data-files/Fig.S1/FigS1-d.dat
- supplementary-files/data-files/Fig.S2/
- supplementary-files/data-files/Fig.S2/FigS2-a-1300K/
- supplementary-files/data-files/Fig.S2/FigS2-a-1300K/out_Ni_160000
- supplementary-files/data-files/Fig.S2/FigS2-a-1300K/out_Ni_160000.eps
- supplementary-files/data-files/Fig.S2/FigS2-b-1420K/
- supplementary-files/data-files/Fig.S2/FigS2-b-1420K/out_Ni_160000
- supplementary-files/data-files/Fig.S2/FigS2-b-1420K/out_Ni_160000.eps
- supplementary-files/data-files/Fig.S2/FigS2-c-1550K/
- supplementary-files/data-files/Fig.S2/FigS2-c-1550K/out_Ni_160000
- supplementary-files/data-files/Fig.S2/FigS2-c-1550K/out_Ni_160000.eps.png
- supplementary-files/data-files/README
