# Supplementary material for: A first-principles phase field method for quantitatively predicting multi-composition phase separation without thermodynamic empirical parameter
Source: Nat Commun. 2019 Aug 1;10:3451. doi: 10.1038/s41467-019-11248-z (PMC6671953; doi:10.1038/s41467-019-11248-z)
Supplement: Supplementary file 3 — Source Data [file 41467_2019_11248_MOESM3_ESM.zip › supplementary-files/code/FPPFModel-code/3d-gnuplot]

g=102
m=4000
p=4000
set yrange [0:g]            
set xrange [0:g]            
set cbrange [-0.50:5.5]
set xtics offset 0,0.6 font "Helvetica,25" 
set ytics offset 1 font "Helvetica,25" 
set cbtics offset -1 font "Helvetica,25"
set iso 100
set sam 100
unset key
unset sur
set size square
set view map
set pm3d at b
set terminal postscript eps enhanced color font 'Helvetica,25'
 do for [i=0:m:p]{                                    
 set output 'out_Ni_'.i.'.eps'                                
 splot 'out_Ni_'.i.''      
 }
 do for [j=0:m:p]{                                    
 set output 'out_Al_'.j.'.eps'                                
 splot 'out_Al_'.j.''      
 }
