# Supplementary material for: A first-principles phase field method for quantitatively predicting multi-composition phase separation without thermodynamic empirical parameter
Source: Nat Commun. 2019 Aug 1;10:3451. doi: 10.1038/s41467-019-11248-z (PMC6671953; doi:10.1038/s41467-019-11248-z)
Supplement: Supplementary file 3 — Source Data [file 41467_2019_11248_MOESM3_ESM.zip › supplementary-files/code/FPPFModel-code/demo/2D/Ni65%-phi_Ni-3.1-phi_Al-1.90/coordinate]

22
   0.69803922 0.65098039  1.00
   0.90333333 0.23544954  1.00
   0.10980392 0.50196078  1.00
   0.80784314 0.37647059  1.00
   0.19607843 0.90196078  1.00
   0.64313725 0.12549020  1.00
   0.32156863 0.40784314  1.00
   0.48627451 0.93333333  1.00
   0.76078431 0.81568627  1.00
   0.61176471 0.76862745  1.00
   0.11764706 0.78431373  1.00
   0.83137255 0.61176471  -1.00
   0.38431373 0.63529412  -1.00
   0.62745098 0.50196078  -1.00
   0.43137255 0.12549020  -1.00
   0.55686275 0.40000000  -1.00
   0.17254902 0.20392157  -1.00
   0.88627451 0.73725490  -1.00
   0.27450980 0.58039216  -1.00
   0.36862745 0.78431373  -1.00
   0.36078431 0.27450980  -1.00
   0.47843137 0.51764706  -1.00
