# Supplementary material for: A first-principles phase field method for quantitatively predicting multi-composition phase separation without thermodynamic empirical parameter
Source: Nat Commun. 2019 Aug 1;10:3451. doi: 10.1038/s41467-019-11248-z (PMC6671953; doi:10.1038/s41467-019-11248-z)
Supplement: Supplementary file 3 — Source Data [file 41467_2019_11248_MOESM3_ESM.zip › supplementary-files/code/FPPFModel-code/demo/2D/Ni65%-phi_Ni-3.1-phi_Al-1.90/in_para]

6            
0.00000000  -1.89529300  -6.03010990  -10.47548900  -14.11300000  -9.13236570  14.50865900
-1.71723080  -7.51497540  -12.89590800  -17.5230000  -16.53852800  3.54011290  19.21715000
-7.09852820  -14.12738600  -20.9620000  -23.26176000  -8.15098720  8.25700030  24.68880400
-13.85164500  -21.44700000  -24.92433100  -11.40171000  -3.43084460  13.76619600  130.00000000
-21.25000000  -25.39282100  -14.68370000  -7.62655420  1.99626130  130.00000000  170.00000000
-26.16800800  -14.45805100  -9.20441380  -1.92760250  130.00000000  170.00000000  220.00000000
-14.96365100  -10.01656400  -3.98970060  90.00000000  150.00000000  200.00000000  240.00000000
