# Supplementary material for: A first-principles phase field method for quantitatively predicting multi-composition phase separation without thermodynamic empirical parameter
Source: Nat Commun. 2019 Aug 1;10:3451. doi: 10.1038/s41467-019-11248-z (PMC6671953; doi:10.1038/s41467-019-11248-z)
Supplement: Supplementary file 3 — Source Data [file 41467_2019_11248_MOESM3_ESM.zip › supplementary-files/code/FPPFModel-code/demo/2D/Ni65%-phi_Ni-3.1-phi_Al-1.90/input]

2            :: 2D calculation
3.1          :: phi_Ni 
1.90         :: phi_Al 
6.0          :: radius of the seed
0.8d0        :: dx
0.00125d0    :: dt, M = 1.0
0.5          :: the gradient energy coefficient, epsilon_x
0            :: restart
20000         :: time steps interval at which output file is written
100000        :: maximum time step
128          :: Nx
128          :: Ny
1            :: Nz
0.3          :: amplitude of seeds, the c parameter
0.5          :: amplitude for random fluctuation
0.05000      :: coefficient for the polynomial in free energy boundary
