# Supplementary material for: A first-principles phase field method for quantitatively predicting multi-composition phase separation without thermodynamic empirical parameter
Source: Nat Commun. 2019 Aug 1;10:3451. doi: 10.1038/s41467-019-11248-z (PMC6671953; doi:10.1038/s41467-019-11248-z)
Supplement: Supplementary file 3 — Source Data [file 41467_2019_11248_MOESM3_ESM.zip › supplementary-files/code/FPPFModel-code/demo/3D/Ni82%-phi_Ni-4.1-phi_Al-0.90/coordinate]

2
   0.69803922 0.65098039  0.500  1.00
   0.48627451 0.33333333  0.500 -1.00
   0.62745098 0.50196078  0.500  -1.00
