# Supplementary material for: A first-principles phase field method for quantitatively predicting multi-composition phase separation without thermodynamic empirical parameter
Source: Nat Commun. 2019 Aug 1;10:3451. doi: 10.1038/s41467-019-11248-z (PMC6671953; doi:10.1038/s41467-019-11248-z)
Supplement: Supplementary file 3 — Source Data [file 41467_2019_11248_MOESM3_ESM.zip › supplementary-files/code/FPPFModel-code/demo/3D/Ni82%-phi_Ni-4.1-phi_Al-0.90/input]

3            :: 3D calculation
4.1         :: phi_Ni
0.90         :: phi_Al
6.0        :: Radius of the seed
0.8d0       ::dx
0.00125d0       ::dt, M = 1.0
0.5       ::W2
0           :: restart
2000         :: time steps interval at which output file is written
10000      :: maximum time step
40         ::Nx
40          ::Ny
40          ::Nz
0.3      :: amplitude of seeds, the c parameter
0.5       :: amplitude for random fluctuation
0.05000    :: coefficient for the polynomial in free energy boundary
