# Supplementary material for: A first-principles phase field method for quantitatively predicting multi-composition phase separation without thermodynamic empirical parameter
Source: Nat Commun. 2019 Aug 1;10:3451. doi: 10.1038/s41467-019-11248-z (PMC6671953; doi:10.1038/s41467-019-11248-z)
Supplement: Supplementary file 3 — Source Data [file 41467_2019_11248_MOESM3_ESM.zip › supplementary-files/code/FPPFModel-code/demo/3D/Ni82%-phi_Ni-4.1-phi_Al-0.90/plotplane.f90]

program plotpl
implicit none
integer Nx,Nz,Ny,i,j,k,pt
integer, parameter    :: Nmax=250
real*8                :: PSI_x(0:Nmax,0:Nmax,0:Nmax)
real*8        :: temp,dx

dx = 0.20000
Nx = 40
Ny=40
Nz=40
write(*,*) "Plane (Nz) to be plotted"
read(*,*) pt
!! read 3D file
    open(102,file='out_Ni_3D_10000')
    do i = 1 , Nx
    do j = 1, Ny
    do k = 1, Nz
      read(102,*) temp, temp, temp, PSI_x(i,j,k)
     
    end do
    end do
    end do
    write(*,*) PSI_x(1,1,1) , PSI_x(Nx,Ny,Nz)
   open(1,file='out_Ni_10000',status='unknown')
    call print_2Dfield(PSI_x, Nx, Ny,pt, 1)
!     do i=1, Nx
!   do j=1, Ny
!     write(1,*) (i)*dx, (j)*dx ,PSI_x(i,j,pt)
!   end do
!     write(1,*)   !  gnu format
!  end do 
  close(1)
end program

!----------------------------------------------------------------------------
!print 2D array signal1 of dimension Nx by Ny into file numbered=file_no
subroutine print_2Dfield(signal1, Nx, Ny,pl, file_no)
!  real*8, dimension(0:,0:,0:)   ::signal1
  integer, parameter    :: Nm=250
  real*8                :: signal1(0:Nm,0:Nm,0:Nm)
  integer                    ::file_no, Nx,Ny !Nx, Ny -number of gridpoints
  integer                    ::i,j,pl
  real*8   :: dx
  dx = 0.8d0

  ! print 2D field              !!!!!!!!!!!
  do i=1, Nx
   do j=1, Ny
     write(file_no,*) (i)*dx, (j)*dx , signal1(i,j,pl)
     10 FORMAT(E23.16)
   end do
     write(file_no,*)   !  gnu format
  end do
end subroutine print_2Dfield

!----------------------------------------------------------------------------
