# Supplementary material for: A first-principles phase field method for quantitatively predicting multi-composition phase separation without thermodynamic empirical parameter
Source: Nat Commun. 2019 Aug 1;10:3451. doi: 10.1038/s41467-019-11248-z (PMC6671953; doi:10.1038/s41467-019-11248-z)
Supplement: Supplementary file 3 — Source Data [file 41467_2019_11248_MOESM3_ESM.zip › supplementary-files/code/FPPFModel-code/demo/3D/Ni82%-phi_Ni-4.1-phi_Al-0.90/README]

1. Use the program "plotplane.f90" to extract data for a specific plane. Enter Nz value corresponding to a plane z=Nz*dx. For example, enter 10 when asked by the program to get cross-section at z=8.0 (dt=0.8).

2. The output of the above program can be plotted using the 3d-gnuplot script as follows:
    gnuplot 3d-gnuplot.

3. Plots will be saved as *.eps files.

4. Change the name of the input and output files in plotplane.f90 and 3d-gnuplot files.
