# Supplementary material for: A first-principles phase field method for quantitatively predicting multi-composition phase separation without thermodynamic empirical parameter
Source: Nat Commun. 2019 Aug 1;10:3451. doi: 10.1038/s41467-019-11248-z (PMC6671953; doi:10.1038/s41467-019-11248-z)
Supplement: Supplementary file 3 — Source Data [file 41467_2019_11248_MOESM3_ESM.zip › supplementary-files/code/FPPFModel-code/demo/Percent-to-phi_X-conversion.xlsx]

## Sheet: Sheet1 (2)
						(Region II)
	n+m=4					n+m=5	Ni_2Al_3
phi_Ni (input file)	x (of Ni_xAl_4-x)	Ni %	phi_Al (input file)		phi_Ni (input file)	x (of Ni_xAl_5-x)	Ni %	phi_Al (input file)
1.375	0.88017	22.0042	3.625		2.5	2	40	3.5
2.38	1.88	47	2.62
2.6	2.1	52.5	2.4
2.9	2.39999	59.9998	2.1
3.1	2.59989	64.9973	1.9
3.3	2.79893	69.9732	1.7
3.5	2.99051	74.7629	1.5
3.67	3.11989	77.9971	1.33
3.8	3.17	79.25	1.2			(Region III and second half of region I)
3.9	3.1953	79.8826	1.1			n+m=4.5
4.1	3.29518	82.3794	0.9		phi_Ni (input file)	x (of Ni_xAl_4.5-x)	Ni %	phi_Al (input file)
4.2	3.36612	84.1529	0.8		1.65	1.15026	25.5612	3.85
4.6	3.68014	92.0035	0.4		1.85	1.35003	30.0006	3.65
					2.1	1.6	35.5556	3.4
					2.35	1.85	41.1111	3.15
