# Supplementary material for: A first-principles phase field method for quantitatively predicting multi-composition phase separation without thermodynamic empirical parameter
Source: Nat Commun. 2019 Aug 1;10:3451. doi: 10.1038/s41467-019-11248-z (PMC6671953; doi:10.1038/s41467-019-11248-z)
Supplement: Supplementary file 3 — Source Data [file 41467_2019_11248_MOESM3_ESM.zip › supplementary-files/code/FPPFModel-code/FPPFModel.f90]

!!
!! Subroutine to perform First Principles Phase Field Model as per Article having doi:
!! 10.1038/s41467-019-11248-z (Nature Communication)
!!
!! Copywrite (c) 2019  Swastibrata Bhattacharyya, Ryoji Sahara and Kaoru Ohno, "A 
!! first-principles phase field method for quantitatively predicting multi-composition
!! phase separation without thermodynamic empirical parameter",
!! Article doi: 10.1038/s41467-019-11248-z (Nature Communication)
!!
!! This program is free software: you can redistribute it and/or modify  it under the terms 
!! of the GNU General Public License as published by the Free Software Foundation, either 
!! version 3 of the License, or (at your option) any later version.
!!
!! This program is distributed in the hope that it will be useful, but WITHOUT ANY WARRANTY; 
!! without even the implied warranty of MERCHANTABILITY or FITNESS FOR A PARTICULAR PURPOSE. 
!! See the GNU General Public License for more details.
!!
!! You should have received a copy of the GNU General Public License along with this program. 
!! If not, see <http://www.gnu.org/licenses/>.
!!
MODULE MAIN
USE COMMON_VARIABLES !!where variables are defined
USE UTIL      !!For printing and random number generation
IMPLICIT NONE

CONTAINS !-----------

 !Main routine 
subroutine phasefield
   if(l_dim.eq.2.0d0) then
  write(*,*) "***************************************************"
  write(*,*) "**                2D simulation                  **"
  write(*,*) "***************************************************"
   allocate(grad2(0:Nmax2,0:Nmax2,0:1))
   allocate(RHS(0:Nmax2,0:Nmax2,0:1))
   allocate(grad2mu(0:Nmax2,0:Nmax2,0:1))
   allocate(PHI_x(0:Nmax2,0:Nmax2,0:1))
   allocate(PHI_free(0:Nmax2,0:Nmax2,0:1))
   allocate(grad2X(0:Nmax2,0:Nmax2,0:1))
   allocate(RHS_X(0:Nmax2,0:Nmax2,0:1))
   allocate(grad2muX(0:Nmax2,0:Nmax2,0:1))
   allocate(PHI_y(0:Nmax2,0:Nmax2,0:1))
   allocate(grad2Y(0:Nmax2,0:Nmax2,0:1))
   allocate(RHS_Y(0:Nmax2,0:Nmax2,0:1))
   allocate(grad2muY(0:Nmax2,0:Nmax2,0:1))
   allocate(Free(0:Nmax2,0:Nmax2))

! Print free energy
   open(11,file='Free.dat',status='unknown')
    do k=1, 465
    x = 0.050000000*(k-60)
     do j=1, 465
    y= 0.050000000*(j-60)
     F_en1 = F_en(x,y,En,cube)
   write(11,*) x, y , F_en1
   end do
     write(11,*)   !  gnu format
   end do
       close(11)
!initialization idum (random seed) for random number generation in gasdev()

  call srand(idum)

!Initial microstructure for PHI_Ni (PHI_x) and PHI_Al (PHI_y)
! the homogeneous matrix
      PHI_x= X_ini
      PHI_y= Y_ini
! the initial seeds 
   do ii=1,nseed
    BB(ii,1) = BB(ii,1)*Nx
    BB(ii,2) = BB(ii,2)*Ny 
!   write(*,*) "Test, coord ", BB(ii,1), BB(ii,2)
    minX=nint(BB(ii,1))-Rad
    maxX=nint(BB(ii,1))+Rad
    minY=nint(BB(ii,2))-Rad
    maxY=nint(BB(ii,2))+Rad
    do i=minX,maxX
     do j=minY,maxY
       x= (i-nint(BB(ii,1)))*dx
    y= (j-nint(BB(ii,2)))*dx
    d=sqrt(x**2+y**2) -Rad*dx
    if(d.le.0.0d0) then
      PHI_x(i,j,1)= X_ini+sgn(ii)*amp
      PHI_y(i,j,1)= Y_ini-sgn(ii)*amp  
    end if
    xx = PHI_x(i,j,1)
    yy = PHI_y(i,j,1)
     PHI_free(i,j,1)= F_en(xx,yy,En,cube) !
   end do
   end do
   end do

! if restart file available read it as initial microstructure
 if(rstart.ne.0) then
    open(102,file='out_rstart_Ni')
    open(103,file='out_rstart_Al')
      do i=1,Nx
    do j=1,Ny
     read(102,*) temp, temp, PHI_x(i,j,1)
     read(103,*) temp, temp, PHI_y(i,j,1)
    xx = PHI_x(i,j,1)
    yy = PHI_y(i,j,1)
     PHI_free(i,j,1)= F_en(xx,yy,En,cube)
     end do
       read(102,*) 
       read(103,*) 
    end do
   end if
  
  !avergae of the ordr parameter
  avg_phiX=0.0d0
  avg_phiY=0.0d0
  avg_F=0.0d0
  do i=1,Nx
   do j=1,Ny
     avg_phiX=avg_phiX+PHI_x(i,j,1)
     avg_phiY=avg_phiY+PHI_y(i,j,1)
!     avg_F=avg_F+PHI_x(i,j,1)+PHI_y(i,j,1)
     xx = PHI_x(i,j,1)
     yy = PHI_y(i,j,1)
!   average free energy
     avg_F=avg_F+F_en(xx,yy,En,cube)
   end do
  end do 
    
! Initial average values 
  open(22,file='avg_phi',status='unknown')
  write(22,*) "Avg Ni: ", avg_phiX/((Nx)*(Ny)), "Avg Al: ", avg_phiy/((Nx)*(Ny)), "Free energy avg: ", avg_F/((Nx)*(Ny))
  if(rstart.eq.0) then
  !print intial PHI 
  open(1,file='out_Ni_0',status='unknown')
    call print2D(PHI_x, Nx, Ny, 1)
  close(1)

  open(2,file='out_Al_0',status='unknown')
    call print2D(PHI_y, Nx, Ny, 2)
  close(2)

   open(4,file='out_free_0',status='unknown')
    call print2D(PHI_free, Nx, Ny, 4)
  close(4)
  end if

 !!!!!!!  Start time steps!!!!!!!!!!!!!!!!!!!!!!

 do t_step=1+rstart, tmax+rstart

!!!!!!!!!!!!!!! Solving Eq. 1 of the paper  !!!!!!!!!!!!!!!!!!!!

! Periodic boundary condition for PHI and compute nabla(PHI) 
    call PERIODIC2(PHI_x)
    call NABLA2(PHI_x,grad2X)
    call PERIODIC2(PHI_y)
    call NABLA2(PHI_y,grad2Y)

!Calculate right hand side of Eq. 1
    do i=1, Nx
     do j=1,Ny
      x = PHI_X(i,j,1)
      y = PHI_y(i,j,1)
      df_enX = 0.0
      df_enY = 0.0
! inclusion of random force to free energy, 
! which was ignored by setting its amplitude (amp2) to zero
      x1 = 5*gasdev()
      if(x1.gt.12.0) then
        df_enX = amp2*gasdev()/2.6991 ! normalize random number to 1
        df_enY = amp2*gasdev()/2.6991
      end if
! Calculation of chemical potential

      dF_enX = df_enX + F_en(x+0.5d0,y,En,cube) - F_en(x-0.5d0,y,En,cube)
      dF_enY = df_enY + F_en(x,y+0.5d0,En,cube)-F_en(x,y-0.5d0,En,cube)
! Interface energy contribution 

      RHS_X(i,j,1)=-W2*grad2X(i,j,1)+ dF_enX
      RHS_Y(i,j,1)=-W2*grad2Y(i,j,1)+ dF_enY
      
     end do 
    end do

! Apply periodic boundary condition again for PHI
    call PERIODIC2(RHS_X)
    call NABLA2(RHS_X,grad2muX)
    call PERIODIC2(RHS_Y)
    call NABLA2(RHS_Y,grad2muY)

! One time step 
    do i=1, Nx
     do j=1,Ny
       PHI_x(i,j,1)=PHI_x(i,j,1)+dt*M*grad2muX(i,j,1)
       PHI_y(i,j,1)=PHI_y(i,j,1)+dt*M*grad2muY(i,j,1)
    xx = PHI_x(i,j,1)
    yy = PHI_y(i,j,1)

! free energy at each grid point
     PHI_free(i,j,1)= F_en(xx,yy,En,cube) 
     end do
    end do

! Check for divergence, terminate code if NAN values appears
   if(PHI_x(10,10,1).ne.PHI_x(10,10,1)) then
    write(*,*) "Density diverges at time step: ", t_step
    go to 555
   end if


!!!!!!!!!!!!!!!!!!! I/O  (print out PHI)!!!!!!!!!!!!!!!!!!!!!!!!
    if(mod(t_step,file_skip)+1 == 1)then
       call int2char(t_step,cn,il)
       open(1,file='out_Ni_'//cn(1:il),status='unknown')
       open(2,file='out_Al_'//cn(1:il),status='unknown')
       open(4,file='out_free_'//cn(1:il),status='unknown')
         call print2D( PHI_x, Nx, Ny, 1)
         call print2D( PHI_y, Nx, Ny, 2)
         call print2D( PHI_free, Nx, Ny, 4)  ! free energy
       close(1)
       close(2)
       close(3)
       close(4)
    end if
 end do ! time loop ends


! Average values for the final time step
  avg_phiX=0.0d0
  avg_phiY=0.0d0
  avg_F=0.0d0
    do i=1, Nx
     do j=1,Ny
       avg_phiX=avg_phiX+PHI_x(i,j,1)
       avg_phiY=avg_phiY+PHI_y(i,j,1)
     xx = PHI_x(i,j,1)
     yy = PHI_y(i,j,1)
     avg_F=avg_F+F_en(xx,yy,En,cube)
     end do
   end do
   write(22,*) "Avg Ni: ",avg_phiX/((Nx)*(Ny)), "Avg Al: ", avg_phiY/((Nx)*(Ny)), "Free energy avg: ", avg_F/((Nx)*(Ny))

555 close(22)
!  close(22)
  write(*,*) "***           End of  simulation                ***"

else if(l_dim.eq.3.0d0) then
  write(*,*) "***************************************************"
  write(*,*) "***               3D simulation                 ***"
  write(*,*) "***************************************************"
   allocate(grad2(0:Nmax3,0:Nmax3,0:Nmax3))
   allocate(RHS(0:Nmax3,0:Nmax3,0:Nmax3))
   allocate(grad2mu(0:Nmax3,0:Nmax3,0:Nmax3))
   allocate(PHI_x(0:Nmax3,0:Nmax3,0:Nmax3))
   allocate(PHI_free(0:Nmax3,0:Nmax3,0:Nmax3))
   allocate(grad2X(0:Nmax3,0:Nmax3,0:Nmax3))
   allocate(RHS_X(0:Nmax3,0:Nmax3,0:Nmax3))
   allocate(grad2muX(0:Nmax3,0:Nmax3,0:Nmax3))
   allocate(PHI_y(0:Nmax3,0:Nmax3,0:Nmax3))
   allocate(grad2Y(0:Nmax3,0:Nmax3,0:Nmax3))
   allocate(RHS_Y(0:Nmax3,0:Nmax3,0:Nmax3))
   allocate(grad2muY(0:Nmax3,0:Nmax3,0:Nmax3))
   allocate(Free(0:Nmax3,0:Nmax3))

! Print free energy
   open(11,file='Free.dat',status='unknown')
    do k=1, 465
    x = 0.050000000*(k-60)
     do j=1, 465
    y= 0.050000000*(j-60)
     F_en1 = F_en(x,y,En,cube)
   write(11,*) x, y , F_en1
   end do
     write(11,*)   !  gnu format
   end do
       close(11)
!initialization idum (random seed) for random number generation in gasdev()
  call srand(idum)
      PHI_x= X_ini
      PHI_y= Y_ini
! the initial seeds
   do ii=1,nseed
    BB(ii,1) = BB(ii,1)*Nx
    BB(ii,2) = BB(ii,2)*Ny 
    BB(ii,3) = BB(ii,3)*Nz 
    minX=nint(BB(ii,1))-Rad
    maxX=nint(BB(ii,1))+Rad
    minY=nint(BB(ii,2))-Rad
    maxY=nint(BB(ii,2))+Rad
    minZ=nint(BB(ii,3))-Rad
    maxZ=nint(BB(ii,3))+Rad
    do i=minX,maxX
     do j=minY,maxY
      do k=minZ,maxZ
       x= (i-nint(BB(ii,1)))*dx
    y= (j-nint(BB(ii,2)))*dx
    z= (k-nint(BB(ii,3)))*dx
    d=sqrt(x**2+y**2+z**2) -Rad*dx
    if(d.le.0.0d0) then
      PHI_x(i,j,k)= X_ini+sgn(ii)*amp
      PHI_y(i,j,k)= Y_ini-sgn(ii)*amp  
    end if
    xx = PHI_x(i,j,k)
    yy = PHI_y(i,j,k)
     PHI_free(i,j,k)= F_en(xx,yy,En,cube) !
   end do
   end do
   end do
   end do

! if restart file available read it as initial microstructure
!  very time consuming, it is better to avoid 
  
 if(rstart.ne.0) then
    open(102,file='out_rstart_Ni')
    open(103,file='out_rstart_Al')
      do i=1,Nx
    do j=1,Ny
   do k=1,Nz
     read(102,*) temp, temp, temp, PHI_x(i,j,k)
     read(103,*) temp, temp, temp, PHI_y(i,j,k)
    xx = PHI_x(i,j,k)
    yy = PHI_y(i,j,k)
     PHI_free(i,j,k)= F_en(xx,yy,En,cube)
     end do
    end do
    end do
   end if

!avergae of the ordr parameter
  avg_phiX=0.0d0
  avg_phiY=0.0d0
  avg_F=0.0d0
  do i=1,Nx
   do j=1,Ny
   do k=1,Nz
     avg_phiX=avg_phiX+PHI_x(i,j,k)
     avg_phiY=avg_phiY+PHI_y(i,j,1)
     xx = PHI_x(i,j,k)
     yy = PHI_y(i,j,k)
!   average free energy
     avg_F=avg_F+F_en(xx,yy,En,cube)
   end do
  end do 
  end do 
    
! Initial average values
  open(22,file='avg_phi',status='unknown')
  write(22,*) "Avg Ni: ",avg_phiX/((Nx)*(Ny)*(Nz)),"Avg Al: ", &
  & avg_phiy/((Nx)*(Ny)*(Nz)),"Free energy avg: ",avg_F/((Nx)*(Ny)*(Nz))


 !!!!!!!  Start time steps!!!!!!!!!!!!!!!!!!!!!!

 do t_step=1+rstart, tmax+rstart

!!!!!!!!!!!!!!! Solving Eq. 1 of the paper  !!!!!!!!!!!!!!!!!!!!
! Periodic boundary condition for PHI and compute nabla(PHI)
    call PERIODIC3(PHI_x)
    call NABLA3(PHI_x,grad2X)
    call PERIODIC3(PHI_y)
    call NABLA3(PHI_y,grad2Y)

!Calculate right hand side of Eq. 1
    do i=1, Nx
     do j=1,Ny
     do k=1,Nz
      x = PHI_x(i,j,k)
      y = PHI_y(i,j,k)
      df_enX = 0.0
      df_enY = 0.0
! inclusion of random force to free energy, 
! which was ignored by setting its amplitude (amp2) to zero
      x1 = 5*gasdev()
      if(x1.gt.12.0) then
        df_enX = amp2*gasdev()/2.6991 ! normalize random number to 1
        df_enY = amp2*gasdev()/2.6991
      end if
! Calculation of chemical potential

      dF_enX = df_enX + F_en(x+0.5d0,y,En,cube) - F_en(x-0.5d0,y,En,cube)
      dF_enY = df_enY + F_en(x,y+0.5d0,En,cube)-F_en(x,y-0.5d0,En,cube)
! Interface energy contribution

      RHS_X(i,j,k)=-W2*grad2X(i,j,k)+ dF_enX
      RHS_Y(i,j,k)=-W2*grad2Y(i,j,k)+ dF_enY
      
     end do 
    end do
    end do

! Apply periodic boundary condition again for PHI
    call PERIODIC3(RHS_X)
    call NABLA3(RHS_X,grad2muX)
    call PERIODIC3(RHS_Y)
    call NABLA3(RHS_Y,grad2muY)

! One time step
    do i=1, Nx
     do j=1,Ny
     do k=1,Nz
       PHI_x(i,j,k)=PHI_x(i,j,k)+dt*M*grad2muX(i,j,k)
       PHI_y(i,j,k)=PHI_y(i,j,k)+dt*M*grad2muY(i,j,k)
    xx = PHI_x(i,j,k)
    yy = PHI_y(i,j,k)
! free energy at each grid point
     PHI_free(i,j,k)= F_en(xx,yy,En,cube)
     end do
     end do
    end do

! Check for divergence, terminate code if NAN values appears
   if(PHI_x(10,10,10).ne.PHI_x(10,10,10)) then
    write(*,*) "Density diverges at time step: ", t_step
    go to 55
   end if


!!!!!!!!!!!!!!!!!!! I/O  (print out PHI)!!!!!!!!!!!!!!!!!!!!!!!!
    if(mod(t_step,file_skip)+1 == 1)then
       call int2char(t_step,cn,il)
  open(114,file='out_Ni_3D_'//cn(1:il),status='unknown')
    call print3D(PHI_x, Nx, Ny,Nz,114)
  close(114)
    end if
 end do !time loop ends


! Average values for the final time step
  avg_phiX=0.0d0
  avg_phiY=0.0d0
  avg_F=0.0d0
    do i=1, Nx
     do j=1,Ny
     do k=1,Nz
       avg_phiX=avg_phiX+PHI_x(i,j,k)
       avg_phiY=avg_phiY+PHI_y(i,j,k)
     xx = PHI_x(i,j,k)
     yy = PHI_y(i,j,k)
     avg_F=avg_F+F_en(xx,yy,En,cube)
     end do
   end do
   end do
   write(22,*) "Avg Ni: ",avg_phiX/((Nx)*(Ny)*(Nz)), "Avg Al: ", avg_phiY/((Nx)*(Ny)*(Nz)) !, "Free energy avg: ", avg_F/((Nx)*(Ny))

 55 close(22)

  write(*,*) "***           End of  simulation                ***"

else
  write(*,*) "***************************************************"
  write(*,*) "Incorrect entry for dimention." 
  write(*,*) "Enter 2 for 2D and 3 for 3D phase field calculation"
  write(*,*) "***************************************************"

end if

 end subroutine phasefield


END MODULE MAIN
