# Supplementary material for: A first-principles phase field method for quantitatively predicting multi-composition phase separation without thermodynamic empirical parameter
Source: Nat Commun. 2019 Aug 1;10:3451. doi: 10.1038/s41467-019-11248-z (PMC6671953; doi:10.1038/s41467-019-11248-z)
Supplement: Supplementary file 3 — Source Data [file 41467_2019_11248_MOESM3_ESM.zip › supplementary-files/code/FPPFModel-code/Makefile]

F90 = /opt/local/bin/gfortran
FFLAGS =
########################################################################
MOD_OBJ =\
          Variables.o Util_mod.o FPPFModel.o

F90_OBJS = Manager.o
##################################################################### Libraries

ALL_OBJS = $(MOD_OBJ) $(F90_OBJS) 

NDS_3D: $(ALL_OBJS) 
	$(F90) $(FFLAGS) $(ALL_OBJS)   -o FPPFModel

clean:  
	rm *.mod *.o *~ signal_* *.png *.csv FPPFModel

clean2:
	rm out_* 
##################################################################### Rules
Variables.o        : Variables.f90
		         $(F90) $(FFLAGS)  -c Variables.f90
Util_mod.o             :Variables.o Util_mod.f90
		         $(F90) $(FFLAGS)  -c Util_mod.f90
FPPFModel.o           :Variables.o Util_mod.o FPPFModel.f90
		         $(F90) $(FFLAGS)  -c FPPFModel.f90
Manager.o 	       : Manager.f90 Variables.o Util_mod.o FPPFModel.o
		         $(F90) $(FFLAGS)  -c Manager.f90

######################################################################cleanup 
