# Supplementary material for: A first-principles phase field method for quantitatively predicting multi-composition phase separation without thermodynamic empirical parameter
Source: Nat Commun. 2019 Aug 1;10:3451. doi: 10.1038/s41467-019-11248-z (PMC6671953; doi:10.1038/s41467-019-11248-z)
Supplement: Supplementary file 3 — Source Data [file 41467_2019_11248_MOESM3_ESM.zip › supplementary-files/code/FPPFModel-code/Manager.f90]

!! Copywrite (c) 2019  Swastibrata Bhattacharyya, Ryoji Sahara and Kaoru Ohno, "A 
!! first-principles phase field method for quantitatively predicting multi-composition
!! phase separation without thermodynamic empirical parameter",
!! Article doi: 10.1038/s41467-019-11248-z (Nature Communication) 
!!
!! This program is free software: you can redistribute it and/or modify  it under the terms 
!! of the GNU General Public License as published by the Free Software Foundation, either 
!! version 3 of the License, or (at your option) any later version.
!!
!! This program is distributed in the hope that it will be useful, but WITHOUT ANY WARRANTY; 
!! without even the implied warranty of MERCHANTABILITY or FITNESS FOR A PARTICULAR PURPOSE.  
!! See the GNU General Public License for more details.
!!
!! You should have received a copy of the GNU General Public License along with this program.  
!! If not, see <http://www.gnu.org/licenses/>.
!!
PROGRAM MANAGER
USE COMMON_VARIABLES
USE MAIN
IMPLICIT NONE

!Read in input parameters, cluster free energies and coordinate of seeds
call ini_PARAMETERS2
call ini_PARAMETERS
call ini_COORDINATES

!Calculate time evolution using FPPFModel
call phasefield

END PROGRAM MANAGER
