# Supplementary material for: A first-principles phase field method for quantitatively predicting multi-composition phase separation without thermodynamic empirical parameter
Source: Nat Commun. 2019 Aug 1;10:3451. doi: 10.1038/s41467-019-11248-z (PMC6671953; doi:10.1038/s41467-019-11248-z)
Supplement: Supplementary file 3 — Source Data [file 41467_2019_11248_MOESM3_ESM.zip › supplementary-files/code/FPPFModel-code/README]

1. SYSTEM REQUIREMENTS

The compilation and run commands will work on Linux and OS-X any version. Will work on Windows too using fortran compiler, but we have not tried. Need fortran compiler e.g., gfortran to be installed in the system.

VERSIONS THE SOFTWARE HAS BEEN TESTED ON

Mac OSX Version 100.13.2
Ubuntu 18.04.2 LTS

No need of any non-standard hardware.

2. INSTALLATION GUIDE

1. Edit the fortran compiler path (type "which gfortran" if you don't know the path) in Makefile as per your computer. The code is tested for gfortran compiler.
2. Type make to compile.
3. FPPFModel binary file will be produced.
4. Installation time: Instant (2 sec).

3. DEMO
   

INPUT FILES

The following input files are needed to run this program (see supplementary note 3 for details) :

1. in_para -> contains free energies of various clusters.
2. input ->  main input parameter set.
3. coordinate -> coordinates of the seeds in the input microstructure.

INSTRUCTIONS TO RUN

Type  ./FPPFModel inside the folder containing all the input files.
 
OUTPUT FILES 

Writes out_Ni_(timestep) and out_Al_(timestep) containing field parameters for Ni and Al respectively.  Also produces free energies for each time step in the files out_free_(timestep). (Free energy should not diverge.)

RUN TIME

Typical run time: (in a MacBook Pro (Retina, 15-inch, Mid 2014) with Mac OSX Version 100.13.2 in one processor)

2D simulation (124x124 grid):     100000 time steps with file written in an interval of 20000 steps takes 14mins 22.215sec.

3D simulation (40x40x40 grid):    10000 time steps with file written in an interval of 2000 steps takes 24mins 54.408sec.

TO PLOT

1. The output files are written in the format suitable for splot in gnuplot (for 2D simulation).
2. Extract data from the output data in the 2D output format along the cross-section for any desired plane. A fortran program "plotplane.f90" is included in the directory "demo" for this purpose.
3. Use suitable software to demonstrate the data. 

(The plots in the Figures of the paper were obtained in gnuplot. A sample script "3d-gnuplot" is included.) 

4. INSTRUCTIONS FOR USE

HOW TO RUN THE SOFTWARE ON YOUR DATA

 Type  ./FPPFModel inside the folder containing all the input files as explained above. No other data is required to run this code.

REPRODUCTION INSTRUCTIONS

 Two sets of demo input files are given in the "demo" folder. In the 2D folder Ni 65% composition input files are give. After completion of the run, use the "3d-gnuplot" script to plot all the output files as "*.eps". Check the "out_free_*" files for any divergence. For other alloy compositions use the chart provided in "percent-to-conc-conversion.xlsx" file to find "phi_Ni" and "phi_Al" corresponding to a Ni %. Our data can be reproduced from the values given in this chart.

  For 3D simulation, see the folder "3D" in "demo". Files for Ni 82% composition can be found here. Use "plotplane.f90" to extract data from the 3D output files for any z-plane and plot using "3d-gnuplot" in gnuplot. Instructions can be found in the "README" file in this directory.


If you use this code please cite this paper: Swastibrata Bhattacharyya, Ryoji Sahara and Kaoru Ohno, "A first-principles phase field method for quantitatively predicting multi-composition phase separation without thermodynamic empirical parameter", Nature Communication, Article doi: 10.1038/s41467-019-11248-z.
