# Supplementary material for: A first-principles phase field method for quantitatively predicting multi-composition phase separation without thermodynamic empirical parameter
Source: Nat Commun. 2019 Aug 1;10:3451. doi: 10.1038/s41467-019-11248-z (PMC6671953; doi:10.1038/s41467-019-11248-z)
Supplement: Supplementary file 3 — Source Data [file 41467_2019_11248_MOESM3_ESM.zip › supplementary-files/code/FPPFModel-code/Util_mod.f90]

!! Copywrite (c) 2019  Swastibrata Bhattacharyya, Ryoji Sahara and Kaoru Ohno, "A 
!! first-principles phase field method for quantitatively predicting multi-composition
!! phase separation without thermodynamic empirical parameter",
!! Article doi: 10.1038/s41467-019-11248-z (Nature Communication)
!!
!! This program is free software: you can redistribute it and/or modify  it under the terms 
!! of the GNU General Public License as published by the Free Software Foundation, either 
!! version 3 of the License, or (at your option) any later version.
!!
!! This program is distributed in the hope that it will be useful, but WITHOUT ANY WARRANTY; 
!! without even the implied warranty of MERCHANTABILITY or FITNESS FOR A PARTICULAR PURPOSE.  
!! See the GNU General Public License for more details.
!!
!! You should have received a copy of the GNU General Public License along with this program.  
!! If not, see <http://www.gnu.org/licenses/>.
!!
MODULE UTIL
USE COMMON_VARIABLES
implicit none ;save

CONTAINS

!----------------------------------------------------------------------------
!Print output files to be potted in gnuplot (2D)
!Nx by Ny dimension, f_no is the file number where the data of data1 is written 
subroutine print2D(data1,Nx,Ny,f_no)
USE COMMON_VARIABLES, ONLY: dx
  real*8, dimension(0:,0:,0:)   ::data1
  integer		     ::f_no,Nx,Ny !Nx, Ny -number of gridpoints
  integer		     ::i,j
 
  ! print 2D field              !!!!!!!!!!!
  do i=1, Nx
   do j=1, Ny
     write(f_no,*) (i)*dx, (j)*dx , data1(i,j,1)
   end do
     write(f_no,*)   !  gnuplot format
  end do
end subroutine print2D

!----------------------------------------------------------------------------
!print 3D output data for dimension Nx by Ny by Nz 
!f_no is the file number where the data of data1 is written
subroutine print3D(data1,Nx,Ny,Nz,f_no)
USE COMMON_VARIABLES, ONLY: dx
  real*8, dimension(0:,0:,0:)  ::data1
  integer                      ::f_no,Nx,Ny,Nz !Nx,Ny,Nz -number of gridpoints
  integer                      ::i,j,k

  ! print 3D data              !!!!!!!!!!!
  do i=1, Nx
   do j=1, Ny
   do k=1, Nz
     write(f_no,*) (i)*dx, (j)*dx , (k)*dx, data1(i,j,k)
   end do
  end do
  end do
end subroutine print3D


 !--------------------------------------------------
 !Converts integer to the corresponding character string 
 subroutine int2char(i,chi,ilen)
   integer :: i,ii,i3,kk,k,j,j1,ilen
   real    :: ri
   character(len=9) chi
   character(len=10) str

   ii=i
   i3=ii
   str='0123456789'
   do k=1,9
   kk=log10(real(i))
       if(k-1.le.kk.and.kk.lt.k) then
       ilen=k
       end if

    end do
    do k=ilen,1,-1
            kk=mod(ii,10)+1
            chi(k:k)=str(kk:kk)
            ii=ii/10
  end do
    return
    end subroutine int2char


!-----------------------------------------
!Normal guasian deviates  from Numerical Recipes in Fortran 77
FUNCTION gasdev() 
INTEGER idum 
REAL gasdev
INTEGER iset 
REAL fac,gset,rsq,v1,v2,ran1 
SAVE iset,gset 
DATA iset/0/ 

if (idum.lt.0) iset=0 
if (iset.eq.0) then 
1  v1=2.0*rand()-1.0 
   v2=2.0*rand()-1.0 
  rsq=v1**2+v2**2 
  if(rsq.ge.1..or.rsq.eq.0.)goto 1 
  fac=sqrt(-2.*log(rsq)/rsq) 
  gset=v1*fac 
  gasdev=v2*fac 
  iset=1 
else 
  gasdev=gset 
  iset=0 
endif 
return 
END FUNCTION gasdev

 !----------------------------------------------------------------------

       function theta(x)
       implicit none
       real*8 x,theta
       if(x.le.0.0) then
          theta = 0.0
       else
          theta = 1.0
       end if
       return
       end function theta

       function F_En(x,y,En1,c1)
! Free energy functional
    implicit none
    real*8 x,y,F_En, tmp, c1,aa1
     real*8        :: En1(0:4,0:4)
    integer i,j,ky
    real  tmp1, t1, t2, F_en1, t3,t4,bg
   tmp1 = -2.0
     t1 = 2.0 - tmp1
     t2 = 2.0 - tmp1
     t3 = -6.7+tmp1-0.3
    bg = c1*(((x-t1)**4)*theta(0.0-x+t1) &
         + ((y-t2)**4)*theta(0.0-y+t2) &
         + 0.02*((x+y-t3)**4) *theta(x+y-t3))

      tmp = 0.0
      aa1=real(natm)+1.0
      if(x.ge.0.d0.and.x.lt.aa1.and.y.ge.0.d0.and.y.lt.aa1) then
        F_en = En(int(x),int(y))
      else
        F_en = bg
      end if

       return
       end function F_En

!-----------------------------------------------------------------------------

! Calculation of Laplacian of A, stores answer in AL2. 
! Using central difference (spherical laplacian) formula used for nabla^2
   subroutine NABLA2(A,AL2)
   real*8, dimension(0:,0:,0:) ::A,AL2
    AL2=0.0d0
    do i=1,Nx
     do j=1,Ny
        AL2(i,j,1) = ( (A(i+1,j,1) + A(i-1,j,1) + A(i,j+1,1) +A(i,j-1,1))/2.0d0  &
              & +   (A(i+1,j+1,1)+A(i-1,j+1,1)+A(i+1,j-1,1) +A(i-1,j-1,1))/4.0d0 &
              & -   3.0d0*A(i,j,1) )*dx2_in
     end do
    end do
   end subroutine NABLA2

  !-------------------------------------------------------------------
  !Calculation of Laplacian of A in 3D,  stores answer in AL2. 
! Using central difference (spherical laplacian) formula used for nabla^2 in 3D
   subroutine NABLA3(A,AL2)
   real*8, dimension(0:,0:,0:) ::A,AL2
    AL2=0.0d0
    do i=1,Nx
     do j=1,Ny
      do k=1,Nz
        AL2(i,j,k) = ( (A(i+1,j,k) + A(i-1,j,k) + A(i,j+1,k) +A(i,j-1,k) &
              & + A(i,j,k+1) + A(i,j,k-1))/3.0d0  &
              & +(A(i+1,j+1,k)+A(i+1,j-1,k)+A(i-1,j-1,k)+A(i-1,j+1,k)+   &
              & A(i,j+1,k+1) +A(i,j+1,k-1)+A(i,j-1,k-1)+A(i,j-1,k+1) +  &
              & A(i+1,j,k+1) + A(i+1,j,k-1)+A(i-1,j,k-1)+A(i-1,j,k+1))/12.0d0 &
              & +(A(i+1,j+1,k+1) +A(i+1,j+1,k-1) +A(i+1,j-1,k+1) +A(i+1,j-1,k-1) &
              & +A(i-1,j+1,k+1) +A(i-1,j+1,k-1) +A(i-1,j-1,k+1) +A(i-1,j-1,k-1)) &
                /12.0d0 - 11.0*A(i,j,k)/3.0)
       end do
     end do
    end do
   end subroutine NABLA3

!-----------------------------------------------------------------------------

 !Periodic boundary conditions (2D)
  subroutine PERIODIC2(F)
  real*8, dimension(0:,0:,0:) ::F
    F(Nx+1,:,1)    = F(1,:,1)
    F(0,:,1)      = F(Nx,:,1)
    F(:,Ny+1,1)    = F(:,1,1)
    F(:,0,1)      = F(:,Ny,1)
  end subroutine periodic2
  !!!!!!!!!!!!!!!!!!!!!!!


 !-----------------------
 !Periodic boundary conditions (3D)
  subroutine PERIODIC3(F)
  real*8, dimension(0:,0:,0:) ::F
    F(Nx+1,:,:)    = F(1,:,:)
    F(0,:,:)      = F(Nx,:,:)
    F(:,Ny+1,:)    = F(:,1,:)
    F(:,0,:)      = F(:,Ny,:)
    F(:,:,Nz+1)    = F(:,:,1)
    F(:,:,0)      = F(:,:,Nz)

  end subroutine periodic3
  !!!!!!!!!!!!!!!!!!!!!!!


End module UTIL
