# Supplementary material for: A first-principles phase field method for quantitatively predicting multi-composition phase separation without thermodynamic empirical parameter
Source: Nat Commun. 2019 Aug 1;10:3451. doi: 10.1038/s41467-019-11248-z (PMC6671953; doi:10.1038/s41467-019-11248-z)
Supplement: Supplementary file 3 — Source Data [file 41467_2019_11248_MOESM3_ESM.zip › supplementary-files/code/FPPFModel-code/Variables.f90]

!! Copywrite (c) 2019  Swastibrata Bhattacharyya, Ryoji Sahara and Kaoru Ohno, "A 
!! first-principles phase field method for quantitatively predicting multi-composition
!! phase separation without thermodynamic empirical parameter",
!! Article doi: 10.1038/s41467-019-11248-z (Nature Communication) 
!!
!! This program is free software: you can redistribute it and/or modify  it under the terms 
!! of the GNU General Public License as published by the Free Software Foundation, either 
!! version 3 of the License, or (at your option) any later version.
!!
!! This program is distributed in the hope that it will be useful, but WITHOUT ANY WARRANTY; 
!! without even the implied warranty of MERCHANTABILITY or FITNESS FOR A PARTICULAR PURPOSE.  
!! See the GNU General Public License for more details.
!!
!! You should have received a copy of the GNU General Public License along with this program.  
!! If not, see <http://www.gnu.org/licenses/>.
!!
MODULE COMMON_VARIABLES
IMPLICIT NONE

!GLOBAL VARIABLES
  integer               :: i,j, k, Nx, Ny , Nz,t_step, il
  integer               :: ii, jj, kk,rstart, l_dim
  integer               :: pt, natm, nseed, file_skip, tmax
!  integer, parameter    :: Nmax=250,idum=92923329
  integer, parameter    :: Nmax2=512, Nmax3=250, idum=92923329
  real*8                :: dt, dx, M, W2, dx2_in, avg_phi
  real*8                :: x1, amp2, xx, yy,z, F_en1
  integer                :: minX,maxX,minY,maxY,minZ,maxZ
  real*8                :: BB(500,3)
  real*8                :: sgn(1:500)
!  real*8                :: grad2(:,:)
  real*8, allocatable   :: grad2(:,:,:)
  real*8, allocatable   :: RHS(:,:,:)
  real*8, allocatable   :: grad2mu(:,:,:)
  character(len=9)      :: cn
  real*8                :: amp,d,Rad,y,x,df_en,temp
  real*8                :: En(0:20,0:20)
!!!!!!!!!!!!!!!!!  Fe  !!!!!!!!!!!!!!!!!!!!!!!!!!!!
  real*8, allocatable   :: PHI_x(:,:,:)
  real*8, allocatable   :: PHI_xy(:,:,:)
  real*8, allocatable   :: PHI_free(:,:,:)
  real*8, allocatable   :: grad2X(:,:,:)
  real*8, allocatable   :: RHS_X(:,:,:)
  real*8, allocatable   :: grad2muX(:,:,:)
!!!!!!!!!!!!!!!!!  Pt  !!!!!!!!!!!!!!!!!!!!!!!!!!!!
  real*8, allocatable   :: PHI_y(:,:,:)
  real*8, allocatable   :: grad2Y(:,:,:)
  real*8, allocatable   :: RHS_Y(:,:,:)
  real*8, allocatable   :: grad2muY(:,:,:)
  real*8, allocatable   :: Free(:,:)
  real*8                :: avg_phiX, avg_phiY,df_enX,df_enY
  real*8                :: X_ini, Y_ini, avg_F
  real*8,  parameter    :: pi=4.0*atan(1.0)
  real*8                :: cube


CONTAINS
 
 subroutine ini_PARAMETERS2
  
 !read initial parameters from file (see input file for definitions)
  open(10,file='input')

    read(10,*) l_dim  ! flag for 2D or 3D calculations
    read(10,*) X_ini
    read(10,*) Y_ini
    read(10,*) Rad
    read(10,*) dx
    read(10,*) dt
    read(10,*) W2
    read(10,*) rstart
    read(10,*) file_skip
    read(10,*) tmax
    read(10,*) Nx
    read(10,*) Ny
    read(10,*) Nz
    read(10,*) amp
    read(10,*) amp2  ! Amplitude for random fluctuation
    read(10,*) cube
  close(1)

  !initialize specific parameters 
!  PHI=0.0d0

  M=1.0d0

  dx2_in = 1 / dx**2

  !test that system sizes do not exceeed declared array dimensions (avoid this uning dynamic alloc)
  if(Nx+1.gt.Nmax2.or.Ny+1.gt.Nmax2)then 
   print*, 'One of the system dimensions exceeds array dimensions'
   stop
  endif
  if(Nx+1.gt.Nmax3.or.Ny+1.gt.Nmax3.or.Nz+1.gt.Nmax3)then         
   print*, 'One of the system dimensions exceeds array dimensions'
   stop
  endif
 if(l_dim.eq.2.0d0) then
  write(*,*) "***************************************************"
  write(*,*) "***               2D simulation                 ***"
  write(*,*) "***************************************************"
else if(l_dim.eq.3.0d0) then
  write(*,*) "***************************************************"
  write(*,*) "***               3D simulation                 ***"
  write(*,*) "***************************************************" 
 end if
 print*,'Simulation parameters:'
 print 10,  x_ini, y_ini, dt, dx,W2,rstart,tmax, file_skip, Nx, Ny, Nz,amp 
 10 FORMAT( 'Phi_Ni:  ',F6.4,/'Phi_Al:  ',F6.4,/  & 
       &     'dt: ',F6.5,/ 'dx: ',F5.2,/ 'The gradient energy coefficient:  ',F5.2,/ &
       &     'Restart time step:  ',I8,/  &
       &     'Maximum time step:  ',I8,/ 'File printing at interval: ',I8,/ 'Nx: ',I6,/ 'Ny: ',I6,/ &
       & 'Nz: ',I6,/ 'Amplitude of seeds (c):  ',F5.2)


end subroutine ini_PARAMETERS2
   
   subroutine ini_PARAMETERS
        open(200,file='in_para')
        read(200,*) natm
!!!!!!!!!!!!!!!!!!!!!!!!!!!!!!!!!!!!!!!!!!
!   read energy of the configurations  !!!
!         i : Fe;   j * Pt             !!!
!!!!!!!!!!!!!!!!!!!!!!!!!!!!!!!!!!!!!!!!!!
        do i = 0, natm
!          do j = 0, 4
!          if(i+j.le.4) then
           read(200,*) (En(i,j),j=0,natm)
!           write(*,*) i, j
!          end if
!          end do
        end do

end subroutine ini_PARAMETERS


   subroutine ini_COORDINATES
        open(20,file='coordinate')
        read(20,*) nseed
!!!!!!!!!!!!!!!!!!!!!!!!!!!!!!!!!!!!!!!!!!!!
!!!   read coordinates of initial seeds  !!!
!!!!!!!!!!!!!!!!!!!!!!!!!!!!!!!!!!!!!!!!!!!!
      if(l_dim.eq.2.0d0) then
        do i = 1, nseed
           read(20,*) BB(i,1), BB(i,2), sgn(i)
        end do
      else if(l_dim.eq.3) then
          do i = 1, nseed
           read(20,*) BB(i,1), BB(i,2), BB(i,3), sgn(i)
        end do
      end if

end subroutine ini_COORDINATES

END MODULE COMMON_VARIABLES
