# Supplementary material for: A first-principles phase field method for quantitatively predicting multi-composition phase separation without thermodynamic empirical parameter
Source: Nat Commun. 2019 Aug 1;10:3451. doi: 10.1038/s41467-019-11248-z (PMC6671953; doi:10.1038/s41467-019-11248-z)
Supplement: Supplementary file 3 — Source Data [file 41467_2019_11248_MOESM3_ESM.zip › supplementary-files/code/pot-renorm/bcc/data-A1B1-A.dat]

1    -83.516501    6
2    -83.464217    48
3    -83.497973    24
4    -83.513893    24
5    -83.603413    48
6    -83.632837    24
7    -83.685258    24
8    -83.712136    24
9    -83.738198    6
10    -83.394151    24
11    -83.496254    24
12    -83.529898    12
13    -83.433922    24
14    -83.582740    48
15    -83.670326    48
16    -83.699131    24
17    -83.714205    24
18    -83.791367    48
19    -83.816680    24
20    -83.862255    24
21    -83.885481    24
22    -83.908051    6
23    -83.619417    8
24    -83.748584    24
25    -83.824314    24
26    -83.849162    12
27    -83.863526    24
28    -83.930687    48
29    -83.952653    24
30    -83.992648    24
31    -84.012862    24
32    -84.032496    6
33    -83.966547    8
34    -84.026364    24
35    -84.045836    12
36    -84.081771    24
37    -84.099754    24
38    -84.117240    6
39    -84.133150    8
40    -84.149757    12
41    -84.165893    6
42    -84.181572    1
