# Supplementary material for: A first-principles phase field method for quantitatively predicting multi-composition phase separation without thermodynamic empirical parameter
Source: Nat Commun. 2019 Aug 1;10:3451. doi: 10.1038/s41467-019-11248-z (PMC6671953; doi:10.1038/s41467-019-11248-z)
Supplement: Supplementary file 3 — Source Data [file 41467_2019_11248_MOESM3_ESM.zip › supplementary-files/code/pot-renorm/bcc/data-A1B1-B.dat]

1    -83.27952900    6
2    -83.23738300    48
3    -83.27763000    24
4    -83.29843700    24
5    -83.40686700    48
6    -83.44280200    24
7    -83.50753900    24
8    -83.54089600    24
9    -83.57339100    6
10    -83.16149900    24
11    -83.28273600    24
12    -83.32293800    12
13    -83.21303500    24
14    -83.39295600    48
15    -83.49983400    48
16    -83.53524600    24
17    -83.55568400    24
18    -83.65222600    48
19    -83.68415500    24
20    -83.74247700    24
21    -83.77235400    24
22    -83.80153000    6
23    -83.44190600    8
24    -83.60267400    24
25    -83.69797000    24
26    -83.72951900    12
27    -83.74953800    24
28    -83.83642600    48
29    -83.86515700    24
30    -83.91822300    24
31    -83.94525200    24
32    -83.97170500    6
33    -83.88481500    8
34    -83.96465300    24
35    -83.99100900    12
36    -84.04018900    24
37    -84.06511300    24
38    -84.08954200    6
39    -84.11190700    8
40    -84.13553200    12
41    -84.15872200    6
42    -84.18149500    1
