# Supplementary material for: A first-principles phase field method for quantitatively predicting multi-composition phase separation without thermodynamic empirical parameter
Source: Nat Commun. 2019 Aug 1;10:3451. doi: 10.1038/s41467-019-11248-z (PMC6671953; doi:10.1038/s41467-019-11248-z)
Supplement: Supplementary file 3 — Source Data [file 41467_2019_11248_MOESM3_ESM.zip › supplementary-files/code/pot-renorm/bcc/generate-POSCAR/fccws.f]

      program bccws

      parameter (nd = 6 )
      implicit double precision (a-h,o-z)
      dimension ar(3)


c     dd = 0.025d0
      dd = 0.030d0
      rcut = ((dd*dble(nd))**2)
      do 100 iz=-nd, nd
      do 100 iy=-nd, nd
      do 100 ix=-nd, nd
        ar(1) = dd*dble(iz)
        ar(2) = dd*dble(iy)
        ar(3) = dd*dble(ix)

          r1 = ar(1)**2 + ar(2)**2 + ar(3)**2

        if (r1.le.rcut) then
          write(1,606) ix,iy,iz,ar(1),ar(2),ar(3)
        endif
  606 format(3i5,3f14.8)

  100 continue

      stop
      end
