# Supplementary material for: A first-principles phase field method for quantitatively predicting multi-composition phase separation without thermodynamic empirical parameter
Source: Nat Commun. 2019 Aug 1;10:3451. doi: 10.1038/s41467-019-11248-z (PMC6671953; doi:10.1038/s41467-019-11248-z)
Supplement: Supplementary file 3 — Source Data [file 41467_2019_11248_MOESM3_ESM.zip › supplementary-files/code/pot-renorm/bcc/generate-POSCAR/sym-op.dat]

 1    1  0  0     0  1  0     0  0  1
 2    1  0  0     0 -1  0     0  0 -1
 3   -1  0  0     0  1  0     0  0 -1
 4   -1  0  0     0 -1  0     0  0  1
 5    0 -1  0     0  0  1    -1  0  0
 6    0 -1  0     0  0 -1     1  0  0
 7    0  1  0     0  0  1     1  0  0
 8    0  1  0     0  0 -1    -1  0  0
 9    0  0 -1    -1  0  0     0  1  0
10    0  0 -1     1  0  0     0 -1  0
11    0  0  1    -1  0  0     0 -1  0
12    0  0  1     1  0  0     0  1  0
13    0  1  0     1  0  0     0  0 -1
14    0  1  0    -1  0  0     0  0  1
15    0 -1  0     1  0  0     0  0  1
16    0 -1  0    -1  0  0     0  0 -1
17   -1  0  0     0  0 -1     0 -1  0
18   -1  0  0     0  0  1     0  1  0
19    1  0  0     0  0 -1     0  1  0
20    1  0  0     0  0  1     0 -1  0
21    0  0  1     0 -1  0     1  0  0
22    0  0  1     0  1  0    -1  0  0
23    0  0 -1     0 -1  0    -1  0  0
24    0  0 -1     0  1  0     1  0  0
25   -1  0  0     0 -1  0     0  0 -1
26   -1  0  0     0  1  0     0  0  1
27    1  0  0     0 -1  0     0  0  1
28    1  0  0     0  1  0     0  0 -1
29    0  1  0     0  0 -1     1  0  0
30    0  1  0     0  0  1    -1  0  0
31    0 -1  0     0  0 -1    -1  0  0
32    0 -1  0     0  0  1     1  0  0
33    0  0  1     1  0  0     0 -1  0
34    0  0  1    -1  0  0     0  1  0
35    0  0 -1     1  0  0     0  1  0
36    0  0 -1    -1  0  0     0 -1  0
37    0 -1  0    -1  0  0     0  0  1
38    0 -1  0     1  0  0     0  0 -1
39    0  1  0    -1  0  0     0  0 -1
40    0  1  0     1  0  0     0  0  1
41    1  0  0     0  0  1     0  1  0
42    1  0  0     0  0 -1     0 -1  0
43   -1  0  0     0  0  1     0 -1  0
44   -1  0  0     0  0 -1     0  1  0
45    0  0 -1     0  1  0    -1  0  0
46    0  0 -1     0 -1  0     1  0  0
47    0  0  1     0  1  0     1  0  0
48    0  0  1     0 -1  0    -1  0  0
