# Supplementary material for: A first-principles phase field method for quantitatively predicting multi-composition phase separation without thermodynamic empirical parameter
Source: Nat Commun. 2019 Aug 1;10:3451. doi: 10.1038/s41467-019-11248-z (PMC6671953; doi:10.1038/s41467-019-11248-z)
Supplement: Supplementary file 3 — Source Data [file 41467_2019_11248_MOESM3_ESM.zip › supplementary-files/code/pot-renorm/Boltzweight-A1B3.f]

      program Boltzweight
c
      implicit double precision (a-h,o-z)
      parameter (nn1=42)
      parameter (nn2=95)
      parameter (nnn=925*2)
      parameter (pi=3.141592653589793238462643383279)
      dimension ene1(nn1), dene1(nn1), ndege1(nn1)
      dimension ene2(nn2), dene2(nn2), ndege2(nn2)

      do 10 iTemp = 1,230

        T = dble(iTemp)*10.d0/11609.d0   ! Unit: K --> eV

        open (1,file='data-A1B3-A.dat',status='old')
          read (1,*) (n, ene1(i), ndege1(i), i=1,nn1)
        close(1)

        open (1,file='data-A1B3-B.dat',status='old')
          read (1,*) (n, ene2(i), ndege2(i), i=1,nn2)
        close(1)

        do 100 i = 1, nn1
          dene1(i) = ene1(i) - ene1(nn1)
  100   continue
        do 110 i = 1, nn2
          dene2(i) = ene2(i) - ene2(nn2)
  110   continue

        ZZ = 0.d0
        radius = 7.56083135*0.090d0  ! unit of AA

        do 200 i = 1, nn1
          ZZ = ZZ + 0.25d0*dble(ndege1(i))*dexp(-dene1(i)/T)
c         write(6,605) i,ndege1(i),dene1(i),dexp(-dene1(i)/T)
  200   continue
        do 210 i = 1, nn2
          ZZ = ZZ + 0.75d0*dble(ndege2(i))*dexp(-dene2(i)/T)
c         write(6,605) i,ndege2(i),dene2(i),dexp(-dene2(i)/T)
  210   continue
  605   format(2i8,4f14.8)

        ZZ = ZZ*(4.d0/3.d0*pi)*(radius**3)/(dble(nnn))
        FF = -T*dlog(ZZ)

        write(6,606) T*11609.d0, FF/4.d0,
     &               (ene1(nn1)*0.25d0+ene2(nn2)*0.75d0)/8.d0,
     &               (ene1(nn1)*0.25d0+ene2(nn2)*0.75d0+2.0d0*FF)/8.d0

   10 continue
  606 format(4f14.8)

      stop
      end
