# Supplementary material for: A first-principles phase field method for quantitatively predicting multi-composition phase separation without thermodynamic empirical parameter
Source: Nat Commun. 2019 Aug 1;10:3451. doi: 10.1038/s41467-019-11248-z (PMC6671953; doi:10.1038/s41467-019-11248-z)
Supplement: Supplementary file 3 — Source Data [file 41467_2019_11248_MOESM3_ESM.zip › supplementary-files/code/pot-renorm/Boltzweight-pureM-copy.f]

      program Boltzweight
c
      implicit double precision (a-h,o-z)
      parameter (nn=42)
      parameter (nnn=925) 
c     parameter (nnn=917) 
      parameter (radius=0.090d0)
c     parameter (radius=0.060d0)
      parameter (pi=3.141592653589793238462643383279)
      dimension ene(nn), dene(nn)
      dimension ndege(nn)

      do 10 iTemp = 1,230

        T = dble(iTemp)*10.d0/11609.d0   ! Unit: K --> eV

        open (1,file='data-A0B4.dat',status='old')
          read (1,*) (n, ene(i), ndege(i), i=1,nn)
        close(1)

        do 100 i = 1, nn
          dene(i) = ene(i) - ene(nn)
  100   continue

        ZZ = 0.d0
        rr = 7.56083135*radius  ! unit of AA

        do 200 i = 1, nn
          ZZ = ZZ + dble(ndege(i))*dexp(-dene(i)/T)
c         write(6,605) i,ndege(i),dene(i),dexp(-dene(i)/T)
  200   continue
  605   format(2i8,2f12.6)

        ZZ = ZZ*(4.d0/3.d0*pi)*(rr**3)/(dble(nnn))
        FF = -T*dlog(ZZ)

        write(6,606) T*11609.d0, FF/4.d0, ene(nn)/8.d0,
     &               (ene(nn)+2.0d0*FF)/8.d0
   10 continue
  606 format(4f14.8)

      stop
      end
