# Supplementary material for: A first-principles phase field method for quantitatively predicting multi-composition phase separation without thermodynamic empirical parameter
Source: Nat Commun. 2019 Aug 1;10:3451. doi: 10.1038/s41467-019-11248-z (PMC6671953; doi:10.1038/s41467-019-11248-z)
Supplement: Supplementary file 3 — Source Data [file 41467_2019_11248_MOESM3_ESM.zip › supplementary-files/code/pot-renorm/data-A0B4.dat]

1	-111.48058000	6
2	-111.20669000	48
3	-111.30098000	24
4	-111.42271000	24
5	-111.71624000	48
6	-111.81253000	24
7	-112.01357000	24
8	-112.11120000	24
9	-112.20931000	6
10	-111.03589000	24
11	-111.30536000	24
12	-111.39360000	12
13	-111.22459000	24
14	-111.67368000	48
15	-111.93554000	48
16	-112.02149000	24
17	-112.11407000	24
18	-112.37162000	48
19	-112.45629000	24
20	-112.62704000	24
21	-112.71110000	24
22	-112.79497000	6
23	-111.82643000	8
24	-112.24244000	24
25	-112.48592000	24
26	-112.56601000	12
27	-112.63696000	24
28	-112.86850000	48
29	-112.94477000	24
30	-113.09337000	24
31	-113.16750000	24
32	-113.24094000	6
33	-113.00094000	8
34	-113.21510000	24
35	-113.28575000	12
36	-113.41937000	24
37	-113.48681000	24
38	-113.55320000	6
39	-113.61182000	8
40	-113.67540000	12
41	-113.73771000	6
42	-113.79873000	1
