# Supplementary material for: A first-principles phase field method for quantitatively predicting multi-composition phase separation without thermodynamic empirical parameter
Source: Nat Commun. 2019 Aug 1;10:3451. doi: 10.1038/s41467-019-11248-z (PMC6671953; doi:10.1038/s41467-019-11248-z)
Supplement: Supplementary file 3 — Source Data [file 41467_2019_11248_MOESM3_ESM.zip › supplementary-files/code/pot-renorm/data-A1B1-A.dat]

1	-163.00200000	4
2	-162.80204000	16
3	-162.84196000	8
4	-162.99647000	16
5	-163.12863000	16
6	-163.17065000	8
7	-162.93530000	16
8	-163.18055000	16
9	-163.31634000	16
10	-163.35964000	8
11	-162.99333000	8
12	-163.24047000	8
13	-163.37749000	8
14	-163.42122000	4
15	-162.73946000	8
16	-162.85211000	8
17	-162.88766000	4
18	-162.93763000	16
19	-163.13587000	16
20	-163.24489000	16
21	-163.27950000	8
22	-162.91159000	16
23	-163.21189000	16
24	-163.40512000	16
25	-163.51192000	16
26	-163.54593000	8
27	-163.07461000	16
28	-163.37011000	16
29	-163.56074000	16
30	-163.66652000	16
31	-163.70018000	8
32	-163.12769000	8
33	-163.42175000	8
34	-163.61159000	8
35	-163.71680000	8
36	-163.75043000	4
37	-163.02892000	8
38	-163.30128000	8
39	-163.47622000	8
40	-163.57276000	8
41	-163.60349000	4
42	-163.30136000	16
43	-163.54950000	16
44	-163.70919000	16
45	-163.79727000	16
46	-163.82530000	8
47	-163.12106000	16
48	-163.45894000	16
49	-163.69360000	16
50	-163.84448000	16
51	-163.92764000	16
52	-163.95408000	8
53	-163.17868000	8
54	-163.51047000	8
55	-163.74080000	8
56	-163.88875000	8
57	-163.97030000	8
58	-163.99622000	4
59	-163.25889000	8
60	-163.56747000	8
61	-163.78123000	8
62	-163.91807000	8
63	-163.99327000	8
64	-164.01714000	4
65	-163.44055000	16
66	-163.72204000	16
67	-163.91628000	16
68	-164.03995000	16
69	-164.10765000	16
70	-164.12908000	8
71	-163.49989000	8
72	-163.77270000	8
73	-163.96059000	8
74	-164.07998000	8
75	-164.14523000	8
76	-164.16583000	4
77	-163.62536000	8
78	-163.87528000	8
79	-164.04630000	8
80	-164.15433000	8
81	-164.21293000	8
82	-164.23139000	4
83	-163.68581000	8
84	-163.92550000	8
85	-164.08905000	8
86	-164.19193000	8
87	-164.24756000	8
88	-164.26503000	4
89	-163.42998000	2
90	-163.74664000	2
91	-163.97560000	2
92	-164.13126000	2
93	-164.22877000	2
94	-164.28126000	2
95	-164.29764000	1
