# Supplementary material for: A first-principles phase field method for quantitatively predicting multi-composition phase separation without thermodynamic empirical parameter
Source: Nat Commun. 2019 Aug 1;10:3451. doi: 10.1038/s41467-019-11248-z (PMC6671953; doi:10.1038/s41467-019-11248-z)
Supplement: Supplementary file 3 — Source Data [file 41467_2019_11248_MOESM3_ESM.zip › supplementary-files/code/pot-renorm/data-A1B1-B.dat]

1	-162.34570000	4
2	-162.02738000	16
3	-162.06471000	8
4	-162.39985000	16
5	-162.52646000	16
6	-162.56711000	8
7	-162.44912000	16
8	-162.68588000	16
9	-162.81879000	16
10	-162.86160000	8
11	-162.53974000	8
12	-162.77992000	8
13	-162.91497000	8
14	-162.95849000	4
15	-161.98835000	8
16	-162.09118000	8
17	-162.12384000	4
18	-162.39463000	16
19	-162.58016000	16
20	-162.68360000	16
21	-162.71685000	8
22	-162.51938000	16
23	-162.80400000	16
24	-162.99043000	16
25	-163.09524000	16
26	-163.12903000	8
27	-162.75827000	16
28	-163.04333000	16
29	-163.23105000	16
30	-163.33706000	16
31	-163.37132000	8
32	-162.83657000	8
33	-163.12200000	8
34	-163.31035000	8
35	-163.41676000	8
36	-163.45117000	4
37	-162.65968000	8
38	-162.91716000	8
39	-163.08592000	8
40	-163.18078000	8
41	-163.21130000	4
42	-163.03852000	16
43	-163.27900000	16
44	-163.43769000	16
45	-163.52740000	16
46	-163.55645000	8
47	-162.93508000	16
48	-163.25938000	16
49	-163.49105000	16
50	-163.64454000	16
51	-163.73157000	16
52	-163.75979000	8
53	-163.01177000	8
54	-163.33188000	8
55	-163.56085000	8
56	-163.71274000	8
57	-163.79894000	8
58	-163.82684000	4
59	-163.09894000	8
60	-163.39599000	8
61	-163.60856000	8
62	-163.74951000	8
63	-163.82950000	8
64	-163.85537000	4
65	-163.32990000	16
66	-163.60473000	16
67	-163.80205000	16
68	-163.93322000	16
69	-164.00779000	16
70	-164.03194000	8
71	-163.40550000	8
72	-163.67333000	8
73	-163.86581000	8
74	-163.99386000	8
75	-164.06670000	8
76	-164.09031000	4
77	-163.55896000	8
78	-163.80660000	8
79	-163.98484000	8
80	-164.10348000	8
81	-164.17104000	8
82	-164.19292000	4
83	-163.63399000	8
84	-163.87298000	8
85	-164.04510000	8
86	-164.15980000	8
87	-164.22498000	8
88	-164.24614000	4
89	-163.40541000	2
90	-163.70877000	2
91	-163.93861000	2
92	-164.10415000	2
93	-164.21451000	2
94	-164.27734000	2
95	-164.29764000	1
