# Supplementary material for: A first-principles phase field method for quantitatively predicting multi-composition phase separation without thermodynamic empirical parameter
Source: Nat Commun. 2019 Aug 1;10:3451. doi: 10.1038/s41467-019-11248-z (PMC6671953; doi:10.1038/s41467-019-11248-z)
Supplement: Supplementary file 3 — Source Data [file 41467_2019_11248_MOESM3_ESM.zip › supplementary-files/code/pot-renorm/data-A1B3-A.dat]

1	-140.20081000	6
2	-139.97744000	48
3	-140.02554000	24
4	-140.09390000	24
5	-140.24469000	48
6	-140.29340000	24
7	-140.39636000	24
8	-140.44540000	24
9	-140.49469000	6
10	-139.87148000	24
11	-140.00618000	24
12	-140.04969000	12
13	-139.96759000	24
14	-140.18960000	48
15	-140.31566000	48
16	-140.35649000	24
17	-140.40112000	24
18	-140.52163000	48
19	-140.56072000	24
20	-140.63906000	24
21	-140.67717000	24
22	-140.71494000	6
23	-140.25649000	8
24	-140.44874000	24
25	-140.55841000	24
26	-140.59400000	12
27	-140.62166000	24
28	-140.72035000	48
29	-140.75239000	24
30	-140.81276000	24
31	-140.84275000	24
32	-140.87206000	6
33	-140.76880000	8
34	-140.85269000	24
35	-140.87992000	12
36	-140.92807000	24
37	-140.95249000	24
38	-140.87654000	6
39	-140.99352000	8
40	-141.01472000	12
41	-140.93539000	6
42	-141.05382000	1
