# Supplementary material for: A first-principles phase field method for quantitatively predicting multi-composition phase separation without thermodynamic empirical parameter
Source: Nat Commun. 2019 Aug 1;10:3451. doi: 10.1038/s41467-019-11248-z (PMC6671953; doi:10.1038/s41467-019-11248-z)
Supplement: Supplementary file 3 — Source Data [file 41467_2019_11248_MOESM3_ESM.zip › supplementary-files/code/pot-renorm/data-A1B3-B.dat]

1	-139.40379000	4
2	-139.23772000	16
3	-139.34751000	8
4	-139.23374000	16
5	-139.56822000	16
6	-139.67842000	8
7	-138.85185000	16
8	-139.42243000	16
9	-139.75779000	16
10	-139.86835000	8
11	-138.91273000	8
12	-139.48372000	8
13	-139.81945000	8
14	-139.93014000	4
15	-139.00716000	8
16	-139.32192000	8
17	-139.42553000	4
18	-138.93072000	16
19	-139.44352000	16
20	-139.74516000	16
21	-139.84465000	8
22	-138.52925000	16
23	-139.24212000	16
24	-139.73962000	16
25	-140.03286000	16
26	-140.12968000	8
27	-138.72158000	16
28	-139.42146000	16
29	-139.91060000	16
30	-140.19925000	16
31	-140.29460000	8
32	-138.78415000	8
33	-139.47993000	8
34	-139.96643000	8
35	-140.25361000	8
36	-140.34849000	4
37	-138.69670000	8
38	-139.37187000	8
39	-139.84374000	8
40	-140.12220000	8
41	-140.21420000	4
42	-139.03885000	16
43	-139.67321000	16
44	-140.11787000	16
45	-140.38083000	16
46	-140.46780000	8
47	-138.43639000	16
48	-139.23673000	16
49	-139.84803000	16
50	-140.27724000	16
51	-140.53138000	16
52	-140.61550000	8
53	-138.51135000	8
54	-139.30138000	8
55	-139.90527000	8
56	-140.32947000	8
57	-140.58075000	8
58	-140.66394000	4
59	-138.62791000	8
60	-139.38799000	8
61	-139.96960000	8
62	-140.37859000	8
63	-140.62106000	8
64	-140.70136000	4
65	-138.87193000	16
66	-139.59092000	16
67	-140.14234000	16
68	-140.53086000	16
69	-140.76153000	16
70	-140.83799000	8
71	-138.95182000	8
72	-139.65741000	8
73	-140.19903000	8
74	-140.58089000	8
75	-140.80771000	8
76	-140.88291000	4
77	-139.12501000	8
78	-139.77266000	8
79	-140.31430000	8
80	-140.67942000	8
81	-140.89648000	8
82	-140.96849000	4
83	-139.20790000	8
84	-139.82255000	8
85	-140.32367000	8
86	-140.72821000	8
87	-140.94087000	8
88	-141.01144000	4
89	-138.50299000	2
90	-139.10502000	2
91	-139.74539000	2
92	-140.23872000	2
93	-140.58771000	2
94	-140.69592000	2
95	-141.04804000	1
