# Supplementary material for: A first-principles phase field method for quantitatively predicting multi-composition phase separation without thermodynamic empirical parameter
Source: Nat Commun. 2019 Aug 1;10:3451. doi: 10.1038/s41467-019-11248-z (PMC6671953; doi:10.1038/s41467-019-11248-z)
Supplement: Supplementary file 3 — Source Data [file 41467_2019_11248_MOESM3_ESM.zip › supplementary-files/code/pot-renorm/data-A3B1-A.dat]

1	-171.33008000	4
2	-171.16383000	16
3	-171.21572000	8
4	-171.25840000	16
5	-171.42536000	16
6	-171.47956000	8
7	-171.10419000	16
8	-171.40205000	16
9	-171.57270000	16
10	-171.62813000	8
11	-171.14840000	8
12	-171.44806000	8
13	-171.61998000	8
14	-171.67592000	4
15	-171.06330000	8
16	-171.20961000	8
17	-171.25695000	4
18	-171.14012000	16
19	-171.39112000	16
20	-171.52671000	16
21	-171.57251000	8
22	-171.00312000	16
23	-171.35825000	16
24	-171.59810000	16
25	-171.73609000	16
26	-171.78105000	8
27	-171.13037000	16
28	-171.48048000	16
29	-171.71769000	16
30	-171.85454000	16
31	-171.89940000	8
32	-171.17104000	8
33	-171.51972000	8
34	-171.75625000	8
35	-171.89280000	8
36	-171.93739000	4
37	-171.11660000	8
38	-171.44073000	8
39	-171.66019000	8
40	-171.78658000	8
41	-171.82785000	4
42	-171.34163000	16
43	-171.63940000	16
44	-171.84194000	16
45	-171.95918000	16
46	-171.99754000	8
47	-171.08341000	16
48	-171.46850000	16
49	-171.75183000	16
50	-171.94523000	16
51	-172.05739000	16
52	-172.09421000	8
53	-171.13074000	8
54	-171.50945000	8
55	-171.78813000	8
56	-171.97861000	8
57	-172.08929000	8
58	-172.12558000	4
59	-171.21382000	8
60	-171.56671000	8
61	-171.82665000	8
62	-172.00452000	8
63	-172.10807000	8
64	-172.14214000	4
65	-171.37149000	16
66	-171.69461000	16
67	-171.93343000	16
68	-172.09744000	16
69	-172.19315000	16
70	-172.22413000	8
71	-171.42240000	8
72	-171.73607000	8
73	-171.96797000	8
74	-172.12751000	8
75	-172.22054000	8
76	-172.25119000	4
77	-171.53569000	8
78	-171.82387000	8
79	-172.03741000	8
80	-172.18408000	8
81	-172.26989000	8
82	-172.29831000	4
83	-171.58895000	8
84	-171.86585000	8
85	-172.07110000	8
86	-172.21221000	8
87	-172.29493000	8
88	-172.32224000	4
89	-171.29915000	2
90	-171.64297000	2
91	-171.90800000	2
92	-172.10431000	2
93	-172.23967000	2
94	-172.31918000	2
95	-172.34530000	1
