# Supplementary material for: A first-principles phase field method for quantitatively predicting multi-composition phase separation without thermodynamic empirical parameter
Source: Nat Commun. 2019 Aug 1;10:3451. doi: 10.1038/s41467-019-11248-z (PMC6671953; doi:10.1038/s41467-019-11248-z)
Supplement: Supplementary file 3 — Source Data [file 41467_2019_11248_MOESM3_ESM.zip › supplementary-files/code/pot-renorm/data-A3B1-B.dat]

1	-171.28614000	6
2	-171.09699000	48
3	-171.14567000	24
4	-171.22066000	24
5	-171.37654000	48
6	-171.42691000	24
7	-171.53561000	24
8	-171.58716000	24
9	-171.63909000	6
10	-171.00319000	24
11	-171.14005000	24
12	-171.18423000	12
13	-171.11020000	24
14	-171.34269000	48
15	-171.47478000	48
16	-171.51758000	24
17	-171.56955000	24
18	-171.69911000	48
19	-171.74124000	24
20	-171.82719000	24
21	-171.86889000	24
22	-171.91043000	6
23	-171.42176000	8
24	-171.63026000	24
25	-171.74937000	24
26	-171.78815000	12
27	-171.82342000	24
28	-171.93422000	48
29	-171.97024000	24
30	-172.04024000	24
31	-172.07477000	24
32	-172.10882000	6
33	-171.99457000	8
34	-172.09293000	24
35	-172.12492000	12
36	-172.18422000	24
37	-172.21396000	24
38	-172.24300000	6
39	-172.26713000	8
40	-172.29411000	12
41	-172.32027000	6
42	-172.34530000	1
