# Supplementary material for: A first-principles phase field method for quantitatively predicting multi-composition phase separation without thermodynamic empirical parameter
Source: Nat Commun. 2019 Aug 1;10:3451. doi: 10.1038/s41467-019-11248-z (PMC6671953; doi:10.1038/s41467-019-11248-z)
Supplement: Supplementary file 3 — Source Data [file 41467_2019_11248_MOESM3_ESM.zip › supplementary-files/code/pot-renorm/data-A4B0.dat]

1	-169.63751000	6
2	-169.43407000	48
3	-169.47977000	24
4	-169.55711000	24
5	-169.70518000	48
6	-169.75370000	24
7	-169.86018000	24
8	-169.90999000	24
9	-169.96035000	6
10	-169.34435000	24
11	-169.46932000	24
12	-169.51300000	12
13	-169.45119000	24
14	-169.66773000	48
15	-169.79213000	48
16	-169.82886000	24
17	-169.88152000	24
18	-170.00260000	48
19	-170.04173000	24
20	-170.12398000	24
21	-170.16518000	24
22	-170.20222000	6
23	-169.74241000	8
24	-169.93602000	24
25	-170.04539000	24
26	-170.08058000	12
27	-170.11437000	24
28	-170.21569000	48
29	-170.24798000	24
30	-170.31249000	24
31	-170.34348000	24
32	-170.37423000	6
33	-169.43258000	8
34	-170.35675000	24
35	-170.38526000	12
36	-170.43688000	24
37	-170.46298000	24
38	-170.48772000	6
39	-170.50766000	8
40	-170.53065000	12
41	-170.55196000	6
42	-170.57267000	1
