# Supplementary material for: A first-principles phase field method for quantitatively predicting multi-composition phase separation without thermodynamic empirical parameter
Source: Nat Commun. 2019 Aug 1;10:3451. doi: 10.1038/s41467-019-11248-z (PMC6671953; doi:10.1038/s41467-019-11248-z)
Supplement: Supplementary file 3 — Source Data [file 41467_2019_11248_MOESM3_ESM.zip › supplementary-files/code/pot-renorm/generation-of-POSCAR/fccsym3-A3B1-A.f]

      program fccsym3

      implicit double precision (a-h,o-z)
      parameter (eps = 1.d-5)
      parameter (nn=925)
      dimension nsym(48,9), sym(48,9)
      dimension arr(48,0:12,3)
      dimension ar0(nn,3), posi(nn,3)
      dimension id(nn)
      dimension ar(0:12,3),ns(0:12),ns1(48,0:12)
      common/state/posi,id

c for test (random atomic distribution)
c     data ns / 0,1,2,3,4,5,6,7,8,9,10,11,12 /
c for pure A 
c     data ns / 1,1,1,1,1,1,1,1,1,1,1,1,1 /
c for pure B 
c     data ns / 2,2,2,2,2,2,2,2,2,2,2,2,2 / !same as pure A
c for A1B1
c     data ns / 1,2,2,2,2,1,1,1,1,2,2,2,2 / 
c     data ns / 2,1,1,1,1,2,2,2,2,1,1,1,1 / 
c for A1B3
c     data ns / 1,2,2,2,2,2,2,2,2,2,2,2,2 / !same as pure A
c     data ns / 2,2,2,2,2,1,1,1,1,2,2,2,2 /
c for A3B1
      data ns / 1,1,1,1,1,2,2,2,2,1,1,1,1 / 
c     data ns / 2,1,1,1,1,1,1,1,1,1,1,1,1 / !same as pure A

      ar(0,1) =  0.d0 
      ar(0,2) =  0.d0 
      ar(0,3) =  0.d0 

      ar(1,1) =  0.d0 
      ar(1,2) = -1.d0 
      ar(1,3) = -1.d0 

      ar(2,1) = -1.d0 
      ar(2,2) =  0.d0 
      ar(2,3) = -1.d0 

      ar(3,1) =  1.d0 
      ar(3,2) =  0.d0 
      ar(3,3) = -1.d0 

      ar(4,1) =  0.d0 
      ar(4,2) = +1.d0 
      ar(4,3) = -1.d0 

      ar(5,1) = -1.d0 
      ar(5,2) = -1.d0 
      ar(5,3) =  0.d0 

      ar(6,1) =  1.d0 
      ar(6,2) = -1.d0 
      ar(6,3) =  0.d0 

      ar(7,1) = -1.d0 
      ar(7,2) =  1.d0 
      ar(7,3) =  0.d0 

      ar(8,1) =  1.d0 
      ar(8,2) =  1.d0 
      ar(8,3) =  0.d0 

      ar(9,1) =  0.d0 
      ar(9,2) = -1.d0 
      ar(9,3) =  1.d0 

      ar(10,1) = -1.d0 
      ar(10,2) =  0.d0 
      ar(10,3) =  1.d0 

      ar(11,1) =  1.d0 
      ar(11,2) =  0.d0 
      ar(11,3) =  1.d0 

      ar(12,1) =  0.d0 
      ar(12,2) =  1.d0 
      ar(12,3) =  1.d0 

      open (1,file='sym-op.dat',status='old')
        read (1,*) (n, nsym(i,1:9),i=1,48)
      close(1)
      sym = dble(nsym)

      open (1,file='rr2.txt',status='old')
        read (1,*) (x,y,z,ar0(i,1:3),i=1,nn)
      close(1)

      icount = 0
      id = 0 
      posi = 0.d0
      ns1 = 0
c i = 1
c     i = 1
      icount = icount + 1
      id(icount) = id(icount)+1
      posi(icount,:)=ar0(icount,:)
c     write(4,614) posi(icount,:)
c 614 format(3f14.8)

c i >= 2
      do 1000 i = 2, nn
        ar(0,:) = ar0(i,:)

        do 2000 j = 1 , 48
          do 2100 k = 0, 12
            arr(j,k,1) = ar(k,1)*sym(j,1) + ar(k,2)*sym(j,2) 
     &                 + ar(k,3)*sym(j,3)
            arr(j,k,2) = ar(k,1)*sym(j,4) + ar(k,2)*sym(j,5) 
     &                 + ar(k,3)*sym(j,6)
            arr(j,k,3) = ar(k,1)*sym(j,7) + ar(k,2)*sym(j,8) 
     &                 + ar(k,3)*sym(j,9)
c           write(3,613) j,k,arr(j,k,:)
c 613       format(2i5,3f12.6)
 2100     continue
          do 2200 k = 1, 12
            do 2300 kk = 1, 12
            if (abs(ar(k,1)-arr(j,kk,1)).le.eps.and.
     &          abs(ar(k,2)-arr(j,kk,2)).le.eps.and.
     &          abs(ar(k,3)-arr(j,kk,3)).le.eps) then
              ns1(j,k) = ns(kk)
            endif
 2300       continue
 2200     continue
c         write(4,603) arr(j,0,:),ns1(j,:)
c 603     format(3f12.6,13i3)
 2000   continue

      do 3000 m = 1, icount
      idb = 0
        do 4000 j = 1, 48
          if (abs(posi(m,1)-arr(j,0,1)).le.eps.and. 
     &        abs(posi(m,2)-arr(j,0,2)).le.eps.and. 
     &        abs(posi(m,3)-arr(j,0,3)).le.eps) then 
            isum=0
            do k = 1, 12
              isum = isum + abs(ns(k)-ns1(j,k))
            enddo
            if (isum.eq.0) then
              idb = idb + 1
            endif
          endif
 4000 continue

        if (idb.ge.1) then
          id(m) = id(m)+1
          goto 1000
        endif
        if (m.eq.icount) then
          icount = icount + 1
          id(icount) = id(icount)+1
          posi(icount,1:3) = ar(0,:)
        endif
 3000 continue

 1000 continue

      posi = posi/2.d0+0.50d0
      do 200 i=1,icount
        write(2,602) i, id(i), posi(i,:)
  602   format(i5, i10, 3f14.8)
  200 continue

      call print(icount)

      stop
      end
c
      subroutine print(icount)
      implicit double precision (a-h,o-z)
      parameter (nn=925)
      dimension posi(nn,3),id(nn)
      common/state/posi,id
c
      do 100 i=1,icount
        write(i+100,*) 'Ni3Al1-Ni,    degeneracy=',id(i)
        write(i+100,*) '   7.56083135                                  '
        write(i+100,*) '     1.00000000  0.00000000  0.00000000        '
        write(i+100,*) '     0.00000000  1.00000000  0.00000000        '
        write(i+100,*) '     0.00000000  0.00000000  1.00000000        '
        write(i+100,*) '   24 8                                        '
        write(i+100,*) ' Direct                                        '
        write(i+100,610) posi(i,1), posi(i,2), posi(i,3)
        write(i+100,*) '  0.00000000    0.00000000      0.00000000     '
        write(i+100,*) '  0.50000000    0.00000000      0.00000000     '
        write(i+100,*) '  0.00000000    0.50000000      0.00000000     '
        write(i+100,*) '  0.50000000    0.50000000      0.00000000     '
        write(i+100,*) '  0.25000000    0.00000000      0.25000000     '
        write(i+100,*) '  0.75000000    0.00000000      0.25000000     '
        write(i+100,*) '  0.00000000    0.25000000      0.25000000     '
        write(i+100,*) '  0.50000000    0.25000000      0.25000000     '
        write(i+100,*) '  0.25000000    0.50000000      0.25000000     '
        write(i+100,*) '  0.75000000    0.50000000      0.25000000     '
        write(i+100,*) '  0.00000000    0.75000000      0.25000000     '
        write(i+100,*) '  0.50000000    0.75000000      0.25000000     '
        write(i+100,*) '  0.00000000    0.00000000      0.50000000     '
        write(i+100,*) '  0.50000000    0.00000000      0.50000000     '
        write(i+100,*) '  0.00000000    0.50000000      0.50000000     '
        write(i+100,*) '  0.25000000    0.00000000      0.75000000     '
        write(i+100,*) '  0.75000000    0.00000000      0.75000000     '
        write(i+100,*) '  0.00000000    0.25000000      0.75000000     '
        write(i+100,*) '  0.50000000    0.25000000      0.75000000     '
        write(i+100,*) '  0.25000000    0.50000000      0.75000000     '
        write(i+100,*) '  0.75000000    0.50000000      0.75000000     '
        write(i+100,*) '  0.00000000    0.75000000      0.75000000     '
        write(i+100,*) '  0.50000000    0.75000000      0.75000000     '
        write(i+100,*) '  0.25000000    0.25000000      0.00000000     '
        write(i+100,*) '  0.75000000    0.25000000      0.00000000     '
        write(i+100,*) '  0.25000000    0.75000000      0.00000000     '
        write(i+100,*) '  0.75000000    0.75000000      0.00000000     '
        write(i+100,*) '  0.25000000    0.25000000      0.50000000     '
        write(i+100,*) '  0.75000000    0.25000000      0.50000000     '
        write(i+100,*) '  0.25000000    0.75000000      0.50000000     '
        write(i+100,*) '  0.75000000    0.75000000      0.50000000     '
  610   format (3f13.8)
  100 continue

      return
      end
