# Supplementary material for: A first-principles phase field method for quantitatively predicting multi-composition phase separation without thermodynamic empirical parameter
Source: Nat Commun. 2019 Aug 1;10:3451. doi: 10.1038/s41467-019-11248-z (PMC6671953; doi:10.1038/s41467-019-11248-z)
Supplement: Supplementary file 3 — Source Data [file 41467_2019_11248_MOESM3_ESM.zip › supplementary-files/code/pot-renorm/generation-of-POSCAR/fccws.f]

      program bccws

      parameter (nd = 6 )
      implicit double precision (a-h,o-z)
      dimension ar(0:12,3),r2(12)

      ar(1,1) =  0.d0 
      ar(1,2) = -1.d0 
      ar(1,3) = -1.d0 
      ar(2,1) = +1.d0 
      ar(2,2) =  0.d0 
      ar(2,3) = -1.d0 
      ar(3,1) = -1.d0 
      ar(3,2) =  0.d0 
      ar(3,3) = -1.d0 
      ar(4,1) =  0.d0 
      ar(4,2) = +1.d0 
      ar(4,3) = -1.d0 
      ar(5,1) = +1.d0 
      ar(5,2) = -1.d0 
      ar(5,3) =  0.d0 
      ar(6,1) = -1.d0 
      ar(6,2) = -1.d0 
      ar(6,3) =  0.d0 
      ar(7,1) = +1.d0 
      ar(7,2) = +1.d0 
      ar(7,3) =  0.d0 
      ar(8,1) = -1.d0 
      ar(8,2) = +1.d0 
      ar(8,3) =  0.d0 
      ar(9,1) =  0.d0 
      ar(9,2) = -1.d0 
      ar(9,3) = +1.d0 
      ar(10,1) = +1.d0 
      ar(10,2) =  0.d0 
      ar(10,3) = +1.d0 
      ar(11,1) = -1.d0 
      ar(11,2) =  0.d0 
      ar(11,3) = +1.d0 
      ar(12,1) =  0.d0 
      ar(12,2) = +1.d0 
      ar(12,3) = +1.d0 

c     dd = 0.025d0
      dd = 0.030d0
      rcut = ((dd*dble(nd))**2)
      do 100 iz=-nd, nd
      do 100 iy=-nd, nd
      do 100 ix=-nd, nd
        ar(0,1) = dd*dble(iz)
        ar(0,2) = dd*dble(iy)
        ar(0,3) = dd*dble(ix)

          r1 = ar(0,1)**2 + ar(0,2)**2 + ar(0,3)**2

        if (r1.le.rcut) then
          write(1,606) ix,iy,iz,ar(0,1),ar(0,2),ar(0,3)
        endif
  606 format(3i5,3f14.8)

  100 continue

      stop
      end
