# Supplementary material for: A first-principles phase field method for quantitatively predicting multi-composition phase separation without thermodynamic empirical parameter
Source: Nat Commun. 2019 Aug 1;10:3451. doi: 10.1038/s41467-019-11248-z (PMC6671953; doi:10.1038/s41467-019-11248-z)
Supplement: Supplementary file 3 — Source Data [file 41467_2019_11248_MOESM3_ESM.zip › supplementary-files/code/pot-renorm/generation-of-POSCAR/README]

1. Using code "fccws.f" obtain the list of atomic positions of the grid points, which is necessary to perform the 1st step of the renormalization. The file, "fort.1" lists a total of 925 grid points in the present parameter settings. Rename "fort.1" to "rr2.txt". By changing the parameter "nd" and "dd" in the program, one can change the number of grid points and the interval of each grid points, respectively.

2. The purpose of the code "fccsym3-pureNi.f" is to find irreducible regions of the grid points, to reduce the amount of density-functional theory (DFT) energy calculation for the renormalization.  This code requires the following two input files: 
   (a) "rr2.txt": This is obtained by fccws.f in step 1.
   (b) "sym-op.dat": Information of the 48 symmetric operation. (provided with the code)  

   In the present parameter settings, we find that the 925 grid points are reduced to 42 grid points for pure Ni, pure Al, centered Ni in Ni3Al1, and centered Al in Ni1Al3. The necessary information is saved in fort.2, i.e., serial number, number of degeneracy, atomic position of x, y, and z. In addition to that file, 42 different POSCAR files, with names fort.*** are generated. Rename them to POSCAR to perform DFT energy calculations in Vienna ab inito simulation package (VASP).  In the program, the parameter "nn" should be same as the number of grid points, i.e., 925 here. "A" atom (Ni) and "B" atom (Al) are recognized as 1 and 2, respectively. 

3. Using the POSCAR files obtained above, obtain energies of each structure using VASP code based on density-functional theory. Prepare a data file as serial number, DFT energy and number of degeneracy. Serial numbers and corresponding number of degeneracies can be obtained from "fort.2". This data file will be used for calculating potential renormalization correction in the next step using codes "Boltzweight-*.f".
