# Supplementary material for: A first-principles phase field method for quantitatively predicting multi-composition phase separation without thermodynamic empirical parameter
Source: Nat Commun. 2019 Aug 1;10:3451. doi: 10.1038/s41467-019-11248-z (PMC6671953; doi:10.1038/s41467-019-11248-z)
Supplement: Supplementary file 3 — Source Data [file 41467_2019_11248_MOESM3_ESM.zip › supplementary-files/code/pot-renorm/README]

Refer to the Supplementary note 2 in the Supplementary Information of the paper.

Step1: Generate POSCAR files for various displacement of the centre atom.
Step2: Calculate total energy using DFT in VASP for each of these displaced structures.
Step3: Write an input *.dat file for Boltzweight-*.f codes from the energy values obtained in step2.
Step4: Run the Boltzweight-*.f codes. The output file contains temperature in K, potential renormalization correction, total energy and renormalized energy as column 1, 2, 3 and 4, respectively.


The folder bcc contains codes coresponding to the bcc structures.
