# Supplementary material for: A first-principles phase field method for quantitatively predicting multi-composition phase separation without thermodynamic empirical parameter
Source: Nat Commun. 2019 Aug 1;10:3451. doi: 10.1038/s41467-019-11248-z (PMC6671953; doi:10.1038/s41467-019-11248-z)
Supplement: Supplementary file 3 — Source Data [file 41467_2019_11248_MOESM3_ESM.zip › supplementary-files/data-files/Fig.4/Fig4-a-dotted-lines-bcc.dat]

  -1.0000000000000000        43.973186492919922     
 -0.94999998807907104        42.865726470947266     
 -0.90000003576278687        41.797210693359375     
 -0.85000002384185791        40.766933441162109     
 -0.80000001192092896        39.774181365966797     
 -0.75000000000000000        38.818260192871094     
 -0.69999998807907104        37.898483276367188     
 -0.65000003576278687        37.014163970947266     
 -0.60000002384185791        36.164630889892578     
 -0.55000001192092896        35.349212646484375     
 -0.50000000000000000        34.567249298095703     
 -0.45000001788139343        33.818096160888672     
 -0.40000000596046448        33.101100921630859     
 -0.34999999403953552        32.415630340576172     
 -0.30000001192092896        31.761058807373047     
 -0.25000000000000000        31.136760711669922     
 -0.20000000298023224        30.542125701904297     
 -0.15000000596046448        29.976543426513672     
 -0.10000000149011612        29.439418792724609     
  -5.0000000745058060E-002   28.930162429809570     
   0.0000000000000000        0.0000000000000000     
   5.0000000745058060E-002   0.0000000000000000     
  0.10000000149011612        0.0000000000000000     
  0.15000000596046448        0.0000000000000000     
  0.20000000298023224        0.0000000000000000     
  0.25000000000000000        0.0000000000000000     
  0.30000001192092896        0.0000000000000000     
  0.34999999403953552        0.0000000000000000     
  0.40000000596046448        0.0000000000000000     
  0.45000001788139343        0.0000000000000000     
  0.50000000000000000        0.0000000000000000     
  0.55000001192092896        0.0000000000000000     
  0.60000002384185791        0.0000000000000000     
  0.65000003576278687        0.0000000000000000     
  0.69999998807907104        0.0000000000000000     
  0.75000000000000000        0.0000000000000000     
  0.80000001192092896        0.0000000000000000     
  0.85000002384185791        0.0000000000000000     
  0.90000003576278687        0.0000000000000000     
  0.94999998807907104        0.0000000000000000     
   1.0000000000000000       -1.7172308000000001     
   1.0500000715255737       -1.7172308000000001     
   1.1000000238418579       -1.7172308000000001     
   1.1499999761581421       -1.7172308000000001     
   1.2000000476837158       -1.7172308000000001     
   1.2500000000000000       -1.7172308000000001     
   1.3000000715255737       -1.7172308000000001     
   1.3500000238418579       -1.7172308000000001     
   1.3999999761581421       -1.7172308000000001     
   1.4500000476837158       -1.7172308000000001     
   1.5000000000000000       -1.7172308000000001     
   1.5500000715255737       -1.7172308000000001     
   1.6000000238418579       -1.7172308000000001     
   1.6499999761581421       -1.7172308000000001     
   1.7000000476837158       -1.7172308000000001     
   1.7500000000000000       -1.7172308000000001     
   1.8000000715255737       -1.7172308000000001     
   1.8500000238418579       -1.7172308000000001     
   1.8999999761581421       -1.7172308000000001     
   1.9500000476837158       -1.7172308000000001     
   2.0000000000000000       -7.0985281999999996     
   2.0499999523162842       -7.0985281999999996     
   2.1000001430511475       -7.0985281999999996     
   2.1500000953674316       -7.0985281999999996     
   2.2000000476837158       -7.0985281999999996     
   2.2500000000000000       -7.0985281999999996     
   2.2999999523162842       -7.0985281999999996     
   2.3500001430511475       -7.0985281999999996     
   2.4000000953674316       -7.0985281999999996     
   2.4500000476837158       -7.0985281999999996     
   2.5000000000000000       -7.0985281999999996     
   2.5499999523162842       -7.0985281999999996     
   2.6000001430511475       -7.0985281999999996     
   2.6500000953674316       -7.0985281999999996     
   2.7000000476837158       -7.0985281999999996     
   2.7500000000000000       -7.0985281999999996     
   2.7999999523162842       -7.0985281999999996     
   2.8500001430511475       -7.0985281999999996     
   2.9000000953674316       -7.0985281999999996     
   2.9500000476837158       -7.0985281999999996     
   3.0000000000000000       -13.851645000000000     
   3.0499999523162842       -13.851645000000000     
   3.1000001430511475       -13.851645000000000     
   3.1500000953674316       -13.851645000000000     
   3.2000000476837158       -13.851645000000000     
   3.2500000000000000       -13.851645000000000     
   3.2999999523162842       -13.851645000000000     
   3.3500001430511475       -13.851645000000000     
   3.4000000953674316       -13.851645000000000     
   3.4500000476837158       -13.851645000000000     
   3.5000000000000000       -13.851645000000000     
   3.5499999523162842       -13.851645000000000     
   3.6000001430511475       -13.851645000000000     
   3.6500000953674316       -13.851645000000000     
   3.7000000476837158       -13.851645000000000     
   3.7500000000000000       -13.851645000000000     
   3.7999999523162842       -13.851645000000000     
   3.8500001430511475       -13.851645000000000     
   3.9000000953674316       -13.851645000000000     
   3.9500000476837158       -13.851645000000000     
   4.0000000000000000       -21.010999999999999     
   4.0500001907348633       -21.010999999999999     
   4.0999999046325684       -21.010999999999999     
   4.1500000953674316       -21.010999999999999     
   4.2000002861022949       -21.010999999999999     
   4.2500000000000000       -21.010999999999999     
   4.3000001907348633       -21.010999999999999     
   4.3499999046325684       -21.010999999999999     
   4.4000000953674316       -21.010999999999999     
   4.4500002861022949       -21.010999999999999     
   4.5000000000000000       -21.010999999999999     
   4.5500001907348633       -21.010999999999999     
   4.5999999046325684       -21.010999999999999     
   4.6500000953674316       -21.010999999999999     
   4.7000002861022949       -21.010999999999999     
   4.7500000000000000       -21.010999999999999     
   4.8000001907348633       -21.010999999999999     
   4.8499999046325684       -21.010999999999999     
   4.9000000953674316       -21.010999999999999     
   4.9500002861022949       -21.010999999999999     
   5.0000000000000000       -26.168008000000000     
   5.0500001907348633       -26.168008000000000     
   5.0999999046325684       -26.168008000000000     
   5.1500000953674316       -26.168008000000000     
   5.2000002861022949       -26.168008000000000     
   5.2500000000000000       -26.168008000000000     
   5.3000001907348633       -26.168008000000000     
   5.3499999046325684       -26.168008000000000     
   5.4000000953674316       -26.168008000000000     
   5.4500002861022949       -26.168008000000000     
   5.5000000000000000       -26.168008000000000     
   5.5500001907348633       -26.168008000000000     
   5.5999999046325684       -26.168008000000000     
   5.6500000953674316       -26.168008000000000     
   5.7000002861022949       -26.168008000000000     
   5.7500000000000000       -26.168008000000000     
   5.8000001907348633       -26.168008000000000     
   5.8499999046325684       -26.168008000000000     
   5.9000000953674316       -26.168008000000000     
   5.9500002861022949       -26.168008000000000     
   6.0000000000000000       -14.963651000000000     
   6.0500001907348633       -14.963651000000000     
   6.0999999046325684       -14.963651000000000     
   6.1500000953674316       -14.963651000000000     
   6.2000002861022949       -14.963651000000000     
   6.2500000000000000       -14.963651000000000     
   6.3000001907348633       -14.963651000000000     
   6.3499999046325684       -14.963651000000000     
   6.4000000953674316       -14.963651000000000     
   6.4500002861022949       -14.963651000000000     
   6.5000000000000000       -14.963651000000000     
   6.5500001907348633       -14.963651000000000     
   6.5999999046325684       -14.963651000000000     
   6.6500000953674316       -14.963651000000000     
   6.7000002861022949       -14.963651000000000     
   6.7500000000000000       -14.963651000000000     
   6.8000001907348633       -14.963651000000000     
   6.8499999046325684       -14.963651000000000     
   6.9000000953674316       -14.963651000000000     
   6.9500002861022949       -14.963651000000000     
   7.0000000000000000        81.623184204101562     
   7.0500001907348633        82.525703430175781     
   7.0999999046325684        83.436431884765625     
   7.1500000953674316        84.355438232421875     
   7.2000002861022949        85.282760620117188     
   7.2500000000000000        86.218437194824219     
   7.3000001907348633        87.162544250488281     
   7.3499999046325684        88.115104675292969     
   7.4000000953674316        89.076194763183594     
   7.4500002861022949        90.045852661132812     
   7.5000000000000000        91.024124145507812     

  -1.0000000000000000        41.348186492919922     
 -0.94999998807907104        40.289646148681641     
 -0.90000003576278687        39.270595550537109     
 -0.85000002384185791        38.290325164794922     
 -0.80000001192092896        37.348133087158203     
 -0.75000000000000000        36.443325042724609     
 -0.69999998807907104        35.575210571289062     
 -0.65000003576278687        34.743114471435547     
 -0.60000002384185791        33.946365356445312     
 -0.55000001192092896        33.184295654296875     
 -0.50000000000000000        32.456249237060547     
 -0.45000001788139343        31.761579513549805     
 -0.40000000596046448        31.099645614624023     
 -0.34999999403953552        30.469810485839844     
 -0.30000001192092896        29.871452331542969     
 -0.25000000000000000        29.303949356079102     
 -0.20000000298023224        28.766693115234375     
 -0.15000000596046448        28.259080886840820     
 -0.10000000149011612        27.780515670776367     
  -5.0000000745058060E-002   27.330411911010742     
   0.0000000000000000       -1.8952929999999999     
   5.0000000745058060E-002  -1.8952929999999999     
  0.10000000149011612       -1.8952929999999999     
  0.15000000596046448       -1.8952929999999999     
  0.20000000298023224       -1.8952929999999999     
  0.25000000000000000       -1.8952929999999999     
  0.30000001192092896       -1.8952929999999999     
  0.34999999403953552       -1.8952929999999999     
  0.40000000596046448       -1.8952929999999999     
  0.45000001788139343       -1.8952929999999999     
  0.50000000000000000       -1.8952929999999999     
  0.55000001192092896       -1.8952929999999999     
  0.60000002384185791       -1.8952929999999999     
  0.65000003576278687       -1.8952929999999999     
  0.69999998807907104       -1.8952929999999999     
  0.75000000000000000       -1.8952929999999999     
  0.80000001192092896       -1.8952929999999999     
  0.85000002384185791       -1.8952929999999999     
  0.90000003576278687       -1.8952929999999999     
  0.94999998807907104       -1.8952929999999999     
   1.0000000000000000       -7.5149754000000000     
   1.0500000715255737       -7.5149754000000000     
   1.1000000238418579       -7.5149754000000000     
   1.1499999761581421       -7.5149754000000000     
   1.2000000476837158       -7.5149754000000000     
   1.2500000000000000       -7.5149754000000000     
   1.3000000715255737       -7.5149754000000000     
   1.3500000238418579       -7.5149754000000000     
   1.3999999761581421       -7.5149754000000000     
   1.4500000476837158       -7.5149754000000000     
   1.5000000000000000       -7.5149754000000000     
   1.5500000715255737       -7.5149754000000000     
   1.6000000238418579       -7.5149754000000000     
   1.6499999761581421       -7.5149754000000000     
   1.7000000476837158       -7.5149754000000000     
   1.7500000000000000       -7.5149754000000000     
   1.8000000715255737       -7.5149754000000000     
   1.8500000238418579       -7.5149754000000000     
   1.8999999761581421       -7.5149754000000000     
   1.9500000476837158       -7.5149754000000000     
   2.0000000000000000       -14.127386000000000     
   2.0499999523162842       -14.127386000000000     
   2.1000001430511475       -14.127386000000000     
   2.1500000953674316       -14.127386000000000     
   2.2000000476837158       -14.127386000000000     
   2.2500000000000000       -14.127386000000000     
   2.2999999523162842       -14.127386000000000     
   2.3500001430511475       -14.127386000000000     
   2.4000000953674316       -14.127386000000000     
   2.4500000476837158       -14.127386000000000     
   2.5000000000000000       -14.127386000000000     
   2.5499999523162842       -14.127386000000000     
   2.6000001430511475       -14.127386000000000     
   2.6500000953674316       -14.127386000000000     
   2.7000000476837158       -14.127386000000000     
   2.7500000000000000       -14.127386000000000     
   2.7999999523162842       -14.127386000000000     
   2.8500001430511475       -14.127386000000000     
   2.9000000953674316       -14.127386000000000     
   2.9500000476837158       -14.127386000000000     
   3.0000000000000000       -21.379000000000001     
   3.0499999523162842       -21.379000000000001     
   3.1000001430511475       -21.379000000000001     
   3.1500000953674316       -21.379000000000001     
   3.2000000476837158       -21.379000000000001     
   3.2500000000000000       -21.379000000000001     
   3.2999999523162842       -21.379000000000001     
   3.3500001430511475       -21.379000000000001     
   3.4000000953674316       -21.379000000000001     
   3.4500000476837158       -21.379000000000001     
   3.5000000000000000       -21.379000000000001     
   3.5499999523162842       -21.379000000000001     
   3.6000001430511475       -21.379000000000001     
   3.6500000953674316       -21.379000000000001     
   3.7000000476837158       -21.379000000000001     
   3.7500000000000000       -21.379000000000001     
   3.7999999523162842       -21.379000000000001     
   3.8500001430511475       -21.379000000000001     
   3.9000000953674316       -21.379000000000001     
   3.9500000476837158       -21.379000000000001     
   4.0000000000000000       -25.392821000000001     
   4.0500001907348633       -25.392821000000001     
   4.0999999046325684       -25.392821000000001     
   4.1500000953674316       -25.392821000000001     
   4.2000002861022949       -25.392821000000001     
   4.2500000000000000       -25.392821000000001     
   4.3000001907348633       -25.392821000000001     
   4.3499999046325684       -25.392821000000001     
   4.4000000953674316       -25.392821000000001     
   4.4500002861022949       -25.392821000000001     
   4.5000000000000000       -25.392821000000001     
   4.5500001907348633       -25.392821000000001     
   4.5999999046325684       -25.392821000000001     
   4.6500000953674316       -25.392821000000001     
   4.7000002861022949       -25.392821000000001     
   4.7500000000000000       -25.392821000000001     
   4.8000001907348633       -25.392821000000001     
   4.8499999046325684       -25.392821000000001     
   4.9000000953674316       -25.392821000000001     
   4.9500002861022949       -25.392821000000001     
   5.0000000000000000       -14.458050999999999     
   5.0500001907348633       -14.458050999999999     
   5.0999999046325684       -14.458050999999999     
   5.1500000953674316       -14.458050999999999     
   5.2000002861022949       -14.458050999999999     
   5.2500000000000000       -14.458050999999999     
   5.3000001907348633       -14.458050999999999     
   5.3499999046325684       -14.458050999999999     
   5.4000000953674316       -14.458050999999999     
   5.4500002861022949       -14.458050999999999     
   5.5000000000000000       -14.458050999999999     
   5.5500001907348633       -14.458050999999999     
   5.5999999046325684       -14.458050999999999     
   5.6500000953674316       -14.458050999999999     
   5.7000002861022949       -14.458050999999999     
   5.7500000000000000       -14.458050999999999     
   5.8000001907348633       -14.458050999999999     
   5.8499999046325684       -14.458050999999999     
   5.9000000953674316       -14.458050999999999     
   5.9500002861022949       -14.458050999999999     
   6.0000000000000000       -10.016564000000001     
   6.0500001907348633       -10.016564000000001     
   6.0999999046325684       -10.016564000000001     
   6.1500000953674316       -10.016564000000001     
   6.2000002861022949       -10.016564000000001     
   6.2500000000000000       -10.016564000000001     
   6.3000001907348633       -10.016564000000001     
   6.3499999046325684       -10.016564000000001     
   6.4000000953674316       -10.016564000000001     
   6.4500002861022949       -10.016564000000001     
   6.5000000000000000       -10.016564000000001     
   6.5500001907348633       -10.016564000000001     
   6.5999999046325684       -10.016564000000001     
   6.6500000953674316       -10.016564000000001     
   6.7000002861022949       -10.016564000000001     
   6.7500000000000000       -10.016564000000001     
   6.8000001907348633       -10.016564000000001     
   6.8499999046325684       -10.016564000000001     
   6.9000000953674316       -10.016564000000001     
   6.9500002861022949       -10.016564000000001     
   7.0000000000000000        95.742187500000000     
   7.0500001907348633        96.818664550781250     
   7.0999999046325684        97.904380798339844     
   7.1500000953674316        98.999389648437500     
   7.2000002861022949        100.10375213623047     
   7.2500000000000000        101.21749877929688     
   7.3000001907348633        102.34071350097656     
   7.3499999046325684        103.47341918945312     
   7.4000000953674316        104.61569213867188     
   7.4500002861022949        105.76757812500000     
   7.5000000000000000        106.92912292480469     

  -1.0000000000000000        43.658187866210938     
 -0.94999998807907104        42.659996032714844     
 -0.90000003576278687        41.701900482177734     
 -0.85000002384185791        40.783187866210938     
 -0.80000001192092896        39.903163909912109     
 -0.75000000000000000        39.061138153076172     
 -0.69999998807907104        38.256420135498047     
 -0.65000003576278687        37.488338470458984     
 -0.60000002384185791        36.756221771240234     
 -0.55000001192092896        36.059410095214844     
 -0.50000000000000000        35.397251129150391     
 -0.45000001788139343        34.769096374511719     
 -0.40000000596046448        34.174308776855469     
 -0.34999999403953552        33.612258911132812     
 -0.30000001192092896        33.082324981689453     
 -0.25000000000000000        32.583885192871094     
 -0.20000000298023224        32.116340637207031     
 -0.15000000596046448        31.679086685180664     
 -0.10000000149011612        31.271532058715820     
  -5.0000000745058060E-002   30.893091201782227     
   0.0000000000000000       -6.0301099000000002     
   5.0000000745058060E-002  -6.0301099000000002     
  0.10000000149011612       -6.0301099000000002     
  0.15000000596046448       -6.0301099000000002     
  0.20000000298023224       -6.0301099000000002     
  0.25000000000000000       -6.0301099000000002     
  0.30000001192092896       -6.0301099000000002     
  0.34999999403953552       -6.0301099000000002     
  0.40000000596046448       -6.0301099000000002     
  0.45000001788139343       -6.0301099000000002     
  0.50000000000000000       -6.0301099000000002     
  0.55000001192092896       -6.0301099000000002     
  0.60000002384185791       -6.0301099000000002     
  0.65000003576278687       -6.0301099000000002     
  0.69999998807907104       -6.0301099000000002     
  0.75000000000000000       -6.0301099000000002     
  0.80000001192092896       -6.0301099000000002     
  0.85000002384185791       -6.0301099000000002     
  0.90000003576278687       -6.0301099000000002     
  0.94999998807907104       -6.0301099000000002     
   1.0000000000000000       -12.895908000000000     
   1.0500000715255737       -12.895908000000000     
   1.1000000238418579       -12.895908000000000     
   1.1499999761581421       -12.895908000000000     
   1.2000000476837158       -12.895908000000000     
   1.2500000000000000       -12.895908000000000     
   1.3000000715255737       -12.895908000000000     
   1.3500000238418579       -12.895908000000000     
   1.3999999761581421       -12.895908000000000     
   1.4500000476837158       -12.895908000000000     
   1.5000000000000000       -12.895908000000000     
   1.5500000715255737       -12.895908000000000     
   1.6000000238418579       -12.895908000000000     
   1.6499999761581421       -12.895908000000000     
   1.7000000476837158       -12.895908000000000     
   1.7500000000000000       -12.895908000000000     
   1.8000000715255737       -12.895908000000000     
   1.8500000238418579       -12.895908000000000     
   1.8999999761581421       -12.895908000000000     
   1.9500000476837158       -12.895908000000000     
   2.0000000000000000       -21.004000000000001     
   2.0499999523162842       -21.004000000000001     
   2.1000001430511475       -21.004000000000001     
   2.1500000953674316       -21.004000000000001     
   2.2000000476837158       -21.004000000000001     
   2.2500000000000000       -21.004000000000001     
   2.2999999523162842       -21.004000000000001     
   2.3500001430511475       -21.004000000000001     
   2.4000000953674316       -21.004000000000001     
   2.4500000476837158       -21.004000000000001     
   2.5000000000000000       -21.004000000000001     
   2.5499999523162842       -21.004000000000001     
   2.6000001430511475       -21.004000000000001     
   2.6500000953674316       -21.004000000000001     
   2.7000000476837158       -21.004000000000001     
   2.7500000000000000       -21.004000000000001     
   2.7999999523162842       -21.004000000000001     
   2.8500001430511475       -21.004000000000001     
   2.9000000953674316       -21.004000000000001     
   2.9500000476837158       -21.004000000000001     
   3.0000000000000000       -24.924330999999999     
   3.0499999523162842       -24.924330999999999     
   3.1000001430511475       -24.924330999999999     
   3.1500000953674316       -24.924330999999999     
   3.2000000476837158       -24.924330999999999     
   3.2500000000000000       -24.924330999999999     
   3.2999999523162842       -24.924330999999999     
   3.3500001430511475       -24.924330999999999     
   3.4000000953674316       -24.924330999999999     
   3.4500000476837158       -24.924330999999999     
   3.5000000000000000       -24.924330999999999     
   3.5499999523162842       -24.924330999999999     
   3.6000001430511475       -24.924330999999999     
   3.6500000953674316       -24.924330999999999     
   3.7000000476837158       -24.924330999999999     
   3.7500000000000000       -24.924330999999999     
   3.7999999523162842       -24.924330999999999     
   3.8500001430511475       -24.924330999999999     
   3.9000000953674316       -24.924330999999999     
   3.9500000476837158       -24.924330999999999     
   4.0000000000000000       -14.683700000000000     
   4.0500001907348633       -14.683700000000000     
   4.0999999046325684       -14.683700000000000     
   4.1500000953674316       -14.683700000000000     
   4.2000002861022949       -14.683700000000000     
   4.2500000000000000       -14.683700000000000     
   4.3000001907348633       -14.683700000000000     
   4.3499999046325684       -14.683700000000000     
   4.4000000953674316       -14.683700000000000     
   4.4500002861022949       -14.683700000000000     
   4.5000000000000000       -14.683700000000000     
   4.5500001907348633       -14.683700000000000     
   4.5999999046325684       -14.683700000000000     
   4.6500000953674316       -14.683700000000000     
   4.7000002861022949       -14.683700000000000     
   4.7500000000000000       -14.683700000000000     
   4.8000001907348633       -14.683700000000000     
   4.8499999046325684       -14.683700000000000     
   4.9000000953674316       -14.683700000000000     
   4.9500002861022949       -14.683700000000000     
   5.0000000000000000       -9.2044137999999993     
   5.0500001907348633       -9.2044137999999993     
   5.0999999046325684       -9.2044137999999993     
   5.1500000953674316       -9.2044137999999993     
   5.2000002861022949       -9.2044137999999993     
   5.2500000000000000       -9.2044137999999993     
   5.3000001907348633       -9.2044137999999993     
   5.3499999046325684       -9.2044137999999993     
   5.4000000953674316       -9.2044137999999993     
   5.4500002861022949       -9.2044137999999993     
   5.5000000000000000       -9.2044137999999993     
   5.5500001907348633       -9.2044137999999993     
   5.5999999046325684       -9.2044137999999993     
   5.6500000953674316       -9.2044137999999993     
   5.7000002861022949       -9.2044137999999993     
   5.7500000000000000       -9.2044137999999993     
   5.8000001907348633       -9.2044137999999993     
   5.8499999046325684       -9.2044137999999993     
   5.9000000953674316       -9.2044137999999993     
   5.9500002861022949       -9.2044137999999993     
   6.0000000000000000       -3.9897005999999999     
   6.0500001907348633       -3.9897005999999999     
   6.0999999046325684       -3.9897005999999999     
   6.1500000953674316       -3.9897005999999999     
   6.2000002861022949       -3.9897005999999999     
   6.2500000000000000       -3.9897005999999999     
   6.3000001907348633       -3.9897005999999999     
   6.3499999046325684       -3.9897005999999999     
   6.4000000953674316       -3.9897005999999999     
   6.4500002861022949       -3.9897005999999999     
   6.5000000000000000       -3.9897005999999999     
   6.5500001907348633       -3.9897005999999999     
   6.5999999046325684       -3.9897005999999999     
   6.6500000953674316       -3.9897005999999999     
   6.7000002861022949       -3.9897005999999999     
   6.7500000000000000       -3.9897005999999999     
   6.8000001907348633       -3.9897005999999999     
   6.8499999046325684       -3.9897005999999999     
   6.9000000953674316       -3.9897005999999999     
   6.9500002861022949       -3.9897005999999999     
   7.0000000000000000        117.38818359375000     
   7.0500001907348633        118.65966033935547     
   7.0999999046325684        119.94144439697266     
   7.1500000953674316        121.23361968994141     
   7.2000002861022949        122.53622436523438     
   7.2500000000000000        123.84931182861328     
   7.3000001907348633        125.17295837402344     
   7.3499999046325684        126.50720214843750     
   7.4000000953674316        127.85211181640625     
   7.4500002861022949        129.20773315429688     
   7.5000000000000000        130.57412719726562     

  -1.0000000000000000        48.743186950683594     
 -0.94999998807907104        47.817977905273438     
 -0.90000003576278687        46.933525085449219     
 -0.85000002384185791        46.089122772216797     
 -0.80000001192092896        45.284076690673828     
 -0.75000000000000000        44.517700195312500     
 -0.69999998807907104        43.789306640625000     
 -0.65000003576278687        43.098228454589844     
 -0.60000002384185791        42.443798065185547     
 -0.55000001192092896        41.825355529785156     
 -0.50000000000000000        41.242248535156250     
 -0.45000001788139343        40.693840026855469     
 -0.40000000596046448        40.179492950439453     
 -0.34999999403953552        39.698577880859375     
 -0.30000001192092896        39.250476837158203     
 -0.25000000000000000        38.834571838378906     
 -0.20000000298023224        38.450267791748047     
 -0.15000000596046448        38.096961975097656     
 -0.10000000149011612        37.774066925048828     
  -5.0000000745058060E-002   37.480998992919922     
   0.0000000000000000       -10.475489000000000     
   5.0000000745058060E-002  -10.475489000000000     
  0.10000000149011612       -10.475489000000000     
  0.15000000596046448       -10.475489000000000     
  0.20000000298023224       -10.475489000000000     
  0.25000000000000000       -10.475489000000000     
  0.30000001192092896       -10.475489000000000     
  0.34999999403953552       -10.475489000000000     
  0.40000000596046448       -10.475489000000000     
  0.45000001788139343       -10.475489000000000     
  0.50000000000000000       -10.475489000000000     
  0.55000001192092896       -10.475489000000000     
  0.60000002384185791       -10.475489000000000     
  0.65000003576278687       -10.475489000000000     
  0.69999998807907104       -10.475489000000000     
  0.75000000000000000       -10.475489000000000     
  0.80000001192092896       -10.475489000000000     
  0.85000002384185791       -10.475489000000000     
  0.90000003576278687       -10.475489000000000     
  0.94999998807907104       -10.475489000000000     
   1.0000000000000000       -17.045999999999999     
   1.0500000715255737       -17.045999999999999     
   1.1000000238418579       -17.045999999999999     
   1.1499999761581421       -17.045999999999999     
   1.2000000476837158       -17.045999999999999     
   1.2500000000000000       -17.045999999999999     
   1.3000000715255737       -17.045999999999999     
   1.3500000238418579       -17.045999999999999     
   1.3999999761581421       -17.045999999999999     
   1.4500000476837158       -17.045999999999999     
   1.5000000000000000       -17.045999999999999     
   1.5500000715255737       -17.045999999999999     
   1.6000000238418579       -17.045999999999999     
   1.6499999761581421       -17.045999999999999     
   1.7000000476837158       -17.045999999999999     
   1.7500000000000000       -17.045999999999999     
   1.8000000715255737       -17.045999999999999     
   1.8500000238418579       -17.045999999999999     
   1.8999999761581421       -17.045999999999999     
   1.9500000476837158       -17.045999999999999     
   2.0000000000000000       -23.261759999999999     
   2.0499999523162842       -23.261759999999999     
   2.1000001430511475       -23.261759999999999     
   2.1500000953674316       -23.261759999999999     
   2.2000000476837158       -23.261759999999999     
   2.2500000000000000       -23.261759999999999     
   2.2999999523162842       -23.261759999999999     
   2.3500001430511475       -23.261759999999999     
   2.4000000953674316       -23.261759999999999     
   2.4500000476837158       -23.261759999999999     
   2.5000000000000000       -23.261759999999999     
   2.5499999523162842       -23.261759999999999     
   2.6000001430511475       -23.261759999999999     
   2.6500000953674316       -23.261759999999999     
   2.7000000476837158       -23.261759999999999     
   2.7500000000000000       -23.261759999999999     
   2.7999999523162842       -23.261759999999999     
   2.8500001430511475       -23.261759999999999     
   2.9000000953674316       -23.261759999999999     
   2.9500000476837158       -23.261759999999999     
   3.0000000000000000       -11.401710000000000     
   3.0499999523162842       -11.401710000000000     
   3.1000001430511475       -11.401710000000000     
   3.1500000953674316       -11.401710000000000     
   3.2000000476837158       -11.401710000000000     
   3.2500000000000000       -11.401710000000000     
   3.2999999523162842       -11.401710000000000     
   3.3500001430511475       -11.401710000000000     
   3.4000000953674316       -11.401710000000000     
   3.4500000476837158       -11.401710000000000     
   3.5000000000000000       -11.401710000000000     
   3.5499999523162842       -11.401710000000000     
   3.6000001430511475       -11.401710000000000     
   3.6500000953674316       -11.401710000000000     
   3.7000000476837158       -11.401710000000000     
   3.7500000000000000       -11.401710000000000     
   3.7999999523162842       -11.401710000000000     
   3.8500001430511475       -11.401710000000000     
   3.9000000953674316       -11.401710000000000     
   3.9500000476837158       -11.401710000000000     
   4.0000000000000000       -7.6265542000000002     
   4.0500001907348633       -7.6265542000000002     
   4.0999999046325684       -7.6265542000000002     
   4.1500000953674316       -7.6265542000000002     
   4.2000002861022949       -7.6265542000000002     
   4.2500000000000000       -7.6265542000000002     
   4.3000001907348633       -7.6265542000000002     
   4.3499999046325684       -7.6265542000000002     
   4.4000000953674316       -7.6265542000000002     
   4.4500002861022949       -7.6265542000000002     
   4.5000000000000000       -7.6265542000000002     
   4.5500001907348633       -7.6265542000000002     
   4.5999999046325684       -7.6265542000000002     
   4.6500000953674316       -7.6265542000000002     
   4.7000002861022949       -7.6265542000000002     
   4.7500000000000000       -7.6265542000000002     
   4.8000001907348633       -7.6265542000000002     
   4.8499999046325684       -7.6265542000000002     
   4.9000000953674316       -7.6265542000000002     
   4.9500002861022949       -7.6265542000000002     
   5.0000000000000000       -1.9276025000000001     
   5.0500001907348633       -1.9276025000000001     
   5.0999999046325684       -1.9276025000000001     
   5.1500000953674316       -1.9276025000000001     
   5.2000002861022949       -1.9276025000000001     
   5.2500000000000000       -1.9276025000000001     
   5.3000001907348633       -1.9276025000000001     
   5.3499999046325684       -1.9276025000000001     
   5.4000000953674316       -1.9276025000000001     
   5.4500002861022949       -1.9276025000000001     
   5.5000000000000000       -1.9276025000000001     
   5.5500001907348633       -1.9276025000000001     
   5.5999999046325684       -1.9276025000000001     
   5.6500000953674316       -1.9276025000000001     
   5.7000002861022949       -1.9276025000000001     
   5.7500000000000000       -1.9276025000000001     
   5.8000001907348633       -1.9276025000000001     
   5.8499999046325684       -1.9276025000000001     
   5.9000000953674316       -1.9276025000000001     
   5.9500002861022949       -1.9276025000000001     
   6.0000000000000000        90.000000000000000     
   6.0500001907348633        90.000000000000000     
   6.0999999046325684        90.000000000000000     
   6.1500000953674316        90.000000000000000     
   6.2000002861022949        90.000000000000000     
   6.2500000000000000        90.000000000000000     
   6.3000001907348633        90.000000000000000     
   6.3499999046325684        90.000000000000000     
   6.4000000953674316        90.000000000000000     
   6.4500002861022949        90.000000000000000     
   6.5000000000000000        90.000000000000000     
   6.5500001907348633        90.000000000000000     
   6.5999999046325684        90.000000000000000     
   6.6500000953674316        90.000000000000000     
   6.7000002861022949        90.000000000000000     
   6.7500000000000000        90.000000000000000     
   6.8000001907348633        90.000000000000000     
   6.8499999046325684        90.000000000000000     
   6.9000000953674316        90.000000000000000     
   6.9500002861022949        90.000000000000000     
   7.0000000000000000        144.59318542480469     
   7.0500001907348633        146.08187866210938     
   7.0999999046325684        147.58203125000000     
   7.1500000953674316        149.09370422363281     
   7.2000002861022949        150.61697387695312     
   7.2500000000000000        152.15187072753906     
   7.3000001907348633        153.69848632812500     
   7.3499999046325684        155.25685119628906     
   7.4000000953674316        156.82704162597656     
   7.4500002861022949        158.40911865234375     
   7.5000000000000000        160.00312805175781     

  -1.0000000000000000        55.664062500000000     
 -0.94999998807907104        54.825660705566406     
 -0.90000003576278687        54.028743743896484     
 -0.85000002384185791        53.272602081298828     
 -0.80000001192092896        52.556545257568359     
 -0.75000000000000000        51.879886627197266     
 -0.69999998807907104        51.241950988769531     
 -0.65000003576278687        50.642066955566406     
 -0.60000002384185791        50.079566955566406     
 -0.55000001192092896        49.553802490234375     
 -0.50000000000000000        49.064125061035156     
 -0.45000001788139343        48.609889984130859     
 -0.40000000596046448        48.190471649169922     
 -0.34999999403953552        47.805240631103516     
 -0.30000001192092896        47.453582763671875     
 -0.25000000000000000        47.134887695312500     
 -0.20000000298023224        46.848552703857422     
 -0.15000000596046448        46.593982696533203     
 -0.10000000149011612        46.370597839355469     
  -5.0000000745058060E-002   46.177814483642578     
   0.0000000000000000       -13.667999999999999     
   5.0000000745058060E-002  -13.667999999999999     
  0.10000000149011612       -13.667999999999999     
  0.15000000596046448       -13.667999999999999     
  0.20000000298023224       -13.667999999999999     
  0.25000000000000000       -13.667999999999999     
  0.30000001192092896       -13.667999999999999     
  0.34999999403953552       -13.667999999999999     
  0.40000000596046448       -13.667999999999999     
  0.45000001788139343       -13.667999999999999     
  0.50000000000000000       -13.667999999999999     
  0.55000001192092896       -13.667999999999999     
  0.60000002384185791       -13.667999999999999     
  0.65000003576278687       -13.667999999999999     
  0.69999998807907104       -13.667999999999999     
  0.75000000000000000       -13.667999999999999     
  0.80000001192092896       -13.667999999999999     
  0.85000002384185791       -13.667999999999999     
  0.90000003576278687       -13.667999999999999     
  0.94999998807907104       -13.667999999999999     
   1.0000000000000000       -16.538527999999999     
   1.0500000715255737       -16.538527999999999     
   1.1000000238418579       -16.538527999999999     
   1.1499999761581421       -16.538527999999999     
   1.2000000476837158       -16.538527999999999     
   1.2500000000000000       -16.538527999999999     
   1.3000000715255737       -16.538527999999999     
   1.3500000238418579       -16.538527999999999     
   1.3999999761581421       -16.538527999999999     
   1.4500000476837158       -16.538527999999999     
   1.5000000000000000       -16.538527999999999     
   1.5500000715255737       -16.538527999999999     
   1.6000000238418579       -16.538527999999999     
   1.6499999761581421       -16.538527999999999     
   1.7000000476837158       -16.538527999999999     
   1.7500000000000000       -16.538527999999999     
   1.8000000715255737       -16.538527999999999     
   1.8500000238418579       -16.538527999999999     
   1.8999999761581421       -16.538527999999999     
   1.9500000476837158       -16.538527999999999     
   2.0000000000000000       -8.1509871999999994     
   2.0499999523162842       -8.1509871999999994     
   2.1000001430511475       -8.1509871999999994     
   2.1500000953674316       -8.1509871999999994     
   2.2000000476837158       -8.1509871999999994     
   2.2500000000000000       -8.1509871999999994     
   2.2999999523162842       -8.1509871999999994     
   2.3500001430511475       -8.1509871999999994     
   2.4000000953674316       -8.1509871999999994     
   2.4500000476837158       -8.1509871999999994     
   2.5000000000000000       -8.1509871999999994     
   2.5499999523162842       -8.1509871999999994     
   2.6000001430511475       -8.1509871999999994     
   2.6500000953674316       -8.1509871999999994     
   2.7000000476837158       -8.1509871999999994     
   2.7500000000000000       -8.1509871999999994     
   2.7999999523162842       -8.1509871999999994     
   2.8500001430511475       -8.1509871999999994     
   2.9000000953674316       -8.1509871999999994     
   2.9500000476837158       -8.1509871999999994     
   3.0000000000000000       -3.4308445999999999     
   3.0499999523162842       -3.4308445999999999     
   3.1000001430511475       -3.4308445999999999     
   3.1500000953674316       -3.4308445999999999     
   3.2000000476837158       -3.4308445999999999     
   3.2500000000000000       -3.4308445999999999     
   3.2999999523162842       -3.4308445999999999     
   3.3500001430511475       -3.4308445999999999     
   3.4000000953674316       -3.4308445999999999     
   3.4500000476837158       -3.4308445999999999     
   3.5000000000000000       -3.4308445999999999     
   3.5499999523162842       -3.4308445999999999     
   3.6000001430511475       -3.4308445999999999     
   3.6500000953674316       -3.4308445999999999     
   3.7000000476837158       -3.4308445999999999     
   3.7500000000000000       -3.4308445999999999     
   3.7999999523162842       -3.4308445999999999     
   3.8500001430511475       -3.4308445999999999     
   3.9000000953674316       -3.4308445999999999     
   3.9500000476837158       -3.4308445999999999     
   4.0000000000000000        1.9962613000000000     
   4.0500001907348633        1.9962613000000000     
   4.0999999046325684        1.9962613000000000     
   4.1500000953674316        1.9962613000000000     
   4.2000002861022949        1.9962613000000000     
   4.2500000000000000        1.9962613000000000     
   4.3000001907348633        1.9962613000000000     
   4.3499999046325684        1.9962613000000000     
   4.4000000953674316        1.9962613000000000     
   4.4500002861022949        1.9962613000000000     
   4.5000000000000000        1.9962613000000000     
   4.5500001907348633        1.9962613000000000     
   4.5999999046325684        1.9962613000000000     
   4.6500000953674316        1.9962613000000000     
   4.7000002861022949        1.9962613000000000     
   4.7500000000000000        1.9962613000000000     
   4.8000001907348633        1.9962613000000000     
   4.8499999046325684        1.9962613000000000     
   4.9000000953674316        1.9962613000000000     
   4.9500002861022949        1.9962613000000000     
   5.0000000000000000        130.00000000000000     
   5.0500001907348633        130.00000000000000     
   5.0999999046325684        130.00000000000000     
   5.1500000953674316        130.00000000000000     
   5.2000002861022949        130.00000000000000     
   5.2500000000000000        130.00000000000000     
   5.3000001907348633        130.00000000000000     
   5.3499999046325684        130.00000000000000     
   5.4000000953674316        130.00000000000000     
   5.4500002861022949        130.00000000000000     
   5.5000000000000000        130.00000000000000     
   5.5500001907348633        130.00000000000000     
   5.5999999046325684        130.00000000000000     
   5.6500000953674316        130.00000000000000     
   5.7000002861022949        130.00000000000000     
   5.7500000000000000        130.00000000000000     
   5.8000001907348633        130.00000000000000     
   5.8499999046325684        130.00000000000000     
   5.9000000953674316        130.00000000000000     
   5.9500002861022949        130.00000000000000     
   6.0000000000000000        150.00000000000000     
   6.0500001907348633        150.00000000000000     
   6.0999999046325684        150.00000000000000     
   6.1500000953674316        150.00000000000000     
   6.2000002861022949        150.00000000000000     
   6.2500000000000000        150.00000000000000     
   6.3000001907348633        150.00000000000000     
   6.3499999046325684        150.00000000000000     
   6.4000000953674316        150.00000000000000     
   6.4500002861022949        150.00000000000000     
   6.5000000000000000        150.00000000000000     
   6.5500001907348633        150.00000000000000     
   6.5999999046325684        150.00000000000000     
   6.6500000953674316        150.00000000000000     
   6.7000002861022949        150.00000000000000     
   6.7500000000000000        150.00000000000000     
   6.8000001907348633        150.00000000000000     
   6.8499999046325684        150.00000000000000     
   6.9000000953674316        150.00000000000000     
   6.9500002861022949        150.00000000000000     
   7.0000000000000000        176.61006164550781     
   7.0500001907348633        178.33940124511719     
   7.0999999046325684        180.08140563964844     
   7.1500000953674316        181.83615112304688     
   7.2000002861022949        183.60368347167969     
   7.2500000000000000        185.38406372070312     
   7.3000001907348633        187.17736816406250     
   7.3499999046325684        188.98364257812500     
   7.4000000953674316        190.80297851562500     
   7.4500002861022949        192.63540649414062     
   7.5000000000000000        194.48100280761719     

  -1.0000000000000000        64.465065002441406     
 -0.94999998807907104        63.728504180908203     
 -0.90000003576278687        63.034206390380859     
 -0.85000002384185791        62.381473541259766     
 -0.80000001192092896        61.769615173339844     
 -0.75000000000000000        61.197948455810547     
 -0.69999998807907104        60.665798187255859     
 -0.65000003576278687        60.172496795654297     
 -0.60000002384185791        59.717384338378906     
 -0.55000001192092896        59.299808502197266     
 -0.50000000000000000        58.919124603271484     
 -0.45000001788139343        58.574695587158203     
 -0.40000000596046448        58.265895843505859     
 -0.34999999403953552        57.992099761962891     
 -0.30000001192092896        57.752693176269531     
 -0.25000000000000000        57.547073364257812     
 -0.20000000298023224        57.374637603759766     
 -0.15000000596046448        57.234802246093750     
 -0.10000000149011612        57.126972198486328     
  -5.0000000745058060E-002   57.050582885742188     
   0.0000000000000000       -9.1323656999999994     
   5.0000000745058060E-002  -9.1323656999999994     
  0.10000000149011612       -9.1323656999999994     
  0.15000000596046448       -9.1323656999999994     
  0.20000000298023224       -9.1323656999999994     
  0.25000000000000000       -9.1323656999999994     
  0.30000001192092896       -9.1323656999999994     
  0.34999999403953552       -9.1323656999999994     
  0.40000000596046448       -9.1323656999999994     
  0.45000001788139343       -9.1323656999999994     
  0.50000000000000000       -9.1323656999999994     
  0.55000001192092896       -9.1323656999999994     
  0.60000002384185791       -9.1323656999999994     
  0.65000003576278687       -9.1323656999999994     
  0.69999998807907104       -9.1323656999999994     
  0.75000000000000000       -9.1323656999999994     
  0.80000001192092896       -9.1323656999999994     
  0.85000002384185791       -9.1323656999999994     
  0.90000003576278687       -9.1323656999999994     
  0.94999998807907104       -9.1323656999999994     
   1.0000000000000000        3.5401129000000000     
   1.0500000715255737        3.5401129000000000     
   1.1000000238418579        3.5401129000000000     
   1.1499999761581421        3.5401129000000000     
   1.2000000476837158        3.5401129000000000     
   1.2500000000000000        3.5401129000000000     
   1.3000000715255737        3.5401129000000000     
   1.3500000238418579        3.5401129000000000     
   1.3999999761581421        3.5401129000000000     
   1.4500000476837158        3.5401129000000000     
   1.5000000000000000        3.5401129000000000     
   1.5500000715255737        3.5401129000000000     
   1.6000000238418579        3.5401129000000000     
   1.6499999761581421        3.5401129000000000     
   1.7000000476837158        3.5401129000000000     
   1.7500000000000000        3.5401129000000000     
   1.8000000715255737        3.5401129000000000     
   1.8500000238418579        3.5401129000000000     
   1.8999999761581421        3.5401129000000000     
   1.9500000476837158        3.5401129000000000     
   2.0000000000000000        8.2570002999999996     
   2.0499999523162842        8.2570002999999996     
   2.1000001430511475        8.2570002999999996     
   2.1500000953674316        8.2570002999999996     
   2.2000000476837158        8.2570002999999996     
   2.2500000000000000        8.2570002999999996     
   2.2999999523162842        8.2570002999999996     
   2.3500001430511475        8.2570002999999996     
   2.4000000953674316        8.2570002999999996     
   2.4500000476837158        8.2570002999999996     
   2.5000000000000000        8.2570002999999996     
   2.5499999523162842        8.2570002999999996     
   2.6000001430511475        8.2570002999999996     
   2.6500000953674316        8.2570002999999996     
   2.7000000476837158        8.2570002999999996     
   2.7500000000000000        8.2570002999999996     
   2.7999999523162842        8.2570002999999996     
   2.8500001430511475        8.2570002999999996     
   2.9000000953674316        8.2570002999999996     
   2.9500000476837158        8.2570002999999996     
   3.0000000000000000        13.766196000000001     
   3.0499999523162842        13.766196000000001     
   3.1000001430511475        13.766196000000001     
   3.1500000953674316        13.766196000000001     
   3.2000000476837158        13.766196000000001     
   3.2500000000000000        13.766196000000001     
   3.2999999523162842        13.766196000000001     
   3.3500001430511475        13.766196000000001     
   3.4000000953674316        13.766196000000001     
   3.4500000476837158        13.766196000000001     
   3.5000000000000000        13.766196000000001     
   3.5499999523162842        13.766196000000001     
   3.6000001430511475        13.766196000000001     
   3.6500000953674316        13.766196000000001     
   3.7000000476837158        13.766196000000001     
   3.7500000000000000        13.766196000000001     
   3.7999999523162842        13.766196000000001     
   3.8500001430511475        13.766196000000001     
   3.9000000953674316        13.766196000000001     
   3.9500000476837158        13.766196000000001     
   4.0000000000000000        130.00000000000000     
   4.0500001907348633        130.00000000000000     
   4.0999999046325684        130.00000000000000     
   4.1500000953674316        130.00000000000000     
   4.2000002861022949        130.00000000000000     
   4.2500000000000000        130.00000000000000     
   4.3000001907348633        130.00000000000000     
   4.3499999046325684        130.00000000000000     
   4.4000000953674316        130.00000000000000     
   4.4500002861022949        130.00000000000000     
   4.5000000000000000        130.00000000000000     
   4.5500001907348633        130.00000000000000     
   4.5999999046325684        130.00000000000000     
   4.6500000953674316        130.00000000000000     
   4.7000002861022949        130.00000000000000     
   4.7500000000000000        130.00000000000000     
   4.8000001907348633        130.00000000000000     
   4.8499999046325684        130.00000000000000     
   4.9000000953674316        130.00000000000000     
   4.9500002861022949        130.00000000000000     
   5.0000000000000000        170.00000000000000     
   5.0500001907348633        170.00000000000000     
   5.0999999046325684        170.00000000000000     
   5.1500000953674316        170.00000000000000     
   5.2000002861022949        170.00000000000000     
   5.2500000000000000        170.00000000000000     
   5.3000001907348633        170.00000000000000     
   5.3499999046325684        170.00000000000000     
   5.4000000953674316        170.00000000000000     
   5.4500002861022949        170.00000000000000     
   5.5000000000000000        170.00000000000000     
   5.5500001907348633        170.00000000000000     
   5.5999999046325684        170.00000000000000     
   5.6500000953674316        170.00000000000000     
   5.7000002861022949        170.00000000000000     
   5.7500000000000000        170.00000000000000     
   5.8000001907348633        170.00000000000000     
   5.8499999046325684        170.00000000000000     
   5.9000000953674316        170.00000000000000     
   5.9500002861022949        170.00000000000000     
   6.0000000000000000        200.00000000000000     
   6.0500001907348633        200.00000000000000     
   6.0999999046325684        200.00000000000000     
   6.1500000953674316        200.00000000000000     
   6.2000002861022949        200.00000000000000     
   6.2500000000000000        200.00000000000000     
   6.3000001907348633        200.00000000000000     
   6.3499999046325684        200.00000000000000     
   6.4000000953674316        200.00000000000000     
   6.4500002861022949        200.00000000000000     
   6.5000000000000000        200.00000000000000     
   6.5500001907348633        200.00000000000000     
   6.5999999046325684        200.00000000000000     
   6.6500000953674316        200.00000000000000     
   6.7000002861022949        200.00000000000000     
   6.7500000000000000        200.00000000000000     
   6.8000001907348633        200.00000000000000     
   6.8499999046325684        200.00000000000000     
   6.9000000953674316        200.00000000000000     
   6.9500002861022949        200.00000000000000     
   7.0000000000000000        213.67506408691406     
   7.0500001907348633        215.66967773437500     
   7.0999999046325684        217.67822265625000     
   7.1500000953674316        219.70077514648438     
   7.2000002861022949        221.73739624023438     
   7.2500000000000000        223.78811645507812     
   7.3000001907348633        225.85305786132812     
   7.3499999046325684        227.93223571777344     
   7.4000000953674316        230.02575683593750     
   7.4500002861022949        232.13365173339844     
   7.5000000000000000        234.25599670410156     
