# Supplementary material for: A first-principles phase field method for quantitatively predicting multi-composition phase separation without thermodynamic empirical parameter
Source: Nat Commun. 2019 Aug 1;10:3451. doi: 10.1038/s41467-019-11248-z (PMC6671953; doi:10.1038/s41467-019-11248-z)
Supplement: Supplementary file 3 — Source Data [file 41467_2019_11248_MOESM3_ESM.zip › supplementary-files/data-files/Fig.4/Fig4-b.dat]

  -2.9500000476837158       -2.9500000476837158        233.40550231933594     
  -2.9500000476837158       -2.9000000953674316        230.09065246582031     
  -2.9500000476837158       -2.8500001430511475        226.84748840332031     
  -2.9500000476837158       -2.7999999523162842        223.67501831054688     
  -2.9500000476837158       -2.7500000000000000        220.57223510742188     
  -2.9500000476837158       -2.7000000476837158        217.53813171386719     
  -2.9500000476837158       -2.6500000953674316        214.57168579101562     
  -2.9500000476837158       -2.6000001430511475        211.67193603515625     
  -2.9500000476837158       -2.5499999523162842        208.83786010742188     
  -2.9500000476837158       -2.5000000000000000        206.06852722167969     
  -2.9500000476837158       -2.4500000476837158        203.36294555664062     
  -2.9500000476837158       -2.4000000953674316        200.72015380859375     
  -2.9500000476837158       -2.3500001430511475        198.13920593261719     
  -2.9500000476837158       -2.2999999523162842        195.61914062500000     
  -2.9500000476837158       -2.2500000000000000        193.15904235839844     
  -2.9500000476837158       -2.2000000476837158        190.75796508789062     
  -2.9500000476837158       -2.1500000953674316        188.41500854492188     
  -2.9500000476837158       -2.1000001430511475        186.12922668457031     
  -2.9500000476837158       -2.0499999523162842        183.89971923828125     
  -2.9500000476837158       -2.0000000000000000        181.72561645507812     
  -2.9500000476837158       -1.9500000476837158        179.60600280761719     
  -2.9500000476837158       -1.8999999761581421        177.53999328613281     
  -2.9500000476837158       -1.8500000238418579        175.52671813964844     
  -2.9500000476837158       -1.8000000715255737        173.56530761718750     
  -2.9500000476837158       -1.7500000000000000        171.65490722656250     
  -2.9500000476837158       -1.7000000476837158        169.79464721679688     
  -2.9500000476837158       -1.6499999761581421        167.98368835449219     
  -2.9500000476837158       -1.6000000238418579        166.22119140625000     
  -2.9500000476837158       -1.5500000715255737        164.50634765625000     
  -2.9500000476837158       -1.5000000000000000        162.83830261230469     
  -2.9500000476837158       -1.4500000476837158        161.21624755859375     
  -2.9500000476837158       -1.3999999761581421        159.63938903808594     
  -2.9500000476837158       -1.3500000238418579        158.10691833496094     
  -2.9500000476837158       -1.3000000715255737        156.61805725097656     
  -2.9500000476837158       -1.2500000000000000        155.17199707031250     
  -2.9500000476837158       -1.2000000476837158        153.76797485351562     
  -2.9500000476837158       -1.1499999761581421        152.40521240234375     
  -2.9500000476837158       -1.1000000238418579        151.08296203613281     
  -2.9500000476837158       -1.0500000715255737        149.80046081542969     
  -2.9500000476837158       -1.0000000000000000        148.55696105957031     
  -2.9500000476837158      -0.94999998807907104        147.35173034667969     
  -2.9500000476837158      -0.90000003576278687        146.18402099609375     
  -2.9500000476837158      -0.85000002384185791        145.05314636230469     
  -2.9500000476837158      -0.80000001192092896        143.95834350585938     
  -2.9500000476837158      -0.75000000000000000        142.89894104003906     
  -2.9500000476837158      -0.69999998807907104        141.87423706054688     
  -2.9500000476837158      -0.65000003576278687        140.88351440429688     
  -2.9500000476837158      -0.60000002384185791        139.92610168457031     
  -2.9500000476837158      -0.55000001192092896        139.00131225585938     
  -2.9500000476837158      -0.50000000000000000        138.10848999023438     
  -2.9500000476837158      -0.45000001788139343        137.24697875976562     
  -2.9500000476837158      -0.40000000596046448        136.41610717773438     
  -2.9500000476837158      -0.34999999403953552        135.61523437500000     
  -2.9500000476837158      -0.30000001192092896        134.84371948242188     
  -2.9500000476837158      -0.25000000000000000        134.10092163085938     
  -2.9500000476837158      -0.20000000298023224        133.38623046875000     
  -2.9500000476837158      -0.15000000596046448        132.69903564453125     
  -2.9500000476837158      -0.10000000149011612        132.03872680664062     
  -2.9500000476837158       -5.0000000745058060E-002   131.40467834472656     
  -2.9500000476837158        0.0000000000000000        130.79632568359375     
  -2.9500000476837158        5.0000000745058060E-002   130.21305847167969     
  -2.9500000476837158       0.10000000149011612        129.65432739257812     
  -2.9500000476837158       0.15000000596046448        129.11953735351562     
  -2.9500000476837158       0.20000000298023224        128.60813903808594     
  -2.9500000476837158       0.25000000000000000        128.11956787109375     
  -2.9500000476837158       0.30000001192092896        127.65328979492188     
  -2.9500000476837158       0.34999999403953552        127.20874786376953     
  -2.9500000476837158       0.40000000596046448        126.78542327880859     
  -2.9500000476837158       0.45000001788139343        126.38278961181641     
  -2.9500000476837158       0.50000000000000000        126.00032806396484     
  -2.9500000476837158       0.55000001192092896        125.63752746582031     
  -2.9500000476837158       0.60000002384185791        125.29388427734375     
  -2.9500000476837158       0.65000003576278687        124.96891784667969     
  -2.9500000476837158       0.69999998807907104        124.66212463378906     
  -2.9500000476837158       0.75000000000000000        124.37303924560547     
  -2.9500000476837158       0.80000001192092896        124.10118103027344     
  -2.9500000476837158       0.85000002384185791        123.84609222412109     
  -2.9500000476837158       0.90000003576278687        123.60731506347656     
  -2.9500000476837158       0.94999998807907104        123.38440704345703     
  -2.9500000476837158        1.0000000000000000        123.17691802978516     
  -2.9500000476837158        1.0500000715255737        122.98442077636719     
  -2.9500000476837158        1.1000000238418579        122.80649566650391     
  -2.9500000476837158        1.1499999761581421        122.64271545410156     
  -2.9500000476837158        1.2000000476837158        122.49267578125000     
  -2.9500000476837158        1.2500000000000000        122.35597229003906     
  -2.9500000476837158        1.3000000715255737        122.23221588134766     
  -2.9500000476837158        1.3500000238418579        122.12100982666016     
  -2.9500000476837158        1.3999999761581421        122.02198791503906     
  -2.9500000476837158        1.4500000476837158        121.93476867675781     
  -2.9500000476837158        1.5000000000000000        121.85898590087891     
  -2.9500000476837158        1.5500000715255737        121.79429626464844     
  -2.9500000476837158        1.6000000238418579        121.74034118652344     
  -2.9500000476837158        1.6499999761581421        121.69678497314453     
  -2.9500000476837158        1.7000000476837158        121.66328430175781     
  -2.9500000476837158        1.7500000000000000        121.63952636718750     
  -2.9500000476837158        1.8000000715255737        121.62519073486328     
  -2.9500000476837158        1.8500000238418579        121.61996459960938     
  -2.9500000476837158        1.8999999761581421        121.62354278564453     
  -2.9500000476837158        1.9500000476837158        121.63562774658203     
  -2.9500000476837158        2.0000000000000000        121.65594482421875     
  -2.9500000476837158        2.0499999523162842        121.68420410156250     
  -2.9500000476837158        2.1000001430511475        121.72013092041016     
  -2.9500000476837158        2.1500000953674316        121.76347351074219     
  -2.9500000476837158        2.2000000476837158        121.81396484375000     
  -2.9500000476837158        2.2500000000000000        121.87135314941406     
  -2.9500000476837158        2.2999999523162842        121.93540954589844     
  -2.9500000476837158        2.3500001430511475        122.00588989257812     
  -2.9500000476837158        2.4000000953674316        122.08257293701172     
  -2.9500000476837158        2.4500000476837158        122.16523742675781     
  -2.9500000476837158        2.5000000000000000        122.25367736816406     
  -2.9500000476837158        2.5499999523162842        122.34768676757812     
  -2.9500000476837158        2.6000001430511475        122.44706726074219     
  -2.9500000476837158        2.6500000953674316        122.55162811279297     
  -2.9500000476837158        2.7000000476837158        122.66120147705078     
  -2.9500000476837158        2.7500000000000000        122.77560424804688     
  -2.9500000476837158        2.7999999523162842        122.89466857910156     
  -2.9500000476837158        2.8500001430511475        123.01824951171875     
  -2.9500000476837158        2.9000000953674316        123.14619445800781     
  -2.9500000476837158        2.9500000476837158        123.27835083007812     
  -2.9500000476837158        3.0000000000000000        123.41459655761719     
  -2.9500000476837158        3.0499999523162842        123.55480194091797     
  -2.9500000476837158        3.1000001430511475        123.69883728027344     
  -2.9500000476837158        3.1500000953674316        123.84661102294922     
  -2.9500000476837158        3.2000000476837158        123.99800109863281     
  -2.9500000476837158        3.2500000000000000        124.15291595458984     
  -2.9500000476837158        3.2999999523162842        124.31127929687500     
  -2.9500000476837158        3.3500001430511475        124.47299194335938     
  -2.9500000476837158        3.4000000953674316        124.63799285888672     
  -2.9500000476837158        3.4500000476837158        124.80621337890625     
  -2.9500000476837158        3.5000000000000000        124.97760009765625     
  -2.9500000476837158        3.5499999523162842        125.15209197998047     
  -2.9500000476837158        3.6000001430511475        125.32965850830078     
  -2.9500000476837158        3.6500000953674316        125.51025390625000     
  -2.9500000476837158        3.7000000476837158        125.69386291503906     
  -2.9500000476837158        3.7500000000000000        125.88045501708984     
  -2.9500000476837158        3.7999999523162842        126.07002258300781     
  -2.9500000476837158        3.8500001430511475        126.26256561279297     
  -2.9500000476837158        3.9000000953674316        126.45807647705078     
  -2.9500000476837158        3.9500000476837158        126.65657806396484     
  -2.9500000476837158        4.0000000000000000        126.85808563232422     
  -2.9500000476837158        4.0500001907348633        127.06262207031250     
  -2.9500000476837158        4.0999999046325684        127.27021026611328     
  -2.9500000476837158        4.1500000953674316        127.48090362548828     
  -2.9500000476837158        4.2000002861022949        127.69470977783203     
  -2.9500000476837158        4.2500000000000000        127.91166687011719     
  -2.9500000476837158        4.3000001907348633        128.13180541992188     
  -2.9500000476837158        4.3499999046325684        128.35516357421875     
  -2.9500000476837158        4.4000000953674316        128.58177185058594     
  -2.9500000476837158        4.4500002861022949        128.81164550781250     
  -2.9500000476837158        4.5000000000000000        129.04483032226562     
  -2.9500000476837158        4.5500001907348633        129.28134155273438     
  -2.9500000476837158        4.5999999046325684        129.52124023437500     
  -2.9500000476837158        4.6500000953674316        129.76454162597656     
  -2.9500000476837158        4.7000002861022949        130.01127624511719     
  -2.9500000476837158        4.7500000000000000        130.26147460937500     
  -2.9500000476837158        4.8000001907348633        130.51516723632812     
  -2.9500000476837158        4.8499999046325684        130.77239990234375     
  -2.9500000476837158        4.9000000953674316        131.03318786621094     
  -2.9500000476837158        4.9500002861022949        131.29757690429688     
  -2.9500000476837158        5.0000000000000000        131.56559753417969     
  -2.9500000476837158        5.0500001907348633        131.83728027343750     
  -2.9500000476837158        5.0999999046325684        132.11265563964844     
  -2.9500000476837158        5.1500000953674316        132.39176940917969     
  -2.9500000476837158        5.2000002861022949        132.67465209960938     
  -2.9500000476837158        5.2500000000000000        132.96131896972656     
  -2.9500000476837158        5.3000001907348633        133.25181579589844     
  -2.9500000476837158        5.3499999046325684        133.54617309570312     
  -2.9500000476837158        5.4000000953674316        133.84443664550781     
  -2.9500000476837158        5.4500002861022949        134.14663696289062     
  -2.9500000476837158        5.5000000000000000        134.45280456542969     
  -2.9500000476837158        5.5500001907348633        134.76296997070312     
  -2.9500000476837158        5.5999999046325684        135.07717895507812     
  -2.9500000476837158        5.6500000953674316        135.39544677734375     
  -2.9500000476837158        5.7000002861022949        135.71783447265625     
  -2.9500000476837158        5.7500000000000000        136.04435729980469     
  -2.9500000476837158        5.8000001907348633        136.37506103515625     
  -2.9500000476837158        5.8499999046325684        136.70997619628906     
  -2.9500000476837158        5.9000000953674316        137.04913330078125     
  -2.9500000476837158        5.9500002861022949        137.39257812500000     
  -2.9500000476837158        6.0000000000000000        137.74034118652344     
  -2.9500000476837158        6.0500001907348633        138.09246826171875     
  -2.9500000476837158        6.0999999046325684        138.44897460937500     
  -2.9500000476837158        6.1500000953674316        138.80992126464844     
  -2.9500000476837158        6.2000002861022949        139.17533874511719     
  -2.9500000476837158        6.2500000000000000        139.54524230957031     
  -2.9500000476837158        6.3000001907348633        139.91969299316406     
  -2.9500000476837158        6.3499999046325684        140.29872131347656     
  -2.9500000476837158        6.4000000953674316        140.68235778808594     
  -2.9500000476837158        6.4500002861022949        141.07064819335938     
  -2.9500000476837158        6.5000000000000000        141.46360778808594     
  -2.9500000476837158        6.5500001907348633        141.86131286621094     
  -2.9500000476837158        6.5999999046325684        142.26377868652344     
  -2.9500000476837158        6.6500000953674316        142.67103576660156     
  -2.9500000476837158        6.7000002861022949        143.08314514160156     
  -2.9500000476837158        6.7500000000000000        143.50012207031250     
  -2.9500000476837158        6.8000001907348633        143.92201232910156     
  -2.9500000476837158        6.8499999046325684        144.34886169433594     
  -2.9500000476837158        6.9000000953674316        144.78070068359375     
  -2.9500000476837158        6.9500002861022949        145.21757507324219     
  -2.9500000476837158        7.0000000000000000        145.65951538085938     
  -2.9500000476837158        7.0500001907348633        146.10656738281250     
  -2.9500000476837158        7.0999999046325684        146.55876159667969     
  -2.9500000476837158        7.1500000953674316        147.01615905761719     
  -2.9500000476837158        7.2000002861022949        147.47877502441406     
  -2.9500000476837158        7.2500000000000000        147.94665527343750     
  -2.9500000476837158        7.3000001907348633        148.41984558105469     
  -2.9500000476837158        7.3499999046325684        148.89837646484375     
  -2.9500000476837158        7.4000000953674316        149.38229370117188     
  -2.9500000476837158        7.4500002861022949        149.87164306640625     
  -2.9500000476837158        7.5000000000000000        150.36645507812500     
  -2.9500000476837158        7.5500001907348633        150.86677551269531     
  -2.9500000476837158        7.5999999046325684        151.37265014648438     
  -2.9500000476837158        7.6500000953674316        151.88410949707031     
  -2.9500000476837158        7.7000002861022949        152.40121459960938     
  -2.9500000476837158        7.7500000000000000        152.92396545410156     
  -2.9500000476837158        7.8000001907348633        153.45245361328125     
  -2.9500000476837158        7.8499999046325684        153.98667907714844     
  -2.9500000476837158        7.9000000953674316        154.52671813964844     
  -2.9500000476837158        7.9500002861022949        155.07258605957031     
  -2.9500000476837158        8.0000000000000000        155.62432861328125     
  -2.9500000476837158        8.0500001907348633        156.18199157714844     
  -2.9500000476837158        8.1000003814697266        156.74563598632812     
  -2.9500000476837158        8.1500005722045898        157.31527709960938     
  -2.9500000476837158        8.1999998092651367        157.89096069335938     
  -2.9500000476837158        8.2500000000000000        158.47273254394531     
  -2.9500000476837158        8.3000001907348633        159.06065368652344     
  -2.9500000476837158        8.3500003814697266        159.65475463867188     
  -2.9500000476837158        8.4000005722045898        160.25506591796875     
  -2.9500000476837158        8.4499998092651367        160.86163330078125     
  -2.9500000476837158        8.5000000000000000        161.47451782226562     
  -2.9500000476837158        8.5500001907348633        162.09376525878906     
  -2.9500000476837158        8.6000003814697266        162.71940612792969     
  -2.9500000476837158        8.6500005722045898        163.35147094726562     
  -2.9500000476837158        8.6999998092651367        163.99002075195312     
  -2.9500000476837158        8.7500000000000000        164.63510131835938     
  -2.9500000476837158        8.8000001907348633        165.28675842285156     
  -2.9500000476837158        8.8500003814697266        165.94502258300781     
  -2.9500000476837158        8.9000005722045898        166.60995483398438     
  -2.9500000476837158        8.9499998092651367        167.28157043457031     
  -2.9500000476837158        9.0000000000000000        167.95996093750000     
  -2.9500000476837158        9.0500001907348633        168.64514160156250     
  -2.9500000476837158        9.1000003814697266        169.33715820312500     
  -2.9500000476837158        9.1500005722045898        170.03607177734375     
  -2.9500000476837158        9.1999998092651367        170.74189758300781     
  -2.9500000476837158        9.2500000000000000        171.45471191406250     
  -2.9500000476837158        9.3000001907348633        172.17454528808594     
  -2.9500000476837158        9.3500003814697266        172.90144348144531     
  -2.9500000476837158        9.4000005722045898        173.63546752929688     
  -2.9500000476837158        9.4499998092651367        174.37663269042969     
  -2.9500000476837158        9.5000000000000000        175.12503051757812     
  -2.9500000476837158        9.5500001907348633        175.88067626953125     
  -2.9500000476837158        9.6000003814697266        176.64361572265625     
  -2.9500000476837158        9.6500005722045898        177.41390991210938     
  -2.9500000476837158        9.6999998092651367        178.19157409667969     
  -2.9500000476837158        9.7500000000000000        178.97669982910156     
  -2.9500000476837158        9.8000001907348633        179.76931762695312     
  -2.9500000476837158        9.8500003814697266        180.56947326660156     
  -2.9500000476837158        9.9000005722045898        181.37721252441406     
  -2.9500000476837158        9.9499998092651367        182.19256591796875     
  -2.9500000476837158        10.000000000000000        183.01562500000000     
  -2.9500000476837158        10.050000190734863        183.84640502929688     
  -2.9500000476837158        10.100000381469727        184.68495178222656     
  -2.9500000476837158        10.150000572204590        185.53134155273438     
  -2.9500000476837158        10.199999809265137        186.38557434082031     
  -2.9500000476837158        10.250000000000000        187.24775695800781     
  -2.9500000476837158        10.300000190734863        188.11790466308594     
  -2.9500000476837158        10.350000381469727        188.99606323242188     
  -2.9500000476837158        10.400000572204590        189.88229370117188     
  -2.9500000476837158        10.449999809265137        190.77664184570312     
  -2.9500000476837158        10.500000000000000        191.67915344238281     
  -2.9500000476837158        10.550000190734863        192.58988952636719     
  -2.9500000476837158        10.600000381469727        193.50889587402344     
  -2.9500000476837158        10.650000572204590        194.43621826171875     
  -2.9500000476837158        10.699999809265137        195.37188720703125     
  -2.9500000476837158        10.750000000000000        196.31599426269531     
  -2.9500000476837158        10.800000190734863        197.26856994628906     
  -2.9500000476837158        10.850000381469727        198.22966003417969     
  -2.9500000476837158        10.900000572204590        199.19931030273438     
  -2.9500000476837158        10.949999809265137        200.17756652832031     
  -2.9500000476837158        11.000000000000000        201.16452026367188     
  -2.9500000476837158        11.050000190734863        202.16018676757812     
  -2.9500000476837158        11.100000381469727        203.16462707519531     
  -2.9500000476837158        11.150000572204590        204.17788696289062     
  -2.9500000476837158        11.199999809265137        205.20001220703125     
  -2.9500000476837158        11.250000000000000        206.23107910156250     
  -2.9500000476837158        11.300000190734863        207.27111816406250     
  -2.9500000476837158        11.350000381469727        208.32020568847656     
  -2.9500000476837158        11.400000572204590        209.37835693359375     
  -2.9500000476837158        11.449999809265137        210.44563293457031     
  -2.9500000476837158        11.500000000000000        211.52210998535156     
  -2.9500000476837158        11.550000190734863        212.60783386230469     
  -2.9500000476837158        11.600000381469727        213.70285034179688     
  -2.9500000476837158        11.650000572204590        214.80720520019531     
  -2.9500000476837158        11.699999809265137        215.92094421386719     
  -2.9500000476837158        11.750000000000000        217.04415893554688     
  -2.9500000476837158        11.800000190734863        218.17687988281250     
  -2.9500000476837158        11.850000381469727        219.31915283203125     
  -2.9500000476837158        11.900000572204590        220.47103881835938     
  -2.9500000476837158        11.949999809265137        221.63256835937500     
  -2.9500000476837158        12.000000000000000        222.80384826660156     
  -2.9500000476837158        12.050000190734863        223.98489379882812     
  -2.9500000476837158        12.100000381469727        225.17576599121094     
  -2.9500000476837158        12.150000572204590        226.37652587890625     
  -2.9500000476837158        12.199999809265137        227.58720397949219     
  -2.9500000476837158        12.250000000000000        228.80789184570312     
  -2.9500000476837158        12.300000190734863        230.03861999511719     
  -2.9500000476837158        12.350000381469727        231.27946472167969     
  -2.9500000476837158        12.400000572204590        232.53045654296875     
  -2.9500000476837158        12.449999809265137        233.79162597656250     
  -2.9500000476837158        12.500000000000000        235.06311035156250     
  -2.9500000476837158        12.550000190734863        236.34489440917969     
  -2.9500000476837158        12.600000381469727        237.63706970214844     
  -2.9500000476837158        12.650000572204590        238.93968200683594     
  -2.9500000476837158        12.699999809265137        240.25276184082031     
  -2.9500000476837158        12.750000000000000        241.57640075683594     
  -2.9500000476837158        12.800000190734863        242.91065979003906     
  -2.9500000476837158        12.850000381469727        244.25556945800781     
  -2.9500000476837158        12.900000572204590        245.61119079589844     
  -2.9500000476837158        12.949999809265137        246.97756958007812     
  -2.9500000476837158        13.000000000000000        248.35479736328125     
  -2.9500000476837158        13.050000190734863        249.74291992187500     
  -2.9500000476837158        13.100000381469727        251.14198303222656     
  -2.9500000476837158        13.150000572204590        252.55203247070312     
  -2.9500000476837158        13.199999809265137        253.97312927246094     
  -2.9500000476837158        13.250000000000000        255.40538024902344     
  -2.9500000476837158        13.300000190734863        256.84878540039062     
  -2.9500000476837158        13.350000381469727        258.30343627929688     
  -2.9500000476837158        13.400000572204590        259.76937866210938     
  -2.9500000476837158        13.449999809265137        261.24664306640625     
  -2.9500000476837158        13.500000000000000        262.73532104492188     
  -2.9500000476837158        13.550000190734863        264.23547363281250     
  -2.9500000476837158        13.600000381469727        265.74716186523438     
  -2.9500000476837158        13.650000572204590        267.27044677734375     
  -2.9500000476837158        13.699999809265137        268.80532836914062     
  -2.9500000476837158        13.750000000000000        270.35192871093750     
  -2.9500000476837158        13.800000190734863        271.91030883789062     
  -2.9500000476837158        13.850000381469727        273.48049926757812     
  -2.9500000476837158        13.900000572204590        275.06259155273438     
  -2.9500000476837158        13.949999809265137        276.65655517578125     
  -2.9500000476837158        14.000000000000000        278.26257324218750     
  -2.9500000476837158        14.050000190734863        279.88064575195312     
  -2.9500000476837158        14.100000381469727        281.51086425781250     
  -2.9500000476837158        14.150000572204590        283.15322875976562     
  -2.9500000476837158        14.199999809265137        284.80783081054688     
  -2.9500000476837158        14.250000000000000        286.47473144531250     
  -2.9500000476837158        14.300000190734863        288.15402221679688     
  -2.9500000476837158        14.350000381469727        289.84573364257812     
  -2.9500000476837158        14.400000572204590        291.54992675781250     
  -2.9500000476837158        14.449999809265137        293.26663208007812     
  -2.9500000476837158        14.500000000000000        294.99597167968750     
  -2.9500000476837158        14.550000190734863        296.73797607421875     
  -2.9500000476837158        14.600000381469727        298.49273681640625     
  -2.9500000476837158        14.650000572204590        300.26028442382812     
  -2.9500000476837158        14.699999809265137        302.04061889648438     
  -2.9500000476837158        14.750000000000000        303.83395385742188     
  -2.9500000476837158        14.800000190734863        305.64022827148438     
  -2.9500000476837158        14.850000381469727        307.45956420898438     
  -2.9500000476837158        14.900000572204590        309.29199218750000     
  -2.9500000476837158        14.949999809265137        311.13757324218750     
  -2.9500000476837158        15.000000000000000        312.99639892578125     
  -2.9500000476837158        15.050000190734863        314.86853027343750     
  -2.9500000476837158        15.100000381469727        316.75399780273438     
  -2.9500000476837158        15.150000572204590        318.65289306640625     
  -2.9500000476837158        15.199999809265137        320.56524658203125     
  -2.9500000476837158        15.250000000000000        322.49118041992188     
  -2.9500000476837158        15.300000190734863        324.43072509765625     
  -2.9500000476837158        15.350000381469727        326.38394165039062     
  -2.9500000476837158        15.400000572204590        328.35089111328125     
  -2.9500000476837158        15.449999809265137        330.33163452148438     
  -2.9500000476837158        15.500000000000000        332.32626342773438     
  -2.9500000476837158        15.550000190734863        334.33480834960938     
  -2.9500000476837158        15.600000381469727        336.35736083984375     
  -2.9500000476837158        15.650000572204590        338.39398193359375     
  -2.9500000476837158        15.699999809265137        340.44470214843750     
  -2.9500000476837158        15.750000000000000        342.50964355468750     
  -2.9500000476837158        15.800000190734863        344.58883666992188     
  -2.9500000476837158        15.850000381469727        346.68234252929688     
  -2.9500000476837158        15.900000572204590        348.79025268554688     
  -2.9500000476837158        15.949999809265137        350.91256713867188     
  -2.9500000476837158        16.000000000000000        353.04943847656250     
  -2.9500000476837158        16.050001144409180        355.20095825195312     
  -2.9500000476837158        16.100000381469727        357.36703491210938     
  -2.9500000476837158        16.149999618530273        359.54782104492188     
  -2.9500000476837158        16.200000762939453        361.74346923828125     
  -2.9500000476837158        16.250000000000000        363.95391845703125     
  -2.9500000476837158        16.300001144409180        366.17935180664062     
  -2.9500000476837158        16.350000381469727        368.41967773437500     
  -2.9500000476837158        16.399999618530273        370.67507934570312     
  -2.9500000476837158        16.450000762939453        372.94567871093750     
  -2.9500000476837158        16.500000000000000        375.23135375976562     
  -2.9500000476837158        16.550001144409180        377.53240966796875     
  -2.9500000476837158        16.600000381469727        379.84866333007812     
  -2.9500000476837158        16.649999618530273        382.18032836914062     
  -2.9500000476837158        16.700000762939453        384.52755737304688     
  -2.9500000476837158        16.750000000000000        386.89019775390625     
  -2.9500000476837158        16.800001144409180        389.26852416992188     
  -2.9500000476837158        16.850000381469727        391.66244506835938     
  -2.9500000476837158        16.899999618530273        394.07208251953125     
  -2.9500000476837158        16.950000762939453        396.49761962890625     
  -2.9500000476837158        17.000000000000000        398.93890380859375     
  -2.9500000476837158        17.050001144409180        401.39627075195312     
  -2.9500000476837158        17.100000381469727        403.86950683593750     
  -2.9500000476837158        17.149999618530273        406.35885620117188     
  -2.9500000476837158        17.200000762939453        408.86441040039062     
  -2.9500000476837158        17.250000000000000        411.38610839843750     
  -2.9500000476837158        17.300001144409180        413.92419433593750     
  -2.9500000476837158        17.350000381469727        416.47854614257812     
  -2.9500000476837158        17.399999618530273        419.04931640625000     
  -2.9500000476837158        17.450000762939453        421.63665771484375     
  -2.9500000476837158        17.500000000000000        424.24050903320312     
  -2.9500000476837158        17.550001144409180        426.86108398437500     
  -2.9500000476837158        17.600000381469727        429.49826049804688     
  -2.9500000476837158        17.649999618530273        432.15219116210938     
  -2.9500000476837158        17.700000762939453        434.82312011718750     
  -2.9500000476837158        17.750000000000000        437.51083374023438     
  -2.9500000476837158        17.800001144409180        440.21566772460938     
  -2.9500000476837158        17.850000381469727        442.93743896484375     
  -2.9500000476837158        17.899999618530273        445.67636108398438     
  -2.9500000476837158        17.950000762939453        448.43261718750000     
  -2.9500000476837158        18.000000000000000        451.20602416992188     
  -2.9500000476837158        18.050001144409180        453.99688720703125     
  -2.9500000476837158        18.100000381469727        456.80508422851562     
  -2.9500000476837158        18.149999618530273        459.63076782226562     
  -2.9500000476837158        18.200000762939453        462.47412109375000     
  -2.9500000476837158        18.250000000000000        465.33502197265625     
  -2.9500000476837158        18.300001144409180        468.21371459960938     
  -2.9500000476837158        18.350000381469727        471.11010742187500     
  -2.9500000476837158        18.399999618530273        474.02438354492188     
  -2.9500000476837158        18.450000762939453        476.95666503906250     
  -2.9500000476837158        18.500000000000000        479.90686035156250     
  -2.9500000476837158        18.550001144409180        482.87527465820312     
  -2.9500000476837158        18.600000381469727        485.86169433593750     
  -2.9500000476837158        18.649999618530273        488.86636352539062     
  -2.9500000476837158        18.700000762939453        491.88943481445312     
  -2.9500000476837158        18.750000000000000        494.93075561523438     
  -2.9500000476837158        18.800001144409180        497.99066162109375     
  -2.9500000476837158        18.850000381469727        501.06900024414062     
  -2.9500000476837158        18.899999618530273        504.16589355468750     
  -2.9500000476837158        18.950000762939453        507.28161621093750     
  -2.9500000476837158        19.000000000000000        510.41595458984375     
  -2.9500000476837158        19.050001144409180        513.56921386718750     
  -2.9500000476837158        19.100000381469727        516.74133300781250     
  -2.9500000476837158        19.149999618530273        519.93237304687500     
  -2.9500000476837158        19.200000762939453        523.14257812500000     
  -2.9500000476837158        19.250000000000000        526.37176513671875     
  -2.9500000476837158        19.300001144409180        529.62030029296875     
  -2.9500000476837158        19.350000381469727        532.88800048828125     
  -2.9500000476837158        19.399999618530273        536.17504882812500     
  -2.9500000476837158        19.450000762939453        539.48168945312500     
  -2.9500000476837158        19.500000000000000        542.80767822265625     
  -2.9500000476837158        19.550001144409180        546.15338134765625     
  -2.9500000476837158        19.600000381469727        549.51861572265625     
  -2.9500000476837158        19.649999618530273        552.90356445312500     
  -2.9500000476837158        19.700000762939453        556.30847167968750     
  -2.9500000476837158        19.750000000000000        559.73315429687500     
  -2.9500000476837158        19.800001144409180        563.17797851562500     
  -2.9500000476837158        19.850000381469727        566.64263916015625     
  -2.9500000476837158        19.899999618530273        570.12744140625000     
  -2.9500000476837158        19.950000762939453        573.63262939453125     
  -2.9500000476837158        20.000000000000000        577.15789794921875     
  -2.9500000476837158        20.050001144409180        580.70373535156250     
  -2.9500000476837158        20.100000381469727        584.26977539062500     
  -2.9500000476837158        20.149999618530273        587.85638427734375     
  -2.9500000476837158        20.200000762939453        591.46374511718750     
  -2.9500000476837158        20.250000000000000        595.09161376953125     

  -2.9000000953674316       -2.9500000476837158        230.09065246582031     
  -2.9000000953674316       -2.9000000953674316        226.77607727050781     
  -2.9000000953674316       -2.8500001430511475        223.53323364257812     
  -2.9000000953674316       -2.7999999523162842        220.36108398437500     
  -2.9000000953674316       -2.7500000000000000        217.25862121582031     
  -2.9000000953674316       -2.7000000476837158        214.22485351562500     
  -2.9000000953674316       -2.6500000953674316        211.25875854492188     
  -2.9000000953674316       -2.6000001430511475        208.35935974121094     
  -2.9000000953674316       -2.5499999523162842        205.52565002441406     
  -2.9000000953674316       -2.5000000000000000        202.75669860839844     
  -2.9000000953674316       -2.4500000476837158        200.05149841308594     
  -2.9000000953674316       -2.4000000953674316        197.40911865234375     
  -2.9000000953674316       -2.3500001430511475        194.82856750488281     
  -2.9000000953674316       -2.2999999523162842        192.30892944335938     
  -2.9000000953674316       -2.2500000000000000        189.84925842285156     
  -2.9000000953674316       -2.2000000476837158        187.44863891601562     
  -2.9000000953674316       -2.1500000953674316        185.10612487792969     
  -2.9000000953674316       -2.1000001430511475        182.82081604003906     
  -2.9000000953674316       -2.0499999523162842        180.59179687500000     
  -2.9000000953674316       -2.0000000000000000        178.41818237304688     
  -2.9000000953674316       -1.9500000476837158        176.29907226562500     
  -2.9000000953674316       -1.8999999761581421        174.23358154296875     
  -2.9000000953674316       -1.8500000238418579        172.22084045410156     
  -2.9000000953674316       -1.8000000715255737        170.25997924804688     
  -2.9000000953674316       -1.7500000000000000        168.35011291503906     
  -2.9000000953674316       -1.7000000476837158        166.49043273925781     
  -2.9000000953674316       -1.6499999761581421        164.68005371093750     
  -2.9000000953674316       -1.6000000238418579        162.91815185546875     
  -2.9000000953674316       -1.5500000715255737        161.20390319824219     
  -2.9000000953674316       -1.5000000000000000        159.53648376464844     
  -2.9000000953674316       -1.4500000476837158        157.91506958007812     
  -2.9000000953674316       -1.3999999761581421        156.33885192871094     
  -2.9000000953674316       -1.3500000238418579        154.80705261230469     
  -2.9000000953674316       -1.3000000715255737        153.31886291503906     
  -2.9000000953674316       -1.2500000000000000        151.87348937988281     
  -2.9000000953674316       -1.2000000476837158        150.47016906738281     
  -2.9000000953674316       -1.1499999761581421        149.10813903808594     
  -2.9000000953674316       -1.1000000238418579        147.78662109375000     
  -2.9000000953674316       -1.0500000715255737        146.50486755371094     
  -2.9000000953674316       -1.0000000000000000        145.26213073730469     
  -2.9000000953674316      -0.94999998807907104        144.05767822265625     
  -2.9000000953674316      -0.90000003576278687        142.89077758789062     
  -2.9000000953674316      -0.85000002384185791        141.76069641113281     
  -2.9000000953674316      -0.80000001192092896        140.66673278808594     
  -2.9000000953674316      -0.75000000000000000        139.60818481445312     
  -2.9000000953674316      -0.69999998807907104        138.58432006835938     
  -2.9000000953674316      -0.65000003576278687        137.59448242187500     
  -2.9000000953674316      -0.60000002384185791        136.63795471191406     
  -2.9000000953674316      -0.55000001192092896        135.71408081054688     
  -2.9000000953674316      -0.50000000000000000        134.82218933105469     
  -2.9000000953674316      -0.45000001788139343        133.96160888671875     
  -2.9000000953674316      -0.40000000596046448        133.13169860839844     
  -2.9000000953674316      -0.34999999403953552        132.33178710937500     
  -2.9000000953674316      -0.30000001192092896        131.56126403808594     
  -2.9000000953674316      -0.25000000000000000        130.81948852539062     
  -2.9000000953674316      -0.20000000298023224        130.10581970214844     
  -2.9000000953674316      -0.15000000596046448        129.41967773437500     
  -2.9000000953674316      -0.10000000149011612        128.76042175292969     
  -2.9000000953674316       -5.0000000745058060E-002   128.12745666503906     
  -2.9000000953674316        0.0000000000000000        127.52019500732422     
  -2.9000000953674316        5.0000000745058060E-002   126.93804931640625     
  -2.9000000953674316       0.10000000149011612        126.38044738769531     
  -2.9000000953674316       0.15000000596046448        125.84681701660156     
  -2.9000000953674316       0.20000000298023224        125.33658599853516     
  -2.9000000953674316       0.25000000000000000        124.84921264648438     
  -2.9000000953674316       0.30000001192092896        124.38414001464844     
  -2.9000000953674316       0.34999999403953552        123.94082641601562     
  -2.9000000953674316       0.40000000596046448        123.51875305175781     
  -2.9000000953674316       0.45000001788139343        123.11738586425781     
  -2.9000000953674316       0.50000000000000000        122.73620605468750     
  -2.9000000953674316       0.55000001192092896        122.37471771240234     
  -2.9000000953674316       0.60000002384185791        122.03240203857422     
  -2.9000000953674316       0.65000003576278687        121.70877838134766     
  -2.9000000953674316       0.69999998807907104        121.40335083007812     
  -2.9000000953674316       0.75000000000000000        121.11565399169922     
  -2.9000000953674316       0.80000001192092896        120.84519958496094     
  -2.9000000953674316       0.85000002384185791        120.59154510498047     
  -2.9000000953674316       0.90000003576278687        120.35421752929688     
  -2.9000000953674316       0.94999998807907104        120.13277435302734     
  -2.9000000953674316        1.0000000000000000        119.92678070068359     
  -2.9000000953674316        1.0500000715255737        119.73579406738281     
  -2.9000000953674316        1.1000000238418579        119.55940246582031     
  -2.9000000953674316        1.1499999761581421        119.39717864990234     
  -2.9000000953674316        1.2000000476837158        119.24871826171875     
  -2.9000000953674316        1.2500000000000000        119.11360931396484     
  -2.9000000953674316        1.3000000715255737        118.99147033691406     
  -2.9000000953674316        1.3500000238418579        118.88191223144531     
  -2.9000000953674316        1.3999999761581421        118.78455352783203     
  -2.9000000953674316        1.4500000476837158        118.69902038574219     
  -2.9000000953674316        1.5000000000000000        118.62495422363281     
  -2.9000000953674316        1.5500000715255737        118.56199645996094     
  -2.9000000953674316        1.6000000238418579        118.50979614257812     
  -2.9000000953674316        1.6499999761581421        118.46801757812500     
  -2.9000000953674316        1.7000000476837158        118.43632507324219     
  -2.9000000953674316        1.7500000000000000        118.41439056396484     
  -2.9000000953674316        1.8000000715255737        118.40190124511719     
  -2.9000000953674316        1.8500000238418579        118.39854431152344     
  -2.9000000953674316        1.8999999761581421        118.40401458740234     
  -2.9000000953674316        1.9500000476837158        118.41802215576172     
  -2.9000000953674316        2.0000000000000000        118.44028472900391     
  -2.9000000953674316        2.0499999523162842        118.47051239013672     
  -2.9000000953674316        2.1000001430511475        118.50843048095703     
  -2.9000000953674316        2.1500000953674316        118.55378723144531     
  -2.9000000953674316        2.2000000476837158        118.60632324218750     
  -2.9000000953674316        2.2500000000000000        118.66578674316406     
  -2.9000000953674316        2.2999999523162842        118.73192596435547     
  -2.9000000953674316        2.3500001430511475        118.80452728271484     
  -2.9000000953674316        2.4000000953674316        118.88335418701172     
  -2.9000000953674316        2.4500000476837158        118.96818542480469     
  -2.9000000953674316        2.5000000000000000        119.05881500244141     
  -2.9000000953674316        2.5499999523162842        119.15504455566406     
  -2.9000000953674316        2.6000001430511475        119.25666809082031     
  -2.9000000953674316        2.6500000953674316        119.36350250244141     
  -2.9000000953674316        2.7000000476837158        119.47537231445312     
  -2.9000000953674316        2.7500000000000000        119.59209442138672     
  -2.9000000953674316        2.7999999523162842        119.71351623535156     
  -2.9000000953674316        2.8500001430511475        119.83946990966797     
  -2.9000000953674316        2.9000000953674316        119.96981811523438     
  -2.9000000953674316        2.9500000476837158        120.10440826416016     
  -2.9000000953674316        3.0000000000000000        120.24311065673828     
  -2.9000000953674316        3.0499999523162842        120.38579559326172     
  -2.9000000953674316        3.1000001430511475        120.53234863281250     
  -2.9000000953674316        3.1500000953674316        120.68265533447266     
  -2.9000000953674316        3.2000000476837158        120.83660888671875     
  -2.9000000953674316        3.2500000000000000        120.99412536621094     
  -2.9000000953674316        3.2999999523162842        121.15510559082031     
  -2.9000000953674316        3.3500001430511475        121.31947326660156     
  -2.9000000953674316        3.4000000953674316        121.48715209960938     
  -2.9000000953674316        3.4500000476837158        121.65808105468750     
  -2.9000000953674316        3.5000000000000000        121.83219909667969     
  -2.9000000953674316        3.5499999523162842        122.00946044921875     
  -2.9000000953674316        3.6000001430511475        122.18981933593750     
  -2.9000000953674316        3.6500000953674316        122.37323760986328     
  -2.9000000953674316        3.7000000476837158        122.55970001220703     
  -2.9000000953674316        3.7500000000000000        122.74916839599609     
  -2.9000000953674316        3.7999999523162842        122.94165039062500     
  -2.9000000953674316        3.8500001430511475        123.13713073730469     
  -2.9000000953674316        3.9000000953674316        123.33561706542969     
  -2.9000000953674316        3.9500000476837158        123.53711700439453     
  -2.9000000953674316        4.0000000000000000        123.74165344238281     
  -2.9000000953674316        4.0500001907348633        123.94924926757812     
  -2.9000000953674316        4.0999999046325684        124.15993499755859     
  -2.9000000953674316        4.1500000953674316        124.37374114990234     
  -2.9000000953674316        4.2000002861022949        124.59069824218750     
  -2.9000000953674316        4.2500000000000000        124.81083679199219     
  -2.9000000953674316        4.3000001907348633        125.03419494628906     
  -2.9000000953674316        4.3499999046325684        125.26079559326172     
  -2.9000000953674316        4.4000000953674316        125.49067687988281     
  -2.9000000953674316        4.4500002861022949        125.72386169433594     
  -2.9000000953674316        4.5000000000000000        125.96038055419922     
  -2.9000000953674316        4.5500001907348633        126.20027160644531     
  -2.9000000953674316        4.5999999046325684        126.44357299804688     
  -2.9000000953674316        4.6500000953674316        126.69029998779297     
  -2.9000000953674316        4.7000002861022949        126.94049835205078     
  -2.9000000953674316        4.7500000000000000        127.19419860839844     
  -2.9000000953674316        4.8000001907348633        127.45143127441406     
  -2.9000000953674316        4.8499999046325684        127.71221923828125     
  -2.9000000953674316        4.9000000953674316        127.97660827636719     
  -2.9000000953674316        4.9500002861022949        128.24462890625000     
  -2.9000000953674316        5.0000000000000000        128.51631164550781     
  -2.9000000953674316        5.0500001907348633        128.79170227050781     
  -2.9000000953674316        5.0999999046325684        129.07080078125000     
  -2.9000000953674316        5.1500000953674316        129.35368347167969     
  -2.9000000953674316        5.2000002861022949        129.64035034179688     
  -2.9000000953674316        5.2500000000000000        129.93084716796875     
  -2.9000000953674316        5.3000001907348633        130.22521972656250     
  -2.9000000953674316        5.3499999046325684        130.52346801757812     
  -2.9000000953674316        5.4000000953674316        130.82566833496094     
  -2.9000000953674316        5.4500002861022949        131.13183593750000     
  -2.9000000953674316        5.5000000000000000        131.44200134277344     
  -2.9000000953674316        5.5500001907348633        131.75621032714844     
  -2.9000000953674316        5.5999999046325684        132.07447814941406     
  -2.9000000953674316        5.6500000953674316        132.39686584472656     
  -2.9000000953674316        5.7000002861022949        132.72338867187500     
  -2.9000000953674316        5.7500000000000000        133.05409240722656     
  -2.9000000953674316        5.8000001907348633        133.38900756835938     
  -2.9000000953674316        5.8499999046325684        133.72816467285156     
  -2.9000000953674316        5.9000000953674316        134.07160949707031     
  -2.9000000953674316        5.9500002861022949        134.41937255859375     
  -2.9000000953674316        6.0000000000000000        134.77149963378906     
  -2.9000000953674316        6.0500001907348633        135.12802124023438     
  -2.9000000953674316        6.0999999046325684        135.48895263671875     
  -2.9000000953674316        6.1500000953674316        135.85437011718750     
  -2.9000000953674316        6.2000002861022949        136.22427368164062     
  -2.9000000953674316        6.2500000000000000        136.59872436523438     
  -2.9000000953674316        6.3000001907348633        136.97775268554688     
  -2.9000000953674316        6.3499999046325684        137.36138916015625     
  -2.9000000953674316        6.4000000953674316        137.74967956542969     
  -2.9000000953674316        6.4500002861022949        138.14265441894531     
  -2.9000000953674316        6.5000000000000000        138.54034423828125     
  -2.9000000953674316        6.5500001907348633        138.94281005859375     
  -2.9000000953674316        6.5999999046325684        139.35006713867188     
  -2.9000000953674316        6.6500000953674316        139.76217651367188     
  -2.9000000953674316        6.7000002861022949        140.17915344238281     
  -2.9000000953674316        6.7500000000000000        140.60104370117188     
  -2.9000000953674316        6.8000001907348633        141.02789306640625     
  -2.9000000953674316        6.8499999046325684        141.45973205566406     
  -2.9000000953674316        6.9000000953674316        141.89660644531250     
  -2.9000000953674316        6.9500002861022949        142.33854675292969     
  -2.9000000953674316        7.0000000000000000        142.78559875488281     
  -2.9000000953674316        7.0500001907348633        143.23780822753906     
  -2.9000000953674316        7.0999999046325684        143.69519042968750     
  -2.9000000953674316        7.1500000953674316        144.15780639648438     
  -2.9000000953674316        7.2000002861022949        144.62568664550781     
  -2.9000000953674316        7.2500000000000000        145.09886169433594     
  -2.9000000953674316        7.3000001907348633        145.57740783691406     
  -2.9000000953674316        7.3499999046325684        146.06132507324219     
  -2.9000000953674316        7.4000000953674316        146.55067443847656     
  -2.9000000953674316        7.4500002861022949        147.04548645019531     
  -2.9000000953674316        7.5000000000000000        147.54580688476562     
  -2.9000000953674316        7.5500001907348633        148.05168151855469     
  -2.9000000953674316        7.5999999046325684        148.56314086914062     
  -2.9000000953674316        7.6500000953674316        149.08024597167969     
  -2.9000000953674316        7.7000002861022949        149.60301208496094     
  -2.9000000953674316        7.7500000000000000        150.13148498535156     
  -2.9000000953674316        7.8000001907348633        150.66571044921875     
  -2.9000000953674316        7.8499999046325684        151.20573425292969     
  -2.9000000953674316        7.9000000953674316        151.75161743164062     
  -2.9000000953674316        7.9500002861022949        152.30335998535156     
  -2.9000000953674316        8.0000000000000000        152.86102294921875     
  -2.9000000953674316        8.0500001907348633        153.42466735839844     
  -2.9000000953674316        8.1000003814697266        153.99430847167969     
  -2.9000000953674316        8.1500005722045898        154.56999206542969     
  -2.9000000953674316        8.1999998092651367        155.15176391601562     
  -2.9000000953674316        8.2500000000000000        155.73968505859375     
  -2.9000000953674316        8.3000001907348633        156.33378601074219     
  -2.9000000953674316        8.3500003814697266        156.93409729003906     
  -2.9000000953674316        8.4000005722045898        157.54067993164062     
  -2.9000000953674316        8.4499998092651367        158.15354919433594     
  -2.9000000953674316        8.5000000000000000        158.77279663085938     
  -2.9000000953674316        8.5500001907348633        159.39842224121094     
  -2.9000000953674316        8.6000003814697266        160.03050231933594     
  -2.9000000953674316        8.6500005722045898        160.66905212402344     
  -2.9000000953674316        8.6999998092651367        161.31413269042969     
  -2.9000000953674316        8.7500000000000000        161.96577453613281     
  -2.9000000953674316        8.8000001907348633        162.62405395507812     
  -2.9000000953674316        8.8500003814697266        163.28898620605469     
  -2.9000000953674316        8.9000005722045898        163.96061706542969     
  -2.9000000953674316        8.9499998092651367        164.63899230957031     
  -2.9000000953674316        9.0000000000000000        165.32417297363281     
  -2.9000000953674316        9.0500001907348633        166.01618957519531     
  -2.9000000953674316        9.1000003814697266        166.71510314941406     
  -2.9000000953674316        9.1500005722045898        167.42092895507812     
  -2.9000000953674316        9.1999998092651367        168.13372802734375     
  -2.9000000953674316        9.2500000000000000        168.85357666015625     
  -2.9000000953674316        9.3000001907348633        169.58047485351562     
  -2.9000000953674316        9.3500003814697266        170.31449890136719     
  -2.9000000953674316        9.4000005722045898        171.05567932128906     
  -2.9000000953674316        9.4499998092651367        171.80406188964844     
  -2.9000000953674316        9.5000000000000000        172.55969238281250     
  -2.9000000953674316        9.5500001907348633        173.32264709472656     
  -2.9000000953674316        9.6000003814697266        174.09294128417969     
  -2.9000000953674316        9.6500005722045898        174.87062072753906     
  -2.9000000953674316        9.6999998092651367        175.65573120117188     
  -2.9000000953674316        9.7500000000000000        176.44834899902344     
  -2.9000000953674316        9.8000001907348633        177.24850463867188     
  -2.9000000953674316        9.8500003814697266        178.05624389648438     
  -2.9000000953674316        9.9000005722045898        178.87161254882812     
  -2.9000000953674316        9.9499998092651367        179.69465637207031     
  -2.9000000953674316        10.000000000000000        180.52543640136719     
  -2.9000000953674316        10.050000190734863        181.36398315429688     
  -2.9000000953674316        10.100000381469727        182.21037292480469     
  -2.9000000953674316        10.150000572204590        183.06462097167969     
  -2.9000000953674316        10.199999809265137        183.92678833007812     
  -2.9000000953674316        10.250000000000000        184.79692077636719     
  -2.9000000953674316        10.300000190734863        185.67509460449219     
  -2.9000000953674316        10.350000381469727        186.56132507324219     
  -2.9000000953674316        10.400000572204590        187.45567321777344     
  -2.9000000953674316        10.449999809265137        188.35818481445312     
  -2.9000000953674316        10.500000000000000        189.26892089843750     
  -2.9000000953674316        10.550000190734863        190.18792724609375     
  -2.9000000953674316        10.600000381469727        191.11524963378906     
  -2.9000000953674316        10.650000572204590        192.05093383789062     
  -2.9000000953674316        10.699999809265137        192.99502563476562     
  -2.9000000953674316        10.750000000000000        193.94758605957031     
  -2.9000000953674316        10.800000190734863        194.90867614746094     
  -2.9000000953674316        10.850000381469727        195.87834167480469     
  -2.9000000953674316        10.900000572204590        196.85661315917969     
  -2.9000000953674316        10.949999809265137        197.84355163574219     
  -2.9000000953674316        11.000000000000000        198.83921813964844     
  -2.9000000953674316        11.050000190734863        199.84365844726562     
  -2.9000000953674316        11.100000381469727        200.85691833496094     
  -2.9000000953674316        11.150000572204590        201.87905883789062     
  -2.9000000953674316        11.199999809265137        202.91011047363281     
  -2.9000000953674316        11.250000000000000        203.95014953613281     
  -2.9000000953674316        11.300000190734863        204.99922180175781     
  -2.9000000953674316        11.350000381469727        206.05738830566406     
  -2.9000000953674316        11.400000572204590        207.12467956542969     
  -2.9000000953674316        11.449999809265137        208.20114135742188     
  -2.9000000953674316        11.500000000000000        209.28686523437500     
  -2.9000000953674316        11.550000190734863        210.38188171386719     
  -2.9000000953674316        11.600000381469727        211.48623657226562     
  -2.9000000953674316        11.650000572204590        212.60000610351562     
  -2.9000000953674316        11.699999809265137        213.72319030761719     
  -2.9000000953674316        11.750000000000000        214.85591125488281     
  -2.9000000953674316        11.800000190734863        215.99818420410156     
  -2.9000000953674316        11.850000381469727        217.15007019042969     
  -2.9000000953674316        11.900000572204590        218.31161499023438     
  -2.9000000953674316        11.949999809265137        219.48286437988281     
  -2.9000000953674316        12.000000000000000        220.66392517089844     
  -2.9000000953674316        12.050000190734863        221.85479736328125     
  -2.9000000953674316        12.100000381469727        223.05555725097656     
  -2.9000000953674316        12.150000572204590        224.26625061035156     
  -2.9000000953674316        12.199999809265137        225.48690795898438     
  -2.9000000953674316        12.250000000000000        226.71765136718750     
  -2.9000000953674316        12.300000190734863        227.95848083496094     
  -2.9000000953674316        12.350000381469727        229.20947265625000     
  -2.9000000953674316        12.400000572204590        230.47068786621094     
  -2.9000000953674316        12.449999809265137        231.74212646484375     
  -2.9000000953674316        12.500000000000000        233.02392578125000     
  -2.9000000953674316        12.550000190734863        234.31610107421875     
  -2.9000000953674316        12.600000381469727        235.61871337890625     
  -2.9000000953674316        12.650000572204590        236.93180847167969     
  -2.9000000953674316        12.699999809265137        238.25543212890625     
  -2.9000000953674316        12.750000000000000        239.58969116210938     
  -2.9000000953674316        12.800000190734863        240.93460083007812     
  -2.9000000953674316        12.850000381469727        242.29022216796875     
  -2.9000000953674316        12.900000572204590        243.65661621093750     
  -2.9000000953674316        12.949999809265137        245.03382873535156     
  -2.9000000953674316        13.000000000000000        246.42193603515625     
  -2.9000000953674316        13.050000190734863        247.82099914550781     
  -2.9000000953674316        13.100000381469727        249.23106384277344     
  -2.9000000953674316        13.150000572204590        250.65219116210938     
  -2.9000000953674316        13.199999809265137        252.08439636230469     
  -2.9000000953674316        13.250000000000000        253.52781677246094     
  -2.9000000953674316        13.300000190734863        254.98246765136719     
  -2.9000000953674316        13.350000381469727        256.44839477539062     
  -2.9000000953674316        13.400000572204590        257.92568969726562     
  -2.9000000953674316        13.449999809265137        259.41433715820312     
  -2.9000000953674316        13.500000000000000        260.91452026367188     
  -2.9000000953674316        13.550000190734863        262.42620849609375     
  -2.9000000953674316        13.600000381469727        263.94946289062500     
  -2.9000000953674316        13.650000572204590        265.48437500000000     
  -2.9000000953674316        13.699999809265137        267.03097534179688     
  -2.9000000953674316        13.750000000000000        268.58932495117188     
  -2.9000000953674316        13.800000190734863        270.15954589843750     
  -2.9000000953674316        13.850000381469727        271.74160766601562     
  -2.9000000953674316        13.900000572204590        273.33563232421875     
  -2.9000000953674316        13.949999809265137        274.94161987304688     
  -2.9000000953674316        14.000000000000000        276.55969238281250     
  -2.9000000953674316        14.050000190734863        278.18988037109375     
  -2.9000000953674316        14.100000381469727        279.83224487304688     
  -2.9000000953674316        14.150000572204590        281.48687744140625     
  -2.9000000953674316        14.199999809265137        283.15377807617188     
  -2.9000000953674316        14.250000000000000        284.83303833007812     
  -2.9000000953674316        14.300000190734863        286.52474975585938     
  -2.9000000953674316        14.350000381469727        288.22894287109375     
  -2.9000000953674316        14.400000572204590        289.94567871093750     
  -2.9000000953674316        14.449999809265137        291.67498779296875     
  -2.9000000953674316        14.500000000000000        293.41702270507812     
  -2.9000000953674316        14.550000190734863        295.17175292968750     
  -2.9000000953674316        14.600000381469727        296.93930053710938     
  -2.9000000953674316        14.650000572204590        298.71969604492188     
  -2.9000000953674316        14.699999809265137        300.51296997070312     
  -2.9000000953674316        14.750000000000000        302.31924438476562     
  -2.9000000953674316        14.800000190734863        304.13858032226562     
  -2.9000000953674316        14.850000381469727        305.97100830078125     
  -2.9000000953674316        14.900000572204590        307.81661987304688     
  -2.9000000953674316        14.949999809265137        309.67541503906250     
  -2.9000000953674316        15.000000000000000        311.54754638671875     
  -2.9000000953674316        15.050000190734863        313.43304443359375     
  -2.9000000953674316        15.100000381469727        315.33193969726562     
  -2.9000000953674316        15.150000572204590        317.24432373046875     
  -2.9000000953674316        15.199999809265137        319.17019653320312     
  -2.9000000953674316        15.250000000000000        321.10974121093750     
  -2.9000000953674316        15.300000190734863        323.06295776367188     
  -2.9000000953674316        15.350000381469727        325.02993774414062     
  -2.9000000953674316        15.400000572204590        327.01068115234375     
  -2.9000000953674316        15.449999809265137        329.00527954101562     
  -2.9000000953674316        15.500000000000000        331.01382446289062     
  -2.9000000953674316        15.550000190734863        333.03640747070312     
  -2.9000000953674316        15.600000381469727        335.07299804687500     
  -2.9000000953674316        15.650000572204590        337.12374877929688     
  -2.9000000953674316        15.699999809265137        339.18865966796875     
  -2.9000000953674316        15.750000000000000        341.26785278320312     
  -2.9000000953674316        15.800000190734863        343.36135864257812     
  -2.9000000953674316        15.850000381469727        345.46926879882812     
  -2.9000000953674316        15.900000572204590        347.59161376953125     
  -2.9000000953674316        15.949999809265137        349.72845458984375     
  -2.9000000953674316        16.000000000000000        351.87994384765625     
  -2.9000000953674316        16.050001144409180        354.04608154296875     
  -2.9000000953674316        16.100000381469727        356.22689819335938     
  -2.9000000953674316        16.149999618530273        358.42245483398438     
  -2.9000000953674316        16.200000762939453        360.63296508789062     
  -2.9000000953674316        16.250000000000000        362.85833740234375     
  -2.9000000953674316        16.300001144409180        365.09875488281250     
  -2.9000000953674316        16.350000381469727        367.35412597656250     
  -2.9000000953674316        16.399999618530273        369.62463378906250     
  -2.9000000953674316        16.450000762939453        371.91043090820312     
  -2.9000000953674316        16.500000000000000        374.21136474609375     
  -2.9000000953674316        16.550001144409180        376.52774047851562     
  -2.9000000953674316        16.600000381469727        378.85940551757812     
  -2.9000000953674316        16.649999618530273        381.20651245117188     
  -2.9000000953674316        16.700000762939453        383.56927490234375     
  -2.9000000953674316        16.750000000000000        385.94750976562500     
  -2.9000000953674316        16.800001144409180        388.34149169921875     
  -2.9000000953674316        16.850000381469727        390.75112915039062     
  -2.9000000953674316        16.899999618530273        393.17657470703125     
  -2.9000000953674316        16.950000762939453        395.61798095703125     
  -2.9000000953674316        17.000000000000000        398.07522583007812     
  -2.9000000953674316        17.050001144409180        400.54858398437500     
  -2.9000000953674316        17.100000381469727        403.03790283203125     
  -2.9000000953674316        17.149999618530273        405.54339599609375     
  -2.9000000953674316        17.200000762939453        408.06518554687500     
  -2.9000000953674316        17.250000000000000        410.60317993164062     
  -2.9000000953674316        17.300001144409180        413.15762329101562     
  -2.9000000953674316        17.350000381469727        415.72839355468750     
  -2.9000000953674316        17.399999618530273        418.31564331054688     
  -2.9000000953674316        17.450000762939453        420.91958618164062     
  -2.9000000953674316        17.500000000000000        423.54003906250000     
  -2.9000000953674316        17.550001144409180        426.17730712890625     
  -2.9000000953674316        17.600000381469727        428.83126831054688     
  -2.9000000953674316        17.649999618530273        431.50207519531250     
  -2.9000000953674316        17.700000762939453        434.18991088867188     
  -2.9000000953674316        17.750000000000000        436.89462280273438     
  -2.9000000953674316        17.800001144409180        439.61651611328125     
  -2.9000000953674316        17.850000381469727        442.35543823242188     
  -2.9000000953674316        17.899999618530273        445.11157226562500     
  -2.9000000953674316        17.950000762939453        447.88510131835938     
  -2.9000000953674316        18.000000000000000        450.67584228515625     
  -2.9000000953674316        18.050001144409180        453.48416137695312     
  -2.9000000953674316        18.100000381469727        456.30981445312500     
  -2.9000000953674316        18.149999618530273        459.15307617187500     
  -2.9000000953674316        18.200000762939453        462.01406860351562     
  -2.9000000953674316        18.250000000000000        464.89270019531250     
  -2.9000000953674316        18.300001144409180        467.78918457031250     
  -2.9000000953674316        18.350000381469727        470.70346069335938     
  -2.9000000953674316        18.399999618530273        473.63565063476562     
  -2.9000000953674316        18.450000762939453        476.58593750000000     
  -2.9000000953674316        18.500000000000000        479.55422973632812     
  -2.9000000953674316        18.550001144409180        482.54077148437500     
  -2.9000000953674316        18.600000381469727        485.54544067382812     
  -2.9000000953674316        18.649999618530273        488.56838989257812     
  -2.9000000953674316        18.700000762939453        491.60983276367188     
  -2.9000000953674316        18.750000000000000        494.66964721679688     
  -2.9000000953674316        18.800001144409180        497.74807739257812     
  -2.9000000953674316        18.850000381469727        500.84497070312500     
  -2.9000000953674316        18.899999618530273        503.96057128906250     
  -2.9000000953674316        18.950000762939453        507.09503173828125     
  -2.9000000953674316        19.000000000000000        510.24819946289062     
  -2.9000000953674316        19.050001144409180        513.42041015625000     
  -2.9000000953674316        19.100000381469727        516.61145019531250     
  -2.9000000953674316        19.149999618530273        519.82153320312500     
  -2.9000000953674316        19.200000762939453        523.05084228515625     
  -2.9000000953674316        19.250000000000000        526.29925537109375     
  -2.9000000953674316        19.300001144409180        529.56707763671875     
  -2.9000000953674316        19.350000381469727        532.85412597656250     
  -2.9000000953674316        19.399999618530273        536.16064453125000     
  -2.9000000953674316        19.450000762939453        539.48675537109375     
  -2.9000000953674316        19.500000000000000        542.83233642578125     
  -2.9000000953674316        19.550001144409180        546.19769287109375     
  -2.9000000953674316        19.600000381469727        549.58264160156250     
  -2.9000000953674316        19.649999618530273        552.98742675781250     
  -2.9000000953674316        19.700000762939453        556.41223144531250     
  -2.9000000953674316        19.750000000000000        559.85693359375000     
  -2.9000000953674316        19.800001144409180        563.32171630859375     
  -2.9000000953674316        19.850000381469727        566.80651855468750     
  -2.9000000953674316        19.899999618530273        570.31158447265625     
  -2.9000000953674316        19.950000762939453        573.83697509765625     
  -2.9000000953674316        20.000000000000000        577.38262939453125     
  -2.9000000953674316        20.050001144409180        580.94891357421875     
  -2.9000000953674316        20.100000381469727        584.53552246093750     
  -2.9000000953674316        20.149999618530273        588.14270019531250     
  -2.9000000953674316        20.200000762939453        591.77069091796875     
  -2.9000000953674316        20.250000000000000        595.41931152343750     

  -2.8500001430511475       -2.9500000476837158        226.84748840332031     
  -2.8500001430511475       -2.9000000953674316        223.53323364257812     
  -2.8500001430511475       -2.8500001430511475        220.29071044921875     
  -2.8500001430511475       -2.7999999523162842        217.11888122558594     
  -2.8500001430511475       -2.7500000000000000        214.01676940917969     
  -2.8500001430511475       -2.7000000476837158        210.98333740234375     
  -2.8500001430511475       -2.6500000953674316        208.01760864257812     
  -2.8500001430511475       -2.6000001430511475        205.11857604980469     
  -2.8500001430511475       -2.5499999523162842        202.28524780273438     
  -2.8500001430511475       -2.5000000000000000        199.51667785644531     
  -2.8500001430511475       -2.4500000476837158        196.81187438964844     
  -2.8500001430511475       -2.4000000953674316        194.16989135742188     
  -2.8500001430511475       -2.3500001430511475        191.58978271484375     
  -2.8500001430511475       -2.2999999523162842        189.07057189941406     
  -2.8500001430511475       -2.2500000000000000        186.61134338378906     
  -2.8500001430511475       -2.2000000476837158        184.21118164062500     
  -2.8500001430511475       -2.1500000953674316        181.86914062500000     
  -2.8500001430511475       -2.1000001430511475        179.58432006835938     
  -2.8500001430511475       -2.0499999523162842        177.35578918457031     
  -2.8500001430511475       -2.0000000000000000        175.18267822265625     
  -2.8500001430511475       -1.9500000476837158        173.06408691406250     
  -2.8500001430511475       -1.8999999761581421        170.99911499023438     
  -2.8500001430511475       -1.8500000238418579        168.98692321777344     
  -2.8500001430511475       -1.8000000715255737        167.02659606933594     
  -2.8500001430511475       -1.7500000000000000        165.11730957031250     
  -2.8500001430511475       -1.7000000476837158        163.25820922851562     
  -2.8500001430511475       -1.6499999761581421        161.44842529296875     
  -2.8500001430511475       -1.6000000238418579        159.68713378906250     
  -2.8500001430511475       -1.5500000715255737        157.97351074218750     
  -2.8500001430511475       -1.5000000000000000        156.30671691894531     
  -2.8500001430511475       -1.4500000476837158        154.68595886230469     
  -2.8500001430511475       -1.3999999761581421        153.11041259765625     
  -2.8500001430511475       -1.3500000238418579        151.57928466796875     
  -2.8500001430511475       -1.3000000715255737        150.09178161621094     
  -2.8500001430511475       -1.2500000000000000        148.64710998535156     
  -2.8500001430511475       -1.2000000476837158        147.24450683593750     
  -2.8500001430511475       -1.1499999761581421        145.88320922851562     
  -2.8500001430511475       -1.1000000238418579        144.56243896484375     
  -2.8500001430511475       -1.0500000715255737        143.28146362304688     
  -2.8500001430511475       -1.0000000000000000        142.03950500488281     
  -2.8500001430511475      -0.94999998807907104        140.83584594726562     
  -2.8500001430511475      -0.90000003576278687        139.66975402832031     
  -2.8500001430511475      -0.85000002384185791        138.54051208496094     
  -2.8500001430511475      -0.80000001192092896        137.44738769531250     
  -2.8500001430511475      -0.75000000000000000        136.38967895507812     
  -2.8500001430511475      -0.69999998807907104        135.36669921875000     
  -2.8500001430511475      -0.65000003576278687        134.37774658203125     
  -2.8500001430511475      -0.60000002384185791        133.42213439941406     
  -2.8500001430511475      -0.55000001192092896        132.49919128417969     
  -2.8500001430511475      -0.50000000000000000        131.60823059082031     
  -2.8500001430511475      -0.45000001788139343        130.74861145019531     
  -2.8500001430511475      -0.40000000596046448        129.91966247558594     
  -2.8500001430511475      -0.34999999403953552        129.12075805664062     
  -2.8500001430511475      -0.30000001192092896        128.35124206542969     
  -2.8500001430511475      -0.25000000000000000        127.61048889160156     
  -2.8500001430511475      -0.20000000298023224        126.89787292480469     
  -2.8500001430511475      -0.15000000596046448        126.21278381347656     
  -2.8500001430511475      -0.10000000149011612        125.55460357666016     
  -2.8500001430511475       -5.0000000745058060E-002   124.92274475097656     
  -2.8500001430511475        0.0000000000000000        124.31660461425781     
  -2.8500001430511475        5.0000000745058060E-002   123.73559570312500     
  -2.8500001430511475       0.10000000149011612        123.17914581298828     
  -2.8500001430511475       0.15000000596046448        122.64668273925781     
  -2.8500001430511475       0.20000000298023224        122.13764190673828     
  -2.8500001430511475       0.25000000000000000        121.65147399902344     
  -2.8500001430511475       0.30000001192092896        121.18762969970703     
  -2.8500001430511475       0.34999999403953552        120.74557495117188     
  -2.8500001430511475       0.40000000596046448        120.32476043701172     
  -2.8500001430511475       0.45000001788139343        119.92468261718750     
  -2.8500001430511475       0.50000000000000000        119.54481506347656     
  -2.8500001430511475       0.55000001192092896        119.18464660644531     
  -2.8500001430511475       0.60000002384185791        118.84368133544922     
  -2.8500001430511475       0.65000003576278687        118.52142333984375     
  -2.8500001430511475       0.69999998807907104        118.21738433837891     
  -2.8500001430511475       0.75000000000000000        117.93109130859375     
  -2.8500001430511475       0.80000001192092896        117.66207122802734     
  -2.8500001430511475       0.85000002384185791        117.40985870361328     
  -2.8500001430511475       0.90000003576278687        117.17400360107422     
  -2.8500001430511475       0.94999998807907104        116.95405578613281     
  -2.8500001430511475        1.0000000000000000        116.74957275390625     
  -2.8500001430511475        1.0500000715255737        116.56011962890625     
  -2.8500001430511475        1.1000000238418579        116.38527679443359     
  -2.8500001430511475        1.1499999761581421        116.22463226318359     
  -2.8500001430511475        1.2000000476837158        116.07776641845703     
  -2.8500001430511475        1.2500000000000000        115.94429016113281     
  -2.8500001430511475        1.3000000715255737        115.82379150390625     
  -2.8500001430511475        1.3500000238418579        115.71589660644531     
  -2.8500001430511475        1.3999999761581421        115.62022399902344     
  -2.8500001430511475        1.4500000476837158        115.53639984130859     
  -2.8500001430511475        1.5000000000000000        115.46406555175781     
  -2.8500001430511475        1.5500000715255737        115.40286254882812     
  -2.8500001430511475        1.6000000238418579        115.35243988037109     
  -2.8500001430511475        1.6499999761581421        115.31246185302734     
  -2.8500001430511475        1.7000000476837158        115.28260040283203     
  -2.8500001430511475        1.7500000000000000        115.26251220703125     
  -2.8500001430511475        1.8000000715255737        115.25189208984375     
  -2.8500001430511475        1.8500000238418579        115.25043487548828     
  -2.8500001430511475        1.8999999761581421        115.25782775878906     
  -2.8500001430511475        1.9500000476837158        115.27378082275391     
  -2.8500001430511475        2.0000000000000000        115.29800415039062     
  -2.8500001430511475        2.0499999523162842        115.33023071289062     
  -2.8500001430511475        2.1000001430511475        115.37017059326172     
  -2.8500001430511475        2.1500000953674316        115.41756439208984     
  -2.8500001430511475        2.2000000476837158        115.47216796875000     
  -2.8500001430511475        2.2500000000000000        115.53371429443359     
  -2.8500001430511475        2.2999999523162842        115.60198211669922     
  -2.8500001430511475        2.3500001430511475        115.67671966552734     
  -2.8500001430511475        2.4000000953674316        115.75771331787109     
  -2.8500001430511475        2.4500000476837158        115.84474182128906     
  -2.8500001430511475        2.5000000000000000        115.93759155273438     
  -2.8500001430511475        2.5499999523162842        116.03605651855469     
  -2.8500001430511475        2.6000001430511475        116.13995361328125     
  -2.8500001430511475        2.6500000953674316        116.24908447265625     
  -2.8500001430511475        2.7000000476837158        116.36328125000000     
  -2.8500001430511475        2.7500000000000000        116.48235321044922     
  -2.8500001430511475        2.7999999523162842        116.60614776611328     
  -2.8500001430511475        2.8500001430511475        116.73451232910156     
  -2.8500001430511475        2.9000000953674316        116.86728668212891     
  -2.8500001430511475        2.9500000476837158        117.00433349609375     
  -2.8500001430511475        3.0000000000000000        117.14551544189453     
  -2.8500001430511475        3.0499999523162842        117.29071044921875     
  -2.8500001430511475        3.1000001430511475        117.43980407714844     
  -2.8500001430511475        3.1500000953674316        117.59268188476562     
  -2.8500001430511475        3.2000000476837158        117.74922943115234     
  -2.8500001430511475        3.2500000000000000        117.90937042236328     
  -2.8500001430511475        3.2999999523162842        118.07299804687500     
  -2.8500001430511475        3.3500001430511475        118.24004364013672     
  -2.8500001430511475        3.4000000953674316        118.41043853759766     
  -2.8500001430511475        3.4500000476837158        118.58409881591797     
  -2.8500001430511475        3.5000000000000000        118.76098632812500     
  -2.8500001430511475        3.5499999523162842        118.94104003906250     
  -2.8500001430511475        3.6000001430511475        119.12422180175781     
  -2.8500001430511475        3.6500000953674316        119.31049346923828     
  -2.8500001430511475        3.7000000476837158        119.49983215332031     
  -2.8500001430511475        3.7500000000000000        119.69221496582031     
  -2.8500001430511475        3.7999999523162842        119.88763427734375     
  -2.8500001430511475        3.8500001430511475        120.08608245849609     
  -2.8500001430511475        3.9000000953674316        120.28756713867188     
  -2.8500001430511475        3.9500000476837158        120.49209594726562     
  -2.8500001430511475        4.0000000000000000        120.69969177246094     
  -2.8500001430511475        4.0500001907348633        120.91037750244141     
  -2.8500001430511475        4.0999999046325684        121.12418365478516     
  -2.8500001430511475        4.1500000953674316        121.34114837646484     
  -2.8500001430511475        4.2000002861022949        121.56128692626953     
  -2.8500001430511475        4.2500000000000000        121.78464508056641     
  -2.8500001430511475        4.3000001907348633        122.01124572753906     
  -2.8500001430511475        4.3499999046325684        122.24111938476562     
  -2.8500001430511475        4.4000000953674316        122.47430419921875     
  -2.8500001430511475        4.4500002861022949        122.71083068847656     
  -2.8500001430511475        4.5000000000000000        122.95072174072266     
  -2.8500001430511475        4.5500001907348633        123.19402313232422     
  -2.8500001430511475        4.5999999046325684        123.44075012207031     
  -2.8500001430511475        4.6500000953674316        123.69094848632812     
  -2.8500001430511475        4.7000002861022949        123.94464874267578     
  -2.8500001430511475        4.7500000000000000        124.20187377929688     
  -2.8500001430511475        4.8000001907348633        124.46266937255859     
  -2.8500001430511475        4.8499999046325684        124.72705841064453     
  -2.8500001430511475        4.9000000953674316        124.99507904052734     
  -2.8500001430511475        4.9500002861022949        125.26676177978516     
  -2.8500001430511475        5.0000000000000000        125.54214477539062     
  -2.8500001430511475        5.0500001907348633        125.82125091552734     
  -2.8500001430511475        5.0999999046325684        126.10412597656250     
  -2.8500001430511475        5.1500000953674316        126.39079284667969     
  -2.8500001430511475        5.2000002861022949        126.68129730224609     
  -2.8500001430511475        5.2500000000000000        126.97566223144531     
  -2.8500001430511475        5.3000001907348633        127.27392578125000     
  -2.8500001430511475        5.3499999046325684        127.57611846923828     
  -2.8500001430511475        5.4000000953674316        127.88228607177734     
  -2.8500001430511475        5.4500002861022949        128.19245910644531     
  -2.8500001430511475        5.5000000000000000        128.50665283203125     
  -2.8500001430511475        5.5500001907348633        128.82493591308594     
  -2.8500001430511475        5.5999999046325684        129.14730834960938     
  -2.8500001430511475        5.6500000953674316        129.47383117675781     
  -2.8500001430511475        5.7000002861022949        129.80453491210938     
  -2.8500001430511475        5.7500000000000000        130.13945007324219     
  -2.8500001430511475        5.8000001907348633        130.47860717773438     
  -2.8500001430511475        5.8499999046325684        130.82205200195312     
  -2.8500001430511475        5.9000000953674316        131.16983032226562     
  -2.8500001430511475        5.9500002861022949        131.52194213867188     
  -2.8500001430511475        6.0000000000000000        131.87846374511719     
  -2.8500001430511475        6.0500001907348633        132.23941040039062     
  -2.8500001430511475        6.0999999046325684        132.60481262207031     
  -2.8500001430511475        6.1500000953674316        132.97471618652344     
  -2.8500001430511475        6.2000002861022949        133.34916687011719     
  -2.8500001430511475        6.2500000000000000        133.72819519042969     
  -2.8500001430511475        6.3000001907348633        134.11183166503906     
  -2.8500001430511475        6.3499999046325684        134.50012207031250     
  -2.8500001430511475        6.4000000953674316        134.89309692382812     
  -2.8500001430511475        6.4500002861022949        135.29080200195312     
  -2.8500001430511475        6.5000000000000000        135.69325256347656     
  -2.8500001430511475        6.5500001907348633        136.10052490234375     
  -2.8500001430511475        6.5999999046325684        136.51261901855469     
  -2.8500001430511475        6.6500000953674316        136.92961120605469     
  -2.8500001430511475        6.7000002861022949        137.35150146484375     
  -2.8500001430511475        6.7500000000000000        137.77835083007812     
  -2.8500001430511475        6.8000001907348633        138.21018981933594     
  -2.8500001430511475        6.8499999046325684        138.64706420898438     
  -2.8500001430511475        6.9000000953674316        139.08900451660156     
  -2.8500001430511475        6.9500002861022949        139.53605651855469     
  -2.8500001430511475        7.0000000000000000        139.98825073242188     
  -2.8500001430511475        7.0500001907348633        140.44563293457031     
  -2.8500001430511475        7.0999999046325684        140.90824890136719     
  -2.8500001430511475        7.1500000953674316        141.37612915039062     
  -2.8500001430511475        7.2000002861022949        141.84931945800781     
  -2.8500001430511475        7.2500000000000000        142.32785034179688     
  -2.8500001430511475        7.3000001907348633        142.81176757812500     
  -2.8500001430511475        7.3499999046325684        143.30111694335938     
  -2.8500001430511475        7.4000000953674316        143.79592895507812     
  -2.8500001430511475        7.4500002861022949        144.29626464843750     
  -2.8500001430511475        7.5000000000000000        144.80212402343750     
  -2.8500001430511475        7.5500001907348633        145.31359863281250     
  -2.8500001430511475        7.5999999046325684        145.83068847656250     
  -2.8500001430511475        7.6500000953674316        146.35345458984375     
  -2.8500001430511475        7.7000002861022949        146.88192749023438     
  -2.8500001430511475        7.7500000000000000        147.41616821289062     
  -2.8500001430511475        7.8000001907348633        147.95619201660156     
  -2.8500001430511475        7.8499999046325684        148.50205993652344     
  -2.8500001430511475        7.9000000953674316        149.05380249023438     
  -2.8500001430511475        7.9500002861022949        149.61148071289062     
  -2.8500001430511475        8.0000000000000000        150.17510986328125     
  -2.8500001430511475        8.0500001907348633        150.74475097656250     
  -2.8500001430511475        8.1000003814697266        151.32043457031250     
  -2.8500001430511475        8.1500005722045898        151.90222167968750     
  -2.8500001430511475        8.1999998092651367        152.49012756347656     
  -2.8500001430511475        8.2500000000000000        153.08422851562500     
  -2.8500001430511475        8.3000001907348633        153.68453979492188     
  -2.8500001430511475        8.3500003814697266        154.29112243652344     
  -2.8500001430511475        8.4000005722045898        154.90400695800781     
  -2.8500001430511475        8.4499998092651367        155.52323913574219     
  -2.8500001430511475        8.5000000000000000        156.14888000488281     
  -2.8500001430511475        8.5500001907348633        156.78094482421875     
  -2.8500001430511475        8.6000003814697266        157.41950988769531     
  -2.8500001430511475        8.6500005722045898        158.06459045410156     
  -2.8500001430511475        8.6999998092651367        158.71623229980469     
  -2.8500001430511475        8.7500000000000000        159.37449645996094     
  -2.8500001430511475        8.8000001907348633        160.03942871093750     
  -2.8500001430511475        8.8500003814697266        160.71105957031250     
  -2.8500001430511475        8.9000005722045898        161.38945007324219     
  -2.8500001430511475        8.9499998092651367        162.07461547851562     
  -2.8500001430511475        9.0000000000000000        162.76663208007812     
  -2.8500001430511475        9.0500001907348633        163.46554565429688     
  -2.8500001430511475        9.1000003814697266        164.17137145996094     
  -2.8500001430511475        9.1500005722045898        164.88418579101562     
  -2.8500001430511475        9.1999998092651367        165.60401916503906     
  -2.8500001430511475        9.2500000000000000        166.33091735839844     
  -2.8500001430511475        9.3000001907348633        167.06494140625000     
  -2.8500001430511475        9.3500003814697266        167.80612182617188     
  -2.8500001430511475        9.4000005722045898        168.55451965332031     
  -2.8500001430511475        9.4499998092651367        169.31015014648438     
  -2.8500001430511475        9.5000000000000000        170.07308959960938     
  -2.8500001430511475        9.5500001907348633        170.84338378906250     
  -2.8500001430511475        9.6000003814697266        171.62106323242188     
  -2.8500001430511475        9.6500005722045898        172.40618896484375     
  -2.8500001430511475        9.6999998092651367        173.19879150390625     
  -2.8500001430511475        9.7500000000000000        173.99894714355469     
  -2.8500001430511475        9.8000001907348633        174.80668640136719     
  -2.8500001430511475        9.8500003814697266        175.62205505371094     
  -2.8500001430511475        9.9000005722045898        176.44511413574219     
  -2.8500001430511475        9.9499998092651367        177.27587890625000     
  -2.8500001430511475        10.000000000000000        178.11442565917969     
  -2.8500001430511475        10.050000190734863        178.96081542968750     
  -2.8500001430511475        10.100000381469727        179.81506347656250     
  -2.8500001430511475        10.150000572204590        180.67724609375000     
  -2.8500001430511475        10.199999809265137        181.54737854003906     
  -2.8500001430511475        10.250000000000000        182.42553710937500     
  -2.8500001430511475        10.300000190734863        183.31176757812500     
  -2.8500001430511475        10.350000381469727        184.20613098144531     
  -2.8500001430511475        10.400000572204590        185.10864257812500     
  -2.8500001430511475        10.449999809265137        186.01936340332031     
  -2.8500001430511475        10.500000000000000        186.93836975097656     
  -2.8500001430511475        10.550000190734863        187.86569213867188     
  -2.8500001430511475        10.600000381469727        188.80137634277344     
  -2.8500001430511475        10.650000572204590        189.74548339843750     
  -2.8500001430511475        10.699999809265137        190.69804382324219     
  -2.8500001430511475        10.750000000000000        191.65913391113281     
  -2.8500001430511475        10.800000190734863        192.62878417968750     
  -2.8500001430511475        10.850000381469727        193.60705566406250     
  -2.8500001430511475        10.900000572204590        194.59400939941406     
  -2.8500001430511475        10.949999809265137        195.58966064453125     
  -2.8500001430511475        11.000000000000000        196.59410095214844     
  -2.8500001430511475        11.050000190734863        197.60736083984375     
  -2.8500001430511475        11.100000381469727        198.62950134277344     
  -2.8500001430511475        11.150000572204590        199.66056823730469     
  -2.8500001430511475        11.199999809265137        200.70059204101562     
  -2.8500001430511475        11.250000000000000        201.74967956542969     
  -2.8500001430511475        11.300000190734863        202.80783081054688     
  -2.8500001430511475        11.350000381469727        203.87512207031250     
  -2.8500001430511475        11.400000572204590        204.95159912109375     
  -2.8500001430511475        11.449999809265137        206.03730773925781     
  -2.8500001430511475        11.500000000000000        207.13232421875000     
  -2.8500001430511475        11.550000190734863        208.23667907714844     
  -2.8500001430511475        11.600000381469727        209.35044860839844     
  -2.8500001430511475        11.650000572204590        210.47364807128906     
  -2.8500001430511475        11.699999809265137        211.60635375976562     
  -2.8500001430511475        11.750000000000000        212.74862670898438     
  -2.8500001430511475        11.800000190734863        213.90051269531250     
  -2.8500001430511475        11.850000381469727        215.06205749511719     
  -2.8500001430511475        11.900000572204590        216.23333740234375     
  -2.8500001430511475        11.949999809265137        217.41436767578125     
  -2.8500001430511475        12.000000000000000        218.60523986816406     
  -2.8500001430511475        12.050000190734863        219.80599975585938     
  -2.8500001430511475        12.100000381469727        221.01669311523438     
  -2.8500001430511475        12.150000572204590        222.23738098144531     
  -2.8500001430511475        12.199999809265137        223.46809387207031     
  -2.8500001430511475        12.250000000000000        224.70892333984375     
  -2.8500001430511475        12.300000190734863        225.95991516113281     
  -2.8500001430511475        12.350000381469727        227.22113037109375     
  -2.8500001430511475        12.400000572204590        228.49259948730469     
  -2.8500001430511475        12.449999809265137        229.77436828613281     
  -2.8500001430511475        12.500000000000000        231.06654357910156     
  -2.8500001430511475        12.550000190734863        232.36915588378906     
  -2.8500001430511475        12.600000381469727        233.68225097656250     
  -2.8500001430511475        12.650000572204590        235.00590515136719     
  -2.8500001430511475        12.699999809265137        236.34013366699219     
  -2.8500001430511475        12.750000000000000        237.68504333496094     
  -2.8500001430511475        12.800000190734863        239.04066467285156     
  -2.8500001430511475        12.850000381469727        240.40705871582031     
  -2.8500001430511475        12.900000572204590        241.78428649902344     
  -2.8500001430511475        12.949999809265137        243.17237854003906     
  -2.8500001430511475        13.000000000000000        244.57144165039062     
  -2.8500001430511475        13.050000190734863        245.98150634765625     
  -2.8500001430511475        13.100000381469727        247.40263366699219     
  -2.8500001430511475        13.150000572204590        248.83486938476562     
  -2.8500001430511475        13.199999809265137        250.27825927734375     
  -2.8500001430511475        13.250000000000000        251.73289489746094     
  -2.8500001430511475        13.300000190734863        253.19883728027344     
  -2.8500001430511475        13.350000381469727        254.67613220214844     
  -2.8500001430511475        13.400000572204590        256.16482543945312     
  -2.8500001430511475        13.449999809265137        257.66494750976562     
  -2.8500001430511475        13.500000000000000        259.17663574218750     
  -2.8500001430511475        13.550000190734863        260.69992065429688     
  -2.8500001430511475        13.600000381469727        262.23480224609375     
  -2.8500001430511475        13.650000572204590        263.78143310546875     
  -2.8500001430511475        13.699999809265137        265.33978271484375     
  -2.8500001430511475        13.750000000000000        266.90997314453125     
  -2.8500001430511475        13.800000190734863        268.49203491210938     
  -2.8500001430511475        13.850000381469727        270.08605957031250     
  -2.8500001430511475        13.900000572204590        271.69207763671875     
  -2.8500001430511475        13.949999809265137        273.31011962890625     
  -2.8500001430511475        14.000000000000000        274.94030761718750     
  -2.8500001430511475        14.050000190734863        276.58270263671875     
  -2.8500001430511475        14.100000381469727        278.23730468750000     
  -2.8500001430511475        14.150000572204590        279.90423583984375     
  -2.8500001430511475        14.199999809265137        281.58349609375000     
  -2.8500001430511475        14.250000000000000        283.27520751953125     
  -2.8500001430511475        14.300000190734863        284.97940063476562     
  -2.8500001430511475        14.350000381469727        286.69613647460938     
  -2.8500001430511475        14.400000572204590        288.42547607421875     
  -2.8500001430511475        14.449999809265137        290.16744995117188     
  -2.8500001430511475        14.500000000000000        291.92221069335938     
  -2.8500001430511475        14.550000190734863        293.68972778320312     
  -2.8500001430511475        14.600000381469727        295.47012329101562     
  -2.8500001430511475        14.650000572204590        297.26342773437500     
  -2.8500001430511475        14.699999809265137        299.06970214843750     
  -2.8500001430511475        14.750000000000000        300.88903808593750     
  -2.8500001430511475        14.800000190734863        302.72146606445312     
  -2.8500001430511475        14.850000381469727        304.56707763671875     
  -2.8500001430511475        14.900000572204590        306.42590332031250     
  -2.8500001430511475        14.949999809265137        308.29797363281250     
  -2.8500001430511475        15.000000000000000        310.18347167968750     
  -2.8500001430511475        15.050000190734863        312.08236694335938     
  -2.8500001430511475        15.100000381469727        313.99475097656250     
  -2.8500001430511475        15.150000572204590        315.92068481445312     
  -2.8500001430511475        15.199999809265137        317.86019897460938     
  -2.8500001430511475        15.250000000000000        319.81341552734375     
  -2.8500001430511475        15.300000190734863        321.78036499023438     
  -2.8500001430511475        15.350000381469727        323.76113891601562     
  -2.8500001430511475        15.400000572204590        325.75576782226562     
  -2.8500001430511475        15.449999809265137        327.76428222656250     
  -2.8500001430511475        15.500000000000000        329.78683471679688     
  -2.8500001430511475        15.550000190734863        331.82345581054688     
  -2.8500001430511475        15.600000381469727        333.87420654296875     
  -2.8500001430511475        15.650000572204590        335.93911743164062     
  -2.8500001430511475        15.699999809265137        338.01828002929688     
  -2.8500001430511475        15.750000000000000        340.11178588867188     
  -2.8500001430511475        15.800000190734863        342.21969604492188     
  -2.8500001430511475        15.850000381469727        344.34207153320312     
  -2.8500001430511475        15.900000572204590        346.47894287109375     
  -2.8500001430511475        15.949999809265137        348.63037109375000     
  -2.8500001430511475        16.000000000000000        350.79647827148438     
  -2.8500001430511475        16.050001144409180        352.97735595703125     
  -2.8500001430511475        16.100000381469727        355.17294311523438     
  -2.8500001430511475        16.149999618530273        357.38336181640625     
  -2.8500001430511475        16.200000762939453        359.60879516601562     
  -2.8500001430511475        16.250000000000000        361.84915161132812     
  -2.8500001430511475        16.300001144409180        364.10461425781250     
  -2.8500001430511475        16.350000381469727        366.37512207031250     
  -2.8500001430511475        16.399999618530273        368.66082763671875     
  -2.8500001430511475        16.450000762939453        370.96185302734375     
  -2.8500001430511475        16.500000000000000        373.27813720703125     
  -2.8500001430511475        16.550001144409180        375.60989379882812     
  -2.8500001430511475        16.600000381469727        377.95700073242188     
  -2.8500001430511475        16.649999618530273        380.31964111328125     
  -2.8500001430511475        16.700000762939453        382.69799804687500     
  -2.8500001430511475        16.750000000000000        385.09188842773438     
  -2.8500001430511475        16.800001144409180        387.50161743164062     
  -2.8500001430511475        16.850000381469727        389.92706298828125     
  -2.8500001430511475        16.899999618530273        392.36837768554688     
  -2.8500001430511475        16.950000762939453        394.82571411132812     
  -2.8500001430511475        17.000000000000000        397.29898071289062     
  -2.8500001430511475        17.050001144409180        399.78839111328125     
  -2.8500001430511475        17.100000381469727        402.29388427734375     
  -2.8500001430511475        17.149999618530273        404.81558227539062     
  -2.8500001430511475        17.200000762939453        407.35366821289062     
  -2.8500001430511475        17.250000000000000        409.90798950195312     
  -2.8500001430511475        17.300001144409180        412.47885131835938     
  -2.8500001430511475        17.350000381469727        415.06613159179688     
  -2.8500001430511475        17.399999618530273        417.66995239257812     
  -2.8500001430511475        17.450000762939453        420.29052734375000     
  -2.8500001430511475        17.500000000000000        422.92770385742188     
  -2.8500001430511475        17.550001144409180        425.58175659179688     
  -2.8500001430511475        17.600000381469727        428.25256347656250     
  -2.8500001430511475        17.649999618530273        430.94030761718750     
  -2.8500001430511475        17.700000762939453        433.64511108398438     
  -2.8500001430511475        17.750000000000000        436.36691284179688     
  -2.8500001430511475        17.800001144409180        439.10592651367188     
  -2.8500001430511475        17.850000381469727        441.86206054687500     
  -2.8500001430511475        17.899999618530273        444.63546752929688     
  -2.8500001430511475        17.950000762939453        447.42633056640625     
  -2.8500001430511475        18.000000000000000        450.23452758789062     
  -2.8500001430511475        18.050001144409180        453.06033325195312     
  -2.8500001430511475        18.100000381469727        455.90356445312500     
  -2.8500001430511475        18.149999618530273        458.76446533203125     
  -2.8500001430511475        18.200000762939453        461.64318847656250     
  -2.8500001430511475        18.250000000000000        464.53958129882812     
  -2.8500001430511475        18.300001144409180        467.45394897460938     
  -2.8500001430511475        18.350000381469727        470.38613891601562     
  -2.8500001430511475        18.399999618530273        473.33633422851562     
  -2.8500001430511475        18.450000762939453        476.30471801757812     
  -2.8500001430511475        18.500000000000000        479.29113769531250     
  -2.8500001430511475        18.550001144409180        482.29592895507812     
  -2.8500001430511475        18.600000381469727        485.31887817382812     
  -2.8500001430511475        18.649999618530273        488.36022949218750     
  -2.8500001430511475        18.700000762939453        491.42013549804688     
  -2.8500001430511475        18.750000000000000        494.49844360351562     
  -2.8500001430511475        18.800001144409180        497.59548950195312     
  -2.8500001430511475        18.850000381469727        500.71105957031250     
  -2.8500001430511475        18.899999618530273        503.84539794921875     
  -2.8500001430511475        18.950000762939453        506.99868774414062     
  -2.8500001430511475        19.000000000000000        510.17074584960938     
  -2.8500001430511475        19.050001144409180        513.36193847656250     
  -2.8500001430511475        19.100000381469727        516.57202148437500     
  -2.8500001430511475        19.149999618530273        519.80120849609375     
  -2.8500001430511475        19.200000762939453        523.04974365234375     
  -2.8500001430511475        19.250000000000000        526.31744384765625     
  -2.8500001430511475        19.300001144409180        529.60461425781250     
  -2.8500001430511475        19.350000381469727        532.91113281250000     
  -2.8500001430511475        19.399999618530273        536.23712158203125     
  -2.8500001430511475        19.450000762939453        539.58282470703125     
  -2.8500001430511475        19.500000000000000        542.94805908203125     
  -2.8500001430511475        19.550001144409180        546.33312988281250     
  -2.8500001430511475        19.600000381469727        549.73791503906250     
  -2.8500001430511475        19.649999618530273        553.16259765625000     
  -2.8500001430511475        19.700000762939453        556.60742187500000     
  -2.8500001430511475        19.750000000000000        560.07208251953125     
  -2.8500001430511475        19.800001144409180        563.55706787109375     
  -2.8500001430511475        19.850000381469727        567.06207275390625     
  -2.8500001430511475        19.899999618530273        570.58734130859375     
  -2.8500001430511475        19.950000762939453        574.13317871093750     
  -2.8500001430511475        20.000000000000000        577.69927978515625     
  -2.8500001430511475        20.050001144409180        581.28601074218750     
  -2.8500001430511475        20.100000381469727        584.89318847656250     
  -2.8500001430511475        20.149999618530273        588.52105712890625     
  -2.8500001430511475        20.200000762939453        592.16979980468750     
  -2.8500001430511475        20.250000000000000        595.83929443359375     

  -2.7999999523162842       -2.9500000476837158        223.67501831054688     
  -2.7999999523162842       -2.9000000953674316        220.36108398437500     
  -2.7999999523162842       -2.8500001430511475        217.11888122558594     
  -2.7999999523162842       -2.7999999523162842        213.94738769531250     
  -2.7999999523162842       -2.7500000000000000        210.84561157226562     
  -2.7999999523162842       -2.7000000476837158        207.81254577636719     
  -2.7999999523162842       -2.6500000953674316        204.84718322753906     
  -2.7999999523162842       -2.6000001430511475        201.94853210449219     
  -2.7999999523162842       -2.5499999523162842        199.11558532714844     
  -2.7999999523162842       -2.5000000000000000        196.34741210937500     
  -2.7999999523162842       -2.4500000476837158        193.64303588867188     
  -2.7999999523162842       -2.4000000953674316        191.00148010253906     
  -2.7999999523162842       -2.3500001430511475        188.42179870605469     
  -2.7999999523162842       -2.2999999523162842        185.90303039550781     
  -2.7999999523162842       -2.2500000000000000        183.44425964355469     
  -2.7999999523162842       -2.2000000476837158        181.04455566406250     
  -2.7999999523162842       -2.1500000953674316        178.70300292968750     
  -2.7999999523162842       -2.1000001430511475        176.41867065429688     
  -2.7999999523162842       -2.0499999523162842        174.19064331054688     
  -2.7999999523162842       -2.0000000000000000        172.01805114746094     
  -2.7999999523162842       -1.9500000476837158        169.89997863769531     
  -2.7999999523162842       -1.8999999761581421        167.83555603027344     
  -2.7999999523162842       -1.8500000238418579        165.82391357421875     
  -2.7999999523162842       -1.8000000715255737        163.86416625976562     
  -2.7999999523162842       -1.7500000000000000        161.95545959472656     
  -2.7999999523162842       -1.7000000476837158        160.09693908691406     
  -2.7999999523162842       -1.6499999761581421        158.28776550292969     
  -2.7999999523162842       -1.6000000238418579        156.52709960937500     
  -2.7999999523162842       -1.5500000715255737        154.81411743164062     
  -2.7999999523162842       -1.5000000000000000        153.14796447753906     
  -2.7999999523162842       -1.4500000476837158        151.52787780761719     
  -2.7999999523162842       -1.3999999761581421        149.95300292968750     
  -2.7999999523162842       -1.3500000238418579        148.42256164550781     
  -2.7999999523162842       -1.3000000715255737        146.93576049804688     
  -2.7999999523162842       -1.2500000000000000        145.49182128906250     
  -2.7999999523162842       -1.2000000476837158        144.08996582031250     
  -2.7999999523162842       -1.1499999761581421        142.72940063476562     
  -2.7999999523162842       -1.1000000238418579        141.40940856933594     
  -2.7999999523162842       -1.0500000715255737        140.12919616699219     
  -2.7999999523162842       -1.0000000000000000        138.88803100585938     
  -2.7999999523162842      -0.94999998807907104        137.68519592285156     
  -2.7999999523162842      -0.90000003576278687        136.51992797851562     
  -2.7999999523162842      -0.85000002384185791        135.39152526855469     
  -2.7999999523162842      -0.80000001192092896        134.29925537109375     
  -2.7999999523162842      -0.75000000000000000        133.24243164062500     
  -2.7999999523162842      -0.69999998807907104        132.22033691406250     
  -2.7999999523162842      -0.65000003576278687        131.23229980468750     
  -2.7999999523162842      -0.60000002384185791        130.27760314941406     
  -2.7999999523162842      -0.55000001192092896        129.35560607910156     
  -2.7999999523162842      -0.50000000000000000        128.46560668945312     
  -2.7999999523162842      -0.45000001788139343        127.60695648193359     
  -2.7999999523162842      -0.40000000596046448        126.77900695800781     
  -2.7999999523162842      -0.34999999403953552        125.98110961914062     
  -2.7999999523162842      -0.30000001192092896        125.21261596679688     
  -2.7999999523162842      -0.25000000000000000        124.47290802001953     
  -2.7999999523162842      -0.20000000298023224        123.76136016845703     
  -2.7999999523162842      -0.15000000596046448        123.07734680175781     
  -2.7999999523162842      -0.10000000149011612        122.42026519775391     
  -2.7999999523162842       -5.0000000745058060E-002   121.78952026367188     
  -2.7999999523162842        0.0000000000000000        121.18450927734375     
  -2.7999999523162842        5.0000000745058060E-002   120.60466003417969     
  -2.7999999523162842       0.10000000149011612        120.04937744140625     
  -2.7999999523162842       0.15000000596046448        119.51810455322266     
  -2.7999999523162842       0.20000000298023224        119.01027679443359     
  -2.7999999523162842       0.25000000000000000        118.52533721923828     
  -2.7999999523162842       0.30000001192092896        118.06274414062500     
  -2.7999999523162842       0.34999999403953552        117.62194824218750     
  -2.7999999523162842       0.40000000596046448        117.20243072509766     
  -2.7999999523162842       0.45000001788139343        116.80365753173828     
  -2.7999999523162842       0.50000000000000000        116.42511749267578     
  -2.7999999523162842       0.55000001192092896        116.06629180908203     
  -2.7999999523162842       0.60000002384185791        115.72669219970703     
  -2.7999999523162842       0.65000003576278687        115.40582275390625     
  -2.7999999523162842       0.69999998807907104        115.10319519042969     
  -2.7999999523162842       0.75000000000000000        114.81832885742188     
  -2.7999999523162842       0.80000001192092896        114.55075836181641     
  -2.7999999523162842       0.85000002384185791        114.30001831054688     
  -2.7999999523162842       0.90000003576278687        114.06565093994141     
  -2.7999999523162842       0.94999998807907104        113.84721374511719     
  -2.7999999523162842        1.0000000000000000        113.64426422119141     
  -2.7999999523162842        1.0500000715255737        113.45636749267578     
  -2.7999999523162842        1.1000000238418579        113.28310394287109     
  -2.7999999523162842        1.1499999761581421        113.12406158447266     
  -2.7999999523162842        1.2000000476837158        112.97881317138672     
  -2.7999999523162842        1.2500000000000000        112.84697723388672     
  -2.7999999523162842        1.3000000715255737        112.72814178466797     
  -2.7999999523162842        1.3500000238418579        112.62194061279297     
  -2.7999999523162842        1.3999999761581421        112.52797698974609     
  -2.7999999523162842        1.4500000476837158        112.44588470458984     
  -2.7999999523162842        1.5000000000000000        112.37530517578125     
  -2.7999999523162842        1.5500000715255737        112.31587982177734     
  -2.7999999523162842        1.6000000238418579        112.26726531982422     
  -2.7999999523162842        1.6499999761581421        112.22911071777344     
  -2.7999999523162842        1.7000000476837158        112.20108795166016     
  -2.7999999523162842        1.7500000000000000        112.18287658691406     
  -2.7999999523162842        1.8000000715255737        112.17415618896484     
  -2.7999999523162842        1.8500000238418579        112.17461395263672     
  -2.7999999523162842        1.8999999761581421        112.18395233154297     
  -2.7999999523162842        1.9500000476837158        112.20187377929688     
  -2.7999999523162842        2.0000000000000000        112.22809600830078     
  -2.7999999523162842        2.0499999523162842        112.26232910156250     
  -2.7999999523162842        2.1000001430511475        112.30431365966797     
  -2.7999999523162842        2.1500000953674316        112.35378265380859     
  -2.7999999523162842        2.2000000476837158        112.41046905517578     
  -2.7999999523162842        2.2500000000000000        112.47413635253906     
  -2.7999999523162842        2.2999999523162842        112.54454803466797     
  -2.7999999523162842        2.3500001430511475        112.62145233154297     
  -2.7999999523162842        2.4000000953674316        112.70463562011719     
  -2.7999999523162842        2.4500000476837158        112.79388427734375     
  -2.7999999523162842        2.5000000000000000        112.88897705078125     
  -2.7999999523162842        2.5499999523162842        112.98971557617188     
  -2.7999999523162842        2.6000001430511475        113.09590911865234     
  -2.7999999523162842        2.6500000953674316        113.20736694335938     
  -2.7999999523162842        2.7000000476837158        113.32390594482422     
  -2.7999999523162842        2.7500000000000000        113.44535827636719     
  -2.7999999523162842        2.7999999523162842        113.57155609130859     
  -2.7999999523162842        2.8500001430511475        113.70234680175781     
  -2.7999999523162842        2.9000000953674316        113.83757781982422     
  -2.7999999523162842        2.9500000476837158        113.97711181640625     
  -2.7999999523162842        3.0000000000000000        114.12080383300781     
  -2.7999999523162842        3.0499999523162842        114.26854705810547     
  -2.7999999523162842        3.1000001430511475        114.42020416259766     
  -2.7999999523162842        3.1500000953674316        114.57566833496094     
  -2.7999999523162842        3.2000000476837158        114.73484802246094     
  -2.7999999523162842        3.2500000000000000        114.89763641357422     
  -2.7999999523162842        3.2999999523162842        115.06394195556641     
  -2.7999999523162842        3.3500001430511475        115.23369598388672     
  -2.7999999523162842        3.4000000953674316        115.40682220458984     
  -2.7999999523162842        3.4500000476837158        115.58325195312500     
  -2.7999999523162842        3.5000000000000000        115.76293182373047     
  -2.7999999523162842        3.5499999523162842        115.94580841064453     
  -2.7999999523162842        3.6000001430511475        116.13183593750000     
  -2.7999999523162842        3.6500000953674316        116.32099151611328     
  -2.7999999523162842        3.7000000476837158        116.51324462890625     
  -2.7999999523162842        3.7500000000000000        116.70856475830078     
  -2.7999999523162842        3.7999999523162842        116.90695953369141     
  -2.7999999523162842        3.8500001430511475        117.10840606689453     
  -2.7999999523162842        3.9000000953674316        117.31291961669922     
  -2.7999999523162842        3.9500000476837158        117.52051544189453     
  -2.7999999523162842        4.0000000000000000        117.73120117187500     
  -2.7999999523162842        4.0500001907348633        117.94500732421875     
  -2.7999999523162842        4.0999999046325684        118.16196441650391     
  -2.7999999523162842        4.1500000953674316        118.38211059570312     
  -2.7999999523162842        4.2000002861022949        118.60546112060547     
  -2.7999999523162842        4.2500000000000000        118.83206176757812     
  -2.7999999523162842        4.3000001907348633        119.06194305419922     
  -2.7999999523162842        4.3499999046325684        119.29512023925781     
  -2.7999999523162842        4.4000000953674316        119.53164672851562     
  -2.7999999523162842        4.4500002861022949        119.77154541015625     
  -2.7999999523162842        4.5000000000000000        120.01483917236328     
  -2.7999999523162842        4.5500001907348633        120.26156616210938     
  -2.7999999523162842        4.5999999046325684        120.51176452636719     
  -2.7999999523162842        4.6500000953674316        120.76546478271484     
  -2.7999999523162842        4.7000002861022949        121.02269744873047     
  -2.7999999523162842        4.7500000000000000        121.28348541259766     
  -2.7999999523162842        4.8000001907348633        121.54787445068359     
  -2.7999999523162842        4.8499999046325684        121.81589508056641     
  -2.7999999523162842        4.9000000953674316        122.08757781982422     
  -2.7999999523162842        4.9500002861022949        122.36296081542969     
  -2.7999999523162842        5.0000000000000000        122.64206695556641     
  -2.7999999523162842        5.0500001907348633        122.92494201660156     
  -2.7999999523162842        5.0999999046325684        123.21160888671875     
  -2.7999999523162842        5.1500000953674316        123.50211334228516     
  -2.7999999523162842        5.2000002861022949        123.79647827148438     
  -2.7999999523162842        5.2500000000000000        124.09474182128906     
  -2.7999999523162842        5.3000001907348633        124.39694213867188     
  -2.7999999523162842        5.3499999046325684        124.70310211181641     
  -2.7999999523162842        5.4000000953674316        125.01326751708984     
  -2.7999999523162842        5.4500002861022949        125.32747650146484     
  -2.7999999523162842        5.5000000000000000        125.64575195312500     
  -2.7999999523162842        5.5500001907348633        125.96813201904297     
  -2.7999999523162842        5.5999999046325684        126.29465484619141     
  -2.7999999523162842        5.6500000953674316        126.62535858154297     
  -2.7999999523162842        5.7000002861022949        126.96027374267578     
  -2.7999999523162842        5.7500000000000000        127.29943084716797     
  -2.7999999523162842        5.8000001907348633        127.64287567138672     
  -2.7999999523162842        5.8499999046325684        127.99063873291016     
  -2.7999999523162842        5.9000000953674316        128.34275817871094     
  -2.7999999523162842        5.9500002861022949        128.69927978515625     
  -2.7999999523162842        6.0000000000000000        129.06022644042969     
  -2.7999999523162842        6.0500001907348633        129.42562866210938     
  -2.7999999523162842        6.0999999046325684        129.79554748535156     
  -2.7999999523162842        6.1500000953674316        130.16999816894531     
  -2.7999999523162842        6.2000002861022949        130.54901123046875     
  -2.7999999523162842        6.2500000000000000        130.93264770507812     
  -2.7999999523162842        6.3000001907348633        131.32093811035156     
  -2.7999999523162842        6.3499999046325684        131.71391296386719     
  -2.7999999523162842        6.4000000953674316        132.11161804199219     
  -2.7999999523162842        6.4500002861022949        132.51408386230469     
  -2.7999999523162842        6.5000000000000000        132.92134094238281     
  -2.7999999523162842        6.5500001907348633        133.33345031738281     
  -2.7999999523162842        6.5999999046325684        133.75042724609375     
  -2.7999999523162842        6.6500000953674316        134.17231750488281     
  -2.7999999523162842        6.7000002861022949        134.59916687011719     
  -2.7999999523162842        6.7500000000000000        135.03100585937500     
  -2.7999999523162842        6.8000001907348633        135.46788024902344     
  -2.7999999523162842        6.8499999046325684        135.90982055664062     
  -2.7999999523162842        6.9000000953674316        136.35687255859375     
  -2.7999999523162842        6.9500002861022949        136.80906677246094     
  -2.7999999523162842        7.0000000000000000        137.26644897460938     
  -2.7999999523162842        7.0500001907348633        137.72906494140625     
  -2.7999999523162842        7.0999999046325684        138.19694519042969     
  -2.7999999523162842        7.1500000953674316        138.67013549804688     
  -2.7999999523162842        7.2000002861022949        139.14866638183594     
  -2.7999999523162842        7.2500000000000000        139.63258361816406     
  -2.7999999523162842        7.3000001907348633        140.12194824218750     
  -2.7999999523162842        7.3499999046325684        140.61676025390625     
  -2.7999999523162842        7.4000000953674316        141.11708068847656     
  -2.7999999523162842        7.4500002861022949        141.62295532226562     
  -2.7999999523162842        7.5000000000000000        142.13441467285156     
  -2.7999999523162842        7.5500001907348633        142.65150451660156     
  -2.7999999523162842        7.5999999046325684        143.17427062988281     
  -2.7999999523162842        7.6500000953674316        143.70274353027344     
  -2.7999999523162842        7.7000002861022949        144.23698425292969     
  -2.7999999523162842        7.7500000000000000        144.77700805664062     
  -2.7999999523162842        7.8000001907348633        145.32287597656250     
  -2.7999999523162842        7.8499999046325684        145.87461853027344     
  -2.7999999523162842        7.9000000953674316        146.43229675292969     
  -2.7999999523162842        7.9500002861022949        146.99592590332031     
  -2.7999999523162842        8.0000000000000000        147.56556701660156     
  -2.7999999523162842        8.0500001907348633        148.14125061035156     
  -2.7999999523162842        8.1000003814697266        148.72303771972656     
  -2.7999999523162842        8.1500005722045898        149.31095886230469     
  -2.7999999523162842        8.1999998092651367        149.90504455566406     
  -2.7999999523162842        8.2500000000000000        150.50535583496094     
  -2.7999999523162842        8.3000001907348633        151.11193847656250     
  -2.7999999523162842        8.3500003814697266        151.72482299804688     
  -2.7999999523162842        8.4000005722045898        152.34407043457031     
  -2.7999999523162842        8.4499998092651367        152.96969604492188     
  -2.7999999523162842        8.5000000000000000        153.60176086425781     
  -2.7999999523162842        8.5500001907348633        154.24032592773438     
  -2.7999999523162842        8.6000003814697266        154.88540649414062     
  -2.7999999523162842        8.6500005722045898        155.53706359863281     
  -2.7999999523162842        8.6999998092651367        156.19531250000000     
  -2.7999999523162842        8.7500000000000000        156.86024475097656     
  -2.7999999523162842        8.8000001907348633        157.53187561035156     
  -2.7999999523162842        8.8500003814697266        158.21026611328125     
  -2.7999999523162842        8.9000005722045898        158.89544677734375     
  -2.7999999523162842        8.9499998092651367        159.58744812011719     
  -2.7999999523162842        9.0000000000000000        160.28636169433594     
  -2.7999999523162842        9.0500001907348633        160.99220275878906     
  -2.7999999523162842        9.1000003814697266        161.70501708984375     
  -2.7999999523162842        9.1500005722045898        162.42485046386719     
  -2.7999999523162842        9.1999998092651367        163.15173339843750     
  -2.7999999523162842        9.2500000000000000        163.88575744628906     
  -2.7999999523162842        9.3000001907348633        164.62693786621094     
  -2.7999999523162842        9.3500003814697266        165.37533569335938     
  -2.7999999523162842        9.4000005722045898        166.13098144531250     
  -2.7999999523162842        9.4499998092651367        166.89390563964844     
  -2.7999999523162842        9.5000000000000000        167.66419982910156     
  -2.7999999523162842        9.5500001907348633        168.44187927246094     
  -2.7999999523162842        9.6000003814697266        169.22700500488281     
  -2.7999999523162842        9.6500005722045898        170.01962280273438     
  -2.7999999523162842        9.6999998092651367        170.81976318359375     
  -2.7999999523162842        9.7500000000000000        171.62750244140625     
  -2.7999999523162842        9.8000001907348633        172.44288635253906     
  -2.7999999523162842        9.8500003814697266        173.26593017578125     
  -2.7999999523162842        9.9000005722045898        174.09671020507812     
  -2.7999999523162842        9.9499998092651367        174.93525695800781     
  -2.7999999523162842        10.000000000000000        175.78163146972656     
  -2.7999999523162842        10.050000190734863        176.63587951660156     
  -2.7999999523162842        10.100000381469727        177.49806213378906     
  -2.7999999523162842        10.150000572204590        178.36820983886719     
  -2.7999999523162842        10.199999809265137        179.24635314941406     
  -2.7999999523162842        10.250000000000000        180.13258361816406     
  -2.7999999523162842        10.300000190734863        181.02694702148438     
  -2.7999999523162842        10.350000381469727        181.92945861816406     
  -2.7999999523162842        10.400000572204590        182.84019470214844     
  -2.7999999523162842        10.449999809265137        183.75918579101562     
  -2.7999999523162842        10.500000000000000        184.68650817871094     
  -2.7999999523162842        10.550000190734863        185.62219238281250     
  -2.7999999523162842        10.600000381469727        186.56629943847656     
  -2.7999999523162842        10.650000572204590        187.51887512207031     
  -2.7999999523162842        10.699999809265137        188.47994995117188     
  -2.7999999523162842        10.750000000000000        189.44960021972656     
  -2.7999999523162842        10.800000190734863        190.42788696289062     
  -2.7999999523162842        10.850000381469727        191.41482543945312     
  -2.7999999523162842        10.900000572204590        192.41049194335938     
  -2.7999999523162842        10.949999809265137        193.41491699218750     
  -2.7999999523162842        11.000000000000000        194.42817687988281     
  -2.7999999523162842        11.050000190734863        195.45031738281250     
  -2.7999999523162842        11.100000381469727        196.48138427734375     
  -2.7999999523162842        11.150000572204590        197.52143859863281     
  -2.7999999523162842        11.199999809265137        198.57049560546875     
  -2.7999999523162842        11.250000000000000        199.62864685058594     
  -2.7999999523162842        11.300000190734863        200.69593811035156     
  -2.7999999523162842        11.350000381469727        201.77243041992188     
  -2.7999999523162842        11.400000572204590        202.85813903808594     
  -2.7999999523162842        11.449999809265137        203.95314025878906     
  -2.7999999523162842        11.500000000000000        205.05749511718750     
  -2.7999999523162842        11.550000190734863        206.17126464843750     
  -2.7999999523162842        11.600000381469727        207.29446411132812     
  -2.7999999523162842        11.650000572204590        208.42718505859375     
  -2.7999999523162842        11.699999809265137        209.56944274902344     
  -2.7999999523162842        11.750000000000000        210.72132873535156     
  -2.7999999523162842        11.800000190734863        211.88287353515625     
  -2.7999999523162842        11.850000381469727        213.05415344238281     
  -2.7999999523162842        11.900000572204590        214.23519897460938     
  -2.7999999523162842        11.949999809265137        215.42605590820312     
  -2.7999999523162842        12.000000000000000        216.62681579589844     
  -2.7999999523162842        12.050000190734863        217.83750915527344     
  -2.7999999523162842        12.100000381469727        219.05819702148438     
  -2.7999999523162842        12.150000572204590        220.28892517089844     
  -2.7999999523162842        12.199999809265137        221.52973937988281     
  -2.7999999523162842        12.250000000000000        222.78073120117188     
  -2.7999999523162842        12.300000190734863        224.04194641113281     
  -2.7999999523162842        12.350000381469727        225.31341552734375     
  -2.7999999523162842        12.400000572204590        226.59521484375000     
  -2.7999999523162842        12.449999809265137        227.88735961914062     
  -2.7999999523162842        12.500000000000000        229.18997192382812     
  -2.7999999523162842        12.550000190734863        230.50306701660156     
  -2.7999999523162842        12.600000381469727        231.82672119140625     
  -2.7999999523162842        12.650000572204590        233.16096496582031     
  -2.7999999523162842        12.699999809265137        234.50585937500000     
  -2.7999999523162842        12.750000000000000        235.86148071289062     
  -2.7999999523162842        12.800000190734863        237.22787475585938     
  -2.7999999523162842        12.850000381469727        238.60511779785156     
  -2.7999999523162842        12.900000572204590        239.99322509765625     
  -2.7999999523162842        12.949999809265137        241.39225769042969     
  -2.7999999523162842        13.000000000000000        242.80232238769531     
  -2.7999999523162842        13.050000190734863        244.22344970703125     
  -2.7999999523162842        13.100000381469727        245.65568542480469     
  -2.7999999523162842        13.150000572204590        247.09910583496094     
  -2.7999999523162842        13.199999809265137        248.55372619628906     
  -2.7999999523162842        13.250000000000000        250.01965332031250     
  -2.7999999523162842        13.300000190734863        251.49694824218750     
  -2.7999999523162842        13.350000381469727        252.98564147949219     
  -2.7999999523162842        13.400000572204590        254.48579406738281     
  -2.7999999523162842        13.449999809265137        255.99745178222656     
  -2.7999999523162842        13.500000000000000        257.52072143554688     
  -2.7999999523162842        13.550000190734863        259.05563354492188     
  -2.7999999523162842        13.600000381469727        260.60223388671875     
  -2.7999999523162842        13.650000572204590        262.16061401367188     
  -2.7999999523162842        13.699999809265137        263.73077392578125     
  -2.7999999523162842        13.750000000000000        265.31286621093750     
  -2.7999999523162842        13.800000190734863        266.90689086914062     
  -2.7999999523162842        13.850000381469727        268.51290893554688     
  -2.7999999523162842        13.900000572204590        270.13098144531250     
  -2.7999999523162842        13.949999809265137        271.76113891601562     
  -2.7999999523162842        14.000000000000000        273.40350341796875     
  -2.7999999523162842        14.050000190734863        275.05813598632812     
  -2.7999999523162842        14.100000381469727        276.72506713867188     
  -2.7999999523162842        14.150000572204590        278.40432739257812     
  -2.7999999523162842        14.199999809265137        280.09600830078125     
  -2.7999999523162842        14.250000000000000        281.80020141601562     
  -2.7999999523162842        14.300000190734863        283.51693725585938     
  -2.7999999523162842        14.350000381469727        285.24627685546875     
  -2.7999999523162842        14.400000572204590        286.98831176757812     
  -2.7999999523162842        14.449999809265137        288.74301147460938     
  -2.7999999523162842        14.500000000000000        290.51055908203125     
  -2.7999999523162842        14.550000190734863        292.29095458984375     
  -2.7999999523162842        14.600000381469727        294.08425903320312     
  -2.7999999523162842        14.650000572204590        295.89053344726562     
  -2.7999999523162842        14.699999809265137        297.70983886718750     
  -2.7999999523162842        14.750000000000000        299.54226684570312     
  -2.7999999523162842        14.800000190734863        301.38787841796875     
  -2.7999999523162842        14.850000381469727        303.24670410156250     
  -2.7999999523162842        14.900000572204590        305.11883544921875     
  -2.7999999523162842        14.949999809265137        307.00427246093750     
  -2.7999999523162842        15.000000000000000        308.90319824218750     
  -2.7999999523162842        15.050000190734863        310.81558227539062     
  -2.7999999523162842        15.100000381469727        312.74151611328125     
  -2.7999999523162842        15.150000572204590        314.68106079101562     
  -2.7999999523162842        15.199999809265137        316.63421630859375     
  -2.7999999523162842        15.250000000000000        318.60119628906250     
  -2.7999999523162842        15.300000190734863        320.58193969726562     
  -2.7999999523162842        15.350000381469727        322.57656860351562     
  -2.7999999523162842        15.400000572204590        324.58514404296875     
  -2.7999999523162842        15.449999809265137        326.60763549804688     
  -2.7999999523162842        15.500000000000000        328.64425659179688     
  -2.7999999523162842        15.550000190734863        330.69500732421875     
  -2.7999999523162842        15.600000381469727        332.75994873046875     
  -2.7999999523162842        15.650000572204590        334.83914184570312     
  -2.7999999523162842        15.699999809265137        336.93261718750000     
  -2.7999999523162842        15.750000000000000        339.04052734375000     
  -2.7999999523162842        15.800000190734863        341.16287231445312     
  -2.7999999523162842        15.850000381469727        343.29977416992188     
  -2.7999999523162842        15.900000572204590        345.45123291015625     
  -2.7999999523162842        15.949999809265137        347.61730957031250     
  -2.7999999523162842        16.000000000000000        349.79812622070312     
  -2.7999999523162842        16.050001144409180        351.99380493164062     
  -2.7999999523162842        16.100000381469727        354.20422363281250     
  -2.7999999523162842        16.149999618530273        356.42959594726562     
  -2.7999999523162842        16.200000762939453        358.67001342773438     
  -2.7999999523162842        16.250000000000000        360.92538452148438     
  -2.7999999523162842        16.300001144409180        363.19598388671875     
  -2.7999999523162842        16.350000381469727        365.48168945312500     
  -2.7999999523162842        16.399999618530273        367.78262329101562     
  -2.7999999523162842        16.450000762939453        370.09899902343750     
  -2.7999999523162842        16.500000000000000        372.43066406250000     
  -2.7999999523162842        16.550001144409180        374.77786254882812     
  -2.7999999523162842        16.600000381469727        377.14050292968750     
  -2.7999999523162842        16.649999618530273        379.51876831054688     
  -2.7999999523162842        16.700000762939453        381.91275024414062     
  -2.7999999523162842        16.750000000000000        384.32238769531250     
  -2.7999999523162842        16.800001144409180        386.74792480468750     
  -2.7999999523162842        16.850000381469727        389.18923950195312     
  -2.7999999523162842        16.899999618530273        391.64648437500000     
  -2.7999999523162842        16.950000762939453        394.11984252929688     
  -2.7999999523162842        17.000000000000000        396.60916137695312     
  -2.7999999523162842        17.050001144409180        399.11474609375000     
  -2.7999999523162842        17.100000381469727        401.63644409179688     
  -2.7999999523162842        17.149999618530273        404.17443847656250     
  -2.7999999523162842        17.200000762939453        406.72885131835938     
  -2.7999999523162842        17.250000000000000        409.29962158203125     
  -2.7999999523162842        17.300001144409180        411.88699340820312     
  -2.7999999523162842        17.350000381469727        414.49081420898438     
  -2.7999999523162842        17.399999618530273        417.11129760742188     
  -2.7999999523162842        17.450000762939453        419.74856567382812     
  -2.7999999523162842        17.500000000000000        422.40252685546875     
  -2.7999999523162842        17.550001144409180        425.07342529296875     
  -2.7999999523162842        17.600000381469727        427.76116943359375     
  -2.7999999523162842        17.649999618530273        430.46588134765625     
  -2.7999999523162842        17.700000762939453        433.18777465820312     
  -2.7999999523162842        17.750000000000000        435.92669677734375     
  -2.7999999523162842        17.800001144409180        438.68292236328125     
  -2.7999999523162842        17.850000381469727        441.45635986328125     
  -2.7999999523162842        17.899999618530273        444.24710083007812     
  -2.7999999523162842        17.950000762939453        447.05538940429688     
  -2.7999999523162842        18.000000000000000        449.88107299804688     
  -2.7999999523162842        18.050001144409180        452.72442626953125     
  -2.7999999523162842        18.100000381469727        455.58532714843750     
  -2.7999999523162842        18.149999618530273        458.46392822265625     
  -2.7999999523162842        18.200000762939453        461.36044311523438     
  -2.7999999523162842        18.250000000000000        464.27468872070312     
  -2.7999999523162842        18.300001144409180        467.20700073242188     
  -2.7999999523162842        18.350000381469727        470.15719604492188     
  -2.7999999523162842        18.399999618530273        473.12548828125000     
  -2.7999999523162842        18.450000762939453        476.11203002929688     
  -2.7999999523162842        18.500000000000000        479.11666870117188     
  -2.7999999523162842        18.550001144409180        482.13977050781250     
  -2.7999999523162842        18.600000381469727        485.18109130859375     
  -2.7999999523162842        18.649999618530273        488.24087524414062     
  -2.7999999523162842        18.700000762939453        491.31930541992188     
  -2.7999999523162842        18.750000000000000        494.41622924804688     
  -2.7999999523162842        18.800001144409180        497.53195190429688     
  -2.7999999523162842        18.850000381469727        500.66629028320312     
  -2.7999999523162842        18.899999618530273        503.81945800781250     
  -2.7999999523162842        18.950000762939453        506.99163818359375     
  -2.7999999523162842        19.000000000000000        510.18267822265625     
  -2.7999999523162842        19.050001144409180        513.39288330078125     
  -2.7999999523162842        19.100000381469727        516.62213134765625     
  -2.7999999523162842        19.149999618530273        519.87054443359375     
  -2.7999999523162842        19.200000762939453        523.13836669921875     
  -2.7999999523162842        19.250000000000000        526.42541503906250     
  -2.7999999523162842        19.300001144409180        529.73199462890625     
  -2.7999999523162842        19.350000381469727        533.05798339843750     
  -2.7999999523162842        19.399999618530273        536.40356445312500     
  -2.7999999523162842        19.450000762939453        539.76892089843750     
  -2.7999999523162842        19.500000000000000        543.15393066406250     
  -2.7999999523162842        19.550001144409180        546.55883789062500     
  -2.7999999523162842        19.600000381469727        549.98352050781250     
  -2.7999999523162842        19.649999618530273        553.42816162109375     
  -2.7999999523162842        19.700000762939453        556.89300537109375     
  -2.7999999523162842        19.750000000000000        560.37780761718750     
  -2.7999999523162842        19.800001144409180        563.88293457031250     
  -2.7999999523162842        19.850000381469727        567.40826416015625     
  -2.7999999523162842        19.899999618530273        570.95391845703125     
  -2.7999999523162842        19.950000762939453        574.52014160156250     
  -2.7999999523162842        20.000000000000000        578.10675048828125     
  -2.7999999523162842        20.050001144409180        581.71411132812500     
  -2.7999999523162842        20.100000381469727        585.34197998046875     
  -2.7999999523162842        20.149999618530273        588.99060058593750     
  -2.7999999523162842        20.200000762939453        592.66015625000000     
  -2.7999999523162842        20.250000000000000        596.35052490234375     

  -2.7500000000000000       -2.9500000476837158        220.57223510742188     
  -2.7500000000000000       -2.9000000953674316        217.25862121582031     
  -2.7500000000000000       -2.8500001430511475        214.01676940917969     
  -2.7500000000000000       -2.7999999523162842        210.84561157226562     
  -2.7500000000000000       -2.7500000000000000        207.74420166015625     
  -2.7500000000000000       -2.7000000476837158        204.71150207519531     
  -2.7500000000000000       -2.6500000953674316        201.74650573730469     
  -2.7500000000000000       -2.6000001430511475        198.84825134277344     
  -2.7500000000000000       -2.5499999523162842        196.01571655273438     
  -2.7500000000000000       -2.5000000000000000        193.24795532226562     
  -2.7500000000000000       -2.4500000476837158        190.54399108886719     
  -2.7500000000000000       -2.4000000953674316        187.90286254882812     
  -2.7500000000000000       -2.3500001430511475        185.32362365722656     
  -2.7500000000000000       -2.2999999523162842        182.80531311035156     
  -2.7500000000000000       -2.2500000000000000        180.34701538085938     
  -2.7500000000000000       -2.2000000476837158        177.94779968261719     
  -2.7500000000000000       -2.1500000953674316        175.60671997070312     
  -2.7500000000000000       -2.1000001430511475        173.32289123535156     
  -2.7500000000000000       -2.0499999523162842        171.09538269042969     
  -2.7500000000000000       -2.0000000000000000        168.92332458496094     
  -2.7500000000000000       -1.9500000476837158        166.80580139160156     
  -2.7500000000000000       -1.8999999761581421        164.74192810058594     
  -2.7500000000000000       -1.8500000238418579        162.73085021972656     
  -2.7500000000000000       -1.8000000715255737        160.77169799804688     
  -2.7500000000000000       -1.7500000000000000        158.86357116699219     
  -2.7500000000000000       -1.7000000476837158        157.00567626953125     
  -2.7500000000000000       -1.6499999761581421        155.19711303710938     
  -2.7500000000000000       -1.6000000238418579        153.43708801269531     
  -2.7500000000000000       -1.5500000715255737        151.72474670410156     
  -2.7500000000000000       -1.5000000000000000        150.05926513671875     
  -2.7500000000000000       -1.4500000476837158        148.43983459472656     
  -2.7500000000000000       -1.3999999761581421        146.86566162109375     
  -2.7500000000000000       -1.3500000238418579        145.33592224121094     
  -2.7500000000000000       -1.3000000715255737        143.84985351562500     
  -2.7500000000000000       -1.2500000000000000        142.40664672851562     
  -2.7500000000000000       -1.2000000476837158        141.00552368164062     
  -2.7500000000000000       -1.1499999761581421        139.64573669433594     
  -2.7500000000000000       -1.1000000238418579        138.32652282714844     
  -2.7500000000000000       -1.0500000715255737        137.04710388183594     
  -2.7500000000000000       -1.0000000000000000        135.80676269531250     
  -2.7500000000000000      -0.94999998807907104        134.60473632812500     
  -2.7500000000000000      -0.90000003576278687        133.44032287597656     
  -2.7500000000000000      -0.85000002384185791        132.31277465820312     
  -2.7500000000000000      -0.80000001192092896        131.22138977050781     
  -2.7500000000000000      -0.75000000000000000        130.16545104980469     
  -2.7500000000000000      -0.69999998807907104        129.14427185058594     
  -2.7500000000000000      -0.65000003576278687        128.15715026855469     
  -2.7500000000000000      -0.60000002384185791        127.20339965820312     
  -2.7500000000000000      -0.55000001192092896        126.28234863281250     
  -2.7500000000000000      -0.50000000000000000        125.39332580566406     
  -2.7500000000000000      -0.45000001788139343        124.53566741943359     
  -2.7500000000000000      -0.40000000596046448        123.70873260498047     
  -2.7500000000000000      -0.34999999403953552        122.91185760498047     
  -2.7500000000000000      -0.30000001192092896        122.14440917968750     
  -2.7500000000000000      -0.25000000000000000        121.40576934814453     
  -2.7500000000000000      -0.20000000298023224        120.69528961181641     
  -2.7500000000000000      -0.15000000596046448        120.01238250732422     
  -2.7500000000000000      -0.10000000149011612        119.35641479492188     
  -2.7500000000000000       -5.0000000745058060E-002   118.72680664062500     
  -2.7500000000000000        0.0000000000000000        118.12294769287109     
  -2.7500000000000000        5.0000000745058060E-002   117.54426574707031     
  -2.7500000000000000       0.10000000149011612        116.99018096923828     
  -2.7500000000000000       0.15000000596046448        116.46011352539062     
  -2.7500000000000000       0.20000000298023224        115.95352172851562     
  -2.7500000000000000       0.25000000000000000        115.46982574462891     
  -2.7500000000000000       0.30000001192092896        115.00849914550781     
  -2.7500000000000000       0.34999999403953552        114.56899261474609     
  -2.7500000000000000       0.40000000596046448        114.15077972412109     
  -2.7500000000000000       0.45000001788139343        113.75333404541016     
  -2.7500000000000000       0.50000000000000000        113.37613677978516     
  -2.7500000000000000       0.55000001192092896        113.01868438720703     
  -2.7500000000000000       0.60000002384185791        112.68047332763672     
  -2.7500000000000000       0.65000003576278687        112.36100769042969     
  -2.7500000000000000       0.69999998807907104        112.05980682373047     
  -2.7500000000000000       0.75000000000000000        111.77639007568359     
  -2.7500000000000000       0.80000001192092896        111.51029205322266     
  -2.7500000000000000       0.85000002384185791        111.26103973388672     
  -2.7500000000000000       0.90000003576278687        111.02818298339844     
  -2.7500000000000000       0.94999998807907104        110.81127929687500     
  -2.7500000000000000        1.0000000000000000        110.60988616943359     
  -2.7500000000000000        1.0500000715255737        110.42356872558594     
  -2.7500000000000000        1.1000000238418579        110.25190734863281     
  -2.7500000000000000        1.1499999761581421        110.09447479248047     
  -2.7500000000000000        1.2000000476837158        109.95087432861328     
  -2.7500000000000000        1.2500000000000000        109.82070159912109     
  -2.7500000000000000        1.3000000715255737        109.70355987548828     
  -2.7500000000000000        1.3500000238418579        109.59906005859375     
  -2.7500000000000000        1.3999999761581421        109.50683593750000     
  -2.7500000000000000        1.4500000476837158        109.42649841308594     
  -2.7500000000000000        1.5000000000000000        109.35769653320312     
  -2.7500000000000000        1.5500000715255737        109.30007934570312     
  -2.7500000000000000        1.6000000238418579        109.25328063964844     
  -2.7500000000000000        1.6499999761581421        109.21697998046875     
  -2.7500000000000000        1.7000000476837158        109.19083404541016     
  -2.7500000000000000        1.7500000000000000        109.17451477050781     
  -2.7500000000000000        1.8000000715255737        109.16771697998047     
  -2.7500000000000000        1.8500000238418579        109.17012023925781     
  -2.7500000000000000        1.8999999761581421        109.18142700195312     
  -2.7500000000000000        1.9500000476837158        109.20133972167969     
  -2.7500000000000000        2.0000000000000000        109.22957611083984     
  -2.7500000000000000        2.0499999523162842        109.26585388183594     
  -2.7500000000000000        2.1000001430511475        109.30990600585938     
  -2.7500000000000000        2.1500000953674316        109.36145782470703     
  -2.7500000000000000        2.2000000476837158        109.42026519775391     
  -2.7500000000000000        2.2500000000000000        109.48607635498047     
  -2.7500000000000000        2.2999999523162842        109.55864715576172     
  -2.7500000000000000        2.3500001430511475        109.63774871826172     
  -2.7500000000000000        2.4000000953674316        109.72315979003906     
  -2.7500000000000000        2.4500000476837158        109.81464385986328     
  -2.7500000000000000        2.5000000000000000        109.91201019287109     
  -2.7500000000000000        2.5499999523162842        110.01505279541016     
  -2.7500000000000000        2.6000001430511475        110.12356567382812     
  -2.7500000000000000        2.6500000953674316        110.23737335205078     
  -2.7500000000000000        2.7000000476837158        110.35628509521484     
  -2.7500000000000000        2.7500000000000000        110.48014068603516     
  -2.7500000000000000        2.7999999523162842        110.60877227783203     
  -2.7500000000000000        2.8500001430511475        110.74201965332031     
  -2.7500000000000000        2.9000000953674316        110.87973022460938     
  -2.7500000000000000        2.9500000476837158        111.02177429199219     
  -2.7500000000000000        3.0000000000000000        111.16801452636719     
  -2.7500000000000000        3.0499999523162842        111.31831359863281     
  -2.7500000000000000        3.1000001430511475        111.47257232666016     
  -2.7500000000000000        3.1500000953674316        111.63066101074219     
  -2.7500000000000000        3.2000000476837158        111.79248809814453     
  -2.7500000000000000        3.2500000000000000        111.95795440673828     
  -2.7500000000000000        3.2999999523162842        112.12696838378906     
  -2.7500000000000000        3.3500001430511475        112.29946136474609     
  -2.7500000000000000        3.4000000953674316        112.47534942626953     
  -2.7500000000000000        3.4500000476837158        112.65457153320312     
  -2.7500000000000000        3.5000000000000000        112.83707427978516     
  -2.7500000000000000        3.5499999523162842        113.02280426025391     
  -2.7500000000000000        3.6000001430511475        113.21171569824219     
  -2.7500000000000000        3.6500000953674316        113.40377807617188     
  -2.7500000000000000        3.7000000476837158        113.59896850585938     
  -2.7500000000000000        3.7500000000000000        113.79726409912109     
  -2.7500000000000000        3.7999999523162842        113.99865722656250     
  -2.7500000000000000        3.8500001430511475        114.20313262939453     
  -2.7500000000000000        3.9000000953674316        114.41071319580078     
  -2.7500000000000000        3.9500000476837158        114.62139129638672     
  -2.7500000000000000        4.0000000000000000        114.83519744873047     
  -2.7500000000000000        4.0500001907348633        115.05216217041016     
  -2.7500000000000000        4.0999999046325684        115.27230072021484     
  -2.7500000000000000        4.1500000953674316        115.49565887451172     
  -2.7500000000000000        4.2000002861022949        115.72225952148438     
  -2.7500000000000000        4.2500000000000000        115.95213317871094     
  -2.7500000000000000        4.3000001907348633        116.18531799316406     
  -2.7500000000000000        4.3499999046325684        116.42183685302734     
  -2.7500000000000000        4.4000000953674316        116.66173553466797     
  -2.7500000000000000        4.4500002861022949        116.90502929687500     
  -2.7500000000000000        4.5000000000000000        117.15176391601562     
  -2.7500000000000000        4.5500001907348633        117.40196228027344     
  -2.7500000000000000        4.5999999046325684        117.65565490722656     
  -2.7500000000000000        4.6500000953674316        117.91288757324219     
  -2.7500000000000000        4.7000002861022949        118.17368316650391     
  -2.7500000000000000        4.7500000000000000        118.43807220458984     
  -2.7500000000000000        4.8000001907348633        118.70609283447266     
  -2.7500000000000000        4.8499999046325684        118.97777557373047     
  -2.7500000000000000        4.9000000953674316        119.25315093994141     
  -2.7500000000000000        4.9500002861022949        119.53226470947266     
  -2.7500000000000000        5.0000000000000000        119.81513977050781     
  -2.7500000000000000        5.0500001907348633        120.10180664062500     
  -2.7500000000000000        5.0999999046325684        120.39230346679688     
  -2.7500000000000000        5.1500000953674316        120.68666839599609     
  -2.7500000000000000        5.2000002861022949        120.98493957519531     
  -2.7500000000000000        5.2500000000000000        121.28713226318359     
  -2.7500000000000000        5.3000001907348633        121.59329986572266     
  -2.7500000000000000        5.3499999046325684        121.90346527099609     
  -2.7500000000000000        5.4000000953674316        122.21766662597656     
  -2.7500000000000000        5.4500002861022949        122.53594207763672     
  -2.7500000000000000        5.5000000000000000        122.85832214355469     
  -2.7500000000000000        5.5500001907348633        123.18484497070312     
  -2.7500000000000000        5.5999999046325684        123.51554870605469     
  -2.7500000000000000        5.6500000953674316        123.85046386718750     
  -2.7500000000000000        5.7000002861022949        124.18962860107422     
  -2.7500000000000000        5.7500000000000000        124.53307342529297     
  -2.7500000000000000        5.8000001907348633        124.88083648681641     
  -2.7500000000000000        5.8499999046325684        125.23295593261719     
  -2.7500000000000000        5.9000000953674316        125.58946990966797     
  -2.7500000000000000        5.9500002861022949        125.95041656494141     
  -2.7500000000000000        6.0000000000000000        126.31582641601562     
  -2.7500000000000000        6.0500001907348633        126.68573760986328     
  -2.7500000000000000        6.0999999046325684        127.06018066406250     
  -2.7500000000000000        6.1500000953674316        127.43920898437500     
  -2.7500000000000000        6.2000002861022949        127.82284545898438     
  -2.7500000000000000        6.2500000000000000        128.21113586425781     
  -2.7500000000000000        6.3000001907348633        128.60411071777344     
  -2.7500000000000000        6.3499999046325684        129.00180053710938     
  -2.7500000000000000        6.4000000953674316        129.40426635742188     
  -2.7500000000000000        6.4500002861022949        129.81153869628906     
  -2.7500000000000000        6.5000000000000000        130.22363281250000     
  -2.7500000000000000        6.5500001907348633        130.64060974121094     
  -2.7500000000000000        6.5999999046325684        131.06251525878906     
  -2.7500000000000000        6.6500000953674316        131.48936462402344     
  -2.7500000000000000        6.7000002861022949        131.92120361328125     
  -2.7500000000000000        6.7500000000000000        132.35806274414062     
  -2.7500000000000000        6.8000001907348633        132.80001831054688     
  -2.7500000000000000        6.8499999046325684        133.24705505371094     
  -2.7500000000000000        6.9000000953674316        133.69926452636719     
  -2.7500000000000000        6.9500002861022949        134.15664672851562     
  -2.7500000000000000        7.0000000000000000        134.61926269531250     
  -2.7500000000000000        7.0500001907348633        135.08714294433594     
  -2.7500000000000000        7.0999999046325684        135.56033325195312     
  -2.7500000000000000        7.1500000953674316        136.03886413574219     
  -2.7500000000000000        7.2000002861022949        136.52278137207031     
  -2.7500000000000000        7.2500000000000000        137.01213073730469     
  -2.7500000000000000        7.3000001907348633        137.50694274902344     
  -2.7500000000000000        7.3499999046325684        138.00726318359375     
  -2.7500000000000000        7.4000000953674316        138.51313781738281     
  -2.7500000000000000        7.4500002861022949        139.02461242675781     
  -2.7500000000000000        7.5000000000000000        139.54170227050781     
  -2.7500000000000000        7.5500001907348633        140.06446838378906     
  -2.7500000000000000        7.5999999046325684        140.59294128417969     
  -2.7500000000000000        7.6500000953674316        141.12718200683594     
  -2.7500000000000000        7.7000002861022949        141.66720581054688     
  -2.7500000000000000        7.7500000000000000        142.21307373046875     
  -2.7500000000000000        7.8000001907348633        142.76481628417969     
  -2.7500000000000000        7.8499999046325684        143.32247924804688     
  -2.7500000000000000        7.9000000953674316        143.88612365722656     
  -2.7500000000000000        7.9500002861022949        144.45576477050781     
  -2.7500000000000000        8.0000000000000000        145.03144836425781     
  -2.7500000000000000        8.0500001907348633        145.61323547363281     
  -2.7500000000000000        8.1000003814697266        146.20115661621094     
  -2.7500000000000000        8.1500005722045898        146.79524230957031     
  -2.7500000000000000        8.1999998092651367        147.39555358886719     
  -2.7500000000000000        8.2500000000000000        148.00213623046875     
  -2.7500000000000000        8.3000001907348633        148.61502075195312     
  -2.7500000000000000        8.3500003814697266        149.23425292968750     
  -2.7500000000000000        8.4000005722045898        149.85989379882812     
  -2.7500000000000000        8.4499998092651367        150.49195861816406     
  -2.7500000000000000        8.5000000000000000        151.13050842285156     
  -2.7500000000000000        8.5500001907348633        151.77558898925781     
  -2.7500000000000000        8.6000003814697266        152.42724609375000     
  -2.7500000000000000        8.6500005722045898        153.08551025390625     
  -2.7500000000000000        8.6999998092651367        153.75042724609375     
  -2.7500000000000000        8.7500000000000000        154.42207336425781     
  -2.7500000000000000        8.8000001907348633        155.10044860839844     
  -2.7500000000000000        8.8500003814697266        155.78562927246094     
  -2.7500000000000000        8.9000005722045898        156.47766113281250     
  -2.7500000000000000        8.9499998092651367        157.17654418945312     
  -2.7500000000000000        9.0000000000000000        157.88238525390625     
  -2.7500000000000000        9.0500001907348633        158.59519958496094     
  -2.7500000000000000        9.1000003814697266        159.31503295898438     
  -2.7500000000000000        9.1500005722045898        160.04194641113281     
  -2.7500000000000000        9.1999998092651367        160.77595520019531     
  -2.7500000000000000        9.2500000000000000        161.51713562011719     
  -2.7500000000000000        9.3000001907348633        162.26551818847656     
  -2.7500000000000000        9.3500003814697266        163.02116394042969     
  -2.7500000000000000        9.4000005722045898        163.78410339355469     
  -2.7500000000000000        9.4499998092651367        164.55438232421875     
  -2.7500000000000000        9.5000000000000000        165.33207702636719     
  -2.7500000000000000        9.5500001907348633        166.11720275878906     
  -2.7500000000000000        9.6000003814697266        166.90982055664062     
  -2.7500000000000000        9.6500005722045898        167.70997619628906     
  -2.7500000000000000        9.6999998092651367        168.51770019531250     
  -2.7500000000000000        9.7500000000000000        169.33306884765625     
  -2.7500000000000000        9.8000001907348633        170.15611267089844     
  -2.7500000000000000        9.8500003814697266        170.98689270019531     
  -2.7500000000000000        9.9000005722045898        171.82545471191406     
  -2.7500000000000000        9.9499998092651367        172.67181396484375     
  -2.7500000000000000        10.000000000000000        173.52607727050781     
  -2.7500000000000000        10.050000190734863        174.38824462890625     
  -2.7500000000000000        10.100000381469727        175.25839233398438     
  -2.7500000000000000        10.150000572204590        176.13656616210938     
  -2.7500000000000000        10.199999809265137        177.02278137207031     
  -2.7500000000000000        10.250000000000000        177.91712951660156     
  -2.7500000000000000        10.300000190734863        178.81965637207031     
  -2.7500000000000000        10.350000381469727        179.73039245605469     
  -2.7500000000000000        10.400000572204590        180.64939880371094     
  -2.7500000000000000        10.449999809265137        181.57669067382812     
  -2.7500000000000000        10.500000000000000        182.51239013671875     
  -2.7500000000000000        10.550000190734863        183.45649719238281     
  -2.7500000000000000        10.600000381469727        184.40905761718750     
  -2.7500000000000000        10.650000572204590        185.37014770507812     
  -2.7500000000000000        10.699999809265137        186.33979797363281     
  -2.7500000000000000        10.750000000000000        187.31806945800781     
  -2.7500000000000000        10.800000190734863        188.30502319335938     
  -2.7500000000000000        10.850000381469727        189.30068969726562     
  -2.7500000000000000        10.900000572204590        190.30513000488281     
  -2.7500000000000000        10.949999809265137        191.31837463378906     
  -2.7500000000000000        11.000000000000000        192.34051513671875     
  -2.7500000000000000        11.050000190734863        193.37158203125000     
  -2.7500000000000000        11.100000381469727        194.41162109375000     
  -2.7500000000000000        11.150000572204590        195.46069335937500     
  -2.7500000000000000        11.199999809265137        196.51882934570312     
  -2.7500000000000000        11.250000000000000        197.58613586425781     
  -2.7500000000000000        11.300000190734863        198.66261291503906     
  -2.7500000000000000        11.350000381469727        199.74833679199219     
  -2.7500000000000000        11.400000572204590        200.84335327148438     
  -2.7500000000000000        11.449999809265137        201.94769287109375     
  -2.7500000000000000        11.500000000000000        203.06144714355469     
  -2.7500000000000000        11.550000190734863        204.18466186523438     
  -2.7500000000000000        11.600000381469727        205.31736755371094     
  -2.7500000000000000        11.650000572204590        206.45965576171875     
  -2.7500000000000000        11.699999809265137        207.61151123046875     
  -2.7500000000000000        11.750000000000000        208.77307128906250     
  -2.7500000000000000        11.800000190734863        209.94433593750000     
  -2.7500000000000000        11.850000381469727        211.12538146972656     
  -2.7500000000000000        11.900000572204590        212.31626892089844     
  -2.7500000000000000        11.949999809265137        213.51699829101562     
  -2.7500000000000000        12.000000000000000        214.72769165039062     
  -2.7500000000000000        12.050000190734863        215.94837951660156     
  -2.7500000000000000        12.100000381469727        217.17912292480469     
  -2.7500000000000000        12.150000572204590        218.41995239257812     
  -2.7500000000000000        12.199999809265137        219.67092895507812     
  -2.7500000000000000        12.250000000000000        220.93212890625000     
  -2.7500000000000000        12.300000190734863        222.20359802246094     
  -2.7500000000000000        12.350000381469727        223.48539733886719     
  -2.7500000000000000        12.400000572204590        224.77757263183594     
  -2.7500000000000000        12.449999809265137        226.08015441894531     
  -2.7500000000000000        12.500000000000000        227.39326477050781     
  -2.7500000000000000        12.550000190734863        228.71690368652344     
  -2.7500000000000000        12.600000381469727        230.05116271972656     
  -2.7500000000000000        12.650000572204590        231.39607238769531     
  -2.7500000000000000        12.699999809265137        232.75166320800781     
  -2.7500000000000000        12.750000000000000        234.11807250976562     
  -2.7500000000000000        12.800000190734863        235.49530029296875     
  -2.7500000000000000        12.850000381469727        236.88340759277344     
  -2.7500000000000000        12.900000572204590        238.28247070312500     
  -2.7500000000000000        12.949999809265137        239.69250488281250     
  -2.7500000000000000        13.000000000000000        241.11363220214844     
  -2.7500000000000000        13.050000190734863        242.54586791992188     
  -2.7500000000000000        13.100000381469727        243.98928833007812     
  -2.7500000000000000        13.150000572204590        245.44393920898438     
  -2.7500000000000000        13.199999809265137        246.90983581542969     
  -2.7500000000000000        13.250000000000000        248.38713073730469     
  -2.7500000000000000        13.300000190734863        249.87582397460938     
  -2.7500000000000000        13.350000381469727        251.37597656250000     
  -2.7500000000000000        13.400000572204590        252.88766479492188     
  -2.7500000000000000        13.449999809265137        254.41090393066406     
  -2.7500000000000000        13.500000000000000        255.94581604003906     
  -2.7500000000000000        13.550000190734863        257.49243164062500     
  -2.7500000000000000        13.600000381469727        259.05081176757812     
  -2.7500000000000000        13.650000572204590        260.62100219726562     
  -2.7500000000000000        13.699999809265137        262.20306396484375     
  -2.7500000000000000        13.750000000000000        263.79705810546875     
  -2.7500000000000000        13.800000190734863        265.40307617187500     
  -2.7500000000000000        13.850000381469727        267.02114868164062     
  -2.7500000000000000        13.900000572204590        268.65136718750000     
  -2.7500000000000000        13.949999809265137        270.29370117187500     
  -2.7500000000000000        14.000000000000000        271.94833374023438     
  -2.7500000000000000        14.050000190734863        273.61523437500000     
  -2.7500000000000000        14.100000381469727        275.29452514648438     
  -2.7500000000000000        14.150000572204590        276.98623657226562     
  -2.7500000000000000        14.199999809265137        278.69039916992188     
  -2.7500000000000000        14.250000000000000        280.40713500976562     
  -2.7500000000000000        14.300000190734863        282.13647460937500     
  -2.7500000000000000        14.350000381469727        283.87847900390625     
  -2.7500000000000000        14.400000572204590        285.63323974609375     
  -2.7500000000000000        14.449999809265137        287.40072631835938     
  -2.7500000000000000        14.500000000000000        289.18112182617188     
  -2.7500000000000000        14.550000190734863        290.97445678710938     
  -2.7500000000000000        14.600000381469727        292.78073120117188     
  -2.7500000000000000        14.650000572204590        294.60006713867188     
  -2.7500000000000000        14.699999809265137        296.43246459960938     
  -2.7500000000000000        14.750000000000000        298.27807617187500     
  -2.7500000000000000        14.800000190734863        300.13690185546875     
  -2.7500000000000000        14.850000381469727        302.00903320312500     
  -2.7500000000000000        14.900000572204590        303.89450073242188     
  -2.7500000000000000        14.949999809265137        305.79336547851562     
  -2.7500000000000000        15.000000000000000        307.70574951171875     
  -2.7500000000000000        15.050000190734863        309.63168334960938     
  -2.7500000000000000        15.100000381469727        311.57122802734375     
  -2.7500000000000000        15.150000572204590        313.52444458007812     
  -2.7500000000000000        15.199999809265137        315.49136352539062     
  -2.7500000000000000        15.250000000000000        317.47213745117188     
  -2.7500000000000000        15.300000190734863        319.46676635742188     
  -2.7500000000000000        15.350000381469727        321.47531127929688     
  -2.7500000000000000        15.400000572204590        323.49786376953125     
  -2.7500000000000000        15.449999809265137        325.53445434570312     
  -2.7500000000000000        15.500000000000000        327.58520507812500     
  -2.7500000000000000        15.550000190734863        329.65011596679688     
  -2.7500000000000000        15.600000381469727        331.72933959960938     
  -2.7500000000000000        15.650000572204590        333.82284545898438     
  -2.7500000000000000        15.699999809265137        335.93069458007812     
  -2.7500000000000000        15.750000000000000        338.05307006835938     
  -2.7500000000000000        15.800000190734863        340.18994140625000     
  -2.7500000000000000        15.850000381469727        342.34140014648438     
  -2.7500000000000000        15.900000572204590        344.50753784179688     
  -2.7500000000000000        15.949999809265137        346.68832397460938     
  -2.7500000000000000        16.000000000000000        348.88394165039062     
  -2.7500000000000000        16.050001144409180        351.09445190429688     
  -2.7500000000000000        16.100000381469727        353.31982421875000     
  -2.7500000000000000        16.149999618530273        355.56015014648438     
  -2.7500000000000000        16.200000762939453        357.81561279296875     
  -2.7500000000000000        16.250000000000000        360.08612060546875     
  -2.7500000000000000        16.300001144409180        362.37191772460938     
  -2.7500000000000000        16.350000381469727        364.67285156250000     
  -2.7500000000000000        16.399999618530273        366.98913574218750     
  -2.7500000000000000        16.450000762939453        369.32089233398438     
  -2.7500000000000000        16.500000000000000        371.66799926757812     
  -2.7500000000000000        16.550001144409180        374.03073120117188     
  -2.7500000000000000        16.600000381469727        376.40899658203125     
  -2.7500000000000000        16.649999618530273        378.80288696289062     
  -2.7500000000000000        16.700000762939453        381.21261596679688     
  -2.7500000000000000        16.750000000000000        383.63806152343750     
  -2.7500000000000000        16.800001144409180        386.07946777343750     
  -2.7500000000000000        16.850000381469727        388.53671264648438     
  -2.7500000000000000        16.899999618530273        391.00997924804688     
  -2.7500000000000000        16.950000762939453        393.49938964843750     
  -2.7500000000000000        17.000000000000000        396.00488281250000     
  -2.7500000000000000        17.050001144409180        398.52667236328125     
  -2.7500000000000000        17.100000381469727        401.06466674804688     
  -2.7500000000000000        17.149999618530273        403.61898803710938     
  -2.7500000000000000        17.200000762939453        406.18984985351562     
  -2.7500000000000000        17.250000000000000        408.77713012695312     
  -2.7500000000000000        17.300001144409180        411.38104248046875     
  -2.7500000000000000        17.350000381469727        414.00152587890625     
  -2.7500000000000000        17.399999618530273        416.63870239257812     
  -2.7500000000000000        17.450000762939453        419.29275512695312     
  -2.7500000000000000        17.500000000000000        421.96356201171875     
  -2.7500000000000000        17.550001144409180        424.65139770507812     
  -2.7500000000000000        17.600000381469727        427.35610961914062     
  -2.7500000000000000        17.649999618530273        430.07791137695312     
  -2.7500000000000000        17.700000762939453        432.81692504882812     
  -2.7500000000000000        17.750000000000000        435.57305908203125     
  -2.7500000000000000        17.800001144409180        438.34658813476562     
  -2.7500000000000000        17.850000381469727        441.13732910156250     
  -2.7500000000000000        17.899999618530273        443.94552612304688     
  -2.7500000000000000        17.950000762939453        446.77130126953125     
  -2.7500000000000000        18.000000000000000        449.61456298828125     
  -2.7500000000000000        18.050001144409180        452.47555541992188     
  -2.7500000000000000        18.100000381469727        455.35418701171875     
  -2.7500000000000000        18.149999618530273        458.25057983398438     
  -2.7500000000000000        18.200000762939453        461.16494750976562     
  -2.7500000000000000        18.250000000000000        464.09713745117188     
  -2.7500000000000000        18.300001144409180        467.04742431640625     
  -2.7500000000000000        18.350000381469727        470.01571655273438     
  -2.7500000000000000        18.399999618530273        473.00213623046875     
  -2.7500000000000000        18.450000762939453        476.00692749023438     
  -2.7500000000000000        18.500000000000000        479.02987670898438     
  -2.7500000000000000        18.550001144409180        482.07131958007812     
  -2.7500000000000000        18.600000381469727        485.13113403320312     
  -2.7500000000000000        18.649999618530273        488.20944213867188     
  -2.7500000000000000        18.700000762939453        491.30645751953125     
  -2.7500000000000000        18.750000000000000        494.42205810546875     
  -2.7500000000000000        18.800001144409180        497.55651855468750     
  -2.7500000000000000        18.850000381469727        500.70968627929688     
  -2.7500000000000000        18.899999618530273        503.88174438476562     
  -2.7500000000000000        18.950000762939453        507.07290649414062     
  -2.7500000000000000        19.000000000000000        510.28298950195312     
  -2.7500000000000000        19.050001144409180        513.51232910156250     
  -2.7500000000000000        19.100000381469727        516.76074218750000     
  -2.7500000000000000        19.149999618530273        520.02844238281250     
  -2.7500000000000000        19.200000762939453        523.31561279296875     
  -2.7500000000000000        19.250000000000000        526.62213134765625     
  -2.7500000000000000        19.300001144409180        529.94824218750000     
  -2.7500000000000000        19.350000381469727        533.29382324218750     
  -2.7500000000000000        19.399999618530273        536.65905761718750     
  -2.7500000000000000        19.450000762939453        540.04412841796875     
  -2.7500000000000000        19.500000000000000        543.44891357421875     
  -2.7500000000000000        19.550001144409180        546.87371826171875     
  -2.7500000000000000        19.600000381469727        550.31842041015625     
  -2.7500000000000000        19.649999618530273        553.78308105468750     
  -2.7500000000000000        19.700000762939453        557.26806640625000     
  -2.7500000000000000        19.750000000000000        560.77307128906250     
  -2.7500000000000000        19.800001144409180        564.29852294921875     
  -2.7500000000000000        19.850000381469727        567.84417724609375     
  -2.7500000000000000        19.899999618530273        571.41021728515625     
  -2.7500000000000000        19.950000762939453        574.99700927734375     
  -2.7500000000000000        20.000000000000000        578.60418701171875     
  -2.7500000000000000        20.050001144409180        582.23217773437500     
  -2.7500000000000000        20.100000381469727        585.88079833984375     
  -2.7500000000000000        20.149999618530273        589.55029296875000     
  -2.7500000000000000        20.200000762939453        593.24078369140625     
  -2.7500000000000000        20.250000000000000        596.95214843750000     

  -2.7000000476837158       -2.9500000476837158        217.53813171386719     
  -2.7000000476837158       -2.9000000953674316        214.22485351562500     
  -2.7000000476837158       -2.8500001430511475        210.98333740234375     
  -2.7000000476837158       -2.7999999523162842        207.81254577636719     
  -2.7000000476837158       -2.7500000000000000        204.71150207519531     
  -2.7000000476837158       -2.7000000476837158        201.67918395996094     
  -2.7000000476837158       -2.6500000953674316        198.71458435058594     
  -2.7000000476837158       -2.6000001430511475        195.81671142578125     
  -2.7000000476837158       -2.5499999523162842        192.98458862304688     
  -2.7000000476837158       -2.5000000000000000        190.21723937988281     
  -2.7000000476837158       -2.4500000476837158        187.51371765136719     
  -2.7000000476837158       -2.4000000953674316        184.87303161621094     
  -2.7000000476837158       -2.3500001430511475        182.29425048828125     
  -2.7000000476837158       -2.2999999523162842        179.77641296386719     
  -2.7000000476837158       -2.2500000000000000        177.31858825683594     
  -2.7000000476837158       -2.2000000476837158        174.91986083984375     
  -2.7000000476837158       -2.1500000953674316        172.57929992675781     
  -2.7000000476837158       -2.1000001430511475        170.29598999023438     
  -2.7000000476837158       -2.0499999523162842        168.06901550292969     
  -2.7000000476837158       -2.0000000000000000        165.89749145507812     
  -2.7000000476837158       -1.9500000476837158        163.78051757812500     
  -2.7000000476837158       -1.8999999761581421        161.71722412109375     
  -2.7000000476837158       -1.8500000238418579        159.70672607421875     
  -2.7000000476837158       -1.8000000715255737        157.74815368652344     
  -2.7000000476837158       -1.7500000000000000        155.84065246582031     
  -2.7000000476837158       -1.7000000476837158        153.98335266113281     
  -2.7000000476837158       -1.6499999761581421        152.17544555664062     
  -2.7000000476837158       -1.6000000238418579        150.41606140136719     
  -2.7000000476837158       -1.5500000715255737        148.70437622070312     
  -2.7000000476837158       -1.5000000000000000        147.03958129882812     
  -2.7000000476837158       -1.4500000476837158        145.42083740234375     
  -2.7000000476837158       -1.3999999761581421        143.84736633300781     
  -2.7000000476837158       -1.3500000238418579        142.31835937500000     
  -2.7000000476837158       -1.3000000715255737        140.83300781250000     
  -2.7000000476837158       -1.2500000000000000        139.39054870605469     
  -2.7000000476837158       -1.2000000476837158        137.99020385742188     
  -2.7000000476837158       -1.1499999761581421        136.63119506835938     
  -2.7000000476837158       -1.1000000238418579        135.31277465820312     
  -2.7000000476837158       -1.0500000715255737        134.03417968750000     
  -2.7000000476837158       -1.0000000000000000        132.79466247558594     
  -2.7000000476837158      -0.94999998807907104        131.59347534179688     
  -2.7000000476837158      -0.90000003576278687        130.42991638183594     
  -2.7000000476837158      -0.85000002384185791        129.30325317382812     
  -2.7000000476837158      -0.80000001192092896        128.21275329589844     
  -2.7000000476837158      -0.75000000000000000        127.15772247314453     
  -2.7000000476837158      -0.69999998807907104        126.13745880126953     
  -2.7000000476837158      -0.65000003576278687        125.15128326416016     
  -2.7000000476837158      -0.60000002384185791        124.19848632812500     
  -2.7000000476837158      -0.55000001192092896        123.27841186523438     
  -2.7000000476837158      -0.50000000000000000        122.39038085937500     
  -2.7000000476837158      -0.45000001788139343        121.53373718261719     
  -2.7000000476837158      -0.40000000596046448        120.70782470703125     
  -2.7000000476837158      -0.34999999403953552        119.91199493408203     
  -2.7000000476837158      -0.30000001192092896        119.14561462402344     
  -2.7000000476837158      -0.25000000000000000        118.40804290771484     
  -2.7000000476837158      -0.20000000298023224        117.69866943359375     
  -2.7000000476837158      -0.15000000596046448        117.01687622070312     
  -2.7000000476837158      -0.10000000149011612        116.36204528808594     
  -2.7000000476837158       -5.0000000745058060E-002   115.73358917236328     
  -2.7000000476837158        0.0000000000000000        115.13090515136719     
  -2.7000000476837158        5.0000000745058060E-002   114.55341339111328     
  -2.7000000476837158       0.10000000149011612        114.00053405761719     
  -2.7000000476837158       0.15000000596046448        113.47170257568359     
  -2.7000000476837158       0.20000000298023224        112.96634674072266     
  -2.7000000476837158       0.25000000000000000        112.48392486572266     
  -2.7000000476837158       0.30000001192092896        112.02388763427734     
  -2.7000000476837158       0.34999999403953552        111.58568572998047     
  -2.7000000476837158       0.40000000596046448        111.16880035400391     
  -2.7000000476837158       0.45000001788139343        110.77269744873047     
  -2.7000000476837158       0.50000000000000000        110.39687347412109     
  -2.7000000476837158       0.55000001192092896        110.04080200195312     
  -2.7000000476837158       0.60000002384185791        109.70400238037109     
  -2.7000000476837158       0.65000003576278687        109.38596343994141     
  -2.7000000476837158       0.69999998807907104        109.08621215820312     
  -2.7000000476837158       0.75000000000000000        108.80426788330078     
  -2.7000000476837158       0.80000001192092896        108.53965759277344     
  -2.7000000476837158       0.85000002384185791        108.29191589355469     
  -2.7000000476837158       0.90000003576278687        108.06060028076172     
  -2.7000000476837158       0.94999998807907104        107.84525299072266     
  -2.7000000476837158        1.0000000000000000        107.64543151855469     
  -2.7000000476837158        1.0500000715255737        107.46071624755859     
  -2.7000000476837158        1.1000000238418579        107.29067230224609     
  -2.7000000476837158        1.1499999761581421        107.13488769531250     
  -2.7000000476837158        1.2000000476837158        106.99295043945312     
  -2.7000000476837158        1.2500000000000000        106.86446380615234     
  -2.7000000476837158        1.3000000715255737        106.74903106689453     
  -2.7000000476837158        1.3500000238418579        106.64626312255859     
  -2.7000000476837158        1.3999999761581421        106.55579376220703     
  -2.7000000476837158        1.4500000476837158        106.47723388671875     
  -2.7000000476837158        1.5000000000000000        106.41024017333984     
  -2.7000000476837158        1.5500000715255737        106.35443878173828     
  -2.7000000476837158        1.6000000238418579        106.30949401855469     
  -2.7000000476837158        1.6499999761581421        106.27506256103516     
  -2.7000000476837158        1.7000000476837158        106.25081634521484     
  -2.7000000476837158        1.7500000000000000        106.23641967773438     
  -2.7000000476837158        1.8000000715255737        106.23155975341797     
  -2.7000000476837158        1.8500000238418579        106.23593139648438     
  -2.7000000476837158        1.8999999761581421        106.24922943115234     
  -2.7000000476837158        1.9500000476837158        106.27116394042969     
  -2.7000000476837158        2.0000000000000000        106.30143737792969     
  -2.7000000476837158        2.0499999523162842        106.33978271484375     
  -2.7000000476837158        2.1000001430511475        106.38592529296875     
  -2.7000000476837158        2.1500000953674316        106.43959808349609     
  -2.7000000476837158        2.2000000476837158        106.50054931640625     
  -2.7000000476837158        2.2500000000000000        106.56852722167969     
  -2.7000000476837158        2.2999999523162842        106.64329528808594     
  -2.7000000476837158        2.3500001430511475        106.72461700439453     
  -2.7000000476837158        2.4000000953674316        106.81226348876953     
  -2.7000000476837158        2.4500000476837158        106.90602111816406     
  -2.7000000476837158        2.5000000000000000        107.00568389892578     
  -2.7000000476837158        2.5499999523162842        107.11104583740234     
  -2.7000000476837158        2.6000001430511475        107.22190856933594     
  -2.7000000476837158        2.6500000953674316        107.33809661865234     
  -2.7000000476837158        2.7000000476837158        107.45941162109375     
  -2.7000000476837158        2.7500000000000000        107.58570098876953     
  -2.7000000476837158        2.7999999523162842        107.71678161621094     
  -2.7000000476837158        2.8500001430511475        107.85251617431641     
  -2.7000000476837158        2.9000000953674316        107.99274444580078     
  -2.7000000476837158        2.9500000476837158        108.13732147216797     
  -2.7000000476837158        3.0000000000000000        108.28612518310547     
  -2.7000000476837158        3.0499999523162842        108.43902587890625     
  -2.7000000476837158        3.1000001430511475        108.59590148925781     
  -2.7000000476837158        3.1500000953674316        108.75664520263672     
  -2.7000000476837158        3.2000000476837158        108.92115020751953     
  -2.7000000476837158        3.2500000000000000        109.08932495117188     
  -2.7000000476837158        3.2999999523162842        109.26107788085938     
  -2.7000000476837158        3.3500001430511475        109.43633270263672     
  -2.7000000476837158        3.4000000953674316        109.61501312255859     
  -2.7000000476837158        3.4500000476837158        109.79705810546875     
  -2.7000000476837158        3.5000000000000000        109.98241424560547     
  -2.7000000476837158        3.5499999523162842        110.17102050781250     
  -2.7000000476837158        3.6000001430511475        110.36284637451172     
  -2.7000000476837158        3.6500000953674316        110.55785369873047     
  -2.7000000476837158        3.7000000476837158        110.75601196289062     
  -2.7000000476837158        3.7500000000000000        110.95730590820312     
  -2.7000000476837158        3.7999999523162842        111.16172790527344     
  -2.7000000476837158        3.8500001430511475        111.36927032470703     
  -2.7000000476837158        3.9000000953674316        111.57993316650391     
  -2.7000000476837158        3.9500000476837158        111.79373931884766     
  -2.7000000476837158        4.0000000000000000        112.01069641113281     
  -2.7000000476837158        4.0500001907348633        112.23083496093750     
  -2.7000000476837158        4.0999999046325684        112.45419311523438     
  -2.7000000476837158        4.1500000953674316        112.68079376220703     
  -2.7000000476837158        4.2000002861022949        112.91066741943359     
  -2.7000000476837158        4.2500000000000000        113.14385223388672     
  -2.7000000476837158        4.3000001907348633        113.38037872314453     
  -2.7000000476837158        4.3499999046325684        113.62026977539062     
  -2.7000000476837158        4.4000000953674316        113.86357116699219     
  -2.7000000476837158        4.4500002861022949        114.11029815673828     
  -2.7000000476837158        4.5000000000000000        114.36049652099609     
  -2.7000000476837158        4.5500001907348633        114.61419677734375     
  -2.7000000476837158        4.5999999046325684        114.87142181396484     
  -2.7000000476837158        4.6500000953674316        115.13221740722656     
  -2.7000000476837158        4.7000002861022949        115.39660644531250     
  -2.7000000476837158        4.7500000000000000        115.66462707519531     
  -2.7000000476837158        4.8000001907348633        115.93630981445312     
  -2.7000000476837158        4.8499999046325684        116.21169281005859     
  -2.7000000476837158        4.9000000953674316        116.49079895019531     
  -2.7000000476837158        4.9500002861022949        116.77367401123047     
  -2.7000000476837158        5.0000000000000000        117.06034088134766     
  -2.7000000476837158        5.0500001907348633        117.35084533691406     
  -2.7000000476837158        5.0999999046325684        117.64521026611328     
  -2.7000000476837158        5.1500000953674316        117.94347381591797     
  -2.7000000476837158        5.2000002861022949        118.24567413330078     
  -2.7000000476837158        5.2500000000000000        118.55183410644531     
  -2.7000000476837158        5.3000001907348633        118.86199951171875     
  -2.7000000476837158        5.3499999046325684        119.17620086669922     
  -2.7000000476837158        5.4000000953674316        119.49447631835938     
  -2.7000000476837158        5.4500002861022949        119.81686401367188     
  -2.7000000476837158        5.5000000000000000        120.14338684082031     
  -2.7000000476837158        5.5500001907348633        120.47409057617188     
  -2.7000000476837158        5.5999999046325684        120.80899810791016     
  -2.7000000476837158        5.6500000953674316        121.14816284179688     
  -2.7000000476837158        5.7000002861022949        121.49160766601562     
  -2.7000000476837158        5.7500000000000000        121.83937072753906     
  -2.7000000476837158        5.8000001907348633        122.19149780273438     
  -2.7000000476837158        5.8499999046325684        122.54801177978516     
  -2.7000000476837158        5.9000000953674316        122.90895080566406     
  -2.7000000476837158        5.9500002861022949        123.27436065673828     
  -2.7000000476837158        6.0000000000000000        123.64427185058594     
  -2.7000000476837158        6.0500001907348633        124.01872253417969     
  -2.7000000476837158        6.0999999046325684        124.39774322509766     
  -2.7000000476837158        6.1500000953674316        124.78137969970703     
  -2.7000000476837158        6.2000002861022949        125.16967010498047     
  -2.7000000476837158        6.2500000000000000        125.56264495849609     
  -2.7000000476837158        6.3000001907348633        125.96034240722656     
  -2.7000000476837158        6.3499999046325684        126.36280822753906     
  -2.7000000476837158        6.4000000953674316        126.77007293701172     
  -2.7000000476837158        6.4500002861022949        127.18217468261719     
  -2.7000000476837158        6.5000000000000000        127.59915161132812     
  -2.7000000476837158        6.5500001907348633        128.02104187011719     
  -2.7000000476837158        6.5999999046325684        128.44789123535156     
  -2.7000000476837158        6.6500000953674316        128.87973022460938     
  -2.7000000476837158        6.7000002861022949        129.31660461425781     
  -2.7000000476837158        6.7500000000000000        129.75854492187500     
  -2.7000000476837158        6.8000001907348633        130.20559692382812     
  -2.7000000476837158        6.8499999046325684        130.65779113769531     
  -2.7000000476837158        6.9000000953674316        131.11518859863281     
  -2.7000000476837158        6.9500002861022949        131.57780456542969     
  -2.7000000476837158        7.0000000000000000        132.04568481445312     
  -2.7000000476837158        7.0500001907348633        132.51887512207031     
  -2.7000000476837158        7.0999999046325684        132.99740600585938     
  -2.7000000476837158        7.1500000953674316        133.48132324218750     
  -2.7000000476837158        7.2000002861022949        133.97067260742188     
  -2.7000000476837158        7.2500000000000000        134.46548461914062     
  -2.7000000476837158        7.3000001907348633        134.96580505371094     
  -2.7000000476837158        7.3499999046325684        135.47167968750000     
  -2.7000000476837158        7.4000000953674316        135.98313903808594     
  -2.7000000476837158        7.4500002861022949        136.50024414062500     
  -2.7000000476837158        7.5000000000000000        137.02299499511719     
  -2.7000000476837158        7.5500001907348633        137.55148315429688     
  -2.7000000476837158        7.5999999046325684        138.08570861816406     
  -2.7000000476837158        7.6500000953674316        138.62574768066406     
  -2.7000000476837158        7.7000002861022949        139.17161560058594     
  -2.7000000476837158        7.7500000000000000        139.72335815429688     
  -2.7000000476837158        7.8000001907348633        140.28102111816406     
  -2.7000000476837158        7.8499999046325684        140.84465026855469     
  -2.7000000476837158        7.9000000953674316        141.41429138183594     
  -2.7000000476837158        7.9500002861022949        141.98999023437500     
  -2.7000000476837158        8.0000000000000000        142.57176208496094     
  -2.7000000476837158        8.0500001907348633        143.15968322753906     
  -2.7000000476837158        8.1000003814697266        143.75378417968750     
  -2.7000000476837158        8.1500005722045898        144.35409545898438     
  -2.7000000476837158        8.1999998092651367        144.96066284179688     
  -2.7000000476837158        8.2500000000000000        145.57354736328125     
  -2.7000000476837158        8.3000001907348633        146.19279479980469     
  -2.7000000476837158        8.3500003814697266        146.81843566894531     
  -2.7000000476837158        8.4000005722045898        147.45050048828125     
  -2.7000000476837158        8.4499998092651367        148.08905029296875     
  -2.7000000476837158        8.5000000000000000        148.73413085937500     
  -2.7000000476837158        8.5500001907348633        149.38578796386719     
  -2.7000000476837158        8.6000003814697266        150.04405212402344     
  -2.7000000476837158        8.6500005722045898        150.70898437500000     
  -2.7000000476837158        8.6999998092651367        151.38059997558594     
  -2.7000000476837158        8.7500000000000000        152.05899047851562     
  -2.7000000476837158        8.8000001907348633        152.74417114257812     
  -2.7000000476837158        8.8500003814697266        153.43618774414062     
  -2.7000000476837158        8.9000005722045898        154.13510131835938     
  -2.7000000476837158        8.9499998092651367        154.84092712402344     
  -2.7000000476837158        9.0000000000000000        155.55374145507812     
  -2.7000000476837158        9.0500001907348633        156.27357482910156     
  -2.7000000476837158        9.1000003814697266        157.00047302246094     
  -2.7000000476837158        9.1500005722045898        157.73449707031250     
  -2.7000000476837158        9.1999998092651367        158.47566223144531     
  -2.7000000476837158        9.2500000000000000        159.22406005859375     
  -2.7000000476837158        9.3000001907348633        159.97970581054688     
  -2.7000000476837158        9.3500003814697266        160.74264526367188     
  -2.7000000476837158        9.4000005722045898        161.51293945312500     
  -2.7000000476837158        9.4499998092651367        162.29060363769531     
  -2.7000000476837158        9.5000000000000000        163.07572937011719     
  -2.7000000476837158        9.5500001907348633        163.86834716796875     
  -2.7000000476837158        9.6000003814697266        164.66850280761719     
  -2.7000000476837158        9.6500005722045898        165.47624206542969     
  -2.7000000476837158        9.6999998092651367        166.29159545898438     
  -2.7000000476837158        9.7500000000000000        167.11465454101562     
  -2.7000000476837158        9.8000001907348633        167.94543457031250     
  -2.7000000476837158        9.8500003814697266        168.78398132324219     
  -2.7000000476837158        9.9000005722045898        169.63037109375000     
  -2.7000000476837158        9.9499998092651367        170.48460388183594     
  -2.7000000476837158        10.000000000000000        171.34678649902344     
  -2.7000000476837158        10.050000190734863        172.21693420410156     
  -2.7000000476837158        10.100000381469727        173.09509277343750     
  -2.7000000476837158        10.150000572204590        173.98132324218750     
  -2.7000000476837158        10.199999809265137        174.87567138671875     
  -2.7000000476837158        10.250000000000000        175.77818298339844     
  -2.7000000476837158        10.300000190734863        176.68891906738281     
  -2.7000000476837158        10.350000381469727        177.60792541503906     
  -2.7000000476837158        10.400000572204590        178.53524780273438     
  -2.7000000476837158        10.449999809265137        179.47091674804688     
  -2.7000000476837158        10.500000000000000        180.41502380371094     
  -2.7000000476837158        10.550000190734863        181.36759948730469     
  -2.7000000476837158        10.600000381469727        182.32868957519531     
  -2.7000000476837158        10.650000572204590        183.29833984375000     
  -2.7000000476837158        10.699999809265137        184.27659606933594     
  -2.7000000476837158        10.750000000000000        185.26354980468750     
  -2.7000000476837158        10.800000190734863        186.25921630859375     
  -2.7000000476837158        10.850000381469727        187.26365661621094     
  -2.7000000476837158        10.900000572204590        188.27691650390625     
  -2.7000000476837158        10.949999809265137        189.29904174804688     
  -2.7000000476837158        11.000000000000000        190.33010864257812     
  -2.7000000476837158        11.050000190734863        191.37014770507812     
  -2.7000000476837158        11.100000381469727        192.41923522949219     
  -2.7000000476837158        11.150000572204590        193.47738647460938     
  -2.7000000476837158        11.199999809265137        194.54466247558594     
  -2.7000000476837158        11.250000000000000        195.62113952636719     
  -2.7000000476837158        11.300000190734863        196.70686340332031     
  -2.7000000476837158        11.350000381469727        197.80187988281250     
  -2.7000000476837158        11.400000572204590        198.90623474121094     
  -2.7000000476837158        11.449999809265137        200.01997375488281     
  -2.7000000476837158        11.500000000000000        201.14318847656250     
  -2.7000000476837158        11.550000190734863        202.27590942382812     
  -2.7000000476837158        11.600000381469727        203.41818237304688     
  -2.7000000476837158        11.650000572204590        204.57006835937500     
  -2.7000000476837158        11.699999809265137        205.73159790039062     
  -2.7000000476837158        11.750000000000000        206.90287780761719     
  -2.7000000476837158        11.800000190734863        208.08392333984375     
  -2.7000000476837158        11.850000381469727        209.27479553222656     
  -2.7000000476837158        11.900000572204590        210.47555541992188     
  -2.7000000476837158        11.949999809265137        211.68623352050781     
  -2.7000000476837158        12.000000000000000        212.90692138671875     
  -2.7000000476837158        12.050000190734863        214.13764953613281     
  -2.7000000476837158        12.100000381469727        215.37849426269531     
  -2.7000000476837158        12.150000572204590        216.62948608398438     
  -2.7000000476837158        12.199999809265137        217.89065551757812     
  -2.7000000476837158        12.250000000000000        219.16213989257812     
  -2.7000000476837158        12.300000190734863        220.44392395019531     
  -2.7000000476837158        12.350000381469727        221.73609924316406     
  -2.7000000476837158        12.400000572204590        223.03871154785156     
  -2.7000000476837158        12.449999809265137        224.35179138183594     
  -2.7000000476837158        12.500000000000000        225.67543029785156     
  -2.7000000476837158        12.550000190734863        227.00968933105469     
  -2.7000000476837158        12.600000381469727        228.35459899902344     
  -2.7000000476837158        12.650000572204590        229.71022033691406     
  -2.7000000476837158        12.699999809265137        231.07659912109375     
  -2.7000000476837158        12.750000000000000        232.45382690429688     
  -2.7000000476837158        12.800000190734863        233.84194946289062     
  -2.7000000476837158        12.850000381469727        235.24101257324219     
  -2.7000000476837158        12.900000572204590        236.65106201171875     
  -2.7000000476837158        12.949999809265137        238.07215881347656     
  -2.7000000476837158        13.000000000000000        239.50440979003906     
  -2.7000000476837158        13.050000190734863        240.94781494140625     
  -2.7000000476837158        13.100000381469727        242.40246582031250     
  -2.7000000476837158        13.150000572204590        243.86840820312500     
  -2.7000000476837158        13.199999809265137        245.34565734863281     
  -2.7000000476837158        13.250000000000000        246.83435058593750     
  -2.7000000476837158        13.300000190734863        248.33451843261719     
  -2.7000000476837158        13.350000381469727        249.84620666503906     
  -2.7000000476837158        13.400000572204590        251.36946105957031     
  -2.7000000476837158        13.449999809265137        252.90435791015625     
  -2.7000000476837158        13.500000000000000        254.45095825195312     
  -2.7000000476837158        13.550000190734863        256.00933837890625     
  -2.7000000476837158        13.600000381469727        257.57952880859375     
  -2.7000000476837158        13.650000572204590        259.16162109375000     
  -2.7000000476837158        13.699999809265137        260.75558471679688     
  -2.7000000476837158        13.750000000000000        262.36160278320312     
  -2.7000000476837158        13.800000190734863        263.97967529296875     
  -2.7000000476837158        13.850000381469727        265.60989379882812     
  -2.7000000476837158        13.900000572204590        267.25225830078125     
  -2.7000000476837158        13.949999809265137        268.90686035156250     
  -2.7000000476837158        14.000000000000000        270.57376098632812     
  -2.7000000476837158        14.050000190734863        272.25305175781250     
  -2.7000000476837158        14.100000381469727        273.94476318359375     
  -2.7000000476837158        14.150000572204590        275.64895629882812     
  -2.7000000476837158        14.199999809265137        277.36566162109375     
  -2.7000000476837158        14.250000000000000        279.09500122070312     
  -2.7000000476837158        14.300000190734863        280.83700561523438     
  -2.7000000476837158        14.350000381469727        282.59176635742188     
  -2.7000000476837158        14.400000572204590        284.35931396484375     
  -2.7000000476837158        14.449999809265137        286.13964843750000     
  -2.7000000476837158        14.500000000000000        287.93298339843750     
  -2.7000000476837158        14.550000190734863        289.73925781250000     
  -2.7000000476837158        14.600000381469727        291.55859375000000     
  -2.7000000476837158        14.650000572204590        293.39102172851562     
  -2.7000000476837158        14.699999809265137        295.23660278320312     
  -2.7000000476837158        14.750000000000000        297.09542846679688     
  -2.7000000476837158        14.800000190734863        298.96755981445312     
  -2.7000000476837158        14.850000381469727        300.85302734375000     
  -2.7000000476837158        14.900000572204590        302.75192260742188     
  -2.7000000476837158        14.949999809265137        304.66427612304688     
  -2.7000000476837158        15.000000000000000        306.59020996093750     
  -2.7000000476837158        15.050000190734863        308.52975463867188     
  -2.7000000476837158        15.100000381469727        310.48297119140625     
  -2.7000000476837158        15.150000572204590        312.44992065429688     
  -2.7000000476837158        15.199999809265137        314.43066406250000     
  -2.7000000476837158        15.250000000000000        316.42529296875000     
  -2.7000000476837158        15.300000190734863        318.43383789062500     
  -2.7000000476837158        15.350000381469727        320.45639038085938     
  -2.7000000476837158        15.400000572204590        322.49301147460938     
  -2.7000000476837158        15.449999809265137        324.54373168945312     
  -2.7000000476837158        15.500000000000000        326.60867309570312     
  -2.7000000476837158        15.550000190734863        328.68786621093750     
  -2.7000000476837158        15.600000381469727        330.78137207031250     
  -2.7000000476837158        15.650000572204590        332.88928222656250     
  -2.7000000476837158        15.699999809265137        335.01159667968750     
  -2.7000000476837158        15.750000000000000        337.14846801757812     
  -2.7000000476837158        15.800000190734863        339.29992675781250     
  -2.7000000476837158        15.850000381469727        341.46606445312500     
  -2.7000000476837158        15.900000572204590        343.64688110351562     
  -2.7000000476837158        15.949999809265137        345.84246826171875     
  -2.7000000476837158        16.000000000000000        348.05294799804688     
  -2.7000000476837158        16.050001144409180        350.27838134765625     
  -2.7000000476837158        16.100000381469727        352.51870727539062     
  -2.7000000476837158        16.149999618530273        354.77410888671875     
  -2.7000000476837158        16.200000762939453        357.04470825195312     
  -2.7000000476837158        16.250000000000000        359.33038330078125     
  -2.7000000476837158        16.300001144409180        361.63143920898438     
  -2.7000000476837158        16.350000381469727        363.94769287109375     
  -2.7000000476837158        16.399999618530273        366.27935791015625     
  -2.7000000476837158        16.450000762939453        368.62658691406250     
  -2.7000000476837158        16.500000000000000        370.98922729492188     
  -2.7000000476837158        16.550001144409180        373.36755371093750     
  -2.7000000476837158        16.600000381469727        375.76147460937500     
  -2.7000000476837158        16.649999618530273        378.17111206054688     
  -2.7000000476837158        16.700000762939453        380.59664916992188     
  -2.7000000476837158        16.750000000000000        383.03793334960938     
  -2.7000000476837158        16.800001144409180        385.49530029296875     
  -2.7000000476837158        16.850000381469727        387.96853637695312     
  -2.7000000476837158        16.899999618530273        390.45788574218750     
  -2.7000000476837158        16.950000762939453        392.96343994140625     
  -2.7000000476837158        17.000000000000000        395.48513793945312     
  -2.7000000476837158        17.050001144409180        398.02322387695312     
  -2.7000000476837158        17.100000381469727        400.57757568359375     
  -2.7000000476837158        17.149999618530273        403.14834594726562     
  -2.7000000476837158        17.200000762939453        405.73568725585938     
  -2.7000000476837158        17.250000000000000        408.33953857421875     
  -2.7000000476837158        17.300001144409180        410.96011352539062     
  -2.7000000476837158        17.350000381469727        413.59729003906250     
  -2.7000000476837158        17.399999618530273        416.25122070312500     
  -2.7000000476837158        17.450000762939453        418.92214965820312     
  -2.7000000476837158        17.500000000000000        421.60986328125000     
  -2.7000000476837158        17.550001144409180        424.31469726562500     
  -2.7000000476837158        17.600000381469727        427.03646850585938     
  -2.7000000476837158        17.649999618530273        429.77539062500000     
  -2.7000000476837158        17.700000762939453        432.53164672851562     
  -2.7000000476837158        17.750000000000000        435.30505371093750     
  -2.7000000476837158        17.800001144409180        438.09591674804688     
  -2.7000000476837158        17.850000381469727        440.90411376953125     
  -2.7000000476837158        17.899999618530273        443.72979736328125     
  -2.7000000476837158        17.950000762939453        446.57315063476562     
  -2.7000000476837158        18.000000000000000        449.43405151367188     
  -2.7000000476837158        18.050001144409180        452.31274414062500     
  -2.7000000476837158        18.100000381469727        455.20913696289062     
  -2.7000000476837158        18.149999618530273        458.12341308593750     
  -2.7000000476837158        18.200000762939453        461.05569458007812     
  -2.7000000476837158        18.250000000000000        464.00588989257812     
  -2.7000000476837158        18.300001144409180        466.97430419921875     
  -2.7000000476837158        18.350000381469727        469.96072387695312     
  -2.7000000476837158        18.399999618530273        472.96539306640625     
  -2.7000000476837158        18.450000762939453        475.98846435546875     
  -2.7000000476837158        18.500000000000000        479.02978515625000     
  -2.7000000476837158        18.550001144409180        482.08969116210938     
  -2.7000000476837158        18.600000381469727        485.16802978515625     
  -2.7000000476837158        18.649999618530273        488.26492309570312     
  -2.7000000476837158        18.700000762939453        491.38064575195312     
  -2.7000000476837158        18.750000000000000        494.51498413085938     
  -2.7000000476837158        18.800001144409180        497.66827392578125     
  -2.7000000476837158        18.850000381469727        500.84033203125000     
  -2.7000000476837158        18.899999618530273        504.03137207031250     
  -2.7000000476837158        18.950000762939453        507.24157714843750     
  -2.7000000476837158        19.000000000000000        510.47079467773438     
  -2.7000000476837158        19.050001144409180        513.71936035156250     
  -2.7000000476837158        19.100000381469727        516.98706054687500     
  -2.7000000476837158        19.149999618530273        520.27410888671875     
  -2.7000000476837158        19.200000762939453        523.58068847656250     
  -2.7000000476837158        19.250000000000000        526.90667724609375     
  -2.7000000476837158        19.300001144409180        530.25238037109375     
  -2.7000000476837158        19.350000381469727        533.61761474609375     
  -2.7000000476837158        19.399999618530273        537.00262451171875     
  -2.7000000476837158        19.450000762939453        540.40753173828125     
  -2.7000000476837158        19.500000000000000        543.83221435546875     
  -2.7000000476837158        19.550001144409180        547.27697753906250     
  -2.7000000476837158        19.600000381469727        550.74169921875000     
  -2.7000000476837158        19.649999618530273        554.22650146484375     
  -2.7000000476837158        19.700000762939453        557.73162841796875     
  -2.7000000476837158        19.750000000000000        561.25695800781250     
  -2.7000000476837158        19.800001144409180        564.80273437500000     
  -2.7000000476837158        19.850000381469727        568.36883544921875     
  -2.7000000476837158        19.899999618530273        571.95544433593750     
  -2.7000000476837158        19.950000762939453        575.56280517578125     
  -2.7000000476837158        20.000000000000000        579.19067382812500     
  -2.7000000476837158        20.050001144409180        582.83941650390625     
  -2.7000000476837158        20.100000381469727        586.50885009765625     
  -2.7000000476837158        20.149999618530273        590.19921875000000     
  -2.7000000476837158        20.200000762939453        593.91070556640625     
  -2.7000000476837158        20.250000000000000        597.64312744140625     

  -2.6500000953674316       -2.9500000476837158        214.57168579101562     
  -2.6500000953674316       -2.9000000953674316        211.25875854492188     
  -2.6500000953674316       -2.8500001430511475        208.01760864257812     
  -2.6500000953674316       -2.7999999523162842        204.84718322753906     
  -2.6500000953674316       -2.7500000000000000        201.74650573730469     
  -2.6500000953674316       -2.7000000476837158        198.71458435058594     
  -2.6500000953674316       -2.6500000953674316        195.75038146972656     
  -2.6500000953674316       -2.6000001430511475        192.85292053222656     
  -2.6500000953674316       -2.5499999523162842        190.02120971679688     
  -2.6500000953674316       -2.5000000000000000        187.25431823730469     
  -2.6500000953674316       -2.4500000476837158        184.55122375488281     
  -2.6500000953674316       -2.4000000953674316        181.91101074218750     
  -2.6500000953674316       -2.3500001430511475        179.33268737792969     
  -2.6500000953674316       -2.2999999523162842        176.81532287597656     
  -2.6500000953674316       -2.2500000000000000        174.35800170898438     
  -2.6500000953674316       -2.2000000476837158        171.95977783203125     
  -2.6500000953674316       -2.1500000953674316        169.61973571777344     
  -2.6500000953674316       -2.1000001430511475        167.33694458007812     
  -2.6500000953674316       -2.0499999523162842        165.11050415039062     
  -2.6500000953674316       -2.0000000000000000        162.93954467773438     
  -2.6500000953674316       -1.9500000476837158        160.82313537597656     
  -2.6500000953674316       -1.8999999761581421        158.76042175292969     
  -2.6500000953674316       -1.8500000238418579        156.75051879882812     
  -2.6500000953674316       -1.8000000715255737        154.79255676269531     
  -2.6500000953674316       -1.7500000000000000        152.88566589355469     
  -2.6500000953674316       -1.7000000476837158        151.02902221679688     
  -2.6500000953674316       -1.6499999761581421        149.22175598144531     
  -2.6500000953674316       -1.6000000238418579        147.46302795410156     
  -2.6500000953674316       -1.5500000715255737        145.75202941894531     
  -2.6500000953674316       -1.5000000000000000        144.08792114257812     
  -2.6500000953674316       -1.4500000476837158        142.46989440917969     
  -2.6500000953674316       -1.3999999761581421        140.89712524414062     
  -2.6500000953674316       -1.3500000238418579        139.36885070800781     
  -2.6500000953674316       -1.3000000715255737        137.88426208496094     
  -2.6500000953674316       -1.2500000000000000        136.44256591796875     
  -2.6500000953674316       -1.2000000476837158        135.04299926757812     
  -2.6500000953674316       -1.1499999761581421        133.68479919433594     
  -2.6500000953674316       -1.1000000238418579        132.36717224121094     
  -2.6500000953674316       -1.0500000715255737        131.08940124511719     
  -2.6500000953674316       -1.0000000000000000        129.85072326660156     
  -2.6500000953674316      -0.94999998807907104        128.65040588378906     
  -2.6500000953674316      -0.90000003576278687        127.48772430419922     
  -2.6500000953674316      -0.85000002384185791        126.36194610595703     
  -2.6500000953674316      -0.80000001192092896        125.27235412597656     
  -2.6500000953674316      -0.75000000000000000        124.21825408935547     
  -2.6500000953674316      -0.69999998807907104        123.19892883300781     
  -2.6500000953674316      -0.65000003576278687        122.21370697021484     
  -2.6500000953674316      -0.60000002384185791        121.26188659667969     
  -2.6500000953674316      -0.55000001192092896        120.34280395507812     
  -2.6500000953674316      -0.50000000000000000        119.45578765869141     
  -2.6500000953674316      -0.45000001788139343        118.60016632080078     
  -2.6500000953674316      -0.40000000596046448        117.77529907226562     
  -2.6500000953674316      -0.34999999403953552        116.98052978515625     
  -2.6500000953674316      -0.30000001192092896        116.21522521972656     
  -2.6500000953674316      -0.25000000000000000        115.47875976562500     
  -2.6500000953674316      -0.20000000298023224        114.77050018310547     
  -2.6500000953674316      -0.15000000596046448        114.08983612060547     
  -2.6500000953674316      -0.10000000149011612        113.43616485595703     
  -2.6500000953674316       -5.0000000745058060E-002   112.80887603759766     
  -2.6500000953674316        0.0000000000000000        112.20738220214844     
  -2.6500000953674316        5.0000000745058060E-002   111.63110351562500     
  -2.6500000953674316       0.10000000149011612        111.07945251464844     
  -2.6500000953674316       0.15000000596046448        110.55187225341797     
  -2.6500000953674316       0.20000000298023224        110.04778289794922     
  -2.6500000953674316       0.25000000000000000        109.56665039062500     
  -2.6500000953674316       0.30000001192092896        109.10791778564453     
  -2.6500000953674316       0.34999999403953552        108.67104339599609     
  -2.6500000953674316       0.40000000596046448        108.25550079345703     
  -2.6500000953674316       0.45000001788139343        107.86077117919922     
  -2.6500000953674316       0.50000000000000000        107.48632812500000     
  -2.6500000953674316       0.55000001192092896        107.13166809082031     
  -2.6500000953674316       0.60000002384185791        106.79629516601562     
  -2.6500000953674316       0.65000003576278687        106.47970581054688     
  -2.6500000953674316       0.69999998807907104        106.18142700195312     
  -2.6500000953674316       0.75000000000000000        105.90097045898438     
  -2.6500000953674316       0.80000001192092896        105.63787078857422     
  -2.6500000953674316       0.85000002384185791        105.39167022705078     
  -2.6500000953674316       0.90000003576278687        105.16190338134766     
  -2.6500000953674316       0.94999998807907104        104.94812774658203     
  -2.6500000953674316        1.0000000000000000        104.74990844726562     
  -2.6500000953674316        1.0500000715255737        104.56681060791016     
  -2.6500000953674316        1.1000000238418579        104.39841461181641     
  -2.6500000953674316        1.1499999761581421        104.24429321289062     
  -2.6500000953674316        1.2000000476837158        104.10404205322266     
  -2.6500000953674316        1.2500000000000000        103.97727203369141     
  -2.6500000953674316        1.3000000715255737        103.86357116699219     
  -2.6500000953674316        1.3500000238418579        103.76255798339844     
  -2.6500000953674316        1.3999999761581421        103.67386627197266     
  -2.6500000953674316        1.4500000476837158        103.59711456298828     
  -2.6500000953674316        1.5000000000000000        103.53193664550781     
  -2.6500000953674316        1.5500000715255737        103.47798919677734     
  -2.6500000953674316        1.6000000238418579        103.43491363525391     
  -2.6500000953674316        1.6499999761581421        103.40238189697266     
  -2.6500000953674316        1.7000000476837158        103.38005065917969     
  -2.6500000953674316        1.7500000000000000        103.36759948730469     
  -2.6500000953674316        1.8000000715255737        103.36470794677734     
  -2.6500000953674316        1.8500000238418579        103.37107086181641     
  -2.6500000953674316        1.8999999761581421        103.38639068603516     
  -2.6500000953674316        1.9500000476837158        103.41036224365234     
  -2.6500000953674316        2.0000000000000000        103.44271087646484     
  -2.6500000953674316        2.0499999523162842        103.48314666748047     
  -2.6500000953674316        2.1000001430511475        103.53140258789062     
  -2.6500000953674316        2.1500000953674316        103.58721923828125     
  -2.6500000953674316        2.2000000476837158        103.65033721923828     
  -2.6500000953674316        2.2500000000000000        103.72050476074219     
  -2.6500000953674316        2.2999999523162842        103.79749298095703     
  -2.6500000953674316        2.3500001430511475        103.88105773925781     
  -2.6500000953674316        2.4000000953674316        103.97097778320312     
  -2.6500000953674316        2.4500000476837158        104.06703186035156     
  -2.6500000953674316        2.5000000000000000        104.16902160644531     
  -2.6500000953674316        2.5499999523162842        104.27673339843750     
  -2.6500000953674316        2.6000001430511475        104.38996887207031     
  -2.6500000953674316        2.6500000953674316        104.50855255126953     
  -2.6500000953674316        2.7000000476837158        104.63230133056641     
  -2.6500000953674316        2.7500000000000000        104.76104736328125     
  -2.6500000953674316        2.7999999523162842        104.89461517333984     
  -2.6500000953674316        2.8500001430511475        105.03285980224609     
  -2.6500000953674316        2.9000000953674316        105.17562866210938     
  -2.6500000953674316        2.9500000476837158        105.32277679443359     
  -2.6500000953674316        3.0000000000000000        105.47417449951172     
  -2.6500000953674316        3.0499999523162842        105.62969207763672     
  -2.6500000953674316        3.1000001430511475        105.78922271728516     
  -2.6500000953674316        3.1500000953674316        105.95264434814453     
  -2.6500000953674316        3.2000000476837158        106.11985778808594     
  -2.6500000953674316        3.2500000000000000        106.29076385498047     
  -2.6500000953674316        3.2999999523162842        106.46528625488281     
  -2.6500000953674316        3.3500001430511475        106.64333343505859     
  -2.6500000953674316        3.4000000953674316        106.82483673095703     
  -2.6500000953674316        3.4500000476837158        107.00973510742188     
  -2.6500000953674316        3.5000000000000000        107.19796752929688     
  -2.6500000953674316        3.5499999523162842        107.38948822021484     
  -2.6500000953674316        3.6000001430511475        107.58425903320312     
  -2.6500000953674316        3.6500000953674316        107.78223419189453     
  -2.6500000953674316        3.7000000476837158        107.98339080810547     
  -2.6500000953674316        3.7500000000000000        108.18771362304688     
  -2.6500000953674316        3.7999999523162842        108.39519500732422     
  -2.6500000953674316        3.8500001430511475        108.60582733154297     
  -2.6500000953674316        3.9000000953674316        108.81961822509766     
  -2.6500000953674316        3.9500000476837158        109.03656768798828     
  -2.6500000953674316        4.0000000000000000        109.25671386718750     
  -2.6500000953674316        4.0500001907348633        109.48006439208984     
  -2.6500000953674316        4.0999999046325684        109.70666503906250     
  -2.6500000953674316        4.1500000953674316        109.93654632568359     
  -2.6500000953674316        4.2000002861022949        110.16973114013672     
  -2.6500000953674316        4.2500000000000000        110.40625000000000     
  -2.6500000953674316        4.3000001907348633        110.64614105224609     
  -2.6500000953674316        4.3499999046325684        110.88944244384766     
  -2.6500000953674316        4.4000000953674316        111.13616943359375     
  -2.6500000953674316        4.4500002861022949        111.38636779785156     
  -2.6500000953674316        4.5000000000000000        111.64006805419922     
  -2.6500000953674316        4.5500001907348633        111.89730072021484     
  -2.6500000953674316        4.5999999046325684        112.15808868408203     
  -2.6500000953674316        4.6500000953674316        112.42247772216797     
  -2.6500000953674316        4.7000002861022949        112.69049835205078     
  -2.6500000953674316        4.7500000000000000        112.96218109130859     
  -2.6500000953674316        4.8000001907348633        113.23756408691406     
  -2.6500000953674316        4.8499999046325684        113.51667022705078     
  -2.6500000953674316        4.9000000953674316        113.79954528808594     
  -2.6500000953674316        4.9500002861022949        114.08621978759766     
  -2.6500000953674316        5.0000000000000000        114.37671661376953     
  -2.6500000953674316        5.0500001907348633        114.67108154296875     
  -2.6500000953674316        5.0999999046325684        114.96934509277344     
  -2.6500000953674316        5.1500000953674316        115.27154541015625     
  -2.6500000953674316        5.2000002861022949        115.57770538330078     
  -2.6500000953674316        5.2500000000000000        115.88787078857422     
  -2.6500000953674316        5.3000001907348633        116.20207977294922     
  -2.6500000953674316        5.3499999046325684        116.52034759521484     
  -2.6500000953674316        5.4000000953674316        116.84273529052734     
  -2.6500000953674316        5.4500002861022949        117.16925811767578     
  -2.6500000953674316        5.5000000000000000        117.49996185302734     
  -2.6500000953674316        5.5500001907348633        117.83487701416016     
  -2.6500000953674316        5.5999999046325684        118.17403411865234     
  -2.6500000953674316        5.6500000953674316        118.51747894287109     
  -2.6500000953674316        5.7000002861022949        118.86524963378906     
  -2.6500000953674316        5.7500000000000000        119.21736907958984     
  -2.6500000953674316        5.8000001907348633        119.57388305664062     
  -2.6500000953674316        5.8499999046325684        119.93482208251953     
  -2.6500000953674316        5.9000000953674316        120.30023193359375     
  -2.6500000953674316        5.9500002861022949        120.67014312744141     
  -2.6500000953674316        6.0000000000000000        121.04459381103516     
  -2.6500000953674316        6.0500001907348633        121.42362213134766     
  -2.6500000953674316        6.0999999046325684        121.80725097656250     
  -2.6500000953674316        6.1500000953674316        122.19554138183594     
  -2.6500000953674316        6.2000002861022949        122.58851623535156     
  -2.6500000953674316        6.2500000000000000        122.98621368408203     
  -2.6500000953674316        6.3000001907348633        123.38867950439453     
  -2.6500000953674316        6.3499999046325684        123.79594421386719     
  -2.6500000953674316        6.4000000953674316        124.20804595947266     
  -2.6500000953674316        6.4500002861022949        124.62503051757812     
  -2.6500000953674316        6.5000000000000000        125.04692077636719     
  -2.6500000953674316        6.5500001907348633        125.47377014160156     
  -2.6500000953674316        6.5999999046325684        125.90560913085938     
  -2.6500000953674316        6.6500000953674316        126.34248352050781     
  -2.6500000953674316        6.7000002861022949        126.78442382812500     
  -2.6500000953674316        6.7500000000000000        127.23146820068359     
  -2.6500000953674316        6.8000001907348633        127.68367004394531     
  -2.6500000953674316        6.8499999046325684        128.14105224609375     
  -2.6500000953674316        6.9000000953674316        128.60366821289062     
  -2.6500000953674316        6.9500002861022949        129.07154846191406     
  -2.6500000953674316        7.0000000000000000        129.54473876953125     
  -2.6500000953674316        7.0500001907348633        130.02326965332031     
  -2.6500000953674316        7.0999999046325684        130.50718688964844     
  -2.6500000953674316        7.1500000953674316        130.99653625488281     
  -2.6500000953674316        7.2000002861022949        131.49136352539062     
  -2.6500000953674316        7.2500000000000000        131.99168395996094     
  -2.6500000953674316        7.3000001907348633        132.49755859375000     
  -2.6500000953674316        7.3499999046325684        133.00901794433594     
  -2.6500000953674316        7.4000000953674316        133.52610778808594     
  -2.6500000953674316        7.4500002861022949        134.04887390136719     
  -2.6500000953674316        7.5000000000000000        134.57734680175781     
  -2.6500000953674316        7.5500001907348633        135.11158752441406     
  -2.6500000953674316        7.5999999046325684        135.65161132812500     
  -2.6500000953674316        7.6500000953674316        136.19747924804688     
  -2.6500000953674316        7.7000002861022949        136.74922180175781     
  -2.6500000953674316        7.7500000000000000        137.30690002441406     
  -2.6500000953674316        7.8000001907348633        137.87052917480469     
  -2.6500000953674316        7.8499999046325684        138.44017028808594     
  -2.6500000953674316        7.9000000953674316        139.01585388183594     
  -2.6500000953674316        7.9500002861022949        139.59764099121094     
  -2.6500000953674316        8.0000000000000000        140.18556213378906     
  -2.6500000953674316        8.0500001907348633        140.77964782714844     
  -2.6500000953674316        8.1000003814697266        141.37997436523438     
  -2.6500000953674316        8.1500005722045898        141.98654174804688     
  -2.6500000953674316        8.1999998092651367        142.59942626953125     
  -2.6500000953674316        8.2500000000000000        143.21865844726562     
  -2.6500000953674316        8.3000001907348633        143.84429931640625     
  -2.6500000953674316        8.3500003814697266        144.47636413574219     
  -2.6500000953674316        8.4000005722045898        145.11492919921875     
  -2.6500000953674316        8.4499998092651367        145.75999450683594     
  -2.6500000953674316        8.5000000000000000        146.41165161132812     
  -2.6500000953674316        8.5500001907348633        147.06991577148438     
  -2.6500000953674316        8.6000003814697266        147.73484802246094     
  -2.6500000953674316        8.6500005722045898        148.40647888183594     
  -2.6500000953674316        8.6999998092651367        149.08485412597656     
  -2.6500000953674316        8.7500000000000000        149.77003479003906     
  -2.6500000953674316        8.8000001907348633        150.46206665039062     
  -2.6500000953674316        8.8500003814697266        151.16096496582031     
  -2.6500000953674316        8.9000005722045898        151.86680603027344     
  -2.6500000953674316        8.9499998092651367        152.57960510253906     
  -2.6500000953674316        9.0000000000000000        153.29943847656250     
  -2.6500000953674316        9.0500001907348633        154.02635192871094     
  -2.6500000953674316        9.1000003814697266        154.76036071777344     
  -2.6500000953674316        9.1500005722045898        155.50155639648438     
  -2.6500000953674316        9.1999998092651367        156.24992370605469     
  -2.6500000953674316        9.2500000000000000        157.00556945800781     
  -2.6500000953674316        9.3000001907348633        157.76850891113281     
  -2.6500000953674316        9.3500003814697266        158.53880310058594     
  -2.6500000953674316        9.4000005722045898        159.31649780273438     
  -2.6500000953674316        9.4499998092651367        160.10160827636719     
  -2.6500000953674316        9.5000000000000000        160.89422607421875     
  -2.6500000953674316        9.5500001907348633        161.69438171386719     
  -2.6500000953674316        9.6000003814697266        162.50212097167969     
  -2.6500000953674316        9.6500005722045898        163.31748962402344     
  -2.6500000953674316        9.6999998092651367        164.14051818847656     
  -2.6500000953674316        9.7500000000000000        164.97129821777344     
  -2.6500000953674316        9.8000001907348633        165.80986022949219     
  -2.6500000953674316        9.8500003814697266        166.65623474121094     
  -2.6500000953674316        9.9000005722045898        167.51049804687500     
  -2.6500000953674316        9.9499998092651367        168.37265014648438     
  -2.6500000953674316        10.000000000000000        169.24279785156250     
  -2.6500000953674316        10.050000190734863        170.12095642089844     
  -2.6500000953674316        10.100000381469727        171.00720214843750     
  -2.6500000953674316        10.150000572204590        171.90155029296875     
  -2.6500000953674316        10.199999809265137        172.80404663085938     
  -2.6500000953674316        10.250000000000000        173.71479797363281     
  -2.6500000953674316        10.300000190734863        174.63378906250000     
  -2.6500000953674316        10.350000381469727        175.56111145019531     
  -2.6500000953674316        10.400000572204590        176.49681091308594     
  -2.6500000953674316        10.449999809265137        177.44088745117188     
  -2.6500000953674316        10.500000000000000        178.39346313476562     
  -2.6500000953674316        10.550000190734863        179.35455322265625     
  -2.6500000953674316        10.600000381469727        180.32421875000000     
  -2.6500000953674316        10.650000572204590        181.30249023437500     
  -2.6500000953674316        10.699999809265137        182.28941345214844     
  -2.6500000953674316        10.750000000000000        183.28507995605469     
  -2.6500000953674316        10.800000190734863        184.28952026367188     
  -2.6500000953674316        10.850000381469727        185.30279541015625     
  -2.6500000953674316        10.900000572204590        186.32493591308594     
  -2.6500000953674316        10.949999809265137        187.35597229003906     
  -2.6500000953674316        11.000000000000000        188.39602661132812     
  -2.6500000953674316        11.050000190734863        189.44509887695312     
  -2.6500000953674316        11.100000381469727        190.50325012207031     
  -2.6500000953674316        11.150000572204590        191.57055664062500     
  -2.6500000953674316        11.199999809265137        192.64701843261719     
  -2.6500000953674316        11.250000000000000        193.73272705078125     
  -2.6500000953674316        11.300000190734863        194.82774353027344     
  -2.6500000953674316        11.350000381469727        195.93211364746094     
  -2.6500000953674316        11.400000572204590        197.04586791992188     
  -2.6500000953674316        11.449999809265137        198.16905212402344     
  -2.6500000953674316        11.500000000000000        199.30177307128906     
  -2.6500000953674316        11.550000190734863        200.44404602050781     
  -2.6500000953674316        11.600000381469727        201.59593200683594     
  -2.6500000953674316        11.650000572204590        202.75749206542969     
  -2.6500000953674316        11.699999809265137        203.92874145507812     
  -2.6500000953674316        11.750000000000000        205.10978698730469     
  -2.6500000953674316        11.800000190734863        206.30065917968750     
  -2.6500000953674316        11.850000381469727        207.50141906738281     
  -2.6500000953674316        11.900000572204590        208.71211242675781     
  -2.6500000953674316        11.949999809265137        209.93278503417969     
  -2.6500000953674316        12.000000000000000        211.16351318359375     
  -2.6500000953674316        12.050000190734863        212.40435791015625     
  -2.6500000953674316        12.100000381469727        213.65534973144531     
  -2.6500000953674316        12.150000572204590        214.91654968261719     
  -2.6500000953674316        12.199999809265137        216.18800354003906     
  -2.6500000953674316        12.250000000000000        217.46980285644531     
  -2.6500000953674316        12.300000190734863        218.76197814941406     
  -2.6500000953674316        12.350000381469727        220.06457519531250     
  -2.6500000953674316        12.400000572204590        221.37768554687500     
  -2.6500000953674316        12.449999809265137        222.70130920410156     
  -2.6500000953674316        12.500000000000000        224.03555297851562     
  -2.6500000953674316        12.550000190734863        225.38046264648438     
  -2.6500000953674316        12.600000381469727        226.73608398437500     
  -2.6500000953674316        12.650000572204590        228.10249328613281     
  -2.6500000953674316        12.699999809265137        229.47969055175781     
  -2.6500000953674316        12.750000000000000        230.86781311035156     
  -2.6500000953674316        12.800000190734863        232.26687622070312     
  -2.6500000953674316        12.850000381469727        233.67694091796875     
  -2.6500000953674316        12.900000572204590        235.09805297851562     
  -2.6500000953674316        12.949999809265137        236.53027343750000     
  -2.6500000953674316        13.000000000000000        237.97367858886719     
  -2.6500000953674316        13.050000190734863        239.42832946777344     
  -2.6500000953674316        13.100000381469727        240.89427185058594     
  -2.6500000953674316        13.150000572204590        242.37155151367188     
  -2.6500000953674316        13.199999809265137        243.86021423339844     
  -2.6500000953674316        13.250000000000000        245.36038208007812     
  -2.6500000953674316        13.300000190734863        246.87207031250000     
  -2.6500000953674316        13.350000381469727        248.39533996582031     
  -2.6500000953674316        13.400000572204590        249.93025207519531     
  -2.6500000953674316        13.449999809265137        251.47683715820312     
  -2.6500000953674316        13.500000000000000        253.03520202636719     
  -2.6500000953674316        13.550000190734863        254.60540771484375     
  -2.6500000953674316        13.600000381469727        256.18746948242188     
  -2.6500000953674316        13.650000572204590        257.78149414062500     
  -2.6500000953674316        13.699999809265137        259.38748168945312     
  -2.6500000953674316        13.750000000000000        261.00555419921875     
  -2.6500000953674316        13.800000190734863        262.63574218750000     
  -2.6500000953674316        13.850000381469727        264.27813720703125     
  -2.6500000953674316        13.900000572204590        265.93273925781250     
  -2.6500000953674316        13.949999809265137        267.59963989257812     
  -2.6500000953674316        14.000000000000000        269.27893066406250     
  -2.6500000953674316        14.050000190734863        270.97061157226562     
  -2.6500000953674316        14.100000381469727        272.67480468750000     
  -2.6500000953674316        14.150000572204590        274.39157104492188     
  -2.6500000953674316        14.199999809265137        276.12088012695312     
  -2.6500000953674316        14.250000000000000        277.86288452148438     
  -2.6500000953674316        14.300000190734863        279.61761474609375     
  -2.6500000953674316        14.350000381469727        281.38516235351562     
  -2.6500000953674316        14.400000572204590        283.16555786132812     
  -2.6500000953674316        14.449999809265137        284.95883178710938     
  -2.6500000953674316        14.500000000000000        286.76513671875000     
  -2.6500000953674316        14.550000190734863        288.58444213867188     
  -2.6500000953674316        14.600000381469727        290.41690063476562     
  -2.6500000953674316        14.650000572204590        292.26248168945312     
  -2.6500000953674316        14.699999809265137        294.12127685546875     
  -2.6500000953674316        14.750000000000000        295.99340820312500     
  -2.6500000953674316        14.800000190734863        297.87890625000000     
  -2.6500000953674316        14.850000381469727        299.77780151367188     
  -2.6500000953674316        14.900000572204590        301.69018554687500     
  -2.6500000953674316        14.949999809265137        303.61608886718750     
  -2.6500000953674316        15.000000000000000        305.55563354492188     
  -2.6500000953674316        15.050000190734863        307.50885009765625     
  -2.6500000953674316        15.100000381469727        309.47579956054688     
  -2.6500000953674316        15.150000572204590        311.45654296875000     
  -2.6500000953674316        15.199999809265137        313.45114135742188     
  -2.6500000953674316        15.250000000000000        315.45971679687500     
  -2.6500000953674316        15.300000190734863        317.48226928710938     
  -2.6500000953674316        15.350000381469727        319.51889038085938     
  -2.6500000953674316        15.400000572204590        321.56961059570312     
  -2.6500000953674316        15.449999809265137        323.63452148437500     
  -2.6500000953674316        15.500000000000000        325.71371459960938     
  -2.6500000953674316        15.550000190734863        327.80722045898438     
  -2.6500000953674316        15.600000381469727        329.91513061523438     
  -2.6500000953674316        15.650000572204590        332.03750610351562     
  -2.6500000953674316        15.699999809265137        334.17434692382812     
  -2.6500000953674316        15.750000000000000        336.32580566406250     
  -2.6500000953674316        15.800000190734863        338.49191284179688     
  -2.6500000953674316        15.850000381469727        340.67276000976562     
  -2.6500000953674316        15.900000572204590        342.86837768554688     
  -2.6500000953674316        15.949999809265137        345.07879638671875     
  -2.6500000953674316        16.000000000000000        347.30419921875000     
  -2.6500000953674316        16.050001144409180        349.54461669921875     
  -2.6500000953674316        16.100000381469727        351.80001831054688     
  -2.6500000953674316        16.149999618530273        354.07052612304688     
  -2.6500000953674316        16.200000762939453        356.35629272460938     
  -2.6500000953674316        16.250000000000000        358.65725708007812     
  -2.6500000953674316        16.300001144409180        360.97360229492188     
  -2.6500000953674316        16.350000381469727        363.30526733398438     
  -2.6500000953674316        16.399999618530273        365.65240478515625     
  -2.6500000953674316        16.450000762939453        368.01513671875000     
  -2.6500000953674316        16.500000000000000        370.39337158203125     
  -2.6500000953674316        16.550001144409180        372.78738403320312     
  -2.6500000953674316        16.600000381469727        375.19702148437500     
  -2.6500000953674316        16.649999618530273        377.62243652343750     
  -2.6500000953674316        16.700000762939453        380.06384277343750     
  -2.6500000953674316        16.750000000000000        382.52108764648438     
  -2.6500000953674316        16.800001144409180        384.99444580078125     
  -2.6500000953674316        16.850000381469727        387.48379516601562     
  -2.6500000953674316        16.899999618530273        389.98925781250000     
  -2.6500000953674316        16.950000762939453        392.51104736328125     
  -2.6500000953674316        17.000000000000000        395.04904174804688     
  -2.6500000953674316        17.050001144409180        397.60348510742188     
  -2.6500000953674316        17.100000381469727        400.17425537109375     
  -2.6500000953674316        17.149999618530273        402.76150512695312     
  -2.6500000953674316        17.200000762939453        405.36544799804688     
  -2.6500000953674316        17.250000000000000        407.98590087890625     
  -2.6500000953674316        17.300001144409180        410.62319946289062     
  -2.6500000953674316        17.350000381469727        413.27713012695312     
  -2.6500000953674316        17.399999618530273        415.94793701171875     
  -2.6500000953674316        17.450000762939453        418.63577270507812     
  -2.6500000953674316        17.500000000000000        421.34051513671875     
  -2.6500000953674316        17.550001144409180        424.06240844726562     
  -2.6500000953674316        17.600000381469727        426.80133056640625     
  -2.6500000953674316        17.649999618530273        429.55743408203125     
  -2.6500000953674316        17.700000762939453        432.33096313476562     
  -2.6500000953674316        17.750000000000000        435.12173461914062     
  -2.6500000953674316        17.800001144409180        437.93002319335938     
  -2.6500000953674316        17.850000381469727        440.75570678710938     
  -2.6500000953674316        17.899999618530273        443.59893798828125     
  -2.6500000953674316        17.950000762939453        446.45996093750000     
  -2.6500000953674316        18.000000000000000        449.33856201171875     
  -2.6500000953674316        18.050001144409180        452.23507690429688     
  -2.6500000953674316        18.100000381469727        455.14932250976562     
  -2.6500000953674316        18.149999618530273        458.08151245117188     
  -2.6500000953674316        18.200000762939453        461.03182983398438     
  -2.6500000953674316        18.250000000000000        464.00009155273438     
  -2.6500000953674316        18.300001144409180        466.98663330078125     
  -2.6500000953674316        18.350000381469727        469.99130249023438     
  -2.6500000953674316        18.399999618530273        473.01425170898438     
  -2.6500000953674316        18.450000762939453        476.05572509765625     
  -2.6500000953674316        18.500000000000000        479.11550903320312     
  -2.6500000953674316        18.550001144409180        482.19393920898438     
  -2.6500000953674316        18.600000381469727        485.29086303710938     
  -2.6500000953674316        18.649999618530273        488.40643310546875     
  -2.6500000953674316        18.700000762939453        491.54089355468750     
  -2.6500000953674316        18.750000000000000        494.69406127929688     
  -2.6500000953674316        18.800001144409180        497.86624145507812     
  -2.6500000953674316        18.850000381469727        501.05728149414062     
  -2.6500000953674316        18.899999618530273        504.26739501953125     
  -2.6500000953674316        18.950000762939453        507.49673461914062     
  -2.6500000953674316        19.000000000000000        510.74514770507812     
  -2.6500000953674316        19.050001144409180        514.01293945312500     
  -2.6500000953674316        19.100000381469727        517.30004882812500     
  -2.6500000953674316        19.149999618530273        520.60650634765625     
  -2.6500000953674316        19.200000762939453        523.93261718750000     
  -2.6500000953674316        19.250000000000000        527.27819824218750     
  -2.6500000953674316        19.300001144409180        530.64355468750000     
  -2.6500000953674316        19.350000381469727        534.02850341796875     
  -2.6500000953674316        19.399999618530273        537.43328857421875     
  -2.6500000953674316        19.450000762939453        540.85815429687500     
  -2.6500000953674316        19.500000000000000        544.30279541015625     
  -2.6500000953674316        19.550001144409180        547.76757812500000     
  -2.6500000953674316        19.600000381469727        551.25244140625000     
  -2.6500000953674316        19.649999618530273        554.75744628906250     
  -2.6500000953674316        19.700000762939453        558.28289794921875     
  -2.6500000953674316        19.750000000000000        561.82855224609375     
  -2.6500000953674316        19.800001144409180        565.39477539062500     
  -2.6500000953674316        19.850000381469727        568.98138427734375     
  -2.6500000953674316        19.899999618530273        572.58856201171875     
  -2.6500000953674316        19.950000762939453        576.21655273437500     
  -2.6500000953674316        20.000000000000000        579.86517333984375     
  -2.6500000953674316        20.050001144409180        583.53479003906250     
  -2.6500000953674316        20.100000381469727        587.22515869140625     
  -2.6500000953674316        20.149999618530273        590.93652343750000     
  -2.6500000953674316        20.200000762939453        594.66906738281250     
  -2.6500000953674316        20.250000000000000        598.42260742187500     

  -2.6000001430511475       -2.9500000476837158        211.67193603515625     
  -2.6000001430511475       -2.9000000953674316        208.35935974121094     
  -2.6000001430511475       -2.8500001430511475        205.11857604980469     
  -2.6000001430511475       -2.7999999523162842        201.94853210449219     
  -2.6000001430511475       -2.7500000000000000        198.84825134277344     
  -2.6000001430511475       -2.7000000476837158        195.81671142578125     
  -2.6000001430511475       -2.6500000953674316        192.85292053222656     
  -2.6000001430511475       -2.6000001430511475        189.95588684082031     
  -2.6000001430511475       -2.5499999523162842        187.12461853027344     
  -2.6000001430511475       -2.5000000000000000        184.35815429687500     
  -2.6000001430511475       -2.4500000476837158        181.65553283691406     
  -2.6000001430511475       -2.4000000953674316        179.01577758789062     
  -2.6000001430511475       -2.3500001430511475        176.43794250488281     
  -2.6000001430511475       -2.2999999523162842        173.92106628417969     
  -2.6000001430511475       -2.2500000000000000        171.46424865722656     
  -2.6000001430511475       -2.2000000476837158        169.06654357910156     
  -2.6000001430511475       -2.1500000953674316        166.72702026367188     
  -2.6000001430511475       -2.1000001430511475        164.44477844238281     
  -2.6000001430511475       -2.0499999523162842        162.21890258789062     
  -2.6000001430511475       -2.0000000000000000        160.04849243164062     
  -2.6000001430511475       -1.9500000476837158        157.93267822265625     
  -2.6000001430511475       -1.8999999761581421        155.87055969238281     
  -2.6000001430511475       -1.8500000238418579        153.86125183105469     
  -2.6000001430511475       -1.8000000715255737        151.90391540527344     
  -2.6000001430511475       -1.7500000000000000        149.99766540527344     
  -2.6000001430511475       -1.7000000476837158        148.14166259765625     
  -2.6000001430511475       -1.6499999761581421        146.33505249023438     
  -2.6000001430511475       -1.6000000238418579        144.57701110839844     
  -2.6000001430511475       -1.5500000715255737        142.86669921875000     
  -2.6000001430511475       -1.5000000000000000        141.20329284667969     
  -2.6000001430511475       -1.4500000476837158        139.58598327636719     
  -2.6000001430511475       -1.3999999761581421        138.01396179199219     
  -2.6000001430511475       -1.3500000238418579        136.48643493652344     
  -2.6000001430511475       -1.3000000715255737        135.00260925292969     
  -2.6000001430511475       -1.2500000000000000        133.56170654296875     
  -2.6000001430511475       -1.2000000476837158        132.16293334960938     
  -2.6000001430511475       -1.1499999761581421        130.80552673339844     
  -2.6000001430511475       -1.1000000238418579        129.48873901367188     
  -2.6000001430511475       -1.0500000715255737        128.21180725097656     
  -2.6000001430511475       -1.0000000000000000        126.97399139404297     
  -2.6000001430511475      -0.94999998807907104        125.77455139160156     
  -2.6000001430511475      -0.90000003576278687        124.61275482177734     
  -2.6000001430511475      -0.85000002384185791        123.48788452148438     
  -2.6000001430511475      -0.80000001192092896        122.39921569824219     
  -2.6000001430511475      -0.75000000000000000        121.34605407714844     
  -2.6000001430511475      -0.69999998807907104        120.32769012451172     
  -2.6000001430511475      -0.65000003576278687        119.34344482421875     
  -2.6000001430511475      -0.60000002384185791        118.39261627197266     
  -2.6000001430511475      -0.55000001192092896        117.47454071044922     
  -2.6000001430511475      -0.50000000000000000        116.58854675292969     
  -2.6000001430511475      -0.45000001788139343        115.73397827148438     
  -2.6000001430511475      -0.40000000596046448        114.91017150878906     
  -2.6000001430511475      -0.34999999403953552        114.11647796630859     
  -2.6000001430511475      -0.30000001192092896        113.35227966308594     
  -2.6000001430511475      -0.25000000000000000        112.61692810058594     
  -2.6000001430511475      -0.20000000298023224        111.90980529785156     
  -2.6000001430511475      -0.15000000596046448        111.23029327392578     
  -2.6000001430511475      -0.10000000149011612        110.57778930664062     
  -2.6000001430511475       -5.0000000745058060E-002   109.95169067382812     
  -2.6000001430511475        0.0000000000000000        109.35140991210938     
  -2.6000001430511475        5.0000000745058060E-002   108.77635955810547     
  -2.6000001430511475       0.10000000149011612        108.22595214843750     
  -2.6000001430511475       0.15000000596046448        107.69963836669922     
  -2.6000001430511475       0.20000000298023224        107.19683837890625     
  -2.6000001430511475       0.25000000000000000        106.71701049804688     
  -2.6000001430511475       0.30000001192092896        106.25960540771484     
  -2.6000001430511475       0.34999999403953552        105.82408142089844     
  -2.6000001430511475       0.40000000596046448        105.40990447998047     
  -2.6000001430511475       0.45000001788139343        105.01655578613281     
  -2.6000001430511475       0.50000000000000000        104.64352416992188     
  -2.6000001430511475       0.55000001192092896        104.29029846191406     
  -2.6000001430511475       0.60000002384185791        103.95636749267578     
  -2.6000001430511475       0.65000003576278687        103.64125061035156     
  -2.6000001430511475       0.69999998807907104        103.34445953369141     
  -2.6000001430511475       0.75000000000000000        103.06552124023438     
  -2.6000001430511475       0.80000001192092896        102.80395507812500     
  -2.6000001430511475       0.85000002384185791        102.55930328369141     
  -2.6000001430511475       0.90000003576278687        102.33111572265625     
  -2.6000001430511475       0.94999998807907104        102.11894226074219     
  -2.6000001430511475        1.0000000000000000        101.92234802246094     
  -2.6000001430511475        1.0500000715255737        101.74089050292969     
  -2.6000001430511475        1.1000000238418579        101.57415771484375     
  -2.6000001430511475        1.1499999761581421        101.42172241210938     
  -2.6000001430511475        1.2000000476837158        101.28318786621094     
  -2.6000001430511475        1.2500000000000000        101.15814208984375     
  -2.6000001430511475        1.3000000715255737        101.04619598388672     
  -2.6000001430511475        1.3500000238418579        100.94696807861328     
  -2.6000001430511475        1.3999999761581421        100.86007690429688     
  -2.6000001430511475        1.4500000476837158        100.78514862060547     
  -2.6000001430511475        1.5000000000000000        100.72182464599609     
  -2.6000001430511475        1.5500000715255737        100.66974639892578     
  -2.6000001430511475        1.6000000238418579        100.62857055664062     
  -2.6000001430511475        1.6499999761581421        100.59795379638672     
  -2.6000001430511475        1.7000000476837158        100.57756805419922     
  -2.6000001430511475        1.7500000000000000        100.56708526611328     
  -2.6000001430511475        1.8000000715255737        100.56618499755859     
  -2.6000001430511475        1.8500000238418579        100.57456970214844     
  -2.6000001430511475        1.8999999761581421        100.59192657470703     
  -2.6000001430511475        1.9500000476837158        100.61796569824219     
  -2.6000001430511475        2.0000000000000000        100.65240478515625     
  -2.6000001430511475        2.0499999523162842        100.69495391845703     
  -2.6000001430511475        2.1000001430511475        100.74535369873047     
  -2.6000001430511475        2.1500000953674316        100.80333709716797     
  -2.6000001430511475        2.2000000476837158        100.86865234375000     
  -2.6000001430511475        2.2500000000000000        100.94104003906250     
  -2.6000001430511475        2.2999999523162842        101.02027130126953     
  -2.6000001430511475        2.3500001430511475        101.10610198974609     
  -2.6000001430511475        2.4000000953674316        101.19831848144531     
  -2.6000001430511475        2.4500000476837158        101.29669952392578     
  -2.6000001430511475        2.5000000000000000        101.40103912353516     
  -2.6000001430511475        2.5499999523162842        101.51112365722656     
  -2.6000001430511475        2.6000001430511475        101.62677001953125     
  -2.6000001430511475        2.6500000953674316        101.74777984619141     
  -2.6000001430511475        2.7000000476837158        101.87398529052734     
  -2.6000001430511475        2.7500000000000000        102.00521850585938     
  -2.6000001430511475        2.7999999523162842        102.14129638671875     
  -2.6000001430511475        2.8500001430511475        102.28208160400391     
  -2.6000001430511475        2.9000000953674316        102.42741394042969     
  -2.6000001430511475        2.9500000476837158        102.57715606689453     
  -2.6000001430511475        3.0000000000000000        102.73117828369141     
  -2.6000001430511475        3.0499999523162842        102.88935089111328     
  -2.6000001430511475        3.1000001430511475        103.05155181884766     
  -2.6000001430511475        3.1500000953674316        103.21768188476562     
  -2.6000001430511475        3.2000000476837158        103.38763427734375     
  -2.6000001430511475        3.2500000000000000        103.56130981445312     
  -2.6000001430511475        3.2999999523162842        103.73861694335938     
  -2.6000001430511475        3.3500001430511475        103.91949462890625     
  -2.6000001430511475        3.4000000953674316        104.10385131835938     
  -2.6000001430511475        3.4500000476837158        104.29162597656250     
  -2.6000001430511475        3.5000000000000000        104.48277282714844     
  -2.6000001430511475        3.5499999523162842        104.67723083496094     
  -2.6000001430511475        3.6000001430511475        104.87496948242188     
  -2.6000001430511475        3.6500000953674316        105.07594299316406     
  -2.6000001430511475        3.7000000476837158        105.28013610839844     
  -2.6000001430511475        3.7500000000000000        105.48751831054688     
  -2.6000001430511475        3.7999999523162842        105.69808959960938     
  -2.6000001430511475        3.8500001430511475        105.91184234619141     
  -2.6000001430511475        3.9000000953674316        106.12878417968750     
  -2.6000001430511475        3.9500000476837158        106.34891510009766     
  -2.6000001430511475        4.0000000000000000        106.57227325439453     
  -2.6000001430511475        4.0500001907348633        106.79887390136719     
  -2.6000001430511475        4.0999999046325684        107.02874755859375     
  -2.6000001430511475        4.1500000953674316        107.26193237304688     
  -2.6000001430511475        4.2000002861022949        107.49845886230469     
  -2.6000001430511475        4.2500000000000000        107.73834991455078     
  -2.6000001430511475        4.3000001907348633        107.98165130615234     
  -2.6000001430511475        4.3499999046325684        108.22837829589844     
  -2.6000001430511475        4.4000000953674316        108.47857666015625     
  -2.6000001430511475        4.4500002861022949        108.73227691650391     
  -2.6000001430511475        4.5000000000000000        108.98950195312500     
  -2.6000001430511475        4.5500001907348633        109.25029754638672     
  -2.6000001430511475        4.5999999046325684        109.51468658447266     
  -2.6000001430511475        4.6500000953674316        109.78270721435547     
  -2.6000001430511475        4.7000002861022949        110.05438995361328     
  -2.6000001430511475        4.7500000000000000        110.32977294921875     
  -2.6000001430511475        4.8000001907348633        110.60887908935547     
  -2.6000001430511475        4.8499999046325684        110.89175415039062     
  -2.6000001430511475        4.9000000953674316        111.17842102050781     
  -2.6000001430511475        4.9500002861022949        111.46892547607422     
  -2.6000001430511475        5.0000000000000000        111.76329040527344     
  -2.6000001430511475        5.0500001907348633        112.06155395507812     
  -2.6000001430511475        5.0999999046325684        112.36374664306641     
  -2.6000001430511475        5.1500000953674316        112.66991424560547     
  -2.6000001430511475        5.2000002861022949        112.98007965087891     
  -2.6000001430511475        5.2500000000000000        113.29428100585938     
  -2.6000001430511475        5.3000001907348633        113.61255645751953     
  -2.6000001430511475        5.3499999046325684        113.93493652343750     
  -2.6000001430511475        5.4000000953674316        114.26146697998047     
  -2.6000001430511475        5.4500002861022949        114.59217071533203     
  -2.6000001430511475        5.5000000000000000        114.92707824707031     
  -2.6000001430511475        5.5500001907348633        115.26624298095703     
  -2.6000001430511475        5.5999999046325684        115.60968780517578     
  -2.6000001430511475        5.6500000953674316        115.95745086669922     
  -2.6000001430511475        5.7000002861022949        116.30957794189453     
  -2.6000001430511475        5.7500000000000000        116.66609191894531     
  -2.6000001430511475        5.8000001907348633        117.02703094482422     
  -2.6000001430511475        5.8499999046325684        117.39244079589844     
  -2.6000001430511475        5.9000000953674316        117.76235198974609     
  -2.6000001430511475        5.9500002861022949        118.13680267333984     
  -2.6000001430511475        6.0000000000000000        118.51582336425781     
  -2.6000001430511475        6.0500001907348633        118.89945983886719     
  -2.6000001430511475        6.0999999046325684        119.28775024414062     
  -2.6000001430511475        6.1500000953674316        119.68072509765625     
  -2.6000001430511475        6.2000002861022949        120.07843017578125     
  -2.6000001430511475        6.2500000000000000        120.48088836669922     
  -2.6000001430511475        6.3000001907348633        120.88815307617188     
  -2.6000001430511475        6.3499999046325684        121.30025482177734     
  -2.6000001430511475        6.4000000953674316        121.71723175048828     
  -2.6000001430511475        6.4500002861022949        122.13912963867188     
  -2.6000001430511475        6.5000000000000000        122.56597137451172     
  -2.6000001430511475        6.5500001907348633        122.99781799316406     
  -2.6000001430511475        6.5999999046325684        123.43468475341797     
  -2.6000001430511475        6.6500000953674316        123.87662506103516     
  -2.6000001430511475        6.7000002861022949        124.32368469238281     
  -2.6000001430511475        6.7500000000000000        124.77587890625000     
  -2.6000001430511475        6.8000001907348633        125.23326873779297     
  -2.6000001430511475        6.8499999046325684        125.69587707519531     
  -2.6000001430511475        6.9000000953674316        126.16375732421875     
  -2.6000001430511475        6.9500002861022949        126.63694763183594     
  -2.6000001430511475        7.0000000000000000        127.11547851562500     
  -2.6000001430511475        7.0500001907348633        127.59940338134766     
  -2.6000001430511475        7.0999999046325684        128.08874511718750     
  -2.6000001430511475        7.1500000953674316        128.58357238769531     
  -2.6000001430511475        7.2000002861022949        129.08389282226562     
  -2.6000001430511475        7.2500000000000000        129.58976745605469     
  -2.6000001430511475        7.3000001907348633        130.10122680664062     
  -2.6000001430511475        7.3499999046325684        130.61831665039062     
  -2.6000001430511475        7.4000000953674316        131.14108276367188     
  -2.6000001430511475        7.4500002861022949        131.66955566406250     
  -2.6000001430511475        7.5000000000000000        132.20379638671875     
  -2.6000001430511475        7.5500001907348633        132.74382019042969     
  -2.6000001430511475        7.5999999046325684        133.28968811035156     
  -2.6000001430511475        7.6500000953674316        133.84143066406250     
  -2.6000001430511475        7.7000002861022949        134.39910888671875     
  -2.6000001430511475        7.7500000000000000        134.96273803710938     
  -2.6000001430511475        7.8000001907348633        135.53237915039062     
  -2.6000001430511475        7.8499999046325684        136.10806274414062     
  -2.6000001430511475        7.9000000953674316        136.68984985351562     
  -2.6000001430511475        7.9500002861022949        137.27777099609375     
  -2.6000001430511475        8.0000000000000000        137.87185668945312     
  -2.6000001430511475        8.0500001907348633        138.47216796875000     
  -2.6000001430511475        8.1000003814697266        139.07875061035156     
  -2.6000001430511475        8.1500005722045898        139.69163513183594     
  -2.6000001430511475        8.1999998092651367        140.31086730957031     
  -2.6000001430511475        8.2500000000000000        140.93650817871094     
  -2.6000001430511475        8.3000001907348633        141.56857299804688     
  -2.6000001430511475        8.3500003814697266        142.20713806152344     
  -2.6000001430511475        8.4000005722045898        142.85221862792969     
  -2.6000001430511475        8.4499998092651367        143.50386047363281     
  -2.6000001430511475        8.5000000000000000        144.16212463378906     
  -2.6000001430511475        8.5500001907348633        144.82705688476562     
  -2.6000001430511475        8.6000003814697266        145.49868774414062     
  -2.6000001430511475        8.6500005722045898        146.17707824707031     
  -2.6000001430511475        8.6999998092651367        146.86224365234375     
  -2.6000001430511475        8.7500000000000000        147.55426025390625     
  -2.6000001430511475        8.8000001907348633        148.25317382812500     
  -2.6000001430511475        8.8500003814697266        148.95899963378906     
  -2.6000001430511475        8.9000005722045898        149.67181396484375     
  -2.6000001430511475        8.9499998092651367        150.39164733886719     
  -2.6000001430511475        9.0000000000000000        151.11854553222656     
  -2.6000001430511475        9.0500001907348633        151.85256958007812     
  -2.6000001430511475        9.1000003814697266        152.59375000000000     
  -2.6000001430511475        9.1500005722045898        153.34214782714844     
  -2.6000001430511475        9.1999998092651367        154.09777832031250     
  -2.6000001430511475        9.2500000000000000        154.86071777343750     
  -2.6000001430511475        9.3000001907348633        155.63101196289062     
  -2.6000001430511475        9.3500003814697266        156.40869140625000     
  -2.6000001430511475        9.4000005722045898        157.19381713867188     
  -2.6000001430511475        9.4499998092651367        157.98641967773438     
  -2.6000001430511475        9.5000000000000000        158.78657531738281     
  -2.6000001430511475        9.5500001907348633        159.59431457519531     
  -2.6000001430511475        9.6000003814697266        160.40968322753906     
  -2.6000001430511475        9.6500005722045898        161.23274230957031     
  -2.6000001430511475        9.6999998092651367        162.06350708007812     
  -2.6000001430511475        9.7500000000000000        162.90205383300781     
  -2.6000001430511475        9.8000001907348633        163.74844360351562     
  -2.6000001430511475        9.8500003814697266        164.60269165039062     
  -2.6000001430511475        9.9000005722045898        165.46487426757812     
  -2.6000001430511475        9.9499998092651367        166.33500671386719     
  -2.6000001430511475        10.000000000000000        167.21316528320312     
  -2.6000001430511475        10.050000190734863        168.09939575195312     
  -2.6000001430511475        10.100000381469727        168.99375915527344     
  -2.6000001430511475        10.150000572204590        169.89627075195312     
  -2.6000001430511475        10.199999809265137        170.80699157714844     
  -2.6000001430511475        10.250000000000000        171.72599792480469     
  -2.6000001430511475        10.300000190734863        172.65332031250000     
  -2.6000001430511475        10.350000381469727        173.58900451660156     
  -2.6000001430511475        10.400000572204590        174.53311157226562     
  -2.6000001430511475        10.449999809265137        175.48567199707031     
  -2.6000001430511475        10.500000000000000        176.44676208496094     
  -2.6000001430511475        10.550000190734863        177.41641235351562     
  -2.6000001430511475        10.600000381469727        178.39468383789062     
  -2.6000001430511475        10.650000572204590        179.38163757324219     
  -2.6000001430511475        10.699999809265137        180.37728881835938     
  -2.6000001430511475        10.750000000000000        181.38172912597656     
  -2.6000001430511475        10.800000190734863        182.39498901367188     
  -2.6000001430511475        10.850000381469727        183.41712951660156     
  -2.6000001430511475        10.900000572204590        184.44819641113281     
  -2.6000001430511475        10.949999809265137        185.48822021484375     
  -2.6000001430511475        11.000000000000000        186.53730773925781     
  -2.6000001430511475        11.050000190734863        187.59545898437500     
  -2.6000001430511475        11.100000381469727        188.66275024414062     
  -2.6000001430511475        11.150000572204590        189.73924255371094     
  -2.6000001430511475        11.199999809265137        190.82493591308594     
  -2.6000001430511475        11.250000000000000        191.91995239257812     
  -2.6000001430511475        11.300000190734863        193.02430725097656     
  -2.6000001430511475        11.350000381469727        194.13807678222656     
  -2.6000001430511475        11.400000572204590        195.26127624511719     
  -2.6000001430511475        11.449999809265137        196.39398193359375     
  -2.6000001430511475        11.500000000000000        197.53625488281250     
  -2.6000001430511475        11.550000190734863        198.68814086914062     
  -2.6000001430511475        11.600000381469727        199.84968566894531     
  -2.6000001430511475        11.650000572204590        201.02096557617188     
  -2.6000001430511475        11.699999809265137        202.20199584960938     
  -2.6000001430511475        11.750000000000000        203.39286804199219     
  -2.6000001430511475        11.800000190734863        204.59362792968750     
  -2.6000001430511475        11.850000381469727        205.80432128906250     
  -2.6000001430511475        11.900000572204590        207.02500915527344     
  -2.6000001430511475        11.949999809265137        208.25572204589844     
  -2.6000001430511475        12.000000000000000        209.49655151367188     
  -2.6000001430511475        12.050000190734863        210.74754333496094     
  -2.6000001430511475        12.100000381469727        212.00875854492188     
  -2.6000001430511475        12.150000572204590        213.28022766113281     
  -2.6000001430511475        12.199999809265137        214.56199645996094     
  -2.6000001430511475        12.250000000000000        215.85417175292969     
  -2.6000001430511475        12.300000190734863        217.15678405761719     
  -2.6000001430511475        12.350000381469727        218.46987915039062     
  -2.6000001430511475        12.400000572204590        219.79353332519531     
  -2.6000001430511475        12.449999809265137        221.12776184082031     
  -2.6000001430511475        12.500000000000000        222.47267150878906     
  -2.6000001430511475        12.550000190734863        223.82829284667969     
  -2.6000001430511475        12.600000381469727        225.19468688964844     
  -2.6000001430511475        12.650000572204590        226.57191467285156     
  -2.6000001430511475        12.699999809265137        227.96000671386719     
  -2.6000001430511475        12.750000000000000        229.35906982421875     
  -2.6000001430511475        12.800000190734863        230.76913452148438     
  -2.6000001430511475        12.850000381469727        232.19026184082031     
  -2.6000001430511475        12.900000572204590        233.62249755859375     
  -2.6000001430511475        12.949999809265137        235.06588745117188     
  -2.6000001430511475        13.000000000000000        236.52052307128906     
  -2.6000001430511475        13.050000190734863        237.98646545410156     
  -2.6000001430511475        13.100000381469727        239.46376037597656     
  -2.6000001430511475        13.150000572204590        240.95245361328125     
  -2.6000001430511475        13.199999809265137        242.45257568359375     
  -2.6000001430511475        13.250000000000000        243.96426391601562     
  -2.6000001430511475        13.300000190734863        245.48753356933594     
  -2.6000001430511475        13.350000381469727        247.02244567871094     
  -2.6000001430511475        13.400000572204590        248.56906127929688     
  -2.6000001430511475        13.449999809265137        250.12741088867188     
  -2.6000001430511475        13.500000000000000        251.69760131835938     
  -2.6000001430511475        13.550000190734863        253.27967834472656     
  -2.6000001430511475        13.600000381469727        254.87368774414062     
  -2.6000001430511475        13.650000572204590        256.47970581054688     
  -2.6000001430511475        13.699999809265137        258.09774780273438     
  -2.6000001430511475        13.750000000000000        259.72793579101562     
  -2.6000001430511475        13.800000190734863        261.37033081054688     
  -2.6000001430511475        13.850000381469727        263.02493286132812     
  -2.6000001430511475        13.900000572204590        264.69186401367188     
  -2.6000001430511475        13.949999809265137        266.37112426757812     
  -2.6000001430511475        14.000000000000000        268.06283569335938     
  -2.6000001430511475        14.050000190734863        269.76702880859375     
  -2.6000001430511475        14.100000381469727        271.48376464843750     
  -2.6000001430511475        14.150000572204590        273.21310424804688     
  -2.6000001430511475        14.199999809265137        274.95507812500000     
  -2.6000001430511475        14.250000000000000        276.70983886718750     
  -2.6000001430511475        14.300000190734863        278.47735595703125     
  -2.6000001430511475        14.350000381469727        280.25775146484375     
  -2.6000001430511475        14.400000572204590        282.05105590820312     
  -2.6000001430511475        14.449999809265137        283.85733032226562     
  -2.6000001430511475        14.500000000000000        285.67666625976562     
  -2.6000001430511475        14.550000190734863        287.50909423828125     
  -2.6000001430511475        14.600000381469727        289.35470581054688     
  -2.6000001430511475        14.650000572204590        291.21353149414062     
  -2.6000001430511475        14.699999809265137        293.08560180664062     
  -2.6000001430511475        14.750000000000000        294.97109985351562     
  -2.6000001430511475        14.800000190734863        296.86999511718750     
  -2.6000001430511475        14.850000381469727        298.78237915039062     
  -2.6000001430511475        14.900000572204590        300.70831298828125     
  -2.6000001430511475        14.949999809265137        302.64782714843750     
  -2.6000001430511475        15.000000000000000        304.60104370117188     
  -2.6000001430511475        15.050000190734863        306.56799316406250     
  -2.6000001430511475        15.100000381469727        308.54876708984375     
  -2.6000001430511475        15.150000572204590        310.54339599609375     
  -2.6000001430511475        15.199999809265137        312.55191040039062     
  -2.6000001430511475        15.250000000000000        314.57446289062500     
  -2.6000001430511475        15.300000190734863        316.61108398437500     
  -2.6000001430511475        15.350000381469727        318.66183471679688     
  -2.6000001430511475        15.400000572204590        320.72674560546875     
  -2.6000001430511475        15.449999809265137        322.80590820312500     
  -2.6000001430511475        15.500000000000000        324.89941406250000     
  -2.6000001430511475        15.550000190734863        327.00732421875000     
  -2.6000001430511475        15.600000381469727        329.12969970703125     
  -2.6000001430511475        15.650000572204590        331.26657104492188     
  -2.6000001430511475        15.699999809265137        333.41799926757812     
  -2.6000001430511475        15.750000000000000        335.58410644531250     
  -2.6000001430511475        15.800000190734863        337.76495361328125     
  -2.6000001430511475        15.850000381469727        339.96057128906250     
  -2.6000001430511475        15.900000572204590        342.17105102539062     
  -2.6000001430511475        15.949999809265137        344.39639282226562     
  -2.6000001430511475        16.000000000000000        346.63677978515625     
  -2.6000001430511475        16.050001144409180        348.89224243164062     
  -2.6000001430511475        16.100000381469727        351.16275024414062     
  -2.6000001430511475        16.149999618530273        353.44845581054688     
  -2.6000001430511475        16.200000762939453        355.74948120117188     
  -2.6000001430511475        16.250000000000000        358.06576538085938     
  -2.6000001430511475        16.300001144409180        360.39752197265625     
  -2.6000001430511475        16.350000381469727        362.74462890625000     
  -2.6000001430511475        16.399999618530273        365.10726928710938     
  -2.6000001430511475        16.450000762939453        367.48562622070312     
  -2.6000001430511475        16.500000000000000        369.87951660156250     
  -2.6000001430511475        16.550001144409180        372.28924560546875     
  -2.6000001430511475        16.600000381469727        374.71469116210938     
  -2.6000001430511475        16.649999618530273        377.15600585937500     
  -2.6000001430511475        16.700000762939453        379.61334228515625     
  -2.6000001430511475        16.750000000000000        382.08660888671875     
  -2.6000001430511475        16.800001144409180        384.57601928710938     
  -2.6000001430511475        16.850000381469727        387.08151245117188     
  -2.6000001430511475        16.899999618530273        389.60321044921875     
  -2.6000001430511475        16.950000762939453        392.14129638671875     
  -2.6000001430511475        17.000000000000000        394.69561767578125     
  -2.6000001430511475        17.050001144409180        397.26647949218750     
  -2.6000001430511475        17.100000381469727        399.85375976562500     
  -2.6000001430511475        17.149999618530273        402.45758056640625     
  -2.6000001430511475        17.200000762939453        405.07815551757812     
  -2.6000001430511475        17.250000000000000        407.71533203125000     
  -2.6000001430511475        17.300001144409180        410.36938476562500     
  -2.6000001430511475        17.350000381469727        413.04019165039062     
  -2.6000001430511475        17.399999618530273        415.72793579101562     
  -2.6000001430511475        17.450000762939453        418.43273925781250     
  -2.6000001430511475        17.500000000000000        421.15454101562500     
  -2.6000001430511475        17.550001144409180        423.89355468750000     
  -2.6000001430511475        17.600000381469727        426.64968872070312     
  -2.6000001430511475        17.649999618530273        429.42309570312500     
  -2.6000001430511475        17.700000762939453        432.21395874023438     
  -2.6000001430511475        17.750000000000000        435.02215576171875     
  -2.6000001430511475        17.800001144409180        437.84796142578125     
  -2.6000001430511475        17.850000381469727        440.69119262695312     
  -2.6000001430511475        17.899999618530273        443.55209350585938     
  -2.6000001430511475        17.950000762939453        446.43081665039062     
  -2.6000001430511475        18.000000000000000        449.32720947265625     
  -2.6000001430511475        18.050001144409180        452.24157714843750     
  -2.6000001430511475        18.100000381469727        455.17376708984375     
  -2.6000001430511475        18.149999618530273        458.12396240234375     
  -2.6000001430511475        18.200000762939453        461.09234619140625     
  -2.6000001430511475        18.250000000000000        464.07876586914062     
  -2.6000001430511475        18.300001144409180        467.08355712890625     
  -2.6000001430511475        18.350000381469727        470.10650634765625     
  -2.6000001430511475        18.399999618530273        473.14785766601562     
  -2.6000001430511475        18.450000762939453        476.20776367187500     
  -2.6000001430511475        18.500000000000000        479.28607177734375     
  -2.6000001430511475        18.550001144409180        482.38311767578125     
  -2.6000001430511475        18.600000381469727        485.49868774414062     
  -2.6000001430511475        18.649999618530273        488.63302612304688     
  -2.6000001430511475        18.700000762939453        491.78631591796875     
  -2.6000001430511475        18.750000000000000        494.95837402343750     
  -2.6000001430511475        18.800001144409180        498.14953613281250     
  -2.6000001430511475        18.850000381469727        501.35964965820312     
  -2.6000001430511475        18.899999618530273        504.58886718750000     
  -2.6000001430511475        18.950000762939453        507.83740234375000     
  -2.6000001430511475        19.000000000000000        511.10510253906250     
  -2.6000001430511475        19.050001144409180        514.39227294921875     
  -2.6000001430511475        19.100000381469727        517.69873046875000     
  -2.6000001430511475        19.149999618530273        521.02471923828125     
  -2.6000001430511475        19.200000762939453        524.37042236328125     
  -2.6000001430511475        19.250000000000000        527.73565673828125     
  -2.6000001430511475        19.300001144409180        531.12078857421875     
  -2.6000001430511475        19.350000381469727        534.52557373046875     
  -2.6000001430511475        19.399999618530273        537.95025634765625     
  -2.6000001430511475        19.450000762939453        541.39501953125000     
  -2.6000001430511475        19.500000000000000        544.85974121093750     
  -2.6000001430511475        19.550001144409180        548.34466552734375     
  -2.6000001430511475        19.600000381469727        551.84967041015625     
  -2.6000001430511475        19.649999618530273        555.37500000000000     
  -2.6000001430511475        19.700000762939453        558.92077636718750     
  -2.6000001430511475        19.750000000000000        562.48687744140625     
  -2.6000001430511475        19.800001144409180        566.07360839843750     
  -2.6000001430511475        19.850000381469727        569.68084716796875     
  -2.6000001430511475        19.899999618530273        573.30871582031250     
  -2.6000001430511475        19.950000762939453        576.95745849609375     
  -2.6000001430511475        20.000000000000000        580.62689208984375     
  -2.6000001430511475        20.050001144409180        584.31738281250000     
  -2.6000001430511475        20.100000381469727        588.02874755859375     
  -2.6000001430511475        20.149999618530273        591.76116943359375     
  -2.6000001430511475        20.200000762939453        595.51489257812500     
  -2.6000001430511475        20.250000000000000        599.28967285156250     

  -2.5499999523162842       -2.9500000476837158        208.83786010742188     
  -2.5499999523162842       -2.9000000953674316        205.52565002441406     
  -2.5499999523162842       -2.8500001430511475        202.28524780273438     
  -2.5499999523162842       -2.7999999523162842        199.11558532714844     
  -2.5499999523162842       -2.7500000000000000        196.01571655273438     
  -2.5499999523162842       -2.7000000476837158        192.98458862304688     
  -2.5499999523162842       -2.6500000953674316        190.02120971679688     
  -2.5499999523162842       -2.6000001430511475        187.12461853027344     
  -2.5499999523162842       -2.5499999523162842        184.29379272460938     
  -2.5499999523162842       -2.5000000000000000        181.52778625488281     
  -2.5499999523162842       -2.4500000476837158        178.82562255859375     
  -2.5499999523162842       -2.4000000953674316        176.18635559082031     
  -2.5499999523162842       -2.3500001430511475        173.60900878906250     
  -2.5499999523162842       -2.2999999523162842        171.09263610839844     
  -2.5499999523162842       -2.2500000000000000        168.63633728027344     
  -2.5499999523162842       -2.2000000476837158        166.23916625976562     
  -2.5499999523162842       -2.1500000953674316        163.90017700195312     
  -2.5499999523162842       -2.1000001430511475        161.61849975585938     
  -2.5499999523162842       -2.0499999523162842        159.39317321777344     
  -2.5499999523162842       -2.0000000000000000        157.22335815429688     
  -2.5499999523162842       -1.9500000476837158        155.10813903808594     
  -2.5499999523162842       -1.8999999761581421        153.04661560058594     
  -2.5499999523162842       -1.8500000238418579        151.03794860839844     
  -2.5499999523162842       -1.8000000715255737        149.08123779296875     
  -2.5499999523162842       -1.7500000000000000        147.17562866210938     
  -2.5499999523162842       -1.7000000476837158        145.32029724121094     
  -2.5499999523162842       -1.6499999761581421        143.51435852050781     
  -2.5499999523162842       -1.6000000238418579        141.75701904296875     
  -2.5499999523162842       -1.5500000715255737        140.04740905761719     
  -2.5499999523162842       -1.5000000000000000        138.38471984863281     
  -2.5499999523162842       -1.4500000476837158        136.76814270019531     
  -2.5499999523162842       -1.3999999761581421        135.19688415527344     
  -2.5499999523162842       -1.3500000238418579        133.67012023925781     
  -2.5499999523162842       -1.3000000715255737        132.18707275390625     
  -2.5499999523162842       -1.2500000000000000        130.74694824218750     
  -2.5499999523162842       -1.2000000476837158        129.34899902343750     
  -2.5499999523162842       -1.1499999761581421        127.99242401123047     
  -2.5499999523162842       -1.1000000238418579        126.67647552490234     
  -2.5499999523162842       -1.0500000715255737        125.40040588378906     
  -2.5499999523162842       -1.0000000000000000        124.16345977783203     
  -2.5499999523162842      -0.94999998807907104        122.96491241455078     
  -2.5499999523162842      -0.90000003576278687        121.80402374267578     
  -2.5499999523162842      -0.85000002384185791        120.68007659912109     
  -2.5499999523162842      -0.80000001192092896        119.59234619140625     
  -2.5499999523162842      -0.75000000000000000        118.54014587402344     
  -2.5499999523162842      -0.69999998807907104        117.52275848388672     
  -2.5499999523162842      -0.65000003576278687        116.53949737548828     
  -2.5499999523162842      -0.60000002384185791        115.58968353271484     
  -2.5499999523162842      -0.55000001192092896        114.67263793945312     
  -2.5499999523162842      -0.50000000000000000        113.78768157958984     
  -2.5499999523162842      -0.45000001788139343        112.93417358398438     
  -2.5499999523162842      -0.40000000596046448        112.11144256591797     
  -2.5499999523162842      -0.34999999403953552        111.31885528564453     
  -2.5499999523162842      -0.30000001192092896        110.55577087402344     
  -2.5499999523162842      -0.25000000000000000        109.82154846191406     
  -2.5499999523162842      -0.20000000298023224        109.11558532714844     
  -2.5499999523162842      -0.15000000596046448        108.43724060058594     
  -2.5499999523162842      -0.10000000149011612        107.78593444824219     
  -2.5499999523162842       -5.0000000745058060E-002   107.16104125976562     
  -2.5499999523162842        0.0000000000000000        106.56198883056641     
  -2.5499999523162842        5.0000000745058060E-002   105.98818206787109     
  -2.5499999523162842       0.10000000149011612        105.43904876708984     
  -2.5499999523162842       0.15000000596046448        104.91402435302734     
  -2.5499999523162842       0.20000000298023224        104.41252899169922     
  -2.5499999523162842       0.25000000000000000        103.93402862548828     
  -2.5499999523162842       0.30000001192092896        103.47796630859375     
  -2.5499999523162842       0.34999999403953552        103.04380798339844     
  -2.5499999523162842       0.40000000596046448        102.63102722167969     
  -2.5499999523162842       0.45000001788139343        102.23908233642578     
  -2.5499999523162842       0.50000000000000000        101.86747741699219     
  -2.5499999523162842       0.55000001192092896        101.51570129394531     
  -2.5499999523162842       0.60000002384185791        101.18324279785156     
  -2.5499999523162842       0.65000003576278687        100.86961364746094     
  -2.5499999523162842       0.69999998807907104        100.57434082031250     
  -2.5499999523162842       0.75000000000000000        100.29692840576172     
  -2.5499999523162842       0.80000001192092896        100.03691864013672     
  -2.5499999523162842       0.85000002384185791        99.793846130371094     
  -2.5499999523162842       0.90000003576278687        99.567260742187500     
  -2.5499999523162842       0.94999998807907104        99.356704711914062     
  -2.5499999523162842        1.0000000000000000        99.161750793457031     
  -2.5499999523162842        1.0500000715255737        98.981956481933594     
  -2.5499999523162842        1.1000000238418579        98.816909790039062     
  -2.5499999523162842        1.1499999761581421        98.666191101074219     
  -2.5499999523162842        1.2000000476837158        98.529388427734375     
  -2.5499999523162842        1.2500000000000000        98.406097412109375     
  -2.5499999523162842        1.3000000715255737        98.295928955078125     
  -2.5499999523162842        1.3500000238418579        98.198501586914062     
  -2.5499999523162842        1.3999999761581421        98.113433837890625     
  -2.5499999523162842        1.4500000476837158        98.040359497070312     
  -2.5499999523162842        1.5000000000000000        97.978904724121094     
  -2.5499999523162842        1.5500000715255737        97.928726196289062     
  -2.5499999523162842        1.6000000238418579        97.889465332031250     
  -2.5499999523162842        1.6499999761581421        97.860794067382812     
  -2.5499999523162842        1.7000000476837158        97.842376708984375     
  -2.5499999523162842        1.7500000000000000        97.833885192871094     
  -2.5499999523162842        1.8000000715255737        97.835006713867188     
  -2.5499999523162842        1.8500000238418579        97.845428466796875     
  -2.5499999523162842        1.8999999761581421        97.864852905273438     
  -2.5499999523162842        1.9500000476837158        97.892990112304688     
  -2.5499999523162842        2.0000000000000000        97.929542541503906     
  -2.5499999523162842        2.0499999523162842        97.974235534667969     
  -2.5499999523162842        2.1000001430511475        98.026802062988281     
  -2.5499999523162842        2.1500000953674316        98.086982727050781     
  -2.5499999523162842        2.2000000476837158        98.154510498046875     
  -2.5499999523162842        2.2500000000000000        98.229141235351562     
  -2.5499999523162842        2.2999999523162842        98.310646057128906     
  -2.5499999523162842        2.3500001430511475        98.398773193359375     
  -2.5499999523162842        2.4000000953674316        98.493316650390625     
  -2.5499999523162842        2.4500000476837158        98.594047546386719     
  -2.5499999523162842        2.5000000000000000        98.700759887695312     
  -2.5499999523162842        2.5499999523162842        98.813247680664062     
  -2.5499999523162842        2.6000001430511475        98.931320190429688     
  -2.5499999523162842        2.6500000953674316        99.054794311523438     
  -2.5499999523162842        2.7000000476837158        99.183486938476562     
  -2.5499999523162842        2.7500000000000000        99.317222595214844     
  -2.5499999523162842        2.7999999523162842        99.455841064453125     
  -2.5499999523162842        2.8500001430511475        99.599189758300781     
  -2.5499999523162842        2.9000000953674316        99.747123718261719     
  -2.5499999523162842        2.9500000476837158        99.899490356445312     
  -2.5499999523162842        3.0000000000000000        100.05615997314453     
  -2.5499999523162842        3.0499999523162842        100.21701049804688     
  -2.5499999523162842        3.1000001430511475        100.38192749023438     
  -2.5499999523162842        3.1500000953674316        100.55078887939453     
  -2.5499999523162842        3.2000000476837158        100.72350311279297     
  -2.5499999523162842        3.2500000000000000        100.89997100830078     
  -2.5499999523162842        3.2999999523162842        101.08010864257812     
  -2.5499999523162842        3.3500001430511475        101.26383209228516     
  -2.5499999523162842        3.4000000953674316        101.45106506347656     
  -2.5499999523162842        3.4500000476837158        101.64176177978516     
  -2.5499999523162842        3.5000000000000000        101.83584594726562     
  -2.5499999523162842        3.5499999523162842        102.03327178955078     
  -2.5499999523162842        3.6000001430511475        102.23400878906250     
  -2.5499999523162842        3.6500000953674316        102.43801116943359     
  -2.5499999523162842        3.7000000476837158        102.64526367187500     
  -2.5499999523162842        3.7500000000000000        102.85573577880859     
  -2.5499999523162842        3.7999999523162842        103.06942749023438     
  -2.5499999523162842        3.8500001430511475        103.28633880615234     
  -2.5499999523162842        3.9000000953674316        103.50645446777344     
  -2.5499999523162842        3.9500000476837158        103.72980499267578     
  -2.5499999523162842        4.0000000000000000        103.95640563964844     
  -2.5499999523162842        4.0500001907348633        104.18628692626953     
  -2.5499999523162842        4.0999999046325684        104.41947174072266     
  -2.5499999523162842        4.1500000953674316        104.65599060058594     
  -2.5499999523162842        4.2000002861022949        104.89588928222656     
  -2.5499999523162842        4.2500000000000000        105.13918304443359     
  -2.5499999523162842        4.3000001907348633        105.38591766357422     
  -2.5499999523162842        4.3499999046325684        105.63610839843750     
  -2.5499999523162842        4.4000000953674316        105.88980865478516     
  -2.5499999523162842        4.4500002861022949        106.14704132080078     
  -2.5499999523162842        4.5000000000000000        106.40782928466797     
  -2.5499999523162842        4.5500001907348633        106.67222595214844     
  -2.5499999523162842        4.5999999046325684        106.94023895263672     
  -2.5499999523162842        4.6500000953674316        107.21192932128906     
  -2.5499999523162842        4.7000002861022949        107.48730468750000     
  -2.5499999523162842        4.7500000000000000        107.76641845703125     
  -2.5499999523162842        4.8000001907348633        108.04929351806641     
  -2.5499999523162842        4.8499999046325684        108.33596038818359     
  -2.5499999523162842        4.9000000953674316        108.62645721435547     
  -2.5499999523162842        4.9500002861022949        108.92082214355469     
  -2.5499999523162842        5.0000000000000000        109.21908569335938     
  -2.5499999523162842        5.0500001907348633        109.52128601074219     
  -2.5499999523162842        5.0999999046325684        109.82744598388672     
  -2.5499999523162842        5.1500000953674316        110.13761901855469     
  -2.5499999523162842        5.2000002861022949        110.45182037353516     
  -2.5499999523162842        5.2500000000000000        110.77009582519531     
  -2.5499999523162842        5.3000001907348633        111.09247589111328     
  -2.5499999523162842        5.3499999046325684        111.41899871826172     
  -2.5499999523162842        5.4000000953674316        111.74970245361328     
  -2.5499999523162842        5.4500002861022949        112.08461761474609     
  -2.5499999523162842        5.5000000000000000        112.42377471923828     
  -2.5499999523162842        5.5500001907348633        112.76722717285156     
  -2.5499999523162842        5.5999999046325684        113.11499023437500     
  -2.5499999523162842        5.6500000953674316        113.46710968017578     
  -2.5499999523162842        5.7000002861022949        113.82362365722656     
  -2.5499999523162842        5.7500000000000000        114.18457031250000     
  -2.5499999523162842        5.8000001907348633        114.54998016357422     
  -2.5499999523162842        5.8499999046325684        114.91988372802734     
  -2.5499999523162842        5.9000000953674316        115.29433441162109     
  -2.5499999523162842        5.9500002861022949        115.67336273193359     
  -2.5499999523162842        6.0000000000000000        116.05699920654297     
  -2.5499999523162842        6.0500001907348633        116.44528961181641     
  -2.5499999523162842        6.0999999046325684        116.83825683593750     
  -2.5499999523162842        6.1500000953674316        117.23596191406250     
  -2.5499999523162842        6.2000002861022949        117.63842773437500     
  -2.5499999523162842        6.2500000000000000        118.04568481445312     
  -2.5499999523162842        6.3000001907348633        118.45779418945312     
  -2.5499999523162842        6.3499999046325684        118.87476348876953     
  -2.5499999523162842        6.4000000953674316        119.29666137695312     
  -2.5499999523162842        6.4500002861022949        119.72351074218750     
  -2.5499999523162842        6.5000000000000000        120.15534973144531     
  -2.5499999523162842        6.5500001907348633        120.59222412109375     
  -2.5499999523162842        6.5999999046325684        121.03416442871094     
  -2.5499999523162842        6.6500000953674316        121.48121643066406     
  -2.5499999523162842        6.7000002861022949        121.93341827392578     
  -2.5499999523162842        6.7500000000000000        122.39080047607422     
  -2.5499999523162842        6.8000001907348633        122.85341644287109     
  -2.5499999523162842        6.8499999046325684        123.32129669189453     
  -2.5499999523162842        6.9000000953674316        123.79447937011719     
  -2.5499999523162842        6.9500002861022949        124.27301788330078     
  -2.5499999523162842        7.0000000000000000        124.75693511962891     
  -2.5499999523162842        7.0500001907348633        125.24628448486328     
  -2.5499999523162842        7.0999999046325684        125.74109649658203     
  -2.5499999523162842        7.1500000953674316        126.24142456054688     
  -2.5499999523162842        7.2000002861022949        126.74729919433594     
  -2.5499999523162842        7.2500000000000000        127.25875854492188     
  -2.5499999523162842        7.3000001907348633        127.77585601806641     
  -2.5499999523162842        7.3499999046325684        128.29861450195312     
  -2.5499999523162842        7.4000000953674316        128.82708740234375     
  -2.5499999523162842        7.4500002861022949        129.36132812500000     
  -2.5499999523162842        7.5000000000000000        129.90135192871094     
  -2.5499999523162842        7.5500001907348633        130.44721984863281     
  -2.5499999523162842        7.5999999046325684        130.99896240234375     
  -2.5499999523162842        7.6500000953674316        131.55664062500000     
  -2.5499999523162842        7.7000002861022949        132.12026977539062     
  -2.5499999523162842        7.7500000000000000        132.68991088867188     
  -2.5499999523162842        7.8000001907348633        133.26560974121094     
  -2.5499999523162842        7.8499999046325684        133.84738159179688     
  -2.5499999523162842        7.9000000953674316        134.43530273437500     
  -2.5499999523162842        7.9500002861022949        135.02938842773438     
  -2.5499999523162842        8.0000000000000000        135.62969970703125     
  -2.5499999523162842        8.0500001907348633        136.23628234863281     
  -2.5499999523162842        8.1000003814697266        136.84918212890625     
  -2.5499999523162842        8.1500005722045898        137.46841430664062     
  -2.5499999523162842        8.1999998092651367        138.09403991699219     
  -2.5499999523162842        8.2500000000000000        138.72610473632812     
  -2.5499999523162842        8.3000001907348633        139.36466979980469     
  -2.5499999523162842        8.3500003814697266        140.00975036621094     
  -2.5499999523162842        8.4000005722045898        140.66140747070312     
  -2.5499999523162842        8.4499998092651367        141.31965637207031     
  -2.5499999523162842        8.5000000000000000        141.98458862304688     
  -2.5499999523162842        8.5500001907348633        142.65621948242188     
  -2.5499999523162842        8.6000003814697266        143.33460998535156     
  -2.5499999523162842        8.6500005722045898        144.01979064941406     
  -2.5499999523162842        8.6999998092651367        144.71179199218750     
  -2.5499999523162842        8.7500000000000000        145.41070556640625     
  -2.5499999523162842        8.8000001907348633        146.11654663085938     
  -2.5499999523162842        8.8500003814697266        146.82936096191406     
  -2.5499999523162842        8.9000005722045898        147.54919433593750     
  -2.5499999523162842        8.9499998092651367        148.27607727050781     
  -2.5499999523162842        9.0000000000000000        149.01010131835938     
  -2.5499999523162842        9.0500001907348633        149.75128173828125     
  -2.5499999523162842        9.1000003814697266        150.49967956542969     
  -2.5499999523162842        9.1500005722045898        151.25532531738281     
  -2.5499999523162842        9.1999998092651367        152.01824951171875     
  -2.5499999523162842        9.2500000000000000        152.78854370117188     
  -2.5499999523162842        9.3000001907348633        153.56622314453125     
  -2.5499999523162842        9.3500003814697266        154.35136413574219     
  -2.5499999523162842        9.4000005722045898        155.14398193359375     
  -2.5499999523162842        9.4499998092651367        155.94412231445312     
  -2.5499999523162842        9.5000000000000000        156.75186157226562     
  -2.5499999523162842        9.5500001907348633        157.56723022460938     
  -2.5499999523162842        9.6000003814697266        158.39027404785156     
  -2.5499999523162842        9.6500005722045898        159.22105407714844     
  -2.5499999523162842        9.6999998092651367        160.05960083007812     
  -2.5499999523162842        9.7500000000000000        160.90597534179688     
  -2.5499999523162842        9.8000001907348633        161.76022338867188     
  -2.5499999523162842        9.8500003814697266        162.62240600585938     
  -2.5499999523162842        9.9000005722045898        163.49255371093750     
  -2.5499999523162842        9.9499998092651367        164.37069702148438     
  -2.5499999523162842        10.000000000000000        165.25692749023438     
  -2.5499999523162842        10.050000190734863        166.15129089355469     
  -2.5499999523162842        10.100000381469727        167.05380249023438     
  -2.5499999523162842        10.150000572204590        167.96453857421875     
  -2.5499999523162842        10.199999809265137        168.88352966308594     
  -2.5499999523162842        10.250000000000000        169.81085205078125     
  -2.5499999523162842        10.300000190734863        170.74653625488281     
  -2.5499999523162842        10.350000381469727        171.69064331054688     
  -2.5499999523162842        10.400000572204590        172.64321899414062     
  -2.5499999523162842        10.449999809265137        173.60429382324219     
  -2.5499999523162842        10.500000000000000        174.57394409179688     
  -2.5499999523162842        10.550000190734863        175.55223083496094     
  -2.5499999523162842        10.600000381469727        176.53916931152344     
  -2.5499999523162842        10.650000572204590        177.53483581542969     
  -2.5499999523162842        10.699999809265137        178.53926086425781     
  -2.5499999523162842        10.750000000000000        179.55252075195312     
  -2.5499999523162842        10.800000190734863        180.57466125488281     
  -2.5499999523162842        10.850000381469727        181.60572814941406     
  -2.5499999523162842        10.900000572204590        182.64578247070312     
  -2.5499999523162842        10.949999809265137        183.69483947753906     
  -2.5499999523162842        11.000000000000000        184.75299072265625     
  -2.5499999523162842        11.050000190734863        185.82028198242188     
  -2.5499999523162842        11.100000381469727        186.89677429199219     
  -2.5499999523162842        11.150000572204590        187.98249816894531     
  -2.5499999523162842        11.199999809265137        189.07748413085938     
  -2.5499999523162842        11.250000000000000        190.18183898925781     
  -2.5499999523162842        11.300000190734863        191.29560852050781     
  -2.5499999523162842        11.350000381469727        192.41882324218750     
  -2.5499999523162842        11.400000572204590        193.55152893066406     
  -2.5499999523162842        11.449999809265137        194.69378662109375     
  -2.5499999523162842        11.500000000000000        195.84567260742188     
  -2.5499999523162842        11.550000190734863        197.00723266601562     
  -2.5499999523162842        11.600000381469727        198.17849731445312     
  -2.5499999523162842        11.650000572204590        199.35954284667969     
  -2.5499999523162842        11.699999809265137        200.55039978027344     
  -2.5499999523162842        11.750000000000000        201.75115966796875     
  -2.5499999523162842        11.800000190734863        202.96185302734375     
  -2.5499999523162842        11.850000381469727        204.18254089355469     
  -2.5499999523162842        11.900000572204590        205.41328430175781     
  -2.5499999523162842        11.949999809265137        206.65408325195312     
  -2.5499999523162842        12.000000000000000        207.90509033203125     
  -2.5499999523162842        12.050000190734863        209.16629028320312     
  -2.5499999523162842        12.100000381469727        210.43775939941406     
  -2.5499999523162842        12.150000572204590        211.71955871582031     
  -2.5499999523162842        12.199999809265137        213.01170349121094     
  -2.5499999523162842        12.250000000000000        214.31431579589844     
  -2.5499999523162842        12.300000190734863        215.62741088867188     
  -2.5499999523162842        12.350000381469727        216.95106506347656     
  -2.5499999523162842        12.400000572204590        218.28530883789062     
  -2.5499999523162842        12.449999809265137        219.63020324707031     
  -2.5499999523162842        12.500000000000000        220.98582458496094     
  -2.5499999523162842        12.550000190734863        222.35223388671875     
  -2.5499999523162842        12.600000381469727        223.72946166992188     
  -2.5499999523162842        12.650000572204590        225.11756896972656     
  -2.5499999523162842        12.699999809265137        226.51660156250000     
  -2.5499999523162842        12.750000000000000        227.92666625976562     
  -2.5499999523162842        12.800000190734863        229.34779357910156     
  -2.5499999523162842        12.850000381469727        230.78002929687500     
  -2.5499999523162842        12.900000572204590        232.22344970703125     
  -2.5499999523162842        12.949999809265137        233.67807006835938     
  -2.5499999523162842        13.000000000000000        235.14399719238281     
  -2.5499999523162842        13.050000190734863        236.62129211425781     
  -2.5499999523162842        13.100000381469727        238.10998535156250     
  -2.5499999523162842        13.150000572204590        239.61013793945312     
  -2.5499999523162842        13.199999809265137        241.12179565429688     
  -2.5499999523162842        13.250000000000000        242.64506530761719     
  -2.5499999523162842        13.300000190734863        244.17997741699219     
  -2.5499999523162842        13.350000381469727        245.72659301757812     
  -2.5499999523162842        13.400000572204590        247.28497314453125     
  -2.5499999523162842        13.449999809265137        248.85513305664062     
  -2.5499999523162842        13.500000000000000        250.43721008300781     
  -2.5499999523162842        13.550000190734863        252.03121948242188     
  -2.5499999523162842        13.600000381469727        253.63723754882812     
  -2.5499999523162842        13.650000572204590        255.25532531738281     
  -2.5499999523162842        13.699999809265137        256.88549804687500     
  -2.5499999523162842        13.750000000000000        258.52786254882812     
  -2.5499999523162842        13.800000190734863        260.18249511718750     
  -2.5499999523162842        13.850000381469727        261.84939575195312     
  -2.5499999523162842        13.900000572204590        263.52868652343750     
  -2.5499999523162842        13.949999809265137        265.22036743164062     
  -2.5499999523162842        14.000000000000000        266.92456054687500     
  -2.5499999523162842        14.050000190734863        268.64129638671875     
  -2.5499999523162842        14.100000381469727        270.37063598632812     
  -2.5499999523162842        14.150000572204590        272.11264038085938     
  -2.5499999523162842        14.199999809265137        273.86737060546875     
  -2.5499999523162842        14.250000000000000        275.63488769531250     
  -2.5499999523162842        14.300000190734863        277.41528320312500     
  -2.5499999523162842        14.350000381469727        279.20861816406250     
  -2.5499999523162842        14.400000572204590        281.01489257812500     
  -2.5499999523162842        14.449999809265137        282.83419799804688     
  -2.5499999523162842        14.500000000000000        284.66662597656250     
  -2.5499999523162842        14.550000190734863        286.51223754882812     
  -2.5499999523162842        14.600000381469727        288.37106323242188     
  -2.5499999523162842        14.650000572204590        290.24319458007812     
  -2.5499999523162842        14.699999809265137        292.12863159179688     
  -2.5499999523162842        14.750000000000000        294.02752685546875     
  -2.5499999523162842        14.800000190734863        295.93991088867188     
  -2.5499999523162842        14.850000381469727        297.86584472656250     
  -2.5499999523162842        14.900000572204590        299.80538940429688     
  -2.5499999523162842        14.949999809265137        301.75857543945312     
  -2.5499999523162842        15.000000000000000        303.72552490234375     
  -2.5499999523162842        15.050000190734863        305.70629882812500     
  -2.5499999523162842        15.100000381469727        307.70092773437500     
  -2.5499999523162842        15.150000572204590        309.70947265625000     
  -2.5499999523162842        15.199999809265137        311.73199462890625     
  -2.5499999523162842        15.250000000000000        313.76861572265625     
  -2.5499999523162842        15.300000190734863        315.81936645507812     
  -2.5499999523162842        15.350000381469727        317.88430786132812     
  -2.5499999523162842        15.400000572204590        319.96350097656250     
  -2.5499999523162842        15.449999809265137        322.05697631835938     
  -2.5499999523162842        15.500000000000000        324.16485595703125     
  -2.5499999523162842        15.550000190734863        326.28723144531250     
  -2.5499999523162842        15.600000381469727        328.42410278320312     
  -2.5499999523162842        15.650000572204590        330.57556152343750     
  -2.5499999523162842        15.699999809265137        332.74163818359375     
  -2.5499999523162842        15.750000000000000        334.92248535156250     
  -2.5499999523162842        15.800000190734863        337.11810302734375     
  -2.5499999523162842        15.850000381469727        339.32858276367188     
  -2.5499999523162842        15.900000572204590        341.55398559570312     
  -2.5499999523162842        15.949999809265137        343.79431152343750     
  -2.5499999523162842        16.000000000000000        346.04974365234375     
  -2.5499999523162842        16.050001144409180        348.32034301757812     
  -2.5499999523162842        16.100000381469727        350.60601806640625     
  -2.5499999523162842        16.149999618530273        352.90698242187500     
  -2.5499999523162842        16.200000762939453        355.22332763671875     
  -2.5499999523162842        16.250000000000000        357.55499267578125     
  -2.5499999523162842        16.300001144409180        359.90222167968750     
  -2.5499999523162842        16.350000381469727        362.26486206054688     
  -2.5499999523162842        16.399999618530273        364.64309692382812     
  -2.5499999523162842        16.450000762939453        367.03710937500000     
  -2.5499999523162842        16.500000000000000        369.44674682617188     
  -2.5499999523162842        16.550001144409180        371.87228393554688     
  -2.5499999523162842        16.600000381469727        374.31359863281250     
  -2.5499999523162842        16.649999618530273        376.77084350585938     
  -2.5499999523162842        16.700000762939453        379.24417114257812     
  -2.5499999523162842        16.750000000000000        381.73352050781250     
  -2.5499999523162842        16.800001144409180        384.23910522460938     
  -2.5499999523162842        16.850000381469727        386.76080322265625     
  -2.5499999523162842        16.899999618530273        389.29876708984375     
  -2.5499999523162842        16.950000762939453        391.85321044921875     
  -2.5499999523162842        17.000000000000000        394.42398071289062     
  -2.5499999523162842        17.050001144409180        397.01135253906250     
  -2.5499999523162842        17.100000381469727        399.61517333984375     
  -2.5499999523162842        17.149999618530273        402.23562622070312     
  -2.5499999523162842        17.200000762939453        404.87292480468750     
  -2.5499999523162842        17.250000000000000        407.52688598632812     
  -2.5499999523162842        17.300001144409180        410.19778442382812     
  -2.5499999523162842        17.350000381469727        412.88549804687500     
  -2.5499999523162842        17.399999618530273        415.59024047851562     
  -2.5499999523162842        17.450000762939453        418.31213378906250     
  -2.5499999523162842        17.500000000000000        421.05105590820312     
  -2.5499999523162842        17.550001144409180        423.80728149414062     
  -2.5499999523162842        17.600000381469727        426.58068847656250     
  -2.5499999523162842        17.649999618530273        429.37145996093750     
  -2.5499999523162842        17.700000762939453        432.17974853515625     
  -2.5499999523162842        17.750000000000000        435.00543212890625     
  -2.5499999523162842        17.800001144409180        437.84878540039062     
  -2.5499999523162842        17.850000381469727        440.70968627929688     
  -2.5499999523162842        17.899999618530273        443.58828735351562     
  -2.5499999523162842        17.950000762939453        446.48480224609375     
  -2.5499999523162842        18.000000000000000        449.39904785156250     
  -2.5499999523162842        18.050001144409180        452.33135986328125     
  -2.5499999523162842        18.100000381469727        455.28155517578125     
  -2.5499999523162842        18.149999618530273        458.24981689453125     
  -2.5499999523162842        18.200000762939453        461.23635864257812     
  -2.5499999523162842        18.250000000000000        464.24102783203125     
  -2.5499999523162842        18.300001144409180        467.26409912109375     
  -2.5499999523162842        18.350000381469727        470.30545043945312     
  -2.5499999523162842        18.399999618530273        473.36523437500000     
  -2.5499999523162842        18.450000762939453        476.44366455078125     
  -2.5499999523162842        18.500000000000000        479.54058837890625     
  -2.5499999523162842        18.550001144409180        482.65628051757812     
  -2.5499999523162842        18.600000381469727        485.79061889648438     
  -2.5499999523162842        18.649999618530273        488.94378662109375     
  -2.5499999523162842        18.700000762939453        492.11596679687500     
  -2.5499999523162842        18.750000000000000        495.30700683593750     
  -2.5499999523162842        18.800001144409180        498.51724243164062     
  -2.5499999523162842        18.850000381469727        501.74645996093750     
  -2.5499999523162842        18.899999618530273        504.99487304687500     
  -2.5499999523162842        18.950000762939453        508.26269531250000     
  -2.5499999523162842        19.000000000000000        511.54974365234375     
  -2.5499999523162842        19.050001144409180        514.85638427734375     
  -2.5499999523162842        19.100000381469727        518.18237304687500     
  -2.5499999523162842        19.149999618530273        521.52789306640625     
  -2.5499999523162842        19.200000762939453        524.89331054687500     
  -2.5499999523162842        19.250000000000000        528.27825927734375     
  -2.5499999523162842        19.300001144409180        531.68316650390625     
  -2.5499999523162842        19.350000381469727        535.10784912109375     
  -2.5499999523162842        19.399999618530273        538.55249023437500     
  -2.5499999523162842        19.450000762939453        542.01733398437500     
  -2.5499999523162842        19.500000000000000        545.50213623046875     
  -2.5499999523162842        19.550001144409180        549.00732421875000     
  -2.5499999523162842        19.600000381469727        552.53259277343750     
  -2.5499999523162842        19.649999618530273        556.07824707031250     
  -2.5499999523162842        19.700000762939453        559.64447021484375     
  -2.5499999523162842        19.750000000000000        563.23107910156250     
  -2.5499999523162842        19.800001144409180        566.83843994140625     
  -2.5499999523162842        19.850000381469727        570.46630859375000     
  -2.5499999523162842        19.899999618530273        574.11492919921875     
  -2.5499999523162842        19.950000762939453        577.78448486328125     
  -2.5499999523162842        20.000000000000000        581.47485351562500     
  -2.5499999523162842        20.050001144409180        585.18634033203125     
  -2.5499999523162842        20.100000381469727        588.91876220703125     
  -2.5499999523162842        20.149999618530273        592.67236328125000     
  -2.5499999523162842        20.200000762939453        596.44726562500000     
  -2.5499999523162842        20.250000000000000        600.24334716796875     

  -2.5000000000000000       -2.9500000476837158        206.06852722167969     
  -2.5000000000000000       -2.9000000953674316        202.75669860839844     
  -2.5000000000000000       -2.8500001430511475        199.51667785644531     
  -2.5000000000000000       -2.7999999523162842        196.34741210937500     
  -2.5000000000000000       -2.7500000000000000        193.24795532226562     
  -2.5000000000000000       -2.7000000476837158        190.21723937988281     
  -2.5000000000000000       -2.6500000953674316        187.25431823730469     
  -2.5000000000000000       -2.6000001430511475        184.35815429687500     
  -2.5000000000000000       -2.5499999523162842        181.52778625488281     
  -2.5000000000000000       -2.5000000000000000        178.76225280761719     
  -2.5000000000000000       -2.4500000476837158        176.06057739257812     
  -2.5000000000000000       -2.4000000953674316        173.42178344726562     
  -2.5000000000000000       -2.3500001430511475        170.84494018554688     
  -2.5000000000000000       -2.2999999523162842        168.32910156250000     
  -2.5000000000000000       -2.2500000000000000        165.87332153320312     
  -2.5000000000000000       -2.2000000476837158        163.47668457031250     
  -2.5000000000000000       -2.1500000953674316        161.13825988769531     
  -2.5000000000000000       -2.1000001430511475        158.85714721679688     
  -2.5000000000000000       -2.0499999523162842        156.63241577148438     
  -2.5000000000000000       -2.0000000000000000        154.46318054199219     
  -2.5000000000000000       -1.9500000476837158        152.34857177734375     
  -2.5000000000000000       -1.8999999761581421        150.28767395019531     
  -2.5000000000000000       -1.8500000238418579        148.27963256835938     
  -2.5000000000000000       -1.8000000715255737        146.32357788085938     
  -2.5000000000000000       -1.7500000000000000        144.41864013671875     
  -2.5000000000000000       -1.7000000476837158        142.56398010253906     
  -2.5000000000000000       -1.6499999761581421        140.75872802734375     
  -2.5000000000000000       -1.6000000238418579        139.00209045410156     
  -2.5000000000000000       -1.5500000715255737        137.29319763183594     
  -2.5000000000000000       -1.5000000000000000        135.63125610351562     
  -2.5000000000000000       -1.4500000476837158        134.01542663574219     
  -2.5000000000000000       -1.3999999761581421        132.44493103027344     
  -2.5000000000000000       -1.3500000238418579        130.91894531250000     
  -2.5000000000000000       -1.3000000715255737        129.43669128417969     
  -2.5000000000000000       -1.2500000000000000        127.99738311767578     
  -2.5000000000000000       -1.2000000476837158        126.60025787353516     
  -2.5000000000000000       -1.1499999761581421        125.24452209472656     
  -2.5000000000000000       -1.1000000238418579        123.92943572998047     
  -2.5000000000000000       -1.0500000715255737        122.65424346923828     
  -2.5000000000000000       -1.0000000000000000        121.41819000244141     
  -2.5000000000000000      -0.94999998807907104        120.22054290771484     
  -2.5000000000000000      -0.90000003576278687        119.06057739257812     
  -2.5000000000000000      -0.85000002384185791        117.93756866455078     
  -2.5000000000000000      -0.80000001192092896        116.85080718994141     
  -2.5000000000000000      -0.75000000000000000        115.79957580566406     
  -2.5000000000000000      -0.69999998807907104        114.78318023681641     
  -2.5000000000000000      -0.65000003576278687        113.80093383789062     
  -2.5000000000000000      -0.60000002384185791        112.85214233398438     
  -2.5000000000000000      -0.55000001192092896        111.93613433837891     
  -2.5000000000000000      -0.50000000000000000        111.05225372314453     
  -2.5000000000000000      -0.45000001788139343        110.19982147216797     
  -2.5000000000000000      -0.40000000596046448        109.37818908691406     
  -2.5000000000000000      -0.34999999403953552        108.58671569824219     
  -2.5000000000000000      -0.30000001192092896        107.82476043701172     
  -2.5000000000000000      -0.25000000000000000        107.09169769287109     
  -2.5000000000000000      -0.20000000298023224        106.38690185546875     
  -2.5000000000000000      -0.15000000596046448        105.70975494384766     
  -2.5000000000000000      -0.10000000149011612        105.05965423583984     
  -2.5000000000000000       -5.0000000745058060E-002   104.43599700927734     
  -2.5000000000000000        0.0000000000000000        103.83818817138672     
  -2.5000000000000000        5.0000000745058060E-002   103.26564788818359     
  -2.5000000000000000       0.10000000149011612        102.71780395507812     
  -2.5000000000000000       0.15000000596046448        102.19407653808594     
  -2.5000000000000000       0.20000000298023224        101.69391632080078     
  -2.5000000000000000       0.25000000000000000        101.21675872802734     
  -2.5000000000000000       0.30000001192092896        100.76206970214844     
  -2.5000000000000000       0.34999999403953552        100.32929992675781     
  -2.5000000000000000       0.40000000596046448        99.917915344238281     
  -2.5000000000000000       0.45000001788139343        99.527404785156250     
  -2.5000000000000000       0.50000000000000000        99.157249450683594     
  -2.5000000000000000       0.55000001192092896        98.806938171386719     
  -2.5000000000000000       0.60000002384185791        98.475975036621094     
  -2.5000000000000000       0.65000003576278687        98.163856506347656     
  -2.5000000000000000       0.69999998807907104        97.870117187500000     
  -2.5000000000000000       0.75000000000000000        97.594261169433594     
  -2.5000000000000000       0.80000001192092896        97.335830688476562     
  -2.5000000000000000       0.85000002384185791        97.094352722167969     
  -2.5000000000000000       0.90000003576278687        96.869384765625000     
  -2.5000000000000000       0.94999998807907104        96.660476684570312     
  -2.5000000000000000        1.0000000000000000        96.467185974121094     
  -2.5000000000000000        1.0500000715255737        96.289085388183594     
  -2.5000000000000000        1.1000000238418579        96.125747680664062     
  -2.5000000000000000        1.1499999761581421        95.976760864257812     
  -2.5000000000000000        1.2000000476837158        95.841705322265625     
  -2.5000000000000000        1.2500000000000000        95.720199584960938     
  -2.5000000000000000        1.3000000715255737        95.611831665039062     
  -2.5000000000000000        1.3500000238418579        95.516235351562500     
  -2.5000000000000000        1.3999999761581421        95.433013916015625     
  -2.5000000000000000        1.4500000476837158        95.361808776855469     
  -2.5000000000000000        1.5000000000000000        95.302246093750000     
  -2.5000000000000000        1.5500000715255737        95.253990173339844     
  -2.5000000000000000        1.6000000238418579        95.216674804687500     
  -2.5000000000000000        1.6499999761581421        95.189971923828125     
  -2.5000000000000000        1.7000000476837158        95.173545837402344     
  -2.5000000000000000        1.7500000000000000        95.167076110839844     
  -2.5000000000000000        1.8000000715255737        95.170234680175781     
  -2.5000000000000000        1.8500000238418579        95.182723999023438     
  -2.5000000000000000        1.8999999761581421        95.204246520996094     
  -2.5000000000000000        1.9500000476837158        95.234489440917969     
  -2.5000000000000000        2.0000000000000000        95.273185729980469     
  -2.5000000000000000        2.0499999523162842        95.320053100585938     
  -2.5000000000000000        2.1000001430511475        95.374809265136719     
  -2.5000000000000000        2.1500000953674316        95.437210083007812     
  -2.5000000000000000        2.2000000476837158        95.506980895996094     
  -2.5000000000000000        2.2500000000000000        95.583885192871094     
  -2.5000000000000000        2.2999999523162842        95.667686462402344     
  -2.5000000000000000        2.3500001430511475        95.758140563964844     
  -2.5000000000000000        2.4000000953674316        95.855026245117188     
  -2.5000000000000000        2.4500000476837158        95.958137512207031     
  -2.5000000000000000        2.5000000000000000        96.067253112792969     
  -2.5000000000000000        2.5499999523162842        96.182167053222656     
  -2.5000000000000000        2.6000001430511475        96.302703857421875     
  -2.5000000000000000        2.6500000953674316        96.428657531738281     
  -2.5000000000000000        2.7000000476837158        96.559860229492188     
  -2.5000000000000000        2.7500000000000000        96.696136474609375     
  -2.5000000000000000        2.7999999523162842        96.837326049804688     
  -2.5000000000000000        2.8500001430511475        96.983268737792969     
  -2.5000000000000000        2.9000000953674316        97.133819580078125     
  -2.5000000000000000        2.9500000476837158        97.288833618164062     
  -2.5000000000000000        3.0000000000000000        97.448188781738281     
  -2.5000000000000000        3.0499999523162842        97.611747741699219     
  -2.5000000000000000        3.1000001430511475        97.779396057128906     
  -2.5000000000000000        3.1500000953674316        97.951026916503906     
  -2.5000000000000000        3.2000000476837158        98.126533508300781     
  -2.5000000000000000        3.2500000000000000        98.305824279785156     
  -2.5000000000000000        3.2999999523162842        98.488807678222656     
  -2.5000000000000000        3.3500001430511475        98.675415039062500     
  -2.5000000000000000        3.4000000953674316        98.865562438964844     
  -2.5000000000000000        3.4500000476837158        99.059196472167969     
  -2.5000000000000000        3.5000000000000000        99.256248474121094     
  -2.5000000000000000        3.5499999523162842        99.456680297851562     
  -2.5000000000000000        3.6000001430511475        99.660446166992188     
  -2.5000000000000000        3.6500000953674316        99.867507934570312     
  -2.5000000000000000        3.7000000476837158        100.07785034179688     
  -2.5000000000000000        3.7500000000000000        100.29145050048828     
  -2.5000000000000000        3.7999999523162842        100.50829315185547     
  -2.5000000000000000        3.8500001430511475        100.72837829589844     
  -2.5000000000000000        3.9000000953674316        100.95171356201172     
  -2.5000000000000000        3.9500000476837158        101.17831420898438     
  -2.5000000000000000        4.0000000000000000        101.40818786621094     
  -2.5000000000000000        4.0500001907348633        101.64137268066406     
  -2.5000000000000000        4.0999999046325684        101.87789154052734     
  -2.5000000000000000        4.1500000953674316        102.11779022216797     
  -2.5000000000000000        4.2000002861022949        102.36108398437500     
  -2.5000000000000000        4.2500000000000000        102.60781860351562     
  -2.5000000000000000        4.3000001907348633        102.85801696777344     
  -2.5000000000000000        4.3499999046325684        103.11170959472656     
  -2.5000000000000000        4.4000000953674316        103.36894226074219     
  -2.5000000000000000        4.4500002861022949        103.62973785400391     
  -2.5000000000000000        4.5000000000000000        103.89412689208984     
  -2.5000000000000000        4.5500001907348633        104.16214752197266     
  -2.5000000000000000        4.5999999046325684        104.43383026123047     
  -2.5000000000000000        4.6500000953674316        104.70920562744141     
  -2.5000000000000000        4.7000002861022949        104.98831939697266     
  -2.5000000000000000        4.7500000000000000        105.27119445800781     
  -2.5000000000000000        4.8000001907348633        105.55786132812500     
  -2.5000000000000000        4.8499999046325684        105.84835815429688     
  -2.5000000000000000        4.9000000953674316        106.14272308349609     
  -2.5000000000000000        4.9500002861022949        106.44099426269531     
  -2.5000000000000000        5.0000000000000000        106.74318695068359     
  -2.5000000000000000        5.0500001907348633        107.04935455322266     
  -2.5000000000000000        5.0999999046325684        107.35951995849609     
  -2.5000000000000000        5.1500000953674316        107.67372131347656     
  -2.5000000000000000        5.2000002861022949        107.99199676513672     
  -2.5000000000000000        5.2500000000000000        108.31437683105469     
  -2.5000000000000000        5.3000001907348633        108.64089965820312     
  -2.5000000000000000        5.3499999046325684        108.97160339355469     
  -2.5000000000000000        5.4000000953674316        109.30651855468750     
  -2.5000000000000000        5.4500002861022949        109.64568328857422     
  -2.5000000000000000        5.5000000000000000        109.98912811279297     
  -2.5000000000000000        5.5500001907348633        110.33689117431641     
  -2.5000000000000000        5.5999999046325684        110.68901062011719     
  -2.5000000000000000        5.6500000953674316        111.04552459716797     
  -2.5000000000000000        5.7000002861022949        111.40647125244141     
  -2.5000000000000000        5.7500000000000000        111.77188110351562     
  -2.5000000000000000        5.8000001907348633        112.14179229736328     
  -2.5000000000000000        5.8499999046325684        112.51623535156250     
  -2.5000000000000000        5.9000000953674316        112.89526367187500     
  -2.5000000000000000        5.9500002861022949        113.27890014648438     
  -2.5000000000000000        6.0000000000000000        113.66719055175781     
  -2.5000000000000000        6.0500001907348633        114.06016540527344     
  -2.5000000000000000        6.0999999046325684        114.45786285400391     
  -2.5000000000000000        6.1500000953674316        114.86032867431641     
  -2.5000000000000000        6.2000002861022949        115.26759338378906     
  -2.5000000000000000        6.2500000000000000        115.67968750000000     
  -2.5000000000000000        6.3000001907348633        116.09667205810547     
  -2.5000000000000000        6.3499999046325684        116.51856231689453     
  -2.5000000000000000        6.4000000953674316        116.94541168212891     
  -2.5000000000000000        6.4500002861022949        117.37725830078125     
  -2.5000000000000000        6.5000000000000000        117.81412506103516     
  -2.5000000000000000        6.5500001907348633        118.25606536865234     
  -2.5000000000000000        6.5999999046325684        118.70311737060547     
  -2.5000000000000000        6.6500000953674316        119.15531921386719     
  -2.5000000000000000        6.7000002861022949        119.61270141601562     
  -2.5000000000000000        6.7500000000000000        120.07531738281250     
  -2.5000000000000000        6.8000001907348633        120.54319763183594     
  -2.5000000000000000        6.8499999046325684        121.01638031005859     
  -2.5000000000000000        6.9000000953674316        121.49491882324219     
  -2.5000000000000000        6.9500002861022949        121.97884368896484     
  -2.5000000000000000        7.0000000000000000        122.46818542480469     
  -2.5000000000000000        7.0500001907348633        122.96300506591797     
  -2.5000000000000000        7.0999999046325684        123.46332550048828     
  -2.5000000000000000        7.1500000953674316        123.96920013427734     
  -2.5000000000000000        7.2000002861022949        124.48065948486328     
  -2.5000000000000000        7.2500000000000000        124.99774932861328     
  -2.5000000000000000        7.3000001907348633        125.52052307128906     
  -2.5000000000000000        7.3499999046325684        126.04899597167969     
  -2.5000000000000000        7.4000000953674316        126.58322906494141     
  -2.5000000000000000        7.4500002861022949        127.12326049804688     
  -2.5000000000000000        7.5000000000000000        127.66912078857422     
  -2.5000000000000000        7.5500001907348633        128.22087097167969     
  -2.5000000000000000        7.5999999046325684        128.77853393554688     
  -2.5000000000000000        7.6500000953674316        129.34217834472656     
  -2.5000000000000000        7.7000002861022949        129.91181945800781     
  -2.5000000000000000        7.7500000000000000        130.48750305175781     
  -2.5000000000000000        7.8000001907348633        131.06929016113281     
  -2.5000000000000000        7.8499999046325684        131.65719604492188     
  -2.5000000000000000        7.9000000953674316        132.25129699707031     
  -2.5000000000000000        7.9500002861022949        132.85160827636719     
  -2.5000000000000000        8.0000000000000000        133.45819091796875     
  -2.5000000000000000        8.0500001907348633        134.07107543945312     
  -2.5000000000000000        8.1000003814697266        134.69030761718750     
  -2.5000000000000000        8.1500005722045898        135.31594848632812     
  -2.5000000000000000        8.1999998092651367        135.94801330566406     
  -2.5000000000000000        8.2500000000000000        136.58656311035156     
  -2.5000000000000000        8.3000001907348633        137.23164367675781     
  -2.5000000000000000        8.3500003814697266        137.88330078125000     
  -2.5000000000000000        8.4000005722045898        138.54156494140625     
  -2.5000000000000000        8.4499998092651367        139.20648193359375     
  -2.5000000000000000        8.5000000000000000        139.87812805175781     
  -2.5000000000000000        8.5500001907348633        140.55650329589844     
  -2.5000000000000000        8.6000003814697266        141.24168395996094     
  -2.5000000000000000        8.6500005722045898        141.93371582031250     
  -2.5000000000000000        8.6999998092651367        142.63259887695312     
  -2.5000000000000000        8.7500000000000000        143.33843994140625     
  -2.5000000000000000        8.8000001907348633        144.05125427246094     
  -2.5000000000000000        8.8500003814697266        144.77108764648438     
  -2.5000000000000000        8.9000005722045898        145.49800109863281     
  -2.5000000000000000        8.9499998092651367        146.23200988769531     
  -2.5000000000000000        9.0000000000000000        146.97319030761719     
  -2.5000000000000000        9.0500001907348633        147.72157287597656     
  -2.5000000000000000        9.1000003814697266        148.47721862792969     
  -2.5000000000000000        9.1500005722045898        149.24015808105469     
  -2.5000000000000000        9.1999998092651367        150.01043701171875     
  -2.5000000000000000        9.2500000000000000        150.78813171386719     
  -2.5000000000000000        9.3000001907348633        151.57325744628906     
  -2.5000000000000000        9.3500003814697266        152.36587524414062     
  -2.5000000000000000        9.4000005722045898        153.16603088378906     
  -2.5000000000000000        9.4499998092651367        153.97375488281250     
  -2.5000000000000000        9.5000000000000000        154.78912353515625     
  -2.5000000000000000        9.5500001907348633        155.61216735839844     
  -2.5000000000000000        9.6000003814697266        156.44294738769531     
  -2.5000000000000000        9.6500005722045898        157.28150939941406     
  -2.5000000000000000        9.6999998092651367        158.12786865234375     
  -2.5000000000000000        9.7500000000000000        158.98213195800781     
  -2.5000000000000000        9.8000001907348633        159.84429931640625     
  -2.5000000000000000        9.8500003814697266        160.71444702148438     
  -2.5000000000000000        9.9000005722045898        161.59262084960938     
  -2.5000000000000000        9.9499998092651367        162.47883605957031     
  -2.5000000000000000        10.000000000000000        163.37318420410156     
  -2.5000000000000000        10.050000190734863        164.27571105957031     
  -2.5000000000000000        10.100000381469727        165.18644714355469     
  -2.5000000000000000        10.150000572204590        166.10545349121094     
  -2.5000000000000000        10.199999809265137        167.03274536132812     
  -2.5000000000000000        10.250000000000000        167.96844482421875     
  -2.5000000000000000        10.300000190734863        168.91255187988281     
  -2.5000000000000000        10.350000381469727        169.86511230468750     
  -2.5000000000000000        10.400000572204590        170.82620239257812     
  -2.5000000000000000        10.449999809265137        171.79585266113281     
  -2.5000000000000000        10.500000000000000        172.77412414550781     
  -2.5000000000000000        10.550000190734863        173.76107788085938     
  -2.5000000000000000        10.600000381469727        174.75674438476562     
  -2.5000000000000000        10.650000572204590        175.76118469238281     
  -2.5000000000000000        10.699999809265137        176.77442932128906     
  -2.5000000000000000        10.750000000000000        177.79656982421875     
  -2.5000000000000000        10.800000190734863        178.82763671875000     
  -2.5000000000000000        10.850000381469727        179.86767578125000     
  -2.5000000000000000        10.900000572204590        180.91674804687500     
  -2.5000000000000000        10.949999809265137        181.97488403320312     
  -2.5000000000000000        11.000000000000000        183.04219055175781     
  -2.5000000000000000        11.050000190734863        184.11866760253906     
  -2.5000000000000000        11.100000381469727        185.20439147949219     
  -2.5000000000000000        11.150000572204590        186.29940795898438     
  -2.5000000000000000        11.199999809265137        187.40374755859375     
  -2.5000000000000000        11.250000000000000        188.51750183105469     
  -2.5000000000000000        11.300000190734863        189.64071655273438     
  -2.5000000000000000        11.350000381469727        190.77342224121094     
  -2.5000000000000000        11.400000572204590        191.91571044921875     
  -2.5000000000000000        11.449999809265137        193.06756591796875     
  -2.5000000000000000        11.500000000000000        194.22912597656250     
  -2.5000000000000000        11.550000190734863        195.40039062500000     
  -2.5000000000000000        11.600000381469727        196.58143615722656     
  -2.5000000000000000        11.650000572204590        197.77232360839844     
  -2.5000000000000000        11.699999809265137        198.97305297851562     
  -2.5000000000000000        11.750000000000000        200.18374633789062     
  -2.5000000000000000        11.800000190734863        201.40443420410156     
  -2.5000000000000000        11.850000381469727        202.63517761230469     
  -2.5000000000000000        11.900000572204590        203.87600708007812     
  -2.5000000000000000        11.949999809265137        205.12698364257812     
  -2.5000000000000000        12.000000000000000        206.38818359375000     
  -2.5000000000000000        12.050000190734863        207.65965270996094     
  -2.5000000000000000        12.100000381469727        208.94145202636719     
  -2.5000000000000000        12.150000572204590        210.23362731933594     
  -2.5000000000000000        12.199999809265137        211.53620910644531     
  -2.5000000000000000        12.250000000000000        212.84931945800781     
  -2.5000000000000000        12.300000190734863        214.17295837402344     
  -2.5000000000000000        12.350000381469727        215.50721740722656     
  -2.5000000000000000        12.400000572204590        216.85212707519531     
  -2.5000000000000000        12.449999809265137        218.20771789550781     
  -2.5000000000000000        12.500000000000000        219.57412719726562     
  -2.5000000000000000        12.550000190734863        220.95135498046875     
  -2.5000000000000000        12.600000381469727        222.33946228027344     
  -2.5000000000000000        12.650000572204590        223.73852539062500     
  -2.5000000000000000        12.699999809265137        225.14855957031250     
  -2.5000000000000000        12.750000000000000        226.56968688964844     
  -2.5000000000000000        12.800000190734863        228.00192260742188     
  -2.5000000000000000        12.850000381469727        229.44534301757812     
  -2.5000000000000000        12.900000572204590        230.89999389648438     
  -2.5000000000000000        12.949999809265137        232.36589050292969     
  -2.5000000000000000        13.000000000000000        233.84318542480469     
  -2.5000000000000000        13.050000190734863        235.33187866210938     
  -2.5000000000000000        13.100000381469727        236.83203125000000     
  -2.5000000000000000        13.150000572204590        238.34371948242188     
  -2.5000000000000000        13.199999809265137        239.86695861816406     
  -2.5000000000000000        13.250000000000000        241.40187072753906     
  -2.5000000000000000        13.300000190734863        242.94848632812500     
  -2.5000000000000000        13.350000381469727        244.50686645507812     
  -2.5000000000000000        13.400000572204590        246.07705688476562     
  -2.5000000000000000        13.449999809265137        247.65910339355469     
  -2.5000000000000000        13.500000000000000        249.25312805175781     
  -2.5000000000000000        13.550000190734863        250.85913085937500     
  -2.5000000000000000        13.600000381469727        252.47721862792969     
  -2.5000000000000000        13.650000572204590        254.10740661621094     
  -2.5000000000000000        13.699999809265137        255.74975585937500     
  -2.5000000000000000        13.750000000000000        257.40438842773438     
  -2.5000000000000000        13.800000190734863        259.07128906250000     
  -2.5000000000000000        13.850000381469727        260.75057983398438     
  -2.5000000000000000        13.900000572204590        262.44229125976562     
  -2.5000000000000000        13.949999809265137        264.14645385742188     
  -2.5000000000000000        14.000000000000000        265.86318969726562     
  -2.5000000000000000        14.050000190734863        267.59252929687500     
  -2.5000000000000000        14.100000381469727        269.33453369140625     
  -2.5000000000000000        14.150000572204590        271.08929443359375     
  -2.5000000000000000        14.199999809265137        272.85678100585938     
  -2.5000000000000000        14.250000000000000        274.63717651367188     
  -2.5000000000000000        14.300000190734863        276.43051147460938     
  -2.5000000000000000        14.350000381469727        278.23678588867188     
  -2.5000000000000000        14.400000572204590        280.05612182617188     
  -2.5000000000000000        14.449999809265137        281.88851928710938     
  -2.5000000000000000        14.500000000000000        283.73413085937500     
  -2.5000000000000000        14.550000190734863        285.59295654296875     
  -2.5000000000000000        14.600000381469727        287.46508789062500     
  -2.5000000000000000        14.650000572204590        289.35055541992188     
  -2.5000000000000000        14.699999809265137        291.24942016601562     
  -2.5000000000000000        14.750000000000000        293.16180419921875     
  -2.5000000000000000        14.800000190734863        295.08773803710938     
  -2.5000000000000000        14.850000381469727        297.02728271484375     
  -2.5000000000000000        14.900000572204590        298.98049926757812     
  -2.5000000000000000        14.949999809265137        300.94741821289062     
  -2.5000000000000000        15.000000000000000        302.92819213867188     
  -2.5000000000000000        15.050000190734863        304.92282104492188     
  -2.5000000000000000        15.100000381469727        306.93136596679688     
  -2.5000000000000000        15.150000572204590        308.95391845703125     
  -2.5000000000000000        15.199999809265137        310.99050903320312     
  -2.5000000000000000        15.250000000000000        313.04125976562500     
  -2.5000000000000000        15.300000190734863        315.10617065429688     
  -2.5000000000000000        15.350000381469727        317.18539428710938     
  -2.5000000000000000        15.400000572204590        319.27890014648438     
  -2.5000000000000000        15.449999809265137        321.38674926757812     
  -2.5000000000000000        15.500000000000000        323.50912475585938     
  -2.5000000000000000        15.550000190734863        325.64599609375000     
  -2.5000000000000000        15.600000381469727        327.79745483398438     
  -2.5000000000000000        15.650000572204590        329.96359252929688     
  -2.5000000000000000        15.699999809265137        332.14437866210938     
  -2.5000000000000000        15.750000000000000        334.33999633789062     
  -2.5000000000000000        15.800000190734863        336.55047607421875     
  -2.5000000000000000        15.850000381469727        338.77587890625000     
  -2.5000000000000000        15.900000572204590        341.01623535156250     
  -2.5000000000000000        15.949999809265137        343.27163696289062     
  -2.5000000000000000        16.000000000000000        345.54217529296875     
  -2.5000000000000000        16.050001144409180        347.82797241210938     
  -2.5000000000000000        16.100000381469727        350.12890625000000     
  -2.5000000000000000        16.149999618530273        352.44519042968750     
  -2.5000000000000000        16.200000762939453        354.77694702148438     
  -2.5000000000000000        16.250000000000000        357.12405395507812     
  -2.5000000000000000        16.300001144409180        359.48678588867188     
  -2.5000000000000000        16.350000381469727        361.86505126953125     
  -2.5000000000000000        16.399999618530273        364.25894165039062     
  -2.5000000000000000        16.450000762939453        366.66867065429688     
  -2.5000000000000000        16.500000000000000        369.09411621093750     
  -2.5000000000000000        16.550001144409180        371.53552246093750     
  -2.5000000000000000        16.600000381469727        373.99276733398438     
  -2.5000000000000000        16.649999618530273        376.46603393554688     
  -2.5000000000000000        16.700000762939453        378.95544433593750     
  -2.5000000000000000        16.750000000000000        381.46093750000000     
  -2.5000000000000000        16.800001144409180        383.98272705078125     
  -2.5000000000000000        16.850000381469727        386.52072143554688     
  -2.5000000000000000        16.899999618530273        389.07504272460938     
  -2.5000000000000000        16.950000762939453        391.64590454101562     
  -2.5000000000000000        17.000000000000000        394.23318481445312     
  -2.5000000000000000        17.050001144409180        396.83709716796875     
  -2.5000000000000000        17.100000381469727        399.45758056640625     
  -2.5000000000000000        17.149999618530273        402.09475708007812     
  -2.5000000000000000        17.200000762939453        404.74880981445312     
  -2.5000000000000000        17.250000000000000        407.41961669921875     
  -2.5000000000000000        17.300001144409180        410.10745239257812     
  -2.5000000000000000        17.350000381469727        412.81216430664062     
  -2.5000000000000000        17.399999618530273        415.53396606445312     
  -2.5000000000000000        17.450000762939453        418.27297973632812     
  -2.5000000000000000        17.500000000000000        421.02911376953125     
  -2.5000000000000000        17.550001144409180        423.80264282226562     
  -2.5000000000000000        17.600000381469727        426.59338378906250     
  -2.5000000000000000        17.649999618530273        429.40158081054688     
  -2.5000000000000000        17.700000762939453        432.22735595703125     
  -2.5000000000000000        17.750000000000000        435.07061767578125     
  -2.5000000000000000        17.800001144409180        437.93161010742188     
  -2.5000000000000000        17.850000381469727        440.81024169921875     
  -2.5000000000000000        17.899999618530273        443.70663452148438     
  -2.5000000000000000        17.950000762939453        446.62100219726562     
  -2.5000000000000000        18.000000000000000        449.55319213867188     
  -2.5000000000000000        18.050001144409180        452.50347900390625     
  -2.5000000000000000        18.100000381469727        455.47177124023438     
  -2.5000000000000000        18.149999618530273        458.45819091796875     
  -2.5000000000000000        18.200000762939453        461.46298217773438     
  -2.5000000000000000        18.250000000000000        464.48593139648438     
  -2.5000000000000000        18.300001144409180        467.52737426757812     
  -2.5000000000000000        18.350000381469727        470.58718872070312     
  -2.5000000000000000        18.399999618530273        473.66549682617188     
  -2.5000000000000000        18.450000762939453        476.76251220703125     
  -2.5000000000000000        18.500000000000000        479.87811279296875     
  -2.5000000000000000        18.550001144409180        483.01257324218750     
  -2.5000000000000000        18.600000381469727        486.16574096679688     
  -2.5000000000000000        18.649999618530273        489.33779907226562     
  -2.5000000000000000        18.700000762939453        492.52896118164062     
  -2.5000000000000000        18.750000000000000        495.73904418945312     
  -2.5000000000000000        18.800001144409180        498.96838378906250     
  -2.5000000000000000        18.850000381469727        502.21682739257812     
  -2.5000000000000000        18.899999618530273        505.48452758789062     
  -2.5000000000000000        18.950000762939453        508.77169799804688     
  -2.5000000000000000        19.000000000000000        512.07818603515625     
  -2.5000000000000000        19.050001144409180        515.40429687500000     
  -2.5000000000000000        19.100000381469727        518.74987792968750     
  -2.5000000000000000        19.149999618530273        522.11511230468750     
  -2.5000000000000000        19.200000762939453        525.50018310546875     
  -2.5000000000000000        19.250000000000000        528.90496826171875     
  -2.5000000000000000        19.300001144409180        532.32977294921875     
  -2.5000000000000000        19.350000381469727        535.77447509765625     
  -2.5000000000000000        19.399999618530273        539.23913574218750     
  -2.5000000000000000        19.450000762939453        542.72412109375000     
  -2.5000000000000000        19.500000000000000        546.22912597656250     
  -2.5000000000000000        19.550001144409180        549.75457763671875     
  -2.5000000000000000        19.600000381469727        553.30023193359375     
  -2.5000000000000000        19.649999618530273        556.86627197265625     
  -2.5000000000000000        19.700000762939453        560.45306396484375     
  -2.5000000000000000        19.750000000000000        564.06024169921875     
  -2.5000000000000000        19.800001144409180        567.68823242187500     
  -2.5000000000000000        19.850000381469727        571.33685302734375     
  -2.5000000000000000        19.899999618530273        575.00634765625000     
  -2.5000000000000000        19.950000762939453        578.69683837890625     
  -2.5000000000000000        20.000000000000000        582.40820312500000     
  -2.5000000000000000        20.050001144409180        586.14074707031250     
  -2.5000000000000000        20.100000381469727        589.89428710937500     
  -2.5000000000000000        20.149999618530273        593.66906738281250     
  -2.5000000000000000        20.200000762939453        597.46533203125000     
  -2.5000000000000000        20.250000000000000        601.28277587890625     

  -2.4500000476837158       -2.9500000476837158        203.36294555664062     
  -2.4500000476837158       -2.9000000953674316        200.05149841308594     
  -2.4500000476837158       -2.8500001430511475        196.81187438964844     
  -2.4500000476837158       -2.7999999523162842        193.64303588867188     
  -2.4500000476837158       -2.7500000000000000        190.54399108886719     
  -2.4500000476837158       -2.7000000476837158        187.51371765136719     
  -2.4500000476837158       -2.6500000953674316        184.55122375488281     
  -2.4500000476837158       -2.6000001430511475        181.65553283691406     
  -2.4500000476837158       -2.5499999523162842        178.82562255859375     
  -2.4500000476837158       -2.5000000000000000        176.06057739257812     
  -2.4500000476837158       -2.4500000476837158        173.35937500000000     
  -2.4500000476837158       -2.4000000953674316        170.72109985351562     
  -2.4500000476837158       -2.3500001430511475        168.14477539062500     
  -2.4500000476837158       -2.2999999523162842        165.62945556640625     
  -2.4500000476837158       -2.2500000000000000        163.17422485351562     
  -2.4500000476837158       -2.2000000476837158        160.77815246582031     
  -2.4500000476837158       -2.1500000953674316        158.44029235839844     
  -2.4500000476837158       -2.1000001430511475        156.15975952148438     
  -2.4500000476837158       -2.0499999523162842        153.93560791015625     
  -2.4500000476837158       -2.0000000000000000        151.76699829101562     
  -2.4500000476837158       -1.9500000476837158        149.65299987792969     
  -2.4500000476837158       -1.8999999761581421        147.59274291992188     
  -2.4500000476837158       -1.8500000238418579        145.58534240722656     
  -2.4500000476837158       -1.8000000715255737        143.62995910644531     
  -2.4500000476837158       -1.7500000000000000        141.72569274902344     
  -2.4500000476837158       -1.7000000476837158        139.87171936035156     
  -2.4500000476837158       -1.6499999761581421        138.06718444824219     
  -2.4500000476837158       -1.6000000238418579        136.31124877929688     
  -2.4500000476837158       -1.5500000715255737        134.60310363769531     
  -2.4500000476837158       -1.5000000000000000        132.94190979003906     
  -2.4500000476837158       -1.4500000476837158        131.32684326171875     
  -2.4500000476837158       -1.3999999761581421        129.75712585449219     
  -2.4500000476837158       -1.3500000238418579        128.23193359375000     
  -2.4500000476837158       -1.3000000715255737        126.75050354003906     
  -2.4500000476837158       -1.2500000000000000        125.31201934814453     
  -2.4500000476837158       -1.2000000476837158        123.91573333740234     
  -2.4500000476837158       -1.1499999761581421        122.56085968017578     
  -2.4500000476837158       -1.1000000238418579        121.24665069580078     
  -2.4500000476837158       -1.0500000715255737        119.97234344482422     
  -2.4500000476837158       -1.0000000000000000        118.73719787597656     
  -2.4500000476837158      -0.94999998807907104        117.54047393798828     
  -2.4500000476837158      -0.90000003576278687        116.38145446777344     
  -2.4500000476837158      -0.85000002384185791        115.25940704345703     
  -2.4500000476837158      -0.80000001192092896        114.17361450195312     
  -2.4500000476837158      -0.75000000000000000        113.12337493896484     
  -2.4500000476837158      -0.69999998807907104        112.10798645019531     
  -2.4500000476837158      -0.65000003576278687        111.12676239013672     
  -2.4500000476837158      -0.60000002384185791        110.17902374267578     
  -2.4500000476837158      -0.55000001192092896        109.26407623291016     
  -2.4500000476837158      -0.50000000000000000        108.38127136230469     
  -2.4500000476837158      -0.45000001788139343        107.52993774414062     
  -2.4500000476837158      -0.40000000596046448        106.70942687988281     
  -2.4500000476837158      -0.34999999403953552        105.91909027099609     
  -2.4500000476837158      -0.30000001192092896        105.15828704833984     
  -2.4500000476837158      -0.25000000000000000        104.42639160156250     
  -2.4500000476837158      -0.20000000298023224        103.72278594970703     
  -2.4500000476837158      -0.15000000596046448        103.04685211181641     
  -2.4500000476837158      -0.10000000149011612        102.39797210693359     
  -2.4500000476837158       -5.0000000745058060E-002   101.77556610107422     
  -2.4500000476837158        0.0000000000000000        101.17902374267578     
  -2.4500000476837158        5.0000000745058060E-002   100.60778045654297     
  -2.4500000476837158       0.10000000149011612        100.06123352050781     
  -2.4500000476837158       0.15000000596046448        99.538841247558594     
  -2.4500000476837158       0.20000000298023224        99.040023803710938     
  -2.4500000476837158       0.25000000000000000        98.564231872558594     
  -2.4500000476837158       0.30000001192092896        98.110931396484375     
  -2.4500000476837158       0.34999999403953552        97.679565429687500     
  -2.4500000476837158       0.40000000596046448        97.269615173339844     
  -2.4500000476837158       0.45000001788139343        96.880554199218750     
  -2.4500000476837158       0.50000000000000000        96.511863708496094     
  -2.4500000476837158       0.55000001192092896        96.163047790527344     
  -2.4500000476837158       0.60000002384185791        95.833595275878906     
  -2.4500000476837158       0.65000003576278687        95.523010253906250     
  -2.4500000476837158       0.69999998807907104        95.230827331542969     
  -2.4500000476837158       0.75000000000000000        94.956550598144531     
  -2.4500000476837158       0.80000001192092896        94.699714660644531     
  -2.4500000476837158       0.85000002384185791        94.459861755371094     
  -2.4500000476837158       0.90000003576278687        94.236534118652344     
  -2.4500000476837158       0.94999998807907104        94.029289245605469     
  -2.4500000476837158        1.0000000000000000        93.837684631347656     
  -2.4500000476837158        1.0500000715255737        93.661293029785156     
  -2.4500000476837158        1.1000000238418579        93.499687194824219     
  -2.4500000476837158        1.1499999761581421        93.352455139160156     
  -2.4500000476837158        1.2000000476837158        93.219184875488281     
  -2.4500000476837158        1.2500000000000000        93.099479675292969     
  -2.4500000476837158        1.3000000715255737        92.992942810058594     
  -2.4500000476837158        1.3500000238418579        92.899185180664062     
  -2.4500000476837158        1.3999999761581421        92.817840576171875     
  -2.4500000476837158        1.4500000476837158        92.748527526855469     
  -2.4500000476837158        1.5000000000000000        92.690895080566406     
  -2.4500000476837158        1.5500000715255737        92.644577026367188     
  -2.4500000476837158        1.6000000238418579        92.609230041503906     
  -2.4500000476837158        1.6499999761581421        92.584518432617188     
  -2.4500000476837158        1.7000000476837158        92.570114135742188     
  -2.4500000476837158        1.7500000000000000        92.565681457519531     
  -2.4500000476837158        1.8000000715255737        92.570907592773438     
  -2.4500000476837158        1.8500000238418579        92.585494995117188     
  -2.4500000476837158        1.8999999761581421        92.609123229980469     
  -2.4500000476837158        1.9500000476837158        92.641517639160156     
  -2.4500000476837158        2.0000000000000000        92.682380676269531     
  -2.4500000476837158        2.0499999523162842        92.731437683105469     
  -2.4500000476837158        2.1000001430511475        92.788414001464844     
  -2.4500000476837158        2.1500000953674316        92.853057861328125     
  -2.4500000476837158        2.2000000476837158        92.925102233886719     
  -2.4500000476837158        2.2500000000000000        93.004302978515625     
  -2.4500000476837158        2.2999999523162842        93.090423583984375     
  -2.4500000476837158        2.3500001430511475        93.183227539062500     
  -2.4500000476837158        2.4000000953674316        93.282493591308594     
  -2.4500000476837158        2.4500000476837158        93.388000488281250     
  -2.4500000476837158        2.5000000000000000        93.499549865722656     
  -2.4500000476837158        2.5499999523162842        93.616920471191406     
  -2.4500000476837158        2.6000001430511475        93.739936828613281     
  -2.4500000476837158        2.6500000953674316        93.868408203125000     
  -2.4500000476837158        2.7000000476837158        94.002151489257812     
  -2.4500000476837158        2.7500000000000000        94.140991210937500     
  -2.4500000476837158        2.7999999523162842        94.284774780273438     
  -2.4500000476837158        2.8500001430511475        94.433341979980469     
  -2.4500000476837158        2.9000000953674316        94.586547851562500     
  -2.4500000476837158        2.9500000476837158        94.744239807128906     
  -2.4500000476837158        3.0000000000000000        94.906295776367188     
  -2.4500000476837158        3.0499999523162842        95.072593688964844     
  -2.4500000476837158        3.1000001430511475        95.243011474609375     
  -2.4500000476837158        3.1500000953674316        95.417434692382812     
  -2.4500000476837158        3.2000000476837158        95.595764160156250     
  -2.4500000476837158        3.2500000000000000        95.777900695800781     
  -2.4500000476837158        3.2999999523162842        95.963775634765625     
  -2.4500000476837158        3.3500001430511475        96.153289794921875     
  -2.4500000476837158        3.4000000953674316        96.346374511718750     
  -2.4500000476837158        3.4500000476837158        96.542976379394531     
  -2.4500000476837158        3.5000000000000000        96.743034362792969     
  -2.4500000476837158        3.5499999523162842        96.946495056152344     
  -2.4500000476837158        3.6000001430511475        97.153320312500000     
  -2.4500000476837158        3.6500000953674316        97.363471984863281     
  -2.4500000476837158        3.7000000476837158        97.576934814453125     
  -2.4500000476837158        3.7500000000000000        97.793685913085938     
  -2.4500000476837158        3.7999999523162842        98.013710021972656     
  -2.4500000476837158        3.8500001430511475        98.237014770507812     
  -2.4500000476837158        3.9000000953674316        98.463592529296875     
  -2.4500000476837158        3.9500000476837158        98.693466186523438     
  -2.4500000476837158        4.0000000000000000        98.926651000976562     
  -2.4500000476837158        4.0500001907348633        99.163169860839844     
  -2.4500000476837158        4.0999999046325684        99.403068542480469     
  -2.4500000476837158        4.1500000953674316        99.646362304687500     
  -2.4500000476837158        4.2000002861022949        99.893096923828125     
  -2.4500000476837158        4.2500000000000000        100.14329528808594     
  -2.4500000476837158        4.3000001907348633        100.39698791503906     
  -2.4500000476837158        4.3499999046325684        100.65422058105469     
  -2.4500000476837158        4.4000000953674316        100.91500854492188     
  -2.4500000476837158        4.4500002861022949        101.17940521240234     
  -2.4500000476837158        4.5000000000000000        101.44742584228516     
  -2.4500000476837158        4.5500001907348633        101.71910858154297     
  -2.4500000476837158        4.5999999046325684        101.99448394775391     
  -2.4500000476837158        4.6500000953674316        102.27359771728516     
  -2.4500000476837158        4.7000002861022949        102.55647277832031     
  -2.4500000476837158        4.7500000000000000        102.84313964843750     
  -2.4500000476837158        4.8000001907348633        103.13363647460938     
  -2.4500000476837158        4.8499999046325684        103.42800140380859     
  -2.4500000476837158        4.9000000953674316        103.72626495361328     
  -2.4500000476837158        4.9500002861022949        104.02846527099609     
  -2.4500000476837158        5.0000000000000000        104.33463287353516     
  -2.4500000476837158        5.0500001907348633        104.64479827880859     
  -2.4500000476837158        5.0999999046325684        104.95899963378906     
  -2.4500000476837158        5.1500000953674316        105.27727508544922     
  -2.4500000476837158        5.2000002861022949        105.59965515136719     
  -2.4500000476837158        5.2500000000000000        105.92617797851562     
  -2.4500000476837158        5.3000001907348633        106.25688171386719     
  -2.4500000476837158        5.3499999046325684        106.59179687500000     
  -2.4500000476837158        5.4000000953674316        106.93095397949219     
  -2.4500000476837158        5.4500002861022949        107.27440643310547     
  -2.4500000476837158        5.5000000000000000        107.62216949462891     
  -2.4500000476837158        5.5500001907348633        107.97428894042969     
  -2.4500000476837158        5.5999999046325684        108.33080291748047     
  -2.4500000476837158        5.6500000953674316        108.69174957275391     
  -2.4500000476837158        5.7000002861022949        109.05715942382812     
  -2.4500000476837158        5.7500000000000000        109.42706298828125     
  -2.4500000476837158        5.8000001907348633        109.80151367187500     
  -2.4500000476837158        5.8499999046325684        110.18054199218750     
  -2.4500000476837158        5.9000000953674316        110.56417846679688     
  -2.4500000476837158        5.9500002861022949        110.95246887207031     
  -2.4500000476837158        6.0000000000000000        111.34543609619141     
  -2.4500000476837158        6.0500001907348633        111.74314117431641     
  -2.4500000476837158        6.0999999046325684        112.14559936523438     
  -2.4500000476837158        6.1500000953674316        112.55286407470703     
  -2.4500000476837158        6.2000002861022949        112.96497344970703     
  -2.4500000476837158        6.2500000000000000        113.38195037841797     
  -2.4500000476837158        6.3000001907348633        113.80384063720703     
  -2.4500000476837158        6.3499999046325684        114.23069000244141     
  -2.4500000476837158        6.4000000953674316        114.66252899169922     
  -2.4500000476837158        6.4500002861022949        115.09940338134766     
  -2.4500000476837158        6.5000000000000000        115.54134368896484     
  -2.4500000476837158        6.5500001907348633        115.98839569091797     
  -2.4500000476837158        6.5999999046325684        116.44058990478516     
  -2.4500000476837158        6.6500000953674316        116.89797973632812     
  -2.4500000476837158        6.7000002861022949        117.36059570312500     
  -2.4500000476837158        6.7500000000000000        117.82847595214844     
  -2.4500000476837158        6.8000001907348633        118.30166625976562     
  -2.4500000476837158        6.8499999046325684        118.78019714355469     
  -2.4500000476837158        6.9000000953674316        119.26411437988281     
  -2.4500000476837158        6.9500002861022949        119.75346374511719     
  -2.4500000476837158        7.0000000000000000        120.24828338623047     
  -2.4500000476837158        7.0500001907348633        120.74860382080078     
  -2.4500000476837158        7.0999999046325684        121.25447845458984     
  -2.4500000476837158        7.1500000953674316        121.76593780517578     
  -2.4500000476837158        7.2000002861022949        122.28303527832031     
  -2.4500000476837158        7.2500000000000000        122.80579376220703     
  -2.4500000476837158        7.3000001907348633        123.33427429199219     
  -2.4500000476837158        7.3499999046325684        123.86850738525391     
  -2.4500000476837158        7.4000000953674316        124.40853881835938     
  -2.4500000476837158        7.4500002861022949        124.95440673828125     
  -2.4500000476837158        7.5000000000000000        125.50614929199219     
  -2.4500000476837158        7.5500001907348633        126.06381988525391     
  -2.4500000476837158        7.5999999046325684        126.62744903564453     
  -2.4500000476837158        7.6500000953674316        127.19709014892578     
  -2.4500000476837158        7.7000002861022949        127.77278137207031     
  -2.4500000476837158        7.7500000000000000        128.35456848144531     
  -2.4500000476837158        7.8000001907348633        128.94247436523438     
  -2.4500000476837158        7.8499999046325684        129.53657531738281     
  -2.4500000476837158        7.9000000953674316        130.13688659667969     
  -2.4500000476837158        7.9500002861022949        130.74346923828125     
  -2.4500000476837158        8.0000000000000000        131.35635375976562     
  -2.4500000476837158        8.0500001907348633        131.97558593750000     
  -2.4500000476837158        8.1000003814697266        132.60122680664062     
  -2.4500000476837158        8.1500005722045898        133.23329162597656     
  -2.4500000476837158        8.1999998092651367        133.87184143066406     
  -2.4500000476837158        8.2500000000000000        134.51692199707031     
  -2.4500000476837158        8.3000001907348633        135.16857910156250     
  -2.4500000476837158        8.3500003814697266        135.82684326171875     
  -2.4500000476837158        8.4000005722045898        136.49177551269531     
  -2.4500000476837158        8.4499998092651367        137.16339111328125     
  -2.4500000476837158        8.5000000000000000        137.84178161621094     
  -2.4500000476837158        8.5500001907348633        138.52696228027344     
  -2.4500000476837158        8.6000003814697266        139.21897888183594     
  -2.4500000476837158        8.6500005722045898        139.91789245605469     
  -2.4500000476837158        8.6999998092651367        140.62371826171875     
  -2.4500000476837158        8.7500000000000000        141.33653259277344     
  -2.4500000476837158        8.8000001907348633        142.05636596679688     
  -2.4500000476837158        8.8500003814697266        142.78327941894531     
  -2.4500000476837158        8.9000005722045898        143.51728820800781     
  -2.4500000476837158        8.9499998092651367        144.25845336914062     
  -2.4500000476837158        9.0000000000000000        145.00685119628906     
  -2.4500000476837158        9.0500001907348633        145.76249694824219     
  -2.4500000476837158        9.1000003814697266        146.52543640136719     
  -2.4500000476837158        9.1500005722045898        147.29573059082031     
  -2.4500000476837158        9.1999998092651367        148.07339477539062     
  -2.4500000476837158        9.2500000000000000        148.85853576660156     
  -2.4500000476837158        9.3000001907348633        149.65115356445312     
  -2.4500000476837158        9.3500003814697266        150.45130920410156     
  -2.4500000476837158        9.4000005722045898        151.25904846191406     
  -2.4500000476837158        9.4499998092651367        152.07440185546875     
  -2.4500000476837158        9.5000000000000000        152.89744567871094     
  -2.4500000476837158        9.5500001907348633        153.72822570800781     
  -2.4500000476837158        9.6000003814697266        154.56678771972656     
  -2.4500000476837158        9.6500005722045898        155.41316223144531     
  -2.4500000476837158        9.6999998092651367        156.26739501953125     
  -2.4500000476837158        9.7500000000000000        157.12957763671875     
  -2.4500000476837158        9.8000001907348633        157.99972534179688     
  -2.4500000476837158        9.8500003814697266        158.87788391113281     
  -2.4500000476837158        9.9000005722045898        159.76412963867188     
  -2.4500000476837158        9.9499998092651367        160.65846252441406     
  -2.4500000476837158        10.000000000000000        161.56097412109375     
  -2.4500000476837158        10.050000190734863        162.47171020507812     
  -2.4500000476837158        10.100000381469727        163.39071655273438     
  -2.4500000476837158        10.150000572204590        164.31803894042969     
  -2.4500000476837158        10.199999809265137        165.25370788574219     
  -2.4500000476837158        10.250000000000000        166.19781494140625     
  -2.4500000476837158        10.300000190734863        167.15039062500000     
  -2.4500000476837158        10.350000381469727        168.11148071289062     
  -2.4500000476837158        10.400000572204590        169.08113098144531     
  -2.4500000476837158        10.449999809265137        170.05940246582031     
  -2.4500000476837158        10.500000000000000        171.04634094238281     
  -2.4500000476837158        10.550000190734863        172.04200744628906     
  -2.4500000476837158        10.600000381469727        173.04644775390625     
  -2.4500000476837158        10.650000572204590        174.05972290039062     
  -2.4500000476837158        10.699999809265137        175.08183288574219     
  -2.4500000476837158        10.750000000000000        176.11289978027344     
  -2.4500000476837158        10.800000190734863        177.15295410156250     
  -2.4500000476837158        10.850000381469727        178.20202636718750     
  -2.4500000476837158        10.900000572204590        179.26017761230469     
  -2.4500000476837158        10.949999809265137        180.32745361328125     
  -2.4500000476837158        11.000000000000000        181.40394592285156     
  -2.4500000476837158        11.050000190734863        182.48965454101562     
  -2.4500000476837158        11.100000381469727        183.58467102050781     
  -2.4500000476837158        11.150000572204590        184.68904113769531     
  -2.4500000476837158        11.199999809265137        185.80278015136719     
  -2.4500000476837158        11.250000000000000        186.92597961425781     
  -2.4500000476837158        11.300000190734863        188.05870056152344     
  -2.4500000476837158        11.350000381469727        189.20097351074219     
  -2.4500000476837158        11.400000572204590        190.35285949707031     
  -2.4500000476837158        11.449999809265137        191.51438903808594     
  -2.4500000476837158        11.500000000000000        192.68566894531250     
  -2.4500000476837158        11.550000190734863        193.86671447753906     
  -2.4500000476837158        11.600000381469727        195.05758666992188     
  -2.4500000476837158        11.650000572204590        196.25834655761719     
  -2.4500000476837158        11.699999809265137        197.46902465820312     
  -2.4500000476837158        11.750000000000000        198.68971252441406     
  -2.4500000476837158        11.800000190734863        199.92044067382812     
  -2.4500000476837158        11.850000381469727        201.16128540039062     
  -2.4500000476837158        11.900000572204590        202.41227722167969     
  -2.4500000476837158        11.949999809265137        203.67346191406250     
  -2.4500000476837158        12.000000000000000        204.94493103027344     
  -2.4500000476837158        12.050000190734863        206.22673034667969     
  -2.4500000476837158        12.100000381469727        207.51890563964844     
  -2.4500000476837158        12.150000572204590        208.82150268554688     
  -2.4500000476837158        12.199999809265137        210.13458251953125     
  -2.4500000476837158        12.250000000000000        211.45823669433594     
  -2.4500000476837158        12.300000190734863        212.79248046875000     
  -2.4500000476837158        12.350000381469727        214.13739013671875     
  -2.4500000476837158        12.400000572204590        215.49302673339844     
  -2.4500000476837158        12.449999809265137        216.85939025878906     
  -2.4500000476837158        12.500000000000000        218.23661804199219     
  -2.4500000476837158        12.550000190734863        219.62474060058594     
  -2.4500000476837158        12.600000381469727        221.02380371093750     
  -2.4500000476837158        12.650000572204590        222.43386840820312     
  -2.4500000476837158        12.699999809265137        223.85496520996094     
  -2.4500000476837158        12.750000000000000        225.28720092773438     
  -2.4500000476837158        12.800000190734863        226.73060607910156     
  -2.4500000476837158        12.850000381469727        228.18525695800781     
  -2.4500000476837158        12.900000572204590        229.65119934082031     
  -2.4500000476837158        12.949999809265137        231.12844848632812     
  -2.4500000476837158        13.000000000000000        232.61714172363281     
  -2.4500000476837158        13.050000190734863        234.11730957031250     
  -2.4500000476837158        13.100000381469727        235.62899780273438     
  -2.4500000476837158        13.150000572204590        237.15226745605469     
  -2.4500000476837158        13.199999809265137        238.68714904785156     
  -2.4500000476837158        13.250000000000000        240.23376464843750     
  -2.4500000476837158        13.300000190734863        241.79212951660156     
  -2.4500000476837158        13.350000381469727        243.36233520507812     
  -2.4500000476837158        13.400000572204590        244.94441223144531     
  -2.4500000476837158        13.449999809265137        246.53839111328125     
  -2.4500000476837158        13.500000000000000        248.14440917968750     
  -2.4500000476837158        13.550000190734863        249.76248168945312     
  -2.4500000476837158        13.600000381469727        251.39268493652344     
  -2.4500000476837158        13.650000572204590        253.03506469726562     
  -2.4500000476837158        13.699999809265137        254.68965148925781     
  -2.4500000476837158        13.750000000000000        256.35656738281250     
  -2.4500000476837158        13.800000190734863        258.03585815429688     
  -2.4500000476837158        13.850000381469727        259.72756958007812     
  -2.4500000476837158        13.900000572204590        261.43176269531250     
  -2.4500000476837158        13.949999809265137        263.14846801757812     
  -2.4500000476837158        14.000000000000000        264.87780761718750     
  -2.4500000476837158        14.050000190734863        266.61981201171875     
  -2.4500000476837158        14.100000381469727        268.37457275390625     
  -2.4500000476837158        14.150000572204590        270.14208984375000     
  -2.4500000476837158        14.199999809265137        271.92245483398438     
  -2.4500000476837158        14.250000000000000        273.71575927734375     
  -2.4500000476837158        14.300000190734863        275.52206420898438     
  -2.4500000476837158        14.350000381469727        277.34140014648438     
  -2.4500000476837158        14.400000572204590        279.17382812500000     
  -2.4500000476837158        14.449999809265137        281.01937866210938     
  -2.4500000476837158        14.500000000000000        282.87823486328125     
  -2.4500000476837158        14.550000190734863        284.75033569335938     
  -2.4500000476837158        14.600000381469727        286.63583374023438     
  -2.4500000476837158        14.650000572204590        288.53472900390625     
  -2.4500000476837158        14.699999809265137        290.44708251953125     
  -2.4500000476837158        14.750000000000000        292.37301635742188     
  -2.4500000476837158        14.800000190734863        294.31256103515625     
  -2.4500000476837158        14.850000381469727        296.26577758789062     
  -2.4500000476837158        14.900000572204590        298.23272705078125     
  -2.4500000476837158        14.949999809265137        300.21343994140625     
  -2.4500000476837158        15.000000000000000        302.20806884765625     
  -2.4500000476837158        15.050000190734863        304.21664428710938     
  -2.4500000476837158        15.100000381469727        306.23919677734375     
  -2.4500000476837158        15.150000572204590        308.27581787109375     
  -2.4500000476837158        15.199999809265137        310.32650756835938     
  -2.4500000476837158        15.250000000000000        312.39144897460938     
  -2.4500000476837158        15.300000190734863        314.47064208984375     
  -2.4500000476837158        15.350000381469727        316.56417846679688     
  -2.4500000476837158        15.400000572204590        318.67205810546875     
  -2.4500000476837158        15.449999809265137        320.79437255859375     
  -2.4500000476837158        15.500000000000000        322.93127441406250     
  -2.4500000476837158        15.550000190734863        325.08273315429688     
  -2.4500000476837158        15.600000381469727        327.24884033203125     
  -2.4500000476837158        15.650000572204590        329.42968750000000     
  -2.4500000476837158        15.699999809265137        331.62527465820312     
  -2.4500000476837158        15.750000000000000        333.83575439453125     
  -2.4500000476837158        15.800000190734863        336.06112670898438     
  -2.4500000476837158        15.850000381469727        338.30151367187500     
  -2.4500000476837158        15.900000572204590        340.55694580078125     
  -2.4500000476837158        15.949999809265137        342.82745361328125     
  -2.4500000476837158        16.000000000000000        345.11318969726562     
  -2.4500000476837158        16.050001144409180        347.41421508789062     
  -2.4500000476837158        16.100000381469727        349.73049926757812     
  -2.4500000476837158        16.149999618530273        352.06216430664062     
  -2.4500000476837158        16.200000762939453        354.40936279296875     
  -2.4500000476837158        16.250000000000000        356.77203369140625     
  -2.4500000476837158        16.300001144409180        359.15036010742188     
  -2.4500000476837158        16.350000381469727        361.54425048828125     
  -2.4500000476837158        16.399999618530273        363.95388793945312     
  -2.4500000476837158        16.450000762939453        366.37942504882812     
  -2.4500000476837158        16.500000000000000        368.82073974609375     
  -2.4500000476837158        16.550001144409180        371.27807617187500     
  -2.4500000476837158        16.600000381469727        373.75134277343750     
  -2.4500000476837158        16.649999618530273        376.24066162109375     
  -2.4500000476837158        16.700000762939453        378.74624633789062     
  -2.4500000476837158        16.750000000000000        381.26794433593750     
  -2.4500000476837158        16.800001144409180        383.80603027343750     
  -2.4500000476837158        16.850000381469727        386.36038208007812     
  -2.4500000476837158        16.899999618530273        388.93112182617188     
  -2.4500000476837158        16.950000762939453        391.51849365234375     
  -2.4500000476837158        17.000000000000000        394.12231445312500     
  -2.4500000476837158        17.050001144409180        396.74288940429688     
  -2.4500000476837158        17.100000381469727        399.38006591796875     
  -2.4500000476837158        17.149999618530273        402.03402709960938     
  -2.4500000476837158        17.200000762939453        404.70492553710938     
  -2.4500000476837158        17.250000000000000        407.39266967773438     
  -2.4500000476837158        17.300001144409180        410.09750366210938     
  -2.4500000476837158        17.350000381469727        412.81927490234375     
  -2.4500000476837158        17.399999618530273        415.55819702148438     
  -2.4500000476837158        17.450000762939453        418.31442260742188     
  -2.4500000476837158        17.500000000000000        421.08782958984375     
  -2.4500000476837158        17.550001144409180        423.87872314453125     
  -2.4500000476837158        17.600000381469727        426.68688964843750     
  -2.4500000476837158        17.649999618530273        429.51257324218750
[truncated: 16,682,254 more chars]
