# Supplementary material for: A first-principles phase field method for quantitatively predicting multi-composition phase separation without thermodynamic empirical parameter
Source: Nat Commun. 2019 Aug 1;10:3451. doi: 10.1038/s41467-019-11248-z (PMC6671953; doi:10.1038/s41467-019-11248-z)
Supplement: Supplementary file 3 — Source Data [file 41467_2019_11248_MOESM3_ESM.zip › supplementary-files/data-files/Fig.5/Fig5_b_Ni_0-30%]

  0.80000000000000004       0.80000000000000004        1.8500000000000001     
  0.80000000000000004        1.6000000000000001        1.8500000000000001     
  0.80000000000000004        2.4000000000000004        1.8500000000000001     
  0.80000000000000004        3.2000000000000002        1.8500000000000001     
  0.80000000000000004        4.0000000000000000        1.8500000000000001     
  0.80000000000000004        4.8000000000000007        1.8500000000000001     
  0.80000000000000004        5.6000000000000005        1.8500000000000001     
  0.80000000000000004        6.4000000000000004        1.8500000000000001     
  0.80000000000000004        7.2000000000000002        1.8500000000000001     
  0.80000000000000004        8.0000000000000000        1.8500000000000001     
  0.80000000000000004        8.8000000000000007        1.8500000000000001     
  0.80000000000000004        9.6000000000000014        1.8500000000000001     
  0.80000000000000004        10.400000000000000        1.8500000000000001     
  0.80000000000000004        11.200000000000001        1.8500000000000001     
  0.80000000000000004        12.000000000000000        1.8500000000000001     
  0.80000000000000004        12.800000000000001        1.8500000000000001     
  0.80000000000000004        13.600000000000001        1.8500000000000001     
  0.80000000000000004        14.400000000000000        1.8500000000000001     
  0.80000000000000004        15.200000000000001        1.8500000000000001     
  0.80000000000000004        16.000000000000000        1.8500000000000001     
  0.80000000000000004        16.800000000000001        1.8500000000000001     
  0.80000000000000004        17.600000000000001        1.8500000000000001     
  0.80000000000000004        18.400000000000002        1.8500000000000001     
  0.80000000000000004        19.200000000000003        1.8500000000000001     
  0.80000000000000004        20.000000000000000        1.8500000000000001     
  0.80000000000000004        20.800000000000001        1.8500000000000001     
  0.80000000000000004        21.600000000000001        1.8500000000000001     
  0.80000000000000004        22.400000000000002        1.8500000000000001     
  0.80000000000000004        23.200000000000003        1.8500000000000001     
  0.80000000000000004        24.000000000000000        1.8500000000000001     
  0.80000000000000004        24.800000000000001        1.8500000000000001     
  0.80000000000000004        25.600000000000001        1.8500000000000001     
  0.80000000000000004        26.400000000000002        1.8500000000000001     
  0.80000000000000004        27.200000000000003        1.8500000000000001     
  0.80000000000000004        28.000000000000000        1.8500000000000001     
  0.80000000000000004        28.800000000000001        1.8500000000000001     
  0.80000000000000004        29.600000000000001        1.8500000000000001     
  0.80000000000000004        30.400000000000002        1.8500000000000001     
  0.80000000000000004        31.200000000000003        1.8500000000000001     
  0.80000000000000004        32.000000000000000        1.8500000000000001     
  0.80000000000000004        32.800000000000004        1.8500000000000001     
  0.80000000000000004        33.600000000000001        1.8500000000000001     
  0.80000000000000004        34.399999999999999        1.8500000000000001     
  0.80000000000000004        35.200000000000003        1.8500000000000001     
  0.80000000000000004        36.000000000000000        1.8500000000000001     
  0.80000000000000004        36.800000000000004        1.8500000000000001     
  0.80000000000000004        37.600000000000001        1.8500000000000001     
  0.80000000000000004        38.400000000000006        1.8500000000000001     
  0.80000000000000004        39.200000000000003        1.8500000000000001     
  0.80000000000000004        40.000000000000000        1.8500000000000001     
  0.80000000000000004        40.800000000000004        1.8500000000000001     
  0.80000000000000004        41.600000000000001        1.8500000000000001     
  0.80000000000000004        42.400000000000006        1.8500000000000001     
  0.80000000000000004        43.200000000000003        1.8500000000000001     
  0.80000000000000004        44.000000000000000        1.8500000000000001     
  0.80000000000000004        44.800000000000004        1.8500000000000001     
  0.80000000000000004        45.600000000000001        1.8500000000000001     
  0.80000000000000004        46.400000000000006        1.8500000000000001     
  0.80000000000000004        47.200000000000003        1.8500000000000001     
  0.80000000000000004        48.000000000000000        1.8500000000000001     
  0.80000000000000004        48.800000000000004        1.8500000000000001     
  0.80000000000000004        49.600000000000001        1.8500000000000001     
  0.80000000000000004        50.400000000000006        1.8500000000000001     
  0.80000000000000004        51.200000000000003        1.8500000000000001     
  0.80000000000000004        52.000000000000000        1.8500000000000001     
  0.80000000000000004        52.800000000000004        1.8500000000000001     
  0.80000000000000004        53.600000000000001        1.8500000000000001     
  0.80000000000000004        54.400000000000006        1.8500000000000001     
  0.80000000000000004        55.200000000000003        1.8500000000000001     
  0.80000000000000004        56.000000000000000        1.8500000000000001     
  0.80000000000000004        56.800000000000004        1.8500000000000001     
  0.80000000000000004        57.600000000000001        1.8500000000000001     
  0.80000000000000004        58.400000000000006        1.8500000000000001     
  0.80000000000000004        59.200000000000003        1.8500000000000001     
  0.80000000000000004        60.000000000000000        1.8500000000000001     
  0.80000000000000004        60.800000000000004        1.8500000000000001     
  0.80000000000000004        61.600000000000001        1.8500000000000001     
  0.80000000000000004        62.400000000000006        1.8500000000000001     
  0.80000000000000004        63.200000000000003        1.8500000000000001     
  0.80000000000000004        64.000000000000000        1.8500000000000001     
  0.80000000000000004        64.799999999999997        1.8500000000000001     
  0.80000000000000004        65.600000000000009        1.8500000000000001     
  0.80000000000000004        66.400000000000006        1.8500000000000001     
  0.80000000000000004        67.200000000000003        1.8500000000000001     
  0.80000000000000004        68.000000000000000        1.8500000000000001     
  0.80000000000000004        68.799999999999997        1.8500000000000001     
  0.80000000000000004        69.600000000000009        1.8500000000000001     
  0.80000000000000004        70.400000000000006        1.8500000000000001     
  0.80000000000000004        71.200000000000003        1.8500000000000001     
  0.80000000000000004        72.000000000000000        1.8500000000000001     
  0.80000000000000004        72.799999999999997        1.8500000000000001     
  0.80000000000000004        73.600000000000009        1.8500000000000001     
  0.80000000000000004        74.400000000000006        1.8500000000000001     
  0.80000000000000004        75.200000000000003        1.8500000000000001     
  0.80000000000000004        76.000000000000000        1.8500000000000001     
  0.80000000000000004        76.800000000000011        1.8500000000000001     
  0.80000000000000004        77.600000000000009        1.8500000000000001     
  0.80000000000000004        78.400000000000006        1.8500000000000001     
  0.80000000000000004        79.200000000000003        1.8500000000000001     
  0.80000000000000004        80.000000000000000        1.8500000000000001     
  0.80000000000000004        80.800000000000011        1.8500000000000001     
  0.80000000000000004        81.600000000000009        1.8500000000000001     
  0.80000000000000004        82.400000000000006        1.8500000000000001     
  0.80000000000000004        83.200000000000003        1.8500000000000001     
  0.80000000000000004        84.000000000000000        1.8500000000000001     
  0.80000000000000004        84.800000000000011        1.8500000000000001     
  0.80000000000000004        85.600000000000009        1.8500000000000001     
  0.80000000000000004        86.400000000000006        1.8500000000000001     
  0.80000000000000004        87.200000000000003        1.8500000000000001     
  0.80000000000000004        88.000000000000000        1.8500000000000001     
  0.80000000000000004        88.800000000000011        1.8500000000000001     
  0.80000000000000004        89.600000000000009        1.8500000000000001     
  0.80000000000000004        90.400000000000006        1.8500000000000001     
  0.80000000000000004        91.200000000000003        1.8500000000000001     
  0.80000000000000004        92.000000000000000        1.8500000000000001     
  0.80000000000000004        92.800000000000011        1.8500000000000001     
  0.80000000000000004        93.600000000000009        1.8500000000000001     
  0.80000000000000004        94.400000000000006        1.8500000000000001     
  0.80000000000000004        95.200000000000003        1.8500000000000001     
  0.80000000000000004        96.000000000000000        1.8500000000000001     
  0.80000000000000004        96.800000000000011        1.8500000000000001     
  0.80000000000000004        97.600000000000009        1.8500000000000001     
  0.80000000000000004        98.400000000000006        1.8500000000000001     
  0.80000000000000004        99.200000000000003        1.8500000000000001     
  0.80000000000000004        100.00000000000000        1.8500000000000001     
  0.80000000000000004        100.80000000000001        1.8500000000000001     
  0.80000000000000004        101.60000000000001        1.8500000000000001     
  0.80000000000000004        102.40000000000001        1.8500000000000001     

   1.6000000000000001       0.80000000000000004        1.8500000000000001     
   1.6000000000000001        1.6000000000000001        1.8500000000000001     
   1.6000000000000001        2.4000000000000004        1.8500000000000001     
   1.6000000000000001        3.2000000000000002        1.8500000000000001     
   1.6000000000000001        4.0000000000000000        1.8500000000000001     
   1.6000000000000001        4.8000000000000007        1.8500000000000001     
   1.6000000000000001        5.6000000000000005        1.8500000000000001     
   1.6000000000000001        6.4000000000000004        1.8500000000000001     
   1.6000000000000001        7.2000000000000002        1.8500000000000001     
   1.6000000000000001        8.0000000000000000        1.8500000000000001     
   1.6000000000000001        8.8000000000000007        1.8500000000000001     
   1.6000000000000001        9.6000000000000014        1.8500000000000001     
   1.6000000000000001        10.400000000000000        1.8500000000000001     
   1.6000000000000001        11.200000000000001        1.8500000000000001     
   1.6000000000000001        12.000000000000000        1.8500000000000001     
   1.6000000000000001        12.800000000000001        1.8500000000000001     
   1.6000000000000001        13.600000000000001        1.8500000000000001     
   1.6000000000000001        14.400000000000000        1.8500000000000001     
   1.6000000000000001        15.200000000000001        1.8500000000000001     
   1.6000000000000001        16.000000000000000        1.8500000000000001     
   1.6000000000000001        16.800000000000001        1.8500000000000001     
   1.6000000000000001        17.600000000000001        1.8500000000000001     
   1.6000000000000001        18.400000000000002        1.8500000000000001     
   1.6000000000000001        19.200000000000003        1.8500000000000001     
   1.6000000000000001        20.000000000000000        1.8500000000000001     
   1.6000000000000001        20.800000000000001        1.8500000000000001     
   1.6000000000000001        21.600000000000001        1.8500000000000001     
   1.6000000000000001        22.400000000000002        1.8500000000000001     
   1.6000000000000001        23.200000000000003        1.8500000000000001     
   1.6000000000000001        24.000000000000000        1.8500000000000001     
   1.6000000000000001        24.800000000000001        1.8500000000000001     
   1.6000000000000001        25.600000000000001        1.8500000000000001     
   1.6000000000000001        26.400000000000002        1.8500000000000001     
   1.6000000000000001        27.200000000000003        1.8500000000000001     
   1.6000000000000001        28.000000000000000        1.8500000000000001     
   1.6000000000000001        28.800000000000001        1.8500000000000001     
   1.6000000000000001        29.600000000000001        1.8500000000000001     
   1.6000000000000001        30.400000000000002        1.8500000000000001     
   1.6000000000000001        31.200000000000003        1.8500000000000001     
   1.6000000000000001        32.000000000000000        1.8500000000000001     
   1.6000000000000001        32.800000000000004        1.8500000000000001     
   1.6000000000000001        33.600000000000001        1.8500000000000001     
   1.6000000000000001        34.399999999999999        1.8500000000000001     
   1.6000000000000001        35.200000000000003        1.8500000000000001     
   1.6000000000000001        36.000000000000000        1.8500000000000001     
   1.6000000000000001        36.800000000000004        1.8500000000000001     
   1.6000000000000001        37.600000000000001        1.8500000000000001     
   1.6000000000000001        38.400000000000006        1.8500000000000001     
   1.6000000000000001        39.200000000000003        1.8500000000000001     
   1.6000000000000001        40.000000000000000        1.8500000000000001     
   1.6000000000000001        40.800000000000004        1.8500000000000001     
   1.6000000000000001        41.600000000000001        1.8500000000000001     
   1.6000000000000001        42.400000000000006        1.8500000000000001     
   1.6000000000000001        43.200000000000003        1.8500000000000001     
   1.6000000000000001        44.000000000000000        1.8500000000000001     
   1.6000000000000001        44.800000000000004        1.8500000000000001     
   1.6000000000000001        45.600000000000001        1.8500000000000001     
   1.6000000000000001        46.400000000000006        1.8500000000000001     
   1.6000000000000001        47.200000000000003        1.8500000000000001     
   1.6000000000000001        48.000000000000000        1.8500000000000001     
   1.6000000000000001        48.800000000000004        1.8500000000000001     
   1.6000000000000001        49.600000000000001        1.8500000000000001     
   1.6000000000000001        50.400000000000006        1.8500000000000001     
   1.6000000000000001        51.200000000000003        1.8500000000000001     
   1.6000000000000001        52.000000000000000        1.8500000000000001     
   1.6000000000000001        52.800000000000004        1.8500000000000001     
   1.6000000000000001        53.600000000000001        1.8500000000000001     
   1.6000000000000001        54.400000000000006        1.8500000000000001     
   1.6000000000000001        55.200000000000003        1.8500000000000001     
   1.6000000000000001        56.000000000000000        1.8500000000000001     
   1.6000000000000001        56.800000000000004        1.8500000000000001     
   1.6000000000000001        57.600000000000001        1.8500000000000001     
   1.6000000000000001        58.400000000000006        1.8500000000000001     
   1.6000000000000001        59.200000000000003        1.8500000000000001     
   1.6000000000000001        60.000000000000000        1.8500000000000001     
   1.6000000000000001        60.800000000000004        1.8500000000000001     
   1.6000000000000001        61.600000000000001        1.8500000000000001     
   1.6000000000000001        62.400000000000006        1.8500000000000001     
   1.6000000000000001        63.200000000000003        1.8500000000000001     
   1.6000000000000001        64.000000000000000        1.8500000000000001     
   1.6000000000000001        64.799999999999997        1.8500000000000001     
   1.6000000000000001        65.600000000000009        1.8500000000000001     
   1.6000000000000001        66.400000000000006        1.8500000000000001     
   1.6000000000000001        67.200000000000003        1.8500000000000001     
   1.6000000000000001        68.000000000000000        1.8500000000000001     
   1.6000000000000001        68.799999999999997        1.8500000000000001     
   1.6000000000000001        69.600000000000009        1.8500000000000001     
   1.6000000000000001        70.400000000000006        1.8500000000000001     
   1.6000000000000001        71.200000000000003        1.8500000000000001     
   1.6000000000000001        72.000000000000000        1.8500000000000001     
   1.6000000000000001        72.799999999999997        1.8500000000000001     
   1.6000000000000001        73.600000000000009        1.8500000000000001     
   1.6000000000000001        74.400000000000006        1.8500000000000001     
   1.6000000000000001        75.200000000000003        1.8500000000000001     
   1.6000000000000001        76.000000000000000        1.8500000000000001     
   1.6000000000000001        76.800000000000011        1.8500000000000001     
   1.6000000000000001        77.600000000000009        1.8500000000000001     
   1.6000000000000001        78.400000000000006        1.8500000000000001     
   1.6000000000000001        79.200000000000003        1.8500000000000001     
   1.6000000000000001        80.000000000000000        1.8500000000000001     
   1.6000000000000001        80.800000000000011        1.8500000000000001     
   1.6000000000000001        81.600000000000009        1.8500000000000001     
   1.6000000000000001        82.400000000000006        1.8500000000000001     
   1.6000000000000001        83.200000000000003        1.8500000000000001     
   1.6000000000000001        84.000000000000000        1.8500000000000001     
   1.6000000000000001        84.800000000000011        1.8500000000000001     
   1.6000000000000001        85.600000000000009        1.8500000000000001     
   1.6000000000000001        86.400000000000006        1.8500000000000001     
   1.6000000000000001        87.200000000000003        1.8500000000000001     
   1.6000000000000001        88.000000000000000        1.8500000000000001     
   1.6000000000000001        88.800000000000011        1.8500000000000001     
   1.6000000000000001        89.600000000000009        1.8500000000000001     
   1.6000000000000001        90.400000000000006        1.8500000000000001     
   1.6000000000000001        91.200000000000003        1.8500000000000001     
   1.6000000000000001        92.000000000000000        1.8500000000000001     
   1.6000000000000001        92.800000000000011        1.8500000000000001     
   1.6000000000000001        93.600000000000009        1.8500000000000001     
   1.6000000000000001        94.400000000000006        1.8500000000000001     
   1.6000000000000001        95.200000000000003        1.8500000000000001     
   1.6000000000000001        96.000000000000000        1.8500000000000001     
   1.6000000000000001        96.800000000000011        1.8500000000000001     
   1.6000000000000001        97.600000000000009        1.8500000000000001     
   1.6000000000000001        98.400000000000006        1.8500000000000001     
   1.6000000000000001        99.200000000000003        1.8500000000000001     
   1.6000000000000001        100.00000000000000        1.8500000000000001     
   1.6000000000000001        100.80000000000001        1.8500000000000001     
   1.6000000000000001        101.60000000000001        1.8500000000000001     
   1.6000000000000001        102.40000000000001        1.8500000000000001     

   2.4000000000000004       0.80000000000000004        1.8500000000000001     
   2.4000000000000004        1.6000000000000001        1.8500000000000001     
   2.4000000000000004        2.4000000000000004        1.8500000000000001     
   2.4000000000000004        3.2000000000000002        1.8500000000000001     
   2.4000000000000004        4.0000000000000000        1.8500000000000001     
   2.4000000000000004        4.8000000000000007        1.8500000000000001     
   2.4000000000000004        5.6000000000000005        1.8500000000000001     
   2.4000000000000004        6.4000000000000004        1.8500000000000001     
   2.4000000000000004        7.2000000000000002        1.8500000000000001     
   2.4000000000000004        8.0000000000000000        1.8500000000000001     
   2.4000000000000004        8.8000000000000007        1.8500000000000001     
   2.4000000000000004        9.6000000000000014        1.8500000000000001     
   2.4000000000000004        10.400000000000000        1.8500000000000001     
   2.4000000000000004        11.200000000000001        1.8500000000000001     
   2.4000000000000004        12.000000000000000        1.8500000000000001     
   2.4000000000000004        12.800000000000001        1.8500000000000001     
   2.4000000000000004        13.600000000000001        1.8500000000000001     
   2.4000000000000004        14.400000000000000        1.8500000000000001     
   2.4000000000000004        15.200000000000001        1.8500000000000001     
   2.4000000000000004        16.000000000000000        1.8500000000000001     
   2.4000000000000004        16.800000000000001        1.8500000000000001     
   2.4000000000000004        17.600000000000001        1.8500000000000001     
   2.4000000000000004        18.400000000000002        1.8500000000000001     
   2.4000000000000004        19.200000000000003        1.8500000000000001     
   2.4000000000000004        20.000000000000000        1.8500000000000001     
   2.4000000000000004        20.800000000000001        1.8500000000000001     
   2.4000000000000004        21.600000000000001        1.8500000000000001     
   2.4000000000000004        22.400000000000002        1.8500000000000001     
   2.4000000000000004        23.200000000000003        1.8500000000000001     
   2.4000000000000004        24.000000000000000        1.8500000000000001     
   2.4000000000000004        24.800000000000001        1.8500000000000001     
   2.4000000000000004        25.600000000000001        1.8500000000000001     
   2.4000000000000004        26.400000000000002        1.8500000000000001     
   2.4000000000000004        27.200000000000003        1.8500000000000001     
   2.4000000000000004        28.000000000000000        1.8500000000000001     
   2.4000000000000004        28.800000000000001        1.8500000000000001     
   2.4000000000000004        29.600000000000001        1.8500000000000001     
   2.4000000000000004        30.400000000000002        1.8500000000000001     
   2.4000000000000004        31.200000000000003        1.8500000000000001     
   2.4000000000000004        32.000000000000000        1.8500000000000001     
   2.4000000000000004        32.800000000000004        1.8500000000000001     
   2.4000000000000004        33.600000000000001        1.8500000000000001     
   2.4000000000000004        34.399999999999999        1.8500000000000001     
   2.4000000000000004        35.200000000000003        1.8500000000000001     
   2.4000000000000004        36.000000000000000        1.8500000000000001     
   2.4000000000000004        36.800000000000004        1.8500000000000001     
   2.4000000000000004        37.600000000000001        1.8500000000000001     
   2.4000000000000004        38.400000000000006        1.8500000000000001     
   2.4000000000000004        39.200000000000003        1.8500000000000001     
   2.4000000000000004        40.000000000000000        1.8500000000000001     
   2.4000000000000004        40.800000000000004        1.8500000000000001     
   2.4000000000000004        41.600000000000001        1.8500000000000001     
   2.4000000000000004        42.400000000000006        1.8500000000000001     
   2.4000000000000004        43.200000000000003        1.8500000000000001     
   2.4000000000000004        44.000000000000000        1.8500000000000001     
   2.4000000000000004        44.800000000000004        1.8500000000000001     
   2.4000000000000004        45.600000000000001        1.8500000000000001     
   2.4000000000000004        46.400000000000006        1.8500000000000001     
   2.4000000000000004        47.200000000000003        1.8500000000000001     
   2.4000000000000004        48.000000000000000        1.8500000000000001     
   2.4000000000000004        48.800000000000004        1.8500000000000001     
   2.4000000000000004        49.600000000000001        1.8500000000000001     
   2.4000000000000004        50.400000000000006        1.8500000000000001     
   2.4000000000000004        51.200000000000003        1.8500000000000001     
   2.4000000000000004        52.000000000000000        1.8500000000000001     
   2.4000000000000004        52.800000000000004        1.8500000000000001     
   2.4000000000000004        53.600000000000001        1.8500000000000001     
   2.4000000000000004        54.400000000000006        1.8500000000000001     
   2.4000000000000004        55.200000000000003        1.8500000000000001     
   2.4000000000000004        56.000000000000000        1.8500000000000001     
   2.4000000000000004        56.800000000000004        1.8500000000000001     
   2.4000000000000004        57.600000000000001        1.8500000000000001     
   2.4000000000000004        58.400000000000006        1.8500000000000001     
   2.4000000000000004        59.200000000000003        1.8500000000000001     
   2.4000000000000004        60.000000000000000        1.8500000000000001     
   2.4000000000000004        60.800000000000004        1.8500000000000001     
   2.4000000000000004        61.600000000000001        1.8500000000000001     
   2.4000000000000004        62.400000000000006        1.8500000000000001     
   2.4000000000000004        63.200000000000003        1.8500000000000001     
   2.4000000000000004        64.000000000000000        1.8500000000000001     
   2.4000000000000004        64.799999999999997        1.8500000000000001     
   2.4000000000000004        65.600000000000009        1.8500000000000001     
   2.4000000000000004        66.400000000000006        1.8500000000000001     
   2.4000000000000004        67.200000000000003        1.8500000000000001     
   2.4000000000000004        68.000000000000000        1.8500000000000001     
   2.4000000000000004        68.799999999999997        1.8500000000000001     
   2.4000000000000004        69.600000000000009        1.8500000000000001     
   2.4000000000000004        70.400000000000006        1.8500000000000001     
   2.4000000000000004        71.200000000000003        1.8500000000000001     
   2.4000000000000004        72.000000000000000        1.8500000000000001     
   2.4000000000000004        72.799999999999997        1.8500000000000001     
   2.4000000000000004        73.600000000000009        1.8500000000000001     
   2.4000000000000004        74.400000000000006        1.8500000000000001     
   2.4000000000000004        75.200000000000003        1.8500000000000001     
   2.4000000000000004        76.000000000000000        1.8500000000000001     
   2.4000000000000004        76.800000000000011        1.8500000000000001     
   2.4000000000000004        77.600000000000009        1.8500000000000001     
   2.4000000000000004        78.400000000000006        1.8500000000000001     
   2.4000000000000004        79.200000000000003        1.8500000000000001     
   2.4000000000000004        80.000000000000000        1.8500000000000001     
   2.4000000000000004        80.800000000000011        1.8500000000000001     
   2.4000000000000004        81.600000000000009        1.8500000000000001     
   2.4000000000000004        82.400000000000006        1.8500000000000001     
   2.4000000000000004        83.200000000000003        1.8500000000000001     
   2.4000000000000004        84.000000000000000        1.8500000000000001     
   2.4000000000000004        84.800000000000011        1.8500000000000001     
   2.4000000000000004        85.600000000000009        1.8500000000000001     
   2.4000000000000004        86.400000000000006        1.8500000000000001     
   2.4000000000000004        87.200000000000003        1.8500000000000001     
   2.4000000000000004        88.000000000000000        1.8500000000000001     
   2.4000000000000004        88.800000000000011        1.8500000000000001     
   2.4000000000000004        89.600000000000009        1.8500000000000001     
   2.4000000000000004        90.400000000000006        1.8500000000000001     
   2.4000000000000004        91.200000000000003        1.8500000000000001     
   2.4000000000000004        92.000000000000000        1.8500000000000001     
   2.4000000000000004        92.800000000000011        1.8500000000000001     
   2.4000000000000004        93.600000000000009        1.8500000000000001     
   2.4000000000000004        94.400000000000006        1.8500000000000001     
   2.4000000000000004        95.200000000000003        1.8500000000000001     
   2.4000000000000004        96.000000000000000        1.8500000000000001     
   2.4000000000000004        96.800000000000011        1.8500000000000001     
   2.4000000000000004        97.600000000000009        1.8500000000000001     
   2.4000000000000004        98.400000000000006        1.8500000000000001     
   2.4000000000000004        99.200000000000003        1.8500000000000001     
   2.4000000000000004        100.00000000000000        1.8500000000000001     
   2.4000000000000004        100.80000000000001        1.8500000000000001     
   2.4000000000000004        101.60000000000001        1.8500000000000001     
   2.4000000000000004        102.40000000000001        1.8500000000000001     

   3.2000000000000002       0.80000000000000004        1.8500000000000001     
   3.2000000000000002        1.6000000000000001        1.8500000000000001     
   3.2000000000000002        2.4000000000000004        1.8500000000000001     
   3.2000000000000002        3.2000000000000002        1.8500000000000001     
   3.2000000000000002        4.0000000000000000        1.8500000000000001     
   3.2000000000000002        4.8000000000000007        1.8500000000000001     
   3.2000000000000002        5.6000000000000005        1.8500000000000001     
   3.2000000000000002        6.4000000000000004        1.8500000000000001     
   3.2000000000000002        7.2000000000000002        1.8500000000000001     
   3.2000000000000002        8.0000000000000000        1.8500000000000001     
   3.2000000000000002        8.8000000000000007        1.8500000000000001     
   3.2000000000000002        9.6000000000000014        1.8500000000000001     
   3.2000000000000002        10.400000000000000        1.8500000000000001     
   3.2000000000000002        11.200000000000001        1.8500000000000001     
   3.2000000000000002        12.000000000000000        1.8500000000000001     
   3.2000000000000002        12.800000000000001        1.8500000000000001     
   3.2000000000000002        13.600000000000001        1.8500000000000001     
   3.2000000000000002        14.400000000000000        1.8500000000000001     
   3.2000000000000002        15.200000000000001        1.8500000000000001     
   3.2000000000000002        16.000000000000000        1.8500000000000001     
   3.2000000000000002        16.800000000000001        1.8500000000000001     
   3.2000000000000002        17.600000000000001        1.8500000000000001     
   3.2000000000000002        18.400000000000002        1.8500000000000001     
   3.2000000000000002        19.200000000000003        1.8500000000000001     
   3.2000000000000002        20.000000000000000        1.8500000000000001     
   3.2000000000000002        20.800000000000001        1.8500000000000001     
   3.2000000000000002        21.600000000000001        1.8500000000000001     
   3.2000000000000002        22.400000000000002        1.8500000000000001     
   3.2000000000000002        23.200000000000003        1.8500000000000001     
   3.2000000000000002        24.000000000000000        1.8500000000000001     
   3.2000000000000002        24.800000000000001        1.8500000000000001     
   3.2000000000000002        25.600000000000001        1.8500000000000001     
   3.2000000000000002        26.400000000000002        1.8500000000000001     
   3.2000000000000002        27.200000000000003        1.8500000000000001     
   3.2000000000000002        28.000000000000000        1.8500000000000001     
   3.2000000000000002        28.800000000000001        1.8500000000000001     
   3.2000000000000002        29.600000000000001        1.8500000000000001     
   3.2000000000000002        30.400000000000002        1.8500000000000001     
   3.2000000000000002        31.200000000000003        1.8500000000000001     
   3.2000000000000002        32.000000000000000        1.8500000000000001     
   3.2000000000000002        32.800000000000004        1.8500000000000001     
   3.2000000000000002        33.600000000000001        1.8500000000000001     
   3.2000000000000002        34.399999999999999        1.8500000000000001     
   3.2000000000000002        35.200000000000003        1.8500000000000001     
   3.2000000000000002        36.000000000000000        1.8500000000000001     
   3.2000000000000002        36.800000000000004        1.8500000000000001     
   3.2000000000000002        37.600000000000001        1.8500000000000001     
   3.2000000000000002        38.400000000000006        1.8500000000000001     
   3.2000000000000002        39.200000000000003        1.8500000000000001     
   3.2000000000000002        40.000000000000000        1.8500000000000001     
   3.2000000000000002        40.800000000000004        1.8500000000000001     
   3.2000000000000002        41.600000000000001        1.8500000000000001     
   3.2000000000000002        42.400000000000006        1.8500000000000001     
   3.2000000000000002        43.200000000000003        1.8500000000000001     
   3.2000000000000002        44.000000000000000        1.8500000000000001     
   3.2000000000000002        44.800000000000004        1.8500000000000001     
   3.2000000000000002        45.600000000000001        1.8500000000000001     
   3.2000000000000002        46.400000000000006        1.8500000000000001     
   3.2000000000000002        47.200000000000003        1.8500000000000001     
   3.2000000000000002        48.000000000000000        1.8500000000000001     
   3.2000000000000002        48.800000000000004        1.8500000000000001     
   3.2000000000000002        49.600000000000001        1.8500000000000001     
   3.2000000000000002        50.400000000000006        1.8500000000000001     
   3.2000000000000002        51.200000000000003        1.8500000000000001     
   3.2000000000000002        52.000000000000000        1.8500000000000001     
   3.2000000000000002        52.800000000000004        1.8500000000000001     
   3.2000000000000002        53.600000000000001        1.8500000000000001     
   3.2000000000000002        54.400000000000006        1.8500000000000001     
   3.2000000000000002        55.200000000000003        1.8500000000000001     
   3.2000000000000002        56.000000000000000        1.8500000000000001     
   3.2000000000000002        56.800000000000004        1.8500000000000001     
   3.2000000000000002        57.600000000000001        1.8500000000000001     
   3.2000000000000002        58.400000000000006        1.8500000000000001     
   3.2000000000000002        59.200000000000003        1.8500000000000001     
   3.2000000000000002        60.000000000000000        1.8500000000000001     
   3.2000000000000002        60.800000000000004        1.8500000000000001     
   3.2000000000000002        61.600000000000001        1.8500000000000001     
   3.2000000000000002        62.400000000000006        1.8500000000000001     
   3.2000000000000002        63.200000000000003        1.8500000000000001     
   3.2000000000000002        64.000000000000000        1.8500000000000001     
   3.2000000000000002        64.799999999999997        1.8500000000000001     
   3.2000000000000002        65.600000000000009        1.8500000000000001     
   3.2000000000000002        66.400000000000006        1.8500000000000001     
   3.2000000000000002        67.200000000000003        1.8500000000000001     
   3.2000000000000002        68.000000000000000        1.8500000000000001     
   3.2000000000000002        68.799999999999997        1.8500000000000001     
   3.2000000000000002        69.600000000000009        1.8500000000000001     
   3.2000000000000002        70.400000000000006        1.8500000000000001     
   3.2000000000000002        71.200000000000003        1.8500000000000001     
   3.2000000000000002        72.000000000000000        1.8500000000000001     
   3.2000000000000002        72.799999999999997        1.8500000000000001     
   3.2000000000000002        73.600000000000009        1.8500000000000001     
   3.2000000000000002        74.400000000000006        1.8500000000000001     
   3.2000000000000002        75.200000000000003        1.8500000000000001     
   3.2000000000000002        76.000000000000000        1.8500000000000001     
   3.2000000000000002        76.800000000000011        1.8500000000000001     
   3.2000000000000002        77.600000000000009        1.8500000000000001     
   3.2000000000000002        78.400000000000006        1.8500000000000001     
   3.2000000000000002        79.200000000000003        1.8500000000000001     
   3.2000000000000002        80.000000000000000        1.8500000000000001     
   3.2000000000000002        80.800000000000011        1.8500000000000001     
   3.2000000000000002        81.600000000000009        1.8500000000000001     
   3.2000000000000002        82.400000000000006        1.8500000000000001     
   3.2000000000000002        83.200000000000003        1.8500000000000001     
   3.2000000000000002        84.000000000000000        1.8500000000000001     
   3.2000000000000002        84.800000000000011        1.8500000000000001     
   3.2000000000000002        85.600000000000009        1.8500000000000001     
   3.2000000000000002        86.400000000000006        1.8500000000000001     
   3.2000000000000002        87.200000000000003        1.8500000000000001     
   3.2000000000000002        88.000000000000000        1.8500000000000001     
   3.2000000000000002        88.800000000000011        1.8500000000000001     
   3.2000000000000002        89.600000000000009        1.8500000000000001     
   3.2000000000000002        90.400000000000006        1.8500000000000001     
   3.2000000000000002        91.200000000000003        1.8500000000000001     
   3.2000000000000002        92.000000000000000        1.8500000000000001     
   3.2000000000000002        92.800000000000011        1.8500000000000001     
   3.2000000000000002        93.600000000000009        1.8500000000000001     
   3.2000000000000002        94.400000000000006        1.8500000000000001     
   3.2000000000000002        95.200000000000003        1.8500000000000001     
   3.2000000000000002        96.000000000000000        1.8500000000000001     
   3.2000000000000002        96.800000000000011        1.8500000000000001     
   3.2000000000000002        97.600000000000009        1.8500000000000001     
   3.2000000000000002        98.400000000000006        1.8500000000000001     
   3.2000000000000002        99.200000000000003        1.8500000000000001     
   3.2000000000000002        100.00000000000000        1.8500000000000001     
   3.2000000000000002        100.80000000000001        1.8500000000000001     
   3.2000000000000002        101.60000000000001        1.8500000000000001     
   3.2000000000000002        102.40000000000001        1.8500000000000001     

   4.0000000000000000       0.80000000000000004        1.8500000000000001     
   4.0000000000000000        1.6000000000000001        1.8500000000000001     
   4.0000000000000000        2.4000000000000004        1.8500000000000001     
   4.0000000000000000        3.2000000000000002        1.8500000000000001     
   4.0000000000000000        4.0000000000000000        1.8500000000000001     
   4.0000000000000000        4.8000000000000007        1.8500000000000001     
   4.0000000000000000        5.6000000000000005        1.8500000000000001     
   4.0000000000000000        6.4000000000000004        1.8500000000000001     
   4.0000000000000000        7.2000000000000002        1.8500000000000001     
   4.0000000000000000        8.0000000000000000        1.8500000000000001     
   4.0000000000000000        8.8000000000000007        1.8500000000000001     
   4.0000000000000000        9.6000000000000014        1.8500000000000001     
   4.0000000000000000        10.400000000000000        1.8500000000000001     
   4.0000000000000000        11.200000000000001        1.8500000000000001     
   4.0000000000000000        12.000000000000000        1.8500000000000001     
   4.0000000000000000        12.800000000000001        1.8500000000000001     
   4.0000000000000000        13.600000000000001        1.8500000000000001     
   4.0000000000000000        14.400000000000000        1.8500000000000001     
   4.0000000000000000        15.200000000000001        1.8500000000000001     
   4.0000000000000000        16.000000000000000        1.8500000000000001     
   4.0000000000000000        16.800000000000001        1.8500000000000001     
   4.0000000000000000        17.600000000000001        1.8500000000000001     
   4.0000000000000000        18.400000000000002        1.8500000000000001     
   4.0000000000000000        19.200000000000003        1.8500000000000001     
   4.0000000000000000        20.000000000000000        1.8500000000000001     
   4.0000000000000000        20.800000000000001        1.8500000000000001     
   4.0000000000000000        21.600000000000001        1.8500000000000001     
   4.0000000000000000        22.400000000000002        1.8500000000000001     
   4.0000000000000000        23.200000000000003        1.8500000000000001     
   4.0000000000000000        24.000000000000000        1.8500000000000001     
   4.0000000000000000        24.800000000000001        1.8500000000000001     
   4.0000000000000000        25.600000000000001        1.8500000000000001     
   4.0000000000000000        26.400000000000002        1.8500000000000001     
   4.0000000000000000        27.200000000000003        1.8500000000000001     
   4.0000000000000000        28.000000000000000        1.8500000000000001     
   4.0000000000000000        28.800000000000001        1.8500000000000001     
   4.0000000000000000        29.600000000000001        1.8500000000000001     
   4.0000000000000000        30.400000000000002        1.8500000000000001     
   4.0000000000000000        31.200000000000003        1.8500000000000001     
   4.0000000000000000        32.000000000000000        1.8500000000000001     
   4.0000000000000000        32.800000000000004        1.8500000000000001     
   4.0000000000000000        33.600000000000001        1.8500000000000001     
   4.0000000000000000        34.399999999999999        1.8500000000000001     
   4.0000000000000000        35.200000000000003        1.8500000000000001     
   4.0000000000000000        36.000000000000000        1.8500000000000001     
   4.0000000000000000        36.800000000000004        1.8500000000000001     
   4.0000000000000000        37.600000000000001        1.8500000000000001     
   4.0000000000000000        38.400000000000006        1.8500000000000001     
   4.0000000000000000        39.200000000000003        1.8500000000000001     
   4.0000000000000000        40.000000000000000        1.8500000000000001     
   4.0000000000000000        40.800000000000004        1.8500000000000001     
   4.0000000000000000        41.600000000000001        1.8500000000000001     
   4.0000000000000000        42.400000000000006        1.8500000000000001     
   4.0000000000000000        43.200000000000003        1.8500000000000001     
   4.0000000000000000        44.000000000000000        1.8500000000000001     
   4.0000000000000000        44.800000000000004        1.8500000000000001     
   4.0000000000000000        45.600000000000001        1.8500000000000001     
   4.0000000000000000        46.400000000000006        1.8500000000000001     
   4.0000000000000000        47.200000000000003        1.8500000000000001     
   4.0000000000000000        48.000000000000000        1.8500000000000001     
   4.0000000000000000        48.800000000000004        1.8500000000000001     
   4.0000000000000000        49.600000000000001        1.8500000000000001     
   4.0000000000000000        50.400000000000006        1.8500000000000001     
   4.0000000000000000        51.200000000000003        1.8500000000000001     
   4.0000000000000000        52.000000000000000        1.8500000000000001     
   4.0000000000000000        52.800000000000004        1.8500000000000001     
   4.0000000000000000        53.600000000000001        1.8500000000000001     
   4.0000000000000000        54.400000000000006        1.8500000000000001     
   4.0000000000000000        55.200000000000003        1.8500000000000001     
   4.0000000000000000        56.000000000000000        1.8500000000000001     
   4.0000000000000000        56.800000000000004        1.8500000000000001     
   4.0000000000000000        57.600000000000001        1.8500000000000001     
   4.0000000000000000        58.400000000000006        1.8500000000000001     
   4.0000000000000000        59.200000000000003        1.8500000000000001     
   4.0000000000000000        60.000000000000000        1.8500000000000001     
   4.0000000000000000        60.800000000000004        1.8500000000000001     
   4.0000000000000000        61.600000000000001        1.8500000000000001     
   4.0000000000000000        62.400000000000006        1.8500000000000001     
   4.0000000000000000        63.200000000000003        1.8500000000000001     
   4.0000000000000000        64.000000000000000        1.8500000000000001     
   4.0000000000000000        64.799999999999997        1.8500000000000001     
   4.0000000000000000        65.600000000000009        1.8500000000000001     
   4.0000000000000000        66.400000000000006        1.8500000000000001     
   4.0000000000000000        67.200000000000003        1.8500000000000001     
   4.0000000000000000        68.000000000000000        1.8500000000000001     
   4.0000000000000000        68.799999999999997        1.8500000000000001     
   4.0000000000000000        69.600000000000009        1.8500000000000001     
   4.0000000000000000        70.400000000000006        1.8500000000000001     
   4.0000000000000000        71.200000000000003        1.8500000000000001     
   4.0000000000000000        72.000000000000000        1.8500000000000001     
   4.0000000000000000        72.799999999999997        1.8500000000000001     
   4.0000000000000000        73.600000000000009        1.8500000000000001     
   4.0000000000000000        74.400000000000006        1.8500000000000001     
   4.0000000000000000        75.200000000000003        1.8500000000000001     
   4.0000000000000000        76.000000000000000        1.8500000000000001     
   4.0000000000000000        76.800000000000011        1.8500000000000001     
   4.0000000000000000        77.600000000000009        1.8500000000000001     
   4.0000000000000000        78.400000000000006        1.8500000000000001     
   4.0000000000000000        79.200000000000003        1.8500000000000001     
   4.0000000000000000        80.000000000000000        1.8500000000000001     
   4.0000000000000000        80.800000000000011        1.8500000000000001     
   4.0000000000000000        81.600000000000009        1.8500000000000001     
   4.0000000000000000        82.400000000000006        1.8500000000000001     
   4.0000000000000000        83.200000000000003        1.8500000000000001     
   4.0000000000000000        84.000000000000000        1.8500000000000001     
   4.0000000000000000        84.800000000000011        1.8500000000000001     
   4.0000000000000000        85.600000000000009        1.8500000000000001     
   4.0000000000000000        86.400000000000006        1.8500000000000001     
   4.0000000000000000        87.200000000000003        1.8500000000000001     
   4.0000000000000000        88.000000000000000        1.8500000000000001     
   4.0000000000000000        88.800000000000011        1.8500000000000001     
   4.0000000000000000        89.600000000000009        1.8500000000000001     
   4.0000000000000000        90.400000000000006        1.8500000000000001     
   4.0000000000000000        91.200000000000003        1.8500000000000001     
   4.0000000000000000        92.000000000000000        1.8500000000000001     
   4.0000000000000000        92.800000000000011        1.8500000000000001     
   4.0000000000000000        93.600000000000009        1.8500000000000001     
   4.0000000000000000        94.400000000000006        1.8500000000000001     
   4.0000000000000000        95.200000000000003        1.8500000000000001     
   4.0000000000000000        96.000000000000000        1.8500000000000001     
   4.0000000000000000        96.800000000000011        1.8500000000000001     
   4.0000000000000000        97.600000000000009        1.8500000000000001     
   4.0000000000000000        98.400000000000006        1.8500000000000001     
   4.0000000000000000        99.200000000000003        1.8500000000000001     
   4.0000000000000000        100.00000000000000        1.8500000000000001     
   4.0000000000000000        100.80000000000001        1.8500000000000001     
   4.0000000000000000        101.60000000000001        1.8500000000000001     
   4.0000000000000000        102.40000000000001        1.8500000000000001     

   4.8000000000000007       0.80000000000000004        1.8500000000000001     
   4.8000000000000007        1.6000000000000001        1.8500000000000001     
   4.8000000000000007        2.4000000000000004        1.8500000000000001     
   4.8000000000000007        3.2000000000000002        1.8500000000000001     
   4.8000000000000007        4.0000000000000000        1.8500000000000001     
   4.8000000000000007        4.8000000000000007        1.8500000000000001     
   4.8000000000000007        5.6000000000000005        1.8500000000000001     
   4.8000000000000007        6.4000000000000004        1.8500000000000001     
   4.8000000000000007        7.2000000000000002        1.8500000000000001     
   4.8000000000000007        8.0000000000000000        1.8500000000000001     
   4.8000000000000007        8.8000000000000007        1.8500000000000001     
   4.8000000000000007        9.6000000000000014        1.8500000000000001     
   4.8000000000000007        10.400000000000000        1.8500000000000001     
   4.8000000000000007        11.200000000000001        1.8500000000000001     
   4.8000000000000007        12.000000000000000        1.8500000000000001     
   4.8000000000000007        12.800000000000001        1.8500000000000001     
   4.8000000000000007        13.600000000000001        1.8500000000000001     
   4.8000000000000007        14.400000000000000        1.8500000000000001     
   4.8000000000000007        15.200000000000001        1.8500000000000001     
   4.8000000000000007        16.000000000000000        1.8500000000000001     
   4.8000000000000007        16.800000000000001        1.8500000000000001     
   4.8000000000000007        17.600000000000001        1.8500000000000001     
   4.8000000000000007        18.400000000000002        1.8500000000000001     
   4.8000000000000007        19.200000000000003        1.8500000000000001     
   4.8000000000000007        20.000000000000000        1.8500000000000001     
   4.8000000000000007        20.800000000000001        1.8500000000000001     
   4.8000000000000007        21.600000000000001        1.8500000000000001     
   4.8000000000000007        22.400000000000002        1.8500000000000001     
   4.8000000000000007        23.200000000000003        1.8500000000000001     
   4.8000000000000007        24.000000000000000        1.8500000000000001     
   4.8000000000000007        24.800000000000001        1.8500000000000001     
   4.8000000000000007        25.600000000000001        1.8500000000000001     
   4.8000000000000007        26.400000000000002        1.8500000000000001     
   4.8000000000000007        27.200000000000003        1.8500000000000001     
   4.8000000000000007        28.000000000000000        1.8500000000000001     
   4.8000000000000007        28.800000000000001        1.8500000000000001     
   4.8000000000000007        29.600000000000001        1.8500000000000001     
   4.8000000000000007        30.400000000000002        1.8500000000000001     
   4.8000000000000007        31.200000000000003        1.8500000000000001     
   4.8000000000000007        32.000000000000000        1.8500000000000001     
   4.8000000000000007        32.800000000000004        1.8500000000000001     
   4.8000000000000007        33.600000000000001        1.8500000000000001     
   4.8000000000000007        34.399999999999999        1.8500000000000001     
   4.8000000000000007        35.200000000000003        1.8500000000000001     
   4.8000000000000007        36.000000000000000        1.8500000000000001     
   4.8000000000000007        36.800000000000004        1.8500000000000001     
   4.8000000000000007        37.600000000000001        1.8500000000000001     
   4.8000000000000007        38.400000000000006        1.8500000000000001     
   4.8000000000000007        39.200000000000003        1.8500000000000001     
   4.8000000000000007        40.000000000000000        1.8500000000000001     
   4.8000000000000007        40.800000000000004        1.8500000000000001     
   4.8000000000000007        41.600000000000001        1.8500000000000001     
   4.8000000000000007        42.400000000000006        1.8500000000000001     
   4.8000000000000007        43.200000000000003        1.8500000000000001     
   4.8000000000000007        44.000000000000000        1.8500000000000001     
   4.8000000000000007        44.800000000000004        1.8500000000000001     
   4.8000000000000007        45.600000000000001        1.8500000000000001     
   4.8000000000000007        46.400000000000006        1.8500000000000001     
   4.8000000000000007        47.200000000000003        1.8500000000000001     
   4.8000000000000007        48.000000000000000        1.8500000000000001     
   4.8000000000000007        48.800000000000004        1.8500000000000001     
   4.8000000000000007        49.600000000000001        1.8500000000000001     
   4.8000000000000007        50.400000000000006        1.8500000000000001     
   4.8000000000000007        51.200000000000003        1.8500000000000001     
   4.8000000000000007        52.000000000000000        1.8500000000000001     
   4.8000000000000007        52.800000000000004        1.8500000000000001     
   4.8000000000000007        53.600000000000001        1.8500000000000001     
   4.8000000000000007        54.400000000000006        1.8500000000000001     
   4.8000000000000007        55.200000000000003        1.8500000000000001     
   4.8000000000000007        56.000000000000000        1.8500000000000001     
   4.8000000000000007        56.800000000000004        1.8500000000000001     
   4.8000000000000007        57.600000000000001        1.8500000000000001     
   4.8000000000000007        58.400000000000006        1.8500000000000001     
   4.8000000000000007        59.200000000000003        1.8500000000000001     
   4.8000000000000007        60.000000000000000        1.8500000000000001     
   4.8000000000000007        60.800000000000004        1.8500000000000001     
   4.8000000000000007        61.600000000000001        1.8500000000000001     
   4.8000000000000007        62.400000000000006        1.8500000000000001     
   4.8000000000000007        63.200000000000003        1.8500000000000001     
   4.8000000000000007        64.000000000000000        1.8500000000000001     
   4.8000000000000007        64.799999999999997        1.8500000000000001     
   4.8000000000000007        65.600000000000009        1.8500000000000001     
   4.8000000000000007        66.400000000000006        1.8500000000000001     
   4.8000000000000007        67.200000000000003        1.8500000000000001     
   4.8000000000000007        68.000000000000000        1.8500000000000001     
   4.8000000000000007        68.799999999999997        1.8500000000000001     
   4.8000000000000007        69.600000000000009        1.8500000000000001     
   4.8000000000000007        70.400000000000006        1.8500000000000001     
   4.8000000000000007        71.200000000000003        1.8500000000000001     
   4.8000000000000007        72.000000000000000        1.8500000000000001     
   4.8000000000000007        72.799999999999997        1.8500000000000001     
   4.8000000000000007        73.600000000000009        1.8500000000000001     
   4.8000000000000007        74.400000000000006        1.8500000000000001     
   4.8000000000000007        75.200000000000003        1.8500000000000001     
   4.8000000000000007        76.000000000000000        1.8500000000000001     
   4.8000000000000007        76.800000000000011        1.8500000000000001     
   4.8000000000000007        77.600000000000009        1.8500000000000001     
   4.8000000000000007        78.400000000000006        1.8500000000000001     
   4.8000000000000007        79.200000000000003        1.8500000000000001     
   4.8000000000000007        80.000000000000000        1.8500000000000001     
   4.8000000000000007        80.800000000000011        1.8500000000000001     
   4.8000000000000007        81.600000000000009        1.8500000000000001     
   4.8000000000000007        82.400000000000006        1.8500000000000001     
   4.8000000000000007        83.200000000000003        1.8500000000000001     
   4.8000000000000007        84.000000000000000        1.8500000000000001     
   4.8000000000000007        84.800000000000011        1.8500000000000001     
   4.8000000000000007        85.600000000000009        1.8500000000000001     
   4.8000000000000007        86.400000000000006        1.8500000000000001     
   4.8000000000000007        87.200000000000003        1.8500000000000001     
   4.8000000000000007        88.000000000000000        1.8500000000000001     
   4.8000000000000007        88.800000000000011        1.8500000000000001     
   4.8000000000000007        89.600000000000009        1.8500000000000001     
   4.8000000000000007        90.400000000000006        1.8500000000000001     
   4.8000000000000007        91.200000000000003        1.8500000000000001     
   4.8000000000000007        92.000000000000000        1.8500000000000001     
   4.8000000000000007        92.800000000000011        1.8500000000000001     
   4.8000000000000007        93.600000000000009        1.8500000000000001     
   4.8000000000000007        94.400000000000006        1.8500000000000001     
   4.8000000000000007        95.200000000000003        1.8500000000000001     
   4.8000000000000007        96.000000000000000        1.8500000000000001     
   4.8000000000000007        96.800000000000011        1.8500000000000001     
   4.8000000000000007        97.600000000000009        1.8500000000000001     
   4.8000000000000007        98.400000000000006        1.8500000000000001     
   4.8000000000000007        99.200000000000003        1.8500000000000001     
   4.8000000000000007        100.00000000000000        1.8500000000000001     
   4.8000000000000007        100.80000000000001        1.8500000000000001     
   4.8000000000000007        101.60000000000001        1.8500000000000001     
   4.8000000000000007        102.40000000000001        1.8500000000000001     

   5.6000000000000005       0.80000000000000004        1.8500000000000001     
   5.6000000000000005        1.6000000000000001        1.8500000000000001     
   5.6000000000000005        2.4000000000000004        1.8500000000000001     
   5.6000000000000005        3.2000000000000002        1.8500000000000001     
   5.6000000000000005        4.0000000000000000        1.8500000000000001     
   5.6000000000000005        4.8000000000000007        1.8500000000000001     
   5.6000000000000005        5.6000000000000005        1.8500000000000001     
   5.6000000000000005        6.4000000000000004        1.8500000000000001     
   5.6000000000000005        7.2000000000000002        1.8500000000000001     
   5.6000000000000005        8.0000000000000000        1.8500000000000001     
   5.6000000000000005        8.8000000000000007        1.8500000000000001     
   5.6000000000000005        9.6000000000000014        1.8500000000000001     
   5.6000000000000005        10.400000000000000        1.8500000000000001     
   5.6000000000000005        11.200000000000001        1.8500000000000001     
   5.6000000000000005        12.000000000000000        1.8500000000000001     
   5.6000000000000005        12.800000000000001        1.8500000000000001     
   5.6000000000000005        13.600000000000001        1.8500000000000001     
   5.6000000000000005        14.400000000000000        1.8500000000000001     
   5.6000000000000005        15.200000000000001        1.8500000000000001     
   5.6000000000000005        16.000000000000000        1.8500000000000001     
   5.6000000000000005        16.800000000000001        1.8500000000000001     
   5.6000000000000005        17.600000000000001        1.8500000000000001     
   5.6000000000000005        18.400000000000002        1.8500000000000001     
   5.6000000000000005        19.200000000000003        1.8500000000000001     
   5.6000000000000005        20.000000000000000        1.8500000000000001     
   5.6000000000000005        20.800000000000001        1.8500000000000001     
   5.6000000000000005        21.600000000000001        1.8500000000000001     
   5.6000000000000005        22.400000000000002        1.8500000000000001     
   5.6000000000000005        23.200000000000003        1.8500000000000001     
   5.6000000000000005        24.000000000000000        1.8500000000000001     
   5.6000000000000005        24.800000000000001        1.8500000000000001     
   5.6000000000000005        25.600000000000001        1.8500000000000001     
   5.6000000000000005        26.400000000000002        1.8500000000000001     
   5.6000000000000005        27.200000000000003        1.8500000000000001     
   5.6000000000000005        28.000000000000000        1.8500000000000001     
   5.6000000000000005        28.800000000000001        1.8500000000000001     
   5.6000000000000005        29.600000000000001        1.8500000000000001     
   5.6000000000000005        30.400000000000002        1.8500000000000001     
   5.6000000000000005        31.200000000000003        1.8500000000000001     
   5.6000000000000005        32.000000000000000        1.8500000000000001     
   5.6000000000000005        32.800000000000004        1.8500000000000001     
   5.6000000000000005        33.600000000000001        1.8500000000000001     
   5.6000000000000005        34.399999999999999        1.8500000000000001     
   5.6000000000000005        35.200000000000003        1.8500000000000001     
   5.6000000000000005        36.000000000000000        1.8500000000000001     
   5.6000000000000005        36.800000000000004        1.8500000000000001     
   5.6000000000000005        37.600000000000001        1.8500000000000001     
   5.6000000000000005        38.400000000000006        1.8500000000000001     
   5.6000000000000005        39.200000000000003        1.8500000000000001     
   5.6000000000000005        40.000000000000000        1.8500000000000001     
   5.6000000000000005        40.800000000000004        1.8500000000000001     
   5.6000000000000005        41.600000000000001        1.8500000000000001     
   5.6000000000000005        42.400000000000006        1.8500000000000001     
   5.6000000000000005        43.200000000000003        1.8500000000000001     
   5.6000000000000005        44.000000000000000        1.8500000000000001     
   5.6000000000000005        44.800000000000004        1.8500000000000001     
   5.6000000000000005        45.600000000000001        1.8500000000000001     
   5.6000000000000005        46.400000000000006        1.8500000000000001     
   5.6000000000000005        47.200000000000003        1.8500000000000001     
   5.6000000000000005        48.000000000000000        1.8500000000000001     
   5.6000000000000005        48.800000000000004        1.8500000000000001     
   5.6000000000000005        49.600000000000001        1.8500000000000001     
   5.6000000000000005        50.400000000000006        1.8500000000000001     
   5.6000000000000005        51.200000000000003        1.8500000000000001     
   5.6000000000000005        52.000000000000000        1.8500000000000001     
   5.6000000000000005        52.800000000000004        1.8500000000000001     
   5.6000000000000005        53.600000000000001        1.8500000000000001     
   5.6000000000000005        54.400000000000006        1.8500000000000001     
   5.6000000000000005        55.200000000000003        1.8500000000000001     
   5.6000000000000005        56.000000000000000        1.8500000000000001     
   5.6000000000000005        56.800000000000004        1.8500000000000001     
   5.6000000000000005        57.600000000000001        1.8500000000000001     
   5.6000000000000005        58.400000000000006        1.8500000000000001     
   5.6000000000000005        59.200000000000003        1.8500000000000001     
   5.6000000000000005        60.000000000000000        1.8500000000000001     
   5.6000000000000005        60.800000000000004        1.8500000000000001     
   5.6000000000000005        61.600000000000001        1.8500000000000001     
   5.6000000000000005        62.400000000000006        1.8500000000000001     
   5.6000000000000005        63.200000000000003        1.8500000000000001     
   5.6000000000000005        64.000000000000000        1.8500000000000001     
   5.6000000000000005        64.799999999999997        1.8500000000000001     
   5.6000000000000005        65.600000000000009        1.8500000000000001     
   5.6000000000000005        66.400000000000006        1.8500000000000001     
   5.6000000000000005        67.200000000000003        1.8500000000000001     
   5.6000000000000005        68.000000000000000        1.8500000000000001     
   5.6000000000000005        68.799999999999997        1.8500000000000001     
   5.6000000000000005        69.600000000000009        1.8500000000000001     
   5.6000000000000005        70.400000000000006        1.8500000000000001     
   5.6000000000000005        71.200000000000003        1.8500000000000001     
   5.6000000000000005        72.000000000000000        1.8500000000000001     
   5.6000000000000005        72.799999999999997        1.8500000000000001     
   5.6000000000000005        73.600000000000009        1.8500000000000001     
   5.6000000000000005        74.400000000000006        1.8500000000000001     
   5.6000000000000005        75.200000000000003        1.8500000000000001     
   5.6000000000000005        76.000000000000000        1.8500000000000001     
   5.6000000000000005        76.800000000000011        1.8500000000000001     
   5.6000000000000005        77.600000000000009        1.8500000000000001     
   5.6000000000000005        78.400000000000006        1.8500000000000001     
   5.6000000000000005        79.200000000000003        1.8500000000000001     
   5.6000000000000005        80.000000000000000        1.8500000000000001     
   5.6000000000000005        80.800000000000011        1.8500000000000001     
   5.6000000000000005        81.600000000000009        1.8500000000000001     
   5.6000000000000005        82.400000000000006        1.8500000000000001     
   5.6000000000000005        83.200000000000003        1.8500000000000001     
   5.6000000000000005        84.000000000000000        1.8500000000000001     
   5.6000000000000005        84.800000000000011        1.8500000000000001     
   5.6000000000000005        85.600000000000009        1.8500000000000001     
   5.6000000000000005        86.400000000000006        1.8500000000000001     
   5.6000000000000005        87.200000000000003        1.8500000000000001     
   5.6000000000000005        88.000000000000000        1.8500000000000001     
   5.6000000000000005        88.800000000000011        1.8500000000000001     
   5.6000000000000005        89.600000000000009        1.8500000000000001     
   5.6000000000000005        90.400000000000006        1.8500000000000001     
   5.6000000000000005        91.200000000000003        1.8500000000000001     
   5.6000000000000005        92.000000000000000        1.8500000000000001     
   5.6000000000000005        92.800000000000011        1.8500000000000001     
   5.6000000000000005        93.600000000000009        1.8500000000000001     
   5.6000000000000005        94.400000000000006        1.8500000000000001     
   5.6000000000000005        95.200000000000003        1.8500000000000001     
   5.6000000000000005        96.000000000000000        1.8500000000000001     
   5.6000000000000005        96.800000000000011        1.8500000000000001     
   5.6000000000000005        97.600000000000009        1.8500000000000001     
   5.6000000000000005        98.400000000000006        1.8500000000000001     
   5.6000000000000005        99.200000000000003        1.8500000000000001     
   5.6000000000000005        100.00000000000000        1.8500000000000001     
   5.6000000000000005        100.80000000000001        1.8500000000000001     
   5.6000000000000005        101.60000000000001        1.8500000000000001     
   5.6000000000000005        102.40000000000001        1.8500000000000001     

   6.4000000000000004       0.80000000000000004        1.8500000000000001     
   6.4000000000000004        1.6000000000000001        1.8500000000000001     
   6.4000000000000004        2.4000000000000004        1.8500000000000001     
   6.4000000000000004        3.2000000000000002        1.8500000000000001     
   6.4000000000000004        4.0000000000000000        1.8500000000000001     
   6.4000000000000004        4.8000000000000007        1.8500000000000001     
   6.4000000000000004        5.6000000000000005        1.8500000000000001     
   6.4000000000000004        6.4000000000000004        1.8500000000000001     
   6.4000000000000004        7.2000000000000002        1.8500000000000001     
   6.4000000000000004        8.0000000000000000        1.8500000000000001     
   6.4000000000000004        8.8000000000000007        1.8500000000000001     
   6.4000000000000004        9.6000000000000014        1.8500000000000001     
   6.4000000000000004        10.400000000000000        1.8500000000000001     
   6.4000000000000004        11.200000000000001        1.8500000000000001     
   6.4000000000000004        12.000000000000000        1.8500000000000001     
   6.4000000000000004        12.800000000000001        1.8500000000000001     
   6.4000000000000004        13.600000000000001        1.8500000000000001     
   6.4000000000000004        14.400000000000000        1.8500000000000001     
   6.4000000000000004        15.200000000000001        1.8500000000000001     
   6.4000000000000004        16.000000000000000        1.8500000000000001     
   6.4000000000000004        16.800000000000001        1.8500000000000001     
   6.4000000000000004        17.600000000000001        1.8500000000000001     
   6.4000000000000004        18.400000000000002        1.8500000000000001     
   6.4000000000000004        19.200000000000003        1.8500000000000001     
   6.4000000000000004        20.000000000000000        1.8500000000000001     
   6.4000000000000004        20.800000000000001        1.8500000000000001     
   6.4000000000000004        21.600000000000001        1.8500000000000001     
   6.4000000000000004        22.400000000000002        1.8500000000000001     
   6.4000000000000004        23.200000000000003        1.8500000000000001     
   6.4000000000000004        24.000000000000000        1.8500000000000001     
   6.4000000000000004        24.800000000000001        1.8500000000000001     
   6.4000000000000004        25.600000000000001        1.8500000000000001     
   6.4000000000000004        26.400000000000002        1.8500000000000001     
   6.4000000000000004        27.200000000000003        1.8500000000000001     
   6.4000000000000004        28.000000000000000        1.8500000000000001     
   6.4000000000000004        28.800000000000001        1.8500000000000001     
   6.4000000000000004        29.600000000000001        1.8500000000000001     
   6.4000000000000004        30.400000000000002        1.8500000000000001     
   6.4000000000000004        31.200000000000003        1.8500000000000001     
   6.4000000000000004        32.000000000000000        1.8500000000000001     
   6.4000000000000004        32.800000000000004        1.8500000000000001     
   6.4000000000000004        33.600000000000001        1.8500000000000001     
   6.4000000000000004        34.399999999999999        1.8500000000000001     
   6.4000000000000004        35.200000000000003        1.8500000000000001     
   6.4000000000000004        36.000000000000000        1.8500000000000001     
   6.4000000000000004        36.800000000000004        1.8500000000000001     
   6.4000000000000004        37.600000000000001        1.8500000000000001     
   6.4000000000000004        38.400000000000006        1.8500000000000001     
   6.4000000000000004        39.200000000000003        1.8500000000000001     
   6.4000000000000004        40.000000000000000        1.8500000000000001     
   6.4000000000000004        40.800000000000004        1.8500000000000001     
   6.4000000000000004        41.600000000000001        1.8500000000000001     
   6.4000000000000004        42.400000000000006        1.8500000000000001     
   6.4000000000000004        43.200000000000003        1.8500000000000001     
   6.4000000000000004        44.000000000000000        1.8500000000000001     
   6.4000000000000004        44.800000000000004        1.8500000000000001     
   6.4000000000000004        45.600000000000001        1.8500000000000001     
   6.4000000000000004        46.400000000000006        1.8500000000000001     
   6.4000000000000004        47.200000000000003        1.8500000000000001     
   6.4000000000000004        48.000000000000000        1.8500000000000001     
   6.4000000000000004        48.800000000000004        1.8500000000000001     
   6.4000000000000004        49.600000000000001        1.8500000000000001     
   6.4000000000000004        50.400000000000006        1.8500000000000001     
   6.4000000000000004        51.200000000000003        2.1499999999999999     
   6.4000000000000004        52.000000000000000        1.8500000000000001     
   6.4000000000000004        52.800000000000004        1.8500000000000001     
   6.4000000000000004        53.600000000000001        1.8500000000000001     
   6.4000000000000004        54.400000000000006        1.8500000000000001     
   6.4000000000000004        55.200000000000003        1.8500000000000001     
   6.4000000000000004        56.000000000000000        1.8500000000000001     
   6.4000000000000004        56.800000000000004        1.8500000000000001     
   6.4000000000000004        57.600000000000001        1.8500000000000001     
   6.4000000000000004        58.400000000000006        1.8500000000000001     
   6.4000000000000004        59.200000000000003        1.8500000000000001     
   6.4000000000000004        60.000000000000000        1.8500000000000001     
   6.4000000000000004        60.800000000000004        1.8500000000000001     
   6.4000000000000004        61.600000000000001        1.8500000000000001     
   6.4000000000000004        62.400000000000006        1.8500000000000001     
   6.4000000000000004        63.200000000000003        1.8500000000000001     
   6.4000000000000004        64.000000000000000        1.8500000000000001     
   6.4000000000000004        64.799999999999997        1.8500000000000001     
   6.4000000000000004        65.600000000000009        1.8500000000000001     
   6.4000000000000004        66.400000000000006        1.8500000000000001     
   6.4000000000000004        67.200000000000003        1.8500000000000001     
   6.4000000000000004        68.000000000000000        1.8500000000000001     
   6.4000000000000004        68.799999999999997        1.8500000000000001     
   6.4000000000000004        69.600000000000009        1.8500000000000001     
   6.4000000000000004        70.400000000000006        1.8500000000000001     
   6.4000000000000004        71.200000000000003        1.8500000000000001     
   6.4000000000000004        72.000000000000000        1.8500000000000001     
   6.4000000000000004        72.799999999999997        1.8500000000000001     
   6.4000000000000004        73.600000000000009        1.8500000000000001     
   6.4000000000000004        74.400000000000006        1.8500000000000001     
   6.4000000000000004        75.200000000000003        1.8500000000000001     
   6.4000000000000004        76.000000000000000        1.8500000000000001     
   6.4000000000000004        76.800000000000011        1.8500000000000001     
   6.4000000000000004        77.600000000000009        1.8500000000000001     
   6.4000000000000004        78.400000000000006        1.8500000000000001     
   6.4000000000000004        79.200000000000003        1.8500000000000001     
   6.4000000000000004        80.000000000000000        1.8500000000000001     
   6.4000000000000004        80.800000000000011        1.8500000000000001     
   6.4000000000000004        81.600000000000009        1.8500000000000001     
   6.4000000000000004        82.400000000000006        1.8500000000000001     
   6.4000000000000004        83.200000000000003        1.8500000000000001     
   6.4000000000000004        84.000000000000000        1.8500000000000001     
   6.4000000000000004        84.800000000000011        1.8500000000000001     
   6.4000000000000004        85.600000000000009        1.8500000000000001     
   6.4000000000000004        86.400000000000006        1.8500000000000001     
   6.4000000000000004        87.200000000000003        1.8500000000000001     
   6.4000000000000004        88.000000000000000        1.8500000000000001     
   6.4000000000000004        88.800000000000011        1.8500000000000001     
   6.4000000000000004        89.600000000000009        1.8500000000000001     
   6.4000000000000004        90.400000000000006        1.8500000000000001     
   6.4000000000000004        91.200000000000003        1.8500000000000001     
   6.4000000000000004        92.000000000000000        1.8500000000000001     
   6.4000000000000004        92.800000000000011        1.8500000000000001     
   6.4000000000000004        93.600000000000009        1.8500000000000001     
   6.4000000000000004        94.400000000000006        1.8500000000000001     
   6.4000000000000004        95.200000000000003        1.8500000000000001     
   6.4000000000000004        96.000000000000000        1.8500000000000001     
   6.4000000000000004        96.800000000000011        1.8500000000000001     
   6.4000000000000004        97.600000000000009        1.8500000000000001     
   6.4000000000000004        98.400000000000006        1.8500000000000001     
   6.4000000000000004        99.200000000000003        1.8500000000000001     
   6.4000000000000004        100.00000000000000        1.8500000000000001     
   6.4000000000000004        100.80000000000001        1.8500000000000001     
   6.4000000000000004        101.60000000000001        1.8500000000000001     
   6.4000000000000004        102.40000000000001        1.8500000000000001     

   7.2000000000000002       0.80000000000000004        1.8500000000000001     
   7.2000000000000002        1.6000000000000001        1.8500000000000001     
   7.2000000000000002        2.4000000000000004        1.8500000000000001     
   7.2000000000000002        3.2000000000000002        1.8500000000000001     
   7.2000000000000002        4.0000000000000000        1.8500000000000001     
   7.2000000000000002        4.8000000000000007        1.8500000000000001     
   7.2000000000000002        5.6000000000000005        1.8500000000000001     
   7.2000000000000002        6.4000000000000004        1.8500000000000001     
   7.2000000000000002        7.2000000000000002        1.8500000000000001     
   7.2000000000000002        8.0000000000000000        1.8500000000000001     
   7.2000000000000002        8.8000000000000007        1.8500000000000001     
   7.2000000000000002        9.6000000000000014        1.8500000000000001     
   7.2000000000000002        10.400000000000000        1.8500000000000001     
   7.2000000000000002        11.200000000000001        1.8500000000000001     
   7.2000000000000002        12.000000000000000        1.8500000000000001     
   7.2000000000000002        12.800000000000001        1.8500000000000001     
   7.2000000000000002        13.600000000000001        1.8500000000000001     
   7.2000000000000002        14.400000000000000        1.8500000000000001     
   7.2000000000000002        15.200000000000001        1.8500000000000001     
   7.2000000000000002        16.000000000000000        1.8500000000000001     
   7.2000000000000002        16.800000000000001        1.8500000000000001     
   7.2000000000000002        17.600000000000001        1.8500000000000001     
   7.2000000000000002        18.400000000000002        1.8500000000000001     
   7.2000000000000002        19.200000000000003        1.8500000000000001     
   7.2000000000000002        20.000000000000000        1.8500000000000001     
   7.2000000000000002        20.800000000000001        1.8500000000000001     
   7.2000000000000002        21.600000000000001        1.8500000000000001     
   7.2000000000000002        22.400000000000002        1.8500000000000001     
   7.2000000000000002        23.200000000000003        1.8500000000000001     
   7.2000000000000002        24.000000000000000        1.8500000000000001     
   7.2000000000000002        24.800000000000001        1.8500000000000001     
   7.2000000000000002        25.600000000000001        1.8500000000000001     
   7.2000000000000002        26.400000000000002        1.8500000000000001     
   7.2000000000000002        27.200000000000003        1.8500000000000001     
   7.2000000000000002        28.000000000000000        1.8500000000000001     
   7.2000000000000002        28.800000000000001        1.8500000000000001     
   7.2000000000000002        29.600000000000001        1.8500000000000001     
   7.2000000000000002        30.400000000000002        1.8500000000000001     
   7.2000000000000002        31.200000000000003        1.8500000000000001     
   7.2000000000000002        32.000000000000000        1.8500000000000001     
   7.2000000000000002        32.800000000000004        1.8500000000000001     
   7.2000000000000002        33.600000000000001        1.8500000000000001     
   7.2000000000000002        34.399999999999999        1.8500000000000001     
   7.2000000000000002        35.200000000000003        1.8500000000000001     
   7.2000000000000002        36.000000000000000        1.8500000000000001     
   7.2000000000000002        36.800000000000004        1.8500000000000001     
   7.2000000000000002        37.600000000000001        1.8500000000000001     
   7.2000000000000002        38.400000000000006        1.8500000000000001     
   7.2000000000000002        39.200000000000003        1.8500000000000001     
   7.2000000000000002        40.000000000000000        1.8500000000000001     
   7.2000000000000002        40.800000000000004        1.8500000000000001     
   7.2000000000000002        41.600000000000001        1.8500000000000001     
   7.2000000000000002        42.400000000000006        1.8500000000000001     
   7.2000000000000002        43.200000000000003        1.8500000000000001     
   7.2000000000000002        44.000000000000000        1.8500000000000001     
   7.2000000000000002        44.800000000000004        1.8500000000000001     
   7.2000000000000002        45.600000000000001        1.8500000000000001     
   7.2000000000000002        46.400000000000006        1.8500000000000001     
   7.2000000000000002        47.200000000000003        1.8500000000000001     
   7.2000000000000002        48.000000000000000        1.8500000000000001     
   7.2000000000000002        48.800000000000004        2.1499999999999999     
   7.2000000000000002        49.600000000000001        2.1499999999999999     
   7.2000000000000002        50.400000000000006        2.1499999999999999     
   7.2000000000000002        51.200000000000003        2.1499999999999999     
   7.2000000000000002        52.000000000000000        2.1499999999999999     
   7.2000000000000002        52.800000000000004        2.1499999999999999     
   7.2000000000000002        53.600000000000001        2.1499999999999999     
   7.2000000000000002        54.400000000000006        1.8500000000000001     
   7.2000000000000002        55.200000000000003        1.8500000000000001     
   7.2000000000000002        56.000000000000000        1.8500000000000001     
   7.2000000000000002        56.800000000000004        1.8500000000000001     
   7.2000000000000002        57.600000000000001        1.8500000000000001     
   7.2000000000000002        58.400000000000006        1.8500000000000001     
   7.2000000000000002        59.200000000000003        1.8500000000000001     
   7.2000000000000002        60.000000000000000        1.8500000000000001     
   7.2000000000000002        60.800000000000004        1.8500000000000001     
   7.2000000000000002        61.600000000000001        1.8500000000000001     
   7.2000000000000002        62.400000000000006        1.8500000000000001     
   7.2000000000000002        63.200000000000003        1.8500000000000001     
   7.2000000000000002        64.000000000000000        1.8500000000000001     
   7.2000000000000002        64.799999999999997        1.8500000000000001     
   7.2000000000000002        65.600000000000009        1.8500000000000001     
   7.2000000000000002        66.400000000000006        1.8500000000000001     
   7.2000000000000002        67.200000000000003        1.8500000000000001     
   7.2000000000000002        68.000000000000000        1.8500000000000001     
   7.2000000000000002        68.799999999999997        1.8500000000000001     
   7.2000000000000002        69.600000000000009        1.8500000000000001     
   7.2000000000000002        70.400000000000006        1.8500000000000001     
   7.2000000000000002        71.200000000000003        1.8500000000000001     
   7.2000000000000002        72.000000000000000        1.8500000000000001     
   7.2000000000000002        72.799999999999997        1.8500000000000001     
   7.2000000000000002        73.600000000000009        1.8500000000000001     
   7.2000000000000002        74.400000000000006        1.8500000000000001     
   7.2000000000000002        75.200000000000003        1.8500000000000001     
   7.2000000000000002        76.000000000000000        1.8500000000000001     
   7.2000000000000002        76.800000000000011        1.8500000000000001     
   7.2000000000000002        77.600000000000009        1.8500000000000001     
   7.2000000000000002        78.400000000000006        1.8500000000000001     
   7.2000000000000002        79.200000000000003        1.8500000000000001     
   7.2000000000000002        80.000000000000000        2.1499999999999999     
   7.2000000000000002        80.800000000000011        1.8500000000000001     
   7.2000000000000002        81.600000000000009        1.8500000000000001     
   7.2000000000000002        82.400000000000006        1.8500000000000001     
   7.2000000000000002        83.200000000000003        1.8500000000000001     
   7.2000000000000002        84.000000000000000        1.8500000000000001     
   7.2000000000000002        84.800000000000011        1.8500000000000001     
   7.2000000000000002        85.600000000000009        1.8500000000000001     
   7.2000000000000002        86.400000000000006        1.8500000000000001     
   7.2000000000000002        87.200000000000003        1.8500000000000001     
   7.2000000000000002        88.000000000000000        1.8500000000000001     
   7.2000000000000002        88.800000000000011        1.8500000000000001     
   7.2000000000000002        89.600000000000009        1.8500000000000001     
   7.2000000000000002        90.400000000000006        1.8500000000000001     
   7.2000000000000002        91.200000000000003        1.8500000000000001     
   7.2000000000000002        92.000000000000000        1.8500000000000001     
   7.2000000000000002        92.800000000000011        1.8500000000000001     
   7.2000000000000002        93.600000000000009        1.8500000000000001     
   7.2000000000000002        94.400000000000006        1.8500000000000001     
   7.2000000000000002        95.200000000000003        1.8500000000000001     
   7.2000000000000002        96.000000000000000        1.8500000000000001     
   7.2000000000000002        96.800000000000011        1.8500000000000001     
   7.2000000000000002        97.600000000000009        1.8500000000000001     
   7.2000000000000002        98.400000000000006        1.8500000000000001     
   7.2000000000000002        99.200000000000003        1.8500000000000001     
   7.2000000000000002        100.00000000000000        1.8500000000000001     
   7.2000000000000002        100.80000000000001        1.8500000000000001     
   7.2000000000000002        101.60000000000001        1.8500000000000001     
   7.2000000000000002        102.40000000000001        1.8500000000000001     

   8.0000000000000000       0.80000000000000004        1.8500000000000001     
   8.0000000000000000        1.6000000000000001        1.8500000000000001     
   8.0000000000000000        2.4000000000000004        1.8500000000000001     
   8.0000000000000000        3.2000000000000002        1.8500000000000001     
   8.0000000000000000        4.0000000000000000        1.8500000000000001     
   8.0000000000000000        4.8000000000000007        1.8500000000000001     
   8.0000000000000000        5.6000000000000005        1.8500000000000001     
   8.0000000000000000        6.4000000000000004        1.8500000000000001     
   8.0000000000000000        7.2000000000000002        1.8500000000000001     
   8.0000000000000000        8.0000000000000000        1.8500000000000001     
   8.0000000000000000        8.8000000000000007        1.8500000000000001     
   8.0000000000000000        9.6000000000000014        1.8500000000000001     
   8.0000000000000000        10.400000000000000        1.8500000000000001     
   8.0000000000000000        11.200000000000001        1.8500000000000001     
   8.0000000000000000        12.000000000000000        1.8500000000000001     
   8.0000000000000000        12.800000000000001        1.8500000000000001     
   8.0000000000000000        13.600000000000001        1.8500000000000001     
   8.0000000000000000        14.400000000000000        1.8500000000000001     
   8.0000000000000000        15.200000000000001        1.8500000000000001     
   8.0000000000000000        16.000000000000000        1.8500000000000001     
   8.0000000000000000        16.800000000000001        1.8500000000000001     
   8.0000000000000000        17.600000000000001        1.8500000000000001     
   8.0000000000000000        18.400000000000002        1.8500000000000001     
   8.0000000000000000        19.200000000000003        1.8500000000000001     
   8.0000000000000000        20.000000000000000        1.8500000000000001     
   8.0000000000000000        20.800000000000001        1.8500000000000001     
   8.0000000000000000        21.600000000000001        1.8500000000000001     
   8.0000000000000000        22.400000000000002        1.8500000000000001     
   8.0000000000000000        23.200000000000003        1.8500000000000001     
   8.0000000000000000        24.000000000000000        1.8500000000000001     
   8.0000000000000000        24.800000000000001        1.8500000000000001     
   8.0000000000000000        25.600000000000001        1.8500000000000001     
   8.0000000000000000        26.400000000000002        1.8500000000000001     
   8.0000000000000000        27.200000000000003        1.8500000000000001     
   8.0000000000000000        28.000000000000000        1.8500000000000001     
   8.0000000000000000        28.800000000000001        1.8500000000000001     
   8.0000000000000000        29.600000000000001        1.8500000000000001     
   8.0000000000000000        30.400000000000002        1.8500000000000001     
   8.0000000000000000        31.200000000000003        1.8500000000000001     
   8.0000000000000000        32.000000000000000        1.8500000000000001     
   8.0000000000000000        32.800000000000004        1.8500000000000001     
   8.0000000000000000        33.600000000000001        1.8500000000000001     
   8.0000000000000000        34.399999999999999        1.8500000000000001     
   8.0000000000000000        35.200000000000003        1.8500000000000001     
   8.0000000000000000        36.000000000000000        1.8500000000000001     
   8.0000000000000000        36.800000000000004        1.8500000000000001     
   8.0000000000000000        37.600000000000001        1.8500000000000001     
   8.0000000000000000        38.400000000000006        1.8500000000000001     
   8.0000000000000000        39.200000000000003        1.8500000000000001     
   8.0000000000000000        40.000000000000000        1.8500000000000001     
   8.0000000000000000        40.800000000000004        1.8500000000000001     
   8.0000000000000000        41.600000000000001        1.8500000000000001     
   8.0000000000000000        42.400000000000006        1.8500000000000001     
   8.0000000000000000        43.200000000000003        1.8500000000000001     
   8.0000000000000000        44.000000000000000        1.8500000000000001     
   8.0000000000000000        44.800000000000004        1.8500000000000001     
   8.0000000000000000        45.600000000000001        1.8500000000000001     
   8.0000000000000000        46.400000000000006        1.8500000000000001     
   8.0000000000000000        47.200000000000003        1.8500000000000001     
   8.0000000000000000        48.000000000000000        2.1499999999999999     
   8.0000000000000000        48.800000000000004        2.1499999999999999     
   8.0000000000000000        49.600000000000001        2.1499999999999999     
   8.0000000000000000        50.400000000000006        2.1499999999999999     
   8.0000000000000000        51.200000000000003        2.1499999999999999     
   8.0000000000000000        52.000000000000000        2.1499999999999999     
   8.0000000000000000        52.800000000000004        2.1499999999999999     
   8.0000000000000000        53.600000000000001        2.1499999999999999     
   8.0000000000000000        54.400000000000006        2.1499999999999999     
   8.0000000000000000        55.200000000000003        1.8500000000000001     
   8.0000000000000000        56.000000000000000        1.8500000000000001     
   8.0000000000000000        56.800000000000004        1.8500000000000001     
   8.0000000000000000        57.600000000000001        1.8500000000000001     
   8.0000000000000000        58.400000000000006        1.8500000000000001     
   8.0000000000000000        59.200000000000003        1.8500000000000001     
   8.0000000000000000        60.000000000000000        1.8500000000000001     
   8.0000000000000000        60.800000000000004        1.8500000000000001     
   8.0000000000000000        61.600000000000001        1.8500000000000001     
   8.0000000000000000        62.400000000000006        1.8500000000000001     
   8.0000000000000000        63.200000000000003        1.8500000000000001     
   8.0000000000000000        64.000000000000000        1.8500000000000001     
   8.0000000000000000        64.799999999999997        1.8500000000000001     
   8.0000000000000000        65.600000000000009        1.8500000000000001     
   8.0000000000000000        66.400000000000006        1.8500000000000001     
   8.0000000000000000        67.200000000000003        1.8500000000000001     
   8.0000000000000000        68.000000000000000        1.8500000000000001     
   8.0000000000000000        68.799999999999997        1.8500000000000001     
   8.0000000000000000        69.600000000000009        1.8500000000000001     
   8.0000000000000000        70.400000000000006        1.8500000000000001     
   8.0000000000000000        71.200000000000003        1.8500000000000001     
   8.0000000000000000        72.000000000000000        1.8500000000000001     
   8.0000000000000000        72.799999999999997        1.8500000000000001     
   8.0000000000000000        73.600000000000009        1.8500000000000001     
   8.0000000000000000        74.400000000000006        1.8500000000000001     
   8.0000000000000000        75.200000000000003        1.8500000000000001     
   8.0000000000000000        76.000000000000000        1.8500000000000001     
   8.0000000000000000        76.800000000000011        1.8500000000000001     
   8.0000000000000000        77.600000000000009        2.1499999999999999     
   8.0000000000000000        78.400000000000006        2.1499999999999999     
   8.0000000000000000        79.200000000000003        2.1499999999999999     
   8.0000000000000000        80.000000000000000        2.1499999999999999     
   8.0000000000000000        80.800000000000011        2.1499999999999999     
   8.0000000000000000        81.600000000000009        2.1499999999999999     
   8.0000000000000000        82.400000000000006        2.1499999999999999     
   8.0000000000000000        83.200000000000003        1.8500000000000001     
   8.0000000000000000        84.000000000000000        1.8500000000000001     
   8.0000000000000000        84.800000000000011        1.8500000000000001     
   8.0000000000000000        85.600000000000009        1.8500000000000001     
   8.0000000000000000        86.400000000000006        1.8500000000000001     
   8.0000000000000000        87.200000000000003        1.8500000000000001     
   8.0000000000000000        88.000000000000000        1.8500000000000001     
   8.0000000000000000        88.800000000000011        1.8500000000000001     
   8.0000000000000000        89.600000000000009        1.8500000000000001     
   8.0000000000000000        90.400000000000006        1.8500000000000001     
   8.0000000000000000        91.200000000000003        1.8500000000000001     
   8.0000000000000000        92.000000000000000        1.8500000000000001     
   8.0000000000000000        92.800000000000011        1.8500000000000001     
   8.0000000000000000        93.600000000000009        1.8500000000000001     
   8.0000000000000000        94.400000000000006        1.8500000000000001     
   8.0000000000000000        95.200000000000003        1.8500000000000001     
   8.0000000000000000        96.000000000000000        1.8500000000000001     
   8.0000000000000000        96.800000000000011        1.8500000000000001     
   8.0000000000000000        97.600000000000009        1.8500000000000001     
   8.0000000000000000        98.400000000000006        1.8500000000000001     
   8.0000000000000000        99.200000000000003        1.8500000000000001     
   8.0000000000000000        100.00000000000000        1.8500000000000001     
   8.0000000000000000        100.80000000000001        1.8500000000000001     
   8.0000000000000000        101.60000000000001        1.8500000000000001     
   8.0000000000000000        102.40000000000001        1.8500000000000001     

   8.8000000000000007       0.80000000000000004        1.8500000000000001     
   8.8000000000000007        1.6000000000000001        1.8500000000000001     
   8.8000000000000007        2.4000000000000004        1.8500000000000001     
   8.8000000000000007        3.2000000000000002        1.8500000000000001     
   8.8000000000000007        4.0000000000000000        1.8500000000000001     
   8.8000000000000007        4.8000000000000007        1.8500000000000001     
   8.8000000000000007        5.6000000000000005        1.8500000000000001     
   8.8000000000000007        6.4000000000000004        1.8500000000000001     
   8.8000000000000007        7.2000000000000002        1.8500000000000001     
   8.8000000000000007        8.0000000000000000        1.8500000000000001     
   8.8000000000000007        8.8000000000000007        1.8500000000000001     
   8.8000000000000007        9.6000000000000014        1.8500000000000001     
   8.8000000000000007        10.400000000000000        1.8500000000000001     
   8.8000000000000007        11.200000000000001        1.8500000000000001     
   8.8000000000000007        12.000000000000000        1.8500000000000001     
   8.8000000000000007        12.800000000000001        1.8500000000000001     
   8.8000000000000007        13.600000000000001        1.8500000000000001     
   8.8000000000000007        14.400000000000000        1.8500000000000001     
   8.8000000000000007        15.200000000000001        1.8500000000000001     
   8.8000000000000007        16.000000000000000        1.8500000000000001     
   8.8000000000000007        16.800000000000001        1.8500000000000001     
   8.8000000000000007        17.600000000000001        1.8500000000000001     
   8.8000000000000007        18.400000000000002        1.8500000000000001     
   8.8000000000000007        19.200000000000003        1.8500000000000001     
   8.8000000000000007        20.000000000000000        1.8500000000000001     
   8.8000000000000007        20.800000000000001        1.8500000000000001     
   8.8000000000000007        21.600000000000001        1.8500000000000001     
   8.8000000000000007        22.400000000000002        1.8500000000000001     
   8.8000000000000007        23.200000000000003        1.8500000000000001     
   8.8000000000000007        24.000000000000000        1.8500000000000001     
   8.8000000000000007        24.800000000000001        1.8500000000000001     
   8.8000000000000007        25.600000000000001        1.8500000000000001     
   8.8000000000000007        26.400000000000002        1.8500000000000001     
   8.8000000000000007        27.200000000000003        1.8500000000000001     
   8.8000000000000007        28.000000000000000        1.8500000000000001     
   8.8000000000000007        28.800000000000001        1.8500000000000001     
   8.8000000000000007        29.600000000000001        1.8500000000000001     
   8.8000000000000007        30.400000000000002        1.8500000000000001     
   8.8000000000000007        31.200000000000003        1.8500000000000001     
   8.8000000000000007        32.000000000000000        1.8500000000000001     
   8.8000000000000007        32.800000000000004        1.8500000000000001     
   8.8000000000000007        33.600000000000001        1.8500000000000001     
   8.8000000000000007        34.399999999999999        1.8500000000000001     
   8.8000000000000007        35.200000000000003        1.8500000000000001     
   8.8000000000000007        36.000000000000000        1.8500000000000001     
   8.8000000000000007        36.800000000000004        1.8500000000000001     
   8.8000000000000007        37.600000000000001        1.8500000000000001     
   8.8000000000000007        38.400000000000006        1.8500000000000001     
   8.8000000000000007        39.200000000000003        1.8500000000000001     
   8.8000000000000007        40.000000000000000        1.8500000000000001     
   8.8000000000000007        40.800000000000004        1.8500000000000001     
   8.8000000000000007        41.600000000000001        1.8500000000000001     
   8.8000000000000007        42.400000000000006        1.8500000000000001     
   8.8000000000000007        43.200000000000003        1.8500000000000001     
   8.8000000000000007        44.000000000000000        1.8500000000000001     
   8.8000000000000007        44.800000000000004        1.8500000000000001     
   8.8000000000000007        45.600000000000001        1.8500000000000001     
   8.8000000000000007        46.400000000000006        1.8500000000000001     
   8.8000000000000007        47.200000000000003        2.1499999999999999     
   8.8000000000000007        48.000000000000000        2.1499999999999999     
   8.8000000000000007        48.800000000000004        2.1499999999999999     
   8.8000000000000007        49.600000000000001        2.1499999999999999     
   8.8000000000000007        50.400000000000006        2.1499999999999999     
   8.8000000000000007        51.200000000000003        2.1499999999999999     
   8.8000000000000007        52.000000000000000        2.1499999999999999     
   8.8000000000000007        52.800000000000004        2.1499999999999999     
   8.8000000000000007        53.600000000000001        2.1499999999999999     
   8.8000000000000007        54.400000000000006        2.1499999999999999     
   8.8000000000000007        55.200000000000003        2.1499999999999999     
   8.8000000000000007        56.000000000000000        1.8500000000000001     
   8.8000000000000007        56.800000000000004        1.8500000000000001     
   8.8000000000000007        57.600000000000001        1.8500000000000001     
   8.8000000000000007        58.400000000000006        1.8500000000000001     
   8.8000000000000007        59.200000000000003        1.8500000000000001     
   8.8000000000000007        60.000000000000000        1.8500000000000001     
   8.8000000000000007        60.800000000000004        1.8500000000000001     
   8.8000000000000007        61.600000000000001        1.8500000000000001     
   8.8000000000000007        62.400000000000006        1.8500000000000001     
   8.8000000000000007        63.200000000000003        1.8500000000000001     
   8.8000000000000007        64.000000000000000        1.8500000000000001     
   8.8000000000000007        64.799999999999997        1.8500000000000001     
   8.8000000000000007        65.600000000000009        1.8500000000000001     
   8.8000000000000007        66.400000000000006        1.8500000000000001     
   8.8000000000000007        67.200000000000003        1.8500000000000001     
   8.8000000000000007        68.000000000000000        1.8500000000000001     
   8.8000000000000007        68.799999999999997        1.8500000000000001     
   8.8000000000000007        69.600000000000009        1.8500000000000001     
   8.8000000000000007        70.400000000000006        1.8500000000000001     
   8.8000000000000007        71.200000000000003        1.8500000000000001     
   8.8000000000000007        72.000000000000000        1.8500000000000001     
   8.8000000000000007        72.799999999999997        1.8500000000000001     
   8.8000000000000007        73.600000000000009        1.8500000000000001     
   8.8000000000000007        74.400000000000006        1.8500000000000001     
   8.8000000000000007        75.200000000000003        1.8500000000000001     
   8.8000000000000007        76.000000000000000        1.8500000000000001     
   8.8000000000000007        76.800000000000011        2.1499999999999999     
   8.8000000000000007        77.600000000000009        2.1499999999999999     
   8.8000000000000007        78.400000000000006        2.1499999999999999     
   8.8000000000000007        79.200000000000003        2.1499999999999999     
   8.8000000000000007        80.000000000000000        2.1499999999999999     
   8.8000000000000007        80.800000000000011        2.1499999999999999     
   8.8000000000000007        81.600000000000009        2.1499999999999999     
   8.8000000000000007        82.400000000000006        2.1499999999999999     
   8.8000000000000007        83.200000000000003        2.1499999999999999     
   8.8000000000000007        84.000000000000000        1.8500000000000001     
   8.8000000000000007        84.800000000000011        1.8500000000000001     
   8.8000000000000007        85.600000000000009        1.8500000000000001     
   8.8000000000000007        86.400000000000006        1.8500000000000001     
   8.8000000000000007        87.200000000000003        1.8500000000000001     
   8.8000000000000007        88.000000000000000        1.8500000000000001     
   8.8000000000000007        88.800000000000011        1.8500000000000001     
   8.8000000000000007        89.600000000000009        1.8500000000000001     
   8.8000000000000007        90.400000000000006        1.8500000000000001     
   8.8000000000000007        91.200000000000003        1.8500000000000001     
   8.8000000000000007        92.000000000000000        1.8500000000000001     
   8.8000000000000007        92.800000000000011        1.8500000000000001     
   8.8000000000000007        93.600000000000009        1.8500000000000001     
   8.8000000000000007        94.400000000000006        1.8500000000000001     
   8.8000000000000007        95.200000000000003        1.8500000000000001     
   8.8000000000000007        96.000000000000000        1.8500000000000001     
   8.8000000000000007        96.800000000000011        1.8500000000000001     
   8.8000000000000007        97.600000000000009        1.8500000000000001     
   8.8000000000000007        98.400000000000006        1.8500000000000001     
   8.8000000000000007        99.200000000000003        1.8500000000000001     
   8.8000000000000007        100.00000000000000        1.8500000000000001     
   8.8000000000000007        100.80000000000001        1.8500000000000001     
   8.8000000000000007        101.60000000000001        1.8500000000000001     
   8.8000000000000007        102.40000000000001        1.8500000000000001     

   9.6000000000000014       0.80000000000000004        1.8500000000000001     
   9.6000000000000014        1.6000000000000001        1.8500000000000001     
   9.6000000000000014        2.4000000000000004        1.8500000000000001     
   9.6000000000000014        3.2000000000000002        1.8500000000000001     
   9.6000000000000014        4.0000000000000000        1.8500000000000001     
   9.6000000000000014        4.8000000000000007        1.8500000000000001     
   9.6000000000000014        5.6000000000000005        1.8500000000000001     
   9.6000000000000014        6.4000000000000004        1.8500000000000001     
   9.6000000000000014        7.2000000000000002        1.8500000000000001     
   9.6000000000000014        8.0000000000000000        1.8500000000000001     
   9.6000000000000014        8.8000000000000007        1.8500000000000001     
   9.6000000000000014        9.6000000000000014        1.8500000000000001     
   9.6000000000000014        10.400000000000000        1.8500000000000001     
   9.6000000000000014        11.200000000000001        1.8500000000000001     
   9.6000000000000014        12.000000000000000        1.8500000000000001     
   9.6000000000000014        12.800000000000001        1.8500000000000001     
   9.6000000000000014        13.600000000000001        1.8500000000000001     
   9.6000000000000014        14.400000000000000        1.8500000000000001     
   9.6000000000000014        15.200000000000001        1.8500000000000001     
   9.6000000000000014        16.000000000000000        1.8500000000000001     
   9.6000000000000014        16.800000000000001        1.8500000000000001     
   9.6000000000000014        17.600000000000001        1.8500000000000001     
   9.6000000000000014        18.400000000000002        1.8500000000000001     
   9.6000000000000014        19.200000000000003        1.8500000000000001     
   9.6000000000000014        20.000000000000000        1.8500000000000001     
   9.6000000000000014        20.800000000000001        1.8500000000000001     
   9.6000000000000014        21.600000000000001        1.8500000000000001     
   9.6000000000000014        22.400000000000002        1.8500000000000001     
   9.6000000000000014        23.200000000000003        1.8500000000000001     
   9.6000000000000014        24.000000000000000        1.8500000000000001     
   9.6000000000000014        24.800000000000001        1.8500000000000001     
   9.6000000000000014        25.600000000000001        1.8500000000000001     
   9.6000000000000014        26.400000000000002        1.8500000000000001     
   9.6000000000000014        27.200000000000003        1.8500000000000001     
   9.6000000000000014        28.000000000000000        1.8500000000000001     
   9.6000000000000014        28.800000000000001        1.8500000000000001     
   9.6000000000000014        29.600000000000001        1.8500000000000001     
   9.6000000000000014        30.400000000000002        1.8500000000000001     
   9.6000000000000014        31.200000000000003        1.8500000000000001     
   9.6000000000000014        32.000000000000000        1.8500000000000001     
   9.6000000000000014        32.800000000000004        1.8500000000000001     
   9.6000000000000014        33.600000000000001        1.8500000000000001     
   9.6000000000000014        34.399999999999999        1.8500000000000001     
   9.6000000000000014        35.200000000000003        1.8500000000000001     
   9.6000000000000014        36.000000000000000        1.8500000000000001     
   9.6000000000000014        36.800000000000004        1.8500000000000001     
   9.6000000000000014        37.600000000000001        1.8500000000000001     
   9.6000000000000014        38.400000000000006        1.8500000000000001     
   9.6000000000000014        39.200000000000003        1.8500000000000001     
   9.6000000000000014        40.000000000000000        1.8500000000000001     
   9.6000000000000014        40.800000000000004        1.8500000000000001     
   9.6000000000000014        41.600000000000001        1.8500000000000001     
   9.6000000000000014        42.400000000000006        1.8500000000000001     
   9.6000000000000014        43.200000000000003        1.8500000000000001     
   9.6000000000000014        44.000000000000000        1.8500000000000001     
   9.6000000000000014        44.800000000000004        1.8500000000000001     
   9.6000000000000014        45.600000000000001        1.8500000000000001     
   9.6000000000000014        46.400000000000006        1.8500000000000001     
   9.6000000000000014        47.200000000000003        2.1499999999999999     
   9.6000000000000014        48.000000000000000        2.1499999999999999     
   9.6000000000000014        48.800000000000004        2.1499999999999999     
   9.6000000000000014        49.600000000000001        2.1499999999999999     
   9.6000000000000014        50.400000000000006        2.1499999999999999     
   9.6000000000000014        51.200000000000003        2.1499999999999999     
   9.6000000000000014        52.000000000000000        2.1499999999999999     
   9.6000000000000014        52.800000000000004        2.1499999999999999     
   9.6000000000000014        53.600000000000001        2.1499999999999999     
   9.6000000000000014        54.400000000000006        2.1499999999999999     
   9.6000000000000014        55.200000000000003        2.1499999999999999     
   9.6000000000000014        56.000000000000000        1.8500000000000001     
   9.6000000000000014        56.800000000000004        1.8500000000000001     
   9.6000000000000014        57.600000000000001        1.8500000000000001     
   9.6000000000000014        58.400000000000006        1.8500000000000001     
   9.6000000000000014        59.200000000000003        1.8500000000000001     
   9.6000000000000014        60.000000000000000        1.8500000000000001     
   9.6000000000000014        60.800000000000004        1.8500000000000001     
   9.6000000000000014        61.600000000000001        1.8500000000000001     
   9.6000000000000014        62.400000000000006        1.8500000000000001     
   9.6000000000000014        63.200000000000003        1.8500000000000001     
   9.6000000000000014        64.000000000000000        1.8500000000000001     
   9.6000000000000014        64.799999999999997        1.8500000000000001     
   9.6000000000000014        65.600000000000009        1.8500000000000001     
   9.6000000000000014        66.400000000000006        1.8500000000000001     
   9.6000000000000014        67.200000000000003        1.8500000000000001     
   9.6000000000000014        68.000000000000000        1.8500000000000001     
   9.6000000000000014        68.799999999999997        1.8500000000000001     
   9.6000000000000014        69.600000000000009        1.8500000000000001     
   9.6000000000000014        70.400000000000006        1.8500000000000001     
   9.6000000000000014        71.200000000000003        1.8500000000000001     
   9.6000000000000014        72.000000000000000        1.8500000000000001     
   9.6000000000000014        72.799999999999997        1.8500000000000001     
   9.6000000000000014        73.600000000000009        1.8500000000000001     
   9.6000000000000014        74.400000000000006        1.8500000000000001     
   9.6000000000000014        75.200000000000003        1.8500000000000001     
   9.6000000000000014        76.000000000000000        2.1499999999999999     
   9.6000000000000014        76.800000000000011        2.1499999999999999     
   9.6000000000000014        77.600000000000009        2.1499999999999999     
   9.6000000000000014        78.400000000000006        2.1499999999999999     
   9.6000000000000014        79.200000000000003        2.1499999999999999     
   9.6000000000000014        80.000000000000000        2.1499999999999999     
   9.6000000000000014        80.800000000000011        2.1499999999999999     
   9.6000000000000014        81.600000000000009        2.1499999999999999     
   9.6000000000000014        82.400000000000006        2.1499999999999999     
   9.6000000000000014        83.200000000000003        2.1499999999999999     
   9.6000000000000014        84.000000000000000        2.1499999999999999     
   9.6000000000000014        84.800000000000011        1.8500000000000001     
   9.6000000000000014        85.600000000000009        1.8500000000000001     
   9.6000000000000014        86.400000000000006        1.8500000000000001     
   9.6000000000000014        87.200000000000003        1.8500000000000001     
   9.6000000000000014        88.000000000000000        1.8500000000000001     
   9.6000000000000014        88.800000000000011        1.8500000000000001     
   9.6000000000000014        89.600000000000009        1.8500000000000001     
   9.6000000000000014        90.400000000000006        1.8500000000000001     
   9.6000000000000014        91.200000000000003        1.8500000000000001     
   9.6000000000000014        92.000000000000000        1.8500000000000001     
   9.6000000000000014        92.800000000000011        1.8500000000000001     
   9.6000000000000014        93.600000000000009        1.8500000000000001     
   9.6000000000000014        94.400000000000006        1.8500000000000001     
   9.6000000000000014        95.200000000000003        1.8500000000000001     
   9.6000000000000014        96.000000000000000        1.8500000000000001     
   9.6000000000000014        96.800000000000011        1.8500000000000001     
   9.6000000000000014        97.600000000000009        1.8500000000000001     
   9.6000000000000014        98.400000000000006        1.8500000000000001     
   9.6000000000000014        99.200000000000003        1.8500000000000001     
   9.6000000000000014        100.00000000000000        1.8500000000000001     
   9.6000000000000014        100.80000000000001        1.8500000000000001     
   9.6000000000000014        101.60000000000001        1.8500000000000001     
   9.6000000000000014        102.40000000000001        1.8500000000000001     

   10.400000000000000       0.80000000000000004        1.8500000000000001     
   10.400000000000000        1.6000000000000001        1.8500000000000001     
   10.400000000000000        2.4000000000000004        1.8500000000000001     
   10.400000000000000        3.2000000000000002        1.8500000000000001     
   10.400000000000000        4.0000000000000000        1.8500000000000001     
   10.400000000000000        4.8000000000000007        1.8500000000000001     
   10.400000000000000        5.6000000000000005        1.8500000000000001     
   10.400000000000000        6.4000000000000004        1.8500000000000001     
   10.400000000000000        7.2000000000000002        1.8500000000000001     
   10.400000000000000        8.0000000000000000        1.8500000000000001     
   10.400000000000000        8.8000000000000007        1.8500000000000001     
   10.400000000000000        9.6000000000000014        1.8500000000000001     
   10.400000000000000        10.400000000000000        1.8500000000000001     
   10.400000000000000        11.200000000000001        1.8500000000000001     
   10.400000000000000        12.000000000000000        1.8500000000000001     
   10.400000000000000        12.800000000000001        1.8500000000000001     
   10.400000000000000        13.600000000000001        1.8500000000000001     
   10.400000000000000        14.400000000000000        1.8500000000000001     
   10.400000000000000        15.200000000000001        1.8500000000000001     
   10.400000000000000        16.000000000000000        1.8500000000000001     
   10.400000000000000        16.800000000000001        1.8500000000000001     
   10.400000000000000        17.600000000000001        1.8500000000000001     
   10.400000000000000        18.400000000000002        1.8500000000000001     
   10.400000000000000        19.200000000000003        1.8500000000000001     
   10.400000000000000        20.000000000000000        1.8500000000000001     
   10.400000000000000        20.800000000000001        1.8500000000000001     
   10.400000000000000        21.600000000000001        1.8500000000000001     
   10.400000000000000        22.400000000000002        1.8500000000000001     
   10.400000000000000        23.200000000000003        1.8500000000000001     
   10.400000000000000        24.000000000000000        1.8500000000000001     
   10.400000000000000        24.800000000000001        1.8500000000000001     
   10.400000000000000        25.600000000000001        1.8500000000000001     
   10.400000000000000        26.400000000000002        1.8500000000000001     
   10.400000000000000        27.200000000000003        1.8500000000000001     
   10.400000000000000        28.000000000000000        1.8500000000000001     
   10.400000000000000        28.800000000000001        1.8500000000000001     
   10.400000000000000        29.600000000000001        1.8500000000000001     
   10.400000000000000        30.400000000000002        1.8500000000000001     
   10.400000000000000        31.200000000000003        1.8500000000000001     
   10.400000000000000        32.000000000000000        1.8500000000000001     
   10.400000000000000        32.800000000000004        1.8500000000000001     
   10.400000000000000        33.600000000000001        1.8500000000000001     
   10.400000000000000        34.399999999999999        1.8500000000000001     
   10.400000000000000        35.200000000000003        1.8500000000000001     
   10.400000000000000        36.000000000000000        1.8500000000000001     
   10.400000000000000        36.800000000000004        1.8500000000000001     
   10.400000000000000        37.600000000000001        1.8500000000000001     
   10.400000000000000        38.400000000000006        1.8500000000000001     
   10.400000000000000        39.200000000000003        1.8500000000000001     
   10.400000000000000        40.000000000000000        1.8500000000000001     
   10.400000000000000        40.800000000000004        1.8500000000000001     
   10.400000000000000        41.600000000000001        1.8500000000000001     
   10.400000000000000        42.400000000000006        1.8500000000000001     
   10.400000000000000        43.200000000000003        1.8500000000000001     
   10.400000000000000        44.000000000000000        1.8500000000000001     
   10.400000000000000        44.800000000000004        1.8500000000000001     
   10.400000000000000        45.600000000000001        1.8500000000000001     
   10.400000000000000        46.400000000000006        1.8500000000000001     
   10.400000000000000        47.200000000000003        2.1499999999999999     
   10.400000000000000        48.000000000000000        2.1499999999999999     
   10.400000000000000        48.800000000000004        2.1499999999999999     
   10.400000000000000        49.600000000000001        2.1499999999999999     
   10.400000000000000        50.400000000000006        2.1499999999999999     
   10.400000000000000        51.200000000000003        2.1499999999999999     
   10.400000000000000        52.000000000000000        2.1499999999999999     
   10.400000000000000        52.800000000000004        2.1499999999999999     
   10.400000000000000        53.600000000000001        2.1499999999999999     
   10.400000000000000        54.400000000000006        2.1499999999999999     
   10.400000000000000        55.200000000000003        2.1499999999999999     
   10.400000000000000        56.000000000000000        1.8500000000000001     
   10.400000000000000        56.800000000000004        1.8500000000000001     
   10.400000000000000        57.600000000000001        1.8500000000000001     
   10.400000000000000        58.400000000000006        1.8500000000000001     
   10.400000000000000        59.200000000000003        1.8500000000000001     
   10.400000000000000        60.000000000000000        1.8500000000000001     
   10.400000000000000        60.800000000000004        1.8500000000000001     
   10.400000000000000        61.600000000000001        1.8500000000000001     
   10.400000000000000        62.400000000000006        1.8500000000000001     
   10.400000000000000        63.200000000000003        1.8500000000000001     
   10.400000000000000        64.000000000000000        1.8500000000000001     
   10.400000000000000        64.799999999999997        1.8500000000000001     
   10.400000000000000        65.600000000000009        1.8500000000000001     
   10.400000000000000        66.400000000000006        1.8500000000000001     
   10.400000000000000        67.200000000000003        1.8500000000000001     
   10.400000000000000        68.000000000000000        1.8500000000000001     
   10.400000000000000        68.799999999999997        1.8500000000000001     
   10.400000000000000        69.600000000000009        1.8500000000000001     
   10.400000000000000        70.400000000000006        1.8500000000000001     
   10.400000000000000        71.200000000000003        1.8500000000000001     
   10.400000000000000        72.000000000000000        1.8500000000000001     
   10.400000000000000        72.799999999999997        1.8500000000000001     
   10.400000000000000        73.600000000000009        1.8500000000000001     
   10.400000000000000        74.400000000000006        1.8500000000000001     
   10.400000000000000        75.200000000000003        1.8500000000000001     
   10.400000000000000        76.000000000000000        2.1499999999999999     
   10.400000000000000        76.800000000000011        2.1499999999999999     
   10.400000000000000        77.600000000000009        2.1499999999999999     
   10.400000000000000        78.400000000000006        2.1499999999999999     
   10.400000000000000        79.200000000000003        2.1499999999999999     
   10.400000000000000        80.000000000000000        2.1499999999999999     
   10.400000000000000        80.800000000000011        2.1499999999999999     
   10.400000000000000        81.600000000000009        2.1499999999999999     
   10.400000000000000        82.400000000000006        2.1499999999999999     
   10.400000000000000        83.200000000000003        2.1499999999999999     
   10.400000000000000        84.000000000000000        2.1499999999999999     
   10.400000000000000        84.800000000000011        1.8500000000000001     
   10.400000000000000        85.600000000000009        1.8500000000000001     
   10.400000000000000        86.400000000000006        1.8500000000000001     
   10.400000000000000        87.200000000000003        1.8500000000000001     
   10.400000000000000        88.000000000000000        1.8500000000000001     
   10.400000000000000        88.800000000000011        1.8500000000000001     
   10.400000000000000        89.600000000000009        1.8500000000000001     
   10.400000000000000        90.400000000000006        1.8500000000000001     
   10.400000000000000        91.200000000000003        1.8500000000000001     
   10.400000000000000        92.000000000000000        1.8500000000000001     
   10.400000000000000        92.800000000000011        1.8500000000000001     
   10.400000000000000        93.600000000000009        1.8500000000000001     
   10.400000000000000        94.400000000000006        1.8500000000000001     
   10.400000000000000        95.200000000000003        1.8500000000000001     
   10.400000000000000        96.000000000000000        1.8500000000000001     
   10.400000000000000        96.800000000000011        1.8500000000000001     
   10.400000000000000        97.600000000000009        1.8500000000000001     
   10.400000000000000        98.400000000000006        1.8500000000000001     
   10.400000000000000        99.200000000000003        1.8500000000000001     
   10.400000000000000        100.00000000000000        1.8500000000000001     
   10.400000000000000        100.80000000000001        1.8500000000000001     
   10.400000000000000        101.60000000000001        1.8500000000000001     
   10.400000000000000        102.40000000000001        1.8500000000000001     

   11.200000000000001       0.80000000000000004        1.8500000000000001     
   11.200000000000001        1.6000000000000001        1.8500000000000001     
   11.200000000000001        2.4000000000000004        1.8500000000000001     
   11.200000000000001        3.2000000000000002        1.8500000000000001     
   11.200000000000001        4.0000000000000000        1.8500000000000001     
   11.200000000000001        4.8000000000000007        1.8500000000000001     
   11.200000000000001        5.6000000000000005        1.8500000000000001     
   11.200000000000001        6.4000000000000004        1.8500000000000001     
   11.200000000000001        7.2000000000000002        1.8500000000000001     
   11.200000000000001        8.0000000000000000        1.8500000000000001     
   11.200000000000001        8.8000000000000007        1.8500000000000001     
   11.200000000000001        9.6000000000000014        1.8500000000000001     
   11.200000000000001        10.400000000000000        1.8500000000000001     
   11.200000000000001        11.200000000000001        1.8500000000000001     
   11.200000000000001        12.000000000000000        1.8500000000000001     
   11.200000000000001        12.800000000000001        1.8500000000000001     
   11.200000000000001        13.600000000000001        1.8500000000000001     
   11.200000000000001        14.400000000000000        1.8500000000000001     
   11.200000000000001        15.200000000000001        1.8500000000000001     
   11.200000000000001        16.000000000000000        1.8500000000000001     
   11.200000000000001        16.800000000000001        1.8500000000000001     
   11.200000000000001        17.600000000000001        1.8500000000000001     
   11.200000000000001        18.400000000000002        1.8500000000000001     
   11.200000000000001        19.200000000000003        1.8500000000000001     
   11.200000000000001        20.000000000000000        1.8500000000000001     
   11.200000000000001        20.800000000000001        1.8500000000000001     
   11.200000000000001        21.600000000000001        1.8500000000000001     
   11.200000000000001        22.400000000000002        1.8500000000000001     
   11.200000000000001        23.200000000000003        1.8500000000000001     
   11.200000000000001        24.000000000000000        1.8500000000000001     
   11.200000000000001        24.800000000000001        1.8500000000000001     
   11.200000000000001        25.600000000000001        1.8500000000000001     
   11.200000000000001        26.400000000000002        1.8500000000000001     
   11.200000000000001        27.200000000000003        1.8500000000000001     
   11.200000000000001        28.000000000000000        1.8500000000000001     
   11.200000000000001        28.800000000000001        1.8500000000000001     
   11.200000000000001        29.600000000000001        1.8500000000000001     
   11.200000000000001        30.400000000000002        1.8500000000000001     
   11.200000000000001        31.200000000000003        1.8500000000000001     
   11.200000000000001        32.000000000000000        1.8500000000000001     
   11.200000000000001        32.800000000000004        1.8500000000000001     
   11.200000000000001        33.600000000000001        1.8500000000000001     
   11.200000000000001        34.399999999999999        1.8500000000000001     
   11.200000000000001        35.200000000000003        1.8500000000000001     
   11.200000000000001        36.000000000000000        1.8500000000000001     
   11.200000000000001        36.800000000000004        1.8500000000000001     
   11.200000000000001        37.600000000000001        1.8500000000000001     
   11.200000000000001        38.400000000000006        1.8500000000000001     
   11.200000000000001        39.200000000000003        1.8500000000000001     
   11.200000000000001        40.000000000000000        1.8500000000000001     
   11.200000000000001        40.800000000000004        1.8500000000000001     
   11.200000000000001        41.600000000000001        1.8500000000000001     
   11.200000000000001        42.400000000000006        1.8500000000000001     
   11.200000000000001        43.200000000000003        1.8500000000000001     
   11.200000000000001        44.000000000000000        1.8500000000000001     
   11.200000000000001        44.800000000000004        1.8500000000000001     
   11.200000000000001        45.600000000000001        1.8500000000000001     
   11.200000000000001        46.400000000000006        2.1499999999999999     
   11.200000000000001        47.200000000000003        2.1499999999999999     
   11.200000000000001        48.000000000000000        2.1499999999999999     
   11.200000000000001        48.800000000000004        2.1499999999999999     
   11.200000000000001        49.600000000000001        2.1499999999999999     
   11.200000000000001        50.400000000000006        2.1499999999999999     
   11.200000000000001        51.200000000000003        2.1499999999999999     
   11.200000000000001        52.000000000000000        2.1499999999999999     
   11.200000000000001        52.800000000000004        2.1499999999999999     
   11.200000000000001        53.600000000000001        2.1499999999999999     
   11.200000000000001        54.400000000000006        2.1499999999999999     
   11.200000000000001        55.200000000000003        2.1499999999999999     
   11.200000000000001        56.000000000000000        2.1499999999999999     
   11.200000000000001        56.800000000000004        1.8500000000000001     
   11.200000000000001        57.600000000000001        1.8500000000000001     
   11.200000000000001        58.400000000000006        1.8500000000000001     
   11.200000000000001        59.200000000000003        1.8500000000000001     
   11.200000000000001        60.000000000000000        1.8500000000000001     
   11.200000000000001        60.800000000000004        1.8500000000000001     
   11.200000000000001        61.600000000000001        1.8500000000000001     
   11.200000000000001        62.400000000000006        1.8500000000000001     
   11.200000000000001        63.200000000000003        1.8500000000000001     
   11.200000000000001        64.000000000000000        1.8500000000000001     
   11.200000000000001        64.799999999999997        1.8500000000000001     
   11.200000000000001        65.600000000000009        1.8500000000000001     
   11.200000000000001        66.400000000000006        1.8500000000000001     
   11.200000000000001        67.200000000000003        1.8500000000000001     
   11.200000000000001        68.000000000000000        1.8500000000000001     
   11.200000000000001        68.799999999999997        1.8500000000000001     
   11.200000000000001        69.600000000000009        1.8500000000000001     
   11.200000000000001        70.400000000000006        1.8500000000000001     
   11.200000000000001        71.200000000000003        1.8500000000000001     
   11.200000000000001        72.000000000000000        1.8500000000000001     
   11.200000000000001        72.799999999999997        1.8500000000000001     
   11.200000000000001        73.600000000000009        1.8500000000000001     
   11.200000000000001        74.400000000000006        1.8500000000000001     
   11.200000000000001        75.200000000000003        1.8500000000000001     
   11.200000000000001        76.000000000000000        2.1499999999999999     
   11.200000000000001        76.800000000000011        2.1499999999999999     
   11.200000000000001        77.600000000000009        2.1499999999999999     
   11.200000000000001        78.400000000000006        2.1499999999999999     
   11.200000000000001        79.200000000000003        2.1499999999999999     
   11.200000000000001        80.000000000000000        2.1499999999999999     
   11.200000000000001        80.800000000000011        2.1499999999999999     
   11.200000000000001        81.600000000000009        2.1499999999999999     
   11.200000000000001        82.400000000000006        2.1499999999999999     
   11.200000000000001        83.200000000000003        2.1499999999999999     
   11.200000000000001        84.000000000000000        2.1499999999999999     
   11.200000000000001        84.800000000000011        1.8500000000000001     
   11.200000000000001        85.600000000000009        1.8500000000000001     
   11.200000000000001        86.400000000000006        1.8500000000000001     
   11.200000000000001        87.200000000000003        1.8500000000000001     
   11.200000000000001        88.000000000000000        1.8500000000000001     
   11.200000000000001        88.800000000000011        1.8500000000000001     
   11.200000000000001        89.600000000000009        1.8500000000000001     
   11.200000000000001        90.400000000000006        1.8500000000000001     
   11.200000000000001        91.200000000000003        1.8500000000000001     
   11.200000000000001        92.000000000000000        1.8500000000000001     
   11.200000000000001        92.800000000000011        1.8500000000000001     
   11.200000000000001        93.600000000000009        1.8500000000000001     
   11.200000000000001        94.400000000000006        1.8500000000000001     
   11.200000000000001        95.200000000000003        1.8500000000000001     
   11.200000000000001        96.000000000000000        1.8500000000000001     
   11.200000000000001        96.800000000000011        1.8500000000000001     
   11.200000000000001        97.600000000000009        1.8500000000000001     
   11.200000000000001        98.400000000000006        1.8500000000000001     
   11.200000000000001        99.200000000000003        1.8500000000000001     
   11.200000000000001        100.00000000000000        1.8500000000000001     
   11.200000000000001        100.80000000000001        1.8500000000000001     
   11.200000000000001        101.60000000000001        1.8500000000000001     
   11.200000000000001        102.40000000000001        1.8500000000000001     

   12.000000000000000       0.80000000000000004        1.8500000000000001     
   12.000000000000000        1.6000000000000001        1.8500000000000001     
   12.000000000000000        2.4000000000000004        1.8500000000000001     
   12.000000000000000        3.2000000000000002        1.8500000000000001     
   12.000000000000000        4.0000000000000000        1.8500000000000001     
   12.000000000000000        4.8000000000000007        1.8500000000000001     
   12.000000000000000        5.6000000000000005        1.8500000000000001     
   12.000000000000000        6.4000000000000004        1.8500000000000001     
   12.000000000000000        7.2000000000000002        1.8500000000000001     
   12.000000000000000        8.0000000000000000        1.8500000000000001     
   12.000000000000000        8.8000000000000007        1.8500000000000001     
   12.000000000000000        9.6000000000000014        1.8500000000000001     
   12.000000000000000        10.400000000000000        1.8500000000000001     
   12.000000000000000        11.200000000000001        1.8500000000000001     
   12.000000000000000        12.000000000000000        1.8500000000000001     
   12.000000000000000        12.800000000000001        1.8500000000000001     
   12.000000000000000        13.600000000000001        1.8500000000000001     
   12.000000000000000        14.400000000000000        1.8500000000000001     
   12.000000000000000        15.200000000000001        1.8500000000000001     
   12.000000000000000        16.000000000000000        1.8500000000000001     
   12.000000000000000        16.800000000000001        1.8500000000000001     
   12.000000000000000        17.600000000000001        1.8500000000000001     
   12.000000000000000        18.400000000000002        1.8500000000000001     
   12.000000000000000        19.200000000000003        1.8500000000000001     
   12.000000000000000        20.000000000000000        1.8500000000000001     
   12.000000000000000        20.800000000000001        1.8500000000000001     
   12.000000000000000        21.600000000000001        1.8500000000000001     
   12.000000000000000        22.400000000000002        1.8500000000000001     
   12.000000000000000        23.200000000000003        1.8500000000000001     
   12.000000000000000        24.000000000000000        1.8500000000000001     
   12.000000000000000        24.800000000000001        1.8500000000000001     
   12.000000000000000        25.600000000000001        1.8500000000000001     
   12.000000000000000        26.400000000000002        1.8500000000000001     
   12.000000000000000        27.200000000000003        1.8500000000000001     
   12.000000000000000        28.000000000000000        1.8500000000000001     
   12.000000000000000        28.800000000000001        1.8500000000000001     
   12.000000000000000        29.600000000000001        1.8500000000000001     
   12.000000000000000        30.400000000000002        1.8500000000000001     
   12.000000000000000        31.200000000000003        1.8500000000000001     
   12.000000000000000        32.000000000000000        1.8500000000000001     
   12.000000000000000        32.800000000000004        1.8500000000000001     
   12.000000000000000        33.600000000000001        1.8500000000000001     
   12.000000000000000        34.399999999999999        1.8500000000000001     
   12.000000000000000        35.200000000000003        1.8500000000000001     
   12.000000000000000        36.000000000000000        1.8500000000000001     
   12.000000000000000        36.800000000000004        1.8500000000000001     
   12.000000000000000        37.600000000000001        1.8500000000000001     
   12.000000000000000        38.400000000000006        1.8500000000000001     
   12.000000000000000        39.200000000000003        1.8500000000000001     
   12.000000000000000        40.000000000000000        1.8500000000000001     
   12.000000000000000        40.800000000000004        1.8500000000000001     
   12.000000000000000        41.600000000000001        1.8500000000000001     
   12.000000000000000        42.400000000000006        1.8500000000000001     
   12.000000000000000        43.200000000000003        1.8500000000000001     
   12.000000000000000        44.000000000000000        1.8500000000000001     
   12.000000000000000        44.800000000000004        1.8500000000000001     
   12.000000000000000        45.600000000000001        1.8500000000000001     
   12.000000000000000        46.400000000000006        1.8500000000000001     
   12.000000000000000        47.200000000000003        2.1499999999999999     
   12.000000000000000        48.000000000000000        2.1499999999999999     
   12.000000000000000        48.800000000000004        2.1499999999999999     
   12.000000000000000        49.600000000000001        2.1499999999999999     
   12.000000000000000        50.400000000000006        2.1499999999999999     
   12.000000000000000        51.200000000000003        2.1499999999999999     
   12.000000000000000        52.000000000000000        2.1499999999999999     
   12.000000000000000        52.800000000000004        2.1499999999999999     
   12.000000000000000        53.600000000000001        2.1499999999999999     
   12.000000000000000        54.400000000000006        2.1499999999999999     
   12.000000000000000        55.200000000000003        2.1499999999999999     
   12.000000000000000        56.000000000000000        1.8500000000000001     
   12.000000000000000        56.800000000000004        1.8500000000000001     
   12.000000000000000        57.600000000000001        1.8500000000000001     
   12.000000000000000        58.400000000000006        1.8500000000000001     
   12.000000000000000        59.200000000000003        1.8500000000000001     
   12.000000000000000        60.000000000000000        1.8500000000000001     
   12.000000000000000        60.800000000000004        1.8500000000000001     
   12.000000000000000        61.600000000000001        1.8500000000000001     
   12.000000000000000        62.400000000000006        1.8500000000000001     
   12.000000000000000        63.200000000000003        1.8500000000000001     
   12.000000000000000        64.000000000000000        1.8500000000000001     
   12.000000000000000        64.799999999999997        1.8500000000000001     
   12.000000000000000        65.600000000000009        1.8500000000000001     
   12.000000000000000        66.400000000000006        1.8500000000000001     
   12.000000000000000        67.200000000000003        1.8500000000000001     
   12.000000000000000        68.000000000000000        1.8500000000000001     
   12.000000000000000        68.799999999999997        1.8500000000000001     
   12.000000000000000        69.600000000000009        1.8500000000000001     
   12.000000000000000        70.400000000000006        1.8500000000000001     
   12.000000000000000        71.200000000000003        1.8500000000000001     
   12.000000000000000        72.000000000000000        1.8500000000000001     
   12.000000000000000        72.799999999999997        1.8500000000000001     
   12.000000000000000        73.600000000000009        1.8500000000000001     
   12.000000000000000        74.400000000000006        1.8500000000000001     
   12.000000000000000        75.200000000000003        2.1499999999999999     
   12.000000000000000        76.000000000000000        2.1499999999999999     
   12.000000000000000        76.800000000000011        2.1499999999999999     
   12.000000000000000        77.600000000000009        2.1499999999999999     
   12.000000000000000        78.400000000000006        2.1499999999999999     
   12.000000000000000        79.200000000000003        2.1499999999999999     
   12.000000000000000        80.000000000000000        2.1499999999999999     
   12.000000000000000        80.800000000000011        2.1499999999999999     
   12.000000000000000        81.600000000000009        2.1499999999999999     
   12.000000000000000        82.400000000000006        2.1499999999999999     
   12.000000000000000        83.200000000000003        2.1499999999999999     
   12.000000000000000        84.000000000000000        2.1499999999999999     
   12.000000000000000        84.800000000000011        2.1499999999999999     
   12.000000000000000        85.600000000000009        1.8500000000000001     
   12.000000000000000        86.400000000000006        1.8500000000000001     
   12.000000000000000        87.200000000000003        1.8500000000000001     
   12.000000000000000        88.000000000000000        1.8500000000000001     
   12.000000000000000        88.800000000000011        1.8500000000000001     
   12.000000000000000        89.600000000000009        1.8500000000000001     
   12.000000000000000        90.400000000000006        1.8500000000000001     
   12.000000000000000        91.200000000000003        1.8500000000000001     
   12.000000000000000        92.000000000000000        1.8500000000000001     
   12.000000000000000        92.800000000000011        1.8500000000000001     
   12.000000000000000        93.600000000000009        1.8500000000000001     
   12.000000000000000        94.400000000000006        1.8500000000000001     
   12.000000000000000        95.200000000000003        1.8500000000000001     
   12.000000000000000        96.000000000000000        1.8500000000000001     
   12.000000000000000        96.800000000000011        1.8500000000000001     
   12.000000000000000        97.600000000000009        1.8500000000000001     
   12.000000000000000        98.400000000000006        1.8500000000000001     
   12.000000000000000        99.200000000000003        1.8500000000000001     
   12.000000000000000        100.00000000000000        1.8500000000000001     
   12.000000000000000        100.80000000000001        1.8500000000000001     
   12.000000000000000        101.60000000000001        1.8500000000000001     
   12.000000000000000        102.40000000000001        1.8500000000000001     

   12.800000000000001       0.80000000000000004        1.8500000000000001     
   12.800000000000001        1.6000000000000001        1.8500000000000001     
   12.800000000000001        2.4000000000000004        1.8500000000000001     
   12.800000000000001        3.2000000000000002        1.8500000000000001     
   12.800000000000001        4.0000000000000000        1.8500000000000001     
   12.800000000000001        4.8000000000000007        1.8500000000000001     
   12.800000000000001        5.6000000000000005        1.8500000000000001     
   12.800000000000001        6.4000000000000004        1.8500000000000001     
   12.800000000000001        7.2000000000000002        1.8500000000000001     
   12.800000000000001        8.0000000000000000        1.8500000000000001     
   12.800000000000001        8.8000000000000007        1.8500000000000001     
   12.800000000000001        9.6000000000000014        1.8500000000000001     
   12.800000000000001        10.400000000000000        1.8500000000000001     
   12.800000000000001        11.200000000000001        1.8500000000000001     
   12.800000000000001        12.000000000000000        1.8500000000000001     
   12.800000000000001        12.800000000000001        1.8500000000000001     
   12.800000000000001        13.600000000000001        1.8500000000000001     
   12.800000000000001        14.400000000000000        1.8500000000000001     
   12.800000000000001        15.200000000000001        1.8500000000000001     
   12.800000000000001        16.000000000000000        1.8500000000000001     
   12.800000000000001        16.800000000000001        1.8500000000000001     
   12.800000000000001        17.600000000000001        1.8500000000000001     
   12.800000000000001        18.400000000000002        1.8500000000000001     
   12.800000000000001        19.200000000000003        1.8500000000000001     
   12.800000000000001        20.000000000000000        1.8500000000000001     
   12.800000000000001        20.800000000000001        1.5500000000000000     
   12.800000000000001        21.600000000000001        1.8500000000000001     
   12.800000000000001        22.400000000000002        1.8500000000000001     
   12.800000000000001        23.200000000000003        1.8500000000000001     
   12.800000000000001        24.000000000000000        1.8500000000000001     
   12.800000000000001        24.800000000000001        1.8500000000000001     
   12.800000000000001        25.600000000000001        1.8500000000000001     
   12.800000000000001        26.400000000000002        1.8500000000000001     
   12.800000000000001        27.200000000000003        1.8500000000000001     
   12.800000000000001        28.000000000000000        1.8500000000000001     
   12.800000000000001        28.800000000000001        1.8500000000000001     
   12.800000000000001        29.600000000000001        1.8500000000000001     
   12.800000000000001        30.400000000000002        1.8500000000000001     
   12.800000000000001        31.200000000000003        1.8500000000000001     
   12.800000000000001        32.000000000000000        1.8500000000000001     
   12.800000000000001        32.800000000000004        1.8500000000000001     
   12.800000000000001        33.600000000000001        1.8500000000000001     
   12.800000000000001        34.399999999999999        1.8500000000000001     
   12.800000000000001        35.200000000000003        1.8500000000000001     
   12.800000000000001        36.000000000000000        1.8500000000000001     
   12.800000000000001        36.800000000000004        1.8500000000000001     
   12.800000000000001        37.600000000000001        1.8500000000000001     
   12.800000000000001        38.400000000000006        1.8500000000000001     
   12.800000000000001        39.200000000000003        1.8500000000000001     
   12.800000000000001        40.000000000000000        1.8500000000000001     
   12.800000000000001        40.800000000000004        1.8500000000000001     
   12.800000000000001        41.600000000000001        1.8500000000000001     
   12.800000000000001        42.400000000000006        1.8500000000000001     
   12.800000000000001        43.200000000000003        1.8500000000000001     
   12.800000000000001        44.000000000000000        1.8500000000000001     
   12.800000000000001        44.800000000000004        1.8500000000000001     
   12.800000000000001        45.600000000000001        1.8500000000000001     
   12.800000000000001        46.400000000000006        1.8500000000000001     
   12.800000000000001        47.200000000000003        2.1499999999999999     
   12.800000000000001        48.000000000000000        2.1499999999999999     
   12.800000000000001        48.800000000000004        2.1499999999999999     
   12.800000000000001        49.600000000000001        2.1499999999999999     
   12.800000000000001        50.400000000000006        2.1499999999999999     
   12.800000000000001        51.200000000000003        2.1499999999999999     
   12.800000000000001        52.000000000000000        2.1499999999999999     
   12.800000000000001        52.800000000000004        2.1499999999999999     
   12.800000000000001        53.600000000000001        2.1499999999999999     
   12.800000000000001        54.400000000000006        2.1499999999999999     
   12.800000000000001        55.200000000000003        2.1499999999999999     
   12.800000000000001        56.000000000000000        1.8500000000000001     
   12.800000000000001        56.800000000000004        1.8500000000000001     
   12.800000000000001        57.600000000000001        1.8500000000000001     
   12.800000000000001        58.400000000000006        1.8500000000000001     
   12.800000000000001        59.200000000000003        1.8500000000000001     
   12.800000000000001        60.000000000000000        1.8500000000000001     
   12.800000000000001        60.800000000000004        1.8500000000000001     
   12.800000000000001        61.600000000000001        1.8500000000000001     
   12.800000000000001        62.400000000000006        1.8500000000000001     
   12.800000000000001        63.200000000000003        1.8500000000000001     
   12.800000000000001        64.000000000000000        1.8500000000000001     
   12.800000000000001        64.799999999999997        1.8500000000000001     
   12.800000000000001        65.600000000000009        1.8500000000000001     
   12.800000000000001        66.400000000000006        1.8500000000000001     
   12.800000000000001        67.200000000000003        1.8500000000000001     
   12.800000000000001        68.000000000000000        1.8500000000000001     
   12.800000000000001        68.799999999999997        1.8500000000000001     
   12.800000000000001        69.600000000000009        1.8500000000000001     
   12.800000000000001        70.400000000000006        1.8500000000000001     
   12.800000000000001        71.200000000000003        1.8500000000000001     
   12.800000000000001        72.000000000000000        1.8500000000000001     
   12.800000000000001        72.799999999999997        1.8500000000000001     
   12.800000000000001        73.600000000000009        1.8500000000000001     
   12.800000000000001        74.400000000000006        1.8500000000000001     
   12.800000000000001        75.200000000000003        1.8500000000000001     
   12.800000000000001        76.000000000000000        2.1499999999999999     
   12.800000000000001        76.800000000000011        2.1499999999999999     
   12.800000000000001        77.600000000000009        2.1499999999999999     
   12.800000000000001        78.400000000000006        2.1499999999999999     
   12.800000000000001        79.200000000000003        2.1499999999999999     
   12.800000000000001        80.000000000000000        2.1499999999999999     
   12.800000000000001        80.800000000000011        2.1499999999999999     
   12.800000000000001        81.600000000000009        2.1499999999999999     
   12.800000000000001        82.400000000000006        2.1499999999999999     
   12.800000000000001        83.200000000000003        2.1499999999999999     
   12.800000000000001        84.000000000000000        2.1499999999999999     
   12.800000000000001        84.800000000000011        1.8500000000000001     
   12.800000000000001        85.600000000000009        1.8500000000000001     
   12.800000000000001        86.400000000000006        1.8500000000000001     
   12.800000000000001        87.200000000000003        1.8500000000000001     
   12.800000000000001        88.000000000000000        1.8500000000000001     
   12.800000000000001        88.800000000000011        1.8500000000000001     
   12.800000000000001        89.600000000000009        1.8500000000000001     
   12.800000000000001        90.400000000000006        1.8500000000000001     
   12.800000000000001        91.200000000000003        1.8500000000000001     
   12.800000000000001        92.000000000000000        1.8500000000000001     
   12.800000000000001        92.800000000000011        1.8500000000000001     
   12.800000000000001        93.600000000000009        1.8500000000000001     
   12.800000000000001        94.400000000000006        1.8500000000000001     
   12.800000000000001        95.200000000000003        1.8500000000000001     
   12.800000000000001        96.000000000000000        1.8500000000000001     
   12.800000000000001        96.800000000000011        1.8500000000000001     
   12.800000000000001        97.600000000000009        1.8500000000000001     
   12.800000000000001        98.400000000000006        1.8500000000000001     
   12.800000000000001        99.200000000000003        1.8500000000000001     
   12.800000000000001        100.00000000000000        1.8500000000000001     
   12.800000000000001        100.80000000000001        1.8500000000000001     
   12.800000000000001        101.60000000000001        1.8500000000000001     
   12.800000000000001        102.40000000000001        1.8500000000000001     

   13.600000000000001       0.80000000000000004        1.8500000000000001     
   13.600000000000001        1.6000000000000001        1.8500000000000001     
   13.600000000000001        2.4000000000000004        1.8500000000000001     
   13.600000000000001        3.2000000000000002        1.8500000000000001     
   13.600000000000001        4.0000000000000000        1.8500000000000001     
   13.600000000000001        4.8000000000000007        1.8500000000000001     
   13.600000000000001        5.6000000000000005        1.8500000000000001     
   13.600000000000001        6.4000000000000004        1.8500000000000001     
   13.600000000000001        7.2000000000000002        1.8500000000000001     
   13.600000000000001        8.0000000000000000        1.8500000000000001     
   13.600000000000001        8.8000000000000007        1.8500000000000001     
   13.600000000000001        9.6000000000000014        1.8500000000000001     
   13.600000000000001        10.400000000000000        1.8500000000000001     
   13.600000000000001        11.200000000000001        1.8500000000000001     
   13.600000000000001        12.000000000000000        1.8500000000000001     
   13.600000000000001        12.800000000000001        1.8500000000000001     
   13.600000000000001        13.600000000000001        1.8500000000000001     
   13.600000000000001        14.400000000000000        1.8500000000000001     
   13.600000000000001        15.200000000000001        1.8500000000000001     
   13.600000000000001        16.000000000000000        1.8500000000000001     
   13.600000000000001        16.800000000000001        1.8500000000000001     
   13.600000000000001        17.600000000000001        1.8500000000000001     
   13.600000000000001        18.400000000000002        1.5500000000000000     
   13.600000000000001        19.200000000000003        1.5500000000000000     
   13.600000000000001        20.000000000000000        1.5500000000000000     
   13.600000000000001        20.800000000000001        1.5500000000000000     
   13.600000000000001        21.600000000000001        1.5500000000000000     
   13.600000000000001        22.400000000000002        1.5500000000000000     
   13.600000000000001        23.200000000000003        1.5500000000000000     
   13.600000000000001        24.000000000000000        1.8500000000000001     
   13.600000000000001        24.800000000000001        1.8500000000000001     
   13.600000000000001        25.600000000000001        1.8500000000000001     
   13.600000000000001        26.400000000000002        1.8500000000000001     
   13.600000000000001        27.200000000000003        1.8500000000000001     
   13.600000000000001        28.000000000000000        1.8500000000000001     
   13.600000000000001        28.800000000000001        1.8500000000000001     
   13.600000000000001        29.600000000000001        1.8500000000000001     
   13.600000000000001        30.400000000000002        1.8500000000000001     
   13.600000000000001        31.200000000000003        1.8500000000000001     
   13.600000000000001        32.000000000000000        1.8500000000000001     
   13.600000000000001        32.800000000000004        1.8500000000000001     
   13.600000000000001        33.600000000000001        1.8500000000000001     
   13.600000000000001        34.399999999999999        1.8500000000000001     
   13.600000000000001        35.200000000000003        1.8500000000000001     
   13.600000000000001        36.000000000000000        1.8500000000000001     
   13.600000000000001        36.800000000000004        1.8500000000000001     
   13.600000000000001        37.600000000000001        1.8500000000000001     
   13.600000000000001        38.400000000000006        1.8500000000000001     
   13.600000000000001        39.200000000000003        1.8500000000000001     
   13.600000000000001        40.000000000000000        1.8500000000000001     
   13.600000000000001        40.800000000000004        1.8500000000000001     
   13.600000000000001        41.600000000000001        1.8500000000000001     
   13.600000000000001        42.400000000000006        1.8500000000000001     
   13.600000000000001        43.200000000000003        1.8500000000000001     
   13.600000000000001        44.000000000000000        1.8500000000000001     
   13.600000000000001        44.800000000000004        1.8500000000000001     
   13.600000000000001        45.600000000000001        1.8500000000000001     
   13.600000000000001        46.400000000000006        1.8500000000000001     
   13.600000000000001        47.200000000000003        2.1499999999999999     
   13.600000000000001        48.000000000000000        2.1499999999999999     
   13.600000000000001        48.800000000000004        2.1499999999999999     
   13.600000000000001        49.600000000000001        2.1499999999999999     
   13.600000000000001        50.400000000000006        2.1499999999999999     
   13.600000000000001        51.200000000000003        2.1499999999999999     
   13.600000000000001        52.000000000000000        2.1499999999999999     
   13.600000000000001        52.800000000000004        2.1499999999999999     
   13.600000000000001        53.600000000000001        2.1499999999999999     
   13.600000000000001        54.400000000000006        2.1499999999999999     
   13.600000000000001        55.200000000000003        2.1499999999999999     
   13.600000000000001        56.000000000000000        1.8500000000000001     
   13.600000000000001        56.800000000000004        1.8500000000000001     
   13.600000000000001        57.600000000000001        1.8500000000000001     
   13.600000000000001        58.400000000000006        1.8500000000000001     
   13.600000000000001        59.200000000000003        1.8500000000000001     
   13.600000000000001        60.000000000000000        1.8500000000000001     
   13.600000000000001        60.800000000000004        1.8500000000000001     
   13.600000000000001        61.600000000000001        1.8500000000000001     
   13.600000000000001        62.400000000000006        1.8500000000000001     
   13.600000000000001        63.200000000000003        1.8500000000000001     
   13.600000000000001        64.000000000000000        1.8500000000000001     
   13.600000000000001        64.799999999999997        1.8500000000000001     
   13.600000000000001        65.600000000000009        1.8500000000000001     
   13.600000000000001        66.400000000000006        1.8500000000000001     
   13.600000000000001        67.200000000000003        1.8500000000000001     
   13.600000000000001        68.000000000000000        1.8500000000000001     
   13.600000000000001        68.799999999999997        1.8500000000000001     
   13.600000000000001        69.600000000000009        1.8500000000000001     
   13.600000000000001        70.400000000000006        1.8500000000000001     
   13.600000000000001        71.200000000000003        1.8500000000000001     
   13.600000000000001        72.000000000000000        1.8500000000000001     
   13.600000000000001        72.799999999999997        1.8500000000000001     
   13.600000000000001        73.600000000000009        1.8500000000000001     
   13.600000000000001        74.400000000000006        1.8500000000000001     
   13.600000000000001        75.200000000000003        1.8500000000000001     
   13.600000000000001        76.000000000000000        2.1499999999999999     
   13.600000000000001        76.800000000000011        2.1499999999999999     
   13.600000000000001        77.600000000000009        2.1499999999999999     
   13.600000000000001        78.400000000000006        2.1499999999999999     
   13.600000000000001        79.200000000000003        2.1499999999999999     
   13.600000000000001        80.000000000000000        2.1499999999999999     
   13.600000000000001        80.800000000000011        2.1499999999999999     
   13.600000000000001        81.600000000000009        2.1499999999999999     
   13.600000000000001        82.400000000000006        2.1499999999999999     
   13.600000000000001        83.200000000000003        2.1499999999999999     
   13.600000000000001        84.000000000000000        2.1499999999999999     
   13.600000000000001        84.800000000000011        1.8500000000000001     
   13.600000000000001        85.600000000000009        1.8500000000000001     
   13.600000000000001        86.400000000000006        1.8500000000000001     
   13.600000000000001        87.200000000000003        1.8500000000000001     
   13.600000000000001        88.000000000000000        1.8500000000000001     
   13.600000000000001        88.800000000000011        1.8500000000000001     
   13.600000000000001        89.600000000000009        1.8500000000000001     
   13.600000000000001        90.400000000000006        1.8500000000000001     
   13.600000000000001        91.200000000000003        1.8500000000000001     
   13.600000000000001        92.000000000000000        1.8500000000000001     
   13.600000000000001        92.800000000000011        1.8500000000000001     
   13.600000000000001        93.600000000000009        1.8500000000000001     
   13.600000000000001        94.400000000000006        1.8500000000000001     
   13.600000000000001        95.200000000000003        1.8500000000000001     
   13.600000000000001        96.000000000000000        1.8500000000000001     
   13.600000000000001        96.800000000000011        1.8500000000000001     
   13.600000000000001        97.600000000000009        1.8500000000000001     
   13.600000000000001        98.400000000000006        1.8500000000000001     
   13.600000000000001        99.200000000000003        1.8500000000000001     
   13.600000000000001        100.00000000000000        1.8500000000000001     
   13.600000000000001        100.80000000000001        1.8500000000000001     
   13.600000000000001        101.60000000000001        1.8500000000000001     
   13.600000000000001        102.40000000000001        1.8500000000000001     

   14.400000000000000       0.80000000000000004        1.8500000000000001     
   14.400000000000000        1.6000000000000001        1.8500000000000001     
   14.400000000000000        2.4000000000000004        1.8500000000000001     
   14.400000000000000        3.2000000000000002        1.8500000000000001     
   14.400000000000000        4.0000000000000000        1.8500000000000001     
   14.400000000000000        4.8000000000000007        1.8500000000000001     
   14.400000000000000        5.6000000000000005        1.8500000000000001     
   14.400000000000000        6.4000000000000004        1.8500000000000001     
   14.400000000000000        7.2000000000000002        1.8500000000000001     
   14.400000000000000        8.0000000000000000        1.8500000000000001     
   14.400000000000000        8.8000000000000007        1.8500000000000001     
   14.400000000000000        9.6000000000000014        1.8500000000000001     
   14.400000000000000        10.400000000000000        1.8500000000000001     
   14.400000000000000        11.200000000000001        1.8500000000000001     
   14.400000000000000        12.000000000000000        1.8500000000000001     
   14.400000000000000        12.800000000000001        1.8500000000000001     
   14.400000000000000        13.600000000000001        1.8500000000000001     
   14.400000000000000        14.400000000000000        1.8500000000000001     
   14.400000000000000        15.200000000000001        1.8500000000000001     
   14.400000000000000        16.000000000000000        1.8500000000000001     
   14.400000000000000        16.800000000000001        1.8500000000000001     
   14.400000000000000        17.600000000000001        1.5500000000000000     
   14.400000000000000        18.400000000000002        1.5500000000000000     
   14.400000000000000        19.200000000000003        1.5500000000000000     
   14.400000000000000        20.000000000000000        1.5500000000000000     
   14.400000000000000        20.800000000000001        1.5500000000000000     
   14.400000000000000        21.600000000000001        1.5500000000000000     
   14.400000000000000        22.400000000000002        1.5500000000000000     
   14.400000000000000        23.200000000000003        1.5500000000000000     
   14.400000000000000        24.000000000000000        1.5500000000000000     
   14.400000000000000        24.800000000000001        1.8500000000000001     
   14.400000000000000        25.600000000000001        1.8500000000000001     
   14.400000000000000        26.400000000000002        1.8500000000000001     
   14.400000000000000        27.200000000000003        1.8500000000000001     
   14.400000000000000        28.000000000000000        1.8500000000000001     
   14.400000000000000        28.800000000000001        1.8500000000000001     
   14.400000000000000        29.600000000000001        1.8500000000000001     
   14.400000000000000        30.400000000000002        1.8500000000000001     
   14.400000000000000        31.200000000000003        1.8500000000000001     
   14.400000000000000        32.000000000000000        1.8500000000000001     
   14.400000000000000        32.800000000000004        1.8500000000000001     
   14.400000000000000        33.600000000000001        1.8500000000000001     
   14.400000000000000        34.399999999999999        1.8500000000000001     
   14.400000000000000        35.200000000000003        1.8500000000000001     
   14.400000000000000        36.000000000000000        1.8500000000000001     
   14.400000000000000        36.800000000000004        1.8500000000000001     
   14.400000000000000        37.600000000000001        1.8500000000000001     
   14.400000000000000        38.400000000000006        1.8500000000000001     
   14.400000000000000        39.200000000000003        1.8500000000000001     
   14.400000000000000        40.000000000000000        1.8500000000000001     
   14.400000000000000        40.800000000000004        1.8500000000000001     
   14.400000000000000        41.600000000000001        1.8500000000000001     
   14.400000000000000        42.400000000000006        1.8500000000000001     
   14.400000000000000        43.200000000000003        1.8500000000000001     
   14.400000000000000        44.000000000000000        1.8500000000000001     
   14.400000000000000        44.800000000000004        1.8500000000000001     
   14.400000000000000        45.600000000000001        1.8500000000000001     
   14.400000000000000        46.400000000000006        1.8500000000000001     
   14.400000000000000        47.200000000000003        1.8500000000000001     
   14.400000000000000        48.000000000000000        2.1499999999999999     
   14.400000000000000        48.800000000000004        2.1499999999999999     
   14.400000000000000        49.600000000000001        2.1499999999999999     
   14.400000000000000        50.400000000000006        2.1499999999999999     
   14.400000000000000        51.200000000000003        2.1499999999999999     
   14.400000000000000        52.000000000000000        2.1499999999999999     
   14.400000000000000        52.800000000000004        2.1499999999999999     
   14.400000000000000        53.600000000000001        2.1499999999999999     
   14.400000000000000        54.400000000000006        2.1499999999999999     
   14.400000000000000        55.200000000000003        1.8500000000000001     
   14.400000000000000        56.000000000000000        1.8500000000000001     
   14.400000000000000        56.800000000000004        1.8500000000000001     
   14.400000000000000        57.600000000000001        1.8500000000000001     
   14.400000000000000        58.400000000000006        1.8500000000000001     
   14.400000000000000        59.200000000000003        1.8500000000000001     
   14.400000000000000        60.000000000000000        1.8500000000000001     
   14.400000000000000        60.800000000000004        1.8500000000000001     
   14.400000000000000        61.600000000000001        1.8500000000000001     
   14.400000000000000        62.400000000000006        1.8500000000000001     
   14.400000000000000        63.200000000000003        1.8500000000000001     
   14.400000000000000        64.000000000000000        1.8500000000000001     
   14.400000000000000        64.799999999999997        1.8500000000000001     
   14.400000000000000        65.600000000000009        1.8500000000000001     
   14.400000000000000        66.400000000000006        1.8500000000000001     
   14.400000000000000        67.200000000000003        1.8500000000000001     
   14.400000000000000        68.000000000000000        1.8500000000000001     
   14.400000000000000        68.799999999999997        1.8500000000000001     
   14.400000000000000        69.600000000000009        1.8500000000000001     
   14.400000000000000        70.400000000000006        1.8500000000000001     
   14.400000000000000        71.200000000000003        1.8500000000000001     
   14.400000000000000        72.000000000000000        1.8500000000000001     
   14.400000000000000        72.799999999999997        1.8500000000000001     
   14.400000000000000        73.600000000000009        1.8500000000000001     
   14.400000000000000        74.400000000000006        1.8500000000000001     
   14.400000000000000        75.200000000000003        1.8500000000000001     
   14.400000000000000        76.000000000000000        2.1499999999999999     
   14.400000000000000        76.800000000000011        2.1499999999999999     
   14.400000000000000        77.600000000000009        2.1499999999999999     
   14.400000000000000        78.400000000000006        2.1499999999999999     
   14.400000000000000        79.200000000000003        2.1499999999999999     
   14.400000000000000        80.000000000000000        2.1499999999999999     
   14.400000000000000        80.800000000000011        2.1499999999999999     
   14.400000000000000        81.600000000000009        2.1499999999999999     
   14.400000000000000        82.400000000000006        2.1499999999999999     
   14.400000000000000        83.200000000000003        2.1499999999999999     
   14.400000000000000        84.000000000000000        2.1499999999999999     
   14.400000000000000        84.800000000000011        1.8500000000000001     
   14.400000000000000        85.600000000000009        1.8500000000000001     
   14.400000000000000        86.400000000000006        1.8500000000000001     
   14.400000000000000        87.200000000000003        1.8500000000000001     
   14.400000000000000        88.000000000000000        1.8500000000000001     
   14.400000000000000        88.800000000000011        1.8500000000000001     
   14.400000000000000        89.600000000000009        1.8500000000000001     
   14.400000000000000        90.400000000000006        1.8500000000000001     
   14.400000000000000        91.200000000000003        1.8500000000000001     
   14.400000000000000        92.000000000000000        1.8500000000000001     
   14.400000000000000        92.800000000000011        1.8500000000000001     
   14.400000000000000        93.600000000000009        1.8500000000000001     
   14.400000000000000        94.400000000000006        1.8500000000000001     
   14.400000000000000        95.200000000000003        1.8500000000000001     
   14.400000000000000        96.000000000000000        1.8500000000000001     
   14.400000000000000        96.800000000000011        1.8500000000000001     
   14.400000000000000        97.600000000000009        1.8500000000000001     
   14.400000000000000        98.400000000000006        1.8500000000000001     
   14.400000000000000        99.200000000000003        1.8500000000000001     
   14.400000000000000        100.00000000000000        1.8500000000000001     
   14.400000000000000        100.80000000000001        1.8500000000000001     
   14.400000000000000        101.60000000000001        1.8500000000000001     
   14.400000000000000        102.40000000000001        1.8500000000000001     

   15.200000000000001       0.80000000000000004        1.8500000000000001     
   15.200000000000001        1.6000000000000001        1.8500000000000001     
   15.200000000000001        2.4000000000000004        1.8500000000000001     
   15.200000000000001        3.2000000000000002        1.8500000000000001     
   15.200000000000001        4.0000000000000000        1.8500000000000001     
   15.200000000000001        4.8000000000000007        1.8500000000000001     
   15.200000000000001        5.6000000000000005        1.8500000000000001     
   15.200000000000001        6.4000000000000004        1.8500000000000001     
   15.200000000000001        7.2000000000000002        1.8500000000000001     
   15.200000000000001        8.0000000000000000        1.8500000000000001     
   15.200000000000001        8.8000000000000007        1.8500000000000001     
   15.200000000000001        9.6000000000000014        1.8500000000000001     
   15.200000000000001        10.400000000000000        1.8500000000000001     
   15.200000000000001        11.200000000000001        1.8500000000000001     
   15.200000000000001        12.000000000000000        1.8500000000000001     
   15.200000000000001        12.800000000000001        1.8500000000000001     
   15.200000000000001        13.600000000000001        1.8500000000000001     
   15.200000000000001        14.400000000000000        1.8500000000000001     
   15.200000000000001        15.200000000000001        1.8500000000000001     
   15.200000000000001        16.000000000000000        1.8500000000000001     
   15.200000000000001        16.800000000000001        1.5500000000000000     
   15.200000000000001        17.600000000000001        1.5500000000000000     
   15.200000000000001        18.400000000000002        1.5500000000000000     
   15.200000000000001        19.200000000000003        1.5500000000000000     
   15.200000000000001        20.000000000000000        1.5500000000000000     
   15.200000000000001        20.800000000000001        1.5500000000000000     
   15.200000000000001        21.600000000000001        1.5500000000000000     
   15.200000000000001        22.400000000000002        1.5500000000000000     
   15.200000000000001        23.200000000000003        1.5500000000000000     
   15.200000000000001        24.000000000000000        1.5500000000000000     
   15.200000000000001        24.800000000000001        1.5500000000000000     
   15.200000000000001        25.600000000000001        1.8500000000000001     
   15.200000000000001        26.400000000000002        1.8500000000000001     
   15.200000000000001        27.200000000000003        1.8500000000000001     
   15.200000000000001        28.000000000000000        1.8500000000000001     
   15.200000000000001        28.800000000000001        1.8500000000000001     
   15.200000000000001        29.600000000000001        1.8500000000000001     
   15.200000000000001        30.400000000000002        1.8500000000000001     
   15.200000000000001        31.200000000000003        1.8500000000000001     
   15.200000000000001        32.000000000000000        1.8500000000000001     
   15.200000000000001        32.800000000000004        1.8500000000000001     
   15.200000000000001        33.600000000000001        1.8500000000000001     
   15.200000000000001        34.399999999999999        1.8500000000000001     
   15.200000000000001        35.200000000000003        1.8500000000000001     
   15.200000000000001        36.000000000000000        1.8500000000000001     
   15.200000000000001        36.800000000000004        1.8500000000000001     
   15.200000000000001        37.600000000000001        1.8500000000000001     
   15.200000000000001        38.400000000000006        1.8500000000000001     
   15.200000000000001        39.200000000000003        1.8500000000000001     
   15.200000000000001        40.000000000000000        1.8500000000000001     
   15.200000000000001        40.800000000000004        1.8500000000000001     
   15.200000000000001        41.600000000000001        1.8500000000000001     
   15.200000000000001        42.400000000000006        1.8500000000000001     
   15.200000000000001        43.200000000000003        1.8500000000000001     
   15.200000000000001        44.000000000000000        1.8500000000000001     
   15.200000000000001        44.800000000000004        1.8500000000000001     
   15.200000000000001        45.600000000000001        1.8500000000000001     
   15.200000000000001        46.400000000000006        1.8500000000000001     
   15.200000000000001        47.200000000000003        1.8500000000000001     
   15.200000000000001        48.000000000000000        1.8500000000000001     
   15.200000000000001        48.800000000000004        2.1499999999999999     
   15.200000000000001        49.600000000000001        2.1499999999999999     
   15.200000000000001        50.400000000000006        2.1499999999999999     
   15.200000000000001        51.200000000000003        2.1499999999999999     
   15.200000000000001        52.000000000000000        2.1499999999999999     
   15.200000000000001        52.800000000000004        2.1499999999999999     
   15.200000000000001        53.600000000000001        2.1499999999999999     
   15.200000000000001        54.400000000000006        1.8500000000000001     
   15.200000000000001        55.200000000000003        1.8500000000000001     
   15.200000000000001        56.000000000000000        1.8500000000000001     
   15.200000000000001        56.800000000000004        1.8500000000000001     
   15.200000000000001        57.600000000000001        1.8500000000000001     
   15.200000000000001        58.400000000000006        1.8500000000000001     
   15.200000000000001        59.200000000000003        1.8500000000000001     
   15.200000000000001        60.000000000000000        1.8500000000000001     
   15.200000000000001        60.800000000000004        1.8500000000000001     
   15.200000000000001        61.600000000000001        1.8500000000000001     
   15.200000000000001        62.400000000000006        1.8500000000000001     
   15.200000000000001        63.200000000000003        1.8500000000000001     
   15.200000000000001        64.000000000000000        1.8500000000000001     
   15.200000000000001        64.799999999999997        1.8500000000000001     
   15.200000000000001        65.600000000000009        1.8500000000000001     
   15.200000000000001        66.400000000000006        1.8500000000000001     
   15.200000000000001        67.200000000000003        1.8500000000000001     
   15.200000000000001        68.000000000000000        1.8500000000000001     
   15.200000000000001        68.799999999999997        1.8500000000000001     
   15.200000000000001        69.600000000000009        1.8500000000000001     
   15.200000000000001        70.400000000000006        1.8500000000000001     
   15.200000000000001        71.200000000000003        1.8500000000000001     
   15.200000000000001        72.000000000000000        1.8500000000000001     
   15.200000000000001        72.799999999999997        1.8500000000000001     
   15.200000000000001        73.600000000000009        1.8500000000000001     
   15.200000000000001        74.400000000000006        1.8500000000000001     
   15.200000000000001        75.200000000000003        1.8500000000000001     
   15.200000000000001        76.000000000000000        1.8500000000000001     
   15.200000000000001        76.800000000000011        2.1499999999999999     
   15.200000000000001        77.600000000000009        2.1499999999999999     
   15.200000000000001        78.400000000000006        2.1499999999999999     
   15.200000000000001        79.200000000000003        2.1499999999999999     
   15.200000000000001        80.000000000000000        2.1499999999999999     
   15.200000000000001        80.800000000000011        2.1499999999999999     
   15.200000000000001        81.600000000000009        2.1499999999999999     
   15.200000000000001        82.400000000000006        2.1499999999999999     
   15.200000000000001        83.200000000000003        2.1499999999999999     
   15.200000000000001        84.000000000000000        1.8500000000000001     
   15.200000000000001        84.800000000000011        1.8500000000000001     
   15.200000000000001        85.600000000000009        1.8500000000000001     
   15.200000000000001        86.400000000000006        1.8500000000000001     
   15.200000000000001        87.200000000000003        1.8500000000000001     
   15.200000000000001        88.000000000000000        1.8500000000000001     
   15.200000000000001        88.800000000000011        1.8500000000000001     
   15.200000000000001        89.600000000000009        1.8500000000000001     
   15.200000000000001        90.400000000000006        1.8500000000000001     
   15.200000000000001        91.200000000000003        1.8500000000000001     
   15.200000000000001        92.000000000000000        2.1499999999999999     
   15.200000000000001        92.800000000000011        1.8500000000000001     
   15.200000000000001        93.600000000000009        1.8500000000000001     
   15.200000000000001        94.400000000000006        1.8500000000000001     
   15.200000000000001        95.200000000000003        1.8500000000000001     
   15.200000000000001        96.000000000000000        1.8500000000000001     
   15.200000000000001        96.800000000000011        1.8500000000000001     
   15.200000000000001        97.600000000000009        1.8500000000000001     
   15.200000000000001        98.400000000000006        1.8500000000000001     
   15.200000000000001        99.200000000000003        1.8500000000000001     
   15.200000000000001        100.00000000000000        1.8500000000000001     
   15.200000000000001        100.80000000000001        1.8500000000000001     
   15.200000000000001        101.60000000000001        1.8500000000000001     
   15.200000000000001        102.40000000000001        1.8500000000000001     

   16.000000000000000       0.80000000000000004        1.8500000000000001     
   16.000000000000000        1.6000000000000001        1.8500000000000001     
   16.000000000000000        2.4000000000000004        1.8500000000000001     
   16.000000000000000        3.2000000000000002        1.8500000000000001     
   16.000000000000000        4.0000000000000000        1.8500000000000001     
   16.000000000000000        4.8000000000000007        1.8500000000000001     
   16.000000000000000        5.6000000000000005        1.8500000000000001     
   16.000000000000000        6.4000000000000004        1.8500000000000001     
   16.000000000000000        7.2000000000000002        1.8500000000000001     
   16.000000000000000        8.0000000000000000        1.8500000000000001     
   16.000000000000000        8.8000000000000007        1.8500000000000001     
   16.000000000000000        9.6000000000000014        1.8500000000000001     
   16.000000000000000        10.400000000000000        1.8500000000000001     
   16.000000000000000        11.200000000000001        1.8500000000000001     
   16.000000000000000        12.000000000000000        1.8500000000000001     
   16.000000000000000        12.800000000000001        1.8500000000000001     
   16.000000000000000        13.600000000000001        1.8500000000000001     
   16.000000000000000        14.400000000000000        1.8500000000000001     
   16.000000000000000        15.200000000000001        1.8500000000000001     
   16.000000000000000        16.000000000000000        1.8500000000000001     
   16.000000000000000        16.800000000000001        1.5500000000000000     
   16.000000000000000        17.600000000000001        1.5500000000000000     
   16.000000000000000        18.400000000000002        1.5500000000000000     
   16.000000000000000        19.200000000000003        1.5500000000000000     
   16.000000000000000        20.000000000000000        1.5500000000000000     
   16.000000000000000        20.800000000000001        1.5500000000000000     
   16.000000000000000        21.600000000000001        1.5500000000000000     
   16.000000000000000        22.400000000000002        1.5500000000000000     
   16.000000000000000        23.200000000000003        1.5500000000000000     
   16.000000000000000        24.000000000000000        1.5500000000000000     
   16.000000000000000        24.800000000000001        1.5500000000000000     
   16.000000000000000        25.600000000000001        1.8500000000000001     
   16.000000000000000        26.400000000000002        1.8500000000000001     
   16.000000000000000        27.200000000000003        1.8500000000000001     
   16.000000000000000        28.000000000000000        1.8500000000000001     
   16.000000000000000        28.800000000000001        1.8500000000000001     
   16.000000000000000        29.600000000000001        1.8500000000000001     
   16.000000000000000        30.400000000000002        1.8500000000000001     
   16.000000000000000        31.200000000000003        1.8500000000000001     
   16.000000000000000        32.000000000000000        1.8500000000000001     
   16.000000000000000        32.800000000000004        1.8500000000000001     
   16.000000000000000        33.600000000000001        1.8500000000000001     
   16.000000000000000        34.399999999999999        1.8500000000000001     
   16.000000000000000        35.200000000000003        1.8500000000000001     
   16.000000000000000        36.000000000000000        1.8500000000000001     
   16.000000000000000        36.800000000000004        1.8500000000000001     
   16.000000000000000        37.600000000000001        1.8500000000000001     
   16.000000000000000        38.400000000000006        1.8500000000000001     
   16.000000000000000        39.200000000000003        1.8500000000000001     
   16.000000000000000        40.000000000000000        1.8500000000000001     
   16.000000000000000        40.800000000000004        1.8500000000000001     
   16.000000000000000        41.600000000000001        1.8500000000000001     
   16.000000000000000        42.400000000000006        1.8500000000000001     
   16.000000000000000        43.200000000000003        1.8500000000000001     
   16.000000000000000        44.000000000000000        1.8500000000000001     
   16.000000000000000        44.800000000000004        1.8500000000000001     
   16.000000000000000        45.600000000000001        1.8500000000000001     
   16.000000000000000        46.400000000000006        1.8500000000000001     
   16.000000000000000        47.200000000000003        1.8500000000000001     
   16.000000000000000        48.000000000000000        1.8500000000000001     
   16.000000000000000        48.800000000000004        1.8500000000000001     
   16.000000000000000        49.600000000000001        1.8500000000000001     
   16.000000000000000        50.400000000000006        1.8500000000000001     
   16.000000000000000        51.200000000000003        2.1499999999999999     
   16.000000000000000        52.000000000000000        1.8500000000000001     
   16.000000000000000        52.800000000000004        1.8500000000000001     
   16.000000000000000        53.600000000000001        1.8500000000000001     
   16.000000000000000        54.400000000000006        1.8500000000000001     
   16.000000000000000        55.200000000000003        1.8500000000000001     
   16.000000000000000        56.000000000000000        1.8500000000000001     
   16.000000000000000        56.800000000000004        1.8500000000000001     
   16.000000000000000        57.600000000000001        1.8500000000000001     
   16.000000000000000        58.400000000000006        1.8500000000000001     
   16.000000000000000        59.200000000000003        1.8500000000000001     
   16.000000000000000        60.000000000000000        1.8500000000000001     
   16.000000000000000        60.800000000000004        1.8500000000000001     
   16.000000000000000        61.600000000000001        1.8500000000000001     
   16.000000000000000        62.400000000000006        1.8500000000000001     
   16.000000000000000        63.200000000000003        1.8500000000000001     
   16.000000000000000        64.000000000000000        1.8500000000000001     
   16.000000000000000        64.799999999999997        1.8500000000000001     
   16.000000000000000        65.600000000000009        1.8500000000000001     
   16.000000000000000        66.400000000000006        1.8500000000000001     
   16.000000000000000        67.200000000000003        1.8500000000000001     
   16.000000000000000        68.000000000000000        1.8500000000000001     
   16.000000000000000        68.799999999999997        1.8500000000000001     
   16.000000000000000        69.600000000000009        1.8500000000000001     
   16.000000000000000        70.400000000000006        1.8500000000000001     
   16.000000000000000        71.200000000000003        1.8500000000000001     
   16.000000000000000        72.000000000000000        1.8500000000000001     
   16.000000000000000        72.799999999999997        1.8500000000000001     
   16.000000000000000        73.600000000000009        1.8500000000000001     
   16.000000000000000        74.400000000000006        1.8500000000000001     
   16.000000000000000        75.200000000000003        1.8500000000000001     
   16.000000000000000        76.000000000000000        1.8500000000000001     
   16.000000000000000        76.800000000000011        1.8500000000000001     
   16.000000000000000        77.600000000000009        2.1499999999999999     
   16.000000000000000        78.400000000000006        2.1499999999999999     
   16.000000000000000        79.200000000000003        2.1499999999999999     
   16.000000000000000        80.000000000000000        2.1499999999999999     
   16.000000000000000        80.800000000000011        2.1499999999999999     
   16.000000000000000        81.600000000000009        2.1499999999999999     
   16.000000000000000        82.400000000000006        2.1499999999999999     
   16.000000000000000        83.200000000000003        1.8500000000000001     
   16.000000000000000        84.000000000000000        1.8500000000000001     
   16.000000000000000        84.800000000000011        1.8500000000000001     
   16.000000000000000        85.600000000000009        1.8500000000000001     
   16.000000000000000        86.400000000000006        1.8500000000000001     
   16.000000000000000        87.200000000000003        1.8500000000000001     
   16.000000000000000        88.000000000000000        1.8500000000000001     
   16.000000000000000        88.800000000000011        1.8500000000000001     
   16.000000000000000        89.600000000000009        2.1499999999999999     
   16.000000000000000        90.400000000000006        2.1499999999999999     
   16.000000000000000        91.200000000000003        2.1499999999999999     
   16.000000000000000        92.000000000000000        2.1499999999999999     
   16.000000000000000        92.800000000000011        2.1499999999999999     
   16.000000000000000        93.600000000000009        2.1499999999999999     
   16.000000000000000        94.400000000000006        2.1499999999999999     
   16.000000000000000        95.200000000000003        1.8500000000000001     
   16.000000000000000        96.000000000000000        1.8500000000000001     
   16.000000000000000        96.800000000000011        1.8500000000000001     
   16.000000000000000        97.600000000000009        1.8500000000000001     
   16.000000000000000        98.400000000000006        1.8500000000000001     
   16.000000000000000        99.200000000000003        1.8500000000000001     
   16.000000000000000        100.00000000000000        1.8500000000000001     
   16.000000000000000        100.80000000000001        1.8500000000000001     
   16.000000000000000        101.60000000000001        1.8500000000000001     
   16.000000000000000        102.40000000000001        1.8500000000000001     

   16.800000000000001       0.80000000000000004        1.8500000000000001     
   16.800000000000001        1.6000000000000001        1.8500000000000001     
   16.800000000000001        2.4000000000000004        1.8500000000000001     
   16.800000000000001        3.2000000000000002        1.8500000000000001     
   16.800000000000001        4.0000000000000000        1.8500000000000001     
   16.800000000000001        4.8000000000000007        1.8500000000000001     
   16.800000000000001        5.6000000000000005        1.8500000000000001     
   16.800000000000001        6.4000000000000004        1.8500000000000001     
   16.800000000000001        7.2000000000000002        1.8500000000000001     
   16.800000000000001        8.0000000000000000        1.8500000000000001     
   16.800000000000001        8.8000000000000007        1.8500000000000001     
   16.800000000000001        9.6000000000000014        1.8500000000000001     
   16.800000000000001        10.400000000000000        1.8500000000000001     
   16.800000000000001        11.200000000000001        1.8500000000000001     
   16.800000000000001        12.000000000000000        1.8500000000000001     
   16.800000000000001        12.800000000000001        1.8500000000000001     
   16.800000000000001        13.600000000000001        1.8500000000000001     
   16.800000000000001        14.400000000000000        1.8500000000000001     
   16.800000000000001        15.200000000000001        1.8500000000000001     
   16.800000000000001        16.000000000000000        1.8500000000000001     
   16.800000000000001        16.800000000000001        1.5500000000000000     
   16.800000000000001        17.600000000000001        1.5500000000000000     
   16.800000000000001        18.400000000000002        1.5500000000000000     
   16.800000000000001        19.200000000000003        1.5500000000000000     
   16.800000000000001        20.000000000000000        1.5500000000000000     
   16.800000000000001        20.800000000000001        1.5500000000000000     
   16.800000000000001        21.600000000000001        1.5500000000000000     
   16.800000000000001        22.400000000000002        1.5500000000000000     
   16.800000000000001        23.200000000000003        1.5500000000000000     
   16.800000000000001        24.000000000000000        1.5500000000000000     
   16.800000000000001        24.800000000000001        1.5500000000000000     
   16.800000000000001        25.600000000000001        1.8500000000000001     
   16.800000000000001        26.400000000000002        1.8500000000000001     
   16.800000000000001        27.200000000000003        1.8500000000000001     
   16.800000000000001        28.000000000000000        1.8500000000000001     
   16.800000000000001        28.800000000000001        1.8500000000000001     
   16.800000000000001        29.600000000000001        1.8500000000000001     
   16.800000000000001        30.400000000000002        1.8500000000000001     
   16.800000000000001        31.200000000000003        1.8500000000000001     
   16.800000000000001        32.000000000000000        1.8500000000000001     
   16.800000000000001        32.800000000000004        1.8500000000000001     
   16.800000000000001        33.600000000000001        1.8500000000000001     
   16.800000000000001        34.399999999999999        1.8500000000000001     
   16.800000000000001        35.200000000000003        1.8500000000000001     
   16.800000000000001        36.000000000000000        1.8500000000000001     
   16.800000000000001        36.800000000000004        1.8500000000000001     
   16.800000000000001        37.600000000000001        1.8500000000000001     
   16.800000000000001        38.400000000000006        1.8500000000000001     
   16.800000000000001        39.200000000000003        1.8500000000000001     
   16.800000000000001        40.000000000000000        1.8500000000000001     
   16.800000000000001        40.800000000000004        1.8500000000000001     
   16.800000000000001        41.600000000000001        1.8500000000000001     
   16.800000000000001        42.400000000000006        1.8500000000000001     
   16.800000000000001        43.200000000000003        1.8500000000000001     
   16.800000000000001        44.000000000000000        1.8500000000000001     
   16.800000000000001        44.800000000000004        1.8500000000000001     
   16.800000000000001        45.600000000000001        1.8500000000000001     
   16.800000000000001        46.400000000000006        1.8500000000000001     
   16.800000000000001        47.200000000000003        1.8500000000000001     
   16.800000000000001        48.000000000000000        1.8500000000000001     
   16.800000000000001        48.800000000000004        1.8500000000000001     
   16.800000000000001        49.600000000000001        1.8500000000000001     
   16.800000000000001        50.400000000000006        1.8500000000000001     
   16.800000000000001        51.200000000000003        1.8500000000000001     
   16.800000000000001        52.000000000000000        1.8500000000000001     
   16.800000000000001        52.800000000000004        1.8500000000000001     
   16.800000000000001        53.600000000000001        1.8500000000000001     
   16.800000000000001        54.400000000000006        1.8500000000000001     
   16.800000000000001        55.200000000000003        1.8500000000000001     
   16.800000000000001        56.000000000000000        1.8500000000000001     
   16.800000000000001        56.800000000000004        1.8500000000000001     
   16.800000000000001        57.600000000000001        1.8500000000000001     
   16.800000000000001        58.400000000000006        1.8500000000000001     
   16.800000000000001        59.200000000000003        1.8500000000000001     
   16.800000000000001        60.000000000000000        1.8500000000000001     
   16.800000000000001        60.800000000000004        1.8500000000000001     
   16.800000000000001        61.600000000000001        1.8500000000000001     
   16.800000000000001        62.400000000000006        1.8500000000000001     
   16.800000000000001        63.200000000000003        1.8500000000000001     
   16.800000000000001        64.000000000000000        1.8500000000000001     
   16.800000000000001        64.799999999999997        1.8500000000000001     
   16.800000000000001        65.600000000000009        1.8500000000000001     
   16.800000000000001        66.400000000000006        1.8500000000000001     
   16.800000000000001        67.200000000000003        1.8500000000000001     
   16.800000000000001        68.000000000000000        1.8500000000000001     
   16.800000000000001        68.799999999999997        1.8500000000000001     
   16.800000000000001        69.600000000000009        1.8500000000000001     
   16.800000000000001        70.400000000000006        1.8500000000000001     
   16.800000000000001        71.200000000000003        1.8500000000000001     
   16.800000000000001        72.000000000000000        1.8500000000000001     
   16.800000000000001        72.799999999999997        1.8500000000000001     
   16.800000000000001        73.600000000000009        1.8500000000000001     
   16.800000000000001        74.400000000000006        1.8500000000000001     
   16.800000000000001        75.200000000000003        1.8500000000000001     
   16.800000000000001        76.000000000000000        1.8500000000000001     
   16.800000000000001        76.800000000000011        1.8500000000000001     
   16.800000000000001        77.600000000000009        1.8500000000000001     
   16.800000000000001        78.400000000000006        1.8500000000000001     
   16.800000000000001        79.200000000000003        1.8500000000000001     
   16.800000000000001        80.000000000000000        2.1499999999999999     
   16.800000000000001        80.800000000000011        1.8500000000000001     
   16.800000000000001        81.600000000000009        1.8500000000000001     
   16.800000000000001        82.400000000000006        1.8500000000000001     
   16.800000000000001        83.200000000000003        1.8500000000000001     
   16.800000000000001        84.000000000000000        1.8500000000000001     
   16.800000000000001        84.800000000000011        1.8500000000000001     
   16.800000000000001        85.600000000000009        1.8500000000000001     
   16.800000000000001        86.400000000000006        1.8500000000000001     
   16.800000000000001        87.200000000000003        1.8500000000000001     
   16.800000000000001        88.000000000000000        1.8500000000000001     
   16.800000000000001        88.800000000000011        2.1499999999999999     
   16.800000000000001        89.600000000000009        2.1499999999999999     
   16.800000000000001        90.400000000000006        2.1499999999999999     
   16.800000000000001        91.200000000000003        2.1499999999999999     
   16.800000000000001        92.000000000000000        2.1499999999999999     
   16.800000000000001        92.800000000000011        2.1499999999999999     
   16.800000000000001        93.600000000000009        2.1499999999999999     
   16.800000000000001        94.400000000000006        2.1499999999999999     
   16.800000000000001        95.200000000000003        2.1499999999999999     
   16.800000000000001        96.000000000000000        1.8500000000000001     
   16.800000000000001        96.800000000000011        1.8500000000000001     
   16.800000000000001        97.600000000000009        1.8500000000000001     
   16.800000000000001        98.400000000000006        1.8500000000000001     
   16.800000000000001        99.200000000000003        1.8500000000000001     
   16.800000000000001        100.00000000000000        1.8500000000000001     
   16.800000000000001        100.80000000000001        1.8500000000000001     
   16.800000000000001        101.60000000000001        1.8500000000000001     
   16.800000000000001        102.40000000000001        1.8500000000000001     

   17.600000000000001       0.80000000000000004        1.8500000000000001     
   17.600000000000001        1.6000000000000001        1.8500000000000001     
   17.600000000000001        2.4000000000000004        1.8500000000000001     
   17.600000000000001        3.2000000000000002        1.8500000000000001     
   17.600000000000001        4.0000000000000000        1.8500000000000001     
   17.600000000000001        4.8000000000000007        1.8500000000000001     
   17.600000000000001        5.6000000000000005        1.8500000000000001     
   17.600000000000001        6.4000000000000004        1.8500000000000001     
   17.600000000000001        7.2000000000000002        1.8500000000000001     
   17.600000000000001        8.0000000000000000        1.8500000000000001     
   17.600000000000001        8.8000000000000007        1.8500000000000001     
   17.600000000000001        9.6000000000000014        1.8500000000000001     
   17.600000000000001        10.400000000000000        1.8500000000000001     
   17.600000000000001        11.200000000000001        1.8500000000000001     
   17.600000000000001        12.000000000000000        1.8500000000000001     
   17.600000000000001        12.800000000000001        1.8500000000000001     
   17.600000000000001        13.600000000000001        1.8500000000000001     
   17.600000000000001        14.400000000000000        1.8500000000000001     
   17.600000000000001        15.200000000000001        1.8500000000000001     
   17.600000000000001        16.000000000000000        1.5500000000000000     
   17.600000000000001        16.800000000000001        1.5500000000000000     
   17.600000000000001        17.600000000000001        1.5500000000000000     
   17.600000000000001        18.400000000000002        1.5500000000000000     
   17.600000000000001        19.200000000000003        1.5500000000000000     
   17.600000000000001        20.000000000000000        1.5500000000000000     
   17.600000000000001        20.800000000000001        1.5500000000000000     
   17.600000000000001        21.600000000000001        1.5500000000000000     
   17.600000000000001        22.400000000000002        1.5500000000000000     
   17.600000000000001        23.200000000000003        1.5500000000000000     
   17.600000000000001        24.000000000000000        1.5500000000000000     
   17.600000000000001        24.800000000000001        1.5500000000000000     
   17.600000000000001        25.600000000000001        1.5500000000000000     
   17.600000000000001        26.400000000000002        1.8500000000000001     
   17.600000000000001        27.200000000000003        1.8500000000000001     
   17.600000000000001        28.000000000000000        1.8500000000000001     
   17.600000000000001        28.800000000000001        1.8500000000000001     
   17.600000000000001        29.600000000000001        1.8500000000000001     
   17.600000000000001        30.400000000000002        1.8500000000000001     
   17.600000000000001        31.200000000000003        1.8500000000000001     
   17.600000000000001        32.000000000000000        1.8500000000000001     
   17.600000000000001        32.800000000000004        1.8500000000000001     
   17.600000000000001        33.600000000000001        1.8500000000000001     
   17.600000000000001        34.399999999999999        1.8500000000000001     
   17.600000000000001        35.200000000000003        1.8500000000000001     
   17.600000000000001        36.000000000000000        1.8500000000000001     
   17.600000000000001        36.800000000000004        1.8500000000000001     
   17.600000000000001        37.600000000000001        1.8500000000000001     
   17.600000000000001        38.400000000000006        1.8500000000000001     
   17.600000000000001        39.200000000000003        1.8500000000000001     
   17.600000000000001        40.000000000000000        1.8500000000000001     
   17.600000000000001        40.800000000000004        1.8500000000000001     
   17.600000000000001        41.600000000000001        1.8500000000000001     
   17.600000000000001        42.400000000000006        1.8500000000000001     
   17.600000000000001        43.200000000000003        1.8500000000000001     
   17.600000000000001        44.000000000000000        1.8500000000000001     
   17.600000000000001        44.800000000000004        1.8500000000000001     
   17.600000000000001        45.600000000000001        1.8500000000000001     
   17.600000000000001        46.400000000000006        1.8500000000000001     
   17.600000000000001        47.200000000000003        1.8500000000000001     
   17.600000000000001        48.000000000000000        1.8500000000000001     
   17.600000000000001        48.800000000000004        1.8500000000000001     
   17.600000000000001        49.600000000000001        1.8500000000000001     
   17.600000000000001        50.400000000000006        1.8500000000000001     
   17.600000000000001        51.200000000000003        1.8500000000000001     
   17.600000000000001        52.000000000000000        1.8500000000000001     
   17.600000000000001        52.800000000000004        1.8500000000000001     
   17.600000000000001        53.600000000000001        1.8500000000000001     
   17.600000000000001        54.400000000000006        1.8500000000000001     
   17.600000000000001        55.200000000000003        1.8500000000000001     
   17.600000000000001        56.000000000000000        1.8500000000000001     
   17.600000000000001        56.800000000000004        1.8500000000000001     
   17.600000000000001        57.600000000000001        1.8500000000000001     
   17.600000000000001        58.400000000000006        1.8500000000000001     
   17.600000000000001        59.200000000000003        1.8500000000000001     
   17.600000000000001        60.000000000000000        1.8500000000000001     
   17.600000000000001        60.800000000000004        1.8500000000000001     
   17.600000000000001        61.600000000000001        1.8500000000000001     
   17.600000000000001        62.400000000000006        1.8500000000000001     
   17.600000000000001        63.200000000000003        1.8500000000000001     
   17.600000000000001        64.000000000000000        1.8500000000000001     
   17.600000000000001        64.799999999999997        1.8500000000000001     
   17.600000000000001        65.600000000000009        1.8500000000000001     
   17.600000000000001        66.400000000000006        1.8500000000000001     
   17.600000000000001        67.200000000000003        1.8500000000000001     
   17.600000000000001        68.000000000000000        1.8500000000000001     
   17.600000000000001        68.799999999999997        1.8500000000000001     
   17.600000000000001        69.600000000000009        1.8500000000000001     
   17.600000000000001        70.400000000000006        1.8500000000000001     
   17.600000000000001        71.200000000000003        1.8500000000000001     
   17.600000000000001        72.000000000000000        1.8500000000000001     
   17.600000000000001        72.799999999999997        1.8500000000000001     
   17.600000000000001        73.600000000000009        1.8500000000000001     
   17.600000000000001        74.400000000000006        1.8500000000000001     
   17.600000000000001        75.200000000000003        1.8500000000000001     
   17.600000000000001        76.000000000000000        1.8500000000000001     
   17.600000000000001        76.800000000000011        1.8500000000000001     
   17.600000000000001        77.600000000000009        1.8500000000000001     
   17.600000000000001        78.400000000000006        1.8500000000000001     
   17.600000000000001        79.200000000000003        1.8500000000000001     
   17.600000000000001        80.000000000000000        1.8500000000000001     
   17.600000000000001        80.800000000000011        1.8500000000000001     
   17.600000000000001        81.600000000000009        1.8500000000000001     
   17.600000000000001        82.400000000000006        1.8500000000000001     
   17.600000000000001        83.200000000000003        1.8500000000000001     
   17.600000000000001        84.000000000000000        1.8500000000000001     
   17.600000000000001        84.800000000000011        1.8500000000000001     
   17.600000000000001        85.600000000000009        1.8500000000000001     
   17.600000000000001        86.400000000000006        1.8500000000000001     
   17.600000000000001        87.200000000000003        1.8500000000000001     
   17.600000000000001        88.000000000000000        2.1499999999999999     
   17.600000000000001        88.800000000000011        2.1499999999999999     
   17.600000000000001        89.600000000000009        2.1499999999999999     
   17.600000000000001        90.400000000000006        2.1499999999999999     
   17.600000000000001        91.200000000000003        2.1499999999999999     
   17.600000000000001        92.000000000000000        2.1499999999999999     
   17.600000000000001        92.800000000000011        2.1499999999999999     
   17.600000000000001        93.600000000000009        2.1499999999999999     
   17.600000000000001        94.400000000000006        2.1499999999999999     
   17.600000000000001        95.200000000000003        2.1499999999999999     
   17.600000000000001        96.000000000000000        2.1499999999999999     
   17.600000000000001        96.800000000000011        1.8500000000000001     
   17.600000000000001        97.600000000000009        1.8500000000000001     
   17.600000000000001        98.400000000000006        1.8500000000000001     
   17.600000000000001        99.200000000000003        1.8500000000000001     
   17.600000000000001        100.00000000000000        1.8500000000000001     
   17.600000000000001        100.80000000000001        1.8500000000000001     
   17.600000000000001        101.60000000000001        1.8500000000000001     
   17.600000000000001        102.40000000000001        1.8500000000000001     

   18.400000000000002       0.80000000000000004        1.8500000000000001     
   18.400000000000002        1.6000000000000001        1.8500000000000001     
   18.400000000000002        2.4000000000000004        1.8500000000000001     
   18.400000000000002        3.2000000000000002        1.8500000000000001     
   18.400000000000002        4.0000000000000000        1.8500000000000001     
   18.400000000000002        4.8000000000000007        1.8500000000000001     
   18.400000000000002        5.6000000000000005        1.8500000000000001     
   18.400000000000002        6.4000000000000004        1.8500000000000001     
   18.400000000000002        7.2000000000000002        1.8500000000000001     
   18.400000000000002        8.0000000000000000        1.8500000000000001     
   18.400000000000002        8.8000000000000007        1.8500000000000001     
   18.400000000000002        9.6000000000000014        1.8500000000000001     
   18.400000000000002        10.400000000000000        1.8500000000000001     
   18.400000000000002        11.200000000000001        1.8500000000000001     
   18.400000000000002        12.000000000000000        1.8500000000000001     
   18.400000000000002        12.800000000000001        1.8500000000000001     
   18.400000000000002        13.600000000000001        1.8500000000000001     
   18.400000000000002        14.400000000000000        1.8500000000000001     
   18.400000000000002        15.200000000000001        1.8500000000000001     
   18.400000000000002        16.000000000000000        1.8500000000000001     
   18.400000000000002        16.800000000000001        1.5500000000000000     
   18.400000000000002        17.600000000000001        1.5500000000000000     
   18.400000000000002        18.400000000000002        1.5500000000000000     
   18.400000000000002        19.200000000000003        1.5500000000000000     
   18.400000000000002        20.000000000000000        1.5500000000000000     
   18.400000000000002        20.800000000000001        1.5500000000000000     
   18.400000000000002        21.600000000000001        1.5500000000000000     
   18.400000000000002        22.400000000000002        1.5500000000000000     
   18.400000000000002        23.200000000000003        1.5500000000000000     
   18.400000000000002        24.000000000000000        1.5500000000000000     
   18.400000000000002        24.800000000000001        1.5500000000000000     
   18.400000000000002        25.600000000000001        1.8500000000000001     
   18.400000000000002        26.400000000000002        1.8500000000000001     
   18.400000000000002        27.200000000000003        1.8500000000000001     
   18.400000000000002        28.000000000000000        1.8500000000000001     
   18.400000000000002        28.800000000000001        1.8500000000000001     
   18.400000000000002        29.600000000000001        1.8500000000000001     
   18.400000000000002        30.400000000000002        1.8500000000000001     
   18.400000000000002        31.200000000000003        1.8500000000000001     
   18.400000000000002        32.000000000000000        1.8500000000000001     
   18.400000000000002        32.800000000000004        1.8500000000000001     
   18.400000000000002        33.600000000000001        1.8500000000000001     
   18.400000000000002        34.399999999999999        1.8500000000000001     
   18.400000000000002        35.200000000000003        1.8500000000000001     
   18.400000000000002        36.000000000000000        1.8500000000000001     
   18.400000000000002        36.800000000000004        1.8500000000000001     
   18.400000000000002        37.600000000000001        1.8500000000000001     
   18.400000000000002        38.400000000000006        1.8500000000000001     
   18.400000000000002        39.200000000000003        1.8500000000000001     
   18.400000000000002        40.000000000000000        1.8500000000000001     
   18.400000000000002        40.800000000000004        1.8500000000000001     
   18.400000000000002        41.600000000000001        1.8500000000000001     
   18.400000000000002        42.400000000000006        1.8500000000000001     
   18.400000000000002        43.200000000000003        1.8500000000000001     
   18.400000000000002        44.000000000000000        1.8500000000000001     
   18.400000000000002        44.800000000000004        1.8500000000000001     
   18.400000000000002        45.600000000000001        1.8500000000000001     
   18.400000000000002        46.400000000000006        1.8500000000000001     
   18.400000000000002        47.200000000000003        1.8500000000000001     
   18.400000000000002        48.000000000000000        1.8500000000000001     
   18.400000000000002        48.800000000000004        1.8500000000000001     
   18.400000000000002        49.600000000000001        1.8500000000000001     
   18.400000000000002        50.400000000000006        1.8500000000000001     
   18.400000000000002        51.200000000000003        1.8500000000000001     
   18.400000000000002        52.000000000000000        1.8500000000000001     
   18.400000000000002        52.800000000000004        1.8500000000000001     
   18.400000000000002        53.600000000000001        1.8500000000000001     
   18.400000000000002        54.400000000000006        1.8500000000000001     
   18.400000000000002        55.200000000000003        1.8500000000000001     
   18.400000000000002        56.000000000000000        1.8500000000000001     
   18.400000000000002        56.800000000000004        1.8500000000000001     
   18.400000000000002        57.600000000000001        1.8500000000000001     
   18.400000000000002        58.400000000000006        1.8500000000000001     
   18.400000000000002        59.200000000000003        1.8500000000000001     
   18.400000000000002        60.000000000000000        1.8500000000000001     
   18.400000000000002        60.800000000000004        1.8500000000000001     
   18.400000000000002        61.600000000000001        1.8500000000000001     
   18.400000000000002        62.400000000000006        1.8500000000000001     
   18.400000000000002        63.200000000000003        1.8500000000000001     
   18.400000000000002        64.000000000000000        1.8500000000000001     
   18.400000000000002        64.799999999999997        1.8500000000000001     
   18.400000000000002        65.600000000000009        1.8500000000000001     
   18.400000000000002        66.400000000000006        1.8500000000000001     
   18.400000000000002        67.200000000000003        1.8500000000000001     
   18.400000000000002        68.000000000000000        1.8500000000000001     
   18.400000000000002        68.799999999999997        1.8500000000000001     
   18.400000000000002        69.600000000000009        1.8500000000000001     
   18.400000000000002        70.400000000000006        1.8500000000000001     
   18.400000000000002        71.200000000000003        1.8500000000000001     
   18.400000000000002        72.000000000000000        1.8500000000000001     
   18.400000000000002        72.799999999999997        1.8500000000000001     
   18.400000000000002        73.600000000000009        1.8500000000000001     
   18.400000000000002        74.400000000000006        1.8500000000000001     
   18.400000000000002        75.200000000000003        1.8500000000000001     
   18.400000000000002        76.000000000000000        1.8500000000000001     
   18.400000000000002        76.800000000000011        1.8500000000000001     
   18.400000000000002        77.600000000000009        1.8500000000000001     
   18.400000000000002        78.400000000000006        1.8500000000000001     
   18.400000000000002        79.200000000000003        1.8500000000000001     
   18.400000000000002        80.000000000000000        1.8500000000000001     
   18.400000000000002        80.800000000000011        1.8500000000000001     
   18.400000000000002        81.600000000000009        1.8500000000000001     
   18.400000000000002        82.400000000000006        1.8500000000000001     
   18.400000000000002        83.200000000000003        1.8500000000000001     
   18.400000000000002        84.000000000000000        1.8500000000000001     
   18.400000000000002        84.800000000000011        1.8500000000000001     
   18.400000000000002        85.600000000000009        1.8500000000000001     
   18.400000000000002        86.400000000000006        1.8500000000000001     
   18.400000000000002        87.200000000000003        1.8500000000000001     
   18.400000000000002        88.000000000000000        2.1499999999999999     
   18.400000000000002        88.800000000000011        2.1499999999999999     
   18.400000000000002        89.600000000000009        2.1499999999999999     
   18.400000000000002        90.400000000000006        2.1499999999999999     
   18.400000000000002        91.200000000000003        2.1499999999999999     
   18.400000000000002        92.000000000000000        2.1499999999999999     
   18.400000000000002        92.800000000000011        2.1499999999999999     
   18.400000000000002        93.600000000000009        2.1499999999999999     
   18.400000000000002        94.400000000000006        2.1499999999999999     
   18.400000000000002        95.200000000000003        2.1499999999999999     
   18.400000000000002        96.000000000000000        2.1499999999999999     
   18.400000000000002        96.800000000000011        1.8500000000000001     
   18.400000000000002        97.600000000000009        1.8500000000000001     
   18.400000000000002        98.400000000000006        1.8500000000000001     
   18.400000000000002        99.200000000000003        1.8500000000000001     
   18.400000000000002        100.00000000000000        1.8500000000000001     
   18.400000000000002        100.80000000000001        1.8500000000000001     
   18.400000000000002        101.60000000000001        1.8500000000000001     
   18.400000000000002        102.40000000000001        1.8500000000000001     

   19.200000000000003       0.80000000000000004        1.8500000000000001     
   19.200000000000003        1.6000000000000001        1.8500000000000001     
   19.200000000000003        2.4000000000000004        1.8500000000000001     
   19.200000000000003        3.2000000000000002        1.8500000000000001     
   19.200000000000003        4.0000000000000000        1.8500000000000001     
   19.200000000000003        4.8000000000000007        1.8500000000000001     
   19.200000000000003        5.6000000000000005        1.8500000000000001     
   19.200000000000003        6.4000000000000004        1.8500000000000001     
   19.200000000000003        7.2000000000000002        1.8500000000000001     
   19.200000000000003        8.0000000000000000        1.8500000000000001     
   19.200000000000003        8.8000000000000007        1.8500000000000001     
   19.200000000000003        9.6000000000000014        1.8500000000000001     
   19.200000000000003        10.400000000000000        1.8500000000000001     
   19.200000000000003        11.200000000000001        1.8500000000000001     
   19.200000000000003        12.000000000000000        1.8500000000000001     
   19.200000000000003        12.800000000000001        1.8500000000000001     
   19.200000000000003        13.600000000000001        1.8500000000000001     
   19.200000000000003        14.400000000000000        1.8500000000000001     
   19.200000000000003        15.200000000000001        1.8500000000000001     
   19.200000000000003        16.000000000000000        1.8500000000000001     
   19.200000000000003        16.800000000000001        1.5500000000000000     
   19.200000000000003        17.600000000000001        1.5500000000000000     
   19.200000000000003        18.400000000000002        1.5500000000000000     
   19.200000000000003        19.200000000000003        1.5500000000000000     
   19.200000000000003        20.000000000000000        1.5500000000000000     
   19.200000000000003        20.800000000000001        1.5500000000000000     
   19.200000000000003        21.600000000000001        1.5500000000000000     
   19.200000000000003        22.400000000000002        1.5500000000000000     
   19.200000000000003        23.200000000000003        1.5500000000000000     
   19.200000000000003        24.000000000000000        1.5500000000000000     
   19.200000000000003        24.800000000000001        1.5500000000000000     
   19.200000000000003        25.600000000000001        1.8500000000000001     
   19.200000000000003        26.400000000000002        1.8500000000000001     
   19.200000000000003        27.200000000000003        1.8500000000000001     
   19.200000000000003        28.000000000000000        1.8500000000000001     
   19.200000000000003        28.800000000000001        1.8500000000000001     
   19.200000000000003        29.600000000000001        1.8500000000000001     
   19.200000000000003        30.400000000000002        1.8500000000000001     
   19.200000000000003        31.200000000000003        1.8500000000000001     
   19.200000000000003        32.000000000000000        1.8500000000000001     
   19.200000000000003        32.800000000000004        1.8500000000000001     
   19.200000000000003        33.600000000000001        1.8500000000000001     
   19.200000000000003        34.399999999999999        1.8500000000000001     
   19.200000000000003        35.200000000000003        1.8500000000000001     
   19.200000000000003        36.000000000000000        1.8500000000000001     
   19.200000000000003        36.800000000000004        1.8500000000000001     
   19.200000000000003        37.600000000000001        1.8500000000000001     
   19.200000000000003        38.400000000000006        1.8500000000000001     
   19.200000000000003        39.200000000000003        1.8500000000000001     
   19.200000000000003        40.000000000000000        1.8500000000000001     
   19.200000000000003        40.800000000000004        1.8500000000000001     
   19.200000000000003        41.600000000000001        1.8500000000000001     
   19.200000000000003        42.400000000000006        1.8500000000000001     
   19.200000000000003        43.200000000000003        1.8500000000000001     
   19.200000000000003        44.000000000000000        1.8500000000000001     
   19.200000000000003        44.800000000000004        1.8500000000000001     
   19.200000000000003        45.600000000000001        1.8500000000000001     
   19.200000000000003        46.400000000000006        1.8500000000000001     
   19.200000000000003        47.200000000000003        1.8500000000000001     
   19.200000000000003        48.000000000000000        1.8500000000000001     
   19.200000000000003        48.800000000000004        1.8500000000000001     
   19.200000000000003        49.600000000000001        1.8500000000000001     
   19.200000000000003        50.400000000000006        1.8500000000000001     
   19.200000000000003        51.200000000000003        1.8500000000000001     
   19.200000000000003        52.000000000000000        1.8500000000000001     
   19.200000000000003        52.800000000000004        1.8500000000000001     
   19.200000000000003        53.600000000000001        1.8500000000000001     
   19.200000000000003        54.400000000000006        1.8500000000000001     
   19.200000000000003        55.200000000000003        1.8500000000000001     
   19.200000000000003        56.000000000000000        1.8500000000000001     
   19.200000000000003        56.800000000000004        1.8500000000000001     
   19.200000000000003        57.600000000000001        1.8500000000000001     
   19.200000000000003        58.400000000000006        1.8500000000000001     
   19.200000000000003        59.200000000000003        1.8500000000000001     
   19.200000000000003        60.000000000000000        1.8500000000000001     
   19.200000000000003        60.800000000000004        1.8500000000000001     
   19.200000000000003        61.600000000000001        1.8500000000000001     
   19.200000000000003        62.400000000000006        1.8500000000000001     
   19.200000000000003        63.200000000000003        1.8500000000000001     
   19.200000000000003        64.000000000000000        1.8500000000000001     
   19.200000000000003        64.799999999999997        1.8500000000000001     
   19.200000000000003        65.600000000000009        1.8500000000000001     
   19.200000000000003        66.400000000000006        1.8500000000000001     
   19.200000000000003        67.200000000000003        1.8500000000000001     
   19.200000000000003        68.000000000000000        1.8500000000000001     
   19.200000000000003        68.799999999999997        1.8500000000000001     
   19.200000000000003        69.600000000000009        1.8500000000000001     
   19.200000000000003        70.400000000000006        1.8500000000000001     
   19.200000000000003        71.200000000000003        1.8500000000000001     
   19.200000000000003        72.000000000000000        1.8500000000000001     
   19.200000000000003        72.799999999999997        1.8500000000000001     
   19.200000000000003        73.600000000000009        1.8500000000000001     
   19.200000000000003        74.400000000000006        1.8500000000000001     
   19.200000000000003        75.200000000000003        1.8500000000000001     
   19.200000000000003        76.000000000000000        1.8500000000000001     
   19.200000000000003        76.800000000000011        1.8500000000000001     
   19.200000000000003        77.600000000000009        1.8500000000000001     
   19.200000000000003        78.400000000000006        1.8500000000000001     
   19.200000000000003        79.200000000000003        1.8500000000000001     
   19.200000000000003        80.000000000000000        1.8500000000000001     
   19.200000000000003        80.800000000000011        1.8500000000000001     
   19.200000000000003        81.600000000000009        1.8500000000000001     
   19.200000000000003        82.400000000000006        1.8500000000000001     
   19.200000000000003        83.200000000000003        1.8500000000000001     
   19.200000000000003        84.000000000000000        1.8500000000000001     
   19.200000000000003        84.800000000000011        1.8500000000000001     
   19.200000000000003        85.600000000000009        1.8500000000000001     
   19.200000000000003        86.400000000000006        1.8500000000000001     
   19.200000000000003        87.200000000000003        1.8500000000000001     
   19.200000000000003        88.000000000000000        2.1499999999999999     
   19.200000000000003        88.800000000000011        2.1499999999999999     
   19.200000000000003        89.600000000000009        2.1499999999999999     
   19.200000000000003        90.400000000000006        2.1499999999999999     
   19.200000000000003        91.200000000000003        2.1499999999999999     
   19.200000000000003        92.000000000000000        2.1499999999999999     
   19.200000000000003        92.800000000000011        2.1499999999999999     
   19.200000000000003        93.600000000000009        2.1499999999999999     
   19.200000000000003        94.400000000000006        2.1499999999999999     
   19.200000000000003        95.200000000000003        2.1499999999999999     
   19.200000000000003        96.000000000000000        2.1499999999999999     
   19.200000000000003        96.800000000000011        1.8500000000000001     
   19.200000000000003        97.600000000000009        1.8500000000000001     
   19.200000000000003        98.400000000000006        1.8500000000000001     
   19.200000000000003        99.200000000000003        1.8500000000000001     
   19.200000000000003        100.00000000000000        1.8500000000000001     
   19.200000000000003        100.80000000000001        1.8500000000000001     
   19.200000000000003        101.60000000000001        1.8500000000000001     
   19.200000000000003        102.40000000000001        1.8500000000000001     

   20.000000000000000       0.80000000000000004        1.8500000000000001     
   20.000000000000000        1.6000000000000001        1.8500000000000001     
   20.000000000000000        2.4000000000000004        1.8500000000000001     
   20.000000000000000        3.2000000000000002        1.8500000000000001     
   20.000000000000000        4.0000000000000000        1.8500000000000001     
   20.000000000000000        4.8000000000000007        1.8500000000000001     
   20.000000000000000        5.6000000000000005        1.8500000000000001     
   20.000000000000000        6.4000000000000004        1.8500000000000001     
   20.000000000000000        7.2000000000000002        1.8500000000000001     
   20.000000000000000        8.0000000000000000        1.8500000000000001     
   20.000000000000000        8.8000000000000007        1.8500000000000001     
   20.000000000000000        9.6000000000000014        1.8500000000000001     
   20.000000000000000        10.400000000000000        1.8500000000000001     
   20.000000000000000        11.200000000000001        1.8500000000000001     
   20.000000000000000        12.000000000000000        1.8500000000000001     
   20.000000000000000        12.800000000000001        1.8500000000000001     
   20.000000000000000        13.600000000000001        1.8500000000000001     
   20.000000000000000        14.400000000000000        1.8500000000000001     
   20.000000000000000        15.200000000000001        1.8500000000000001     
   20.000000000000000        16.000000000000000        1.8500000000000001     
   20.000000000000000        16.800000000000001        1.5500000000000000     
   20.000000000000000        17.600000000000001        1.5500000000000000     
   20.000000000000000        18.400000000000002        1.5500000000000000     
   20.000000000000000        19.200000000000003        1.5500000000000000     
   20.000000000000000        20.000000000000000        1.5500000000000000     
   20.000000000000000        20.800000000000001        1.5500000000000000     
   20.000000000000000        21.600000000000001        1.5500000000000000     
   20.000000000000000        22.400000000000002        1.5500000000000000     
   20.000000000000000        23.200000000000003        1.5500000000000000     
   20.000000000000000        24.000000000000000        1.5500000000000000     
   20.000000000000000        24.800000000000001        1.5500000000000000     
   20.000000000000000        25.600000000000001        1.8500000000000001     
   20.000000000000000        26.400000000000002        1.8500000000000001     
   20.000000000000000        27.200000000000003        1.8500000000000001     
   20.000000000000000        28.000000000000000        1.8500000000000001     
   20.000000000000000        28.800000000000001        1.8500000000000001     
   20.000000000000000        29.600000000000001        1.8500000000000001     
   20.000000000000000        30.400000000000002        1.8500000000000001     
   20.000000000000000        31.200000000000003        1.8500000000000001     
   20.000000000000000        32.000000000000000        1.8500000000000001     
   20.000000000000000        32.800000000000004        1.8500000000000001     
   20.000000000000000        33.600000000000001        1.8500000000000001     
   20.000000000000000        34.399999999999999        1.8500000000000001     
   20.000000000000000        35.200000000000003        1.8500000000000001     
   20.000000000000000        36.000000000000000        1.8500000000000001     
   20.000000000000000        36.800000000000004        1.8500000000000001     
   20.000000000000000        37.600000000000001        1.8500000000000001     
   20.000000000000000        38.400000000000006        1.8500000000000001     
   20.000000000000000        39.200000000000003        1.8500000000000001     
   20.000000000000000        40.000000000000000        1.8500000000000001     
   20.000000000000000        40.800000000000004        1.8500000000000001     
   20.000000000000000        41.600000000000001        1.8500000000000001     
   20.000000000000000        42.400000000000006        1.8500000000000001     
   20.000000000000000        43.200000000000003        1.8500000000000001     
   20.000000000000000        44.000000000000000        1.8500000000000001     
   20.000000000000000        44.800000000000004        1.8500000000000001     
   20.000000000000000        45.600000000000001        1.8500000000000001     
   20.000000000000000        46.400000000000006        1.8500000000000001     
   20.000000000000000        47.200000000000003        1.8500000000000001     
   20.000000000000000        48.000000000000000        1.8500000000000001     
   20.000000000000000        48.800000000000004        1.8500000000000001     
   20.000000000000000        49.600000000000001        1.8500000000000001     
   20.000000000000000        50.400000000000006        1.8500000000000001     
   20.000000000000000        51.200000000000003        1.8500000000000001     
   20.000000000000000        52.000000000000000        1.8500000000000001     
   20.000000000000000        52.800000000000004        1.8500000000000001     
   20.000000000000000        53.600000000000001        1.8500000000000001     
   20.000000000000000        54.400000000000006        1.8500000000000001     
   20.000000000000000        55.200000000000003        1.8500000000000001     
   20.000000000000000        56.000000000000000        1.8500000000000001     
   20.000000000000000        56.800000000000004        1.8500000000000001     
   20.000000000000000        57.600000000000001        1.8500000000000001     
   20.000000000000000        58.400000000000006        1.8500000000000001     
   20.000000000000000        59.200000000000003        1.8500000000000001     
   20.000000000000000        60.000000000000000        1.8500000000000001     
   20.000000000000000        60.800000000000004        1.8500000000000001     
   20.000000000000000        61.600000000000001        1.8500000000000001     
   20.000000000000000        62.400000000000006        1.8500000000000001     
   20.000000000000000        63.200000000000003        1.8500000000000001     
   20.000000000000000        64.000000000000000        1.8500000000000001     
   20.000000000000000        64.799999999999997        1.8500000000000001     
   20.000000000000000        65.600000000000009        1.8500000000000001     
   20.000000000000000        66.400000000000006        1.8500000000000001     
   20.000000000000000        67.200000000000003        1.8500000000000001     
   20.000000000000000        68.000000000000000        1.8500000000000001     
   20.000000000000000        68.799999999999997        1.8500000000000001     
   20.000000000000000        69.600000000000009        1.8500000000000001     
   20.000000000000000        70.400000000000006        1.8500000000000001     
   20.000000000000000        71.200000000000003        1.8500000000000001     
   20.000000000000000        72.000000000000000        1.8500000000000001     
   20.000000000000000        72.799999999999997        1.8500000000000001     
   20.000000000000000        73.600000000000009        1.8500000000000001     
   20.000000000000000        74.400000000000006        1.8500000000000001     
   20.000000000000000        75.200000000000003        1.8500000000000001     
   20.000000000000000        76.000000000000000        1.8500000000000001     
   20.000000000000000        76.800000000000011        1.8500000000000001     
   20.000000000000000        77.600000000000009        1.8500000000000001     
   20.000000000000000        78.400000000000006        1.8500000000000001     
   20.000000000000000        79.200000000000003        1.8500000000000001     
   20.000000000000000        80.000000000000000        1.8500000000000001     
   20.000000000000000        80.800000000000011        1.8500000000000001     
   20.000000000000000        81.600000000000009        1.8500000000000001     
   20.000000000000000        82.400000000000006        1.8500000000000001     
   20.000000000000000        83.200000000000003        1.8500000000000001     
   20.000000000000000        84.000000000000000        1.8500000000000001     
   20.000000000000000        84.800000000000011        1.8500000000000001     
   20.000000000000000        85.600000000000009        1.8500000000000001     
   20.000000000000000        86.400000000000006        1.8500000000000001     
   20.000000000000000        87.200000000000003        2.1499999999999999     
   20.000000000000000        88.000000000000000        2.1499999999999999     
   20.000000000000000        88.800000000000011        2.1499999999999999     
   20.000000000000000        89.600000000000009        2.1499999999999999     
   20.000000000000000        90.400000000000006        2.1499999999999999     
   20.000000000000000        91.200000000000003        2.1499999999999999     
   20.000000000000000        92.000000000000000        2.1499999999999999     
   20.000000000000000        92.800000000000011        2.1499999999999999     
   20.000000000000000        93.600000000000009        2.1499999999999999     
   20.000000000000000        94.400000000000006        2.1499999999999999     
   20.000000000000000        95.200000000000003        2.1499999999999999     
   20.000000000000000        96.000000000000000        2.1499999999999999     
   20.000000000000000        96.800000000000011        2.1499999999999999     
   20.000000000000000        97.600000000000009        1.8500000000000001     
   20.000000000000000        98.400000000000006        1.8500000000000001     
   20.000000000000000        99.200000000000003        1.8500000000000001     
   20.000000000000000        100.00000000000000        1.8500000000000001     
   20.000000000000000        100.80000000000001        1.8500000000000001     
   20.000000000000000        101.60000000000001        1.8500000000000001     
   20.000000000000000        102.40000000000001        1.8500000000000001     

   20.800000000000001       0.80000000000000004        1.8500000000000001     
   20.800000000000001        1.6000000000000001        1.8500000000000001     
   20.800000000000001        2.4000000000000004        1.8500000000000001     
   20.800000000000001        3.2000000000000002        1.8500000000000001     
   20.800000000000001        4.0000000000000000        1.8500000000000001     
   20.800000000000001        4.8000000000000007        1.8500000000000001     
   20.800000000000001        5.6000000000000005        1.8500000000000001     
   20.800000000000001        6.4000000000000004        1.8500000000000001     
   20.800000000000001        7.2000000000000002        1.8500000000000001     
   20.800000000000001        8.0000000000000000        1.8500000000000001     
   20.800000000000001        8.8000000000000007        1.8500000000000001     
   20.800000000000001        9.6000000000000014        1.8500000000000001     
   20.800000000000001        10.400000000000000        1.8500000000000001     
   20.800000000000001        11.200000000000001        1.8500000000000001     
   20.800000000000001        12.000000000000000        1.8500000000000001     
   20.800000000000001        12.800000000000001        1.8500000000000001     
   20.800000000000001        13.600000000000001        1.8500000000000001     
   20.800000000000001        14.400000000000000        1.8500000000000001     
   20.800000000000001        15.200000000000001        1.8500000000000001     
   20.800000000000001        16.000000000000000        1.8500000000000001     
   20.800000000000001        16.800000000000001        1.8500000000000001     
   20.800000000000001        17.600000000000001        1.5500000000000000     
   20.800000000000001        18.400000000000002        1.5500000000000000     
   20.800000000000001        19.200000000000003        1.5500000000000000     
   20.800000000000001        20.000000000000000        1.5500000000000000     
   20.800000000000001        20.800000000000001        1.5500000000000000     
   20.800000000000001        21.600000000000001        1.5500000000000000     
   20.800000000000001        22.400000000000002        1.5500000000000000     
   20.800000000000001        23.200000000000003        1.5500000000000000     
   20.800000000000001        24.000000000000000        1.5500000000000000     
   20.800000000000001        24.800000000000001        1.8500000000000001     
   20.800000000000001        25.600000000000001        1.8500000000000001     
   20.800000000000001        26.400000000000002        1.8500000000000001     
   20.800000000000001        27.200000000000003        1.8500000000000001     
   20.800000000000001        28.000000000000000        1.8500000000000001     
   20.800000000000001        28.800000000000001        1.8500000000000001     
   20.800000000000001        29.600000000000001        1.8500000000000001     
   20.800000000000001        30.400000000000002        1.8500000000000001     
   20.800000000000001        31.200000000000003        1.8500000000000001     
   20.800000000000001        32.000000000000000        1.8500000000000001     
   20.800000000000001        32.800000000000004        1.8500000000000001     
   20.800000000000001        33.600000000000001        1.8500000000000001     
   20.800000000000001        34.399999999999999        1.8500000000000001     
   20.800000000000001        35.200000000000003        1.8500000000000001     
   20.800000000000001        36.000000000000000        1.8500000000000001     
   20.800000000000001        36.800000000000004        1.8500000000000001     
   20.800000000000001        37.600000000000001        1.8500000000000001     
   20.800000000000001        38.400000000000006        1.8500000000000001     
   20.800000000000001        39.200000000000003        1.8500000000000001     
   20.800000000000001        40.000000000000000        1.8500000000000001     
   20.800000000000001        40.800000000000004        1.8500000000000001     
   20.800000000000001        41.600000000000001        1.8500000000000001     
   20.800000000000001        42.400000000000006        1.8500000000000001     
   20.800000000000001        43.200000000000003        1.8500000000000001     
   20.800000000000001        44.000000000000000        1.8500000000000001     
   20.800000000000001        44.800000000000004        1.8500000000000001     
   20.800000000000001        45.600000000000001        1.8500000000000001     
   20.800000000000001        46.400000000000006        1.8500000000000001     
   20.800000000000001        47.200000000000003        1.8500000000000001     
   20.800000000000001        48.000000000000000        1.8500000000000001     
   20.800000000000001        48.800000000000004        1.8500000000000001     
   20.800000000000001        49.600000000000001        1.8500000000000001     
   20.800000000000001        50.400000000000006        1.8500000000000001     
   20.800000000000001        51.200000000000003        1.8500000000000001     
   20.800000000000001        52.000000000000000        1.8500000000000001     
   20.800000000000001        52.800000000000004        1.8500000000000001     
   20.800000000000001        53.600000000000001        1.8500000000000001     
   20.800000000000001        54.400000000000006        1.8500000000000001     
   20.800000000000001        55.200000000000003        1.8500000000000001     
   20.800000000000001        56.000000000000000        1.8500000000000001     
   20.800000000000001        56.800000000000004        1.8500000000000001     
   20.800000000000001        57.600000000000001        1.8500000000000001     
   20.800000000000001        58.400000000000006        1.8500000000000001     
   20.800000000000001        59.200000000000003        1.8500000000000001     
   20.800000000000001        60.000000000000000        1.8500000000000001     
   20.800000000000001        60.800000000000004        1.8500000000000001     
   20.800000000000001        61.600000000000001        1.8500000000000001     
   20.800000000000001        62.400000000000006        1.8500000000000001     
   20.800000000000001        63.200000000000003        1.8500000000000001     
   20.800000000000001        64.000000000000000        1.8500000000000001     
   20.800000000000001        64.799999999999997        1.8500000000000001     
   20.800000000000001        65.600000000000009        1.8500000000000001     
   20.800000000000001        66.400000000000006        1.8500000000000001     
   20.800000000000001        67.200000000000003        1.8500000000000001     
   20.800000000000001        68.000000000000000        1.8500000000000001     
   20.800000000000001        68.799999999999997        1.8500000000000001     
   20.800000000000001        69.600000000000009        1.8500000000000001     
   20.800000000000001        70.400000000000006        1.8500000000000001     
   20.800000000000001        71.200000000000003        1.8500000000000001     
   20.800000000000001        72.000000000000000        1.8500000000000001     
   20.800000000000001        72.799999999999997        1.8500000000000001     
   20.800000000000001        73.600000000000009        1.8500000000000001     
   20.800000000000001        74.400000000000006        1.8500000000000001     
   20.800000000000001        75.200000000000003        1.8500000000000001     
   20.800000000000001        76.000000000000000        1.8500000000000001     
   20.800000000000001        76.800000000000011        1.8500000000000001     
   20.800000000000001        77.600000000000009        1.8500000000000001     
   20.800000000000001        78.400000000000006        1.8500000000000001     
   20.800000000000001        79.200000000000003        1.8500000000000001     
   20.800000000000001        80.000000000000000        1.8500000000000001     
   20.800000000000001        80.800000000000011        1.8500000000000001     
   20.800000000000001        81.600000000000009        1.8500000000000001     
   20.800000000000001        82.400000000000006        1.8500000000000001     
   20.800000000000001        83.200000000000003        1.8500000000000001     
   20.800000000000001        84.000000000000000        1.8500000000000001     
   20.800000000000001        84.800000000000011        1.8500000000000001     
   20.800000000000001        85.600000000000009        1.8500000000000001     
   20.800000000000001        86.400000000000006        1.8500000000000001     
   20.800000000000001        87.200000000000003        1.8500000000000001     
   20.800000000000001        88.000000000000000        2.1499999999999999     
   20.800000000000001        88.800000000000011        2.1499999999999999     
   20.800000000000001        89.600000000000009        2.1499999999999999     
   20.800000000000001        90.400000000000006        2.1499999999999999     
   20.800000000000001        91.200000000000003        2.1499999999999999     
   20.800000000000001        92.000000000000000        2.1499999999999999     
   20.800000000000001        92.800000000000011        2.1499999999999999     
   20.800000000000001        93.600000000000009        2.1499999999999999     
   20.800000000000001        94.400000000000006        2.1499999999999999     
   20.800000000000001        95.200000000000003        2.1499999999999999     
   20.800000000000001        96.000000000000000        2.1499999999999999     
   20.800000000000001        96.800000000000011        1.8500000000000001     
   20.800000000000001        97.600000000000009        1.8500000000000001     
   20.800000000000001        98.400000000000006        1.8500000000000001     
   20.800000000000001        99.200000000000003        1.8500000000000001     
   20.800000000000001        100.00000000000000        1.8500000000000001     
   20.800000000000001        100.80000000000001        1.8500000000000001     
   20.800000000000001        101.60000000000001        1.8500000000000001     
   20.800000000000001        102.40000000000001        1.8500000000000001     

   21.600000000000001       0.80000000000000004        1.8500000000000001     
   21.600000000000001        1.6000000000000001        1.8500000000000001     
   21.600000000000001        2.4000000000000004        1.8500000000000001     
   21.600000000000001        3.2000000000000002        1.8500000000000001     
   21.600000000000001        4.0000000000000000        1.8500000000000001     
   21.600000000000001        4.8000000000000007        1.8500000000000001     
   21.600000000000001        5.6000000000000005        1.8500000000000001     
   21.600000000000001        6.4000000000000004        1.8500000000000001     
   21.600000000000001        7.2000000000000002        1.8500000000000001     
   21.600000000000001        8.0000000000000000        1.8500000000000001     
   21.600000000000001        8.8000000000000007        1.8500000000000001     
   21.600000000000001        9.6000000000000014        1.8500000000000001     
   21.600000000000001        10.400000000000000        1.8500000000000001     
   21.600000000000001        11.200000000000001        1.8500000000000001     
   21.600000000000001        12.000000000000000        1.8500000000000001     
   21.600000000000001        12.800000000000001        1.8500000000000001     
   21.600000000000001        13.600000000000001        1.8500000000000001     
   21.600000000000001        14.400000000000000        1.8500000000000001     
   21.600000000000001        15.200000000000001        1.8500000000000001     
   21.600000000000001        16.000000000000000        1.8500000000000001     
   21.600000000000001        16.800000000000001        1.8500000000000001     
   21.600000000000001        17.600000000000001        1.8500000000000001     
   21.600000000000001        18.400000000000002        1.5500000000000000     
   21.600000000000001        19.200000000000003        1.5500000000000000     
   21.600000000000001        20.000000000000000        1.5500000000000000     
   21.600000000000001        20.800000000000001        1.5500000000000000     
   21.600000000000001        21.600000000000001        1.5500000000000000     
   21.600000000000001        22.400000000000002        1.5500000000000000     
   21.600000000000001        23.200000000000003        1.5500000000000000     
   21.600000000000001        24.000000000000000        1.8500000000000001     
   21.600000000000001        24.800000000000001        1.8500000000000001     
   21.600000000000001        25.600000000000001        1.8500000000000001     
   21.600000000000001        26.400000000000002        1.8500000000000001     
   21.600000000000001        27.200000000000003        1.8500000000000001     
   21.600000000000001        28.000000000000000        1.8500000000000001     
   21.600000000000001        28.800000000000001        1.8500000000000001     
   21.600000000000001        29.600000000000001        1.8500000000000001     
   21.600000000000001        30.400000000000002        1.8500000000000001     
   21.600000000000001        31.200000000000003        1.8500000000000001     
   21.600000000000001        32.000000000000000        1.8500000000000001     
   21.600000000000001        32.800000000000004        1.8500000000000001     
   21.600000000000001        33.600000000000001        1.8500000000000001     
   21.600000000000001        34.399999999999999        1.8500000000000001     
   21.600000000000001        35.200000000000003        1.8500000000000001     
   21.600000000000001        36.000000000000000        1.8500000000000001     
   21.600000000000001        36.800000000000004        1.8500000000000001     
   21.600000000000001        37.600000000000001        1.8500000000000001     
   21.600000000000001        38.400000000000006        1.8500000000000001     
   21.600000000000001        39.200000000000003        1.8500000000000001     
   21.600000000000001        40.000000000000000        1.8500000000000001     
   21.600000000000001        40.800000000000004        1.8500000000000001     
   21.600000000000001        41.600000000000001        1.8500000000000001     
   21.600000000000001        42.400000000000006        1.8500000000000001     
   21.600000000000001        43.200000000000003        1.8500000000000001     
   21.600000000000001        44.000000000000000        1.8500000000000001     
   21.600000000000001        44.800000000000004        1.8500000000000001     
   21.600000000000001        45.600000000000001        1.8500000000000001     
   21.600000000000001        46.400000000000006        1.8500000000000001     
   21.600000000000001        47.200000000000003        1.8500000000000001     
   21.600000000000001        48.000000000000000        1.8500000000000001     
   21.600000000000001        48.800000000000004        1.8500000000000001     
   21.600000000000001        49.600000000000001        1.8500000000000001     
   21.600000000000001        50.400000000000006        1.8500000000000001     
   21.600000000000001        51.200000000000003        1.8500000000000001     
   21.600000000000001        52.000000000000000        1.8500000000000001     
   21.600000000000001        52.800000000000004        1.8500000000000001     
   21.600000000000001        53.600000000000001        1.8500000000000001     
   21.600000000000001        54.400000000000006        1.8500000000000001     
   21.600000000000001        55.200000000000003        1.8500000000000001     
   21.600000000000001        56.000000000000000        1.8500000000000001     
   21.600000000000001        56.800000000000004        1.8500000000000001     
   21.600000000000001        57.600000000000001        1.8500000000000001     
   21.600000000000001        58.400000000000006        1.8500000000000001     
   21.600000000000001        59.200000000000003        1.8500000000000001     
   21.600000000000001        60.000000000000000        1.8500000000000001     
   21.600000000000001        60.800000000000004        1.8500000000000001     
   21.600000000000001        61.600000000000001        1.8500000000000001     
   21.600000000000001        62.400000000000006        1.8500000000000001     
   21.600000000000001        63.200000000000003        1.8500000000000001     
   21.600000000000001        64.000000000000000        1.8500000000000001     
   21.600000000000001        64.799999999999997        1.8500000000000001     
   21.600000000000001        65.600000000000009        1.8500000000000001     
   21.600000000000001        66.400000000000006        1.8500000000000001     
   21.600000000000001        67.200000000000003        1.8500000000000001     
   21.600000000000001        68.000000000000000        1.8500000000000001     
   21.600000000000001        68.799999999999997        1.8500000000000001     
   21.600000000000001        69.600000000000009        1.8500000000000001     
   21.600000000000001        70.400000000000006        1.8500000000000001     
   21.600000000000001        71.200000000000003        1.8500000000000001     
   21.600000000000001        72.000000000000000        1.8500000000000001     
   21.600000000000001        72.799999999999997        1.8500000000000001     
   21.600000000000001        73.600000000000009        1.8500000000000001     
   21.600000000000001        74.400000000000006        1.8500000000000001     
   21.600000000000001        75.200000000000003        1.8500000000000001     
   21.600000000000001        76.000000000000000        1.8500000000000001     
   21.600000000000001        76.800000000000011        1.8500000000000001     
   21.600000000000001        77.600000000000009        1.8500000000000001     
   21.600000000000001        78.400000000000006        1.8500000000000001     
   21.600000000000001        79.200000000000003        1.8500000000000001     
   21.600000000000001        80.000000000000000        1.8500000000000001     
   21.600000000000001        80.800000000000011        1.8500000000000001     
   21.600000000000001        81.600000000000009        1.8500000000000001     
   21.600000000000001        82.400000000000006        1.8500000000000001     
   21.600000000000001        83.200000000000003        1.8500000000000001     
   21.600000000000001        84.000000000000000        1.8500000000000001     
   21.600000000000001        84.800000000000011        1.8500000000000001     
   21.600000000000001        85.600000000000009        1.8500000000000001     
   21.600000000000001        86.400000000000006        1.8500000000000001     
   21.600000000000001        87.200000000000003        1.8500000000000001     
   21.600000000000001        88.000000000000000        2.1499999999999999     
   21.600000000000001        88.800000000000011        2.1499999999999999     
   21.600000000000001        89.600000000000009        2.1499999999999999     
   21.600000000000001        90.400000000000006        2.1499999999999999     
   21.600000000000001        91.200000000000003        2.1499999999999999     
   21.600000000000001        92.000000000000000        2.1499999999999999     
   21.600000000000001        92.800000000000011        2.1499999999999999     
   21.600000000000001        93.600000000000009        2.1499999999999999     
   21.600000000000001        94.400000000000006        2.1499999999999999     
   21.600000000000001        95.200000000000003        2.1499999999999999     
   21.600000000000001        96.000000000000000        2.1499999999999999     
   21.600000000000001        96.800000000000011        1.8500000000000001     
   21.600000000000001        97.600000000000009        1.8500000000000001     
   21.600000000000001        98.400000000000006        1.8500000000000001     
   21.600000000000001        99.200000000000003        1.8500000000000001     
   21.600000000000001        100.00000000000000        1.8500000000000001     
   21.600000000000001        100.80000000000001        1.8500000000000001     
   21.600000000000001        101.60000000000001        1.8500000000000001     
   21.600000000000001        102.40000000000001        1.8500000000000001     

   22.400000000000002       0.80000000000000004        1.8500000000000001     
   22.400000000000002        1.6000000000000001        1.8500000000000001     
   22.400000000000002        2.4000000000000004        1.8500000000000001     
   22.400000000000002        3.2000000000000002        1.8500000000000001     
   22.400000000000002        4.0000000000000000        1.8500000000000001     
   22.400000000000002        4.8000000000000007        1.8500000000000001     
   22.400000000000002        5.6000000000000005        1.8500000000000001     
   22.400000000000002        6.4000000000000004        1.8500000000000001     
   22.400000000000002        7.2000000000000002        1.8500000000000001     
   22.400000000000002        8.0000000000000000        1.8500000000000001     
   22.400000000000002        8.8000000000000007        1.8500000000000001     
   22.400000000000002        9.6000000000000014        1.8500000000000001     
   22.400000000000002        10.400000000000000        1.8500000000000001     
   22.400000000000002        11.200000000000001        1.8500000000000001     
   22.400000000000002        12.000000000000000        1.8500000000000001     
   22.400000000000002        12.800000000000001        1.8500000000000001     
   22.400000000000002        13.600000000000001        1.8500000000000001     
   22.400000000000002        14.400000000000000        1.8500000000000001     
   22.400000000000002        15.200000000000001        1.8500000000000001     
   22.400000000000002        16.000000000000000        1.8500000000000001     
   22.400000000000002        16.800000000000001        1.8500000000000001     
   22.400000000000002        17.600000000000001        1.8500000000000001     
   22.400000000000002        18.400000000000002        1.8500000000000001     
   22.400000000000002        19.200000000000003        1.8500000000000001     
   22.400000000000002        20.000000000000000        1.8500000000000001     
   22.400000000000002        20.800000000000001        1.5500000000000000     
   22.400000000000002        21.600000000000001        1.8500000000000001     
   22.400000000000002        22.400000000000002        1.8500000000000001     
   22.400000000000002        23.200000000000003        1.8500000000000001     
   22.400000000000002        24.000000000000000        1.8500000000000001     
   22.400000000000002        24.800000000000001        1.8500000000000001     
   22.400000000000002        25.600000000000001        1.8500000000000001     
   22.400000000000002        26.400000000000002        1.8500000000000001     
   22.400000000000002        27.200000000000003        1.8500000000000001     
   22.400000000000002        28.000000000000000        1.8500000000000001     
   22.400000000000002        28.800000000000001        1.8500000000000001     
   22.400000000000002        29.600000000000001        1.8500000000000001     
   22.400000000000002        30.400000000000002        1.8500000000000001     
   22.400000000000002        31.200000000000003        1.8500000000000001     
   22.400000000000002        32.000000000000000        1.8500000000000001     
   22.400000000000002        32.800000000000004        1.8500000000000001     
   22.400000000000002        33.600000000000001        1.8500000000000001     
   22.400000000000002        34.399999999999999        1.8500000000000001     
   22.400000000000002        35.200000000000003        1.8500000000000001     
   22.400000000000002        36.000000000000000        1.8500000000000001     
   22.400000000000002        36.800000000000004        1.8500000000000001     
   22.400000000000002        37.600000000000001        1.8500000000000001     
   22.400000000000002        38.400000000000006        1.8500000000000001     
   22.400000000000002        39.200000000000003        1.8500000000000001     
   22.400000000000002        40.000000000000000        1.8500000000000001     
   22.400000000000002        40.800000000000004        1.8500000000000001     
   22.400000000000002        41.600000000000001        1.8500000000000001     
   22.400000000000002        42.400000000000006        1.8500000000000001     
   22.400000000000002        43.200000000000003        1.8500000000000001     
   22.400000000000002        44.000000000000000        1.8500000000000001     
   22.400000000000002        44.800000000000004        1.8500000000000001     
   22.400000000000002        45.600000000000001        1.8500000000000001     
   22.400000000000002        46.400000000000006        1.8500000000000001     
   22.400000000000002        47.200000000000003        1.8500000000000001     
   22.400000000000002        48.000000000000000        1.8500000000000001     
   22.400000000000002        48.800000000000004        1.8500000000000001     
   22.400000000000002        49.600000000000001        1.8500000000000001     
   22.400000000000002        50.400000000000006        1.8500000000000001     
   22.400000000000002        51.200000000000003        1.8500000000000001     
   22.400000000000002        52.000000000000000        1.8500000000000001     
   22.400000000000002        52.800000000000004        1.8500000000000001     
   22.400000000000002        53.600000000000001        1.8500000000000001     
   22.400000000000002        54.400000000000006        1.8500000000000001     
   22.400000000000002        55.200000000000003        1.8500000000000001     
   22.400000000000002        56.000000000000000        1.8500000000000001     
   22.400000000000002        56.800000000000004        1.8500000000000001     
   22.400000000000002        57.600000000000001        1.8500000000000001     
   22.400000000000002        58.400000000000006        1.8500000000000001     
   22.400000000000002        59.200000000000003        1.8500000000000001     
   22.400000000000002        60.000000000000000        1.8500000000000001     
   22.400000000000002        60.800000000000004        1.8500000000000001     
   22.400000000000002        61.600000000000001        1.8500000000000001     
   22.400000000000002        62.400000000000006        1.8500000000000001     
   22.400000000000002        63.200000000000003        1.8500000000000001     
   22.400000000000002        64.000000000000000        1.8500000000000001     
   22.400000000000002        64.799999999999997        1.8500000000000001     
   22.400000000000002        65.600000000000009        1.8500000000000001     
   22.400000000000002        66.400000000000006        1.8500000000000001     
   22.400000000000002        67.200000000000003        1.8500000000000001     
   22.400000000000002        68.000000000000000        1.8500000000000001     
   22.400000000000002        68.799999999999997        1.8500000000000001     
   22.400000000000002        69.600000000000009        1.8500000000000001     
   22.400000000000002        70.400000000000006        1.8500000000000001     
   22.400000000000002        71.200000000000003        1.8500000000000001     
   22.400000000000002        72.000000000000000        1.8500000000000001     
   22.400000000000002        72.799999999999997        1.8500000000000001     
   22.400000000000002        73.600000000000009        1.8500000000000001     
   22.400000000000002        74.400000000000006        1.8500000000000001     
   22.400000000000002        75.200000000000003        1.8500000000000001     
   22.400000000000002        76.000000000000000        1.8500000000000001     
   22.400000000000002        76.800000000000011        1.8500000000000001     
   22.400000000000002        77.600000000000009        1.8500000000000001     
   22.400000000000002        78.400000000000006        1.8500000000000001     
   22.400000000000002        79.200000000000003        1.8500000000000001     
   22.400000000000002        80.000000000000000        1.8500000000000001     
   22.400000000000002        80.800000000000011        1.8500000000000001     
   22.400000000000002        81.600000000000009        1.8500000000000001     
   22.400000000000002        82.400000000000006        1.8500000000000001     
   22.400000000000002        83.200000000000003        1.8500000000000001     
   22.400000000000002        84.000000000000000        1.8500000000000001     
   22.400000000000002        84.800000000000011        1.8500000000000001     
   22.400000000000002        85.600000000000009        1.8500000000000001     
   22.400000000000002        86.400000000000006        1.8500000000000001     
   22.400000000000002        87.200000000000003        1.8500000000000001     
   22.400000000000002        88.000000000000000        2.1499999999999999     
   22.400000000000002        88.800000000000011        2.1499999999999999     
   22.400000000000002        89.600000000000009        2.1499999999999999     
   22.400000000000002        90.400000000000006        2.1499999999999999     
   22.400000000000002        91.200000000000003        2.1499999999999999     
   22.400000000000002        92.000000000000000        2.1499999999999999     
   22.400000000000002        92.800000000000011        2.1499999999999999     
   22.400000000000002        93.600000000000009        2.1499999999999999     
   22.400000000000002        94.400000000000006        2.1499999999999999     
   22.400000000000002        95.200000000000003        2.1499999999999999     
   22.400000000000002        96.000000000000000        2.1499999999999999     
   22.400000000000002        96.800000000000011        1.8500000000000001     
   22.400000000000002        97.600000000000009        1.8500000000000001     
   22.400000000000002        98.400000000000006        1.8500000000000001     
   22.400000000000002        99.200000000000003        1.8500000000000001     
   22.400000000000002        100.00000000000000        1.8500000000000001     
   22.400000000000002        100.80000000000001        1.8500000000000001     
   22.400000000000002        101.60000000000001        1.8500000000000001     
   22.400000000000002        102.40000000000001        1.8500000000000001     

   23.200000000000003       0.80000000000000004        1.8500000000000001     
   23.200000000000003        1.6000000000000001        1.8500000000000001     
   23.200000000000003        2.4000000000000004        1.8500000000000001     
   23.200000000000003        3.2000000000000002        1.8500000000000001     
   23.200000000000003        4.0000000000000000        1.8500000000000001     
   23.200000000000003        4.8000000000000007        1.8500000000000001     
   23.200000000000003        5.6000000000000005        1.8500000000000001     
   23.200000000000003        6.4000000000000004        1.8500000000000001     
   23.200000000000003        7.2000000000000002        1.8500000000000001     
   23.200000000000003        8.0000000000000000        1.8500000000000001     
   23.200000000000003        8.8000000000000007        1.8500000000000001     
   23.200000000000003        9.6000000000000014        1.8500000000000001     
   23.200000000000003        10.400000000000000        1.8500000000000001     
   23.200000000000003        11.200000000000001        1.8500000000000001     
   23.200000000000003        12.000000000000000        1.8500000000000001     
   23.200000000000003        12.800000000000001        1.8500000000000001     
   23.200000000000003        13.600000000000001        1.8500000000000001     
   23.200000000000003        14.400000000000000        1.8500000000000001     
   23.200000000000003        15.200000000000001        1.8500000000000001     
   23.200000000000003        16.000000000000000        1.8500000000000001     
   23.200000000000003        16.800000000000001        1.8500000000000001     
   23.200000000000003        17.600000000000001        1.8500000000000001     
   23.200000000000003        18.400000000000002        1.8500000000000001     
   23.200000000000003        19.200000000000003        1.8500000000000001     
   23.200000000000003        20.000000000000000        1.8500000000000001     
   23.200000000000003        20.800000000000001        1.8500000000000001     
   23.200000000000003        21.600000000000001        1.8500000000000001     
   23.200000000000003        22.400000000000002        1.8500000000000001     
   23.200000000000003        23.200000000000003        1.8500000000000001     
   23.200000000000003        24.000000000000000        1.8500000000000001     
   23.200000000000003        24.800000000000001        1.8500000000000001     
   23.200000000000003        25.600000000000001        1.8500000000000001     
   23.200000000000003        26.400000000000002        1.8500000000000001     
   23.200000000000003        27.200000000000003        1.8500000000000001     
   23.200000000000003        28.000000000000000        1.8500000000000001     
   23.200000000000003        28.800000000000001        1.8500000000000001     
   23.200000000000003        29.600000000000001        1.8500000000000001     
   23.200000000000003        30.400000000000002        1.8500000000000001     
   23.200000000000003        31.200000000000003        1.8500000000000001     
   23.200000000000003        32.000000000000000        1.8500000000000001     
   23.200000000000003        32.800000000000004        1.8500000000000001     
   23.200000000000003        33.600000000000001        1.8500000000000001     
   23.200000000000003        34.399999999999999        1.8500000000000001     
   23.200000000000003        35.200000000000003        1.8500000000000001     
   23.200000000000003        36.000000000000000        1.8500000000000001     
   23.200000000000003        36.800000000000004        1.8500000000000001     
   23.200000000000003        37.600000000000001        1.8500000000000001     
   23.200000000000003        38.400000000000006        1.8500000000000001     
   23.200000000000003        39.200000000000003        1.8500000000000001     
   23.200000000000003        40.000000000000000        1.8500000000000001     
   23.200000000000003        40.800000000000004        1.8500000000000001     
   23.200000000000003        41.600000000000001        1.8500000000000001     
   23.200000000000003        42.400000000000006        1.8500000000000001     
   23.200000000000003        43.200000000000003        1.8500000000000001     
   23.200000000000003        44.000000000000000        1.8500000000000001     
   23.200000000000003        44.800000000000004        1.8500000000000001     
   23.200000000000003        45.600000000000001        1.8500000000000001     
   23.200000000000003        46.400000000000006        1.8500000000000001     
   23.200000000000003        47.200000000000003        1.8500000000000001     
   23.200000000000003        48.000000000000000        1.8500000000000001     
   23.200000000000003        48.800000000000004        1.8500000000000001     
   23.200000000000003        49.600000000000001        1.8500000000000001     
   23.200000000000003        50.400000000000006        1.8500000000000001     
   23.200000000000003        51.200000000000003        1.8500000000000001     
   23.200000000000003        52.000000000000000        1.8500000000000001     
   23.200000000000003        52.800000000000004        1.8500000000000001     
   23.200000000000003        53.600000000000001        1.8500000000000001     
   23.200000000000003        54.400000000000006        1.8500000000000001     
   23.200000000000003        55.200000000000003        1.8500000000000001     
   23.200000000000003        56.000000000000000        1.8500000000000001     
   23.200000000000003        56.800000000000004        1.8500000000000001     
   23.200000000000003        57.600000000000001        1.8500000000000001     
   23.200000000000003        58.400000000000006        1.8500000000000001     
   23.200000000000003        59.200000000000003        1.5500000000000000     
   23.200000000000003        60.000000000000000        1.8500000000000001     
   23.200000000000003        60.800000000000004        1.8500000000000001     
   23.200000000000003        61.600000000000001        1.8500000000000001     
   23.200000000000003        62.400000000000006        1.8500000000000001     
   23.200000000000003        63.200000000000003        1.8500000000000001     
   23.200000000000003        64.000000000000000        1.8500000000000001     
   23.200000000000003        64.799999999999997        1.8500000000000001     
   23.200000000000003        65.600000000000009        1.8500000000000001     
   23.200000000000003        66.400000000000006        1.8500000000000001     
   23.200000000000003        67.200000000000003        1.8500000000000001     
   23.200000000000003        68.000000000000000        1.8500000000000001     
   23.200000000000003        68.799999999999997        1.8500000000000001     
   23.200000000000003        69.600000000000009        1.8500000000000001     
   23.200000000000003        70.400000000000006        1.8500000000000001     
   23.200000000000003        71.200000000000003        1.8500000000000001     
   23.200000000000003        72.000000000000000        1.8500000000000001     
   23.200000000000003        72.799999999999997        1.8500000000000001     
   23.200000000000003        73.600000000000009        1.8500000000000001     
   23.200000000000003        74.400000000000006        1.8500000000000001     
   23.200000000000003        75.200000000000003        1.8500000000000001     
   23.200000000000003        76.000000000000000        1.8500000000000001     
   23.200000000000003        76.800000000000011        1.8500000000000001     
   23.200000000000003        77.600000000000009        1.8500000000000001     
   23.200000000000003        78.400000000000006        1.8500000000000001     
   23.200000000000003        79.200000000000003        1.8500000000000001     
   23.200000000000003        80.000000000000000        1.8500000000000001     
   23.200000000000003        80.800000000000011        1.8500000000000001     
   23.200000000000003        81.600000000000009        1.8500000000000001     
   23.200000000000003        82.400000000000006        1.8500000000000001     
   23.200000000000003        83.200000000000003        1.8500000000000001     
   23.200000000000003        84.000000000000000        1.8500000000000001     
   23.200000000000003        84.800000000000011        1.8500000000000001     
   23.200000000000003        85.600000000000009        1.8500000000000001     
   23.200000000000003        86.400000000000006        1.8500000000000001     
   23.200000000000003        87.200000000000003        1.8500000000000001     
   23.200000000000003        88.000000000000000        1.8500000000000001     
   23.200000000000003        88.800000000000011        2.1499999999999999     
   23.200000000000003        89.600000000000009        2.1499999999999999     
   23.200000000000003        90.400000000000006        2.1499999999999999     
   23.200000000000003        91.200000000000003        2.1499999999999999     
   23.200000000000003        92.000000000000000        2.1499999999999999     
   23.200000000000003        92.800000000000011        2.1499999999999999     
   23.200000000000003        93.600000000000009        2.1499999999999999     
   23.200000000000003        94.400000000000006        2.1499999999999999     
   23.200000000000003        95.200000000000003        2.1499999999999999     
   23.200000000000003        96.000000000000000        1.8500000000000001     
   23.200000000000003        96.800000000000011        1.8500000000000001     
   23.200000000000003        97.600000000000009        1.8500000000000001     
   23.200000000000003        98.400000000000006        1.8500000000000001     
   23.200000000000003        99.200000000000003        1.8500000000000001     
   23.200000000000003        100.00000000000000        1.8500000000000001     
   23.200000000000003        100.80000000000001        1.8500000000000001     
   23.200000000000003        101.60000000000001        1.8500000000000001     
   23.200000000000003        102.40000000000001        1.8500000000000001     

   24.000000000000000       0.80000000000000004        1.8500000000000001     
   24.000000000000000        1.6000000000000001        1.8500000000000001     
   24.000000000000000        2.4000000000000004        1.8500000000000001     
   24.000000000000000        3.2000000000000002        1.8500000000000001     
   24.000000000000000        4.0000000000000000        1.8500000000000001     
   24.000000000000000        4.8000000000000007        1.8500000000000001     
   24.000000000000000        5.6000000000000005        1.8500000000000001     
   24.000000000000000        6.4000000000000004        1.8500000000000001     
   24.000000000000000        7.2000000000000002        1.8500000000000001     
   24.000000000000000        8.0000000000000000        1.8500000000000001     
   24.000000000000000        8.8000000000000007        1.8500000000000001     
   24.000000000000000        9.6000000000000014        1.8500000000000001     
   24.000000000000000        10.400000000000000        1.8500000000000001     
   24.000000000000000        11.200000000000001        1.8500000000000001     
   24.000000000000000        12.000000000000000        1.8500000000000001     
   24.000000000000000        12.800000000000001        1.8500000000000001     
   24.000000000000000        13.600000000000001        1.8500000000000001     
   24.000000000000000        14.400000000000000        1.8500000000000001     
   24.000000000000000        15.200000000000001        1.8500000000000001     
   24.000000000000000        16.000000000000000        1.8500000000000001     
   24.000000000000000        16.800000000000001        1.8500000000000001     
   24.000000000000000        17.600000000000001        1.8500000000000001     
   24.000000000000000        18.400000000000002        1.8500000000000001     
   24.000000000000000        19.200000000000003        1.8500000000000001     
   24.000000000000000        20.000000000000000        1.8500000000000001     
   24.000000000000000        20.800000000000001        1.8500000000000001     
   24.000000000000000        21.600000000000001        1.8500000000000001     
   24.000000000000000        22.400000000000002        1.8500000000000001     
   24.000000000000000        23.200000000000003        1.8500000000000001     
   24.000000000000000        24.000000000000000        1.8500000000000001     
   24.000000000000000        24.800000000000001        1.8500000000000001     
   24.000000000000000        25.600000000000001        1.8500000000000001     
   24.000000000000000        26.400000000000002        1.8500000000000001     
   24.000000000000000        27.200000000000003        1.8500000000000001     
   24.000000000000000        28.000000000000000        1.8500000000000001     
   24.000000000000000        28.800000000000001        1.8500000000000001     
   24.000000000000000        29.600000000000001        1.8500000000000001     
   24.000000000000000        30.400000000000002        1.8500000000000001     
   24.000000000000000        31.200000000000003        1.8500000000000001     
   24.000000000000000        32.000000000000000        1.8500000000000001     
   24.000000000000000        32.800000000000004        1.8500000000000001     
   24.000000000000000        33.600000000000001        1.8500000000000001     
   24.000000000000000        34.399999999999999        1.8500000000000001     
   24.000000000000000        35.200000000000003        1.8500000000000001     
   24.000000000000000        36.000000000000000        1.8500000000000001     
   24.000000000000000        36.800000000000004        1.8500000000000001     
   24.000000000000000        37.600000000000001        1.8500000000000001     
   24.000000000000000        38.400000000000006        1.8500000000000001     
   24.000000000000000        39.200000000000003        1.8500000000000001     
   24.000000000000000        40.000000000000000        1.8500000000000001     
   24.000000000000000        40.800000000000004        1.8500000000000001     
   24.000000000000000        41.600000000000001        1.8500000000000001     
   24.000000000000000        42.400000000000006        1.8500000000000001     
   24.000000000000000        43.200000000000003        1.8500000000000001     
   24.000000000000000        44.000000000000000        1.8500000000000001     
   24.000000000000000        44.800000000000004        1.8500000000000001     
   24.000000000000000        45.600000000000001        1.8500000000000001     
   24.000000000000000        46.400000000000006        1.8500000000000001     
   24.000000000000000        47.200000000000003        1.8500000000000001     
   24.000000000000000        48.000000000000000        1.8500000000000001     
   24.000000000000000        48.800000000000004        1.8500000000000001     
   24.000000000000000        49.600000000000001        1.8500000000000001     
   24.000000000000000        50.400000000000006        1.8500000000000001     
   24.000000000000000        51.200000000000003        1.8500000000000001     
   24.000000000000000        52.000000000000000        1.8500000000000001     
   24.000000000000000        52.800000000000004        1.8500000000000001     
   24.000000000000000        53.600000000000001        1.8500000000000001     
   24.000000000000000        54.400000000000006        1.8500000000000001     
   24.000000000000000        55.200000000000003        1.8500000000000001     
   24.000000000000000        56.000000000000000        1.8500000000000001     
   24.000000000000000        56.800000000000004        1.5500000000000000     
   24.000000000000000        57.600000000000001        1.5500000000000000     
   24.000000000000000        58.400000000000006        1.5500000000000000     
   24.000000000000000        59.200000000000003        1.5500000000000000     
   24.000000000000000        60.000000000000000        1.5500000000000000     
   24.000000000000000        60.800000000000004        1.5500000000000000     
   24.000000000000000        61.600000000000001        1.5500000000000000     
   24.000000000000000        62.400000000000006        1.8500000000000001     
   24.000000000000000        63.200000000000003        1.8500000000000001     
   24.000000000000000        64.000000000000000        1.8500000000000001     
   24.000000000000000        64.799999999999997        1.8500000000000001     
   24.000000000000000        65.600000000000009        1.8500000000000001     
   24.000000000000000        66.400000000000006        1.8500000000000001     
   24.000000000000000        67.200000000000003        1.8500000000000001     
   24.000000000000000        68.000000000000000        1.8500000000000001     
   24.000000000000000        68.799999999999997        1.8500000000000001     
   24.000000000000000        69.600000000000009        1.8500000000000001     
   24.000000000000000        70.400000000000006        1.8500000000000001     
   24.000000000000000        71.200000000000003        1.8500000000000001     
   24.000000000000000        72.000000000000000        1.8500000000000001     
   24.000000000000000        72.799999999999997        1.8500000000000001     
   24.000000000000000        73.600000000000009        1.8500000000000001     
   24.000000000000000        74.400000000000006        1.8500000000000001     
   24.000000000000000        75.200000000000003        1.8500000000000001     
   24.000000000000000        76.000000000000000        1.8500000000000001     
   24.000000000000000        76.800000000000011        1.8500000000000001     
   24.000000000000000        77.600000000000009        1.8500000000000001     
   24.000000000000000        78.400000000000006        1.8500000000000001     
   24.000000000000000        79.200000000000003        1.8500000000000001     
   24.000000000000000        80.000000000000000        1.8500000000000001     
   24.000000000000000        80.800000000000011        1.8500000000000001     
   24.000000000000000        81.600000000000009        1.8500000000000001     
   24.000000000000000        82.400000000000006        1.8500000000000001     
   24.000000000000000        83.200000000000003        1.8500000000000001     
   24.000000000000000        84.000000000000000        1.8500000000000001     
   24.000000000000000        84.800000000000011        1.8500000000000001     
   24.000000000000000        85.600000000000009        1.8500000000000001     
   24.000000000000000        86.400000000000006        1.8500000000000001     
   24.000000000000000        87.200000000000003        1.8500000000000001     
   24.000000000000000        88.000000000000000        1.8500000000000001     
   24.000000000000000        88.800000000000011        1.8500000000000001     
   24.000000000000000        89.600000000000009        2.1499999999999999     
   24.000000000000000        90.400000000000006        2.1499999999999999     
   24.000000000000000        91.200000000000003        2.1499999999999999     
   24.000000000000000        92.000000000000000        2.1499999999999999     
   24.000000000000000        92.800000000000011        2.1499999999999999     
   24.000000000000000        93.600000000000009        2.1499999999999999     
   24.000000000000000        94.400000000000006        2.1499999999999999     
   24.000000000000000        95.200000000000003        1.8500000000000001     
   24.000000000000000        96.000000000000000        1.8500000000000001     
   24.000000000000000        96.800000000000011        1.8500000000000001     
   24.000000000000000        97.600000000000009        1.8500000000000001     
   24.000000000000000        98.400000000000006        1.8500000000000001     
   24.000000000000000        99.200000000000003        1.8500000000000001     
   24.000000000000000        100.00000000000000        1.8500000000000001     
   24.000000000000000        100.80000000000001        1.8500000000000001     
   24.000000000000000        101.60000000000001        1.8500000000000001     
   24.000000000000000        102.40000000000001        1.8500000000000001     

   24.800000000000001       0.80000000000000004        1.8500000000000001     
   24.800000000000001        1.6000000000000001        1.8500000000000001     
   24.800000000000001        2.4000000000000004        1.8500000000000001     
   24.800000000000001        3.2000000000000002        1.8500000000000001     
   24.800000000000001        4.0000000000000000        1.8500000000000001     
   24.800000000000001        4.8000000000000007        1.8500000000000001     
   24.800000000000001        5.6000000000000005        1.8500000000000001     
   24.800000000000001        6.4000000000000004        1.8500000000000001     
   24.800000000000001        7.2000000000000002        1.8500000000000001     
   24.800000000000001        8.0000000000000000        1.8500000000000001     
   24.800000000000001        8.8000000000000007        1.8500000000000001     
   24.800000000000001        9.6000000000000014        1.8500000000000001     
   24.800000000000001        10.400000000000000        1.8500000000000001     
   24.800000000000001        11.200000000000001        1.8500000000000001     
   24.800000000000001        12.000000000000000        1.8500000000000001     
   24.800000000000001        12.800000000000001        1.8500000000000001     
   24.800000000000001        13.600000000000001        1.8500000000000001     
   24.800000000000001        14.400000000000000        1.8500000000000001     
   24.800000000000001        15.200000000000001        1.8500000000000001     
   24.800000000000001        16.000000000000000        1.8500000000000001     
   24.800000000000001        16.800000000000001        1.8500000000000001     
   24.800000000000001        17.600000000000001        1.8500000000000001     
   24.800000000000001        18.400000000000002        1.8500000000000001     
   24.800000000000001        19.200000000000003        1.8500000000000001     
   24.800000000000001        20.000000000000000        1.8500000000000001     
   24.800000000000001        20.800000000000001        1.8500000000000001     
   24.800000000000001        21.600000000000001        1.8500000000000001     
   24.800000000000001        22.400000000000002        1.8500000000000001     
   24.800000000000001        23.200000000000003        1.8500000000000001     
   24.800000000000001        24.000000000000000        1.8500000000000001     
   24.800000000000001        24.800000000000001        1.8500000000000001     
   24.800000000000001        25.600000000000001        1.8500000000000001     
   24.800000000000001        26.400000000000002        1.8500000000000001     
   24.800000000000001        27.200000000000003        1.8500000000000001     
   24.800000000000001        28.000000000000000        1.8500000000000001     
   24.800000000000001        28.800000000000001        1.8500000000000001     
   24.800000000000001        29.600000000000001        1.8500000000000001     
   24.800000000000001        30.400000000000002        1.8500000000000001     
   24.800000000000001        31.200000000000003        1.8500000000000001     
   24.800000000000001        32.000000000000000        1.8500000000000001     
   24.800000000000001        32.800000000000004        1.8500000000000001     
   24.800000000000001        33.600000000000001        1.8500000000000001     
   24.800000000000001        34.399999999999999        1.8500000000000001     
   24.800000000000001        35.200000000000003        1.8500000000000001     
   24.800000000000001        36.000000000000000        1.8500000000000001     
   24.800000000000001        36.800000000000004        1.8500000000000001     
   24.800000000000001        37.600000000000001        1.8500000000000001     
   24.800000000000001        38.400000000000006        1.8500000000000001     
   24.800000000000001        39.200000000000003        1.8500000000000001     
   24.800000000000001        40.000000000000000        1.8500000000000001     
   24.800000000000001        40.800000000000004        1.8500000000000001     
   24.800000000000001        41.600000000000001        1.8500000000000001     
   24.800000000000001        42.400000000000006        1.8500000000000001     
   24.800000000000001        43.200000000000003        1.8500000000000001     
   24.800000000000001        44.000000000000000        1.8500000000000001     
   24.800000000000001        44.800000000000004        1.8500000000000001     
   24.800000000000001        45.600000000000001        1.8500000000000001     
   24.800000000000001        46.400000000000006        1.8500000000000001     
   24.800000000000001        47.200000000000003        1.8500000000000001     
   24.800000000000001        48.000000000000000        1.8500000000000001     
   24.800000000000001        48.800000000000004        1.8500000000000001     
   24.800000000000001        49.600000000000001        1.8500000000000001     
   24.800000000000001        50.400000000000006        1.8500000000000001     
   24.800000000000001        51.200000000000003        1.8500000000000001     
   24.800000000000001        52.000000000000000        1.8500000000000001     
   24.800000000000001        52.800000000000004        1.8500000000000001     
   24.800000000000001        53.600000000000001        1.8500000000000001     
   24.800000000000001        54.400000000000006        1.8500000000000001     
   24.800000000000001        55.200000000000003        1.8500000000000001     
   24.800000000000001        56.000000000000000        1.5500000000000000     
   24.800000000000001        56.800000000000004        1.5500000000000000     
   24.800000000000001        57.600000000000001        1.5500000000000000     
   24.800000000000001        58.400000000000006        1.5500000000000000     
   24.800000000000001        59.200000000000003        1.5500000000000000     
   24.800000000000001        60.000000000000000        1.5500000000000000     
   24.800000000000001        60.800000000000004        1.5500000000000000     
   24.800000000000001        61.600000000000001        1.5500000000000000     
   24.800000000000001        62.400000000000006        1.5500000000000000     
   24.800000000000001        63.200000000000003        1.8500000000000001     
   24.800000000000001        64.000000000000000        1.8500000000000001     
   24.800000000000001        64.799999999999997        1.8500000000000001     
   24.800000000000001        65.600000000000009        1.8500000000000001     
   24.800000000000001        66.400000000000006        1.8500000000000001     
   24.800000000000001        67.200000000000003        1.8500000000000001     
   24.800000000000001        68.000000000000000        1.8500000000000001     
   24.800000000000001        68.799999999999997        1.8500000000000001     
   24.800000000000001        69.600000000000009        1.8500000000000001     
   24.800000000000001        70.400000000000006        1.8500000000000001     
   24.800000000000001        71.200000000000003        1.8500000000000001     
   24.800000000000001        72.000000000000000        1.8500000000000001     
   24.800000000000001        72.799999999999997        1.8500000000000001     
   24.800000000000001        73.600000000000009        1.8500000000000001     
   24.800000000000001        74.400000000000006        1.8500000000000001     
   24.800000000000001        75.200000000000003        1.8500000000000001     
   24.800000000000001        76.000000000000000        1.8500000000000001     
   24.800000000000001        76.800000000000011        1.8500000000000001     
   24.800000000000001        77.600000000000009        1.8500000000000001     
   24.800000000000001        78.400000000000006        1.8500000000000001     
   24.800000000000001        79.200000000000003        1.8500000000000001     
   24.800000000000001        80.000000000000000        1.8500000000000001     
   24.800000000000001        80.800000000000011        1.8500000000000001     
   24.800000000000001        81.600000000000009        1.8500000000000001     
   24.800000000000001        82.400000000000006        1.8500000000000001     
   24.800000000000001        83.200000000000003        1.8500000000000001     
   24.800000000000001        84.000000000000000        1.8500000000000001     
   24.800000000000001        84.800000000000011        1.8500000000000001     
   24.800000000000001        85.600000000000009        1.8500000000000001     
   24.800000000000001        86.400000000000006        1.8500000000000001     
   24.800000000000001        87.200000000000003        1.8500000000000001     
   24.800000000000001        88.000000000000000        1.8500000000000001     
   24.800000000000001        88.800000000000011        1.8500000000000001     
   24.800000000000001        89.600000000000009        1.8500000000000001     
   24.800000000000001        90.400000000000006        1.8500000000000001     
   24.800000000000001        91.200000000000003        1.8500000000000001     
   24.800000000000001        92.000000000000000        2.1499999999999999     
   24.800000000000001        92.800000000000011        1.8500000000000001     
   24.800000000000001        93.600000000000009        1.8500000000000001     
   24.800000000000001        94.400000000000006        1.8500000000000001     
   24.800000000000001        95.200000000000003        1.8500000000000001     
   24.800000000000001        96.000000000000000        1.8500000000000001     
   24.800000000000001        96.800000000000011        1.8500000000000001     
   24.800000000000001        97.600000000000009        1.8500000000000001     
   24.800000000000001        98.400000000000006        1.8500000000000001     
   24.800000000000001        99.200000000000003        1.8500000000000001     
   24.800000000000001        100.00000000000000        1.8500000000000001     
   24.800000000000001        100.80000000000001        1.8500000000000001     
   24.800000000000001        101.60000000000001        1.8500000000000001     
   24.800000000000001        102.40000000000001        1.8500000000000001     

   25.600000000000001       0.80000000000000004        1.8500000000000001     
   25.600000000000001        1.6000000000000001        1.8500000000000001     
   25.600000000000001        2.4000000000000004        1.8500000000000001     
   25.600000000000001        3.2000000000000002        1.8500000000000001     
   25.600000000000001        4.0000000000000000        1.8500000000000001     
   25.600000000000001        4.8000000000000007        1.8500000000000001     
   25.600000000000001        5.6000000000000005        1.8500000000000001     
   25.600000000000001        6.4000000000000004        1.8500000000000001     
   25.600000000000001        7.2000000000000002        1.8500000000000001     
   25.600000000000001        8.0000000000000000        1.8500000000000001     
   25.600000000000001        8.8000000000000007        1.8500000000000001     
   25.600000000000001        9.6000000000000014        1.8500000000000001     
   25.600000000000001        10.400000000000000        1.8500000000000001     
   25.600000000000001        11.200000000000001        1.8500000000000001     
   25.600000000000001        12.000000000000000        1.8500000000000001     
   25.600000000000001        12.800000000000001        1.8500000000000001     
   25.600000000000001        13.600000000000001        1.8500000000000001     
   25.600000000000001        14.400000000000000        1.8500000000000001     
   25.600000000000001        15.200000000000001        1.8500000000000001     
   25.600000000000001        16.000000000000000        1.8500000000000001     
   25.600000000000001        16.800000000000001        1.8500000000000001     
   25.600000000000001        17.600000000000001        1.8500000000000001     
   25.600000000000001        18.400000000000002        1.8500000000000001     
   25.600000000000001        19.200000000000003        1.8500000000000001     
   25.600000000000001        20.000000000000000        1.8500000000000001     
   25.600000000000001        20.800000000000001        1.8500000000000001     
   25.600000000000001        21.600000000000001        1.8500000000000001     
   25.600000000000001        22.400000000000002        1.8500000000000001     
   25.600000000000001        23.200000000000003        1.8500000000000001     
   25.600000000000001        24.000000000000000        1.8500000000000001     
   25.600000000000001        24.800000000000001        1.8500000000000001     
   25.600000000000001        25.600000000000001        1.8500000000000001     
   25.600000000000001        26.400000000000002        1.8500000000000001     
   25.600000000000001        27.200000000000003        1.8500000000000001     
   25.600000000000001        28.000000000000000        1.8500000000000001     
   25.600000000000001        28.800000000000001        1.8500000000000001     
   25.600000000000001        29.600000000000001        1.8500000000000001     
   25.600000000000001        30.400000000000002        1.8500000000000001     
   25.600000000000001        31.200000000000003        1.8500000000000001     
   25.600000000000001        32.000000000000000        1.8500000000000001     
   25.600000000000001        32.800000000000004        1.8500000000000001     
   25.600000000000001        33.600000000000001        1.8500000000000001     
   25.600000000000001        34.399999999999999        1.8500000000000001     
   25.600000000000001        35.200000000000003        1.8500000000000001     
   25.600000000000001        36.000000000000000        1.8500000000000001     
   25.600000000000001        36.800000000000004        1.8500000000000001     
   25.600000000000001        37.600000000000001        1.8500000000000001     
   25.600000000000001        38.400000000000006        1.8500000000000001     
   25.600000000000001        39.200000000000003        1.8500000000000001     
   25.600000000000001        40.000000000000000        1.8500000000000001     
   25.600000000000001        40.800000000000004        1.8500000000000001     
   25.600000000000001        41.600000000000001        1.8500000000000001     
   25.600000000000001        42.400000000000006        1.8500000000000001     
   25.600000000000001        43.200000000000003        1.8500000000000001     
   25.600000000000001        44.000000000000000        1.8500000000000001     
   25.600000000000001        44.800000000000004        1.8500000000000001     
   25.600000000000001        45.600000000000001        1.8500000000000001     
   25.600000000000001        46.400000000000006        1.8500000000000001     
   25.600000000000001        47.200000000000003        1.8500000000000001     
   25.600000000000001        48.000000000000000        1.8500000000000001     
   25.600000000000001        48.800000000000004        1.8500000000000001     
   25.600000000000001        49.600000000000001        1.8500000000000001     
   25.600000000000001        50.400000000000006        1.8500000000000001     
   25.600000000000001        51.200000000000003        1.8500000000000001     
   25.600000000000001        52.000000000000000        1.8500000000000001     
   25.600000000000001        52.800000000000004        1.8500000000000001     
   25.600000000000001        53.600000000000001        1.8500000000000001     
   25.600000000000001        54.400000000000006        1.8500000000000001     
   25.600000000000001        55.200000000000003        1.5500000000000000     
   25.600000000000001        56.000000000000000        1.5500000000000000     
   25.600000000000001        56.800000000000004        1.5500000000000000     
   25.600000000000001        57.600000000000001        1.5500000000000000     
   25.600000000000001        58.400000000000006        1.5500000000000000     
   25.600000000000001        59.200000000000003        1.5500000000000000     
   25.600000000000001        60.000000000000000        1.5500000000000000     
   25.600000000000001        60.800000000000004        1.5500000000000000     
   25.600000000000001        61.600000000000001        1.5500000000000000     
   25.600000000000001        62.400000000000006        1.5500000000000000     
   25.600000000000001        63.200000000000003        1.5500000000000000     
   25.600000000000001        64.000000000000000        1.8500000000000001     
   25.600000000000001        64.799999999999997        1.8500000000000001     
   25.600000000000001        65.600000000000009        1.8500000000000001     
   25.600000000000001        66.400000000000006        1.8500000000000001     
   25.600000000000001        67.200000000000003        1.8500000000000001     
   25.600000000000001        68.000000000000000        1.8500000000000001     
   25.600000000000001        68.799999999999997        1.8500000000000001     
   25.600000000000001        69.600000000000009        1.8500000000000001     
   25.600000000000001        70.400000000000006        1.8500000000000001     
   25.600000000000001        71.200000000000003        1.8500000000000001     
   25.600000000000001        72.000000000000000        1.8500000000000001     
   25.600000000000001        72.799999999999997        1.8500000000000001     
   25.600000000000001        73.600000000000009        1.8500000000000001     
   25.600000000000001        74.400000000000006        1.8500000000000001     
   25.600000000000001        75.200000000000003        1.8500000000000001     
   25.600000000000001        76.000000000000000        1.8500000000000001     
   25.600000000000001        76.800000000000011        1.8500000000000001     
   25.600000000000001        77.600000000000009        1.8500000000000001     
   25.600000000000001        78.400000000000006        1.8500000000000001     
   25.600000000000001        79.200000000000003        1.8500000000000001     
   25.600000000000001        80.000000000000000        1.8500000000000001     
   25.600000000000001        80.800000000000011        1.8500000000000001     
   25.600000000000001        81.600000000000009        1.8500000000000001     
   25.600000000000001        82.400000000000006        1.8500000000000001     
   25.600000000000001        83.200000000000003        1.8500000000000001     
   25.600000000000001        84.000000000000000        1.8500000000000001     
   25.600000000000001        84.800000000000011        1.8500000000000001     
   25.600000000000001        85.600000000000009        1.8500000000000001     
   25.600000000000001        86.400000000000006        1.8500000000000001     
   25.600000000000001        87.200000000000003        1.8500000000000001     
   25.600000000000001        88.000000000000000        1.8500000000000001     
   25.600000000000001        88.800000000000011        1.8500000000000001     
   25.600000000000001        89.600000000000009        1.8500000000000001     
   25.600000000000001        90.400000000000006        1.8500000000000001     
   25.600000000000001        91.200000000000003        1.8500000000000001     
   25.600000000000001        92.000000000000000        1.8500000000000001     
   25.600000000000001        92.800000000000011        1.8500000000000001     
   25.600000000000001        93.600000000000009        1.8500000000000001     
   25.600000000000001        94.400000000000006        1.8500000000000001     
   25.600000000000001        95.200000000000003        1.8500000000000001     
   25.600000000000001        96.000000000000000        1.8500000000000001     
   25.600000000000001        96.800000000000011        1.8500000000000001     
   25.600000000000001        97.600000000000009        1.8500000000000001     
   25.600000000000001        98.400000000000006        1.8500000000000001     
   25.600000000000001        99.200000000000003        1.8500000000000001     
   25.600000000000001        100.00000000000000        1.8500000000000001     
   25.600000000000001        100.80000000000001        1.8500000000000001     
   25.600000000000001        101.60000000000001        1.8500000000000001     
   25.600000000000001        102.40000000000001        1.8500000000000001     

   26.400000000000002       0.80000000000000004        1.8500000000000001     
   26.400000000000002        1.6000000000000001        1.8500000000000001     
   26.400000000000002        2.4000000000000004        1.8500000000000001     
   26.400000000000002        3.2000000000000002        1.8500000000000001     
   26.400000000000002        4.0000000000000000        1.8500000000000001     
   26.400000000000002        4.8000000000000007        1.8500000000000001     
   26.400000000000002        5.6000000000000005        1.8500000000000001     
   26.400000000000002        6.4000000000000004        1.8500000000000001     
   26.400000000000002        7.2000000000000002        1.8500000000000001     
   26.400000000000002        8.0000000000000000        1.8500000000000001     
   26.400000000000002        8.8000000000000007        1.8500000000000001     
   26.400000000000002        9.6000000000000014        1.8500000000000001     
   26.400000000000002        10.400000000000000        1.8500000000000001     
   26.400000000000002        11.200000000000001        1.8500000000000001     
   26.400000000000002        12.000000000000000        1.8500000000000001     
   26.400000000000002        12.800000000000001        1.8500000000000001     
   26.400000000000002        13.600000000000001        1.8500000000000001     
   26.400000000000002        14.400000000000000        1.8500000000000001     
   26.400000000000002        15.200000000000001        1.8500000000000001     
   26.400000000000002        16.000000000000000        1.8500000000000001     
   26.400000000000002        16.800000000000001        1.8500000000000001     
   26.400000000000002        17.600000000000001        1.8500000000000001     
   26.400000000000002        18.400000000000002        1.8500000000000001     
   26.400000000000002        19.200000000000003        1.8500000000000001     
   26.400000000000002        20.000000000000000        1.8500000000000001     
   26.400000000000002        20.800000000000001        1.8500000000000001     
   26.400000000000002        21.600000000000001        1.8500000000000001     
   26.400000000000002        22.400000000000002        1.8500000000000001     
   26.400000000000002        23.200000000000003        1.8500000000000001     
   26.400000000000002        24.000000000000000        1.8500000000000001     
   26.400000000000002        24.800000000000001        1.8500000000000001     
   26.400000000000002        25.600000000000001        1.8500000000000001     
   26.400000000000002        26.400000000000002        1.8500000000000001     
   26.400000000000002        27.200000000000003        1.8500000000000001     
   26.400000000000002        28.000000000000000        1.8500000000000001     
   26.400000000000002        28.800000000000001        1.8500000000000001     
   26.400000000000002        29.600000000000001        1.8500000000000001     
   26.400000000000002        30.400000000000002        1.8500000000000001     
   26.400000000000002        31.200000000000003        1.8500000000000001     
   26.400000000000002        32.000000000000000        1.8500000000000001     
   26.400000000000002        32.800000000000004        1.8500000000000001     
   26.400000000000002        33.600000000000001        1.8500000000000001     
   26.400000000000002        34.399999999999999        1.8500000000000001     
   26.400000000000002        35.200000000000003        1.8500000000000001     
   26.400000000000002        36.000000000000000        1.8500000000000001     
   26.400000000000002        36.800000000000004        1.8500000000000001     
   26.400000000000002        37.600000000000001        1.8500000000000001     
   26.400000000000002        38.400000000000006        1.8500000000000001     
   26.400000000000002        39.200000000000003        1.8500000000000001     
   26.400000000000002        40.000000000000000        1.8500000000000001     
   26.400000000000002        40.800000000000004        1.8500000000000001     
   26.400000000000002        41.600000000000001        1.8500000000000001     
   26.400000000000002        42.400000000000006        1.8500000000000001     
   26.400000000000002        43.200000000000003        1.8500000000000001     
   26.400000000000002        44.000000000000000        1.8500000000000001     
   26.400000000000002        44.800000000000004        1.8500000000000001     
   26.400000000000002        45.600000000000001        1.8500000000000001     
   26.400000000000002        46.400000000000006        1.8500000000000001     
   26.400000000000002        47.200000000000003        1.8500000000000001     
   26.400000000000002        48.000000000000000        1.8500000000000001     
   26.400000000000002        48.800000000000004        1.8500000000000001     
   26.400000000000002        49.600000000000001        1.8500000000000001     
   26.400000000000002        50.400000000000006        1.8500000000000001     
   26.400000000000002        51.200000000000003        1.8500000000000001     
   26.400000000000002        52.000000000000000        1.8500000000000001     
   26.400000000000002        52.800000000000004        1.8500000000000001     
   26.400000000000002        53.600000000000001        1.8500000000000001     
   26.400000000000002        54.400000000000006        1.8500000000000001     
   26.400000000000002        55.200000000000003        1.5500000000000000     
   26.400000000000002        56.000000000000000        1.5500000000000000     
   26.400000000000002        56.800000000000004        1.5500000000000000     
   26.400000000000002        57.600000000000001        1.5500000000000000     
   26.400000000000002        58.400000000000006        1.5500000000000000     
   26.400000000000002        59.200000000000003        1.5500000000000000     
   26.400000000000002        60.000000000000000        1.5500000000000000     
   26.400000000000002        60.800000000000004        1.5500000000000000     
   26.400000000000002        61.600000000000001        1.5500000000000000     
   26.400000000000002        62.400000000000006        1.5500000000000000     
   26.400000000000002        63.200000000000003        1.5500000000000000     
   26.400000000000002        64.000000000000000        1.8500000000000001     
   26.400000000000002        64.799999999999997        1.8500000000000001     
   26.400000000000002        65.600000000000009        1.8500000000000001     
   26.400000000000002        66.400000000000006        1.8500000000000001     
   26.400000000000002        67.200000000000003        1.8500000000000001     
   26.400000000000002        68.000000000000000        1.8500000000000001     
   26.400000000000002        68.799999999999997        1.8500000000000001     
   26.400000000000002        69.600000000000009        1.8500000000000001     
   26.400000000000002        70.400000000000006        1.8500000000000001     
   26.400000000000002        71.200000000000003        1.8500000000000001     
   26.400000000000002        72.000000000000000        1.8500000000000001     
   26.400000000000002        72.799999999999997        1.8500000000000001     
   26.400000000000002        73.600000000000009        1.8500000000000001     
   26.400000000000002        74.400000000000006        1.8500000000000001     
   26.400000000000002        75.200000000000003        1.8500000000000001     
   26.400000000000002        76.000000000000000        1.8500000000000001     
   26.400000000000002        76.800000000000011        1.8500000000000001     
   26.400000000000002        77.600000000000009        1.8500000000000001     
   26.400000000000002        78.400000000000006        1.8500000000000001     
   26.400000000000002        79.200000000000003        1.8500000000000001     
   26.400000000000002        80.000000000000000        1.8500000000000001     
   26.400000000000002        80.800000000000011        1.8500000000000001     
   26.400000000000002        81.600000000000009        1.8500000000000001     
   26.400000000000002        82.400000000000006        1.8500000000000001     
   26.400000000000002        83.200000000000003        1.8500000000000001     
   26.400000000000002        84.000000000000000        1.8500000000000001     
   26.400000000000002        84.800000000000011        1.8500000000000001     
   26.400000000000002        85.600000000000009        1.8500000000000001     
   26.400000000000002        86.400000000000006        1.8500000000000001     
   26.400000000000002        87.200000000000003        1.8500000000000001     
   26.400000000000002        88.000000000000000        1.8500000000000001     
   26.400000000000002        88.800000000000011        1.8500000000000001     
   26.400000000000002        89.600000000000009        1.8500000000000001     
   26.400000000000002        90.400000000000006        1.8500000000000001     
   26.400000000000002        91.200000000000003        1.8500000000000001     
   26.400000000000002        92.000000000000000        1.8500000000000001     
   26.400000000000002        92.800000000000011        1.8500000000000001     
   26.400000000000002        93.600000000000009        1.8500000000000001     
   26.400000000000002        94.400000000000006        1.8500000000000001     
   26.400000000000002        95.200000000000003        1.8500000000000001     
   26.400000000000002        96.000000000000000        1.8500000000000001     
   26.400000000000002        96.800000000000011        1.8500000000000001     
   26.400000000000002        97.600000000000009        1.8500000000000001     
   26.400000000000002        98.400000000000006        1.8500000000000001     
   26.400000000000002        99.200000000000003        1.8500000000000001     
   26.400000000000002        100.00000000000000        1.8500000000000001     
   26.400000000000002        100.80000000000001        1.8500000000000001     
   26.400000000000002        101.60000000000001        1.8500000000000001     
   26.400000000000002        102.40000000000001        1.8500000000000001     

   27.200000000000003       0.80000000000000004        1.8500000000000001     
   27.200000000000003        1.6000000000000001        1.8500000000000001     
   27.200000000000003        2.4000000000000004        1.8500000000000001     
   27.200000000000003        3.2000000000000002        1.8500000000000001     
   27.200000000000003        4.0000000000000000        1.8500000000000001     
   27.200000000000003        4.8000000000000007        1.8500000000000001     
   27.200000000000003        5.6000000000000005        1.8500000000000001     
   27.200000000000003        6.4000000000000004        1.8500000000000001     
   27.200000000000003        7.2000000000000002        1.8500000000000001     
   27.200000000000003        8.0000000000000000        1.8500000000000001     
   27.200000000000003        8.8000000000000007        1.8500000000000001     
   27.200000000000003        9.6000000000000014        1.8500000000000001     
   27.200000000000003        10.400000000000000        1.8500000000000001     
   27.200000000000003        11.200000000000001        1.8500000000000001     
   27.200000000000003        12.000000000000000        1.8500000000000001     
   27.200000000000003        12.800000000000001        1.8500000000000001     
   27.200000000000003        13.600000000000001        1.8500000000000001     
   27.200000000000003        14.400000000000000        1.8500000000000001     
   27.200000000000003        15.200000000000001        1.8500000000000001     
   27.200000000000003        16.000000000000000        1.8500000000000001     
   27.200000000000003        16.800000000000001        1.8500000000000001     
   27.200000000000003        17.600000000000001        1.8500000000000001     
   27.200000000000003        18.400000000000002        1.8500000000000001     
   27.200000000000003        19.200000000000003        1.8500000000000001     
   27.200000000000003        20.000000000000000        1.8500000000000001     
   27.200000000000003        20.800000000000001        1.8500000000000001     
   27.200000000000003        21.600000000000001        1.8500000000000001     
   27.200000000000003        22.400000000000002        1.8500000000000001     
   27.200000000000003        23.200000000000003        1.8500000000000001     
   27.200000000000003        24.000000000000000        1.8500000000000001     
   27.200000000000003        24.800000000000001        1.8500000000000001     
   27.200000000000003        25.600000000000001        1.8500000000000001     
   27.200000000000003        26.400000000000002        1.8500000000000001     
   27.200000000000003        27.200000000000003        1.8500000000000001     
   27.200000000000003        28.000000000000000        1.8500000000000001     
   27.200000000000003        28.800000000000001        1.8500000000000001     
   27.200000000000003        29.600000000000001        1.8500000000000001     
   27.200000000000003        30.400000000000002        1.8500000000000001     
   27.200000000000003        31.200000000000003        1.8500000000000001     
   27.200000000000003        32.000000000000000        1.8500000000000001     
   27.200000000000003        32.800000000000004        1.8500000000000001     
   27.200000000000003        33.600000000000001        1.8500000000000001     
   27.200000000000003        34.399999999999999        1.8500000000000001     
   27.200000000000003        35.200000000000003        1.8500000000000001     
   27.200000000000003        36.000000000000000        1.8500000000000001     
   27.200000000000003        36.800000000000004        1.8500000000000001     
   27.200000000000003        37.600000000000001        1.8500000000000001     
   27.200000000000003        38.400000000000006        1.8500000000000001     
   27.200000000000003        39.200000000000003        1.8500000000000001     
   27.200000000000003        40.000000000000000        1.8500000000000001     
   27.200000000000003        40.800000000000004        1.8500000000000001     
   27.200000000000003        41.600000000000001        1.8500000000000001     
   27.200000000000003        42.400000000000006        1.8500000000000001     
   27.200000000000003        43.200000000000003        1.8500000000000001     
   27.200000000000003        44.000000000000000        1.8500000000000001     
   27.200000000000003        44.800000000000004        1.8500000000000001     
   27.200000000000003        45.600000000000001        1.8500000000000001     
   27.200000000000003        46.400000000000006        1.8500000000000001     
   27.200000000000003        47.200000000000003        1.8500000000000001     
   27.200000000000003        48.000000000000000        1.8500000000000001     
   27.200000000000003        48.800000000000004        1.8500000000000001     
   27.200000000000003        49.600000000000001        1.8500000000000001     
   27.200000000000003        50.400000000000006        1.8500000000000001     
   27.200000000000003        51.200000000000003        1.8500000000000001     
   27.200000000000003        52.000000000000000        1.8500000000000001     
   27.200000000000003        52.800000000000004        1.8500000000000001     
   27.200000000000003        53.600000000000001        1.8500000000000001     
   27.200000000000003        54.400000000000006        1.8500000000000001     
   27.200000000000003        55.200000000000003        1.5500000000000000     
   27.200000000000003        56.000000000000000        1.5500000000000000     
   27.200000000000003        56.800000000000004        1.5500000000000000     
   27.200000000000003        57.600000000000001        1.5500000000000000     
   27.200000000000003        58.400000000000006        1.5500000000000000     
   27.200000000000003        59.200000000000003        1.5500000000000000     
   27.200000000000003        60.000000000000000        1.5500000000000000     
   27.200000000000003        60.800000000000004        1.5500000000000000     
   27.200000000000003        61.600000000000001        1.5500000000000000     
   27.200000000000003        62.400000000000006        1.5500000000000000     
   27.200000000000003        63.200000000000003        1.5500000000000000     
   27.200000000000003        64.000000000000000        1.8500000000000001     
   27.200000000000003        64.799999999999997        1.8500000000000001     
   27.200000000000003        65.600000000000009        1.8500000000000001     
   27.200000000000003        66.400000000000006        1.8500000000000001     
   27.200000000000003        67.200000000000003        1.8500000000000001     
   27.200000000000003        68.000000000000000        1.8500000000000001     
   27.200000000000003        68.799999999999997        1.8500000000000001     
   27.200000000000003        69.600000000000009        1.8500000000000001     
   27.200000000000003        70.400000000000006        1.8500000000000001     
   27.200000000000003        71.200000000000003        1.8500000000000001     
   27.200000000000003        72.000000000000000        1.8500000000000001     
   27.200000000000003        72.799999999999997        1.8500000000000001     
   27.200000000000003        73.600000000000009        1.8500000000000001     
   27.200000000000003        74.400000000000006        1.8500000000000001     
   27.200000000000003        75.200000000000003        1.8500000000000001     
   27.200000000000003        76.000000000000000        1.8500000000000001     
   27.200000000000003        76.800000000000011        1.8500000000000001     
   27.200000000000003        77.600000000000009        1.8500000000000001     
   27.200000000000003        78.400000000000006        1.8500000000000001     
   27.200000000000003        79.200000000000003        1.8500000000000001     
   27.200000000000003        80.000000000000000        1.8500000000000001     
   27.200000000000003        80.800000000000011        1.8500000000000001     
   27.200000000000003        81.600000000000009        1.8500000000000001     
   27.200000000000003        82.400000000000006        1.8500000000000001     
   27.200000000000003        83.200000000000003        1.8500000000000001     
   27.200000000000003        84.000000000000000        1.8500000000000001     
   27.200000000000003        84.800000000000011        1.8500000000000001     
   27.200000000000003        85.600000000000009        1.8500000000000001     
   27.200000000000003        86.400000000000006        1.8500000000000001     
   27.200000000000003        87.200000000000003        1.8500000000000001     
   27.200000000000003        88.000000000000000        1.8500000000000001     
   27.200000000000003        88.800000000000011        1.8500000000000001     
   27.200000000000003        89.600000000000009        1.8500000000000001     
   27.200000000000003        90.400000000000006        1.8500000000000001     
   27.200000000000003        91.200000000000003        1.8500000000000001     
   27.200000000000003        92.000000000000000        1.8500000000000001     
   27.200000000000003        92.800000000000011        1.8500000000000001     
   27.200000000000003        93.600000000000009        1.8500000000000001     
   27.200000000000003        94.400000000000006        1.8500000000000001     
   27.200000000000003        95.200000000000003        1.8500000000000001     
   27.200000000000003        96.000000000000000        1.8500000000000001     
   27.200000000000003        96.800000000000011        1.8500000000000001     
   27.200000000000003        97.600000000000009        1.8500000000000001     
   27.200000000000003        98.400000000000006        1.8500000000000001     
   27.200000000000003        99.200000000000003        1.8500000000000001     
   27.200000000000003        100.00000000000000        1.8500000000000001     
   27.200000000000003        100.80000000000001        1.8500000000000001     
   27.200000000000003        101.60000000000001        1.8500000000000001     
   27.200000000000003        102.40000000000001        1.8500000000000001     

   28.000000000000000       0.80000000000000004        1.8500000000000001     
   28.000000000000000        1.6000000000000001        1.8500000000000001     
   28.000000000000000        2.4000000000000004        1.8500000000000001     
   28.000000000000000        3.2000000000000002        1.8500000000000001     
   28.000000000000000        4.0000000000000000        1.8500000000000001     
   28.000000000000000        4.8000000000000007        1.8500000000000001     
   28.000000000000000        5.6000000000000005        1.8500000000000001     
   28.000000000000000        6.4000000000000004        1.8500000000000001     
   28.000000000000000        7.2000000000000002        1.8500000000000001     
   28.000000000000000        8.0000000000000000        1.8500000000000001     
   28.000000000000000        8.8000000000000007        1.8500000000000001     
   28.000000000000000        9.6000000000000014        1.8500000000000001     
   28.000000000000000        10.400000000000000        1.8500000000000001     
   28.000000000000000        11.200000000000001        1.8500000000000001     
   28.000000000000000        12.000000000000000        1.8500000000000001     
   28.000000000000000        12.800000000000001        1.8500000000000001     
   28.000000000000000        13.600000000000001        1.8500000000000001     
   28.000000000000000        14.400000000000000        1.8500000000000001     
   28.000000000000000        15.200000000000001        1.8500000000000001     
   28.000000000000000        16.000000000000000        1.8500000000000001     
   28.000000000000000        16.800000000000001        1.8500000000000001     
   28.000000000000000        17.600000000000001        1.8500000000000001     
   28.000000000000000        18.400000000000002        1.8500000000000001     
   28.000000000000000        19.200000000000003        1.8500000000000001     
   28.000000000000000        20.000000000000000        1.8500000000000001     
   28.000000000000000        20.800000000000001        1.8500000000000001     
   28.000000000000000        21.600000000000001        1.8500000000000001     
   28.000000000000000        22.400000000000002        1.8500000000000001     
   28.000000000000000        23.200000000000003        1.8500000000000001     
   28.000000000000000        24.000000000000000        1.8500000000000001     
   28.000000000000000        24.800000000000001        1.8500000000000001     
   28.000000000000000        25.600000000000001        1.8500000000000001     
   28.000000000000000        26.400000000000002        1.8500000000000001     
   28.000000000000000        27.200000000000003        1.8500000000000001     
   28.000000000000000        28.000000000000000        1.8500000000000001     
   28.000000000000000        28.800000000000001        1.8500000000000001     
   28.000000000000000        29.600000000000001        1.8500000000000001     
   28.000000000000000        30.400000000000002        1.8500000000000001     
   28.000000000000000        31.200000000000003        1.8500000000000001     
   28.000000000000000        32.000000000000000        1.8500000000000001     
   28.000000000000000        32.800000000000004        1.8500000000000001     
   28.000000000000000        33.600000000000001        1.8500000000000001     
   28.000000000000000        34.399999999999999        1.8500000000000001     
   28.000000000000000        35.200000000000003        1.8500000000000001     
   28.000000000000000        36.000000000000000        1.8500000000000001     
   28.000000000000000        36.800000000000004        1.8500000000000001     
   28.000000000000000        37.600000000000001        1.8500000000000001     
   28.000000000000000        38.400000000000006        1.8500000000000001     
   28.000000000000000        39.200000000000003        1.8500000000000001     
   28.000000000000000        40.000000000000000        1.8500000000000001     
   28.000000000000000        40.800000000000004        1.8500000000000001     
   28.000000000000000        41.600000000000001        2.1499999999999999     
   28.000000000000000        42.400000000000006        1.8500000000000001     
   28.000000000000000        43.200000000000003        1.8500000000000001     
   28.000000000000000        44.000000000000000        1.8500000000000001     
   28.000000000000000        44.800000000000004        1.8500000000000001     
   28.000000000000000        45.600000000000001        1.8500000000000001     
   28.000000000000000        46.400000000000006        1.8500000000000001     
   28.000000000000000        47.200000000000003        1.8500000000000001     
   28.000000000000000        48.000000000000000        1.8500000000000001     
   28.000000000000000        48.800000000000004        1.8500000000000001     
   28.000000000000000        49.600000000000001        1.8500000000000001     
   28.000000000000000        50.400000000000006        1.8500000000000001     
   28.000000000000000        51.200000000000003        1.8500000000000001     
   28.000000000000000        52.000000000000000        1.8500000000000001     
   28.000000000000000        52.800000000000004        1.8500000000000001     
   28.000000000000000        53.600000000000001        1.8500000000000001     
   28.000000000000000        54.400000000000006        1.5500000000000000     
   28.000000000000000        55.200000000000003        1.5500000000000000     
   28.000000000000000        56.000000000000000        1.5500000000000000     
   28.000000000000000        56.800000000000004        1.5500000000000000     
   28.000000000000000        57.600000000000001        1.5500000000000000     
   28.000000000000000        58.400000000000006        1.5500000000000000     
   28.000000000000000        59.200000000000003        1.5500000000000000     
   28.000000000000000        60.000000000000000        1.5500000000000000     
   28.000000000000000        60.800000000000004        1.5500000000000000     
   28.000000000000000        61.600000000000001        1.5500000000000000     
   28.000000000000000        62.400000000000006        1.5500000000000000     
   28.000000000000000        63.200000000000003        1.5500000000000000     
   28.000000000000000        64.000000000000000        1.5500000000000000     
   28.000000000000000        64.799999999999997        1.8500000000000001     
   28.000000000000000        65.600000000000009        1.8500000000000001     
   28.000000000000000        66.400000000000006        1.8500000000000001     
   28.000000000000000        67.200000000000003        1.8500000000000001     
   28.000000000000000        68.000000000000000        1.8500000000000001     
   28.000000000000000        68.799999999999997        1.8500000000000001     
   28.000000000000000        69.600000000000009        1.8500000000000001     
   28.000000000000000        70.400000000000006        1.8500000000000001     
   28.000000000000000        71.200000000000003        1.8500000000000001     
   28.000000000000000        72.000000000000000        1.8500000000000001     
   28.000000000000000        72.799999999999997        1.8500000000000001     
   28.000000000000000        73.600000000000009        1.8500000000000001     
   28.000000000000000        74.400000000000006        1.8500000000000001     
   28.000000000000000        75.200000000000003        1.8500000000000001     
   28.000000000000000        76.000000000000000        1.8500000000000001     
   28.000000000000000        76.800000000000011        1.8500000000000001     
   28.000000000000000        77.600000000000009        1.8500000000000001     
   28.000000000000000        78.400000000000006        1.8500000000000001     
   28.000000000000000        79.200000000000003        1.8500000000000001     
   28.000000000000000        80.000000000000000        1.8500000000000001     
   28.000000000000000        80.800000000000011        1.8500000000000001     
   28.000000000000000        81.600000000000009        1.8500000000000001     
   28.000000000000000        82.400000000000006        1.8500000000000001     
   28.000000000000000        83.200000000000003        1.8500000000000001     
   28.000000000000000        84.000000000000000        1.8500000000000001     
   28.000000000000000        84.800000000000011        1.8500000000000001     
   28.000000000000000        85.600000000000009        1.8500000000000001     
   28.000000000000000        86.400000000000006        1.8500000000000001     
   28.000000000000000        87.200000000000003        1.8500000000000001     
   28.000000000000000        88.000000000000000        1.8500000000000001     
   28.000000000000000        88.800000000000011        1.8500000000000001     
   28.000000000000000        89.600000000000009        1.8500000000000001     
   28.000000000000000        90.400000000000006        1.8500000000000001     
   28.000000000000000        91.200000000000003        1.8500000000000001     
   28.000000000000000        92.000000000000000        1.8500000000000001     
   28.000000000000000        92.800000000000011        1.8500000000000001     
   28.000000000000000        93.600000000000009        1.8500000000000001     
   28.000000000000000        94.400000000000006        1.8500000000000001     
   28.000000000000000        95.200000000000003        1.8500000000000001     
   28.000000000000000        96.000000000000000        1.8500000000000001     
   28.000000000000000        96.800000000000011        1.8500000000000001     
   28.000000000000000        97.600000000000009        1.8500000000000001     
   28.000000000000000        98.400000000000006        1.8500000000000001     
   28.000000000000000        99.200000000000003        1.8500000000000001     
   28.000000000000000        100.00000000000000        1.8500000000000001     
   28.000000000000000        100.80000000000001        1.8500000000000001     
   28.000000000000000        101.60000000000001        1.8500000000000001     
   28.000000000000000        102.40000000000001        1.8500000000000001     

   28.800000000000001       0.80000000000000004        1.8500000000000001     
   28.800000000000001        1.6000000000000001        1.8500000000000001     
   28.800000000000001        2.4000000000000004        1.8500000000000001     
   28.800000000000001        3.2000000000000002        1.8500000000000001     
   28.800000000000001        4.0000000000000000        1.8500000000000001     
   28.800000000000001        4.8000000000000007        1.8500000000000001     
   28.800000000000001        5.6000000000000005        1.8500000000000001     
   28.800000000000001        6.4000000000000004        1.8500000000000001     
   28.800000000000001        7.2000000000000002        1.8500000000000001     
   28.800000000000001        8.0000000000000000        1.8500000000000001     
   28.800000000000001        8.8000000000000007        1.8500000000000001     
   28.800000000000001        9.6000000000000014        1.8500000000000001     
   28.800000000000001        10.400000000000000        1.8500000000000001     
   28.800000000000001        11.200000000000001        1.8500000000000001     
   28.800000000000001        12.000000000000000        1.8500000000000001     
   28.800000000000001        12.800000000000001        1.8500000000000001     
   28.800000000000001        13.600000000000001        1.8500000000000001     
   28.800000000000001        14.400000000000000        1.8500000000000001     
   28.800000000000001        15.200000000000001        1.8500000000000001     
   28.800000000000001        16.000000000000000        1.8500000000000001     
   28.800000000000001        16.800000000000001        1.8500000000000001     
   28.800000000000001        17.600000000000001        1.8500000000000001     
   28.800000000000001        18.400000000000002        1.8500000000000001     
   28.800000000000001        19.200000000000003        1.8500000000000001     
   28.800000000000001        20.000000000000000        1.8500000000000001     
   28.800000000000001        20.800000000000001        1.8500000000000001     
   28.800000000000001        21.600000000000001        1.8500000000000001     
   28.800000000000001        22.400000000000002        1.8500000000000001     
   28.800000000000001        23.200000000000003        1.8500000000000001     
   28.800000000000001        24.000000000000000        1.8500000000000001     
   28.800000000000001        24.800000000000001        1.8500000000000001     
   28.800000000000001        25.600000000000001        1.8500000000000001     
   28.800000000000001        26.400000000000002        1.8500000000000001     
   28.800000000000001        27.200000000000003        1.8500000000000001     
   28.800000000000001        28.000000000000000        1.8500000000000001     
   28.800000000000001        28.800000000000001        1.8500000000000001     
   28.800000000000001        29.600000000000001        1.8500000000000001     
   28.800000000000001        30.400000000000002        1.8500000000000001     
   28.800000000000001        31.200000000000003        1.8500000000000001     
   28.800000000000001        32.000000000000000        1.8500000000000001     
   28.800000000000001        32.800000000000004        1.8500000000000001     
   28.800000000000001        33.600000000000001        1.8500000000000001     
   28.800000000000001        34.399999999999999        1.8500000000000001     
   28.800000000000001        35.200000000000003        1.8500000000000001     
   28.800000000000001        36.000000000000000        1.8500000000000001     
   28.800000000000001        36.800000000000004        1.8500000000000001     
   28.800000000000001        37.600000000000001        1.8500000000000001     
   28.800000000000001        38.400000000000006        1.8500000000000001     
   28.800000000000001        39.200000000000003        2.1499999999999999     
   28.800000000000001        40.000000000000000        2.1499999999999999     
   28.800000000000001        40.800000000000004        2.1499999999999999     
   28.800000000000001        41.600000000000001        2.1499999999999999     
   28.800000000000001        42.400000000000006        2.1499999999999999     
   28.800000000000001        43.200000000000003        2.1499999999999999     
   28.800000000000001        44.000000000000000        2.1499999999999999     
   28.800000000000001        44.800000000000004        1.8500000000000001     
   28.800000000000001        45.600000000000001        1.8500000000000001     
   28.800000000000001        46.400000000000006        1.8500000000000001     
   28.800000000000001        47.200000000000003        1.8500000000000001     
   28.800000000000001        48.000000000000000        1.8500000000000001     
   28.800000000000001        48.800000000000004        1.8500000000000001     
   28.800000000000001        49.600000000000001        1.8500000000000001     
   28.800000000000001        50.400000000000006        1.8500000000000001     
   28.800000000000001        51.200000000000003        1.8500000000000001     
   28.800000000000001        52.000000000000000        1.8500000000000001     
   28.800000000000001        52.800000000000004        1.8500000000000001     
   28.800000000000001        53.600000000000001        1.8500000000000001     
   28.800000000000001        54.400000000000006        1.8500000000000001     
   28.800000000000001        55.200000000000003        1.5500000000000000     
   28.800000000000001        56.000000000000000        1.5500000000000000     
   28.800000000000001        56.800000000000004        1.5500000000000000     
   28.800000000000001        57.600000000000001        1.5500000000000000     
   28.800000000000001        58.400000000000006        1.5500000000000000     
   28.800000000000001        59.200000000000003        1.5500000000000000     
   28.800000000000001        60.000000000000000        1.5500000000000000     
   28.800000000000001        60.800000000000004        1.5500000000000000     
   28.800000000000001        61.600000000000001        1.5500000000000000     
   28.800000000000001        62.400000000000006        1.5500000000000000     
   28.800000000000001        63.200000000000003        1.5500000000000000     
   28.800000000000001        64.000000000000000        1.8500000000000001     
   28.800000000000001        64.799999999999997        1.8500000000000001     
   28.800000000000001        65.600000000000009        1.8500000000000001     
   28.800000000000001        66.400000000000006        1.8500000000000001     
   28.800000000000001        67.200000000000003        1.8500000000000001     
   28.800000000000001        68.000000000000000        1.8500000000000001     
   28.800000000000001        68.799999999999997        1.8500000000000001     
   28.800000000000001        69.600000000000009        1.8500000000000001     
   28.800000000000001        70.400000000000006        1.8500000000000001     
   28.800000000000001        71.200000000000003        1.8500000000000001     
   28.800000000000001        72.000000000000000        1.8500000000000001     
   28.800000000000001        72.799999999999997        1.8500000000000001     
   28.800000000000001        73.600000000000009        1.8500000000000001     
   28.800000000000001        74.400000000000006        1.8500000000000001     
   28.800000000000001        75.200000000000003        1.8500000000000001     
   28.800000000000001        76.000000000000000        1.8500000000000001     
   28.800000000000001        76.800000000000011        1.8500000000000001     
   28.800000000000001        77.600000000000009        1.8500000000000001     
   28.800000000000001        78.400000000000006        1.8500000000000001     
   28.800000000000001        79.200000000000003        1.8500000000000001     
   28.800000000000001        80.000000000000000        1.8500000000000001     
   28.800000000000001        80.800000000000011        1.8500000000000001     
   28.800000000000001        81.600000000000009        1.8500000000000001     
   28.800000000000001        82.400000000000006        1.8500000000000001     
   28.800000000000001        83.200000000000003        1.8500000000000001     
   28.800000000000001        84.000000000000000        1.8500000000000001     
   28.800000000000001        84.800000000000011        1.8500000000000001     
   28.800000000000001        85.600000000000009        1.8500000000000001     
   28.800000000000001        86.400000000000006        1.8500000000000001     
   28.800000000000001        87.200000000000003        1.8500000000000001     
   28.800000000000001        88.000000000000000        1.8500000000000001     
   28.800000000000001        88.800000000000011        1.8500000000000001     
   28.800000000000001        89.600000000000009        1.8500000000000001     
   28.800000000000001        90.400000000000006        1.8500000000000001     
   28.800000000000001        91.200000000000003        1.8500000000000001     
   28.800000000000001        92.000000000000000        1.8500000000000001     
   28.800000000000001        92.800000000000011        1.8500000000000001     
   28.800000000000001        93.600000000000009        1.8500000000000001     
   28.800000000000001        94.400000000000006        1.8500000000000001     
   28.800000000000001        95.200000000000003        1.8500000000000001     
   28.800000000000001        96.000000000000000        1.8500000000000001     
   28.800000000000001        96.800000000000011        1.8500000000000001     
   28.800000000000001        97.600000000000009        1.8500000000000001     
   28.800000000000001        98.400000000000006        1.8500000000000001     
   28.800000000000001        99.200000000000003        1.8500000000000001     
   28.800000000000001        100.00000000000000        1.8500000000000001     
   28.800000000000001        100.80000000000001        1.8500000000000001     
   28.800000000000001        101.60000000000001        1.8500000000000001     
   28.800000000000001        102.40000000000001        1.8500000000000001     

   29.600000000000001       0.80000000000000004        1.8500000000000001     
   29.600000000000001        1.6000000000000001        1.8500000000000001     
   29.600000000000001        2.4000000000000004        1.8500000000000001     
   29.600000000000001        3.2000000000000002        1.8500000000000001     
   29.600000000000001        4.0000000000000000        1.8500000000000001     
   29.600000000000001        4.8000000000000007        1.8500000000000001     
   29.600000000000001        5.6000000000000005        1.8500000000000001     
   29.600000000000001        6.4000000000000004        1.8500000000000001     
   29.600000000000001        7.2000000000000002        1.8500000000000001     
   29.600000000000001        8.0000000000000000        1.8500000000000001     
   29.600000000000001        8.8000000000000007        1.8500000000000001     
   29.600000000000001        9.6000000000000014        1.8500000000000001     
   29.600000000000001        10.400000000000000        1.8500000000000001     
   29.600000000000001        11.200000000000001        1.8500000000000001     
   29.600000000000001        12.000000000000000        1.8500000000000001     
   29.600000000000001        12.800000000000001        1.8500000000000001     
   29.600000000000001        13.600000000000001        1.8500000000000001     
   29.600000000000001        14.400000000000000        1.8500000000000001     
   29.600000000000001        15.200000000000001        1.8500000000000001     
   29.600000000000001        16.000000000000000        1.8500000000000001     
   29.600000000000001        16.800000000000001        1.8500000000000001     
   29.600000000000001        17.600000000000001        1.8500000000000001     
   29.600000000000001        18.400000000000002        1.8500000000000001     
   29.600000000000001        19.200000000000003        1.8500000000000001     
   29.600000000000001        20.000000000000000        1.8500000000000001     
   29.600000000000001        20.800000000000001        1.8500000000000001     
   29.600000000000001        21.600000000000001        1.8500000000000001     
   29.600000000000001        22.400000000000002        1.8500000000000001     
   29.600000000000001        23.200000000000003        1.8500000000000001     
   29.600000000000001        24.000000000000000        1.8500000000000001     
   29.600000000000001        24.800000000000001        1.8500000000000001     
   29.600000000000001        25.600000000000001        1.8500000000000001     
   29.600000000000001        26.400000000000002        1.8500000000000001     
   29.600000000000001        27.200000000000003        1.8500000000000001     
   29.600000000000001        28.000000000000000        1.8500000000000001     
   29.600000000000001        28.800000000000001        1.8500000000000001     
   29.600000000000001        29.600000000000001        1.8500000000000001     
   29.600000000000001        30.400000000000002        1.8500000000000001     
   29.600000000000001        31.200000000000003        1.8500000000000001     
   29.600000000000001        32.000000000000000        1.8500000000000001     
   29.600000000000001        32.800000000000004        1.8500000000000001     
   29.600000000000001        33.600000000000001        1.8500000000000001     
   29.600000000000001        34.399999999999999        1.8500000000000001     
   29.600000000000001        35.200000000000003        1.8500000000000001     
   29.600000000000001        36.000000000000000        1.8500000000000001     
   29.600000000000001        36.800000000000004        1.8500000000000001     
   29.600000000000001        37.600000000000001        1.8500000000000001     
   29.600000000000001        38.400000000000006        2.1499999999999999     
   29.600000000000001        39.200000000000003        2.1499999999999999     
   29.600000000000001        40.000000000000000        2.1499999999999999     
   29.600000000000001        40.800000000000004        2.1499999999999999     
   29.600000000000001        41.600000000000001        2.1499999999999999     
   29.600000000000001        42.400000000000006        2.1499999999999999     
   29.600000000000001        43.200000000000003        2.1499999999999999     
   29.600000000000001        44.000000000000000        2.1499999999999999     
   29.600000000000001        44.800000000000004        2.1499999999999999     
   29.600000000000001        45.600000000000001        1.8500000000000001     
   29.600000000000001        46.400000000000006        1.8500000000000001     
   29.600000000000001        47.200000000000003        1.8500000000000001     
   29.600000000000001        48.000000000000000        1.8500000000000001     
   29.600000000000001        48.800000000000004        1.8500000000000001     
   29.600000000000001        49.600000000000001        1.8500000000000001     
   29.600000000000001        50.400000000000006        1.8500000000000001     
   29.600000000000001        51.200000000000003        1.8500000000000001     
   29.600000000000001        52.000000000000000        1.8500000000000001     
   29.600000000000001        52.800000000000004        1.8500000000000001     
   29.600000000000001        53.600000000000001        1.8500000000000001     
   29.600000000000001        54.400000000000006        1.8500000000000001     
   29.600000000000001        55.200000000000003        1.5500000000000000     
   29.600000000000001        56.000000000000000        1.5500000000000000     
   29.600000000000001        56.800000000000004        1.5500000000000000     
   29.600000000000001        57.600000000000001        1.5500000000000000     
   29.600000000000001        58.400000000000006        1.5500000000000000     
   29.600000000000001        59.200000000000003        1.5500000000000000     
   29.600000000000001        60.000000000000000        1.5500000000000000     
   29.600000000000001        60.800000000000004        1.5500000000000000     
   29.600000000000001        61.600000000000001        1.5500000000000000     
   29.600000000000001        62.400000000000006        1.5500000000000000     
   29.600000000000001        63.200000000000003        1.5500000000000000     
   29.600000000000001        64.000000000000000        1.8500000000000001     
   29.600000000000001        64.799999999999997        1.8500000000000001     
   29.600000000000001        65.600000000000009        1.8500000000000001     
   29.600000000000001        66.400000000000006        1.8500000000000001     
   29.600000000000001        67.200000000000003        1.8500000000000001     
   29.600000000000001        68.000000000000000        1.8500000000000001     
   29.600000000000001        68.799999999999997        1.8500000000000001     
   29.600000000000001        69.600000000000009        1.8500000000000001     
   29.600000000000001        70.400000000000006        1.8500000000000001     
   29.600000000000001        71.200000000000003        1.8500000000000001     
   29.600000000000001        72.000000000000000        1.8500000000000001     
   29.600000000000001        72.799999999999997        1.8500000000000001     
   29.600000000000001        73.600000000000009        1.8500000000000001     
   29.600000000000001        74.400000000000006        1.8500000000000001     
   29.600000000000001        75.200000000000003        1.8500000000000001     
   29.600000000000001        76.000000000000000        1.8500000000000001     
   29.600000000000001        76.800000000000011        1.8500000000000001     
   29.600000000000001        77.600000000000009        1.8500000000000001     
   29.600000000000001        78.400000000000006        1.8500000000000001     
   29.600000000000001        79.200000000000003        1.8500000000000001     
   29.600000000000001        80.000000000000000        1.8500000000000001     
   29.600000000000001        80.800000000000011        1.8500000000000001     
   29.600000000000001        81.600000000000009        1.8500000000000001     
   29.600000000000001        82.400000000000006        1.8500000000000001     
   29.600000000000001        83.200000000000003        1.8500000000000001     
   29.600000000000001        84.000000000000000        1.8500000000000001     
   29.600000000000001        84.800000000000011        1.8500000000000001     
   29.600000000000001        85.600000000000009        1.8500000000000001     
   29.600000000000001        86.400000000000006        1.8500000000000001     
   29.600000000000001        87.200000000000003        1.8500000000000001     
   29.600000000000001        88.000000000000000        1.8500000000000001     
   29.600000000000001        88.800000000000011        1.8500000000000001     
   29.600000000000001        89.600000000000009        1.8500000000000001     
   29.600000000000001        90.400000000000006        1.8500000000000001     
   29.600000000000001        91.200000000000003        1.8500000000000001     
   29.600000000000001        92.000000000000000        1.8500000000000001     
   29.600000000000001        92.800000000000011        1.8500000000000001     
   29.600000000000001        93.600000000000009        1.8500000000000001     
   29.600000000000001        94.400000000000006        1.8500000000000001     
   29.600000000000001        95.200000000000003        1.8500000000000001     
   29.600000000000001        96.000000000000000        1.8500000000000001     
   29.600000000000001        96.800000000000011        1.8500000000000001     
   29.600000000000001        97.600000000000009        1.8500000000000001     
   29.600000000000001        98.400000000000006        1.8500000000000001     
   29.600000000000001        99.200000000000003        1.8500000000000001     
   29.600000000000001        100.00000000000000        1.8500000000000001     
   29.600000000000001        100.80000000000001        1.8500000000000001     
   29.600000000000001        101.60000000000001        1.8500000000000001     
   29.600000000000001        102.40000000000001        1.8500000000000001     

   30.400000000000002       0.80000000000000004        1.8500000000000001     
   30.400000000000002        1.6000000000000001        1.8500000000000001     
   30.400000000000002        2.4000000000000004        1.8500000000000001     
   30.400000000000002        3.2000000000000002        1.8500000000000001     
   30.400000000000002        4.0000000000000000        1.8500000000000001     
   30.400000000000002        4.8000000000000007        1.8500000000000001     
   30.400000000000002        5.6000000000000005        1.8500000000000001     
   30.400000000000002        6.4000000000000004        1.8500000000000001     
   30.400000000000002        7.2000000000000002        1.8500000000000001     
   30.400000000000002        8.0000000000000000        1.8500000000000001     
   30.400000000000002        8.8000000000000007        1.8500000000000001     
   30.400000000000002        9.6000000000000014        1.8500000000000001     
   30.400000000000002        10.400000000000000        1.8500000000000001     
   30.400000000000002        11.200000000000001        1.8500000000000001     
   30.400000000000002        12.000000000000000        1.8500000000000001     
   30.400000000000002        12.800000000000001        1.8500000000000001     
   30.400000000000002        13.600000000000001        1.8500000000000001     
   30.400000000000002        14.400000000000000        1.8500000000000001     
   30.400000000000002        15.200000000000001        1.8500000000000001     
   30.400000000000002        16.000000000000000        1.8500000000000001     
   30.400000000000002        16.800000000000001        1.8500000000000001     
   30.400000000000002        17.600000000000001        1.8500000000000001     
   30.400000000000002        18.400000000000002        1.8500000000000001     
   30.400000000000002        19.200000000000003        1.8500000000000001     
   30.400000000000002        20.000000000000000        1.8500000000000001     
   30.400000000000002        20.800000000000001        1.8500000000000001     
   30.400000000000002        21.600000000000001        1.8500000000000001     
   30.400000000000002        22.400000000000002        1.8500000000000001     
   30.400000000000002        23.200000000000003        1.8500000000000001     
   30.400000000000002        24.000000000000000        1.8500000000000001     
   30.400000000000002        24.800000000000001        1.8500000000000001     
   30.400000000000002        25.600000000000001        1.8500000000000001     
   30.400000000000002        26.400000000000002        1.8500000000000001     
   30.400000000000002        27.200000000000003        1.8500000000000001     
   30.400000000000002        28.000000000000000        1.8500000000000001     
   30.400000000000002        28.800000000000001        1.8500000000000001     
   30.400000000000002        29.600000000000001        1.8500000000000001     
   30.400000000000002        30.400000000000002        1.8500000000000001     
   30.400000000000002        31.200000000000003        1.8500000000000001     
   30.400000000000002        32.000000000000000        1.8500000000000001     
   30.400000000000002        32.800000000000004        1.8500000000000001     
   30.400000000000002        33.600000000000001        1.8500000000000001     
   30.400000000000002        34.399999999999999        1.8500000000000001     
   30.400000000000002        35.200000000000003        1.8500000000000001     
   30.400000000000002        36.000000000000000        1.8500000000000001     
   30.400000000000002        36.800000000000004        1.8500000000000001     
   30.400000000000002        37.600000000000001        2.1499999999999999     
   30.400000000000002        38.400000000000006        2.1499999999999999     
   30.400000000000002        39.200000000000003        2.1499999999999999     
   30.400000000000002        40.000000000000000        2.1499999999999999     
   30.400000000000002        40.800000000000004        2.1499999999999999     
   30.400000000000002        41.600000000000001        2.1499999999999999     
   30.400000000000002        42.400000000000006        2.1499999999999999     
   30.400000000000002        43.200000000000003        2.1499999999999999     
   30.400000000000002        44.000000000000000        2.1499999999999999     
   30.400000000000002        44.800000000000004        2.1499999999999999     
   30.400000000000002        45.600000000000001        2.1499999999999999     
   30.400000000000002        46.400000000000006        1.8500000000000001     
   30.400000000000002        47.200000000000003        1.8500000000000001     
   30.400000000000002        48.000000000000000        1.8500000000000001     
   30.400000000000002        48.800000000000004        1.8500000000000001     
   30.400000000000002        49.600000000000001        1.8500000000000001     
   30.400000000000002        50.400000000000006        1.8500000000000001     
   30.400000000000002        51.200000000000003        1.8500000000000001     
   30.400000000000002        52.000000000000000        1.8500000000000001     
   30.400000000000002        52.800000000000004        1.8500000000000001     
   30.400000000000002        53.600000000000001        1.8500000000000001     
   30.400000000000002        54.400000000000006        1.8500000000000001     
   30.400000000000002        55.200000000000003        1.5500000000000000     
   30.400000000000002        56.000000000000000        1.5500000000000000     
   30.400000000000002        56.800000000000004        1.5500000000000000     
   30.400000000000002        57.600000000000001        1.5500000000000000     
   30.400000000000002        58.400000000000006        1.5500000000000000     
   30.400000000000002        59.200000000000003        1.5500000000000000     
   30.400000000000002        60.000000000000000        1.5500000000000000     
   30.400000000000002        60.800000000000004        1.5500000000000000     
   30.400000000000002        61.600000000000001        1.5500000000000000     
   30.400000000000002        62.400000000000006        1.5500000000000000     
   30.400000000000002        63.200000000000003        1.5500000000000000     
   30.400000000000002        64.000000000000000        1.8500000000000001     
   30.400000000000002        64.799999999999997        1.8500000000000001     
   30.400000000000002        65.600000000000009        1.8500000000000001     
   30.400000000000002        66.400000000000006        1.8500000000000001     
   30.400000000000002        67.200000000000003        1.8500000000000001     
   30.400000000000002        68.000000000000000        1.8500000000000001     
   30.400000000000002        68.799999999999997        1.8500000000000001     
   30.400000000000002        69.600000000000009        1.8500000000000001     
   30.400000000000002        70.400000000000006        1.8500000000000001     
   30.400000000000002        71.200000000000003        1.8500000000000001     
   30.400000000000002        72.000000000000000        1.8500000000000001     
   30.400000000000002        72.799999999999997        1.8500000000000001     
   30.400000000000002        73.600000000000009        1.8500000000000001     
   30.400000000000002        74.400000000000006        1.8500000000000001     
   30.400000000000002        75.200000000000003        1.8500000000000001     
   30.400000000000002        76.000000000000000        1.8500000000000001     
   30.400000000000002        76.800000000000011        1.8500000000000001     
   30.400000000000002        77.600000000000009        1.8500000000000001     
   30.400000000000002        78.400000000000006        1.8500000000000001     
   30.400000000000002        79.200000000000003        1.8500000000000001     
   30.400000000000002        80.000000000000000        1.8500000000000001     
   30.400000000000002        80.800000000000011        1.8500000000000001     
   30.400000000000002        81.600000000000009        1.8500000000000001     
   30.400000000000002        82.400000000000006        1.8500000000000001     
   30.400000000000002        83.200000000000003        1.8500000000000001     
   30.400000000000002        84.000000000000000        1.8500000000000001     
   30.400000000000002        84.800000000000011        1.8500000000000001     
   30.400000000000002        85.600000000000009        1.8500000000000001     
   30.400000000000002        86.400000000000006        1.8500000000000001     
   30.400000000000002        87.200000000000003        1.8500000000000001     
   30.400000000000002        88.000000000000000        1.8500000000000001     
   30.400000000000002        88.800000000000011        1.8500000000000001     
   30.400000000000002        89.600000000000009        1.8500000000000001     
   30.400000000000002        90.400000000000006        1.8500000000000001     
   30.400000000000002        91.200000000000003        1.8500000000000001     
   30.400000000000002        92.000000000000000        1.8500000000000001     
   30.400000000000002        92.800000000000011        1.8500000000000001     
   30.400000000000002        93.600000000000009        1.8500000000000001     
   30.400000000000002        94.400000000000006        1.8500000000000001     
   30.400000000000002        95.200000000000003        1.8500000000000001     
   30.400000000000002        96.000000000000000        1.8500000000000001     
   30.400000000000002        96.800000000000011        1.8500000000000001     
   30.400000000000002        97.600000000000009        1.8500000000000001     
   30.400000000000002        98.400000000000006        1.8500000000000001     
   30.400000000000002        99.200000000000003        1.8500000000000001     
   30.400000000000002        100.00000000000000        1.8500000000000001     
   30.400000000000002        100.80000000000001        1.8500000000000001     
   30.400000000000002        101.60000000000001        1.8500000000000001     
   30.400000000000002        102.40000000000001        1.8500000000000001     

   31.200000000000003       0.80000000000000004        1.8500000000000001     
   31.200000000000003        1.6000000000000001        1.8500000000000001     
   31.200000000000003        2.4000000000000004        1.8500000000000001     
   31.200000000000003        3.2000000000000002        1.8500000000000001     
   31.200000000000003        4.0000000000000000        1.8500000000000001     
   31.200000000000003        4.8000000000000007        1.8500000000000001     
   31.200000000000003        5.6000000000000005        1.8500000000000001     
   31.200000000000003        6.4000000000000004        1.8500000000000001     
   31.200000000000003        7.2000000000000002        1.8500000000000001     
   31.200000000000003        8.0000000000000000        1.8500000000000001     
   31.200000000000003        8.8000000000000007        1.8500000000000001     
   31.200000000000003        9.6000000000000014        1.8500000000000001     
   31.200000000000003        10.400000000000000        1.8500000000000001     
   31.200000000000003        11.200000000000001        1.8500000000000001     
   31.200000000000003        12.000000000000000        1.8500000000000001     
   31.200000000000003        12.800000000000001        1.8500000000000001     
   31.200000000000003        13.600000000000001        1.8500000000000001     
   31.200000000000003        14.400000000000000        1.8500000000000001     
   31.200000000000003        15.200000000000001        1.8500000000000001     
   31.200000000000003        16.000000000000000        1.8500000000000001     
   31.200000000000003        16.800000000000001        1.8500000000000001     
   31.200000000000003        17.600000000000001        1.8500000000000001     
   31.200000000000003        18.400000000000002        1.8500000000000001     
   31.200000000000003        19.200000000000003        1.8500000000000001     
   31.200000000000003        20.000000000000000        1.8500000000000001     
   31.200000000000003        20.800000000000001        1.8500000000000001     
   31.200000000000003        21.600000000000001        1.8500000000000001     
   31.200000000000003        22.400000000000002        1.8500000000000001     
   31.200000000000003        23.200000000000003        1.8500000000000001     
   31.200000000000003        24.000000000000000        1.8500000000000001     
   31.200000000000003        24.800000000000001        1.8500000000000001     
   31.200000000000003        25.600000000000001        1.8500000000000001     
   31.200000000000003        26.400000000000002        1.8500000000000001     
   31.200000000000003        27.200000000000003        1.8500000000000001     
   31.200000000000003        28.000000000000000        1.8500000000000001     
   31.200000000000003        28.800000000000001        1.8500000000000001     
   31.200000000000003        29.600000000000001        1.8500000000000001     
   31.200000000000003        30.400000000000002        1.8500000000000001     
   31.200000000000003        31.200000000000003        1.8500000000000001     
   31.200000000000003        32.000000000000000        1.8500000000000001     
   31.200000000000003        32.800000000000004        1.8500000000000001     
   31.200000000000003        33.600000000000001        1.8500000000000001     
   31.200000000000003        34.399999999999999        1.8500000000000001     
   31.200000000000003        35.200000000000003        1.8500000000000001     
   31.200000000000003        36.000000000000000        1.8500000000000001     
   31.200000000000003        36.800000000000004        1.8500000000000001     
   31.200000000000003        37.600000000000001        2.1499999999999999     
   31.200000000000003        38.400000000000006        2.1499999999999999     
   31.200000000000003        39.200000000000003        2.1499999999999999     
   31.200000000000003        40.000000000000000        2.1499999999999999     
   31.200000000000003        40.800000000000004        2.1499999999999999     
   31.200000000000003        41.600000000000001        2.1499999999999999     
   31.200000000000003        42.400000000000006        2.1499999999999999     
   31.200000000000003        43.200000000000003        2.1499999999999999     
   31.200000000000003        44.000000000000000        2.1499999999999999     
   31.200000000000003        44.800000000000004        2.1499999999999999     
   31.200000000000003        45.600000000000001        2.1499999999999999     
   31.200000000000003        46.400000000000006        1.8500000000000001     
   31.200000000000003        47.200000000000003        1.8500000000000001     
   31.200000000000003        48.000000000000000        1.8500000000000001     
   31.200000000000003        48.800000000000004        1.8500000000000001     
   31.200000000000003        49.600000000000001        1.8500000000000001     
   31.200000000000003        50.400000000000006        1.8500000000000001     
   31.200000000000003        51.200000000000003        1.8500000000000001     
   31.200000000000003        52.000000000000000        1.8500000000000001     
   31.200000000000003        52.800000000000004        1.8500000000000001     
   31.200000000000003        53.600000000000001        1.8500000000000001     
   31.200000000000003        54.400000000000006        1.8500000000000001     
   31.200000000000003        55.200000000000003        1.8500000000000001     
   31.200000000000003        56.000000000000000        1.5500000000000000     
   31.200000000000003        56.800000000000004        1.5500000000000000     
   31.200000000000003        57.600000000000001        1.5500000000000000     
   31.200000000000003        58.400000000000006        1.5500000000000000     
   31.200000000000003        59.200000000000003        1.5500000000000000     
   31.200000000000003        60.000000000000000        1.5500000000000000     
   31.200000000000003        60.800000000000004        1.5500000000000000     
   31.200000000000003        61.600000000000001        1.5500000000000000     
   31.200000000000003        62.400000000000006        1.5500000000000000     
   31.200000000000003        63.200000000000003        1.8500000000000001     
   31.200000000000003        64.000000000000000        1.8500000000000001     
   31.200000000000003        64.799999999999997        1.8500000000000001     
   31.200000000000003        65.600000000000009        1.8500000000000001     
   31.200000000000003        66.400000000000006        1.8500000000000001     
   31.200000000000003        67.200000000000003        1.8500000000000001     
   31.200000000000003        68.000000000000000        1.8500000000000001     
   31.200000000000003        68.799999999999997        1.8500000000000001     
   31.200000000000003        69.600000000000009        1.8500000000000001     
   31.200000000000003        70.400000000000006        1.8500000000000001     
   31.200000000000003        71.200000000000003        1.8500000000000001     
   31.200000000000003        72.000000000000000        1.8500000000000001     
   31.200000000000003        72.799999999999997        1.8500000000000001     
   31.200000000000003        73.600000000000009        1.8500000000000001     
   31.200000000000003        74.400000000000006        1.8500000000000001     
   31.200000000000003        75.200000000000003        1.8500000000000001     
   31.200000000000003        76.000000000000000        1.8500000000000001     
   31.200000000000003        76.800000000000011        1.8500000000000001     
   31.200000000000003        77.600000000000009        1.8500000000000001     
   31.200000000000003        78.400000000000006        1.8500000000000001     
   31.200000000000003        79.200000000000003        1.8500000000000001     
   31.200000000000003        80.000000000000000        1.8500000000000001     
   31.200000000000003        80.800000000000011        1.8500000000000001     
   31.200000000000003        81.600000000000009        1.8500000000000001     
   31.200000000000003        82.400000000000006        1.8500000000000001     
   31.200000000000003        83.200000000000003        1.8500000000000001     
   31.200000000000003        84.000000000000000        1.8500000000000001     
   31.200000000000003        84.800000000000011        1.8500000000000001     
   31.200000000000003        85.600000000000009        1.8500000000000001     
   31.200000000000003        86.400000000000006        1.8500000000000001     
   31.200000000000003        87.200000000000003        1.8500000000000001     
   31.200000000000003        88.000000000000000        1.8500000000000001     
   31.200000000000003        88.800000000000011        1.8500000000000001     
   31.200000000000003        89.600000000000009        1.8500000000000001     
   31.200000000000003        90.400000000000006        1.8500000000000001     
   31.200000000000003        91.200000000000003        1.8500000000000001     
   31.200000000000003        92.000000000000000        1.8500000000000001     
   31.200000000000003        92.800000000000011        1.8500000000000001     
   31.200000000000003        93.600000000000009        1.8500000000000001     
   31.200000000000003        94.400000000000006        1.8500000000000001     
   31.200000000000003        95.200000000000003        1.8500000000000001     
   31.200000000000003        96.000000000000000        1.8500000000000001     
   31.200000000000003        96.800000000000011        1.8500000000000001     
   31.200000000000003        97.600000000000009        1.8500000000000001     
   31.200000000000003        98.400000000000006        1.8500000000000001     
   31.200000000000003        99.200000000000003        1.8500000000000001     
   31.200000000000003        100.00000000000000        1.8500000000000001     
   31.200000000000003        100.80000000000001        1.8500000000000001     
   31.200000000000003        101.60000000000001        1.8500000000000001     
   31.200000000000003        102.40000000000001        1.8500000000000001     

   32.000000000000000       0.80000000000000004        1.8500000000000001     
   32.000000000000000        1.6000000000000001        1.8500000000000001     
   32.000000000000000        2.4000000000000004        1.8500000000000001     
   32.000000000000000        3.2000000000000002        1.8500000000000001     
   32.000000000000000        4.0000000000000000        1.8500000000000001     
   32.000000000000000        4.8000000000000007        1.8500000000000001     
   32.000000000000000        5.6000000000000005        1.8500000000000001     
   32.000000000000000        6.4000000000000004        1.8500000000000001     
   32.000000000000000        7.2000000000000002        1.8500000000000001     
   32.000000000000000        8.0000000000000000        1.8500000000000001     
   32.000000000000000        8.8000000000000007        1.8500000000000001     
   32.000000000000000        9.6000000000000014        1.8500000000000001     
   32.000000000000000        10.400000000000000        1.8500000000000001     
   32.000000000000000        11.200000000000001        1.8500000000000001     
   32.000000000000000        12.000000000000000        1.8500000000000001     
   32.000000000000000        12.800000000000001        1.8500000000000001     
   32.000000000000000        13.600000000000001        1.8500000000000001     
   32.000000000000000        14.400000000000000        1.8500000000000001     
   32.000000000000000        15.200000000000001        1.8500000000000001     
   32.000000000000000        16.000000000000000        1.8500000000000001     
   32.000000000000000        16.800000000000001        1.8500000000000001     
   32.000000000000000        17.600000000000001        1.8500000000000001     
   32.000000000000000        18.400000000000002        1.8500000000000001     
   32.000000000000000        19.200000000000003        1.8500000000000001     
   32.000000000000000        20.000000000000000        1.8500000000000001     
   32.000000000000000        20.800000000000001        1.8500000000000001     
   32.000000000000000        21.600000000000001        1.8500000000000001     
   32.000000000000000        22.400000000000002        1.8500000000000001     
   32.000000000000000        23.200000000000003        1.8500000000000001     
   32.000000000000000        24.000000000000000        1.8500000000000001     
   32.000000000000000        24.800000000000001        1.8500000000000001     
   32.000000000000000        25.600000000000001        1.8500000000000001     
   32.000000000000000        26.400000000000002        1.8500000000000001     
   32.000000000000000        27.200000000000003        1.8500000000000001     
   32.000000000000000        28.000000000000000        1.5500000000000000     
   32.000000000000000        28.800000000000001        1.8500000000000001     
   32.000000000000000        29.600000000000001        1.8500000000000001     
   32.000000000000000        30.400000000000002        1.8500000000000001     
   32.000000000000000        31.200000000000003        1.8500000000000001     
   32.000000000000000        32.000000000000000        1.8500000000000001     
   32.000000000000000        32.800000000000004        1.8500000000000001     
   32.000000000000000        33.600000000000001        1.8500000000000001     
   32.000000000000000        34.399999999999999        1.8500000000000001     
   32.000000000000000        35.200000000000003        1.8500000000000001     
   32.000000000000000        36.000000000000000        1.8500000000000001     
   32.000000000000000        36.800000000000004        1.8500000000000001     
   32.000000000000000        37.600000000000001        2.1499999999999999     
   32.000000000000000        38.400000000000006        2.1499999999999999     
   32.000000000000000        39.200000000000003        2.1499999999999999     
   32.000000000000000        40.000000000000000        2.1499999999999999     
   32.000000000000000        40.800000000000004        2.1499999999999999     
   32.000000000000000        41.600000000000001        2.1499999999999999     
   32.000000000000000        42.400000000000006        2.1499999999999999     
   32.000000000000000        43.200000000000003        2.1499999999999999     
   32.000000000000000        44.000000000000000        2.1499999999999999     
   32.000000000000000        44.800000000000004        2.1499999999999999     
   32.000000000000000        45.600000000000001        2.1499999999999999     
   32.000000000000000        46.400000000000006        1.8500000000000001     
   32.000000000000000        47.200000000000003        1.8500000000000001     
   32.000000000000000        48.000000000000000        1.8500000000000001     
   32.000000000000000        48.800000000000004        1.8500000000000001     
   32.000000000000000        49.600000000000001        1.8500000000000001     
   32.000000000000000        50.400000000000006        1.8500000000000001     
   32.000000000000000        51.200000000000003        1.8500000000000001     
   32.000000000000000        52.000000000000000        1.8500000000000001     
   32.000000000000000        52.800000000000004        1.8500000000000001     
   32.000000000000000        53.600000000000001        1.8500000000000001     
   32.000000000000000        54.400000000000006        1.8500000000000001     
   32.000000000000000        55.200000000000003        1.8500000000000001     
   32.000000000000000        56.000000000000000        1.8500000000000001
[truncated: 894,528 more chars]
