# Supplementary material for: A first-principles phase field method for quantitatively predicting multi-composition phase separation without thermodynamic empirical parameter
Source: Nat Commun. 2019 Aug 1;10:3451. doi: 10.1038/s41467-019-11248-z (PMC6671953; doi:10.1038/s41467-019-11248-z)
Supplement: Supplementary file 3 — Source Data [file 41467_2019_11248_MOESM3_ESM.zip › supplementary-files/data-files/Fig.5/Fig5_c_Ni_100000-22.0%]

  0.80000000000000004       0.80000000000000004        1.3739947273788913     
  0.80000000000000004        1.6000000000000001        1.3730734573525074     
  0.80000000000000004        2.4000000000000004        1.3736741768318794     
  0.80000000000000004        3.2000000000000002        1.3745982817705868     
  0.80000000000000004        4.0000000000000000        1.3741720074982857     
  0.80000000000000004        4.8000000000000007        1.3740861117668337     
  0.80000000000000004        5.6000000000000005        1.3734192186454954     
  0.80000000000000004        6.4000000000000004        1.3738048201694004     
  0.80000000000000004        7.2000000000000002        1.3732698958002481     
  0.80000000000000004        8.0000000000000000        1.3722718277661858     
  0.80000000000000004        8.8000000000000007        1.3744493460179330     
  0.80000000000000004        9.6000000000000014        1.3729308534192337     
  0.80000000000000004        10.400000000000000        1.3733275747542040     
  0.80000000000000004        11.200000000000001        1.3754346730605318     
  0.80000000000000004        12.000000000000000        1.3754328770307431     
  0.80000000000000004        12.800000000000001        1.3769401020211858     
  0.80000000000000004        13.600000000000001        1.3781692834332306     
  0.80000000000000004        14.400000000000000        1.3816907434516417     
  0.80000000000000004        15.200000000000001        1.3815403275831275     
  0.80000000000000004        16.000000000000000        1.3859843420785829     
  0.80000000000000004        16.800000000000001        1.3884472897624045     
  0.80000000000000004        17.600000000000001        1.3916478598584170     
  0.80000000000000004        18.400000000000002        1.3937557933137830     
  0.80000000000000004        19.200000000000003        1.3969713545116218     
  0.80000000000000004        20.000000000000000        1.3990257500096883     
  0.80000000000000004        20.800000000000001        1.4013946918777533     
  0.80000000000000004        21.600000000000001        1.4031863016864661     
  0.80000000000000004        22.400000000000002        1.4046480821112532     
  0.80000000000000004        23.200000000000003        1.4057713515176407     
  0.80000000000000004        24.000000000000000        1.4061180895200951     
  0.80000000000000004        24.800000000000001        1.4042440292513272     
  0.80000000000000004        25.600000000000001        1.4035613867872143     
  0.80000000000000004        26.400000000000002        1.4018449620931077     
  0.80000000000000004        27.200000000000003        1.3999494973401176     
  0.80000000000000004        28.000000000000000        1.3967787564405438     
  0.80000000000000004        28.800000000000001        1.3934832280525447     
  0.80000000000000004        29.600000000000001        1.3898257027438083     
  0.80000000000000004        30.400000000000002        1.3864634311222959     
  0.80000000000000004        31.200000000000003        1.3837982873639549     
  0.80000000000000004        32.000000000000000        1.3792261840750404     
  0.80000000000000004        32.800000000000004        1.3760770314227602     
  0.80000000000000004        33.600000000000001        1.3730841550385100     
  0.80000000000000004        34.399999999999999        1.3708565026325541     
  0.80000000000000004        35.200000000000003        1.3682926147860452     
  0.80000000000000004        36.000000000000000        1.3677839189294105     
  0.80000000000000004        36.800000000000004        1.3661442124377075     
  0.80000000000000004        37.600000000000001        1.3649150088205453     
  0.80000000000000004        38.400000000000006        1.3653793578816771     
  0.80000000000000004        39.200000000000003        1.3660650759092712     
  0.80000000000000004        40.000000000000000        1.3672648415674178     
  0.80000000000000004        40.800000000000004        1.3693468037585976     
  0.80000000000000004        41.600000000000001        1.3718834994350466     
  0.80000000000000004        42.400000000000006        1.3753902404179712     
  0.80000000000000004        43.200000000000003        1.3774470496297562     
  0.80000000000000004        44.000000000000000        1.3801359253612726     
  0.80000000000000004        44.800000000000004        1.3829739995446644     
  0.80000000000000004        45.600000000000001        1.3865159922299279     
  0.80000000000000004        46.400000000000006        1.3900222811623251     
  0.80000000000000004        47.200000000000003        1.3920371126622475     
  0.80000000000000004        48.000000000000000        1.3941964507642146     
  0.80000000000000004        48.800000000000004        1.3970779037360104     
  0.80000000000000004        49.600000000000001        1.3985077713747103     
  0.80000000000000004        50.400000000000006        1.3992196308384930     
  0.80000000000000004        51.200000000000003        1.3992096960218865     
  0.80000000000000004        52.000000000000000        1.3996470197513711     
  0.80000000000000004        52.800000000000004        1.3992867409127017     
  0.80000000000000004        53.600000000000001        1.3984825477163156     
  0.80000000000000004        54.400000000000006        1.3966233783092825     
  0.80000000000000004        55.200000000000003        1.3950883049058369     
  0.80000000000000004        56.000000000000000        1.3931987243564998     
  0.80000000000000004        56.800000000000004        1.3909745353598675     
  0.80000000000000004        57.600000000000001        1.3892586729230247     
  0.80000000000000004        58.400000000000006        1.3859552418314909     
  0.80000000000000004        59.200000000000003        1.3844346545925035     
  0.80000000000000004        60.000000000000000        1.3814021986205220     
  0.80000000000000004        60.800000000000004        1.3807663855314742     
  0.80000000000000004        61.600000000000001        1.3796540943990587     
  0.80000000000000004        62.400000000000006        1.3787972865424096     
  0.80000000000000004        63.200000000000003        1.3783086873506827     
  0.80000000000000004        64.000000000000000        1.3781483459798187     
  0.80000000000000004        64.799999999999997        1.3779512204834199     
  0.80000000000000004        65.600000000000009        1.3775534041649189     
  0.80000000000000004        66.400000000000006        1.3773272159346477     
  0.80000000000000004        67.200000000000003        1.3775458267869578     
  0.80000000000000004        68.000000000000000        1.3780498387917848     
  0.80000000000000004        68.799999999999997        1.3788686162744450     
  0.80000000000000004        69.600000000000009        1.3793458958550984     
  0.80000000000000004        70.400000000000006        1.3798109482204519     
  0.80000000000000004        71.200000000000003        1.3809549275638944     
  0.80000000000000004        72.000000000000000        1.3817436871779492     
  0.80000000000000004        72.799999999999997        1.3828717551603276     
  0.80000000000000004        73.600000000000009        1.3851836178270602     
  0.80000000000000004        74.400000000000006        1.3861212006081520     
  0.80000000000000004        75.200000000000003        1.3874389522140276     
  0.80000000000000004        76.000000000000000        1.3887980332738719     
  0.80000000000000004        76.800000000000011        1.3889539461621487     
  0.80000000000000004        77.600000000000009        1.3938661156527528     
  0.80000000000000004        78.400000000000006        1.3946276269659019     
  0.80000000000000004        79.200000000000003        1.3970507368160294     
  0.80000000000000004        80.000000000000000        1.3962786418351951     
  0.80000000000000004        80.800000000000011        1.3964339510260577     
  0.80000000000000004        81.600000000000009        1.3959541629234360     
  0.80000000000000004        82.400000000000006        1.3949597147351658     
  0.80000000000000004        83.200000000000003        1.3952798431012559     
  0.80000000000000004        84.000000000000000        1.3925903234520094     
  0.80000000000000004        84.800000000000011        1.3905082028273053     
  0.80000000000000004        85.600000000000009        1.3881578138202200     
  0.80000000000000004        86.400000000000006        1.3838032895468586     
  0.80000000000000004        87.200000000000003        1.3817285842942102     
  0.80000000000000004        88.000000000000000        1.3792185952713425     
  0.80000000000000004        88.800000000000011        1.3767768930539417     
  0.80000000000000004        89.600000000000009        1.3744562130546278     
  0.80000000000000004        90.400000000000006        1.3724150354135218     
  0.80000000000000004        91.200000000000003        1.3706917940495076     
  0.80000000000000004        92.000000000000000        1.3695754547673871     
  0.80000000000000004        92.800000000000011        1.3673403826817057     
  0.80000000000000004        93.600000000000009        1.3706201149067407     
  0.80000000000000004        94.400000000000006        1.3683810843464626     
  0.80000000000000004        95.200000000000003        1.3690192320578201     
  0.80000000000000004        96.000000000000000        1.3688933535948569     
  0.80000000000000004        96.800000000000011        1.3703798525178725     
  0.80000000000000004        97.600000000000009        1.3735358037646523     
  0.80000000000000004        98.400000000000006        1.3709127685701681     
  0.80000000000000004        99.200000000000003        1.3713301148632231     
  0.80000000000000004        100.00000000000000        1.3718658840820752     
  0.80000000000000004        100.80000000000001        1.3725687177439971     
  0.80000000000000004        101.60000000000001        1.3733912020630004     
  0.80000000000000004        102.40000000000001        1.3744232204992761     

   1.6000000000000001       0.80000000000000004        1.3736254877537755     
   1.6000000000000001        1.6000000000000001        1.3734152594317037     
   1.6000000000000001        2.4000000000000004        1.3735414204028062     
   1.6000000000000001        3.2000000000000002        1.3741054604392167     
   1.6000000000000001        4.0000000000000000        1.3731337538981403     
   1.6000000000000001        4.8000000000000007        1.3742893321756131     
   1.6000000000000001        5.6000000000000005        1.3736555533917065     
   1.6000000000000001        6.4000000000000004        1.3734145236655488     
   1.6000000000000001        7.2000000000000002        1.3734244426512154     
   1.6000000000000001        8.0000000000000000        1.3728610766615781     
   1.6000000000000001        8.8000000000000007        1.3736170919501955     
   1.6000000000000001        9.6000000000000014        1.3740422743745753     
   1.6000000000000001        10.400000000000000        1.3741996895001143     
   1.6000000000000001        11.200000000000001        1.3754344489564518     
   1.6000000000000001        12.000000000000000        1.3760691224170294     
   1.6000000000000001        12.800000000000001        1.3769725402192614     
   1.6000000000000001        13.600000000000001        1.3777575939664701     
   1.6000000000000001        14.400000000000000        1.3797318541764823     
   1.6000000000000001        15.200000000000001        1.3812786888534387     
   1.6000000000000001        16.000000000000000        1.3840021322163036     
   1.6000000000000001        16.800000000000001        1.3860091448364154     
   1.6000000000000001        17.600000000000001        1.3882519533035147     
   1.6000000000000001        18.400000000000002        1.3901162036142478     
   1.6000000000000001        19.200000000000003        1.3939053261118739     
   1.6000000000000001        20.000000000000000        1.3943236410136499     
   1.6000000000000001        20.800000000000001        1.3963729931886513     
   1.6000000000000001        21.600000000000001        1.3974572950152100     
   1.6000000000000001        22.400000000000002        1.3981629217279257     
   1.6000000000000001        23.200000000000003        1.3996267073422801     
   1.6000000000000001        24.000000000000000        1.3995498210000314     
   1.6000000000000001        24.800000000000001        1.3989671943856647     
   1.6000000000000001        25.600000000000001        1.3993139530497669     
   1.6000000000000001        26.400000000000002        1.3965453909412164     
   1.6000000000000001        27.200000000000003        1.3950963448896165     
   1.6000000000000001        28.000000000000000        1.3931893685210723     
   1.6000000000000001        28.800000000000001        1.3901181836177530     
   1.6000000000000001        29.600000000000001        1.3870989925110750     
   1.6000000000000001        30.400000000000002        1.3837898069674857     
   1.6000000000000001        31.200000000000003        1.3806855754487064     
   1.6000000000000001        32.000000000000000        1.3777252572459031     
   1.6000000000000001        32.800000000000004        1.3750825054109548     
   1.6000000000000001        33.600000000000001        1.3723772443600870     
   1.6000000000000001        34.399999999999999        1.3700914981680721     
   1.6000000000000001        35.200000000000003        1.3686667753427537     
   1.6000000000000001        36.000000000000000        1.3652299085900657     
   1.6000000000000001        36.800000000000004        1.3677754196825005     
   1.6000000000000001        37.600000000000001        1.3672749357430287     
   1.6000000000000001        38.400000000000006        1.3668062546463040     
   1.6000000000000001        39.200000000000003        1.3680266706166038     
   1.6000000000000001        40.000000000000000        1.3696528995603483     
   1.6000000000000001        40.800000000000004        1.3713037015635432     
   1.6000000000000001        41.600000000000001        1.3745733438888732     
   1.6000000000000001        42.400000000000006        1.3785369116809432     
   1.6000000000000001        43.200000000000003        1.3811003525031398     
   1.6000000000000001        44.000000000000000        1.3866437690453681     
   1.6000000000000001        44.800000000000004        1.3883014924508024     
   1.6000000000000001        45.600000000000001        1.3924226990737081     
   1.6000000000000001        46.400000000000006        1.3962195083394702     
   1.6000000000000001        47.200000000000003        1.3989668515835703     
   1.6000000000000001        48.000000000000000        1.4018757700667874     
   1.6000000000000001        48.800000000000004        1.4043472929842475     
   1.6000000000000001        49.600000000000001        1.4056087785381635     
   1.6000000000000001        50.400000000000006        1.4054125788330571     
   1.6000000000000001        51.200000000000003        1.4071071515947386     
   1.6000000000000001        52.000000000000000        1.4069277533009201     
   1.6000000000000001        52.800000000000004        1.4060797141945074     
   1.6000000000000001        53.600000000000001        1.4042133017356500     
   1.6000000000000001        54.400000000000006        1.4023652893168095     
   1.6000000000000001        55.200000000000003        1.3996723364298815     
   1.6000000000000001        56.000000000000000        1.3973551167227585     
   1.6000000000000001        56.800000000000004        1.3944120963364834     
   1.6000000000000001        57.600000000000001        1.3912191017462763     
   1.6000000000000001        58.400000000000006        1.3890885796973296     
   1.6000000000000001        59.200000000000003        1.3856742525330115     
   1.6000000000000001        60.000000000000000        1.3829493655180090     
   1.6000000000000001        60.800000000000004        1.3809390356242637     
   1.6000000000000001        61.600000000000001        1.3794008606452510     
   1.6000000000000001        62.400000000000006        1.3774071765278242     
   1.6000000000000001        63.200000000000003        1.3765431638715737     
   1.6000000000000001        64.000000000000000        1.3762419696630719     
   1.6000000000000001        64.799999999999997        1.3759389276939562     
   1.6000000000000001        65.600000000000009        1.3759318762727339     
   1.6000000000000001        66.400000000000006        1.3757153362060182     
   1.6000000000000001        67.200000000000003        1.3764826122119598     
   1.6000000000000001        68.000000000000000        1.3777394631521322     
   1.6000000000000001        68.799999999999997        1.3792278010640491     
   1.6000000000000001        69.600000000000009        1.3805691994018858     
   1.6000000000000001        70.400000000000006        1.3822893667918756     
   1.6000000000000001        71.200000000000003        1.3844275977342806     
   1.6000000000000001        72.000000000000000        1.3865214352560586     
   1.6000000000000001        72.799999999999997        1.3891454342509151     
   1.6000000000000001        73.600000000000009        1.3896942916449757     
   1.6000000000000001        74.400000000000006        1.3931880669322394     
   1.6000000000000001        75.200000000000003        1.3954986708666235     
   1.6000000000000001        76.000000000000000        1.3977917105243389     
   1.6000000000000001        76.800000000000011        1.3997214058351302     
   1.6000000000000001        77.600000000000009        1.4026781371874917     
   1.6000000000000001        78.400000000000006        1.4031848167090011     
   1.6000000000000001        79.200000000000003        1.4041365549466738     
   1.6000000000000001        80.000000000000000        1.4043628565640947     
   1.6000000000000001        80.800000000000011        1.4041086523096451     
   1.6000000000000001        81.600000000000009        1.4031470428966462     
   1.6000000000000001        82.400000000000006        1.4023550129153368     
   1.6000000000000001        83.200000000000003        1.3998484454340165     
   1.6000000000000001        84.000000000000000        1.3974902358606616     
   1.6000000000000001        84.800000000000011        1.3948160142324528     
   1.6000000000000001        85.600000000000009        1.3915227978384670     
   1.6000000000000001        86.400000000000006        1.3875432012165216     
   1.6000000000000001        87.200000000000003        1.3843680033402392     
   1.6000000000000001        88.000000000000000        1.3821968707018562     
   1.6000000000000001        88.800000000000011        1.3776091915091926     
   1.6000000000000001        89.600000000000009        1.3759363540786955     
   1.6000000000000001        90.400000000000006        1.3707248702442283     
   1.6000000000000001        91.200000000000003        1.3704616660476900     
   1.6000000000000001        92.000000000000000        1.3694017654418009     
   1.6000000000000001        92.800000000000011        1.3684316097402771     
   1.6000000000000001        93.600000000000009        1.3675912214061787     
   1.6000000000000001        94.400000000000006        1.3679444960586395     
   1.6000000000000001        95.200000000000003        1.3683468334197304     
   1.6000000000000001        96.000000000000000        1.3675974716870756     
   1.6000000000000001        96.800000000000011        1.3690258893386549     
   1.6000000000000001        97.600000000000009        1.3682416504381449     
   1.6000000000000001        98.400000000000006        1.3693581946378728     
   1.6000000000000001        99.200000000000003        1.3709625897901172     
   1.6000000000000001        100.00000000000000        1.3715008223348730     
   1.6000000000000001        100.80000000000001        1.3718831386075412     
   1.6000000000000001        101.60000000000001        1.3725603440709950     
   1.6000000000000001        102.40000000000001        1.3736149034616607     

   2.4000000000000004       0.80000000000000004        1.3736255603515310     
   2.4000000000000004        1.6000000000000001        1.3730071845941247     
   2.4000000000000004        2.4000000000000004        1.3730171616763536     
   2.4000000000000004        3.2000000000000002        1.3737748485781749     
   2.4000000000000004        4.0000000000000000        1.3730003492159490     
   2.4000000000000004        4.8000000000000007        1.3744323781158956     
   2.4000000000000004        5.6000000000000005        1.3742322727267593     
   2.4000000000000004        6.4000000000000004        1.3741947787694706     
   2.4000000000000004        7.2000000000000002        1.3740564527353409     
   2.4000000000000004        8.0000000000000000        1.3744152605681790     
   2.4000000000000004        8.8000000000000007        1.3749288091087526     
   2.4000000000000004        9.6000000000000014        1.3759674488201747     
   2.4000000000000004        10.400000000000000        1.3754383901960410     
   2.4000000000000004        11.200000000000001        1.3759132902728199     
   2.4000000000000004        12.000000000000000        1.3761485635493442     
   2.4000000000000004        12.800000000000001        1.3770524488612561     
   2.4000000000000004        13.600000000000001        1.3768582407847323     
   2.4000000000000004        14.400000000000000        1.3792033195645641     
   2.4000000000000004        15.200000000000001        1.3816567962946860     
   2.4000000000000004        16.000000000000000        1.3829807954266977     
   2.4000000000000004        16.800000000000001        1.3834585320265562     
   2.4000000000000004        17.600000000000001        1.3855332558298421     
   2.4000000000000004        18.400000000000002        1.3866926454373170     
   2.4000000000000004        19.200000000000003        1.3903447608868307     
   2.4000000000000004        20.000000000000000        1.3896004005666673     
   2.4000000000000004        20.800000000000001        1.3909055574622768     
   2.4000000000000004        21.600000000000001        1.3923561155932036     
   2.4000000000000004        22.400000000000002        1.3935199411541666     
   2.4000000000000004        23.200000000000003        1.3946110795189393     
   2.4000000000000004        24.000000000000000        1.3942492299616800     
   2.4000000000000004        24.800000000000001        1.3939237158246194     
   2.4000000000000004        25.600000000000001        1.3935305883809350     
   2.4000000000000004        26.400000000000002        1.3920991594095908     
   2.4000000000000004        27.200000000000003        1.3913018609675454     
   2.4000000000000004        28.000000000000000        1.3892124242841162     
   2.4000000000000004        28.800000000000001        1.3869993563018728     
   2.4000000000000004        29.600000000000001        1.3847397851876937     
   2.4000000000000004        30.400000000000002        1.3816288989762788     
   2.4000000000000004        31.200000000000003        1.3798664304568620     
   2.4000000000000004        32.000000000000000        1.3767888182781869     
   2.4000000000000004        32.800000000000004        1.3737149012635528     
   2.4000000000000004        33.600000000000001        1.3720018361710486     
   2.4000000000000004        34.399999999999999        1.3692598843929862     
   2.4000000000000004        35.200000000000003        1.3680376581382827     
   2.4000000000000004        36.000000000000000        1.3668470321686241     
   2.4000000000000004        36.800000000000004        1.3669252014840374     
   2.4000000000000004        37.600000000000001        1.3666017592430166     
   2.4000000000000004        38.400000000000006        1.3683870977231869     
   2.4000000000000004        39.200000000000003        1.3704643693296921     
   2.4000000000000004        40.000000000000000        1.3740855853951865     
   2.4000000000000004        40.800000000000004        1.3748758086102140     
   2.4000000000000004        41.600000000000001        1.3783631690388014     
   2.4000000000000004        42.400000000000006        1.3829910051817846     
   2.4000000000000004        43.200000000000003        1.3867809492075969     
   2.4000000000000004        44.000000000000000        1.3903521109348997     
   2.4000000000000004        44.800000000000004        1.3943172336621146     
   2.4000000000000004        45.600000000000001        1.3988105237642872     
   2.4000000000000004        46.400000000000006        1.4027616833880892     
   2.4000000000000004        47.200000000000003        1.4055311758073588     
   2.4000000000000004        48.000000000000000        1.4093664220238915     
   2.4000000000000004        48.800000000000004        1.4118379660635421     
   2.4000000000000004        49.600000000000001        1.4133074937278136     
   2.4000000000000004        50.400000000000006        1.4148376062042247     
   2.4000000000000004        51.200000000000003        1.4147361285289173     
   2.4000000000000004        52.000000000000000        1.4134064820608208     
   2.4000000000000004        52.800000000000004        1.4117395302417628     
   2.4000000000000004        53.600000000000001        1.4115508330328008     
   2.4000000000000004        54.400000000000006        1.4090981731569427     
   2.4000000000000004        55.200000000000003        1.4058089170811188     
   2.4000000000000004        56.000000000000000        1.4023985350459867     
   2.4000000000000004        56.800000000000004        1.3988794907706514     
   2.4000000000000004        57.600000000000001        1.3958762622070096     
   2.4000000000000004        58.400000000000006        1.3922389774580037     
   2.4000000000000004        59.200000000000003        1.3876992035216082     
   2.4000000000000004        60.000000000000000        1.3838888341204196     
   2.4000000000000004        60.800000000000004        1.3818980961832374     
   2.4000000000000004        61.600000000000001        1.3792341488512969     
   2.4000000000000004        62.400000000000006        1.3783554228084172     
   2.4000000000000004        63.200000000000003        1.3756964378890015     
   2.4000000000000004        64.000000000000000        1.3747949551273124     
   2.4000000000000004        64.799999999999997        1.3737602281813803     
   2.4000000000000004        65.600000000000009        1.3739626880645570     
   2.4000000000000004        66.400000000000006        1.3742140392977868     
   2.4000000000000004        67.200000000000003        1.3753106239207573     
   2.4000000000000004        68.000000000000000        1.3765055239774631     
   2.4000000000000004        68.799999999999997        1.3791648720325120     
   2.4000000000000004        69.600000000000009        1.3811826258544972     
   2.4000000000000004        70.400000000000006        1.3846512461363951     
   2.4000000000000004        71.200000000000003        1.3876833868222571     
   2.4000000000000004        72.000000000000000        1.3897489934036042     
   2.4000000000000004        72.799999999999997        1.3923920832415406     
   2.4000000000000004        73.600000000000009        1.3958286641448030     
   2.4000000000000004        74.400000000000006        1.4005448547976620     
   2.4000000000000004        75.200000000000003        1.4023491701552355     
   2.4000000000000004        76.000000000000000        1.4054812453097283     
   2.4000000000000004        76.800000000000011        1.4078061447383792     
   2.4000000000000004        77.600000000000009        1.4088880267097512     
   2.4000000000000004        78.400000000000006        1.4115281363435570     
   2.4000000000000004        79.200000000000003        1.4124425812446351     
   2.4000000000000004        80.000000000000000        1.4127655677095630     
   2.4000000000000004        80.800000000000011        1.4119876539998419     
   2.4000000000000004        81.600000000000009        1.4109118094408721     
   2.4000000000000004        82.400000000000006        1.4091541616082270     
   2.4000000000000004        83.200000000000003        1.4048482078434561     
   2.4000000000000004        84.000000000000000        1.4023049669314225     
   2.4000000000000004        84.800000000000011        1.3990986197942077     
   2.4000000000000004        85.600000000000009        1.3951966746521811     
   2.4000000000000004        86.400000000000006        1.3920390812496164     
   2.4000000000000004        87.200000000000003        1.3874156227970222     
   2.4000000000000004        88.000000000000000        1.3834247500478980     
   2.4000000000000004        88.800000000000011        1.3797228598787181     
   2.4000000000000004        89.600000000000009        1.3761012114731974     
   2.4000000000000004        90.400000000000006        1.3735493635101139     
   2.4000000000000004        91.200000000000003        1.3724094415887926     
   2.4000000000000004        92.000000000000000        1.3691193367458390     
   2.4000000000000004        92.800000000000011        1.3675103743028214     
   2.4000000000000004        93.600000000000009        1.3674231518367699     
   2.4000000000000004        94.400000000000006        1.3670047116151216     
   2.4000000000000004        95.200000000000003        1.3679009330902887     
   2.4000000000000004        96.000000000000000        1.3678605962669768     
   2.4000000000000004        96.800000000000011        1.3680531463358219     
   2.4000000000000004        97.600000000000009        1.3686904414466792     
   2.4000000000000004        98.400000000000006        1.3691451897228004     
   2.4000000000000004        99.200000000000003        1.3702761437092494     
   2.4000000000000004        100.00000000000000        1.3709417125067875     
   2.4000000000000004        100.80000000000001        1.3715965308983955     
   2.4000000000000004        101.60000000000001        1.3722883964810479     
   2.4000000000000004        102.40000000000001        1.3717115648921152     

   3.2000000000000002       0.80000000000000004        1.3722097746491813     
   3.2000000000000002        1.6000000000000001        1.3724434180521312     
   3.2000000000000002        2.4000000000000004        1.3730140362564016     
   3.2000000000000002        3.2000000000000002        1.3738153096892536     
   3.2000000000000002        4.0000000000000000        1.3741865188381295     
   3.2000000000000002        4.8000000000000007        1.3755872009583958     
   3.2000000000000002        5.6000000000000005        1.3746704396442755     
   3.2000000000000002        6.4000000000000004        1.3749144605709944     
   3.2000000000000002        7.2000000000000002        1.3752217256986794     
   3.2000000000000002        8.0000000000000000        1.3757168799590405     
   3.2000000000000002        8.8000000000000007        1.3757428839228973     
   3.2000000000000002        9.6000000000000014        1.3764739599367533     
   3.2000000000000002        10.400000000000000        1.3764940713302880     
   3.2000000000000002        11.200000000000001        1.3767997708712403     
   3.2000000000000002        12.000000000000000        1.3770922790289215     
   3.2000000000000002        12.800000000000001        1.3773828316723005     
   3.2000000000000002        13.600000000000001        1.3783292032850725     
   3.2000000000000002        14.400000000000000        1.3803437760340038     
   3.2000000000000002        15.200000000000001        1.3790704237104201     
   3.2000000000000002        16.000000000000000        1.3813212646342772     
   3.2000000000000002        16.800000000000001        1.3816737324157140     
   3.2000000000000002        17.600000000000001        1.3823685719087913     
   3.2000000000000002        18.400000000000002        1.3834267219316483     
   3.2000000000000002        19.200000000000003        1.3845884938669475     
   3.2000000000000002        20.000000000000000        1.3849987251131517     
   3.2000000000000002        20.800000000000001        1.3863252513678215     
   3.2000000000000002        21.600000000000001        1.3879957281888728     
   3.2000000000000002        22.400000000000002        1.3882172489361695     
   3.2000000000000002        23.200000000000003        1.3886718438308485     
   3.2000000000000002        24.000000000000000        1.3891038059528291     
   3.2000000000000002        24.800000000000001        1.3886531076253268     
   3.2000000000000002        25.600000000000001        1.3881534607530204     
   3.2000000000000002        26.400000000000002        1.3891444148449890     
   3.2000000000000002        27.200000000000003        1.3874364131064636     
   3.2000000000000002        28.000000000000000        1.3857394349821308     
   3.2000000000000002        28.800000000000001        1.3832088832032976     
   3.2000000000000002        29.600000000000001        1.3833295341674743     
   3.2000000000000002        30.400000000000002        1.3806504721034949     
   3.2000000000000002        31.200000000000003        1.3783209550861601     
   3.2000000000000002        32.000000000000000        1.3757794296866888     
   3.2000000000000002        32.800000000000004        1.3724500508377655     
   3.2000000000000002        33.600000000000001        1.3720324688299632     
   3.2000000000000002        34.399999999999999        1.3703515614255084     
   3.2000000000000002        35.200000000000003        1.3699370866940181     
   3.2000000000000002        36.000000000000000        1.3680027719975072     
   3.2000000000000002        36.800000000000004        1.3683680821864197     
   3.2000000000000002        37.600000000000001        1.3693908376207995     
   3.2000000000000002        38.400000000000006        1.3702052571217556     
   3.2000000000000002        39.200000000000003        1.3723648615319908     
   3.2000000000000002        40.000000000000000        1.3748746665835017     
   3.2000000000000002        40.800000000000004        1.3786313233494019     
   3.2000000000000002        41.600000000000001        1.3848071072827584     
   3.2000000000000002        42.400000000000006        1.3866159017240065     
   3.2000000000000002        43.200000000000003        1.3909439092580533     
   3.2000000000000002        44.000000000000000        1.3955262162211808     
   3.2000000000000002        44.800000000000004        1.4006227529297401     
   3.2000000000000002        45.600000000000001        1.4050741061764871     
   3.2000000000000002        46.400000000000006        1.4090067683823431     
   3.2000000000000002        47.200000000000003        1.4140127246596381     
   3.2000000000000002        48.000000000000000        1.4172131828681684     
   3.2000000000000002        48.800000000000004        1.4204101781868339     
   3.2000000000000002        49.600000000000001        1.4226651899832818     
   3.2000000000000002        50.400000000000006        1.4234616420237645     
   3.2000000000000002        51.200000000000003        1.4232090703146334     
   3.2000000000000002        52.000000000000000        1.4245524564493794     
   3.2000000000000002        52.800000000000004        1.4211663829927816     
   3.2000000000000002        53.600000000000001        1.4188035062340583     
   3.2000000000000002        54.400000000000006        1.4166678434721915     
   3.2000000000000002        55.200000000000003        1.4131847599456493     
   3.2000000000000002        56.000000000000000        1.4083504000072715     
   3.2000000000000002        56.800000000000004        1.4046837305042918     
   3.2000000000000002        57.600000000000001        1.4004877947808569     
   3.2000000000000002        58.400000000000006        1.3960215039233905     
   3.2000000000000002        59.200000000000003        1.3908805134390625     
   3.2000000000000002        60.000000000000000        1.3863361616662577     
   3.2000000000000002        60.800000000000004        1.3829899297113639     
   3.2000000000000002        61.600000000000001        1.3795870304168740     
   3.2000000000000002        62.400000000000006        1.3768862015762795     
   3.2000000000000002        63.200000000000003        1.3748451866746643     
   3.2000000000000002        64.000000000000000        1.3733973380676108     
   3.2000000000000002        64.799999999999997        1.3730732848897851     
   3.2000000000000002        65.600000000000009        1.3721691154472149     
   3.2000000000000002        66.400000000000006        1.3731684061082630     
   3.2000000000000002        67.200000000000003        1.3735787349850066     
   3.2000000000000002        68.000000000000000        1.3744147019460251     
   3.2000000000000002        68.799999999999997        1.3792230001438399     
   3.2000000000000002        69.600000000000009        1.3823652886480473     
   3.2000000000000002        70.400000000000006        1.3853832763497429     
   3.2000000000000002        71.200000000000003        1.3893263164179532     
   3.2000000000000002        72.000000000000000        1.3930723095642745     
   3.2000000000000002        72.799999999999997        1.3968363793129568     
   3.2000000000000002        73.600000000000009        1.4014763286556866     
   3.2000000000000002        74.400000000000006        1.4054502529104920     
   3.2000000000000002        75.200000000000003        1.4094359909049794     
   3.2000000000000002        76.000000000000000        1.4130322498910173     
   3.2000000000000002        76.800000000000011        1.4158952005645349     
   3.2000000000000002        77.600000000000009        1.4185168118006912     
   3.2000000000000002        78.400000000000006        1.4196515066970781     
   3.2000000000000002        79.200000000000003        1.4204106688444107     
   3.2000000000000002        80.000000000000000        1.4203372052036505     
   3.2000000000000002        80.800000000000011        1.4197592756026638     
   3.2000000000000002        81.600000000000009        1.4169693834681312     
   3.2000000000000002        82.400000000000006        1.4152267209172003     
   3.2000000000000002        83.200000000000003        1.4120772441977583     
   3.2000000000000002        84.000000000000000        1.4083294721274848     
   3.2000000000000002        84.800000000000011        1.4045012008497997     
   3.2000000000000002        85.600000000000009        1.3997165618394301     
   3.2000000000000002        86.400000000000006        1.3951064962230717     
   3.2000000000000002        87.200000000000003        1.3913264895797111     
   3.2000000000000002        88.000000000000000        1.3868304281007333     
   3.2000000000000002        88.800000000000011        1.3814840663185877     
   3.2000000000000002        89.600000000000009        1.3790262032985945     
   3.2000000000000002        90.400000000000006        1.3761256348494848     
   3.2000000000000002        91.200000000000003        1.3722041313410973     
   3.2000000000000002        92.000000000000000        1.3705335825469454     
   3.2000000000000002        92.800000000000011        1.3689722487665770     
   3.2000000000000002        93.600000000000009        1.3716980281798041     
   3.2000000000000002        94.400000000000006        1.3663177921636194     
   3.2000000000000002        95.200000000000003        1.3678754957707027     
   3.2000000000000002        96.000000000000000        1.3674405482990157     
   3.2000000000000002        96.800000000000011        1.3674986862978062     
   3.2000000000000002        97.600000000000009        1.3675098499117295     
   3.2000000000000002        98.400000000000006        1.3688701796017997     
   3.2000000000000002        99.200000000000003        1.3693615748466499     
   3.2000000000000002        100.00000000000000        1.3703357149479034     
   3.2000000000000002        100.80000000000001        1.3706866545496401     
   3.2000000000000002        101.60000000000001        1.3717506939441273     
   3.2000000000000002        102.40000000000001        1.3716977414335574     

   4.0000000000000000       0.80000000000000004        1.3721680268143233     
   4.0000000000000000        1.6000000000000001        1.3727049880338813     
   4.0000000000000000        2.4000000000000004        1.3729398157036199     
   4.0000000000000000        3.2000000000000002        1.3737366807556441     
   4.0000000000000000        4.0000000000000000        1.3737566587379981     
   4.0000000000000000        4.8000000000000007        1.3746616338410322     
   4.0000000000000000        5.6000000000000005        1.3750116890690636     
   4.0000000000000000        6.4000000000000004        1.3756759990820764     
   4.0000000000000000        7.2000000000000002        1.3759970269301112     
   4.0000000000000000        8.0000000000000000        1.3755508935417353     
   4.0000000000000000        8.8000000000000007        1.3775822295643823     
   4.0000000000000000        9.6000000000000014        1.3773744411222391     
   4.0000000000000000        10.400000000000000        1.3775270348666435     
   4.0000000000000000        11.200000000000001        1.3778480229018510     
   4.0000000000000000        12.000000000000000        1.3776118400333630     
   4.0000000000000000        12.800000000000001        1.3782629487756515     
   4.0000000000000000        13.600000000000001        1.3785167088827215     
   4.0000000000000000        14.400000000000000        1.3778476183667097     
   4.0000000000000000        15.200000000000001        1.3787842698583397     
   4.0000000000000000        16.000000000000000        1.3790130364163911     
   4.0000000000000000        16.800000000000001        1.3796764057839299     
   4.0000000000000000        17.600000000000001        1.3777991415412520     
   4.0000000000000000        18.400000000000002        1.3789718516912997     
   4.0000000000000000        19.200000000000003        1.3802989506432088     
   4.0000000000000000        20.000000000000000        1.3807991797915331     
   4.0000000000000000        20.800000000000001        1.3815642989864305     
   4.0000000000000000        21.600000000000001        1.3823245020725157     
   4.0000000000000000        22.400000000000002        1.3834758863004473     
   4.0000000000000000        23.200000000000003        1.3843854404887665     
   4.0000000000000000        24.000000000000000        1.3847728989883958     
   4.0000000000000000        24.800000000000001        1.3849861641120196     
   4.0000000000000000        25.600000000000001        1.3853016803266200     
   4.0000000000000000        26.400000000000002        1.3853588977347988     
   4.0000000000000000        27.200000000000003        1.3845596642842524     
   4.0000000000000000        28.000000000000000        1.3823930147677927     
   4.0000000000000000        28.800000000000001        1.3820383486757761     
   4.0000000000000000        29.600000000000001        1.3808377011533599     
   4.0000000000000000        30.400000000000002        1.3796698139045591     
   4.0000000000000000        31.200000000000003        1.3777149685730625     
   4.0000000000000000        32.000000000000000        1.3765121091541328     
   4.0000000000000000        32.800000000000004        1.3741794582102391     
   4.0000000000000000        33.600000000000001        1.3721717281983306     
   4.0000000000000000        34.399999999999999        1.3718553699722225     
   4.0000000000000000        35.200000000000003        1.3695662198145193     
   4.0000000000000000        36.000000000000000        1.3692254146794407     
   4.0000000000000000        36.800000000000004        1.3699166692476035     
   4.0000000000000000        37.600000000000001        1.3707957744311829     
   4.0000000000000000        38.400000000000006        1.3724452400055100     
   4.0000000000000000        39.200000000000003        1.3743452162205334     
   4.0000000000000000        40.000000000000000        1.3775158076426754     
   4.0000000000000000        40.800000000000004        1.3809392055569700     
   4.0000000000000000        41.600000000000001        1.3847773467663114     
   4.0000000000000000        42.400000000000006        1.3890801132529351     
   4.0000000000000000        43.200000000000003        1.3959185130420004     
   4.0000000000000000        44.000000000000000        1.4013045959709249     
   4.0000000000000000        44.800000000000004        1.4066578970372969     
   4.0000000000000000        45.600000000000001        1.4137390213185523     
   4.0000000000000000        46.400000000000006        1.4168404154556264     
   4.0000000000000000        47.200000000000003        1.4214236166248837     
   4.0000000000000000        48.000000000000000        1.4260556096001544     
   4.0000000000000000        48.800000000000004        1.4287452366211977     
   4.0000000000000000        49.600000000000001        1.4320970236838586     
   4.0000000000000000        50.400000000000006        1.4324674015633785     
   4.0000000000000000        51.200000000000003        1.4330171605872091     
   4.0000000000000000        52.000000000000000        1.4319621991055598     
   4.0000000000000000        52.800000000000004        1.4303449814987337     
   4.0000000000000000        53.600000000000001        1.4272692106480718     
   4.0000000000000000        54.400000000000006        1.4243691066927113     
   4.0000000000000000        55.200000000000003        1.4211069958768052     
   4.0000000000000000        56.000000000000000        1.4151735232089913     
   4.0000000000000000        56.800000000000004        1.4095041107443098     
   4.0000000000000000        57.600000000000001        1.4043477379027576     
   4.0000000000000000        58.400000000000006        1.4008109669742930     
   4.0000000000000000        59.200000000000003        1.3947257545499010     
   4.0000000000000000        60.000000000000000        1.3897000175886820     
   4.0000000000000000        60.800000000000004        1.3849030336966690     
   4.0000000000000000        61.600000000000001        1.3820415685087266     
   4.0000000000000000        62.400000000000006        1.3770370424631377     
   4.0000000000000000        63.200000000000003        1.3741527957392603     
   4.0000000000000000        64.000000000000000        1.3727827709390956     
   4.0000000000000000        64.799999999999997        1.3715251669555018     
   4.0000000000000000        65.600000000000009        1.3717600361956850     
   4.0000000000000000        66.400000000000006        1.3723830819621328     
   4.0000000000000000        67.200000000000003        1.3743401299629292     
   4.0000000000000000        68.000000000000000        1.3766889125971009     
   4.0000000000000000        68.799999999999997        1.3792866471983003     
   4.0000000000000000        69.600000000000009        1.3827165650361821     
   4.0000000000000000        70.400000000000006        1.3870316000264840     
   4.0000000000000000        71.200000000000003        1.3920538225137993     
   4.0000000000000000        72.000000000000000        1.3969199441388165     
   4.0000000000000000        72.799999999999997        1.4016015994575024     
   4.0000000000000000        73.600000000000009        1.4063245169853760     
   4.0000000000000000        74.400000000000006        1.4108567180948648     
   4.0000000000000000        75.200000000000003        1.4153212698631925     
   4.0000000000000000        76.000000000000000        1.4189335712000146     
   4.0000000000000000        76.800000000000011        1.4234892044436485     
   4.0000000000000000        77.600000000000009        1.4257812571429023     
   4.0000000000000000        78.400000000000006        1.4274709657443307     
   4.0000000000000000        79.200000000000003        1.4287283957797232     
   4.0000000000000000        80.000000000000000        1.4284355567871709     
   4.0000000000000000        80.800000000000011        1.4267492946632725     
   4.0000000000000000        81.600000000000009        1.4253454571248372     
   4.0000000000000000        82.400000000000006        1.4222842265923545     
   4.0000000000000000        83.200000000000003        1.4173649344493868     
   4.0000000000000000        84.000000000000000        1.4142976516080086     
   4.0000000000000000        84.800000000000011        1.4106283938796926     
   4.0000000000000000        85.600000000000009        1.4052746245322929     
   4.0000000000000000        86.400000000000006        1.3998165868610604     
   4.0000000000000000        87.200000000000003        1.3948481005451316     
   4.0000000000000000        88.000000000000000        1.3909738161185379     
   4.0000000000000000        88.800000000000011        1.3858916106171708     
   4.0000000000000000        89.600000000000009        1.3818909501055479     
   4.0000000000000000        90.400000000000006        1.3781408235263861     
   4.0000000000000000        91.200000000000003        1.3747158383559206     
   4.0000000000000000        92.000000000000000        1.3729059349570674     
   4.0000000000000000        92.800000000000011        1.3709473611144594     
   4.0000000000000000        93.600000000000009        1.3680650088285204     
   4.0000000000000000        94.400000000000006        1.3686228677091794     
   4.0000000000000000        95.200000000000003        1.3685437815509804     
   4.0000000000000000        96.000000000000000        1.3698445816777500     
   4.0000000000000000        96.800000000000011        1.3677846765183068     
   4.0000000000000000        97.600000000000009        1.3680727291775805     
   4.0000000000000000        98.400000000000006        1.3686629737092422     
   4.0000000000000000        99.200000000000003        1.3689584039189580     
   4.0000000000000000        100.00000000000000        1.3704927054924538     
   4.0000000000000000        100.80000000000001        1.3707243790254604     
   4.0000000000000000        101.60000000000001        1.3709351832338270     
   4.0000000000000000        102.40000000000001        1.3714730509698059     

   4.8000000000000007       0.80000000000000004        1.3718682445950683     
   4.8000000000000007        1.6000000000000001        1.3722435554461114     
   4.8000000000000007        2.4000000000000004        1.3728990170392632     
   4.8000000000000007        3.2000000000000002        1.3740437762878428     
   4.8000000000000007        4.0000000000000000        1.3745638925377501     
   4.8000000000000007        4.8000000000000007        1.3745597430170011     
   4.8000000000000007        5.6000000000000005        1.3759119191802425     
   4.8000000000000007        6.4000000000000004        1.3771360496199658     
   4.8000000000000007        7.2000000000000002        1.3771006572382036     
   4.8000000000000007        8.0000000000000000        1.3778108446388386     
   4.8000000000000007        8.8000000000000007        1.3782293991865862     
   4.8000000000000007        9.6000000000000014        1.3783525503587073     
   4.8000000000000007        10.400000000000000        1.3795751129735097     
   4.8000000000000007        11.200000000000001        1.3780777768212791     
   4.8000000000000007        12.000000000000000        1.3785314664644657     
   4.8000000000000007        12.800000000000001        1.3782546517957479     
   4.8000000000000007        13.600000000000001        1.3777056196636408     
   4.8000000000000007        14.400000000000000        1.3775283586352545     
   4.8000000000000007        15.200000000000001        1.3770802695338906     
   4.8000000000000007        16.000000000000000        1.3765170841076149     
   4.8000000000000007        16.800000000000001        1.3760363211954969     
   4.8000000000000007        17.600000000000001        1.3751359387063455     
   4.8000000000000007        18.400000000000002        1.3757392003163005     
   4.8000000000000007        19.200000000000003        1.3748608431179867     
   4.8000000000000007        20.000000000000000        1.3760103111961155     
   4.8000000000000007        20.800000000000001        1.3768363381320976     
   4.8000000000000007        21.600000000000001        1.3774035761623022     
   4.8000000000000007        22.400000000000002        1.3750755032450799     
   4.8000000000000007        23.200000000000003        1.3783320036272706     
   4.8000000000000007        24.000000000000000        1.3799233072886989     
   4.8000000000000007        24.800000000000001        1.3799548795782575     
   4.8000000000000007        25.600000000000001        1.3827925548720090     
   4.8000000000000007        26.400000000000002        1.3813287932213960     
   4.8000000000000007        27.200000000000003        1.3814493437813367     
   4.8000000000000007        28.000000000000000        1.3805444400384514     
   4.8000000000000007        28.800000000000001        1.3802640762548548     
   4.8000000000000007        29.600000000000001        1.3796721563608083     
   4.8000000000000007        30.400000000000002        1.3785159388720678     
   4.8000000000000007        31.200000000000003        1.3769242637297427     
   4.8000000000000007        32.000000000000000        1.3754217462922531     
   4.8000000000000007        32.800000000000004        1.3743971896127223     
   4.8000000000000007        33.600000000000001        1.3730681726787441     
   4.8000000000000007        34.399999999999999        1.3714683661234466     
   4.8000000000000007        35.200000000000003        1.3711206419740463     
   4.8000000000000007        36.000000000000000        1.3703464355426023     
   4.8000000000000007        36.800000000000004        1.3711949634969607     
   4.8000000000000007        37.600000000000001        1.3729738462194270     
   4.8000000000000007        38.400000000000006        1.3713922871038196     
   4.8000000000000007        39.200000000000003        1.3773663467671688     
   4.8000000000000007        40.000000000000000        1.3812321935615470     
   4.8000000000000007        40.800000000000004        1.3847672418707653     
   4.8000000000000007        41.600000000000001        1.3897483237471393     
   4.8000000000000007        42.400000000000006        1.3951794947834082     
   4.8000000000000007        43.200000000000003        1.4009430467448853     
   4.8000000000000007        44.000000000000000        1.4068148890668513     
   4.8000000000000007        44.800000000000004        1.4125810903913696     
   4.8000000000000007        45.600000000000001        1.4183049276201376     
   4.8000000000000007        46.400000000000006        1.4242597513059494     
   4.8000000000000007        47.200000000000003        1.4296800863397277     
   4.8000000000000007        48.000000000000000        1.4341684869023494     
   4.8000000000000007        48.800000000000004        1.4377785356402464     
   4.8000000000000007        49.600000000000001        1.4404105295860032     
   4.8000000000000007        50.400000000000006        1.4416568764483984     
   4.8000000000000007        51.200000000000003        1.4414975574054927     
   4.8000000000000007        52.000000000000000        1.4411237873742355     
   4.8000000000000007        52.800000000000004        1.4401659474956592     
   4.8000000000000007        53.600000000000001        1.4369765431905708     
   4.8000000000000007        54.400000000000006        1.4330344297843955     
   4.8000000000000007        55.200000000000003        1.4277850358319017     
   4.8000000000000007        56.000000000000000        1.4229756028935541     
   4.8000000000000007        56.800000000000004        1.4168327307358353     
   4.8000000000000007        57.600000000000001        1.4104042184649621     
   4.8000000000000007        58.400000000000006        1.4046716070134950     
   4.8000000000000007        59.200000000000003        1.3993170094964471     
   4.8000000000000007        60.000000000000000        1.3920346344548455     
   4.8000000000000007        60.800000000000004        1.3871091108688138     
   4.8000000000000007        61.600000000000001        1.3821678943139393     
   4.8000000000000007        62.400000000000006        1.3773973773456023     
   4.8000000000000007        63.200000000000003        1.3742728161899229     
   4.8000000000000007        64.000000000000000        1.3727587133966748     
   4.8000000000000007        64.799999999999997        1.3706691210578033     
   4.8000000000000007        65.600000000000009        1.3709625497029645     
   4.8000000000000007        66.400000000000006        1.3701314833395197     
   4.8000000000000007        67.200000000000003        1.3722233720292440     
   4.8000000000000007        68.000000000000000        1.3762705752906648     
   4.8000000000000007        68.799999999999997        1.3794059060855091     
   4.8000000000000007        69.600000000000009        1.3836145123192045     
   4.8000000000000007        70.400000000000006        1.3887919513523330     
   4.8000000000000007        71.200000000000003        1.3949281962180966     
   4.8000000000000007        72.000000000000000        1.3992991327216817     
   4.8000000000000007        72.799999999999997        1.4059543685225240     
   4.8000000000000007        73.600000000000009        1.4112654397656601     
   4.8000000000000007        74.400000000000006        1.4156933849717626     
   4.8000000000000007        75.200000000000003        1.4211178557829371     
   4.8000000000000007        76.000000000000000        1.4264539135187775     
   4.8000000000000007        76.800000000000011        1.4306587207264176     
   4.8000000000000007        77.600000000000009        1.4336095302246250     
   4.8000000000000007        78.400000000000006        1.4354269435598466     
   4.8000000000000007        79.200000000000003        1.4363944550786414     
   4.8000000000000007        80.000000000000000        1.4368322037137495     
   4.8000000000000007        80.800000000000011        1.4356588406515560     
   4.8000000000000007        81.600000000000009        1.4336578409078977     
   4.8000000000000007        82.400000000000006        1.4300654877981849     
   4.8000000000000007        83.200000000000003        1.4254822683718757     
   4.8000000000000007        84.000000000000000        1.4212778738538214     
   4.8000000000000007        84.800000000000011        1.4166356911367428     
   4.8000000000000007        85.600000000000009        1.4118969117667965     
   4.8000000000000007        86.400000000000006        1.4056704473662527     
   4.8000000000000007        87.200000000000003        1.3999762609461628     
   4.8000000000000007        88.000000000000000        1.3941456808774049     
   4.8000000000000007        88.800000000000011        1.3897679849986131     
   4.8000000000000007        89.600000000000009        1.3853130077160818     
   4.8000000000000007        90.400000000000006        1.3815426382239053     
   4.8000000000000007        91.200000000000003        1.3781833852268912     
   4.8000000000000007        92.000000000000000        1.3753235596809297     
   4.8000000000000007        92.800000000000011        1.3726094524118602     
   4.8000000000000007        93.600000000000009        1.3708958569530314     
   4.8000000000000007        94.400000000000006        1.3705114828496969     
   4.8000000000000007        95.200000000000003        1.3692648061258439     
   4.8000000000000007        96.000000000000000        1.3697220576430176     
   4.8000000000000007        96.800000000000011        1.3685396211968055     
   4.8000000000000007        97.600000000000009        1.3688660452050305     
   4.8000000000000007        98.400000000000006        1.3690532901116059     
   4.8000000000000007        99.200000000000003        1.3696145232865666     
   4.8000000000000007        100.00000000000000        1.3698463817504241     
   4.8000000000000007        100.80000000000001        1.3703753832481584     
   4.8000000000000007        101.60000000000001        1.3710437572319774     
   4.8000000000000007        102.40000000000001        1.3712699119888374     

   5.6000000000000005       0.80000000000000004        1.3711193829811195     
   5.6000000000000005        1.6000000000000001        1.3715089374694371     
   5.6000000000000005        2.4000000000000004        1.3723130642784620     
   5.6000000000000005        3.2000000000000002        1.3735263230897929     
   5.6000000000000005        4.0000000000000000        1.3747862377320195     
   5.6000000000000005        4.8000000000000007        1.3752663056649668     
   5.6000000000000005        5.6000000000000005        1.3761097347895925     
   5.6000000000000005        6.4000000000000004        1.3768711628946788     
   5.6000000000000005        7.2000000000000002        1.3776151510788044     
   5.6000000000000005        8.0000000000000000        1.3783164927670766     
   5.6000000000000005        8.8000000000000007        1.3791922285206681     
   5.6000000000000005        9.6000000000000014        1.3794942818274449     
   5.6000000000000005        10.400000000000000        1.3791376203107715     
   5.6000000000000005        11.200000000000001        1.3792979162556436     
   5.6000000000000005        12.000000000000000        1.3787445163372214     
   5.6000000000000005        12.800000000000001        1.3774793688212865     
   5.6000000000000005        13.600000000000001        1.3776092133121858     
   5.6000000000000005        14.400000000000000        1.3754370102989850     
   5.6000000000000005        15.200000000000001        1.3751237322414527     
   5.6000000000000005        16.000000000000000        1.3735632332837466     
   5.6000000000000005        16.800000000000001        1.3727807875479421     
   5.6000000000000005        17.600000000000001        1.3706973772962983     
   5.6000000000000005        18.400000000000002        1.3699442509150348     
   5.6000000000000005        19.200000000000003        1.3699727982432706     
   5.6000000000000005        20.000000000000000        1.3699614677323935     
   5.6000000000000005        20.800000000000001        1.3703811768571985     
   5.6000000000000005        21.600000000000001        1.3706548216224252     
   5.6000000000000005        22.400000000000002        1.3716017099249107     
   5.6000000000000005        23.200000000000003        1.3727918694573067     
   5.6000000000000005        24.000000000000000        1.3732110987016863     
   5.6000000000000005        24.800000000000001        1.3748909094200037     
   5.6000000000000005        25.600000000000001        1.3758877850661986     
   5.6000000000000005        26.400000000000002        1.3772800526861444     
   5.6000000000000005        27.200000000000003        1.3781211777720208     
   5.6000000000000005        28.000000000000000        1.3782583589530755     
   5.6000000000000005        28.800000000000001        1.3778158061085464     
   5.6000000000000005        29.600000000000001        1.3779507411781244     
   5.6000000000000005        30.400000000000002        1.3787935447574433     
   5.6000000000000005        31.200000000000003        1.3763230523280809     
   5.6000000000000005        32.000000000000000        1.3762516849558646     
   5.6000000000000005        32.800000000000004        1.3725576853356185     
   5.6000000000000005        33.600000000000001        1.3739620866357629     
   5.6000000000000005        34.399999999999999        1.3722123550753602     
   5.6000000000000005        35.200000000000003        1.3725092395016629     
   5.6000000000000005        36.000000000000000        1.3714408795072117     
   5.6000000000000005        36.800000000000004        1.3725028592708923     
   5.6000000000000005        37.600000000000001        1.3742904558637867     
   5.6000000000000005        38.400000000000006        1.3759544053206034     
   5.6000000000000005        39.200000000000003        1.3797053838654372     
   5.6000000000000005        40.000000000000000        1.3834065568136311     
   5.6000000000000005        40.800000000000004        1.3881464757345359     
   5.6000000000000005        41.600000000000001        1.3936426910706941     
   5.6000000000000005        42.400000000000006        1.3987466915680813     
   5.6000000000000005        43.200000000000003        1.4054517723759070     
   5.6000000000000005        44.000000000000000        1.4120210084339866     
   5.6000000000000005        44.800000000000004        1.4185678166462559     
   5.6000000000000005        45.600000000000001        1.4247555686650939     
   5.6000000000000005        46.400000000000006        1.4315018984812764     
   5.6000000000000005        47.200000000000003        1.4372326801607882     
   5.6000000000000005        48.000000000000000        1.4415226492910280     
   5.6000000000000005        48.800000000000004        1.4462996009063458     
   5.6000000000000005        49.600000000000001        1.4489960225424234     
   5.6000000000000005        50.400000000000006        1.4519889933248318     
   5.6000000000000005        51.200000000000003        1.4512912246995771     
   5.6000000000000005        52.000000000000000        1.4506051086013672     
   5.6000000000000005        52.800000000000004        1.4489146145039558     
   5.6000000000000005        53.600000000000001        1.4459539067842273     
   5.6000000000000005        54.400000000000006        1.4422985201935077     
   5.6000000000000005        55.200000000000003        1.4364015740868530     
   5.6000000000000005        56.000000000000000        1.4305621922977680     
   5.6000000000000005        56.800000000000004        1.4243112134979721     
   5.6000000000000005        57.600000000000001        1.4168790912635949     
   5.6000000000000005        58.400000000000006        1.4103855429161802     
   5.6000000000000005        59.200000000000003        1.4021153020750148     
   5.6000000000000005        60.000000000000000        1.3957911189279364     
   5.6000000000000005        60.800000000000004        1.3900050376623816     
   5.6000000000000005        61.600000000000001        1.3821187827232693     
   5.6000000000000005        62.400000000000006        1.3795690077413469     
   5.6000000000000005        63.200000000000003        1.3758252929848025     
   5.6000000000000005        64.000000000000000        1.3732068016471419     
   5.6000000000000005        64.799999999999997        1.3715663080883513     
   5.6000000000000005        65.600000000000009        1.3720719558671266     
   5.6000000000000005        66.400000000000006        1.3714467849342307     
   5.6000000000000005        67.200000000000003        1.3732737647154543     
   5.6000000000000005        68.000000000000000        1.3762823942067473     
   5.6000000000000005        68.799999999999997        1.3802442766707295     
   5.6000000000000005        69.600000000000009        1.3848864299510817     
   5.6000000000000005        70.400000000000006        1.3907924663227553     
   5.6000000000000005        71.200000000000003        1.3950350179277085     
   5.6000000000000005        72.000000000000000        1.4037753472828081     
   5.6000000000000005        72.799999999999997        1.4095514814845747     
   5.6000000000000005        73.600000000000009        1.4155467669963473     
   5.6000000000000005        74.400000000000006        1.4219162906243064     
   5.6000000000000005        75.200000000000003        1.4289255005557506     
   5.6000000000000005        76.000000000000000        1.4328654590326695     
   5.6000000000000005        76.800000000000011        1.4373692006458423     
   5.6000000000000005        77.600000000000009        1.4430771838139196     
   5.6000000000000005        78.400000000000006        1.4437664636093313     
   5.6000000000000005        79.200000000000003        1.4441376705342757     
   5.6000000000000005        80.000000000000000        1.4439403099405799     
   5.6000000000000005        80.800000000000011        1.4431802966810563     
   5.6000000000000005        81.600000000000009        1.4416933444618176     
   5.6000000000000005        82.400000000000006        1.4374478636725776     
   5.6000000000000005        83.200000000000003        1.4337233604868840     
   5.6000000000000005        84.000000000000000        1.4289630409928267     
   5.6000000000000005        84.800000000000011        1.4235301512229392     
   5.6000000000000005        85.600000000000009        1.4170791598253609     
   5.6000000000000005        86.400000000000006        1.4122525318593144     
   5.6000000000000005        87.200000000000003        1.4055125794683527     
   5.6000000000000005        88.000000000000000        1.4003849654426539     
   5.6000000000000005        88.800000000000011        1.3951845647477372     
   5.6000000000000005        89.600000000000009        1.3902153875429255     
   5.6000000000000005        90.400000000000006        1.3858137683724969     
   5.6000000000000005        91.200000000000003        1.3815365642363175     
   5.6000000000000005        92.000000000000000        1.3782710885333576     
   5.6000000000000005        92.800000000000011        1.3755184192861389     
   5.6000000000000005        93.600000000000009        1.3738520365180549     
   5.6000000000000005        94.400000000000006        1.3722000038540494     
   5.6000000000000005        95.200000000000003        1.3705422669145468     
   5.6000000000000005        96.000000000000000        1.3705793494594543     
   5.6000000000000005        96.800000000000011        1.3694211108898724     
   5.6000000000000005        97.600000000000009        1.3698195265183888     
   5.6000000000000005        98.400000000000006        1.3696735993277613     
   5.6000000000000005        99.200000000000003        1.3691335086958067     
   5.6000000000000005        100.00000000000000        1.3703591081949549     
   5.6000000000000005        100.80000000000001        1.3699389266523665     
   5.6000000000000005        101.60000000000001        1.3695352990879350     
   5.6000000000000005        102.40000000000001        1.3701128371992768     

   6.4000000000000004       0.80000000000000004        1.3706777427237478     
   6.4000000000000004        1.6000000000000001        1.3723268449353392     
   6.4000000000000004        2.4000000000000004        1.3736282296737936     
   6.4000000000000004        3.2000000000000002        1.3734332923254102     
   6.4000000000000004        4.0000000000000000        1.3748741680841783     
   6.4000000000000004        4.8000000000000007        1.3756965466711322     
   6.4000000000000004        5.6000000000000005        1.3764416212354655     
   6.4000000000000004        6.4000000000000004        1.3774096706148704     
   6.4000000000000004        7.2000000000000002        1.3780390540064373     
   6.4000000000000004        8.0000000000000000        1.3797693073442348     
   6.4000000000000004        8.8000000000000007        1.3799027445696965     
   6.4000000000000004        9.6000000000000014        1.3801693079283992     
   6.4000000000000004        10.400000000000000        1.3799024776588329     
   6.4000000000000004        11.200000000000001        1.3795160910988158     
   6.4000000000000004        12.000000000000000        1.3782298796909387     
   6.4000000000000004        12.800000000000001        1.3769699915323603     
   6.4000000000000004        13.600000000000001        1.3755794709406659     
   6.4000000000000004        14.400000000000000        1.3742587595536004     
   6.4000000000000004        15.200000000000001        1.3712045861385822     
   6.4000000000000004        16.000000000000000        1.3699070787742309     
   6.4000000000000004        16.800000000000001        1.3690752698635416     
   6.4000000000000004        17.600000000000001        1.3664419365454443     
   6.4000000000000004        18.400000000000002        1.3650618724430632     
   6.4000000000000004        19.200000000000003        1.3633540136956457     
   6.4000000000000004        20.000000000000000        1.3627021697195376     
   6.4000000000000004        20.800000000000001        1.3617821279672886     
   6.4000000000000004        21.600000000000001        1.3632105736926079     
   6.4000000000000004        22.400000000000002        1.3670361144678724     
   6.4000000000000004        23.200000000000003        1.3657470639183433     
   6.4000000000000004        24.000000000000000        1.3673073499307509     
   6.4000000000000004        24.800000000000001        1.3691710181710028     
   6.4000000000000004        25.600000000000001        1.3706248213851884     
   6.4000000000000004        26.400000000000002        1.3730615060157421     
   6.4000000000000004        27.200000000000003        1.3734870071767766     
   6.4000000000000004        28.000000000000000        1.3756465495612191     
   6.4000000000000004        28.800000000000001        1.3777266301865256     
   6.4000000000000004        29.600000000000001        1.3766738121477811     
   6.4000000000000004        30.400000000000002        1.3769699248545804     
   6.4000000000000004        31.200000000000003        1.3763181567873073     
   6.4000000000000004        32.000000000000000        1.3758212877067253     
   6.4000000000000004        32.800000000000004        1.3744098924315784     
   6.4000000000000004        33.600000000000001        1.3750289728690364     
   6.4000000000000004        34.399999999999999        1.3737393757479097     
   6.4000000000000004        35.200000000000003        1.3729903050822125     
   6.4000000000000004        36.000000000000000        1.3727686832774753     
   6.4000000000000004        36.800000000000004        1.3741590168501758     
   6.4000000000000004        37.600000000000001        1.3757983588643774     
   6.4000000000000004        38.400000000000006        1.3793802484190967     
   6.4000000000000004        39.200000000000003        1.3821806302359909     
   6.4000000000000004        40.000000000000000        1.3858942003309664     
   6.4000000000000004        40.800000000000004        1.3899133489740003     
   6.4000000000000004        41.600000000000001        1.3956475071673915     
   6.4000000000000004        42.400000000000006        1.4028645065390790     
   6.4000000000000004        43.200000000000003        1.4098619687494507     
   6.4000000000000004        44.000000000000000        1.4170468025832803     
   6.4000000000000004        44.800000000000004        1.4242025168406049     
   6.4000000000000004        45.600000000000001        1.4313064899204033     
   6.4000000000000004        46.400000000000006        1.4383352471138513     
   6.4000000000000004        47.200000000000003        1.4439336700501624     
   6.4000000000000004        48.000000000000000        1.4495558522830039     
   6.4000000000000004        48.800000000000004        1.4545622424277238     
   6.4000000000000004        49.600000000000001        1.4571780961209562     
   6.4000000000000004        50.400000000000006        1.4601905742547627     
   6.4000000000000004        51.200000000000003        1.4598459387757514     
   6.4000000000000004        52.000000000000000        1.4591862981704278     
   6.4000000000000004        52.800000000000004        1.4576736375191273     
   6.4000000000000004        53.600000000000001        1.4534545961121119     
   6.4000000000000004        54.400000000000006        1.4499438379295069     
   6.4000000000000004        55.200000000000003        1.4442776160757786     
   6.4000000000000004        56.000000000000000        1.4380976755713655     
   6.4000000000000004        56.800000000000004        1.4309070615801422     
   6.4000000000000004        57.600000000000001        1.4231090397228618     
   6.4000000000000004        58.400000000000006        1.4150521881146305     
   6.4000000000000004        59.200000000000003        1.4084172896927254     
   6.4000000000000004        60.000000000000000        1.3996651122205752     
   6.4000000000000004        60.800000000000004        1.3930065079876333     
   6.4000000000000004        61.600000000000001        1.3877301507420141     
   6.4000000000000004        62.400000000000006        1.3814039668139888     
   6.4000000000000004        63.200000000000003        1.3772288909396004     
   6.4000000000000004        64.000000000000000        1.3739842283132233     
   6.4000000000000004        64.799999999999997        1.3721005335739789     
   6.4000000000000004        65.600000000000009        1.3726292601725556     
   6.4000000000000004        66.400000000000006        1.3717149474415979     
   6.4000000000000004        67.200000000000003        1.3741346213977952     
   6.4000000000000004        68.000000000000000        1.3770804363494327     
   6.4000000000000004        68.799999999999997        1.3815549502044995     
   6.4000000000000004        69.600000000000009        1.3866343761864024     
   6.4000000000000004        70.400000000000006        1.3927385147563358     
   6.4000000000000004        71.200000000000003        1.4010208227235523     
   6.4000000000000004        72.000000000000000        1.4066767025419025     
   6.4000000000000004        72.799999999999997        1.4140698217045686     
   6.4000000000000004        73.600000000000009        1.4207684685715918     
   6.4000000000000004        74.400000000000006        1.4273157245424877     
   6.4000000000000004        75.200000000000003        1.4332483588866767     
   6.4000000000000004        76.000000000000000        1.4395136852330361     
   6.4000000000000004        76.800000000000011        1.4440460946412641     
   6.4000000000000004        77.600000000000009        1.4481740886896157     
   6.4000000000000004        78.400000000000006        1.4500486535197474     
   6.4000000000000004        79.200000000000003        1.4515639182838469     
   6.4000000000000004        80.000000000000000        1.4510894079823431     
   6.4000000000000004        80.800000000000011        1.4509025957617434     
   6.4000000000000004        81.600000000000009        1.4489032307371126     
   6.4000000000000004        82.400000000000006        1.4460677822118313     
   6.4000000000000004        83.200000000000003        1.4417812800851542     
   6.4000000000000004        84.000000000000000        1.4368415406789239     
   6.4000000000000004        84.800000000000011        1.4315264767514766     
   6.4000000000000004        85.600000000000009        1.4248277564859779     
   6.4000000000000004        86.400000000000006        1.4189132901068895     
   6.4000000000000004        87.200000000000003        1.4130702378548736     
   6.4000000000000004        88.000000000000000        1.4072092806571164     
   6.4000000000000004        88.800000000000011        1.4016517272776687     
   6.4000000000000004        89.600000000000009        1.3963396799565766     
   6.4000000000000004        90.400000000000006        1.3907548229110942     
   6.4000000000000004        91.200000000000003        1.3864801538797720     
   6.4000000000000004        92.000000000000000        1.3822183254955809     
   6.4000000000000004        92.800000000000011        1.3791802768861487     
   6.4000000000000004        93.600000000000009        1.3777608712924567     
   6.4000000000000004        94.400000000000006        1.3740790225412585     
   6.4000000000000004        95.200000000000003        1.3737547784567756     
   6.4000000000000004        96.000000000000000        1.3724391816728683     
   6.4000000000000004        96.800000000000011        1.3720510365878382     
   6.4000000000000004        97.600000000000009        1.3711458274993491     
   6.4000000000000004        98.400000000000006        1.3706087225125505     
   6.4000000000000004        99.200000000000003        1.3709224516371408     
   6.4000000000000004        100.00000000000000        1.3706883413108357     
   6.4000000000000004        100.80000000000001        1.3705870602286467     
   6.4000000000000004        101.60000000000001        1.3700892996209233     
   6.4000000000000004        102.40000000000001        1.3688694494251539     

   7.2000000000000002       0.80000000000000004        1.3709138866242703     
   7.2000000000000002        1.6000000000000001        1.3720110423716456     
   7.2000000000000002        2.4000000000000004        1.3723583928389840     
   7.2000000000000002        3.2000000000000002        1.3734574592512525     
   7.2000000000000002        4.0000000000000000        1.3747364106388225     
   7.2000000000000002        4.8000000000000007        1.3755077608463870     
   7.2000000000000002        5.6000000000000005        1.3785909803032383     
   7.2000000000000002        6.4000000000000004        1.3779921797537102     
   7.2000000000000002        7.2000000000000002        1.3789245454375274     
   7.2000000000000002        8.0000000000000000        1.3798484108265041     
   7.2000000000000002        8.8000000000000007        1.3802717419645267     
   7.2000000000000002        9.6000000000000014        1.3801776410790034     
   7.2000000000000002        10.400000000000000        1.3797839574835200     
   7.2000000000000002        11.200000000000001        1.3789840992430364     
   7.2000000000000002        12.000000000000000        1.3777580282826272     
   7.2000000000000002        12.800000000000001        1.3783744989058939     
   7.2000000000000002        13.600000000000001        1.3732334374952573     
   7.2000000000000002        14.400000000000000        1.3713396369089379     
   7.2000000000000002        15.200000000000001        1.3682139712795409     
   7.2000000000000002        16.000000000000000        1.3646559587084135     
   7.2000000000000002        16.800000000000001        1.3622771669005611     
   7.2000000000000002        17.600000000000001        1.3597794853169158     
   7.2000000000000002        18.400000000000002        1.3585654019125277     
   7.2000000000000002        19.200000000000003        1.3560946780314458     
   7.2000000000000002        20.000000000000000        1.3547755485904229     
   7.2000000000000002        20.800000000000001        1.3543473224688687     
   7.2000000000000002        21.600000000000001        1.3552943919007567     
   7.2000000000000002        22.400000000000002        1.3562787093707813     
   7.2000000000000002        23.200000000000003        1.3580924946091715     
   7.2000000000000002        24.000000000000000        1.3592944740770541     
   7.2000000000000002        24.800000000000001        1.3623549816468390     
   7.2000000000000002        25.600000000000001        1.3653599908166902     
   7.2000000000000002        26.400000000000002        1.3682392407209745     
   7.2000000000000002        27.200000000000003        1.3708450619686856     
   7.2000000000000002        28.000000000000000        1.3728752898740120     
   7.2000000000000002        28.800000000000001        1.3735295447648306     
   7.2000000000000002        29.600000000000001        1.3755286237965172     
   7.2000000000000002        30.400000000000002        1.3754981593861790     
   7.2000000000000002        31.200000000000003        1.3768338623906904     
   7.2000000000000002        32.000000000000000        1.3761308726969175     
   7.2000000000000002        32.800000000000004        1.3758427081251088     
   7.2000000000000002        33.600000000000001        1.3759294208658159     
   7.2000000000000002        34.399999999999999        1.3748614999285185     
   7.2000000000000002        35.200000000000003        1.3745755303289897     
   7.2000000000000002        36.000000000000000        1.3749001979247146     
   7.2000000000000002        36.800000000000004        1.3771099611511388     
   7.2000000000000002        37.600000000000001        1.3774399473324972     
   7.2000000000000002        38.400000000000006        1.3803379100737712     
   7.2000000000000002        39.200000000000003        1.3839998849766821     
   7.2000000000000002        40.000000000000000        1.3883587603782936     
   7.2000000000000002        40.800000000000004        1.3932178467755656     
   7.2000000000000002        41.600000000000001        1.3994180414900981     
   7.2000000000000002        42.400000000000006        1.4063467284045899     
   7.2000000000000002        43.200000000000003        1.4138767483367065     
   7.2000000000000002        44.000000000000000        1.4215983084075408     
   7.2000000000000002        44.800000000000004        1.4292443018980470     
   7.2000000000000002        45.600000000000001        1.4371198947443671     
   7.2000000000000002        46.400000000000006        1.4441183734881422     
   7.2000000000000002        47.200000000000003        1.4538341787883675     
   7.2000000000000002        48.000000000000000        1.4568139868976142     
   7.2000000000000002        48.800000000000004        1.4622577662584426     
   7.2000000000000002        49.600000000000001        1.4660706917413526     
   7.2000000000000002        50.400000000000006        1.4681946716327585     
   7.2000000000000002        51.200000000000003        1.4683792205047839     
   7.2000000000000002        52.000000000000000        1.4675147688102153     
   7.2000000000000002        52.800000000000004        1.4660948113609560     
   7.2000000000000002        53.600000000000001        1.4624523335706689     
   7.2000000000000002        54.400000000000006        1.4582043392804342     
   7.2000000000000002        55.200000000000003        1.4514678166477890     
   7.2000000000000002        56.000000000000000        1.4449841950280151     
   7.2000000000000002        56.800000000000004        1.4369814562433967     
   7.2000000000000002        57.600000000000001        1.4284683289033167     
   7.2000000000000002        58.400000000000006        1.4199059016523208     
   7.2000000000000002        59.200000000000003        1.4113711362189552     
   7.2000000000000002        60.000000000000000        1.4038086646076153     
   7.2000000000000002        60.800000000000004        1.3961398405696372     
   7.2000000000000002        61.600000000000001        1.3895282552003949     
   7.2000000000000002        62.400000000000006        1.3856739359816621     
   7.2000000000000002        63.200000000000003        1.3793076387945928     
   7.2000000000000002        64.000000000000000        1.3753827875259608     
   7.2000000000000002        64.799999999999997        1.3731843912712134     
   7.2000000000000002        65.600000000000009        1.3725353447635293     
   7.2000000000000002        66.400000000000006        1.3729682433740165     
   7.2000000000000002        67.200000000000003        1.3748139665183166     
   7.2000000000000002        68.000000000000000        1.3790009347707091     
   7.2000000000000002        68.799999999999997        1.3821389232002106     
   7.2000000000000002        69.600000000000009        1.3882077206024481     
   7.2000000000000002        70.400000000000006        1.3946380746316838     
   7.2000000000000002        71.200000000000003        1.4014419341310280     
   7.2000000000000002        72.000000000000000        1.4094514248343117     
   7.2000000000000002        72.799999999999997        1.4173425717653310     
   7.2000000000000002        73.600000000000009        1.4251789460596425     
   7.2000000000000002        74.400000000000006        1.4331372542375032     
   7.2000000000000002        75.200000000000003        1.4389964654710201     
   7.2000000000000002        76.000000000000000        1.4453653703306444     
   7.2000000000000002        76.800000000000011        1.4505279068305938     
   7.2000000000000002        77.600000000000009        1.4544458711418409     
   7.2000000000000002        78.400000000000006        1.4573823774528858     
   7.2000000000000002        79.200000000000003        1.4585570642515455     
   7.2000000000000002        80.000000000000000        1.4592278391502200     
   7.2000000000000002        80.800000000000011        1.4587156517555218     
   7.2000000000000002        81.600000000000009        1.4565786323841978     
   7.2000000000000002        82.400000000000006        1.4535569292238641     
   7.2000000000000002        83.200000000000003        1.4493941146140810     
   7.2000000000000002        84.000000000000000        1.4448713872389964     
   7.2000000000000002        84.800000000000011        1.4388110915646495     
   7.2000000000000002        85.600000000000009        1.4322626295516669     
   7.2000000000000002        86.400000000000006        1.4259587547462422     
   7.2000000000000002        87.200000000000003        1.4199565313475631     
   7.2000000000000002        88.000000000000000        1.4142983246532261     
   7.2000000000000002        88.800000000000011        1.4067573066354042     
   7.2000000000000002        89.600000000000009        1.3998470047853062     
   7.2000000000000002        90.400000000000006        1.3973397916125447     
   7.2000000000000002        91.200000000000003        1.3924123681028631     
   7.2000000000000002        92.000000000000000        1.3885265324459770     
   7.2000000000000002        92.800000000000011        1.3851790888485032     
   7.2000000000000002        93.600000000000009        1.3821772372340682     
   7.2000000000000002        94.400000000000006        1.3798310401677887     
   7.2000000000000002        95.200000000000003        1.3770559933051840     
   7.2000000000000002        96.000000000000000        1.3755356409127375     
   7.2000000000000002        96.800000000000011        1.3747304799548581     
   7.2000000000000002        97.600000000000009        1.3729374489232455     
   7.2000000000000002        98.400000000000006        1.3724760198159289     
   7.2000000000000002        99.200000000000003        1.3714753713873578     
   7.2000000000000002        100.00000000000000        1.3714260325679157     
   7.2000000000000002        100.80000000000001        1.3712630002080772     
   7.2000000000000002        101.60000000000001        1.3709409465392322     
   7.2000000000000002        102.40000000000001        1.3710354334962787     

   8.0000000000000000       0.80000000000000004        1.3710903585365863     
   8.0000000000000000        1.6000000000000001        1.3734020038927706     
   8.0000000000000000        2.4000000000000004        1.3735483025696587     
   8.0000000000000000        3.2000000000000002        1.3734387314738847     
   8.0000000000000000        4.0000000000000000        1.3742533689594885     
   8.0000000000000000        4.8000000000000007        1.3758571444293921     
   8.0000000000000000        5.6000000000000005        1.3777077884484079     
   8.0000000000000000        6.4000000000000004        1.3792490467388872     
   8.0000000000000000        7.2000000000000002        1.3799234098368149     
   8.0000000000000000        8.0000000000000000        1.3801397590139663     
   8.0000000000000000        8.8000000000000007        1.3802879274281685     
   8.0000000000000000        9.6000000000000014        1.3801333736214891     
   8.0000000000000000        10.400000000000000        1.3794119267002827     
   8.0000000000000000        11.200000000000001        1.3779905590853936     
   8.0000000000000000        12.000000000000000        1.3761856703312698     
   8.0000000000000000        12.800000000000001        1.3729562238687687     
   8.0000000000000000        13.600000000000001        1.3703372304484445     
   8.0000000000000000        14.400000000000000        1.3666123214007051     
   8.0000000000000000        15.200000000000001        1.3628968624105475     
   8.0000000000000000        16.000000000000000        1.3585071817256451     
   8.0000000000000000        16.800000000000001        1.3558324949521934     
   8.0000000000000000        17.600000000000001        1.3519993724260384     
   8.0000000000000000        18.400000000000002        1.3496103473138228     
   8.0000000000000000        19.200000000000003        1.3469793650863895     
   8.0000000000000000        20.000000000000000        1.3453357484658679     
   8.0000000000000000        20.800000000000001        1.3450853540116725     
   8.0000000000000000        21.600000000000001        1.3465926284747354     
   8.0000000000000000        22.400000000000002        1.3468699383504144     
   8.0000000000000000        23.200000000000003        1.3492352631858953     
   8.0000000000000000        24.000000000000000        1.3522087658385296     
   8.0000000000000000        24.800000000000001        1.3546543652745968     
   8.0000000000000000        25.600000000000001        1.3584473186875874     
   8.0000000000000000        26.400000000000002        1.3621851742168938     
   8.0000000000000000        27.200000000000003        1.3656386636364151     
   8.0000000000000000        28.000000000000000        1.3674548809431168     
   8.0000000000000000        28.800000000000001        1.3737790787166244     
   8.0000000000000000        29.600000000000001        1.3737908585557446     
   8.0000000000000000        30.400000000000002        1.3755483791612249     
   8.0000000000000000        31.200000000000003        1.3755452409344788     
   8.0000000000000000        32.000000000000000        1.3760401247387930     
   8.0000000000000000        32.800000000000004        1.3764357047039664     
   8.0000000000000000        33.600000000000001        1.3762921551710454     
   8.0000000000000000        34.399999999999999        1.3769202238395966     
   8.0000000000000000        35.200000000000003        1.3761885738699744     
   8.0000000000000000        36.000000000000000        1.3763715221333166     
   8.0000000000000000        36.800000000000004        1.3783527774504898     
   8.0000000000000000        37.600000000000001        1.3789918002861248     
   8.0000000000000000        38.400000000000006        1.3811143398753973     
   8.0000000000000000        39.200000000000003        1.3856788728938794     
   8.0000000000000000        40.000000000000000        1.3894650300465021     
   8.0000000000000000        40.800000000000004        1.3955746690834430     
   8.0000000000000000        41.600000000000001        1.4021263924836918     
   8.0000000000000000        42.400000000000006        1.4095375239253520     
   8.0000000000000000        43.200000000000003        1.4175322142998981     
   8.0000000000000000        44.000000000000000        1.4257502527623511     
   8.0000000000000000        44.800000000000004        1.4344194608648533     
   8.0000000000000000        45.600000000000001        1.4422495133543682     
   8.0000000000000000        46.400000000000006        1.4492962081040432     
   8.0000000000000000        47.200000000000003        1.4569260317166006     
   8.0000000000000000        48.000000000000000        1.4633797219880749     
   8.0000000000000000        48.800000000000004        1.4688573435494208     
   8.0000000000000000        49.600000000000001        1.4729505563057490     
   8.0000000000000000        50.400000000000006        1.4752415295036805     
   8.0000000000000000        51.200000000000003        1.4759825612965736     
   8.0000000000000000        52.000000000000000        1.4754097716254211     
   8.0000000000000000        52.800000000000004        1.4729337878192814     
   8.0000000000000000        53.600000000000001        1.4701210619817591     
   8.0000000000000000        54.400000000000006        1.4656565248043310     
   8.0000000000000000        55.200000000000003        1.4575767129241606     
   8.0000000000000000        56.000000000000000        1.4507185075050404     
   8.0000000000000000        56.800000000000004        1.4426827364181809     
   8.0000000000000000        57.600000000000001        1.4361697536319984     
   8.0000000000000000        58.400000000000006        1.4247936448978302     
   8.0000000000000000        59.200000000000003        1.4159134672788181     
   8.0000000000000000        60.000000000000000        1.4098048369081622     
   8.0000000000000000        60.800000000000004        1.3994286406007199     
   8.0000000000000000        61.600000000000001        1.3913836280562890     
   8.0000000000000000        62.400000000000006        1.3843460528230447     
   8.0000000000000000        63.200000000000003        1.3809937629882005     
   8.0000000000000000        64.000000000000000        1.3769105599885503     
   8.0000000000000000        64.799999999999997        1.3748475120302308     
   8.0000000000000000        65.600000000000009        1.3740125660681415     
   8.0000000000000000        66.400000000000006        1.3745023998468773     
   8.0000000000000000        67.200000000000003        1.3761818312879257     
   8.0000000000000000        68.000000000000000        1.3796998419355462     
   8.0000000000000000        68.799999999999997        1.3837290972928420     
   8.0000000000000000        69.600000000000009        1.3894656204391040     
   8.0000000000000000        70.400000000000006        1.3969010742754260     
   8.0000000000000000        71.200000000000003        1.4043996521546609     
   8.0000000000000000        72.000000000000000        1.4120299815934312     
   8.0000000000000000        72.799999999999997        1.4204850578994812     
   8.0000000000000000        73.600000000000009        1.4288170916409504     
   8.0000000000000000        74.400000000000006        1.4366188468508696     
   8.0000000000000000        75.200000000000003        1.4442768556701695     
   8.0000000000000000        76.000000000000000        1.4515125758884670     
   8.0000000000000000        76.800000000000011        1.4571435630126477     
   8.0000000000000000        77.600000000000009        1.4604481088527526     
   8.0000000000000000        78.400000000000006        1.4643121471078091     
   8.0000000000000000        79.200000000000003        1.4663159470151066     
   8.0000000000000000        80.000000000000000        1.4662917460281093     
   8.0000000000000000        80.800000000000011        1.4657636920475487     
   8.0000000000000000        81.600000000000009        1.4641321994327754     
   8.0000000000000000        82.400000000000006        1.4611880726351800     
   8.0000000000000000        83.200000000000003        1.4569198085812476     
   8.0000000000000000        84.000000000000000        1.4517532872388441     
   8.0000000000000000        84.800000000000011        1.4464557045920365     
   8.0000000000000000        85.600000000000009        1.4400815492615833     
   8.0000000000000000        86.400000000000006        1.4352823681780977     
   8.0000000000000000        87.200000000000003        1.4280925037011896     
   8.0000000000000000        88.000000000000000        1.4218042072191259     
   8.0000000000000000        88.800000000000011        1.4155207316046459     
   8.0000000000000000        89.600000000000009        1.4090417655520191     
   8.0000000000000000        90.400000000000006        1.4040007785597133     
   8.0000000000000000        91.200000000000003        1.3991521376812357     
   8.0000000000000000        92.000000000000000        1.3941334714403857     
   8.0000000000000000        92.800000000000011        1.3910313001790331     
   8.0000000000000000        93.600000000000009        1.3875143271083685     
   8.0000000000000000        94.400000000000006        1.3844440062673788     
   8.0000000000000000        95.200000000000003        1.3815186413907805     
   8.0000000000000000        96.000000000000000        1.3797241354433523     
   8.0000000000000000        96.800000000000011        1.3776467564878985     
   8.0000000000000000        97.600000000000009        1.3756864310035732     
   8.0000000000000000        98.400000000000006        1.3741021225673538     
   8.0000000000000000        99.200000000000003        1.3730590212467835     
   8.0000000000000000        100.00000000000000        1.3726699802986708     
   8.0000000000000000        100.80000000000001        1.3725233501173910     
   8.0000000000000000        101.60000000000001        1.3715491955369659     
   8.0000000000000000        102.40000000000001        1.3715067796500817     

   8.8000000000000007       0.80000000000000004        1.3720190964889840     
   8.8000000000000007        1.6000000000000001        1.3724365185418017     
   8.8000000000000007        2.4000000000000004        1.3723235410903714     
   8.8000000000000007        3.2000000000000002        1.3734479464200626     
   8.8000000000000007        4.0000000000000000        1.3748017619378099     
   8.8000000000000007        4.8000000000000007        1.3772826617332896     
   8.8000000000000007        5.6000000000000005        1.3775589635006857     
   8.8000000000000007        6.4000000000000004        1.3788689539904324     
   8.8000000000000007        7.2000000000000002        1.3798530624002747     
   8.8000000000000007        8.0000000000000000        1.3802044495675001     
   8.8000000000000007        8.8000000000000007        1.3802902876117227     
   8.8000000000000007        9.6000000000000014        1.3800081661400818     
   8.8000000000000007        10.400000000000000        1.3787742449544973     
   8.8000000000000007        11.200000000000001        1.3766172078700232     
   8.8000000000000007        12.000000000000000        1.3745070181795982     
   8.8000000000000007        12.800000000000001        1.3703609090131912     
   8.8000000000000007        13.600000000000001        1.3658011245811812     
   8.8000000000000007        14.400000000000000        1.3607489670704962     
   8.8000000000000007        15.200000000000001        1.3570674256916526     
   8.8000000000000007        16.000000000000000        1.3517052817661193     
   8.8000000000000007        16.800000000000001        1.3469450078488843     
   8.8000000000000007        17.600000000000001        1.3426595451892518     
   8.8000000000000007        18.400000000000002        1.3390988948867750     
   8.8000000000000007        19.200000000000003        1.3361832938842459     
   8.8000000000000007        20.000000000000000        1.3350174273397490     
   8.8000000000000007        20.800000000000001        1.3348766540600985     
   8.8000000000000007        21.600000000000001        1.3362955788967794     
   8.8000000000000007        22.400000000000002        1.3373087145538094     
   8.8000000000000007        23.200000000000003        1.3391244062444383     
   8.8000000000000007        24.000000000000000        1.3425758202812885     
   8.8000000000000007        24.800000000000001        1.3464898063952562     
   8.8000000000000007        25.600000000000001        1.3492138915269751     
   8.8000000000000007        26.400000000000002        1.3569058169081225     
   8.8000000000000007        27.200000000000003        1.3605516411036414     
   8.8000000000000007        28.000000000000000        1.3633710036387310     
   8.8000000000000007        28.800000000000001        1.3670167959146631     
   8.8000000000000007        29.600000000000001        1.3710734514673559     
   8.8000000000000007        30.400000000000002        1.3736862327616413     
   8.8000000000000007        31.200000000000003        1.3752537012680708     
   8.8000000000000007        32.000000000000000        1.3756793579351401     
   8.8000000000000007        32.800000000000004        1.3763002195433267     
   8.8000000000000007        33.600000000000001        1.3761305988452615     
   8.8000000000000007        34.399999999999999        1.3764412008365086     
   8.8000000000000007        35.200000000000003        1.3768640764059330     
   8.8000000000000007        36.000000000000000        1.3763282998969613     
   8.8000000000000007        36.800000000000004        1.3790616172336347     
   8.8000000000000007        37.600000000000001        1.3798281972315878     
   8.8000000000000007        38.400000000000006        1.3832061119142607     
   8.8000000000000007        39.200000000000003        1.3869893815806384     
   8.8000000000000007        40.000000000000000        1.3913357549530116     
   8.8000000000000007        40.800000000000004        1.3963009197618714     
   8.8000000000000007        41.600000000000001        1.4041985034256328     
   8.8000000000000007        42.400000000000006        1.4122049083437918     
   8.8000000000000007        43.200000000000003        1.4192680326465266     
   8.8000000000000007        44.000000000000000        1.4288949384630387     
   8.8000000000000007        44.800000000000004        1.4378421333044158     
   8.8000000000000007        45.600000000000001        1.4443841907179962     
   8.8000000000000007        46.400000000000006        1.4542587050921918     
   8.8000000000000007        47.200000000000003        1.4617674287155318     
   8.8000000000000007        48.000000000000000        1.4685657098042553     
   8.8000000000000007        48.800000000000004        1.4743315998610644     
   8.8000000000000007        49.600000000000001        1.4785941969238741     
   8.8000000000000007        50.400000000000006        1.4810229537383672     
   8.8000000000000007        51.200000000000003        1.4829707726004926     
   8.8000000000000007        52.000000000000000        1.4817848603794526     
   8.8000000000000007        52.800000000000004        1.4799914896431758     
   8.8000000000000007        53.600000000000001        1.4756653939525843     
   8.8000000000000007        54.400000000000006        1.4702861214782206     
   8.8000000000000007        55.200000000000003        1.4638079793078971     
   8.8000000000000007        56.000000000000000        1.4567706409380907     
   8.8000000000000007        56.800000000000004        1.4481739363440886     
   8.8000000000000007        57.600000000000001        1.4395709032280462     
   8.8000000000000007        58.400000000000006        1.4295884820764406     
   8.8000000000000007        59.200000000000003        1.4204358258187457     
   8.8000000000000007        60.000000000000000        1.4112732360473672     
   8.8000000000000007        60.800000000000004        1.4031572886103441     
   8.8000000000000007        61.600000000000001        1.3961797676680490     
   8.8000000000000007        62.400000000000006        1.3872595022089347     
   8.8000000000000007        63.200000000000003        1.3833646129366857     
   8.8000000000000007        64.000000000000000        1.3791431549878335     
   8.8000000000000007        64.799999999999997        1.3768553587158778     
   8.8000000000000007        65.600000000000009        1.3753543573244569     
   8.8000000000000007        66.400000000000006        1.3753960255275419     
   8.8000000000000007        67.200000000000003        1.3782855702637240     
   8.8000000000000007        68.000000000000000        1.3812355609868241     
   8.8000000000000007        68.799999999999997        1.3856830573258627     
   8.8000000000000007        69.600000000000009        1.3917465807035061     
   8.8000000000000007        70.400000000000006        1.3987709918550779     
   8.8000000000000007        71.200000000000003        1.4067890314057125     
   8.8000000000000007        72.000000000000000        1.4145790158191023     
   8.8000000000000007        72.799999999999997        1.4234675910661803     
   8.8000000000000007        73.600000000000009        1.4319317452643923     
   8.8000000000000007        74.400000000000006        1.4405948298559146     
   8.8000000000000007        75.200000000000003        1.4488582252743205     
   8.8000000000000007        76.000000000000000        1.4512977735580874     
   8.8000000000000007        76.800000000000011        1.4614858266824595     
   8.8000000000000007        77.600000000000009        1.4662389713695902     
   8.8000000000000007        78.400000000000006        1.4688826496480545     
   8.8000000000000007        79.200000000000003        1.4723385400982147     
   8.8000000000000007        80.000000000000000        1.4712012333431697     
   8.8000000000000007        80.800000000000011        1.4723861325927019     
   8.8000000000000007        81.600000000000009        1.4709944859926394     
   8.8000000000000007        82.400000000000006        1.4681780535567519     
   8.8000000000000007        83.200000000000003        1.4636677691126587     
   8.8000000000000007        84.000000000000000        1.4596264750998831     
   8.8000000000000007        84.800000000000011        1.4542434910413535     
   8.8000000000000007        85.600000000000009        1.4483400959249935     
   8.8000000000000007        86.400000000000006        1.4423062604845467     
   8.8000000000000007        87.200000000000003        1.4359821443425707     
   8.8000000000000007        88.000000000000000        1.4295045288713613     
   8.8000000000000007        88.800000000000011        1.4224729479747440     
   8.8000000000000007        89.600000000000009        1.4173405373285626     
   8.8000000000000007        90.400000000000006        1.4122187671044968     
   8.8000000000000007        91.200000000000003        1.4071442247602886     
   8.8000000000000007        92.000000000000000        1.4020494313868135     
   8.8000000000000007        92.800000000000011        1.3985466568741565     
   8.8000000000000007        93.600000000000009        1.3944855601781199     
   8.8000000000000007        94.400000000000006        1.3900720818569063     
   8.8000000000000007        95.200000000000003        1.3868591783847726     
   8.8000000000000007        96.000000000000000        1.3845176583224130     
   8.8000000000000007        96.800000000000011        1.3819865001489662     
   8.8000000000000007        97.600000000000009        1.3796723531739004     
   8.8000000000000007        98.400000000000006        1.3776447309158395     
   8.8000000000000007        99.200000000000003        1.3758506184730819     
   8.8000000000000007        100.00000000000000        1.3750246734420164     
   8.8000000000000007        100.80000000000001        1.3739530783574787     
   8.8000000000000007        101.60000000000001        1.3727955658089541     
   8.8000000000000007        102.40000000000001        1.3714960534819576     

   9.6000000000000014       0.80000000000000004        1.3735719173001937     
   9.6000000000000014        1.6000000000000001        1.3736388768416778     
   9.6000000000000014        2.4000000000000004        1.3721066975206830     
   9.6000000000000014        3.2000000000000002        1.3745978223218960     
   9.6000000000000014        4.0000000000000000        1.3752448297621729     
   9.6000000000000014        4.8000000000000007        1.3759523392549222     
   9.6000000000000014        5.6000000000000005        1.3777121947824071     
   9.6000000000000014        6.4000000000000004        1.3790193572588161     
   9.6000000000000014        7.2000000000000002        1.3798108592785421     
   9.6000000000000014        8.0000000000000000        1.3804090311949377     
   9.6000000000000014        8.8000000000000007        1.3801703723297105     
   9.6000000000000014        9.6000000000000014        1.3791732063797966     
   9.6000000000000014        10.400000000000000        1.3782254139033585     
   9.6000000000000014        11.200000000000001        1.3745218316354848     
   9.6000000000000014        12.000000000000000        1.3704805999919847     
   9.6000000000000014        12.800000000000001        1.3665906856703005     
   9.6000000000000014        13.600000000000001        1.3611616474491739     
   9.6000000000000014        14.400000000000000        1.3555775312887617     
   9.6000000000000014        15.200000000000001        1.3498476066701635     
   9.6000000000000014        16.000000000000000        1.3426744821267076     
   9.6000000000000014        16.800000000000001        1.3375826196903231     
   9.6000000000000014        17.600000000000001        1.3320010351799529     
   9.6000000000000014        18.400000000000002        1.3275617455532807     
   9.6000000000000014        19.200000000000003        1.3241983761288270     
   9.6000000000000014        20.000000000000000        1.3230185136403352     
   9.6000000000000014        20.800000000000001        1.3226353304523295     
   9.6000000000000014        21.600000000000001        1.3235638426734115     
   9.6000000000000014        22.400000000000002        1.3234002324274530     
   9.6000000000000014        23.200000000000003        1.3280381972459359     
   9.6000000000000014        24.000000000000000        1.3321684853969251     
   9.6000000000000014        24.800000000000001        1.3370497975228919     
   9.6000000000000014        25.600000000000001        1.3421382343005015     
   9.6000000000000014        26.400000000000002        1.3477816212980149     
   9.6000000000000014        27.200000000000003        1.3537106509020864     
   9.6000000000000014        28.000000000000000        1.3590944698407945     
   9.6000000000000014        28.800000000000001        1.3637572717999642     
   9.6000000000000014        29.600000000000001        1.3676366120137367     
   9.6000000000000014        30.400000000000002        1.3709303647055355     
   9.6000000000000014        31.200000000000003        1.3732308241910915     
   9.6000000000000014        32.000000000000000        1.3744376892258989     
   9.6000000000000014        32.800000000000004        1.3755425029121833     
   9.6000000000000014        33.600000000000001        1.3761928940847190     
   9.6000000000000014        34.399999999999999        1.3767924657688542     
   9.6000000000000014        35.200000000000003        1.3774029266613554     
   9.6000000000000014        36.000000000000000        1.3777454208661444     
   9.6000000000000014        36.800000000000004        1.3788266991641742     
   9.6000000000000014        37.600000000000001        1.3814277391806373     
   9.6000000000000014        38.400000000000006        1.3842225582339698     
   9.6000000000000014        39.200000000000003        1.3879936416051692     
   9.6000000000000014        40.000000000000000        1.3913445842831309     
   9.6000000000000014        40.800000000000004        1.3978189497713516     
   9.6000000000000014        41.600000000000001        1.4049564050032928     
   9.6000000000000014        42.400000000000006        1.4133822207992850     
   9.6000000000000014        43.200000000000003        1.4222233413467831     
   9.6000000000000014        44.000000000000000        1.4304561039687003     
   9.6000000000000014        44.800000000000004        1.4395733535678408     
   9.6000000000000014        45.600000000000001        1.4486320281658718     
   9.6000000000000014        46.400000000000006        1.4572148035736323     
   9.6000000000000014        47.200000000000003        1.4652527538389413     
   9.6000000000000014        48.000000000000000        1.4723482442616949     
   9.6000000000000014        48.800000000000004        1.4783442963798339     
   9.6000000000000014        49.600000000000001        1.4836009906824368     
   9.6000000000000014        50.400000000000006        1.4845522154586892     
   9.6000000000000014        51.200000000000003        1.4868520791154689     
   9.6000000000000014        52.000000000000000        1.4866962660993897     
   9.6000000000000014        52.800000000000004        1.4850605728572208     
   9.6000000000000014        53.600000000000001        1.4821537369530693     
   9.6000000000000014        54.400000000000006        1.4751199006175710     
   9.6000000000000014        55.200000000000003        1.4687568161844389     
   9.6000000000000014        56.000000000000000        1.4610269007281904     
   9.6000000000000014        56.800000000000004        1.4523892941628493     
   9.6000000000000014        57.600000000000001        1.4432500185014410     
   9.6000000000000014        58.400000000000006        1.4336107736798658     
   9.6000000000000014        59.200000000000003        1.4235959459394836     
   9.6000000000000014        60.000000000000000        1.4143745941403167     
   9.6000000000000014        60.800000000000004        1.4048714656886530     
   9.6000000000000014        61.600000000000001        1.3978959244147364     
   9.6000000000000014        62.400000000000006        1.3910615415362313     
   9.6000000000000014        63.200000000000003        1.3852800086403982     
   9.6000000000000014        64.000000000000000        1.3807754624369533     
   9.6000000000000014        64.799999999999997        1.3783542566512061     
   9.6000000000000014        65.600000000000009        1.3770105711544292     
   9.6000000000000014        66.400000000000006        1.3768333605574961     
   9.6000000000000014        67.200000000000003        1.3793896571568176     
   9.6000000000000014        68.000000000000000        1.3835240841391938     
   9.6000000000000014        68.799999999999997        1.3879904440362349     
   9.6000000000000014        69.600000000000009        1.3942666406387205     
   9.6000000000000014        70.400000000000006        1.4007948655565055     
   9.6000000000000014        71.200000000000003        1.4084532266620866     
   9.6000000000000014        72.000000000000000        1.4170495778150158     
   9.6000000000000014        72.799999999999997        1.4264771808791339     
   9.6000000000000014        73.600000000000009        1.4351511425583146     
   9.6000000000000014        74.400000000000006        1.4437360635350132     
   9.6000000000000014        75.200000000000003        1.4519454885537992     
   9.6000000000000014        76.000000000000000        1.4588494668154950     
   9.6000000000000014        76.800000000000011        1.4661110156744721     
   9.6000000000000014        77.600000000000009        1.4711620518770281     
   9.6000000000000014        78.400000000000006        1.4752908639227935     
   9.6000000000000014        79.200000000000003        1.4772369916728290     
   9.6000000000000014        80.000000000000000        1.4790360801579110     
   9.6000000000000014        80.800000000000011        1.4782744851086198     
   9.6000000000000014        81.600000000000009        1.4772803065429139     
   9.6000000000000014        82.400000000000006        1.4757247780737321     
   9.6000000000000014        83.200000000000003        1.4712038251373085     
   9.6000000000000014        84.000000000000000        1.4658642383908418     
   9.6000000000000014        84.800000000000011        1.4604577170648563     
   9.6000000000000014        85.600000000000009        1.4562237452345599     
   9.6000000000000014        86.400000000000006        1.4500681948123419     
   9.6000000000000014        87.200000000000003        1.4427000745104939     
   9.6000000000000014        88.000000000000000        1.4362021621951571     
   9.6000000000000014        88.800000000000011        1.4329819172719274     
   9.6000000000000014        89.600000000000009        1.4261374593792444     
   9.6000000000000014        90.400000000000006        1.4204102428826999     
   9.6000000000000014        91.200000000000003        1.4144400376739943     
   9.6000000000000014        92.000000000000000        1.4101287032843586     
   9.6000000000000014        92.800000000000011        1.4065399859889831     
   9.6000000000000014        93.600000000000009        1.4007425953534225     
   9.6000000000000014        94.400000000000006        1.3977071376769017     
   9.6000000000000014        95.200000000000003        1.3934736187958294     
   9.6000000000000014        96.000000000000000        1.3915792800207953     
   9.6000000000000014        96.800000000000011        1.3871752906083696     
   9.6000000000000014        97.600000000000009        1.3844493203145047     
   9.6000000000000014        98.400000000000006        1.3812856598178307     
   9.6000000000000014        99.200000000000003        1.3816283160711234     
   9.6000000000000014        100.00000000000000        1.3786256640580057     
   9.6000000000000014        100.80000000000001        1.3759586359673226     
   9.6000000000000014        101.60000000000001        1.3745722438600096     
   9.6000000000000014        102.40000000000001        1.3735399844797316     

   10.400000000000000       0.80000000000000004        1.3757901257410938     
   10.400000000000000        1.6000000000000001        1.3743379444651340     
   10.400000000000000        2.4000000000000004        1.3746241540590409     
   10.400000000000000        3.2000000000000002        1.3751953008731328     
   10.400000000000000        4.0000000000000000        1.3756074401641041     
   10.400000000000000        4.8000000000000007        1.3763069494139160     
   10.400000000000000        5.6000000000000005        1.3779196834994709     
   10.400000000000000        6.4000000000000004        1.3791448782990434     
   10.400000000000000        7.2000000000000002        1.3799336310343511     
   10.400000000000000        8.0000000000000000        1.3801648554989370     
   10.400000000000000        8.8000000000000007        1.3793806141636265     
   10.400000000000000        9.6000000000000014        1.3768914914599546     
   10.400000000000000        10.400000000000000        1.3755769864960596     
   10.400000000000000        11.200000000000001        1.3718612435439022     
   10.400000000000000        12.000000000000000        1.3672994013289643     
   10.400000000000000        12.800000000000001        1.3619475381380304     
   10.400000000000000        13.600000000000001        1.3554718263088446     
   10.400000000000000        14.400000000000000        1.3484591360363847     
   10.400000000000000        15.200000000000001        1.3406042263460465     
   10.400000000000000        16.000000000000000        1.3338542009298358     
   10.400000000000000        16.800000000000001        1.3273641954150994     
   10.400000000000000        17.600000000000001        1.3214406400228185     
   10.400000000000000        18.400000000000002        1.3157572616212101     
   10.400000000000000        19.200000000000003        1.3100080209857634     
   10.400000000000000        20.000000000000000        1.3091901880989738     
   10.400000000000000        20.800000000000001        1.3090483874201162     
   10.400000000000000        21.600000000000001        1.3087992026913842     
   10.400000000000000        22.400000000000002        1.3117636638861880     
   10.400000000000000        23.200000000000003        1.3145068759614547     
   10.400000000000000        24.000000000000000        1.3203321585049856     
   10.400000000000000        24.800000000000001        1.3263669940830536     
   10.400000000000000        25.600000000000001        1.3324598825178282     
   10.400000000000000        26.400000000000002        1.3396010366209996     
   10.400000000000000        27.200000000000003        1.3475130511190188     
   10.400000000000000        28.000000000000000        1.3528421939497028     
   10.400000000000000        28.800000000000001        1.3586854672042006     
   10.400000000000000        29.600000000000001        1.3646861838464450     
   10.400000000000000        30.400000000000002        1.3692290880653395     
   10.400000000000000        31.200000000000003        1.3712313473216313     
   10.400000000000000        32.000000000000000        1.3734753293645972     
   10.400000000000000        32.800000000000004        1.3741427313987877     
   10.400000000000000        33.600000000000001        1.3780583889664921     
   10.400000000000000        34.399999999999999        1.3770565497355427     
   10.400000000000000        35.200000000000003        1.3770164872666608     
   10.400000000000000        36.000000000000000        1.3782504251362886     
   10.400000000000000        36.800000000000004        1.3789786989468982     
   10.400000000000000        37.600000000000001        1.3810679127401753     
   10.400000000000000        38.400000000000006        1.3838623123917548     
   10.400000000000000        39.200000000000003        1.3874261444533376     
   10.400000000000000        40.000000000000000        1.3923536146067665     
   10.400000000000000        40.800000000000004        1.3988094080264248     
   10.400000000000000        41.600000000000001        1.4060332129569206     
   10.400000000000000        42.400000000000006        1.4124248787322338     
   10.400000000000000        43.200000000000003        1.4225731621744573     
   10.400000000000000        44.000000000000000        1.4313234064705773     
   10.400000000000000        44.800000000000004        1.4430983991181299     
   10.400000000000000        45.600000000000001        1.4494039222080684     
   10.400000000000000        46.400000000000006        1.4590413789891574     
   10.400000000000000        47.200000000000003        1.4673107018562190     
   10.400000000000000        48.000000000000000        1.4746312139117472     
   10.400000000000000        48.800000000000004        1.4804810825575359     
   10.400000000000000        49.600000000000001        1.4858557973087332     
   10.400000000000000        50.400000000000006        1.4893295397937358     
   10.400000000000000        51.200000000000003        1.4891743538964775     
   10.400000000000000        52.000000000000000        1.4899664089240972     
   10.400000000000000        52.800000000000004        1.4875891652199520     
   10.400000000000000        53.600000000000001        1.4838670540337677     
   10.400000000000000        54.400000000000006        1.4790091791827114     
   10.400000000000000        55.200000000000003        1.4721458490417860     
   10.400000000000000        56.000000000000000        1.4654339666132099     
   10.400000000000000        56.800000000000004        1.4554713070385368     
   10.400000000000000        57.600000000000001        1.4462692069471952     
   10.400000000000000        58.400000000000006        1.4369320758866486     
   10.400000000000000        59.200000000000003        1.4270489267048745     
   10.400000000000000        60.000000000000000        1.4167671680228693     
   10.400000000000000        60.800000000000004        1.4073114149853996     
   10.400000000000000        61.600000000000001        1.3998230607914197     
   10.400000000000000        62.400000000000006        1.3933050582881716     
   10.400000000000000        63.200000000000003        1.3869083780143119     
   10.400000000000000        64.000000000000000        1.3823615110401335     
   10.400000000000000        64.799999999999997        1.3796999442887612     
   10.400000000000000        65.600000000000009        1.3783276385680132     
   10.400000000000000        66.400000000000006        1.3782370534506081     
   10.400000000000000        67.200000000000003        1.3809568142606705     
   10.400000000000000        68.000000000000000        1.3845035211652930     
   10.400000000000000        68.799999999999997        1.3895875265612103     
   10.400000000000000        69.600000000000009        1.3954962909422142     
   10.400000000000000        70.400000000000006        1.4023853286208880     
   10.400000000000000        71.200000000000003        1.4103157113910705     
   10.400000000000000        72.000000000000000        1.4186741110793359     
   10.400000000000000        72.799999999999997        1.4279485090193786     
   10.400000000000000        73.600000000000009        1.4354122335944086     
   10.400000000000000        74.400000000000006        1.4457029542514790     
   10.400000000000000        75.200000000000003        1.4543747588648870     
   10.400000000000000        76.000000000000000        1.4618938804368602     
   10.400000000000000        76.800000000000011        1.4689515608093451     
   10.400000000000000        77.600000000000009        1.4737575946455883     
   10.400000000000000        78.400000000000006        1.4779319832821052     
   10.400000000000000        79.200000000000003        1.4814485815962397     
   10.400000000000000        80.000000000000000        1.4826163302062849     
   10.400000000000000        80.800000000000011        1.4832272323494127     
   10.400000000000000        81.600000000000009        1.4836687507201995     
   10.400000000000000        82.400000000000006        1.4807200122093829     
   10.400000000000000        83.200000000000003        1.4764890117999694     
   10.400000000000000        84.000000000000000        1.4741240651612706     
   10.400000000000000        84.800000000000011        1.4683045306702232     
   10.400000000000000        85.600000000000009        1.4635293614644647     
   10.400000000000000        86.400000000000006        1.4579589459009612     
   10.400000000000000        87.200000000000003        1.4510739780164945     
   10.400000000000000        88.000000000000000        1.4464240815216147     
   10.400000000000000        88.800000000000011        1.4401733393686422     
   10.400000000000000        89.600000000000009        1.4343777658063812     
   10.400000000000000        90.400000000000006        1.4284007635980573     
   10.400000000000000        91.200000000000003        1.4239899586994869     
   10.400000000000000        92.000000000000000        1.4171687297784510     
   10.400000000000000        92.800000000000011        1.4138766266540905     
   10.400000000000000        93.600000000000009        1.4087534870777427     
   10.400000000000000        94.400000000000006        1.4054642724781901     
   10.400000000000000        95.200000000000003        1.4007078179026515     
   10.400000000000000        96.000000000000000        1.3958382653270083     
   10.400000000000000        96.800000000000011        1.3936072608919357     
   10.400000000000000        97.600000000000009        1.3896725738513718     
   10.400000000000000        98.400000000000006        1.3862795891136770     
   10.400000000000000        99.200000000000003        1.3830115150779432     
   10.400000000000000        100.00000000000000        1.3806121028320564     
   10.400000000000000        100.80000000000001        1.3785570110717145     
   10.400000000000000        101.60000000000001        1.3768792204888005     
   10.400000000000000        102.40000000000001        1.3754039629784218     

   11.200000000000001       0.80000000000000004        1.3764258578612507     
   11.200000000000001        1.6000000000000001        1.3761927216979102     
   11.200000000000001        2.4000000000000004        1.3747776178558979     
   11.200000000000001        3.2000000000000002        1.3759740269904386     
   11.200000000000001        4.0000000000000000        1.3762071643839808     
   11.200000000000001        4.8000000000000007        1.3770623019746457     
   11.200000000000001        5.6000000000000005        1.3790124008773390     
   11.200000000000001        6.4000000000000004        1.3803833157310712     
   11.200000000000001        7.2000000000000002        1.3796992720855001     
   11.200000000000001        8.0000000000000000        1.3796152848689638     
   11.200000000000001        8.8000000000000007        1.3778152267548756     
   11.200000000000001        9.6000000000000014        1.3759072216509187     
   11.200000000000001        10.400000000000000        1.3725015568731680     
   11.200000000000001        11.200000000000001        1.3682456538524492     
   11.200000000000001        12.000000000000000        1.3631978992888212     
   11.200000000000001        12.800000000000001        1.3565703380485130     
   11.200000000000001        13.600000000000001        1.3488805480652761     
   11.200000000000001        14.400000000000000        1.3406358936589342     
   11.200000000000001        15.200000000000001        1.3315675310745902     
   11.200000000000001        16.000000000000000        1.3230698473937967     
   11.200000000000001        16.800000000000001        1.3162236728675478     
   11.200000000000001        17.600000000000001        1.3093910477046007     
   11.200000000000001        18.400000000000002        1.3029038271651165     
   11.200000000000001        19.200000000000003        1.2980775133935805     
   11.200000000000001        20.000000000000000        1.2943652195019240     
   11.200000000000001        20.800000000000001        1.2939409013182586     
   11.200000000000001        21.600000000000001        1.2944813527882562     
   11.200000000000001        22.400000000000002        1.2979239767867312     
   11.200000000000001        23.200000000000003        1.3023560465607504     
   11.200000000000001        24.000000000000000        1.3075504859893046     
   11.200000000000001        24.800000000000001        1.3152679617378502     
   11.200000000000001        25.600000000000001        1.3225679694225199     
   11.200000000000001        26.400000000000002        1.3306613474816382     
   11.200000000000001        27.200000000000003        1.3390092151202306     
   11.200000000000001        28.000000000000000        1.3466114978006598     
   11.200000000000001        28.800000000000001        1.3537250755813315     
   11.200000000000001        29.600000000000001        1.3601889196904500     
   11.200000000000001        30.400000000000002        1.3652579744662079     
   11.200000000000001        31.200000000000003        1.3687870732016394     
   11.200000000000001        32.000000000000000        1.3724124060787533     
   11.200000000000001        32.800000000000004        1.3755062105098517     
   11.200000000000001        33.600000000000001        1.3759351978004750     
   11.200000000000001        34.399999999999999        1.3771766179285063     
   11.200000000000001        35.200000000000003        1.3783437951119815     
   11.200000000000001        36.000000000000000        1.3783154018899868     
   11.200000000000001        36.800000000000004        1.3792740543429400     
   11.200000000000001        37.600000000000001        1.3808712534598915     
   11.200000000000001        38.400000000000006        1.3838794996198047     
   11.200000000000001        39.200000000000003        1.3872906194911785     
   11.200000000000001        40.000000000000000        1.3923425388177468     
   11.200000000000001        40.800000000000004        1.3981238794145256     
   11.200000000000001        41.600000000000001        1.4055009572655950     
   11.200000000000001        42.400000000000006        1.4135497413305635     
   11.200000000000001        43.200000000000003        1.4225304417248876     
   11.200000000000001        44.000000000000000        1.4314254244806537     
   11.200000000000001        44.800000000000004        1.4407088341006551     
   11.200000000000001        45.600000000000001        1.4494412543016113     
   11.200000000000001        46.400000000000006        1.4588839361547263     
   11.200000000000001        47.200000000000003        1.4685091317843157     
   11.200000000000001        48.000000000000000        1.4760798532114900     
   11.200000000000001        48.800000000000004        1.4826238371292788     
   11.200000000000001        49.600000000000001        1.4874205521203487     
   11.200000000000001        50.400000000000006        1.4902684995944415     
   11.200000000000001        51.200000000000003        1.4922058813490000     
   11.200000000000001        52.000000000000000        1.4915711047377680     
   11.200000000000001        52.800000000000004        1.4895250290277369     
   11.200000000000001        53.600000000000001        1.4860704462583851     
   11.200000000000001        54.400000000000006        1.4809424106837143     
   11.200000000000001        55.200000000000003        1.4736651487195422     
   11.200000000000001        56.000000000000000        1.4660544135364511     
   11.200000000000001        56.800000000000004        1.4572768647006493     
   11.200000000000001        57.600000000000001        1.4475140755302307     
   11.200000000000001        58.400000000000006        1.4383020616887270     
   11.200000000000001        59.200000000000003        1.4273658025851432     
   11.200000000000001        60.000000000000000        1.4192416399822070     
   11.200000000000001        60.800000000000004        1.4096225279365746     
   11.200000000000001        61.600000000000001        1.4003627161594059     
   11.200000000000001        62.400000000000006        1.3952559815123990     
   11.200000000000001        63.200000000000003        1.3880794178870419     
   11.200000000000001        64.000000000000000        1.3834835816703734     
   11.200000000000001        64.799999999999997        1.3807482189975617     
   11.200000000000001        65.600000000000009        1.3796745215459114     
   11.200000000000001        66.400000000000006        1.3795340238866005     
   11.200000000000001        67.200000000000003        1.3821108206051003     
   11.200000000000001        68.000000000000000        1.3853710879498686     
   11.200000000000001        68.799999999999997        1.3904568028489108     
   11.200000000000001        69.600000000000009        1.3966413177073382     
   11.200000000000001        70.400000000000006        1.4034979127518596     
   11.200000000000001        71.200000000000003        1.4111049187635232     
   11.200000000000001        72.000000000000000        1.4207671648160658     
   11.200000000000001        72.799999999999997        1.4295459330387290     
   11.200000000000001        73.600000000000009        1.4384403771768719     
   11.200000000000001        74.400000000000006        1.4470854842526515     
   11.200000000000001        75.200000000000003        1.4553983496878282     
   11.200000000000001        76.000000000000000        1.4635176840645603     
   11.200000000000001        76.800000000000011        1.4705721969332630     
   11.200000000000001        77.600000000000009        1.4757674289349301     
   11.200000000000001        78.400000000000006        1.4800641485660846     
   11.200000000000001        79.200000000000003        1.4839134633169315     
   11.200000000000001        80.000000000000000        1.4853195425123731     
   11.200000000000001        80.800000000000011        1.4868632902305692     
   11.200000000000001        81.600000000000009        1.4862748432379209     
   11.200000000000001        82.400000000000006        1.4847479944711952     
   11.200000000000001        83.200000000000003        1.4828026221967798     
   11.200000000000001        84.000000000000000        1.4783288722694414     
   11.200000000000001        84.800000000000011        1.4749994552417491     
   11.200000000000001        85.600000000000009        1.4692419747842993     
   11.200000000000001        86.400000000000006        1.4649127625481697     
   11.200000000000001        87.200000000000003        1.4595817773112862     
   11.200000000000001        88.000000000000000        1.4541104857735780     
   11.200000000000001        88.800000000000011        1.4492641074567287     
   11.200000000000001        89.600000000000009        1.4427411767477789     
   11.200000000000001        90.400000000000006        1.4370565151717205     
   11.200000000000001        91.200000000000003        1.4335235087133342     
   11.200000000000001        92.000000000000000        1.4276909877145358     
   11.200000000000001        92.800000000000011        1.4217751649313966     
   11.200000000000001        93.600000000000009        1.4169865519389764     
   11.200000000000001        94.400000000000006        1.4128163792002599     
   11.200000000000001        95.200000000000003        1.4083481915963394     
   11.200000000000001        96.000000000000000        1.4033737937965809     
   11.200000000000001        96.800000000000011        1.3995496483717156     
   11.200000000000001        97.600000000000009        1.3952939247865366     
   11.200000000000001        98.400000000000006        1.3917379924144841     
   11.200000000000001        99.200000000000003        1.3877847452822345     
   11.200000000000001        100.00000000000000        1.3844678593183091     
   11.200000000000001        100.80000000000001        1.3816457874118377     
   11.200000000000001        101.60000000000001        1.3795594354114491     
   11.200000000000001        102.40000000000001        1.3777299448000817     

   12.000000000000000       0.80000000000000004        1.3787659112440804     
   12.000000000000000        1.6000000000000001        1.3773042345112889     
   12.000000000000000        2.4000000000000004        1.3762966435312096     
   12.000000000000000        3.2000000000000002        1.3768951874933582     
   12.000000000000000        4.0000000000000000        1.3774160950337813     
   12.000000000000000        4.8000000000000007        1.3784360423236832     
   12.000000000000000        5.6000000000000005        1.3777504718739519     
   12.000000000000000        6.4000000000000004        1.3791716648149350     
   12.000000000000000        7.2000000000000002        1.3790516546678513     
   12.000000000000000        8.0000000000000000        1.3787640592421782     
   12.000000000000000        8.8000000000000007        1.3769110880166024     
   12.000000000000000        9.6000000000000014        1.3741619253930863     
   12.000000000000000        10.400000000000000        1.3701241816377452     
   12.000000000000000        11.200000000000001        1.3656845694722048     
   12.000000000000000        12.000000000000000        1.3591914677525698     
   12.000000000000000        12.800000000000001        1.3505396297880379     
   12.000000000000000        13.600000000000001        1.3415370401381579     
   12.000000000000000        14.400000000000000        1.3327009512194965     
   12.000000000000000        15.200000000000001        1.3230320560188147     
   12.000000000000000        16.000000000000000        1.3133460620201796     
   12.000000000000000        16.800000000000001        1.3043146749967063     
   12.000000000000000        17.600000000000001        1.2965419542710279     
   12.000000000000000        18.400000000000002        1.2889630655970084     
   12.000000000000000        19.200000000000003        1.2840057786931094     
   12.000000000000000        20.000000000000000        1.2807748982909699     
   12.000000000000000        20.800000000000001        1.2794936524037366     
   12.000000000000000        21.600000000000001        1.2807306293047960     
   12.000000000000000        22.400000000000002        1.2842621149797557     
   12.000000000000000        23.200000000000003        1.2890532501641012     
   12.000000000000000        24.000000000000000        1.2962733901380437     
   12.000000000000000        24.800000000000001        1.3036670358462927     
   12.000000000000000        25.600000000000001        1.3129322318060803     
   12.000000000000000        26.400000000000002        1.3220369724410590     
   12.000000000000000        27.200000000000003        1.3305150946123627     
   12.000000000000000        28.000000000000000        1.3406052119268810     
   12.000000000000000        28.800000000000001        1.3485176632908458     
   12.000000000000000        29.600000000000001        1.3556591215944951     
   12.000000000000000        30.400000000000002        1.3609773705873993     
   12.000000000000000        31.200000000000003        1.3663410371691707     
   12.000000000000000        32.000000000000000        1.3704804352502546     
   12.000000000000000        32.800000000000004        1.3731942373440447     
   12.000000000000000        33.600000000000001        1.3750130424644791     
   12.000000000000000        34.399999999999999        1.3764814675716519     
   12.000000000000000        35.200000000000003        1.3762977179036577     
   12.000000000000000        36.000000000000000        1.3781626871155546     
   12.000000000000000        36.800000000000004        1.3790226415590796     
   12.000000000000000        37.600000000000001        1.3803989405085786     
   12.000000000000000        38.400000000000006        1.3830907980830183     
   12.000000000000000        39.200000000000003        1.3884029496296515     
   12.000000000000000        40.000000000000000        1.3916303504716243     
   12.000000000000000        40.800000000000004        1.3971820764618452     
   12.000000000000000        41.600000000000001        1.4042147915092997     
   12.000000000000000        42.400000000000006        1.4121567202502128     
   12.000000000000000        43.200000000000003        1.4214026767178638     
   12.000000000000000        44.000000000000000        1.4307420569986715     
   12.000000000000000        44.800000000000004        1.4398198552709094     
   12.000000000000000        45.600000000000001        1.4521360554619676     
   12.000000000000000        46.400000000000006        1.4589940856901562     
   12.000000000000000        47.200000000000003        1.4678993444765678     
   12.000000000000000        48.000000000000000        1.4756285095545265     
   12.000000000000000        48.800000000000004        1.4822116903893328     
   12.000000000000000        49.600000000000001        1.4868371146808934     
   12.000000000000000        50.400000000000006        1.4901556140648691     
   12.000000000000000        51.200000000000003        1.4921504858284895     
   12.000000000000000        52.000000000000000        1.4917247975181023     
   12.000000000000000        52.800000000000004        1.4893735501603236     
   12.000000000000000        53.600000000000001        1.4858978053457119     
   12.000000000000000        54.400000000000006        1.4805485523438020     
   12.000000000000000        55.200000000000003        1.4747710239625538     
   12.000000000000000        56.000000000000000        1.4665915902216846     
   12.000000000000000        56.800000000000004        1.4576211136616886     
   12.000000000000000        57.600000000000001        1.4481291150181872     
   12.000000000000000        58.400000000000006        1.4380716499377502     
   12.000000000000000        59.200000000000003        1.4285782081949001     
   12.000000000000000        60.000000000000000        1.4190776248353705     
   12.000000000000000        60.800000000000004        1.4097545026250482     
   12.000000000000000        61.600000000000001        1.4022875118104063     
   12.000000000000000        62.400000000000006        1.3951528313084052     
   12.000000000000000        63.200000000000003        1.3889332487783899     
   12.000000000000000        64.000000000000000        1.3843995968397336     
   12.000000000000000        64.799999999999997        1.3815810965593807     
   12.000000000000000        65.600000000000009        1.3807264436249460     
   12.000000000000000        66.400000000000006        1.3811474508787451     
   12.000000000000000        67.200000000000003        1.3834560793415149     
   12.000000000000000        68.000000000000000        1.3873504936166159     
   12.000000000000000        68.799999999999997        1.3913467727796667     
   12.000000000000000        69.600000000000009        1.3973143668892560     
   12.000000000000000        70.400000000000006        1.4043375627230783     
   12.000000000000000        71.200000000000003        1.4132393578348921     
   12.000000000000000        72.000000000000000        1.4213690597629232     
   12.000000000000000        72.799999999999997        1.4298304915743834     
   12.000000000000000        73.600000000000009        1.4388127591170985     
   12.000000000000000        74.400000000000006        1.4463496422443323     
   12.000000000000000        75.200000000000003        1.4568497355091206     
   12.000000000000000        76.000000000000000        1.4635253327594961     
   12.000000000000000        76.800000000000011        1.4711147518145649     
   12.000000000000000        77.600000000000009        1.4766393752529718     
   12.000000000000000        78.400000000000006        1.4824334319407884     
   12.000000000000000        79.200000000000003        1.4847305568401761     
   12.000000000000000        80.000000000000000        1.4871267067286369     
   12.000000000000000        80.800000000000011        1.4887452778611696     
   12.000000000000000        81.600000000000009        1.4889687185958653     
   12.000000000000000        82.400000000000006        1.4881591802174208     
   12.000000000000000        83.200000000000003        1.4864863813188851     
   12.000000000000000        84.000000000000000        1.4827479837628526     
   12.000000000000000        84.800000000000011        1.4804861810317036     
   12.000000000000000        85.600000000000009        1.4763126710553056     
   12.000000000000000        86.400000000000006        1.4713893609276787     
   12.000000000000000        87.200000000000003        1.4671213444018565     
   12.000000000000000        88.000000000000000        1.4616128437016833     
   12.000000000000000        88.800000000000011        1.4561400825515238     
   12.000000000000000        89.600000000000009        1.4520117591699535     
   12.000000000000000        90.400000000000006        1.4454147298752671     
   12.000000000000000        91.200000000000003        1.4406997368969439     
   12.000000000000000        92.000000000000000        1.4352039415372757     
   12.000000000000000        92.800000000000011        1.4305324694012358     
   12.000000000000000        93.600000000000009        1.4260977538426711     
   12.000000000000000        94.400000000000006        1.4209991850347308     
   12.000000000000000        95.200000000000003        1.4155740571628199     
   12.000000000000000        96.000000000000000        1.4111254986482920     
   12.000000000000000        96.800000000000011        1.4061218690527810     
   12.000000000000000        97.600000000000009        1.4014350391225863     
   12.000000000000000        98.400000000000006        1.3969947964200156     
   12.000000000000000        99.200000000000003        1.3926851775235922     
   12.000000000000000        100.00000000000000        1.3886809810063039     
   12.000000000000000        100.80000000000001        1.3852431737666890     
   12.000000000000000        101.60000000000001        1.3825802971890297     
   12.000000000000000        102.40000000000001        1.3803187996092905     

   12.800000000000001       0.80000000000000004        1.3802923055270111     
   12.800000000000001        1.6000000000000001        1.3786350214762888     
   12.800000000000001        2.4000000000000004        1.3777857109008154     
   12.800000000000001        3.2000000000000002        1.3770217705999201     
   12.800000000000001        4.0000000000000000        1.3778956903373980     
   12.800000000000001        4.8000000000000007        1.3786185540597979     
   12.800000000000001        5.6000000000000005        1.3790182597728187     
   12.800000000000001        6.4000000000000004        1.3789034372521145     
   12.800000000000001        7.2000000000000002        1.3779379269504759     
   12.800000000000001        8.0000000000000000        1.3774143999236930     
   12.800000000000001        8.8000000000000007        1.3755789855249085     
   12.800000000000001        9.6000000000000014        1.3720149892899078     
   12.800000000000001        10.400000000000000        1.3674363569138637     
   12.800000000000001        11.200000000000001        1.3616562639014100     
   12.800000000000001        12.000000000000000        1.3544638961975968     
   12.800000000000001        12.800000000000001        1.3437771439653095     
   12.800000000000001        13.600000000000001        1.3353059596106320     
   12.800000000000001        14.400000000000000        1.3248122248101044     
   12.800000000000001        15.200000000000001        1.3134582928089591     
   12.800000000000001        16.000000000000000        1.3028566953331537     
   12.800000000000001        16.800000000000001        1.2932440597673869     
   12.800000000000001        17.600000000000001        1.2837231445255164     
   12.800000000000001        18.400000000000002        1.2761328241886389     
   12.800000000000001        19.200000000000003        1.2704323808878630     
   12.800000000000001        20.000000000000000        1.2668125580261027     
   12.800000000000001        20.800000000000001        1.2655611623703114     
   12.800000000000001        21.600000000000001        1.2666698200531854     
   12.800000000000001        22.400000000000002        1.2702795629003902     
   12.800000000000001        23.200000000000003        1.2757457406753159     
   12.800000000000001        24.000000000000000        1.2831656112487677     
   12.800000000000001        24.800000000000001        1.2907674481523901     
   12.800000000000001        25.600000000000001        1.3024477991813568     
   12.800000000000001        26.400000000000002        1.3127611103683583     
   12.800000000000001        27.200000000000003        1.3226070922851163     
   12.800000000000001        28.000000000000000        1.3322715811873405     
   12.800000000000001        28.800000000000001        1.3430590469156878     
   12.800000000000001        29.600000000000001        1.3515901568586033     
   12.800000000000001        30.400000000000002        1.3575876983951609     
   12.800000000000001        31.200000000000003        1.3645433891209124     
   12.800000000000001        32.000000000000000        1.3682877332583281     
   12.800000000000001        32.800000000000004        1.3711504446817320     
   12.800000000000001        33.600000000000001        1.3736516361814983     
   12.800000000000001        34.399999999999999        1.3746527504667672     
   12.800000000000001        35.200000000000003        1.3764360519564713     
   12.800000000000001        36.000000000000000        1.3780258953663331     
   12.800000000000001        36.800000000000004        1.3786054107119705     
   12.800000000000001        37.600000000000001        1.3798259015583734     
   12.800000000000001        38.400000000000006        1.3819942695657652     
   12.800000000000001        39.200000000000003        1.3851848674182108     
   12.800000000000001        40.000000000000000        1.3905843098031934     
   12.800000000000001        40.800000000000004        1.3971306365741425     
   12.800000000000001        41.600000000000001        1.4020574913794452     
   12.800000000000001        42.400000000000006        1.4105506390684448     
   12.800000000000001        43.200000000000003        1.4197203588586964     
   12.800000000000001        44.000000000000000        1.4292106565510236     
   12.800000000000001        44.800000000000004        1.4377877372229311     
   12.800000000000001        45.600000000000001        1.4483271987666517     
   12.800000000000001        46.400000000000006        1.4567787488350372     
   12.800000000000001        47.200000000000003        1.4649409723415689     
   12.800000000000001        48.000000000000000        1.4737578765144219     
   12.800000000000001        48.800000000000004        1.4793974535328744     
   12.800000000000001        49.600000000000001        1.4842170141333260     
   12.800000000000001        50.400000000000006        1.4883551999033637     
   12.800000000000001        51.200000000000003        1.4902458833041661     
   12.800000000000001        52.000000000000000        1.4897191313568170     
   12.800000000000001        52.800000000000004        1.4881505587044661     
   12.800000000000001        53.600000000000001        1.4842445793150492     
   12.800000000000001        54.400000000000006        1.4789063307390466     
   12.800000000000001        55.200000000000003        1.4715703669947928     
   12.800000000000001        56.000000000000000        1.4647472814296609     
   12.800000000000001        56.800000000000004        1.4561177085813530     
   12.800000000000001        57.600000000000001        1.4461931283528013     
   12.800000000000001        58.400000000000006        1.4365140892954800     
   12.800000000000001        59.200000000000003        1.4277592867194764     
   12.800000000000001        60.000000000000000        1.4181625000909139     
   12.800000000000001        60.800000000000004        1.4110328255820319     
   12.800000000000001        61.600000000000001        1.4015982481057467     
   12.800000000000001        62.400000000000006        1.3944894553527059     
   12.800000000000001        63.200000000000003        1.3894982441622390     
   12.800000000000001        64.000000000000000        1.3849896107466115     
   12.800000000000001        64.799999999999997        1.3822896669147069     
   12.800000000000001        65.600000000000009        1.3808577360492851     
   12.800000000000001        66.400000000000006        1.3817560155911401     
   12.800000000000001        67.200000000000003        1.3833673814673257     
   12.800000000000001        68.000000000000000        1.3886155014200512     
   12.800000000000001        68.799999999999997        1.3915230646445704     
   12.800000000000001        69.600000000000009        1.3976500142488251     
   12.800000000000001        70.400000000000006        1.4047313267028148     
   12.800000000000001        71.200000000000003        1.4118480593549763     
   12.800000000000001        72.000000000000000        1.4219285047134362     
   12.800000000000001        72.799999999999997        1.4293574069540880     
   12.800000000000001        73.600000000000009        1.4382594456972251     
   12.800000000000001        74.400000000000006        1.4467780788118836     
   12.800000000000001        75.200000000000003        1.4557547344235939     
   12.800000000000001        76.000000000000000        1.4619260271491679     
   12.800000000000001        76.800000000000011        1.4696423426817358     
   12.800000000000001        77.600000000000009        1.4760540399752382     
   12.800000000000001        78.400000000000006        1.4816299474083203     
   12.800000000000001        79.200000000000003        1.4840984729679181     
   12.800000000000001        80.000000000000000        1.4877103472787609     
   12.800000000000001        80.800000000000011        1.4897076468331198     
   12.800000000000001        81.600000000000009        1.4904261788234743     
   12.800000000000001        82.400000000000006        1.4912864148652250     
   12.800000000000001        83.200000000000003        1.4888191406096005     
   12.800000000000001        84.000000000000000        1.4866192031381262     
   12.800000000000001        84.800000000000011        1.4844759098311797     
   12.800000000000001        85.600000000000009        1.4811508448017341     
   12.800000000000001        86.400000000000006        1.4791338763303408     
   12.800000000000001        87.200000000000003        1.4731452520660506     
   12.800000000000001        88.000000000000000        1.4683784216432143     
   12.800000000000001        88.800000000000011        1.4638680686126246     
   12.800000000000001        89.600000000000009        1.4592850155923427     
   12.800000000000001        90.400000000000006        1.4547106004590635     
   12.800000000000001        91.200000000000003        1.4489735433994910     
   12.800000000000001        92.000000000000000        1.4444101866978878     
   12.800000000000001        92.800000000000011        1.4396925536699554     
   12.800000000000001        93.600000000000009        1.4347413130630271     
   12.800000000000001        94.400000000000006        1.4295795531332445     
   12.800000000000001        95.200000000000003        1.4242970270173372     
   12.800000000000001        96.000000000000000        1.4189935680692367     
   12.800000000000001        96.800000000000011        1.4149262291082902     
   12.800000000000001        97.600000000000009        1.4080860155960793     
   12.800000000000001        98.400000000000006        1.4025985537896077     
   12.800000000000001        99.200000000000003        1.3976547686606593     
   12.800000000000001        100.00000000000000        1.3931399818012271     
   12.800000000000001        100.80000000000001        1.3891457476089493     
   12.800000000000001        101.60000000000001        1.3855407351954570     
   12.800000000000001        102.40000000000001        1.3830407438257242     

   13.600000000000001       0.80000000000000004        1.3819683555106030     
   13.600000000000001        1.6000000000000001        1.3803611675054437     
   13.600000000000001        2.4000000000000004        1.3793186936674031     
   13.600000000000001        3.2000000000000002        1.3792959232053130     
   13.600000000000001        4.0000000000000000        1.3783496994004083     
   13.600000000000001        4.8000000000000007        1.3785286090899695     
   13.600000000000001        5.6000000000000005        1.3791338772570048     
   13.600000000000001        6.4000000000000004        1.3787172169773045     
   13.600000000000001        7.2000000000000002        1.3780700933521166     
   13.600000000000001        8.0000000000000000        1.3762725245843672     
   13.600000000000001        8.8000000000000007        1.3739786277017267     
   13.600000000000001        9.6000000000000014        1.3703240220509014     
   13.600000000000001        10.400000000000000        1.3625411401688572     
   13.600000000000001        11.200000000000001        1.3580043961261927     
   13.600000000000001        12.000000000000000        1.3485326968485745     
   13.600000000000001        12.800000000000001        1.3394157453783890     
   13.600000000000001        13.600000000000001        1.3286071821669188     
   13.600000000000001        14.400000000000000        1.3167997956985344     
   13.600000000000001        15.200000000000001        1.3052624213578288     
   13.600000000000001        16.000000000000000        1.2934308793139251     
   13.600000000000001        16.800000000000001        1.2819203454647594     
   13.600000000000001        17.600000000000001        1.2721840589377700     
   13.600000000000001        18.400000000000002        1.2638507007253428     
   13.600000000000001        19.200000000000003        1.2573830079620154     
   13.600000000000001        20.000000000000000        1.2534316426089886     
   13.600000000000001        20.800000000000001        1.2521364107927475     
   13.600000000000001        21.600000000000001        1.2538014935226964     
   13.600000000000001        22.400000000000002        1.2574521733727999     
   13.600000000000001        23.200000000000003        1.2633236460549058     
   13.600000000000001        24.000000000000000        1.2715397440812570     
   13.600000000000001        24.800000000000001        1.2819955064845863     
   13.600000000000001        25.600000000000001        1.2926851193450402     
   13.600000000000001        26.400000000000002        1.3041327075057167     
   13.600000000000001        27.200000000000003        1.3158605854502521     
   13.600000000000001        28.000000000000000        1.3273601822342806     
   13.600000000000001        28.800000000000001        1.3392203278019184     
   13.600000000000001        29.600000000000001        1.3463658368550422     
   13.600000000000001        30.400000000000002        1.3554139542244916     
   13.600000000000001        31.200000000000003        1.3619530072597619     
   13.600000000000001        32.000000000000000        1.3664665358130228     
   13.600000000000001        32.800000000000004        1.3724794732021459     
   13.600000000000001        33.600000000000001        1.3717107818036309     
   13.600000000000001        34.399999999999999        1.3735859906571197     
   13.600000000000001        35.200000000000003        1.3754141600562588     
   13.600000000000001        36.000000000000000        1.3756041979635281     
   13.600000000000001        36.800000000000004        1.3781025445939197     
   13.600000000000001        37.600000000000001        1.3789576509324788     
   13.600000000000001        38.400000000000006        1.3814677419771071     
   13.600000000000001        39.200000000000003        1.3837368787900144     
   13.600000000000001        40.000000000000000        1.3875688259698176     
   13.600000000000001        40.800000000000004        1.3946367163360789     
   13.600000000000001        41.600000000000001        1.4000188600403376     
   13.600000000000001        42.400000000000006        1.4086637231576948     
   13.600000000000001        43.200000000000003        1.4167670958831649     
   13.600000000000001        44.000000000000000        1.4263323500868232     
   13.600000000000001        44.800000000000004        1.4348943523556763     
   13.600000000000001        45.600000000000001        1.4440807965518490     
   13.600000000000001        46.400000000000006        1.4537487085224099     
   13.600000000000001        47.200000000000003        1.4631727608107432     
   13.600000000000001        48.000000000000000        1.4707954414047399     
   13.600000000000001        48.800000000000004        1.4756186473331587     
   13.600000000000001        49.600000000000001        1.4806808830511768     
   13.600000000000001        50.400000000000006        1.4843599364775359     
   13.600000000000001        51.200000000000003        1.4863211796943010     
   13.600000000000001        52.000000000000000        1.4858408945695585     
   13.600000000000001        52.800000000000004        1.4837720442928386     
   13.600000000000001        53.600000000000001        1.4794042229613014     
   13.600000000000001        54.400000000000006        1.4748735482348518     
   13.600000000000001        55.200000000000003        1.4690481960413981     
   13.600000000000001        56.000000000000000        1.4586866977870285     
   13.600000000000001        56.800000000000004        1.4518828974820528     
   13.600000000000001        57.600000000000001        1.4428243650561914     
   13.600000000000001        58.400000000000006        1.4333529101341491     
   13.600000000000001        59.200000000000003        1.4244985842500921     
   13.600000000000001        60.000000000000000        1.4156849553887909     
   13.600000000000001        60.800000000000004        1.4070686660797740     
   13.600000000000001        61.600000000000001        1.3994553346624048     
   13.600000000000001        62.400000000000006        1.3924512936344624     
   13.600000000000001        63.200000000000003        1.3880840208354319     
   13.600000000000001        64.000000000000000        1.3845323284704101     
   13.600000000000001        64.799999999999997        1.3825610120587639     
   13.600000000000001        65.600000000000009        1.3812476247051642     
   13.600000000000001        66.400000000000006        1.3817009921937333     
   13.600000000000001        67.200000000000003        1.3825077741046796     
   13.600000000000001        68.000000000000000        1.3868260178754803     
   13.600000000000001        68.799999999999997        1.3915431095411397     
   13.600000000000001        69.600000000000009        1.3978297009011171     
   13.600000000000001        70.400000000000006        1.4046747031986841     
   13.600000000000001        71.200000000000003        1.4120507346750995     
   13.600000000000001        72.000000000000000        1.4205417981179547     
   13.600000000000001        72.799999999999997        1.4291404427644137     
   13.600000000000001        73.600000000000009        1.4368628936972485     
   13.600000000000001        74.400000000000006        1.4453310231720613     
   13.600000000000001        75.200000000000003        1.4529947992039824     
   13.600000000000001        76.000000000000000        1.4605318536616905     
   13.600000000000001        76.800000000000011        1.4676006495018383     
   13.600000000000001        77.600000000000009        1.4737753717124242     
   13.600000000000001        78.400000000000006        1.4790954940607264     
   13.600000000000001        79.200000000000003        1.4837986230024744     
   13.600000000000001        80.000000000000000        1.4868757501387111     
   13.600000000000001        80.800000000000011        1.4896369519473942     
   13.600000000000001        81.600000000000009        1.4882634314827492     
   13.600000000000001        82.400000000000006        1.4906677124562149     
   13.600000000000001        83.200000000000003        1.4901382020889629     
   13.600000000000001        84.000000000000000        1.4890597701869097     
   13.600000000000001        84.800000000000011        1.4868937494023480     
   13.600000000000001        85.600000000000009        1.4848738605942249     
   13.600000000000001        86.400000000000006        1.4821080865309504     
   13.600000000000001        87.200000000000003        1.4787053779974455     
   13.600000000000001        88.000000000000000        1.4750594653432212     
   13.600000000000001        88.800000000000011        1.4714991832221078     
   13.600000000000001        89.600000000000009        1.4673394513159814     
   13.600000000000001        90.400000000000006        1.4627879363819556     
   13.600000000000001        91.200000000000003        1.4581974200535828     
   13.600000000000001        92.000000000000000        1.4535570212982210     
   13.600000000000001        92.800000000000011        1.4486388680789679     
   13.600000000000001        93.600000000000009        1.4434950372079418     
   13.600000000000001        94.400000000000006        1.4379269763671887     
   13.600000000000001        95.200000000000003        1.4304330414442565     
   13.600000000000001        96.000000000000000        1.4261748235937832     
   13.600000000000001        96.800000000000011        1.4196682327685244     
   13.600000000000001        97.600000000000009        1.4153389145166015     
   13.600000000000001        98.400000000000006        1.4089965238626503     
   13.600000000000001        99.200000000000003        1.4027474569179093     
   13.600000000000001        100.00000000000000        1.3979269249083222     
   13.600000000000001        100.80000000000001        1.3933307152025014     
   13.600000000000001        101.60000000000001        1.3890998433501089     
   13.600000000000001        102.40000000000001        1.3853793765363411     

   14.400000000000000       0.80000000000000004        1.3847209135193148     
   14.400000000000000        1.6000000000000001        1.3822892782677352     
   14.400000000000000        2.4000000000000004        1.3805578745286593     
   14.400000000000000        3.2000000000000002        1.3795519942331695     
   14.400000000000000        4.0000000000000000        1.3787827527500394     
   14.400000000000000        4.8000000000000007        1.3787073887165546     
   14.400000000000000        5.6000000000000005        1.3795012800561672     
   14.400000000000000        6.4000000000000004        1.3775265499660185     
   14.400000000000000        7.2000000000000002        1.3767312168868666     
   14.400000000000000        8.0000000000000000        1.3746414543038921     
   14.400000000000000        8.8000000000000007        1.3725527583727728     
   14.400000000000000        9.6000000000000014        1.3680202946068978     
   14.400000000000000        10.400000000000000        1.3618345992660412     
   14.400000000000000        11.200000000000001        1.3550071167802389     
   14.400000000000000        12.000000000000000        1.3463935601688950     
   14.400000000000000        12.800000000000001        1.3351186826043120     
   14.400000000000000        13.600000000000001        1.3221355398525381     
   14.400000000000000        14.400000000000000        1.3090272985729103     
   14.400000000000000        15.200000000000001        1.2970200511787673     
   14.400000000000000        16.000000000000000        1.2845288658297440     
   14.400000000000000        16.800000000000001        1.2725705741254094     
   14.400000000000000        17.600000000000001        1.2614594092439455     
   14.400000000000000        18.400000000000002        1.2543678183762508     
   14.400000000000000        19.200000000000003        1.2461799029520984     
   14.400000000000000        20.000000000000000        1.2417968891445477     
   14.400000000000000        20.800000000000001        1.2402113656025882     
   14.400000000000000        21.600000000000001        1.2416893433997853     
   14.400000000000000        22.400000000000002        1.2475989788599535     
   14.400000000000000        23.200000000000003        1.2528236369517056     
   14.400000000000000        24.000000000000000        1.2622265645884474     
   14.400000000000000        24.800000000000001        1.2723863599684440     
   14.400000000000000        25.600000000000001        1.2836919125589521     
   14.400000000000000        26.400000000000002        1.2966727327020480     
   14.400000000000000        27.200000000000003        1.3093206772120396     
   14.400000000000000        28.000000000000000        1.3216123033289666     
   14.400000000000000        28.800000000000001        1.3329332500597377     
   14.400000000000000        29.600000000000001        1.3432483988427997     
   14.400000000000000        30.400000000000002        1.3510044413068663     
   14.400000000000000        31.200000000000003        1.3596952260674446     
   14.400000000000000        32.000000000000000        1.3648815193583050     
   14.400000000000000        32.800000000000004        1.3671116120916837     
   14.400000000000000        33.600000000000001        1.3709490101963875     
   14.400000000000000        34.399999999999999        1.3729297517857564     
   14.400000000000000        35.200000000000003        1.3756769437955942     
   14.400000000000000        36.000000000000000        1.3760632526728362     
   14.400000000000000        36.800000000000004        1.3766415882769873     
   14.400000000000000        37.600000000000001        1.3777456830702111     
   14.400000000000000        38.400000000000006        1.3798821770644714     
   14.400000000000000        39.200000000000003        1.3833688463865965     
   14.400000000000000        40.000000000000000        1.3876206903457924     
   14.400000000000000        40.800000000000004        1.3934755914945181     
   14.400000000000000        41.600000000000001        1.3989586869603241     
   14.400000000000000        42.400000000000006        1.4063496957261712     
   14.400000000000000        43.200000000000003        1.4147585062497072     
   14.400000000000000        44.000000000000000        1.4231738733013388     
   14.400000000000000        44.800000000000004        1.4306362514637136     
   14.400000000000000        45.600000000000001        1.4403072477614494     
   14.400000000000000        46.400000000000006        1.4495314661872218     
   14.400000000000000        47.200000000000003        1.4577477389600966     
   14.400000000000000        48.000000000000000        1.4637523382441204     
   14.400000000000000        48.800000000000004        1.4717571170778447     
   14.400000000000000        49.600000000000001        1.4756319897146413     
   14.400000000000000        50.400000000000006        1.4784569831488843     
   14.400000000000000        51.200000000000003        1.4796714524599259     
   14.400000000000000        52.000000000000000        1.4793350120078732     
   14.400000000000000        52.800000000000004        1.4771235985979250     
   14.400000000000000        53.600000000000001        1.4717155140236000     
   14.400000000000000        54.400000000000006        1.4686232925738125     
   14.400000000000000        55.200000000000003        1.4629698240752731     
   14.400000000000000        56.000000000000000        1.4545104167953693     
   14.400000000000000        56.800000000000004        1.4467528460309669     
   14.400000000000000        57.600000000000001        1.4376401857604240     
   14.400000000000000        58.400000000000006        1.4285663465325642     
   14.400000000000000        59.200000000000003        1.4199829018193089     
   14.400000000000000        60.000000000000000        1.4108262604301309     
   14.400000000000000        60.800000000000004        1.4040935429613484     
   14.400000000000000        61.600000000000001        1.3969676562243649     
   14.400000000000000        62.400000000000006        1.3910478226257874     
   14.400000000000000        63.200000000000003        1.3857456017541654     
   14.400000000000000        64.000000000000000        1.3827581917556653     
   14.400000000000000        64.799999999999997        1.3805073637303600     
   14.400000000000000        65.600000000000009        1.3807465917401971     
   14.400000000000000        66.400000000000006        1.3815353270236381     
   14.400000000000000        67.200000000000003        1.3834316966826474     
   14.400000000000000        68.000000000000000        1.3867416485073203     
   14.400000000000000        68.799999999999997        1.3916936081549003     
   14.400000000000000        69.600000000000009        1.3977538782232453     
   14.400000000000000        70.400000000000006        1.4029610562320969     
   14.400000000000000        71.200000000000003        1.4111544095874746     
   14.400000000000000        72.000000000000000        1.4192396546264718     
   14.400000000000000        72.799999999999997        1.4266933140004481     
   14.400000000000000        73.600000000000009        1.4346664246327405     
   14.400000000000000        74.400000000000006        1.4425717588719986     
   14.400000000000000        75.200000000000003        1.4502404958874950     
   14.400000000000000        76.000000000000000        1.4580803098368667     
   14.400000000000000        76.800000000000011        1.4647223689926863     
   14.400000000000000        77.600000000000009        1.4714977716337498     
   14.400000000000000        78.400000000000006        1.4751916992900433     
   14.400000000000000        79.200000000000003        1.4810636563641577     
   14.400000000000000        80.000000000000000        1.4845233883511020     
   14.400000000000000        80.800000000000011        1.4876903601593314     
   14.400000000000000        81.600000000000009        1.4894048250395879     
   14.400000000000000        82.400000000000006        1.4895039707832907     
   14.400000000000000        83.200000000000003        1.4917335767834066     
   14.400000000000000        84.000000000000000        1.4897337795219057     
   14.400000000000000        84.800000000000011        1.4887123677445295     
   14.400000000000000        85.600000000000009        1.4876633032174433     
   14.400000000000000        86.400000000000006        1.4863244635137896     
   14.400000000000000        87.200000000000003        1.4846555348143620     
   14.400000000000000        88.000000000000000        1.4811879668761732     
   14.400000000000000        88.800000000000011        1.4785283897856605     
   14.400000000000000        89.600000000000009        1.4745855855785299     
   14.400000000000000        90.400000000000006        1.4710994573415679     
   14.400000000000000        91.200000000000003        1.4662364962080590     
   14.400000000000000        92.000000000000000        1.4633334498940922     
   14.400000000000000        92.800000000000011        1.4569588102371052     
   14.400000000000000        93.600000000000009        1.4519041202985752     
   14.400000000000000        94.400000000000006        1.4461780003323745     
   14.400000000000000        95.200000000000003        1.4400656812920192     
   14.400000000000000        96.000000000000000        1.4337038482295286     
   14.400000000000000        96.800000000000011        1.4270343892451620     
   14.400000000000000        97.600000000000009        1.4210407431030072     
   14.400000000000000        98.400000000000006        1.4146328349585107     
   14.400000000000000        99.200000000000003        1.4083271923857539     
   14.400000000000000        100.00000000000000        1.4025089432955644     
   14.400000000000000        100.80000000000001        1.3977130289800586     
   14.400000000000000        101.60000000000001        1.3923611303956738     
   14.400000000000000        102.40000000000001        1.3869721667258621     

   15.200000000000001       0.80000000000000004        1.3871309472163198     
   15.200000000000001        1.6000000000000001        1.3843640015916006     
   15.200000000000001        2.4000000000000004        1.3818788391820769     
   15.200000000000001        3.2000000000000002        1.3804331090234507     
   15.200000000000001        4.0000000000000000        1.3796444030878250     
   15.200000000000001        4.8000000000000007        1.3789014527796568     
   15.200000000000001        5.6000000000000005        1.3783652201623422     
   15.200000000000001        6.4000000000000004        1.3778415646913935     
   15.200000000000001        7.2000000000000002        1.3772592863110225     
   15.200000000000001        8.0000000000000000        1.3745609863729253     
   15.200000000000001        8.8000000000000007        1.3710874520522731     
   15.200000000000001        9.6000000000000014        1.3663401116773999     
   15.200000000000001        10.400000000000000        1.3597519432101957     
   15.200000000000001        11.200000000000001        1.3517765816794349     
   15.200000000000001        12.000000000000000        1.3407610868800446     
   15.200000000000001        12.800000000000001        1.3297431482827986     
   15.200000000000001        13.600000000000001        1.3171476833318558     
   15.200000000000001        14.400000000000000        1.3041063107306226     
   15.200000000000001        15.200000000000001        1.2902688057163494     
   15.200000000000001        16.000000000000000        1.2767950294232218     
   15.200000000000001        16.800000000000001        1.2642813258063321     
   15.200000000000001        17.600000000000001        1.2530806774798275     
   15.200000000000001        18.400000000000002        1.2433030444661377     
   15.200000000000001        19.200000000000003        1.2361346341857575     
   15.200000000000001        20.000000000000000        1.2317174794803332     
   15.200000000000001        20.800000000000001        1.2306236027602364     
   15.200000000000001        21.600000000000001        1.2314001390369353     
   15.200000000000001        22.400000000000002        1.2361353429740907     
   15.200000000000001        23.200000000000003        1.2420725266475869     
   15.200000000000001        24.000000000000000        1.2528702036815063     
   15.200000000000001        24.800000000000001        1.2647249653769526     
   15.200000000000001        25.600000000000001        1.2771092375552711     
   15.200000000000001        26.400000000000002        1.2903402844593874     
   15.200000000000001        27.200000000000003        1.3051127620375873     
   15.200000000000001        28.000000000000000        1.3168515527231321     
   15.200000000000001        28.800000000000001        1.3289549431997736     
   15.200000000000001        29.600000000000001        1.3400573411241627     
   15.200000000000001        30.400000000000002        1.3511660059943853     
   15.200000000000001        31.200000000000003        1.3564004036959358     
   15.200000000000001        32.000000000000000        1.3635669326798234     
   15.200000000000001        32.800000000000004        1.3677098459769435     
   15.200000000000001        33.600000000000001        1.3705854110616957     
   15.200000000000001        34.399999999999999        1.3726198753280601     
   15.200000000000001        35.200000000000003        1.3740435457582363     
   15.200000000000001        36.000000000000000        1.3751549517181454     
   15.200000000000001        36.800000000000004        1.3758479573679048     
   15.200000000000001        37.600000000000001        1.3774439666742750     
   15.200000000000001        38.400000000000006        1.3777427419000272     
   15.200000000000001        39.200000000000003        1.3820972749930072     
   15.200000000000001        40.000000000000000        1.3858595776534908     
   15.200000000000001        40.800000000000004        1.3905094904583721     
   15.200000000000001        41.600000000000001        1.3961591557940698     
   15.200000000000001        42.400000000000006        1.4036339751992648     
   15.200000000000001        43.200000000000003        1.4107556600795796     
   15.200000000000001        44.000000000000000        1.4194675544234459     
   15.200000000000001        44.800000000000004        1.4266838761388161     
   15.200000000000001        45.600000000000001        1.4357494288534169     
   15.200000000000001        46.400000000000006        1.4437964888240020     
   15.200000000000001        47.200000000000003        1.4519929161400980     
   15.200000000000001        48.000000000000000        1.4578343318626072     
   15.200000000000001        48.800000000000004        1.4642668637394456     
   15.200000000000001        49.600000000000001        1.4684176591073961     
   15.200000000000001        50.400000000000006        1.4708068570237942     
   15.200000000000001        51.200000000000003        1.4719534131536129     
   15.200000000000001        52.000000000000000        1.4715113020059591     
   15.200000000000001        52.800000000000004        1.4703366928520789     
   15.200000000000001        53.600000000000001        1.4651813204308561     
   15.200000000000001        54.400000000000006        1.4603870314944409     
   15.200000000000001        55.200000000000003        1.4538611543561779     
   15.200000000000001        56.000000000000000        1.4465359178793389     
   15.200000000000001        56.800000000000004        1.4385413176538386     
   15.200000000000001        57.600000000000001        1.4305629066945142     
   15.200000000000001        58.400000000000006        1.4230162168727043     
   15.200000000000001        59.200000000000003        1.4138751324915162     
   15.200000000000001        60.000000000000000        1.4055995225032327     
   15.200000000000001        60.800000000000004        1.3990619920879475     
   15.200000000000001        61.600000000000001        1.3934572562507686     
   15.200000000000001        62.400000000000006        1.3871343128421589     
   15.200000000000001        63.200000000000003        1.3832779260564931     
   15.200000000000001        64.000000000000000        1.3802506914685662     
   15.200000000000001        64.799999999999997        1.3788254024791562     
   15.200000000000001        65.600000000000009        1.3790659134142402     
   15.200000000000001        66.400000000000006        1.3799866379360366     
   15.200000000000001        67.200000000000003        1.3831240534837197     
   15.200000000000001        68.000000000000000        1.3856887970556024     
   15.200000000000001        68.799999999999997        1.3885842341434027     
   15.200000000000001        69.600000000000009        1.3962255093938292     
   15.200000000000001        70.400000000000006        1.4013787315111532     
   15.200000000000001        71.200000000000003        1.4095888813230923     
   15.200000000000001        72.000000000000000        1.4168005693134806     
   15.200000000000001        72.799999999999997        1.4235908321059130     
   15.200000000000001        73.600000000000009        1.4310480593905459     
   15.200000000000001        74.400000000000006        1.4393307502902568     
   15.200000000000001        75.200000000000003        1.4475956155230654     
   15.200000000000001        76.000000000000000        1.4533145042643323     
   15.200000000000001        76.800000000000011        1.4603064311397052     
   15.200000000000001        77.600000000000009        1.4667293580031691     
   15.200000000000001        78.400000000000006        1.4718995125639753     
   15.200000000000001        79.200000000000003        1.4768202827312891     
   15.200000000000001        80.000000000000000        1.4796868959451950     
   15.200000000000001        80.800000000000011        1.4852746739590563     
   15.200000000000001        81.600000000000009        1.4854540778641327     
   15.200000000000001        82.400000000000006        1.4885021010554265     
   15.200000000000001        83.200000000000003        1.4894173729581444     
   15.200000000000001        84.000000000000000        1.4900803652007752     
   15.200000000000001        84.800000000000011        1.4895412886219828     
   15.200000000000001        85.600000000000009        1.4892520231592701     
   15.200000000000001        86.400000000000006        1.4884324481333058     
   15.200000000000001        87.200000000000003        1.4875211070205860     
   15.200000000000001        88.000000000000000        1.4859363147612199     
   15.200000000000001        88.800000000000011        1.4835838852687964     
   15.200000000000001        89.600000000000009        1.4806393463941214     
   15.200000000000001        90.400000000000006        1.4772478946669731     
   15.200000000000001        91.200000000000003        1.4736513695538556     
   15.200000000000001        92.000000000000000        1.4691349544654226     
   15.200000000000001        92.800000000000011        1.4644787930067720     
   15.200000000000001        93.600000000000009        1.4596231731362763     
   15.200000000000001        94.400000000000006        1.4540067346115324     
   15.200000000000001        95.200000000000003        1.4489285735631239     
   15.200000000000001        96.000000000000000        1.4412933471591434     
   15.200000000000001        96.800000000000011        1.4342168380891882     
   15.200000000000001        97.600000000000009        1.4274129679331704     
   15.200000000000001        98.400000000000006        1.4207702323578315     
   15.200000000000001        99.200000000000003        1.4134484040411428     
   15.200000000000001        100.00000000000000        1.4068291846385674     
   15.200000000000001        100.80000000000001        1.4026930064276426     
   15.200000000000001        101.60000000000001        1.3945878904738296     
   15.200000000000001        102.40000000000001        1.3910341760862386     

   16.000000000000000       0.80000000000000004        1.3892796930540074     
   16.000000000000000        1.6000000000000001        1.3855855741954803     
   16.000000000000000        2.4000000000000004        1.3830173003963624     
   16.000000000000000        3.2000000000000002        1.3815565428877501     
   16.000000000000000        4.0000000000000000        1.3812829189361548     
   16.000000000000000        4.8000000000000007        1.3794397511463419     
   16.000000000000000        5.6000000000000005        1.3783165900640306     
   16.000000000000000        6.4000000000000004        1.3786185236058677     
   16.000000000000000        7.2000000000000002        1.3761180442441867     
   16.000000000000000        8.0000000000000000        1.3737954882200789     
   16.000000000000000        8.8000000000000007        1.3700818452709513     
   16.000000000000000        9.6000000000000014        1.3641285000592309     
   16.000000000000000        10.400000000000000        1.3578641940707112     
   16.000000000000000        11.200000000000001        1.3494587577201365     
   16.000000000000000        12.000000000000000        1.3386861626983317     
   16.000000000000000        12.800000000000001        1.3266074865301822     
   16.000000000000000        13.600000000000001        1.3121974356927322     
   16.000000000000000        14.400000000000000        1.2989641296199623     
   16.000000000000000        15.200000000000001        1.2853540108837507     
   16.000000000000000        16.000000000000000        1.2729149334731384     
   16.000000000000000        16.800000000000001        1.2578573246369604     
   16.000000000000000        17.600000000000001        1.2463236664208777     
   16.000000000000000        18.400000000000002        1.2364228141170739     
   16.000000000000000        19.200000000000003        1.2292637469630703     
   16.000000000000000        20.000000000000000        1.2239983279823639     
   16.000000000000000        20.800000000000001        1.2227752045545819     
   16.000000000000000        21.600000000000001        1.2250866610862248     
   16.000000000000000        22.400000000000002        1.2292662667785152     
   16.000000000000000        23.200000000000003        1.2368690573320416     
   16.000000000000000        24.000000000000000        1.2475290235993137     
   16.000000000000000        24.800000000000001        1.2579777901185836     
   16.000000000000000        25.600000000000001        1.2707889515784383     
   16.000000000000000        26.400000000000002        1.2868744941440642     
   16.000000000000000        27.200000000000003        1.3000005632051346     
   16.000000000000000        28.000000000000000        1.3135036139966134     
   16.000000000000000        28.800000000000001        1.3277034287056710     
   16.000000000000000        29.600000000000001        1.3376368785608288     
   16.000000000000000        30.400000000000002        1.3475979410736374     
   16.000000000000000        31.200000000000003        1.3557901352441395     
   16.000000000000000        32.000000000000000        1.3621944370252317     
   16.000000000000000        32.800000000000004        1.3670596407228142     
   16.000000000000000        33.600000000000001        1.3725712031537938     
   16.000000000000000        34.399999999999999        1.3728755282010445     
   16.000000000000000        35.200000000000003        1.3739445405200830     
   16.000000000000000        36.000000000000000        1.3744709718478518     
   16.000000000000000        36.800000000000004        1.3758226746905728     
   16.000000000000000        37.600000000000001        1.3774897561942177     
   16.000000000000000        38.400000000000006        1.3772053860436817     
   16.000000000000000        39.200000000000003        1.3818190034359150     
   16.000000000000000        40.000000000000000        1.3833364254842928     
   16.000000000000000        40.800000000000004        1.3881061011753077     
   16.000000000000000        41.600000000000001        1.3932558526532619     
   16.000000000000000        42.400000000000006        1.3991672042245398     
   16.000000000000000        43.200000000000003        1.4090318238886170     
   16.000000000000000        44.000000000000000        1.4151934704289677     
   16.000000000000000        44.800000000000004        1.4226161141524374     
   16.000000000000000        45.600000000000001        1.4304191098837280     
   16.000000000000000        46.400000000000006        1.4381949340966775     
   16.000000000000000        47.200000000000003        1.4454553782301063     
   16.000000000000000        48.000000000000000        1.4523029123889353     
   16.000000000000000        48.800000000000004        1.4571499973651827     
   16.000000000000000        49.600000000000001        1.4595950065685213     
   16.000000000000000        50.400000000000006        1.4657174738384255     
   16.000000000000000        51.200000000000003        1.4630818196180864     
   16.000000000000000        52.000000000000000        1.4620492742091258     
   16.000000000000000        52.800000000000004        1.4592291529097969     
   16.000000000000000        53.600000000000001        1.4548924542037263     
   16.000000000000000        54.400000000000006        1.4502543419411615     
   16.000000000000000        55.200000000000003        1.4436633839916979     
   16.000000000000000        56.000000000000000        1.4363041807945449     
   16.000000000000000        56.800000000000004        1.4290677759257775     
   16.000000000000000        57.600000000000001        1.4213211104415140     
   16.000000000000000        58.400000000000006        1.4109874814986141     
   16.000000000000000        59.200000000000003        1.4056597688926782     
   16.000000000000000        60.000000000000000        1.3983646021030709     
   16.000000000000000        60.800000000000004        1.3921267544175140     
   16.000000000000000        61.600000000000001        1.3879249817049144     
   16.000000000000000        62.400000000000006        1.3816004593491771     
   16.000000000000000        63.200000000000003        1.3786744395230179     
   16.000000000000000        64.000000000000000        1.3759717548630588     
   16.000000000000000        64.799999999999997        1.3753533292687639     
   16.000000000000000        65.600000000000009        1.3764371410988405     
   16.000000000000000        66.400000000000006        1.3785148283605206     
   16.000000000000000        67.200000000000003        1.3801691129522002     
   16.000000000000000        68.000000000000000        1.3849501706560639     
   16.000000000000000        68.799999999999997        1.3894678441376873     
   16.000000000000000        69.600000000000009        1.3945355703959565     
   16.000000000000000        70.400000000000006        1.4000396638684072     
   16.000000000000000        71.200000000000003        1.4078637943160484     
   16.000000000000000        72.000000000000000        1.4126791644262338     
   16.000000000000000        72.799999999999997        1.4204707511811074     
   16.000000000000000        73.600000000000009        1.4280785672579761     
   16.000000000000000        74.400000000000006        1.4355332538862555     
   16.000000000000000        75.200000000000003        1.4429524683640889     
   16.000000000000000        76.000000000000000        1.4478725672695796     
   16.000000000000000        76.800000000000011        1.4548897538156156     
   16.000000000000000        77.600000000000009        1.4599594255957915     
   16.000000000000000        78.400000000000006        1.4663809598060698     
   16.000000000000000        79.200000000000003        1.4713431199895377     
   16.000000000000000        80.000000000000000        1.4757976464841291     
   16.000000000000000        80.800000000000011        1.4797329679741931     
   16.000000000000000        81.600000000000009        1.4795880909248240     
   16.000000000000000        82.400000000000006        1.4851237642998261     
   16.000000000000000        83.200000000000003        1.4872791079148999     
   16.000000000000000        84.000000000000000        1.4883782317111605     
   16.000000000000000        84.800000000000011        1.4899552914566261     
   16.000000000000000        85.600000000000009        1.4899994683976441     
   16.000000000000000        86.400000000000006        1.4900701492109225     
   16.000000000000000        87.200000000000003        1.4898215401039858     
   16.000000000000000        88.000000000000000        1.4884696289615726     
   16.000000000000000        88.800000000000011        1.4876525195502213     
   16.000000000000000        89.600000000000009        1.4850293254145916     
   16.000000000000000        90.400000000000006        1.4825388389480227     
   16.000000000000000        91.200000000000003        1.4797435834645734     
   16.000000000000000        92.000000000000000        1.4758542219735236     
   16.000000000000000        92.800000000000011        1.4714008506838794     
   16.000000000000000        93.600000000000009        1.4660148990722615     
   16.000000000000000        94.400000000000006        1.4603862215533134     
   16.000000000000000        95.200000000000003        1.4550644704620772     
   16.000000000000000        96.000000000000000        1.4481818636691888     
   16.000000000000000        96.800000000000011        1.4406615190303782     
   16.000000000000000        97.600000000000009        1.4330048109811917     
   16.000000000000000        98.400000000000006        1.4256205888245079     
   16.000000000000000        99.200000000000003        1.4183170429807175     
   16.000000000000000        100.00000000000000        1.4108868164994406     
   16.000000000000000        100.80000000000001        1.4042327768585825     
   16.000000000000000        101.60000000000001        1.3987399466005297     
   16.000000000000000        102.40000000000001        1.3936564535228395     

   16.800000000000001       0.80000000000000004        1.3907122861396819     
   16.800000000000001        1.6000000000000001        1.3869934775245549     
   16.800000000000001        2.4000000000000004        1.3842431253553407     
   16.800000000000001        3.2000000000000002        1.3823489816436745     
   16.800000000000001        4.0000000000000000        1.3808083828458828     
   16.800000000000001        4.8000000000000007        1.3799265563276746     
   16.800000000000001        5.6000000000000005        1.3784252457465911     
   16.800000000000001        6.4000000000000004        1.3787238273950848     
   16.800000000000001        7.2000000000000002        1.3759060366593032     
   16.800000000000001        8.0000000000000000        1.3731536738932872     
   16.800000000000001        8.8000000000000007        1.3690281248636971     
   16.800000000000001        9.6000000000000014        1.3630895476968012     
   16.800000000000001        10.400000000000000        1.3553762403845853     
   16.800000000000001        11.200000000000001        1.3476410701953292     
   16.800000000000001        12.000000000000000        1.3368173273212218     
   16.800000000000001        12.800000000000001        1.3247207838722652     
   16.800000000000001        13.600000000000001        1.3124300561712949     
   16.800000000000001        14.400000000000000        1.2964386317598633     
   16.800000000000001        15.200000000000001        1.2805457596822585     
   16.800000000000001        16.000000000000000        1.2672170225828034     
   16.800000000000001        16.800000000000001        1.2533135562204003     
   16.800000000000001        17.600000000000001        1.2429055877685324     
   16.800000000000001        18.400000000000002        1.2325385604211667     
   16.800000000000001        19.200000000000003        1.2257140895516314     
   16.800000000000001        20.000000000000000        1.2202224114737141     
   16.800000000000001        20.800000000000001        1.2189634120117780     
   16.800000000000001        21.600000000000001        1.2212390743212005     
   16.800000000000001        22.400000000000002        1.2255716512652950     
   16.800000000000001        23.200000000000003        1.2328763802769398     
   16.800000000000001        24.000000000000000        1.2432250409956205     
   16.800000000000001        24.800000000000001        1.2548898982620111     
   16.800000000000001        25.600000000000001        1.2691788421200558     
   16.800000000000001        26.400000000000002        1.2830520337095723     
   16.800000000000001        27.200000000000003        1.2977454665557695     
   16.800000000000001        28.000000000000000        1.3118929163422361     
   16.800000000000001        28.800000000000001        1.3247905612849673     
   16.800000000000001        29.600000000000001        1.3360651416253224     
   16.800000000000001        30.400000000000002        1.3464091622708332     
   16.800000000000001        31.200000000000003        1.3549752111274038     
   16.800000000000001        32.000000000000000        1.3616665097966971     
   16.800000000000001        32.800000000000004        1.3656449717772692     
   16.800000000000001        33.600000000000001        1.3704744547885017     
   16.800000000000001        34.399999999999999        1.3730106896979144     
   16.800000000000001        35.200000000000003        1.3744873324466786     
   16.800000000000001        36.000000000000000        1.3750143357166948     
   16.800000000000001        36.800000000000004        1.3757700452195971     
   16.800000000000001        37.600000000000001        1.3765484457326524     
   16.800000000000001        38.400000000000006        1.3789328638485745     
   16.800000000000001        39.200000000000003        1.3806827948764180     
   16.800000000000001        40.000000000000000        1.3829985879070903     
   16.800000000000001        40.800000000000004        1.3863610306136713     
   16.800000000000001        41.600000000000001        1.3910181622306583     
   16.800000000000001        42.400000000000006        1.3968374949515627     
   16.800000000000001        43.200000000000003        1.4037817036666400     
   16.800000000000001        44.000000000000000        1.4104215193764122     
   16.800000000000001        44.800000000000004        1.4179906728286227     
   16.800000000000001        45.600000000000001        1.4253773869874300     
   16.800000000000001        46.400000000000006        1.4322081488169041     
   16.800000000000001        47.200000000000003        1.4388041543977925     
   16.800000000000001        48.000000000000000        1.4449190781033798     
   16.800000000000001        48.800000000000004        1.4508934768657817     
   16.800000000000001        49.600000000000001        1.4478444160367214     
   16.800000000000001        50.400000000000006        1.4532725735292258     
   16.800000000000001        51.200000000000003        1.4528614429658036     
   16.800000000000001        52.000000000000000        1.4532251076413139     
   16.800000000000001        52.800000000000004        1.4469292792316260     
   16.800000000000001        53.600000000000001        1.4441467127353633     
   16.800000000000001        54.400000000000006        1.4386528800187648     
   16.800000000000001        55.200000000000003        1.4328488000009001     
   16.800000000000001        56.000000000000000        1.4243414403445018     
   16.800000000000001        56.800000000000004        1.4171140029369793     
   16.800000000000001        57.600000000000001        1.4085739792883816     
   16.800000000000001        58.400000000000006        1.4019471802815935     
   16.800000000000001        59.200000000000003        1.3946516626563845     
   16.800000000000001        60.000000000000000        1.3882790476990914     
   16.800000000000001        60.800000000000004        1.3830441297827216     
   16.800000000000001        61.600000000000001        1.3782655633959839     
   16.800000000000001        62.400000000000006        1.3764228959009766     
   16.800000000000001        63.200000000000003        1.3729358050784608     
   16.800000000000001        64.000000000000000        1.3723242548226324     
   16.800000000000001        64.799999999999997        1.3719505060075754     
   16.800000000000001        65.600000000000009        1.3732725178339995     
   16.800000000000001        66.400000000000006        1.3759875684858565     
   16.800000000000001        67.200000000000003        1.3794564737970665     
   16.800000000000001        68.000000000000000        1.3829965398355570     
   16.800000000000001        68.799999999999997        1.3877738425860595     
   16.800000000000001        69.600000000000009        1.3927654334375181     
   16.800000000000001        70.400000000000006        1.3987866636916715     
   16.800000000000001        71.200000000000003        1.4049134886795660     
   16.800000000000001        72.000000000000000        1.4109462546535461     
   16.800000000000001        72.799999999999997        1.4171533306883133     
   16.800000000000001        73.600000000000009        1.4238207280357169     
   16.800000000000001        74.400000000000006        1.4298099582176156     
   16.800000000000001        75.200000000000003        1.4374940929732813     
   16.800000000000001        76.000000000000000        1.4429096113565774     
   16.800000000000001        76.800000000000011        1.4485646526525571     
   16.800000000000001        77.600000000000009        1.4542148914670336     
   16.800000000000001        78.400000000000006        1.4600846661599260     
   16.800000000000001        79.200000000000003        1.4652378962414363     
   16.800000000000001        80.000000000000000        1.4695340795138998     
   16.800000000000001        80.800000000000011        1.4741399026857329     
   16.800000000000001        81.600000000000009        1.4787404631587848     
   16.800000000000001        82.400000000000006        1.4811823827411477     
   16.800000000000001        83.200000000000003        1.4837138303005917     
   16.800000000000001        84.000000000000000        1.4854295807272289     
   16.800000000000001        84.800000000000011        1.4881871512632747     
   16.800000000000001        85.600000000000009        1.4895595156690533     
   16.800000000000001        86.400000000000006        1.4894533750566306     
   16.800000000000001        87.200000000000003        1.4908165984275046     
   16.800000000000001        88.000000000000000        1.4908428091241550     
   16.800000000000001        88.800000000000011        1.4904119256071584     
   16.800000000000001        89.600000000000009        1.4893013249117850     
   16.800000000000001        90.400000000000006        1.4873286745797061     
   16.800000000000001        91.200000000000003        1.4843961110256279     
   16.800000000000001        92.000000000000000        1.4815115853180858     
   16.800000000000001        92.800000000000011        1.4775053531333631     
   16.800000000000001        93.600000000000009        1.4728993707022711     
   16.800000000000001        94.400000000000006        1.4672937723069721     
   16.800000000000001        95.200000000000003        1.4599109802560810     
   16.800000000000001        96.000000000000000        1.4534926997649669     
   16.800000000000001        96.800000000000011        1.4463206462882356     
   16.800000000000001        97.600000000000009        1.4380988015183649     
   16.800000000000001        98.400000000000006        1.4302599541165544     
   16.800000000000001        99.200000000000003        1.4224034418486982     
   16.800000000000001        100.00000000000000        1.4146080392405234     
   16.800000000000001        100.80000000000001        1.4073533491742214     
   16.800000000000001        101.60000000000001        1.4015513635345123     
   16.800000000000001        102.40000000000001        1.3947433995075398     

   17.600000000000001       0.80000000000000004        1.3925207291565191     
   17.600000000000001        1.6000000000000001        1.3870784191232628     
   17.600000000000001        2.4000000000000004        1.3838738612655419     
   17.600000000000001        3.2000000000000002        1.3827807038374231     
   17.600000000000001        4.0000000000000000        1.3813315430325359     
   17.600000000000001        4.8000000000000007        1.3797555996544648     
   17.600000000000001        5.6000000000000005        1.3781674085353022     
   17.600000000000001        6.4000000000000004        1.3770336471913451     
   17.600000000000001        7.2000000000000002        1.3762147924044068     
   17.600000000000001        8.0000000000000000        1.3727605221256436     
   17.600000000000001        8.8000000000000007        1.3684191289997152     
   17.600000000000001        9.6000000000000014        1.3625734504780806     
   17.600000000000001        10.400000000000000        1.3558126919121427     
   17.600000000000001        11.200000000000001        1.3470794705582012     
   17.600000000000001        12.000000000000000        1.3358890841505699     
   17.600000000000001        12.800000000000001        1.3240455496583146     
   17.600000000000001        13.600000000000001        1.3094242770187310     
   17.600000000000001        14.400000000000000        1.2953054388363177     
   17.600000000000001        15.200000000000001        1.2811332397430104     
   17.600000000000001        16.000000000000000        1.2664922224836779     
   17.600000000000001        16.800000000000001        1.2523375619589021     
   17.600000000000001        17.600000000000001        1.2410109067073700     
   17.600000000000001        18.400000000000002        1.2312584158884328     
   17.600000000000001        19.200000000000003        1.2236491890202115     
   17.600000000000001        20.000000000000000        1.2194618542376123     
   17.600000000000001        20.800000000000001        1.2174753656585446     
   17.600000000000001        21.600000000000001        1.2198447994365160     
   17.600000000000001        22.400000000000002        1.2245503053601223     
   17.600000000000001        23.200000000000003        1.2322247427200868     
   17.600000000000001        24.000000000000000        1.2419231950594745     
   17.600000000000001        24.800000000000001        1.2542129760356495     
   17.600000000000001        25.600000000000001        1.2672677491510973     
   17.600000000000001        26.400000000000002        1.2828707897171003     
   17.600000000000001        27.200000000000003        1.2973768716234575     
   17.600000000000001        28.000000000000000        1.3119476533945698     
   17.600000000000001        28.800000000000001        1.3239910388761353     
   17.600000000000001        29.600000000000001        1.3364387506861999     
   17.600000000000001        30.400000000000002        1.3468832217975883     
   17.600000000000001        31.200000000000003        1.3554224853082038     
   17.600000000000001        32.000000000000000        1.3628243353854677     
   17.600000000000001        32.800000000000004        1.3673970679903600     
   17.600000000000001        33.600000000000001        1.3705885271249230     
   17.600000000000001        34.399999999999999        1.3726496359283327     
   17.600000000000001        35.200000000000003        1.3750165522110798     
   17.600000000000001        36.000000000000000        1.3758301373677340     
   17.600000000000001        36.800000000000004        1.3763386664734598     
   17.600000000000001        37.600000000000001        1.3771955592366827     
   17.600000000000001        38.400000000000006        1.3786014319375124     
   17.600000000000001        39.200000000000003        1.3803053045359577     
   17.600000000000001        40.000000000000000        1.3811787229965315     
   17.600000000000001        40.800000000000004        1.3865905908053120     
   17.600000000000001        41.600000000000001        1.3889565516190718     
   17.600000000000001        42.400000000000006        1.3953227807590547     
   17.600000000000001        43.200000000000003        1.4008503372596828     
   17.600000000000001        44.000000000000000        1.4072781995521686     
   17.600000000000001        44.800000000000004        1.4137800013177193     
   17.600000000000001        45.600000000000001        1.4200196546402235     
   17.600000000000001        46.400000000000006        1.4260078976726391     
   17.600000000000001        47.200000000000003        1.4322963900635690     
   17.600000000000001        48.000000000000000        1.4351821332367756     
   17.600000000000001        48.800000000000004        1.4406155003076422     
   17.600000000000001        49.600000000000001        1.4425885077236129     
   17.600000000000001        50.400000000000006        1.4428028267704975     
   17.600000000000001        51.200000000000003        1.4417341744027368     
   17.600000000000001        52.000000000000000        1.4393800684318878     
   17.600000000000001        52.800000000000004        1.4351237626721534     
   17.600000000000001        53.600000000000001        1.4296565419935849     
   17.600000000000001        54.400000000000006        1.4243485086835934     
   17.600000000000001        55.200000000000003        1.4178844869853708     
   17.600000000000001        56.000000000000000        1.4104171169691273     
   17.600000000000001        56.800000000000004        1.4027403132370106     
   17.600000000000001        57.600000000000001        1.3958273989616479     
   17.600000000000001        58.400000000000006        1.3882240119785005     
   17.600000000000001        59.200000000000003        1.3821157731891707     
   17.600000000000001        60.000000000000000        1.3775806533472437     
   17.600000000000001        60.800000000000004        1.3722813022015441     
   17.600000000000001        61.600000000000001        1.3703986663192083     
   17.600000000000001        62.400000000000006        1.3670769251468380     
   17.600000000000001        63.200000000000003        1.3659632601611347     
   17.600000000000001        64.000000000000000        1.3662091225959316     
   17.600000000000001        64.799999999999997        1.3675086967260570     
   17.600000000000001        65.600000000000009        1.3695474031945367     
   17.600000000000001        66.400000000000006        1.3725373813435562     
   17.600000000000001        67.200000000000003        1.3768007600720866     
   17.600000000000001        68.000000000000000        1.3804747993126276     
   17.600000000000001        68.799999999999997        1.3850538877652392     
   17.600000000000001        69.600000000000009        1.3903857427895354     
   17.600000000000001        70.400000000000006        1.3964339424462033     
   17.600000000000001        71.200000000000003        1.4021906886093918     
   17.600000000000001        72.000000000000000        1.4074528327166793     
   17.600000000000001        72.799999999999997        1.4138059447637334     
   17.600000000000001        73.600000000000009        1.4193116120408953     
   17.600000000000001        74.400000000000006        1.4247858023992401     
   17.600000000000001        75.200000000000003        1.4312044842956020     
   17.600000000000001        76.000000000000000        1.4372176791442994     
   17.600000000000001        76.800000000000011        1.4428960840822755     
   17.600000000000001        77.600000000000009        1.4482686883194884     
   17.600000000000001        78.400000000000006        1.4529984256912480     
   17.600000000000001        79.200000000000003        1.4590937772751482     
   17.600000000000001        80.000000000000000        1.4624928381339704     
   17.600000000000001        80.800000000000011        1.4669224010640505     
   17.600000000000001        81.600000000000009        1.4724740061982760     
   17.600000000000001        82.400000000000006        1.4759794722500295     
   17.600000000000001        83.200000000000003        1.4794615045849375     
   17.600000000000001        84.000000000000000        1.4823772899965229     
   17.600000000000001        84.800000000000011        1.4850719728339767     
   17.600000000000001        85.600000000000009        1.4877009963065275     
   17.600000000000001        86.400000000000006        1.4898969970054594     
   17.600000000000001        87.200000000000003        1.4904291753392873     
   17.600000000000001        88.000000000000000        1.4918318202504905     
   17.600000000000001        88.800000000000011        1.4927956958921531     
   17.600000000000001        89.600000000000009        1.4918286653188255     
   17.600000000000001        90.400000000000006        1.4908359172808949     
   17.600000000000001        91.200000000000003        1.4882240020484281     
   17.600000000000001        92.000000000000000        1.4858728836418660     
   17.600000000000001        92.800000000000011        1.4823031976284045     
   17.600000000000001        93.600000000000009        1.4776883357537207     
   17.600000000000001        94.400000000000006        1.4723961225282129     
   17.600000000000001        95.200000000000003        1.4660838744944535     
   17.600000000000001        96.000000000000000        1.4580234084577708     
   17.600000000000001        96.800000000000011        1.4502774213681275     
   17.600000000000001        97.600000000000009        1.4424331826691743     
   17.600000000000001        98.400000000000006        1.4342593518879756     
   17.600000000000001        99.200000000000003        1.4259474871505184     
   17.600000000000001        100.00000000000000        1.4184726554928906     
   17.600000000000001        100.80000000000001        1.4101382799424591     
   17.600000000000001        101.60000000000001        1.4032607470334857     
   17.600000000000001        102.40000000000001        1.3974569569916551     

   18.400000000000002       0.80000000000000004        1.3914444547435658     
   18.400000000000002        1.6000000000000001        1.3891814703573264     
   18.400000000000002        2.4000000000000004        1.3857262425884105     
   18.400000000000002        3.2000000000000002        1.3830143792342482     
   18.400000000000002        4.0000000000000000        1.3812171968874862     
   18.400000000000002        4.8000000000000007        1.3801252154915249     
   18.400000000000002        5.6000000000000005        1.3785352786448000     
   18.400000000000002        6.4000000000000004        1.3771964391111109     
   18.400000000000002        7.2000000000000002        1.3734406428366728     
   18.400000000000002        8.0000000000000000        1.3725228807334620     
   18.400000000000002        8.8000000000000007        1.3684849492599467     
   18.400000000000002        9.6000000000000014        1.3627824307651670     
   18.400000000000002        10.400000000000000        1.3555868618019364     
   18.400000000000002        11.200000000000001        1.3467622584365893     
   18.400000000000002        12.000000000000000        1.3361530936986052     
   18.400000000000002        12.800000000000001        1.3241144221272150     
   18.400000000000002        13.600000000000001        1.3110718828501189     
   18.400000000000002        14.400000000000000        1.2963953934534951     
   18.400000000000002        15.200000000000001        1.2820878678313170     
   18.400000000000002        16.000000000000000        1.2679382065523086     
   18.400000000000002        16.800000000000001        1.2540628816688255     
   18.400000000000002        17.600000000000001        1.2430058413926632     
   18.400000000000002        18.400000000000002        1.2322125091566420     
   18.400000000000002        19.200000000000003        1.2258001348235477     
   18.400000000000002        20.000000000000000        1.2214548375624603     
   18.400000000000002        20.800000000000001        1.2199601726725697     
   18.400000000000002        21.600000000000001        1.2217696926378745     
   18.400000000000002        22.400000000000002        1.2248891912226356     
   18.400000000000002        23.200000000000003        1.2356660923961977     
   18.400000000000002        24.000000000000000        1.2440261884051800     
   18.400000000000002        24.800000000000001        1.2563017775288483     
   18.400000000000002        25.600000000000001        1.2699484029983208     
   18.400000000000002        26.400000000000002        1.2842837325813503     
   18.400000000000002        27.200000000000003        1.2986470544582909     
   18.400000000000002        28.000000000000000        1.3139282820696607     
   18.400000000000002        28.800000000000001        1.3266477387095119     
   18.400000000000002        29.600000000000001        1.3380158699666489     
   18.400000000000002        30.400000000000002        1.3484055191274706     
   18.400000000000002        31.200000000000003        1.3571251254600689     
   18.400000000000002        32.000000000000000        1.3641505214188303     
   18.400000000000002        32.800000000000004        1.3680930388316799     
   18.400000000000002        33.600000000000001        1.3722056595137542     
   18.400000000000002        34.399999999999999        1.3749889445745975     
   18.400000000000002        35.200000000000003        1.3765876794577332     
   18.400000000000002        36.000000000000000        1.3777202960371873     
   18.400000000000002        36.800000000000004        1.3781555255134661     
   18.400000000000002        37.600000000000001        1.3791112770033587     
   18.400000000000002        38.400000000000006        1.3796768211281829     
   18.400000000000002        39.200000000000003        1.3808515630585785     
   18.400000000000002        40.000000000000000        1.3822245331153320     
   18.400000000000002        40.800000000000004        1.3873239767804733     
   18.400000000000002        41.600000000000001        1.3907974488092363     
   18.400000000000002        42.400000000000006        1.3942301979733687     
   18.400000000000002        43.200000000000003        1.3996122774651645     
   18.400000000000002        44.000000000000000        1.4050904127485848     
   18.400000000000002        44.800000000000004        1.4102126914833453     
   18.400000000000002        45.600000000000001        1.4153191853512204     
   18.400000000000002        46.400000000000006        1.4205624332919531     
   18.400000000000002        47.200000000000003        1.4232980963303885     
   18.400000000000002        48.000000000000000        1.4282254960608745     
   18.400000000000002        48.800000000000004        1.4308425750562164     
   18.400000000000002        49.600000000000001        1.4320731594786615     
   18.400000000000002        50.400000000000006        1.4315288249137996     
   18.400000000000002        51.200000000000003        1.4294826271259362     
   18.400000000000002        52.000000000000000        1.4257639264524145     
   18.400000000000002        52.800000000000004        1.4221223743835016     
   18.400000000000002        53.600000000000001        1.4157871688735779     
   18.400000000000002        54.400000000000006        1.4096873267397778     
   18.400000000000002        55.200000000000003        1.4023058239171735     
   18.400000000000002        56.000000000000000        1.3944795425336813     
   18.400000000000002        56.800000000000004        1.3879551612279928     
   18.400000000000002        57.600000000000001        1.3801187196747282     
   18.400000000000002        58.400000000000006        1.3727543165721494     
   18.400000000000002        59.200000000000003        1.3682398466524945     
   18.400000000000002        60.000000000000000        1.3641770785458049     
   18.400000000000002        60.800000000000004        1.3617078900892543     
   18.400000000000002        61.600000000000001        1.3577291993247926     
   18.400000000000002        62.400000000000006        1.3573302371884421     
   18.400000000000002        63.200000000000003        1.3575024888466332     
   18.400000000000002        64.000000000000000        1.3592520786933979     
   18.400000000000002        64.799999999999997        1.3598026051268681     
   18.400000000000002        65.600000000000009        1.3645754946311719     
   18.400000000000002        66.400000000000006        1.3687533046634313     
   18.400000000000002        67.200000000000003        1.3732381836939760     
   18.400000000000002        68.000000000000000        1.3782192973730696     
   18.400000000000002        68.799999999999997        1.3821256404957356     
   18.400000000000002        69.600000000000009        1.3892194989466138     
   18.400000000000002        70.400000000000006        1.3939577411337756     
   18.400000000000002        71.200000000000003        1.3994853428804033     
   18.400000000000002        72.000000000000000        1.4047401592172666     
   18.400000000000002        72.799999999999997        1.4098340966596143     
   18.400000000000002        73.600000000000009        1.4150349659524417     
   18.400000000000002        74.400000000000006        1.4201953899793878     
   18.400000000000002        75.200000000000003        1.4257227719842045     
   18.400000000000002        76.000000000000000        1.4326322382951893     
   18.400000000000002        76.800000000000011        1.4364527452232874     
   18.400000000000002        77.600000000000009        1.4411772207488072     
   18.400000000000002        78.400000000000006        1.4454933138313610     
   18.400000000000002        79.200000000000003        1.4496777740793436     
   18.400000000000002        80.000000000000000        1.4552694126125161     
   18.400000000000002        80.800000000000011        1.4595366153490936     
   18.400000000000002        81.600000000000009        1.4653760788632406     
   18.400000000000002        82.400000000000006        1.4672552563388757     
   18.400000000000002        83.200000000000003        1.4714706026481508     
   18.400000000000002        84.000000000000000        1.4769954357508426     
   18.400000000000002        84.800000000000011        1.4815563967431937     
   18.400000000000002        85.600000000000009        1.4845961581828642     
   18.400000000000002        86.400000000000006        1.4874835810129983     
   18.400000000000002        87.200000000000003        1.4899475668155597     
   18.400000000000002        88.000000000000000        1.4909948634491170     
   18.400000000000002        88.800000000000011        1.4920630136834778     
   18.400000000000002        89.600000000000009        1.4931304874229334     
   18.400000000000002        90.400000000000006        1.4928442762540437     
   18.400000000000002        91.200000000000003        1.4913947524202635     
   18.400000000000002        92.000000000000000        1.4888295669429654     
   18.400000000000002        92.800000000000011        1.4852837685109803     
   18.400000000000002        93.600000000000009        1.4803256655766861     
   18.400000000000002        94.400000000000006        1.4762183398370252     
   18.400000000000002        95.200000000000003        1.4687982753367161     
   18.400000000000002        96.000000000000000        1.4615363946509512     
   18.400000000000002        96.800000000000011        1.4537503331838439     
   18.400000000000002        97.600000000000009        1.4456382199495910     
   18.400000000000002        98.400000000000006        1.4369747539811140     
   18.400000000000002        99.200000000000003        1.4284252080021940     
   18.400000000000002        100.00000000000000        1.4192441908446956     
   18.400000000000002        100.80000000000001        1.4115576532252485     
   18.400000000000002        101.60000000000001        1.4043682944724913     
   18.400000000000002        102.40000000000001        1.3988025303861475     

   19.200000000000003       0.80000000000000004        1.3935705028051870     
   19.200000000000003        1.6000000000000001        1.3899414235227008     
   19.200000000000003        2.4000000000000004        1.3858015831689690     
   19.200000000000003        3.2000000000000002        1.3833616325750859     
   19.200000000000003        4.0000000000000000        1.3812184200112718     
   19.200000000000003        4.8000000000000007        1.3796231918367634     
   19.200000000000003        5.6000000000000005        1.3784884916341289     
   19.200000000000003        6.4000000000000004        1.3767135332602523     
   19.200000000000003        7.2000000000000002        1.3754245415680173     
   19.200000000000003        8.0000000000000000        1.3743028559348329     
   19.200000000000003        8.8000000000000007        1.3690776633314463     
   19.200000000000003        9.6000000000000014        1.3642663759755416     
   19.200000000000003        10.400000000000000        1.3561328534589501     
   19.200000000000003        11.200000000000001        1.3472328707636991     
   19.200000000000003        12.000000000000000        1.3373219563877148     
   19.200000000000003        12.800000000000001        1.3256270313598006     
   19.200000000000003        13.600000000000001        1.3125943444916188     
   19.200000000000003        14.400000000000000        1.2992486325078518     
   19.200000000000003        15.200000000000001        1.2855288470342028     
   19.200000000000003        16.000000000000000        1.2713946342174258     
   19.200000000000003        16.800000000000001        1.2586841389616166     
   19.200000000000003        17.600000000000001        1.2471641330886261     
   19.200000000000003        18.400000000000002        1.2378255283909969     
   19.200000000000003        19.200000000000003        1.2315322945843670     
   19.200000000000003        20.000000000000000        1.2269708799597623     
   19.200000000000003        20.800000000000001        1.2252579403632824     
   19.200000000000003        21.600000000000001        1.2278321246899935     
   19.200000000000003        22.400000000000002        1.2323387492467552     
   19.200000000000003        23.200000000000003        1.2394192457527453     
   19.200000000000003        24.000000000000000        1.2510036127558752     
   19.200000000000003        24.800000000000001        1.2616874289673365     
   19.200000000000003        25.600000000000001        1.2742478883709405     
   19.200000000000003        26.400000000000002        1.2860951980011126     
   19.200000000000003        27.200000000000003        1.3021743543188296     
   19.200000000000003        28.000000000000000        1.3161203656043337     
   19.200000000000003        28.800000000000001        1.3291678373519409     
   19.200000000000003        29.600000000000001        1.3407526129500225     
   19.200000000000003        30.400000000000002        1.3501476295471186     
   19.200000000000003        31.200000000000003        1.3597217892465117     
   19.200000000000003        32.000000000000000        1.3659357183961969     
   19.200000000000003        32.800000000000004        1.3713361653989060     
   19.200000000000003        33.600000000000001        1.3748991731093527     
   19.200000000000003        34.399999999999999        1.3775462140552062     
   19.200000000000003        35.200000000000003        1.3790819271844208     
   19.200000000000003        36.000000000000000        1.3786466783039213     
   19.200000000000003        36.800000000000004        1.3814558548765803     
   19.200000000000003        37.600000000000001        1.3809325264645362     
   19.200000000000003        38.400000000000006        1.3822304564961760     
   19.200000000000003        39.200000000000003        1.3832572207974010     
   19.200000000000003        40.000000000000000        1.3849202292925455     
   19.200000000000003        40.800000000000004        1.3874183834041525     
   19.200000000000003        41.600000000000001        1.3894384895378338     
   19.200000000000003        42.400000000000006        1.3942801986892712     
   19.200000000000003        43.200000000000003        1.3990086036978633     
   19.200000000000003        44.000000000000000        1.4028365606355622     
   19.200000000000003        44.800000000000004        1.4072261500628680     
   19.200000000000003        45.600000000000001        1.4114998938600030     
   19.200000000000003        46.400000000000006        1.4161374794888675     
   19.200000000000003        47.200000000000003        1.4181328803219839     
   19.200000000000003        48.000000000000000        1.4207623051847431     
   19.200000000000003        48.800000000000004        1.4213808971760475     
   19.200000000000003        49.600000000000001        1.4214976957963150     
   19.200000000000003        50.400000000000006        1.4196330169262241     
   19.200000000000003        51.200000000000003        1.4168316872350328     
   19.200000000000003        52.000000000000000        1.4130877925204361     
   19.200000000000003        52.800000000000004        1.4071186983310930     
   19.200000000000003        53.600000000000001        1.3997194329610403     
   19.200000000000003        54.400000000000006        1.3930732533043342     
   19.200000000000003        55.200000000000003        1.3852922506025729     
   19.200000000000003        56.000000000000000        1.3774035947740286     
   19.200000000000003        56.800000000000004        1.3704935062908745     
   19.200000000000003        57.600000000000001        1.3631842144692092     
   19.200000000000003        58.400000000000006        1.3575863004011688     
   19.200000000000003        59.200000000000003        1.3531740550508466     
   19.200000000000003        60.000000000000000        1.3495180958430182     
   19.200000000000003        60.800000000000004        1.3469389095710471     
   19.200000000000003        61.600000000000001        1.3458649774361857     
   19.200000000000003        62.400000000000006        1.3461167535083240     
   19.200000000000003        63.200000000000003        1.3479989380856823     
   19.200000000000003        64.000000000000000        1.3510265449081054     
   19.200000000000003        64.799999999999997        1.3547962372996953     
   19.200000000000003        65.600000000000009        1.3588466243199482     
   19.200000000000003        66.400000000000006        1.3632328254481771     
   19.200000000000003        67.200000000000003        1.3682361443613607     
   19.200000000000003        68.000000000000000        1.3747016297898058     
   19.200000000000003        68.799999999999997        1.3800941434892768     
   19.200000000000003        69.600000000000009        1.3852199735182704     
   19.200000000000003        70.400000000000006        1.3917094644167503     
   19.200000000000003        71.200000000000003        1.3969072018692210     
   19.200000000000003        72.000000000000000        1.4010117816726768     
   19.200000000000003        72.799999999999997        1.4064323484200434     
   19.200000000000003        73.600000000000009        1.4108314624308371     
   19.200000000000003        74.400000000000006        1.4157128847370521     
   19.200000000000003        75.200000000000003        1.4202612762662983     
   19.200000000000003        76.000000000000000        1.4242671399226037     
   19.200000000000003        76.800000000000011        1.4301729134994956     
   19.200000000000003        77.600000000000009        1.4338124165155934     
   19.200000000000003        78.400000000000006        1.4377078973959441     
   19.200000000000003        79.200000000000003        1.4426038708573863     
   19.200000000000003        80.000000000000000        1.4498479613485253     
   19.200000000000003        80.800000000000011        1.4527816545556804     
   19.200000000000003        81.600000000000009        1.4576728658610740     
   19.200000000000003        82.400000000000006        1.4620444378046307     
   19.200000000000003        83.200000000000003        1.4669817940854952     
   19.200000000000003        84.000000000000000        1.4715841614634713     
   19.200000000000003        84.800000000000011        1.4759522611412328     
   19.200000000000003        85.600000000000009        1.4807430059603779     
   19.200000000000003        86.400000000000006        1.4836496008230107     
   19.200000000000003        87.200000000000003        1.4871985610224805     
   19.200000000000003        88.000000000000000        1.4901526816550998     
   19.200000000000003        88.800000000000011        1.4920748371153258     
   19.200000000000003        89.600000000000009        1.4929622495125014     
   19.200000000000003        90.400000000000006        1.4934070951047353     
   19.200000000000003        91.200000000000003        1.4908640755684790     
   19.200000000000003        92.000000000000000        1.4902590198305992     
   19.200000000000003        92.800000000000011        1.4876665273322220     
   19.200000000000003        93.600000000000009        1.4830249356104337     
   19.200000000000003        94.400000000000006        1.4771369352153829     
   19.200000000000003        95.200000000000003        1.4710538673506894     
   19.200000000000003        96.000000000000000        1.4637145455458245     
   19.200000000000003        96.800000000000011        1.4558110312460124     
   19.200000000000003        97.600000000000009        1.4488135202353618     
   19.200000000000003        98.400000000000006        1.4392487012194137     
   19.200000000000003        99.200000000000003        1.4298964291335130     
   19.200000000000003        100.00000000000000        1.4222705302127188     
   19.200000000000003        100.80000000000001        1.4148932860632271     
   19.200000000000003        101.60000000000001        1.4054987463096842     
   19.200000000000003        102.40000000000001        1.3991637242796002     

   20.000000000000000       0.80000000000000004        1.3936638752082176     
   20.000000000000000        1.6000000000000001        1.3887261876079160     
   20.000000000000000        2.4000000000000004        1.3852590451651690     
   20.000000000000000        3.2000000000000002        1.3833166115692637     
   20.000000000000000        4.0000000000000000        1.3814652371353204     
   20.000000000000000        4.8000000000000007        1.3793046105802438     
   20.000000000000000        5.6000000000000005        1.3780884628641195     
   20.000000000000000        6.4000000000000004        1.3767521307720074     
   20.000000000000000        7.2000000000000002        1.3751711601162235     
   20.000000000000000        8.0000000000000000        1.3730942052964124     
   20.000000000000000        8.8000000000000007        1.3696540793068008     
   20.000000000000000        9.6000000000000014        1.3644841758264763     
   20.000000000000000        10.400000000000000        1.3576615670012848     
   20.000000000000000        11.200000000000001        1.3499740153305921     
   20.000000000000000        12.000000000000000        1.3401582444464479     
   20.000000000000000        12.800000000000001        1.3288890393788479     
   20.000000000000000        13.600000000000001        1.3167763741237846     
   20.000000000000000        14.400000000000000        1.3041601734431090     
   20.000000000000000        15.200000000000001        1.2910815518743892     
   20.000000000000000        16.000000000000000        1.2776195032594388     
   20.000000000000000        16.800000000000001        1.2650942558758036     
   20.000000000000000        17.600000000000001        1.2543341703894426     
   20.000000000000000        18.400000000000002        1.2457019442870554     
   20.000000000000000        19.200000000000003        1.2393247153836278     
   20.000000000000000        20.000000000000000        1.2351941874894801     
   20.000000000000000        20.800000000000001        1.2338041179213979     
   20.000000000000000        21.600000000000001        1.2357951567971004     
   20.000000000000000        22.400000000000002        1.2393505889424936     
   20.000000000000000        23.200000000000003        1.2471627543245616     
   20.000000000000000        24.000000000000000        1.2564106101568480     
   20.000000000000000        24.800000000000001        1.2677890831393532     
   20.000000000000000        25.600000000000001        1.2806004775594531     
   20.000000000000000        26.400000000000002        1.2929424964852636     
   20.000000000000000        27.200000000000003        1.3076089965323245     
   20.000000000000000        28.000000000000000        1.3208613401597045     
   20.000000000000000        28.800000000000001        1.3338237161159876     
   20.000000000000000        29.600000000000001        1.3448292349395385     
   20.000000000000000        30.400000000000002        1.3548094594086502     
   20.000000000000000        31.200000000000003        1.3629261569002589     
   20.000000000000000        32.000000000000000        1.3693672454498786     
   20.000000000000000        32.800000000000004        1.3745233060462505     
   20.000000000000000        33.600000000000001        1.3778092016478407     
   20.000000000000000        34.399999999999999        1.3807929045842304     
   20.000000000000000        35.200000000000003        1.3821059441515446     
   20.000000000000000        36.000000000000000        1.3821926035429728     
   20.000000000000000        36.800000000000004        1.3840954325225499     
   20.000000000000000        37.600000000000001        1.3846636576024438     
   20.000000000000000        38.400000000000006        1.3853676660279730     
   20.000000000000000        39.200000000000003        1.3865627593389760     
   20.000000000000000        40.000000000000000        1.3874039272622827     
   20.000000000000000        40.800000000000004        1.3889519625329441     
   20.000000000000000        41.600000000000001        1.3919040633618924     
   20.000000000000000        42.400000000000006        1.3951113189181996     
   20.000000000000000        43.200000000000003        1.3984572885014854     
   20.000000000000000        44.000000000000000        1.4020790470550974     
   20.000000000000000        44.800000000000004        1.4055921499013087     
   20.000000000000000        45.600000000000001        1.4089554677763143     
   20.000000000000000        46.400000000000006        1.4111162642033852     
   20.000000000000000        47.200000000000003        1.4149994026187136     
   20.000000000000000        48.000000000000000        1.4138434942790112     
   20.000000000000000        48.800000000000004        1.4136482199443290     
   20.000000000000000        49.600000000000001        1.4124897477894423     
   20.000000000000000        50.400000000000006        1.4083468363143530     
   20.000000000000000        51.200000000000003        1.4039688218863877     
   20.000000000000000        52.000000000000000        1.3989962082294289     
   20.000000000000000        52.800000000000004        1.3918165892522913     
   20.000000000000000        53.600000000000001        1.3842030572672308     
   20.000000000000000        54.400000000000006        1.3763688895722108     
   20.000000000000000        55.200000000000003        1.3681073955612344     
   20.000000000000000        56.000000000000000        1.3600150529659834     
   20.000000000000000        56.800000000000004        1.3528713952222897     
   20.000000000000000        57.600000000000001        1.3456056648103925     
   20.000000000000000        58.400000000000006        1.3406006198169964     
   20.000000000000000        59.200000000000003        1.3384263029723356     
   20.000000000000000        60.000000000000000        1.3340525973283934     
   20.000000000000000        60.800000000000004        1.3329514614049558     
   20.000000000000000        61.600000000000001        1.3325521756925336     
   20.000000000000000        62.400000000000006        1.3345370458715027     
   20.000000000000000        63.200000000000003        1.3375261257598683     
   20.000000000000000        64.000000000000000        1.3432108468869333     
   20.000000000000000        64.799999999999997        1.3463067221195062     
   20.000000000000000        65.600000000000009        1.3527223324925364     
   20.000000000000000        66.400000000000006        1.3592174422156493     
   20.000000000000000        67.200000000000003        1.3651134013332766     
   20.000000000000000        68.000000000000000        1.3719546322525378     
   20.000000000000000        68.799999999999997        1.3773892594985713     
   20.000000000000000        69.600000000000009        1.3835603193074730     
   20.000000000000000        70.400000000000006        1.3893310838800164     
   20.000000000000000        71.200000000000003        1.3943473931128165     
   20.000000000000000        72.000000000000000        1.3989521894569885     
   20.000000000000000        72.799999999999997        1.4031546115574034     
   20.000000000000000        73.600000000000009        1.4073597753207125     
   20.000000000000000        74.400000000000006        1.4112339534389751     
   20.000000000000000        75.200000000000003        1.4150472326978785     
   20.000000000000000        76.000000000000000        1.4195224451072523     
   20.000000000000000        76.800000000000011        1.4234457508336507     
   20.000000000000000        77.600000000000009        1.4273013426274350     
   20.000000000000000        78.400000000000006        1.4317477639383720     
   20.000000000000000        79.200000000000003        1.4358452746682375     
   20.000000000000000        80.000000000000000        1.4402741150421383     
   20.000000000000000        80.800000000000011        1.4450206837295534     
   20.000000000000000        81.600000000000009        1.4500181730116368     
   20.000000000000000        82.400000000000006        1.4551777739820020     
   20.000000000000000        83.200000000000003        1.4603800838820360     
   20.000000000000000        84.000000000000000        1.4647920862729198     
   20.000000000000000        84.800000000000011        1.4730078302069844     
   20.000000000000000        85.600000000000009        1.4762847107528807     
   20.000000000000000        86.400000000000006        1.4803029283506863     
   20.000000000000000        87.200000000000003        1.4854148330573762     
   20.000000000000000        88.000000000000000        1.4874723572027824     
   20.000000000000000        88.800000000000011        1.4914691491222432     
   20.000000000000000        89.600000000000009        1.4917082293898132     
   20.000000000000000        90.400000000000006        1.4924321328779317     
   20.000000000000000        91.200000000000003        1.4919055241875852     
   20.000000000000000        92.000000000000000        1.4900775373959554     
   20.000000000000000        92.800000000000011        1.4874775004519034     
   20.000000000000000        93.600000000000009        1.4833308217761987     
   20.000000000000000        94.400000000000006        1.4780791848250536     
   20.000000000000000        95.200000000000003        1.4720981665889621     
   20.000000000000000        96.000000000000000        1.4645333259888327     
   20.000000000000000        96.800000000000011        1.4579158446193439     
   20.000000000000000        97.600000000000009        1.4479429378108937     
   20.000000000000000        98.400000000000006        1.4395207478675944     
   20.000000000000000        99.200000000000003        1.4310668937003086     
   20.000000000000000        100.00000000000000        1.4227528132413001     
   20.000000000000000        100.80000000000001        1.4139217171687180     
   20.000000000000000        101.60000000000001        1.4058512462867945     
   20.000000000000000        102.40000000000001        1.3987075506269675     

   20.800000000000001       0.80000000000000004        1.3934905177339278     
   20.800000000000001        1.6000000000000001        1.3876381864682217     
   20.800000000000001        2.4000000000000004        1.3854322209860210     
   20.800000000000001        3.2000000000000002        1.3829900375375839     
   20.800000000000001        4.0000000000000000        1.3811195715769535     
   20.800000000000001        4.8000000000000007        1.3803590432887711     
   20.800000000000001        5.6000000000000005        1.3775699439309332     
   20.800000000000001        6.4000000000000004        1.3767494109422374     
   20.800000000000001        7.2000000000000002        1.3761165943061602     
   20.800000000000001        8.0000000000000000        1.3734362970412937     
   20.800000000000001        8.8000000000000007        1.3705181376105660     
   20.800000000000001        9.6000000000000014        1.3659380155227623     
   20.800000000000001        10.400000000000000        1.3602430646543924     
   20.800000000000001        11.200000000000001        1.3523224265484994     
   20.800000000000001        12.000000000000000        1.3436420484541913     
   20.800000000000001        12.800000000000001        1.3334706518332180     
   20.800000000000001        13.600000000000001        1.3223643498727908     
   20.800000000000001        14.400000000000000        1.3098673431641537     
   20.800000000000001        15.200000000000001        1.2978079144263415     
   20.800000000000001        16.000000000000000        1.2861555923993395     
   20.800000000000001        16.800000000000001        1.2735678730472997     
   20.800000000000001        17.600000000000001        1.2650185114952586     
   20.800000000000001        18.400000000000002        1.2560669001027012     
   20.800000000000001        19.200000000000003        1.2496145795141758     
   20.800000000000001        20.000000000000000        1.2455406979612604     
   20.800000000000001        20.800000000000001        1.2443626282263334     
   20.800000000000001        21.600000000000001        1.2459217841402963     
   20.800000000000001        22.400000000000002        1.2506847145829618     
   20.800000000000001        23.200000000000003        1.2565422531942747     
   20.800000000000001        24.000000000000000        1.2646607081323045     
   20.800000000000001        24.800000000000001        1.2759802302612286     
   20.800000000000001        25.600000000000001        1.2880847672935782     
   20.800000000000001        26.400000000000002        1.3008178030484374     
   20.800000000000001        27.200000000000003        1.3137462780638702     
   20.800000000000001        28.000000000000000        1.3262516455007776     
   20.800000000000001        28.800000000000001        1.3379009141015037     
   20.800000000000001        29.600000000000001        1.3481565779466613     
   20.800000000000001        30.400000000000002        1.3579301001047570     
   20.800000000000001        31.200000000000003        1.3657053619698882     
   20.800000000000001        32.000000000000000        1.3736351218897813     
   20.800000000000001        32.800000000000004        1.3776887411693262     
   20.800000000000001        33.600000000000001        1.3817743174991559     
   20.800000000000001        34.399999999999999        1.3846195874191198     
   20.800000000000001        35.200000000000003        1.3867632223868582     
   20.800000000000001        36.000000000000000        1.3876086826365139     
   20.800000000000001        36.800000000000004        1.3882116806588007     
   20.800000000000001        37.600000000000001        1.3886289697874892     
   20.800000000000001        38.400000000000006        1.3888374976271167     
   20.800000000000001        39.200000000000003        1.3898504408428720     
   20.800000000000001        40.000000000000000        1.3912601879345110     
   20.800000000000001        40.800000000000004        1.3925623410132006     
   20.800000000000001        41.600000000000001        1.3948574136613117     
   20.800000000000001        42.400000000000006        1.3972144788922962     
   20.800000000000001        43.200000000000003        1.3998805065242199     
   20.800000000000001        44.000000000000000        1.4029933300971642     
   20.800000000000001        44.800000000000004        1.4058243889145738     
   20.800000000000001        45.600000000000001        1.4072699339833696     
   20.800000000000001        46.400000000000006        1.4082874837582513     
   20.800000000000001        47.200000000000003        1.4084992714427085     
   20.800000000000001        48.000000000000000        1.4077481391239186     
   20.800000000000001        48.800000000000004        1.4057370128580684     
   20.800000000000001        49.600000000000001        1.4020216949135202     
   20.800000000000001        50.400000000000006        1.3970538396975183     
   20.800000000000001        51.200000000000003        1.3916850071392293     
   20.800000000000001        52.000000000000000        1.3846211616264430     
   20.800000000000001        52.800000000000004        1.3765950019469546     
   20.800000000000001        53.600000000000001        1.3683259512770600     
   20.800000000000001        54.400000000000006        1.3597142845514327     
   20.800000000000001        55.200000000000003        1.3505587425861145     
   20.800000000000001        56.000000000000000        1.3421638452592728     
   20.800000000000001        56.800000000000004        1.3350217156967350     
   20.800000000000001        57.600000000000001        1.3276731993525255     
   20.800000000000001        58.400000000000006        1.3227779788692595     
   20.800000000000001        59.200000000000003        1.3196255795374434     
   20.800000000000001        60.000000000000000        1.3177146804767670     
   20.800000000000001        60.800000000000004        1.3174992298504051     
   20.800000000000001        61.600000000000001        1.3214391955591784     
   20.800000000000001        62.400000000000006        1.3227995931442402     
   20.800000000000001        63.200000000000003        1.3274539152471752     
   20.800000000000001        64.000000000000000        1.3329118883511462     
   20.800000000000001        64.799999999999997        1.3390643846747505     
   20.800000000000001        65.600000000000009        1.3464757682943955     
   20.800000000000001        66.400000000000006        1.3539377412600759     
   20.800000000000001        67.200000000000003        1.3603146360465377     
   20.800000000000001        68.000000000000000        1.3682802244200039     
   20.800000000000001        68.799999999999997        1.3747925460475934     
   20.800000000000001        69.600000000000009        1.3814610546360528     
   20.800000000000001        70.400000000000006        1.3875843286441876     
   20.800000000000001        71.200000000000003        1.3923783225495638     
   20.800000000000001        72.000000000000000        1.3969157806258650     
   20.800000000000001        72.799999999999997        1.4006498919896195     
   20.800000000000001        73.600000000000009        1.4045382725458888     
   20.800000000000001        74.400000000000006        1.4075267458662484     
   20.800000000000001        75.200000000000003        1.4105362616492261     
   20.800000000000001        76.000000000000000        1.4139390591308232     
   20.800000000000001        76.800000000000011        1.4143505253739801     
   20.800000000000001        77.600000000000009        1.4208321672045761     
   20.800000000000001        78.400000000000006        1.4248002598470921     
   20.800000000000001        79.200000000000003        1.4283603930358468     
   20.800000000000001        80.000000000000000        1.4323825392459888     
   20.800000000000001        80.800000000000011        1.4371188094327707     
   20.800000000000001        81.600000000000009        1.4423138993151339     
   20.800000000000001        82.400000000000006        1.4477008387043879     
   20.800000000000001        83.200000000000003        1.4533764848231028     
   20.800000000000001        84.000000000000000        1.4594541706108544     
   20.800000000000001        84.800000000000011        1.4644601071412795     
   20.800000000000001        85.600000000000009        1.4702952863746577     
   20.800000000000001        86.400000000000006        1.4758426496165076     
   20.800000000000001        87.200000000000003        1.4782023493507803     
   20.800000000000001        88.000000000000000        1.4841849419974837     
   20.800000000000001        88.800000000000011        1.4876238045840759     
   20.800000000000001        89.600000000000009        1.4894035544461974     
   20.800000000000001        90.400000000000006        1.4902807945871452     
   20.800000000000001        91.200000000000003        1.4911053400816974     
   20.800000000000001        92.000000000000000        1.4886357038880282     
   20.800000000000001        92.800000000000011        1.4861511142440000     
   20.800000000000001        93.600000000000009        1.4824058030194864     
   20.800000000000001        94.400000000000006        1.4772359195119615     
   20.800000000000001        95.200000000000003        1.4712866853157403     
   20.800000000000001        96.000000000000000        1.4632632008023141     
   20.800000000000001        96.800000000000011        1.4568888667951048     
   20.800000000000001        97.600000000000009        1.4474936020434619     
   20.800000000000001        98.400000000000006        1.4389153570269639     
   20.800000000000001        99.200000000000003        1.4285459126877982     
   20.800000000000001        100.00000000000000        1.4224077654058631     
   20.800000000000001        100.80000000000001        1.4137635110647948     
   20.800000000000001        101.60000000000001        1.4052194246124423     
   20.800000000000001        102.40000000000001        1.4000051664858959     

   21.600000000000001       0.80000000000000004        1.3911634143289628     
   21.600000000000001        1.6000000000000001        1.3878554124232743     
   21.600000000000001        2.4000000000000004        1.3845410413945500     
   21.600000000000001        3.2000000000000002        1.3815068203643299     
   21.600000000000001        4.0000000000000000        1.3807279839845228     
   21.600000000000001        4.8000000000000007        1.3781647390886180     
   21.600000000000001        5.6000000000000005        1.3784297384429829     
   21.600000000000001        6.4000000000000004        1.3770998602735340     
   21.600000000000001        7.2000000000000002        1.3752661402761011     
   21.600000000000001        8.0000000000000000        1.3741770045967219     
   21.600000000000001        8.8000000000000007        1.3712649992379589     
   21.600000000000001        9.6000000000000014        1.3680287366341106     
   21.600000000000001        10.400000000000000        1.3629190049830453     
   21.600000000000001        11.200000000000001        1.3563568431406117     
   21.600000000000001        12.000000000000000        1.3470304781738380     
   21.600000000000001        12.800000000000001        1.3388119553088524     
   21.600000000000001        13.600000000000001        1.3289684653945433     
   21.600000000000001        14.400000000000000        1.3181770365800298     
   21.600000000000001        15.200000000000001        1.3070421746532219     
   21.600000000000001        16.000000000000000        1.2960788124050453     
   21.600000000000001        16.800000000000001        1.2857357131161740     
   21.600000000000001        17.600000000000001        1.2763515193297610     
   21.600000000000001        18.400000000000002        1.2683264839080899     
   21.600000000000001        19.200000000000003        1.2624463823240897     
   21.600000000000001        20.000000000000000        1.2587673952768899     
   21.600000000000001        20.800000000000001        1.2571161915755353     
   21.600000000000001        21.600000000000001        1.2596508295364117     
   21.600000000000001        22.400000000000002        1.2623976638542682     
   21.600000000000001        23.200000000000003        1.2681872793601792     
   21.600000000000001        24.000000000000000        1.2753625963401047     
   21.600000000000001        24.800000000000001        1.2859049059726126     
   21.600000000000001        25.600000000000001        1.2971001979441870     
   21.600000000000001        26.400000000000002        1.3085311955292702     
   21.600000000000001        27.200000000000003        1.3210890136056661     
   21.600000000000001        28.000000000000000        1.3317844098982392     
   21.600000000000001        28.800000000000001        1.3430688436302507     
   21.600000000000001        29.600000000000001        1.3498594604105802     
   21.600000000000001        30.400000000000002        1.3622381031643818     
   21.600000000000001        31.200000000000003        1.3698736148333530     
   21.600000000000001        32.000000000000000        1.3770437129615172     
   21.600000000000001        32.800000000000004        1.3819943134860857     
   21.600000000000001        33.600000000000001        1.3850846934182501     
   21.600000000000001        34.399999999999999        1.3875429893880435     
   21.600000000000001        35.200000000000003        1.3912500653287141     
   21.600000000000001        36.000000000000000        1.3930217802233475     
   21.600000000000001        36.800000000000004        1.3943121427251890     
   21.600000000000001        37.600000000000001        1.3943977653886501     
   21.600000000000001        38.400000000000006        1.3948447206428585     
   21.600000000000001        39.200000000000003        1.3950882193443390     
   21.600000000000001        40.000000000000000        1.3984529942028576     
   21.600000000000001        40.800000000000004        1.3979948353019069     
   21.600000000000001        41.600000000000001        1.3997921726129172     
   21.600000000000001        42.400000000000006        1.4011738289993174     
   21.600000000000001        43.200000000000003        1.4026183223883808     
   21.600000000000001        44.000000000000000        1.4044331641358043     
   21.600000000000001        44.800000000000004        1.4062451092402533     
   21.600000000000001        45.600000000000001        1.4070473309154223     
   21.600000000000001        46.400000000000006        1.4051938168506717     
   21.600000000000001        47.200000000000003        1.4059935442407423     
   21.600000000000001        48.000000000000000        1.4028223811355824     
   21.600000000000001        48.800000000000004        1.3988826709765625     
   21.600000000000001        49.600000000000001        1.3939074074172610     
   21.600000000000001        50.400000000000006        1.3876330959463261     
   21.600000000000001        51.200000000000003        1.3801012097842567     
   21.600000000000001        52.000000000000000        1.3706354170386117     
   21.600000000000001        52.800000000000004        1.3620202164650810     
   21.600000000000001        53.600000000000001        1.3532259315665489     
   21.600000000000001        54.400000000000006        1.3425221005739074     
   21.600000000000001        55.200000000000003        1.3328031091641543     
   21.600000000000001        56.000000000000000        1.3238187844794951     
   21.600000000000001        56.800000000000004        1.3178023925722386     
   21.600000000000001        57.600000000000001        1.3107497603813576     
   21.600000000000001        58.400000000000006        1.3051025307860444     
   21.600000000000001        59.200000000000003        1.3022122936536953     
   21.600000000000001        60.000000000000000        1.3012230072681483     
   21.600000000000001        60.800000000000004        1.3019392265976841     
   21.600000000000001        61.600000000000001        1.3034648788878211     
   21.600000000000001        62.400000000000006        1.3103640657140609     
   21.600000000000001        63.200000000000003        1.3164153851750173     
   21.600000000000001        64.000000000000000        1.3232313858352158     
   21.600000000000001        64.799999999999997        1.3306826473231972     
   21.600000000000001        65.600000000000009        1.3404013279816722     
   21.600000000000001        66.400000000000006        1.3474834674363514     
   21.600000000000001        67.200000000000003        1.3570273234247880     
   21.600000000000001        68.000000000000000        1.3647563823664466     
   21.600000000000001        68.799999999999997        1.3729242880373820     
   21.600000000000001        69.600000000000009        1.3792937584557015     
   21.600000000000001        70.400000000000006        1.3840780185865140     
   21.600000000000001        71.200000000000003        1.3891352893246736     
   21.600000000000001        72.000000000000000        1.3948606744648417     
   21.600000000000001        72.799999999999997        1.3982423332696803     
   21.600000000000001        73.600000000000009        1.4021304943179733     
   21.600000000000001        74.400000000000006        1.4036893252230958     
   21.600000000000001        75.200000000000003        1.4063505973708024     
   21.600000000000001        76.000000000000000        1.4086399443873634     
   21.600000000000001        76.800000000000011        1.4108696637290521     
   21.600000000000001        77.600000000000009        1.4140862134573355     
   21.600000000000001        78.400000000000006        1.4174225820703721     
   21.600000000000001        79.200000000000003        1.4192922622080733     
   21.600000000000001        80.000000000000000        1.4240106477185535     
   21.600000000000001        80.800000000000011        1.4289388006453547     
   21.600000000000001        81.600000000000009        1.4341839571818420     
   21.600000000000001        82.400000000000006        1.4397427215140606     
   21.600000000000001        83.200000000000003        1.4458747525174331     
   21.600000000000001        84.000000000000000        1.4525303606088233     
   21.600000000000001        84.800000000000011        1.4580793021832079     
   21.600000000000001        85.600000000000009        1.4642387662868268     
   21.600000000000001        86.400000000000006        1.4698389759084720     
   21.600000000000001        87.200000000000003        1.4749710091566370     
   21.600000000000001        88.000000000000000        1.4793703524658479     
   21.600000000000001        88.800000000000011        1.4827888811608509     
   21.600000000000001        89.600000000000009        1.4848568159184909     
   21.600000000000001        90.400000000000006        1.4864958059438118     
   21.600000000000001        91.200000000000003        1.4873216527297508     
   21.600000000000001        92.000000000000000        1.4860856736464556     
   21.600000000000001        92.800000000000011        1.4832867420827538     
   21.600000000000001        93.600000000000009        1.4804858491477808     
   21.600000000000001        94.400000000000006        1.4749527733338381     
   21.600000000000001        95.200000000000003        1.4695005244290116     
   21.600000000000001        96.000000000000000        1.4620914162108802     
   21.600000000000001        96.800000000000011        1.4548356025093632     
   21.600000000000001        97.600000000000009        1.4458463998855609     
   21.600000000000001        98.400000000000006        1.4374911071720164     
   21.600000000000001        99.200000000000003        1.4294675751625947     
   21.600000000000001        100.00000000000000        1.4199882978422651     
   21.600000000000001        100.80000000000001        1.4123311475764955     
   21.600000000000001        101.60000000000001        1.4041949565792378     
   21.600000000000001        102.40000000000001        1.3968975324797208     

   22.400000000000002       0.80000000000000004        1.3908007627978853     
   22.400000000000002        1.6000000000000001        1.3872948544894854     
   22.400000000000002        2.4000000000000004        1.3834924843268812     
   22.400000000000002        3.2000000000000002        1.3806568216993975     
   22.400000000000002        4.0000000000000000        1.3798840298304262     
   22.400000000000002        4.8000000000000007        1.3758387512958465     
   22.400000000000002        5.6000000000000005        1.3785546775594679     
   22.400000000000002        6.4000000000000004        1.3773593370184520     
   22.400000000000002        7.2000000000000002        1.3761937166819429     
   22.400000000000002        8.0000000000000000        1.3750864820138278     
   22.400000000000002        8.8000000000000007        1.3734311232530068     
   22.400000000000002        9.6000000000000014        1.3703885729636143     
   22.400000000000002        10.400000000000000        1.3664690124248007     
   22.400000000000002        11.200000000000001        1.3609827456408206     
   22.400000000000002        12.000000000000000        1.3527913097953501     
   22.400000000000002        12.800000000000001        1.3444254492910528     
   22.400000000000002        13.600000000000001        1.3355498314155674     
   22.400000000000002        14.400000000000000        1.3273067085712476     
   22.400000000000002        15.200000000000001        1.3165968102129104     
   22.400000000000002        16.000000000000000        1.3073617348072832     
   22.400000000000002        16.800000000000001        1.2977711473448912     
   22.400000000000002        17.600000000000001        1.2893095243046502     
   22.400000000000002        18.400000000000002        1.2816511700207631     
   22.400000000000002        19.200000000000003        1.2767401333227542     
   22.400000000000002        20.000000000000000        1.2736776931244174     
   22.400000000000002        20.800000000000001        1.2724077992781906     
   22.400000000000002        21.600000000000001        1.2726722935265069     
   22.400000000000002        22.400000000000002        1.2753980525002930     
   22.400000000000002        23.200000000000003        1.2812671890151024     
   22.400000000000002        24.000000000000000        1.2886511148453172     
   22.400000000000002        24.800000000000001        1.2964526369172475     
   22.400000000000002        25.600000000000001        1.3061553166467610     
   22.400000000000002        26.400000000000002        1.3161144648465306     
   22.400000000000002        27.200000000000003        1.3283560880362784     
   22.400000000000002        28.000000000000000        1.3385455531634389     
   22.400000000000002        28.800000000000001        1.3476734371994032     
   22.400000000000002        29.600000000000001        1.3573210725939766     
   22.400000000000002        30.400000000000002        1.3662318519548862     
   22.400000000000002        31.200000000000003        1.3739060332539166     
   22.400000000000002        32.000000000000000        1.3808532825007434     
   22.400000000000002        32.800000000000004        1.3850932733956689     
   22.400000000000002        33.600000000000001        1.3894110611579920     
   22.400000000000002        34.399999999999999        1.3927729417545704     
   22.400000000000002        35.200000000000003        1.3957333638326355     
   22.400000000000002        36.000000000000000        1.3980318842120585     
   22.400000000000002        36.800000000000004        1.4001176190993891     
   22.400000000000002        37.600000000000001        1.4008313312212113     
   22.400000000000002        38.400000000000006        1.4020778964560816     
   22.400000000000002        39.200000000000003        1.4025522592828354     
   22.400000000000002        40.000000000000000        1.4035135188331547     
   22.400000000000002        40.800000000000004        1.4025035257704772     
   22.400000000000002        41.600000000000001        1.4058070479232934     
   22.400000000000002        42.400000000000006        1.4068556142182422     
   22.400000000000002        43.200000000000003        1.4060290229733801     
   22.400000000000002        44.000000000000000        1.4076346276989806     
   22.400000000000002        44.800000000000004        1.4079224218150839     
   22.400000000000002        45.600000000000001        1.4071512510599393     
   22.400000000000002        46.400000000000006        1.4058147146370077     
   22.400000000000002        47.200000000000003        1.4031987890605280     
   22.400000000000002        48.000000000000000        1.3990131719888503     
   22.400000000000002        48.800000000000004        1.3935280225864723     
   22.400000000000002        49.600000000000001        1.3870840787012073     
   22.400000000000002        50.400000000000006        1.3794368087128444     
   22.400000000000002        51.200000000000003        1.3698569731792070     
   22.400000000000002        52.000000000000000        1.3596774601258710     
   22.400000000000002        52.800000000000004        1.3486361378556928     
   22.400000000000002        53.600000000000001        1.3375178096687359     
   22.400000000000002        54.400000000000006        1.3266492272213974     
   22.400000000000002        55.200000000000003        1.3175528266974670     
   22.400000000000002        56.000000000000000        1.3069796561581828     
   22.400000000000002        56.800000000000004        1.2986640526251652     
   22.400000000000002        57.600000000000001        1.2928377457640432     
   22.400000000000002        58.400000000000006        1.2866341304987230     
   22.400000000000002        59.200000000000003        1.2845269392516550     
   22.400000000000002        60.000000000000000        1.2850542412505233     
   22.400000000000002        60.800000000000004        1.2874070794960646     
   22.400000000000002        61.600000000000001        1.2912832196810697     
   22.400000000000002        62.400000000000006        1.2974274998587736     
   22.400000000000002        63.200000000000003        1.3047696215006119     
   22.400000000000002        64.000000000000000        1.3134520052225940     
   22.400000000000002        64.799999999999997        1.3225523728020776     
   22.400000000000002        65.600000000000009        1.3338450203713983     
   22.400000000000002        66.400000000000006        1.3423581469232480     
   22.400000000000002        67.200000000000003        1.3519480504339001     
   22.400000000000002        68.000000000000000        1.3613527521749216     
   22.400000000000002        68.799999999999997        1.3702393009791352     
   22.400000000000002        69.600000000000009        1.3775920229028602     
   22.400000000000002        70.400000000000006        1.3831833266584097     
   22.400000000000002        71.200000000000003        1.3885910690572842     
   22.400000000000002        72.000000000000000        1.3927783437084242     
   22.400000000000002        72.799999999999997        1.3956002542694708     
   22.400000000000002        73.600000000000009        1.3983544692658325     
   22.400000000000002        74.400000000000006        1.3999843781992605     
   22.400000000000002        75.200000000000003        1.4015455987889234     
   22.400000000000002        76.000000000000000        1.4022402947131023     
   22.400000000000002        76.800000000000011        1.4052102964478352     
   22.400000000000002        77.600000000000009        1.4074255541332701     
   22.400000000000002        78.400000000000006        1.4103165573209864     
   22.400000000000002        79.200000000000003        1.4131616202219330     
   22.400000000000002        80.000000000000000        1.4166129443338662     
   22.400000000000002        80.800000000000011        1.4213350776891704     
   22.400000000000002        81.600000000000009        1.4259574778185429     
   22.400000000000002        82.400000000000006        1.4315516456127311     
   22.400000000000002        83.200000000000003        1.4380089206118978     
   22.400000000000002        84.000000000000000        1.4438706374653647     
   22.400000000000002        84.800000000000011        1.4507605425141881     
   22.400000000000002        85.600000000000009        1.4568067835144560     
   22.400000000000002        86.400000000000006        1.4622448492997255     
   22.400000000000002        87.200000000000003        1.4689311699029046     
   22.400000000000002        88.000000000000000        1.4733424224552742     
   22.400000000000002        88.800000000000011        1.4782522042660673     
   22.400000000000002        89.600000000000009        1.4798525975501478     
   22.400000000000002        90.400000000000006        1.4810730172613504     
   22.400000000000002        91.200000000000003        1.4832793610919019     
   22.400000000000002        92.000000000000000        1.4824034193129250     
   22.400000000000002        92.800000000000011        1.4798035073435736     
   22.400000000000002        93.600000000000009        1.4760269613302235     
   22.400000000000002        94.400000000000006        1.4721932577803205     
   22.400000000000002        95.200000000000003        1.4662737176353062     
   22.400000000000002        96.000000000000000        1.4595856797346385     
   22.400000000000002        96.800000000000011        1.4520356222979629     
   22.400000000000002        97.600000000000009        1.4436888670862358     
   22.400000000000002        98.400000000000006        1.4355433211861985     
   22.400000000000002        99.200000000000003        1.4267367082985478     
   22.400000000000002        100.00000000000000        1.4183813516584360     
   22.400000000000002        100.80000000000001        1.4101544796917067     
   22.400000000000002        101.60000000000001        1.4023215155237920     
   22.400000000000002        102.40000000000001        1.3955864793696993     

   23.200000000000003       0.80000000000000004        1.3896713960743596     
   23.200000000000003        1.6000000000000001        1.3861813735973016     
   23.200000000000003        2.4000000000000004        1.3821697099695525     
   23.200000000000003        3.2000000000000002        1.3822319056019661     
   23.200000000000003        4.0000000000000000        1.3788059588532569     
   23.200000000000003        4.8000000000000007        1.3795182521140834     
   23.200000000000003        5.6000000000000005        1.3773224523389638     
   23.200000000000003        6.4000000000000004        1.3776076298148443     
   23.200000000000003        7.2000000000000002        1.3769161322730554     
   23.200000000000003        8.0000000000000000        1.3763779245892092     
   23.200000000000003        8.8000000000000007        1.3750286713642248     
   23.200000000000003        9.6000000000000014        1.3725253373270081     
   23.200000000000003        10.400000000000000        1.3697180535178670     
   23.200000000000003        11.200000000000001        1.3653481371208960     
   23.200000000000003        12.000000000000000        1.3597591461274492     
   23.200000000000003        12.800000000000001        1.3526604229655492     
   23.200000000000003        13.600000000000001        1.3451001021903073     
   23.200000000000003        14.400000000000000        1.3375530490286744     
   23.200000000000003        15.200000000000001        1.3283422556121878     
   23.200000000000003        16.000000000000000        1.3191261321787957     
   23.200000000000003        16.800000000000001        1.3103187685078652     
   23.200000000000003        17.600000000000001        1.3030525774006150     
   23.200000000000003        18.400000000000002        1.2968127533179814     
   23.200000000000003        19.200000000000003        1.2921379310297125     
   23.200000000000003        20.000000000000000        1.2879695167822423     
   23.200000000000003        20.800000000000001        1.2830402742236333     
   23.200000000000003        21.600000000000001        1.2880391591081228     
   23.200000000000003        22.400000000000002        1.2898627695850635     
   23.200000000000003        23.200000000000003        1.2942009919464408     
   23.200000000000003        24.000000000000000        1.2986580616235688     
   23.200000000000003        24.800000000000001        1.3069447366007119     
   23.200000000000003        25.600000000000001        1.3154679883871960     
   23.200000000000003        26.400000000000002        1.3243393388587459     
   23.200000000000003        27.200000000000003        1.3330172527983708     
   23.200000000000003        28.000000000000000        1.3425942987762916     
   23.200000000000003        28.800000000000001        1.3521261296773102     
   23.200000000000003        29.600000000000001        1.3612185104667371     
   23.200000000000003        30.400000000000002        1.3688792144503310     
   23.200000000000003        31.200000000000003        1.3773287249779855     
   23.200000000000003        32.000000000000000        1.3833476811943666     
   23.200000000000003        32.800000000000004        1.3880898181674757     
   23.200000000000003        33.600000000000001        1.3944474441840866     
   23.200000000000003        34.399999999999999        1.3984137793156366     
   23.200000000000003        35.200000000000003        1.4007758593907147     
   23.200000000000003        36.000000000000000        1.4019568714973578     
   23.200000000000003        36.800000000000004        1.4062317711282535     
   23.200000000000003        37.600000000000001        1.4074684605307668     
   23.200000000000003        38.400000000000006        1.4084718187071861     
   23.200000000000003        39.200000000000003        1.4095498973161478     
   23.200000000000003        40.000000000000000        1.4110896545158245     
   23.200000000000003        40.800000000000004        1.4115256145449682     
   23.200000000000003        41.600000000000001        1.4128309368176841     
   23.200000000000003        42.400000000000006        1.4133262840127212     
   23.200000000000003        43.200000000000003        1.4129698322330828     
   23.200000000000003        44.000000000000000        1.4123793913348370     
   23.200000000000003        44.800000000000004        1.4110769884826795     
   23.200000000000003        45.600000000000001        1.4090325673436106     
   23.200000000000003        46.400000000000006        1.4061851261397109     
   23.200000000000003        47.200000000000003        1.4020532843306415     
   23.200000000000003        48.000000000000000        1.3966667175299761     
   23.200000000000003        48.800000000000004        1.3896659919907912     
   23.200000000000003        49.600000000000001        1.3812464774512496     
   23.200000000000003        50.400000000000006        1.3709713275895952     
   23.200000000000003        51.200000000000003        1.3618112873268771     
   23.200000000000003        52.000000000000000        1.3486974822508484     
   23.200000000000003        52.800000000000004        1.3370405038450335     
   23.200000000000003        53.600000000000001        1.3238160848192786     
   23.200000000000003        54.400000000000006        1.3121759311854324     
   23.200000000000003        55.200000000000003        1.2987864475889652     
   23.200000000000003        56.000000000000000        1.2905011149544761     
   23.200000000000003        56.800000000000004        1.2813958659976197     
   23.200000000000003        57.600000000000001        1.2755977292826719     
   23.200000000000003        58.400000000000006        1.2710184222260041     
   23.200000000000003        59.200000000000003        1.2692801734214383     
   23.200000000000003        60.000000000000000        1.2695808039095196     
   23.200000000000003        60.800000000000004        1.2725619744598788     
   23.200000000000003        61.600000000000001        1.2775022345875959     
   23.200000000000003        62.400000000000006        1.2842029285073013     
   23.200000000000003        63.200000000000003        1.2922675046688905     
   23.200000000000003        64.000000000000000        1.3035880784836080     
   23.200000000000003        64.799999999999997        1.3146407480253230     
   23.200000000000003        65.600000000000009        1.3259991644030400     
   23.200000000000003        66.400000000000006        1.3371018989481556     
   23.200000000000003        67.200000000000003        1.3480993467621238     
   23.200000000000003        68.000000000000000        1.3615380407932234     
   23.200000000000003        68.799999999999997        1.3678822208628874     
   23.200000000000003        69.600000000000009        1.3775949644459087     
   23.200000000000003        70.400000000000006        1.3818857102696831     
   23.200000000000003        71.200000000000003        1.3868692211330842     
   23.200000000000003        72.000000000000000        1.3915294162266467     
   23.200000000000003        72.799999999999997        1.3936210016145836     
   23.200000000000003        73.600000000000009        1.3960891342653867     
   23.200000000000003        74.400000000000006        1.3978109004788606     
   23.200000000000003        75.200000000000003        1.3985670642707564     
   23.200000000000003        76.000000000000000        1.4002144434597252     
   23.200000000000003        76.800000000000011        1.3995137457514675     
   23.200000000000003        77.600000000000009        1.4015619414313969     
   23.200000000000003        78.400000000000006        1.4032561667346650     
   23.200000000000003        79.200000000000003        1.4052332094351856     
   23.200000000000003        80.000000000000000        1.4091414455845250     
   23.200000000000003        80.800000000000011        1.4131636089594941     
   23.200000000000003        81.600000000000009        1.4177873436712394     
   23.200000000000003        82.400000000000006        1.4226047204168772     
   23.200000000000003        83.200000000000003        1.4291686608920253     
   23.200000000000003        84.000000000000000        1.4356244208392033     
   23.200000000000003        84.800000000000011        1.4422909670998705     
   23.200000000000003        85.600000000000009        1.4494976689134200     
   23.200000000000003        86.400000000000006        1.4554320030425685     
   23.200000000000003        87.200000000000003        1.4611557348693280     
   23.200000000000003        88.000000000000000        1.4663375151979987     
   23.200000000000003        88.800000000000011        1.4702750601820584     
   23.200000000000003        89.600000000000009        1.4743282911056259     
   23.200000000000003        90.400000000000006        1.4766635873894043     
   23.200000000000003        91.200000000000003        1.4775091568334215     
   23.200000000000003        92.000000000000000        1.4769986613318606     
   23.200000000000003        92.800000000000011        1.4743036087188166     
   23.200000000000003        93.600000000000009        1.4727425955045992     
   23.200000000000003        94.400000000000006        1.4673077207155278     
   23.200000000000003        95.200000000000003        1.4616918330921396     
   23.200000000000003        96.000000000000000        1.4549380108340184     
   23.200000000000003        96.800000000000011        1.4477136980869356     
   23.200000000000003        97.600000000000009        1.4397197386831608     
   23.200000000000003        98.400000000000006        1.4317195904030744     
   23.200000000000003        99.200000000000003        1.4236363357352435     
   23.200000000000003        100.00000000000000        1.4153890768569963     
   23.200000000000003        100.80000000000001        1.4076159744361969     
   23.200000000000003        101.60000000000001        1.4018067944431583     
   23.200000000000003        102.40000000000001        1.3947953362784684     

   24.000000000000000       0.80000000000000004        1.3887726739277788     
   24.000000000000000        1.6000000000000001        1.3845918710899929     
   24.000000000000000        2.4000000000000004        1.3810817822061796     
   24.000000000000000        3.2000000000000002        1.3783175295183441     
   24.000000000000000        4.0000000000000000        1.3795581192690540     
   24.000000000000000        4.8000000000000007        1.3792662280174017     
   24.000000000000000        5.6000000000000005        1.3778273171844904     
   24.000000000000000        6.4000000000000004        1.3784169980503003     
   24.000000000000000        7.2000000000000002        1.3783698017673054     
   24.000000000000000        8.0000000000000000        1.3779652254953672     
   24.000000000000000        8.8000000000000007        1.3769666622632568     
   24.000000000000000        9.6000000000000014        1.3753267275529637     
   24.000000000000000        10.400000000000000        1.3730938889253652     
   24.000000000000000        11.200000000000001        1.3699578020000163     
   24.000000000000000        12.000000000000000        1.3648711008264323     
   24.000000000000000        12.800000000000001        1.3600338882862573     
   24.000000000000000        13.600000000000001        1.3525624859594365     
   24.000000000000000        14.400000000000000        1.3472106376776953     
   24.000000000000000        15.200000000000001        1.3394709613736764     
   24.000000000000000        16.000000000000000        1.3315934463028913     
   24.000000000000000        16.800000000000001        1.3241210265298500     
   24.000000000000000        17.600000000000001        1.3172840600154485     
   24.000000000000000        18.400000000000002        1.3119072206876226     
   24.000000000000000        19.200000000000003        1.3059823437246894     
   24.000000000000000        20.000000000000000        1.3037079219705960     
   24.000000000000000        20.800000000000001        1.3023686876902805     
   24.000000000000000        21.600000000000001        1.3024434971579153     
   24.000000000000000        22.400000000000002        1.3029741236319186     
   24.000000000000000        23.200000000000003        1.3059131297807738     
   24.000000000000000        24.000000000000000        1.3105898941966314     
   24.000000000000000        24.800000000000001        1.3163808111225428     
   24.000000000000000        25.600000000000001        1.3232594426113402     
   24.000000000000000        26.400000000000002        1.3311211160715930     
   24.000000000000000        27.200000000000003        1.3378311754996661     
   24.000000000000000        28.000000000000000        1.3476952664529800     
   24.000000000000000        28.800000000000001        1.3578389080395579     
   24.000000000000000        29.600000000000001        1.3647786701161779     
   24.000000000000000        30.400000000000002        1.3723586263104497     
   24.000000000000000        31.200000000000003        1.3798913814325138     
   24.000000000000000        32.000000000000000        1.3867457156017848     
   24.000000000000000        32.800000000000004        1.3939553566845009     
   24.000000000000000        33.600000000000001        1.3978587223368797     
   24.000000000000000        34.399999999999999        1.4024989750316650     
   24.000000000000000        35.200000000000003        1.4058769988463038     
   24.000000000000000        36.000000000000000        1.4110679797800671     
   24.000000000000000        36.800000000000004        1.4126223985289330     
   24.000000000000000        37.600000000000001        1.4136845598541044     
   24.000000000000000        38.400000000000006        1.4162948569242635     
   24.000000000000000        39.200000000000003        1.4174604786196052     
   24.000000000000000        40.000000000000000        1.4189406410143788     
   24.000000000000000        40.800000000000004        1.4198365198842933     
   24.000000000000000        41.600000000000001        1.4201365485695863     
   24.000000000000000        42.400000000000006        1.4205648665546451     
   24.000000000000000        43.200000000000003        1.4214974283742192     
   24.000000000000000        44.000000000000000        1.4181987526800124     
   24.000000000000000        44.800000000000004        1.4159539536839756     
   24.000000000000000        45.600000000000001        1.4127045114908787     
   24.000000000000000        46.400000000000006        1.4089003880577740     
   24.000000000000000        47.200000000000003        1.4027705275461004     
   24.000000000000000        48.000000000000000        1.3967432072708494     
   24.000000000000000        48.800000000000004        1.3872118363292605     
   24.000000000000000        49.600000000000001        1.3768640922054836     
   24.000000000000000        50.400000000000006        1.3663996411023054     
   24.000000000000000        51.200000000000003        1.3533139326067347     
   24.000000000000000        52.000000000000000        1.3401672212250360     
   24.000000000000000        52.800000000000004        1.3281077826303935     
   24.000000000000000        53.600000000000001        1.3125395130328819     
   24.000000000000000        54.400000000000006        1.2994072118203046     
   24.000000000000000        55.200000000000003        1.2866451302307622     
   24.000000000000000        56.000000000000000        1.2765236988053084     
   24.000000000000000        56.800000000000004        1.2670697217167182     
   24.000000000000000        57.600000000000001        1.2600249695291810     
   24.000000000000000        58.400000000000006        1.2553264783815374     
   24.000000000000000        59.200000000000003        1.2536692805140675     
   24.000000000000000        60.000000000000000        1.2542404097119793     
   24.000000000000000        60.800000000000004        1.2584130030760772     
   24.000000000000000        61.600000000000001        1.2645617748144580     
   24.000000000000000        62.400000000000006        1.2725989220011473     
   24.000000000000000        63.200000000000003        1.2827543322211321     
   24.000000000000000        64.000000000000000        1.2938526170412503     
   24.000000000000000        64.799999999999997        1.3067979162759824     
   24.000000000000000        65.600000000000009        1.3195723724545367     
   24.000000000000000        66.400000000000006        1.3314268303523864     
   24.000000000000000        67.200000000000003        1.3446003581494976     
   24.000000000000000        68.000000000000000        1.3543486815628571     
   24.000000000000000        68.799999999999997        1.3656742680220575     
   24.000000000000000        69.600000000000009        1.3718189320321466     
   24.000000000000000        70.400000000000006        1.3811906974733370     
   24.000000000000000        71.200000000000003        1.3856741254031326     
   24.000000000000000        72.000000000000000        1.3895927098376575     
   24.000000000000000        72.799999999999997        1.3924100074907895     
   24.000000000000000        73.600000000000009        1.3948822354573278     
   24.000000000000000        74.400000000000006        1.3948043841622915     
   24.000000000000000        75.200000000000003        1.3948491562990946     
   24.000000000000000        76.000000000000000        1.3947755004986946     
   24.000000000000000        76.800000000000011        1.3945372907598277     
   24.000000000000000        77.600000000000009        1.3949139032396694     
   24.000000000000000        78.400000000000006        1.3957029818680460     
   24.000000000000000        79.200000000000003        1.3980251636323844     
   24.000000000000000        80.000000000000000        1.3986675760956944     
   24.000000000000000        80.800000000000011        1.4034861117310080     
   24.000000000000000        81.600000000000009        1.4089639288119187     
   24.000000000000000        82.400000000000006        1.4140092155117086     
   24.000000000000000        83.200000000000003        1.4189253346353123     
   24.000000000000000        84.000000000000000        1.4268965636026483     
   24.000000000000000        84.800000000000011        1.4317738289216924     
   24.000000000000000        85.600000000000009        1.4405512806046215     
   24.000000000000000        86.400000000000006        1.4468215587860787     
   24.000000000000000        87.200000000000003        1.4539916874552965     
   24.000000000000000        88.000000000000000        1.4585980028546999     
   24.000000000000000        88.800000000000011        1.4632938448775343     
   24.000000000000000        89.600000000000009        1.4667147958572917     
   24.000000000000000        90.400000000000006        1.4694869716808698     
   24.000000000000000        91.200000000000003        1.4706793510070599     
   24.000000000000000        92.000000000000000        1.4704518824661881     
   24.000000000000000        92.800000000000011        1.4685160698249826     
   24.000000000000000        93.600000000000009        1.4654615433589757     
   24.000000000000000        94.400000000000006        1.4609655192533377     
   24.000000000000000        95.200000000000003        1.4560713902118885     
   24.000000000000000        96.000000000000000        1.4500210407378462     
   24.000000000000000        96.800000000000011        1.4423355271794822     
   24.000000000000000        97.600000000000009        1.4347034779026064     
   24.000000000000000        98.400000000000006        1.4276339892468757     
   24.000000000000000        99.200000000000003        1.4200241038874133     
   24.000000000000000        100.00000000000000        1.4115115616834832     
   24.000000000000000        100.80000000000001        1.4072169629968898     
   24.000000000000000        101.60000000000001        1.3984723820701741     
   24.000000000000000        102.40000000000001        1.3926997931225529     

   24.800000000000001       0.80000000000000004        1.3857939492118505     
   24.800000000000001        1.6000000000000001        1.3822637580012962     
   24.800000000000001        2.4000000000000004        1.3797469951141403     
   24.800000000000001        3.2000000000000002        1.3792975304638433     
   24.800000000000001        4.0000000000000000        1.3779879421876020     
   24.800000000000001        4.8000000000000007        1.3779552854324266     
   24.800000000000001        5.6000000000000005        1.3782128621110719     
   24.800000000000001        6.4000000000000004        1.3789387638109369     
   24.800000000000001        7.2000000000000002        1.3800938583668685     
   24.800000000000001        8.0000000000000000        1.3797696264546591     
   24.800000000000001        8.8000000000000007        1.3801308209198646     
   24.800000000000001        9.6000000000000014        1.3785818368070346     
   24.800000000000001        10.400000000000000        1.3772833219918188     
   24.800000000000001        11.200000000000001        1.3747722423844768     
   24.800000000000001        12.000000000000000        1.3701831351524032     
   24.800000000000001        12.800000000000001        1.3677718009535234     
   24.800000000000001        13.600000000000001        1.3629857099914227     
   24.800000000000001        14.400000000000000        1.3564220268196678     
   24.800000000000001        15.200000000000001        1.3495937947025665     
   24.800000000000001        16.000000000000000        1.3430768067678027     
   24.800000000000001        16.800000000000001        1.3371962808364533     
   24.800000000000001        17.600000000000001        1.3313144496870932     
   24.800000000000001        18.400000000000002        1.3252501069968383     
   24.800000000000001        19.200000000000003        1.3222641945567819     
   24.800000000000001        20.000000000000000        1.3177376223578599     
   24.800000000000001        20.800000000000001        1.3155512417799025     
   24.800000000000001        21.600000000000001        1.3147380259957457     
   24.800000000000001        22.400000000000002        1.3154466564478799     
   24.800000000000001        23.200000000000003        1.3171392924754244     
   24.800000000000001        24.000000000000000        1.3204381497171827     
   24.800000000000001        24.800000000000001        1.3244658709672072     
   24.800000000000001        25.600000000000001        1.3291724064043307     
   24.800000000000001        26.400000000000002        1.3361215575629497     
   24.800000000000001        27.200000000000003        1.3431329528113591     
   24.800000000000001        28.000000000000000        1.3498517344058345     
   24.800000000000001        28.800000000000001        1.3580461608313266     
   24.800000000000001        29.600000000000001        1.3660678955298213     
   24.800000000000001        30.400000000000002        1.3736903506368658     
   24.800000000000001        31.200000000000003        1.3811201347018542     
   24.800000000000001        32.000000000000000        1.3863567254302465     
   24.800000000000001        32.800000000000004        1.3933853316804536     
   24.800000000000001        33.600000000000001        1.4008156223770962     
   24.800000000000001        34.399999999999999        1.4051709159826438     
   24.800000000000001        35.200000000000003        1.4105124927266659     
   24.800000000000001        36.000000000000000        1.4153218145472397     
   24.800000000000001        36.800000000000004        1.4188538448971133     
   24.800000000000001        37.600000000000001        1.4220869495863928     
   24.800000000000001        38.400000000000006        1.4245846885774995     
   24.800000000000001        39.200000000000003        1.4263628320166990     
   24.800000000000001        40.000000000000000        1.4281395493869595     
   24.800000000000001        40.800000000000004        1.4286923480604057     
   24.800000000000001        41.600000000000001        1.4293403521148504     
   24.800000000000001        42.400000000000006        1.4285530789183034     
   24.800000000000001        43.200000000000003        1.4271883175401996     
   24.800000000000001        44.000000000000000        1.4245133467372932     
   24.800000000000001        44.800000000000004        1.4219694080082277     
   24.800000000000001        45.600000000000001        1.4177618606070883     
   24.800000000000001        46.400000000000006        1.4118828170784803     
   24.800000000000001        47.200000000000003        1.4050335374893514     
   24.800000000000001        48.000000000000000        1.3964823601013072     
   24.800000000000001        48.800000000000004        1.3862912423058060     
   24.800000000000001        49.600000000000001        1.3745678069019054     
   24.800000000000001        50.400000000000006        1.3616204051750422     
   24.800000000000001        51.200000000000003        1.3480474342435655     
   24.800000000000001        52.000000000000000        1.3335350599044260     
   24.800000000000001        52.800000000000004        1.3182542792639058     
   24.800000000000001        53.600000000000001        1.3025950577552410     
   24.800000000000001        54.400000000000006        1.2889430432981321     
   24.800000000000001        55.200000000000003        1.2755141746535004     
   24.800000000000001        56.000000000000000        1.2637003375042266     
   24.800000000000001        56.800000000000004        1.2538520252437022     
   24.800000000000001        57.600000000000001        1.2465702201910718     
   24.800000000000001        58.400000000000006        1.2421217310348656     
   24.800000000000001        59.200000000000003        1.2404223541695913     
   24.800000000000001        60.000000000000000        1.2415116366938532     
   24.800000000000001        60.800000000000004        1.2460911435627255     
   24.800000000000001        61.600000000000001        1.2529614213379203     
   24.800000000000001        62.400000000000006        1.2620673020319457     
   24.800000000000001        63.200000000000003        1.2729962583794816     
   24.800000000000001        64.000000000000000        1.2855281627973856     
   24.800000000000001        64.799999999999997        1.2987589987213826     
   24.800000000000001        65.600000000000009        1.3124246669443640     
   24.800000000000001        66.400000000000006        1.3270508347299323     
   24.800000000000001        67.200000000000003        1.3398489870295300     
   24.800000000000001        68.000000000000000        1.3518886878845975     
   24.800000000000001        68.799999999999997        1.3607745883220639     
   24.800000000000001        69.600000000000009        1.3723176015619993     
   24.800000000000001        70.400000000000006        1.3793065173089569     
   24.800000000000001        71.200000000000003        1.3845618969837661     
   24.800000000000001        72.000000000000000        1.3881378721984348     
   24.800000000000001        72.799999999999997        1.3913189641431698     
   24.800000000000001        73.600000000000009        1.3906821025544573     
   24.800000000000001        74.400000000000006        1.3905779207647522     
   24.800000000000001        75.200000000000003        1.3908981109290934     
   24.800000000000001        76.000000000000000        1.3895820406681210     
   24.800000000000001        76.800000000000011        1.3890516078835020     
   24.800000000000001        77.600000000000009        1.3885192762264746     
   24.800000000000001        78.400000000000006        1.3885930267411430     
   24.800000000000001        79.200000000000003        1.3907442015094491     
   24.800000000000001        80.000000000000000        1.3922902530420256     
   24.800000000000001        80.800000000000011        1.3958980218931609     
   24.800000000000001        81.600000000000009        1.3994906265483924     
   24.800000000000001        82.400000000000006        1.4047036905109163     
   24.800000000000001        83.200000000000003        1.4108465255193194     
   24.800000000000001        84.000000000000000        1.4177400299733869     
   24.800000000000001        84.800000000000011        1.4242452028684258     
   24.800000000000001        85.600000000000009        1.4309550360817587     
   24.800000000000001        86.400000000000006        1.4376907826381027     
   24.800000000000001        87.200000000000003        1.4435300555177970     
   24.800000000000001        88.000000000000000        1.4490270880802281     
   24.800000000000001        88.800000000000011        1.4551245368292904     
   24.800000000000001        89.600000000000009        1.4581734789186875     
   24.800000000000001        90.400000000000006        1.4616486601197176     
   24.800000000000001        91.200000000000003        1.4629774477733495     
   24.800000000000001        92.000000000000000        1.4631624119846895     
   24.800000000000001        92.800000000000011        1.4615851307610919     
   24.800000000000001        93.600000000000009        1.4583498134341908     
   24.800000000000001        94.400000000000006        1.4552388642560188     
   24.800000000000001        95.200000000000003        1.4493097530117978     
   24.800000000000001        96.000000000000000        1.4439476346961897     
   24.800000000000001        96.800000000000011        1.4361228578066871     
   24.800000000000001        97.600000000000009        1.4281771027292194     
   24.800000000000001        98.400000000000006        1.4220000020753654     
   24.800000000000001        99.200000000000003        1.4151739790742062     
   24.800000000000001        100.00000000000000        1.4079759572984274     
   24.800000000000001        100.80000000000001        1.4005800263659396     
   24.800000000000001        101.60000000000001        1.3954983089284301     
   24.800000000000001        102.40000000000001        1.3903587831560353     

   25.600000000000001       0.80000000000000004        1.3827151806280265     
   25.600000000000001        1.6000000000000001        1.3800170849473883     
   25.600000000000001        2.4000000000000004        1.3792071013144658     
   25.600000000000001        3.2000000000000002        1.3781903321651683     
   25.600000000000001        4.0000000000000000        1.3775937189364118     
   25.600000000000001        4.8000000000000007        1.3777447968572600     
   25.600000000000001        5.6000000000000005        1.3785647146689195     
   25.600000000000001        6.4000000000000004        1.3795967422949154     
   25.600000000000001        7.2000000000000002        1.3805761732285651     
   25.600000000000001        8.0000000000000000        1.3814542587483325     
   25.600000000000001        8.8000000000000007        1.3818091109259529     
   25.600000000000001        9.6000000000000014        1.3811395097124606     
   25.600000000000001        10.400000000000000        1.3798217729681737     
   25.600000000000001        11.200000000000001        1.3793565308922786     
   25.600000000000001        12.000000000000000        1.3770604128566373     
   25.600000000000001        12.800000000000001        1.3743620001574901     
   25.600000000000001        13.600000000000001        1.3705048761215068     
   25.600000000000001        14.400000000000000        1.3651303132067976     
   25.600000000000001        15.200000000000001        1.3602273192075141     
   25.600000000000001        16.000000000000000        1.3544709029658668     
   25.600000000000001        16.800000000000001        1.3495663883674154     
   25.600000000000001        17.600000000000001        1.3446934909560040     
   25.600000000000001        18.400000000000002        1.3394822919007128     
   25.600000000000001        19.200000000000003        1.3349151768774956     
   25.600000000000001        20.000000000000000        1.3304102392417161     
   25.600000000000001        20.800000000000001        1.3282204191527700     
   25.600000000000001        21.600000000000001        1.3266321450817722     
   25.600000000000001        22.400000000000002        1.3263640671635226     
   25.600000000000001        23.200000000000003        1.3263378095809764     
   25.600000000000001        24.000000000000000        1.3285648105531414     
   25.600000000000001        24.800000000000001        1.3305368781892235     
   25.600000000000001        25.600000000000001        1.3341436366063042     
   25.600000000000001        26.400000000000002        1.3393565784399890     
   25.600000000000001        27.200000000000003        1.3448651359592045     
   25.600000000000001        28.000000000000000        1.3510534688542175     
   25.600000000000001        28.800000000000001        1.3583191133160595     
   25.600000000000001        29.600000000000001        1.3657505484274086     
   25.600000000000001        30.400000000000002        1.3728775936334856     
   25.600000000000001        31.200000000000003        1.3805397796039853     
   25.600000000000001        32.000000000000000        1.3885650804734162     
   25.600000000000001        32.800000000000004        1.3959109071012510     
   25.600000000000001        33.600000000000001        1.4022326461630503     
   25.600000000000001        34.399999999999999        1.4086080706654394     
   25.600000000000001        35.200000000000003        1.4146058563778883     
   25.600000000000001        36.000000000000000        1.4201688343475960     
   25.600000000000001        36.800000000000004        1.4243634960322713     
   25.600000000000001        37.600000000000001        1.4291966697759237     
   25.600000000000001        38.400000000000006        1.4323669805706110     
   25.600000000000001        39.200000000000003        1.4359057341093324     
   25.600000000000001        40.000000000000000        1.4377474246536270     
   25.600000000000001        40.800000000000004        1.4378292752584947     
   25.600000000000001        41.600000000000001        1.4387557206498796     
   25.600000000000001        42.400000000000006        1.4381187588289890     
   25.600000000000001        43.200000000000003        1.4370801447558375     
   25.600000000000001        44.000000000000000        1.4345269720082989     
   25.600000000000001        44.800000000000004        1.4291779315382021     
   25.600000000000001        45.600000000000001        1.4266581360665345     
   25.600000000000001        46.400000000000006        1.4170369997438295     
   25.600000000000001        47.200000000000003        1.4080526281479713     
   25.600000000000001        48.000000000000000        1.3986480476942806     
   25.600000000000001        48.800000000000004        1.3873697622196055     
   25.600000000000001        49.600000000000001        1.3752994794346287     
   25.600000000000001        50.400000000000006        1.3603942159014546     
   25.600000000000001        51.200000000000003        1.3443230895150078     
   25.600000000000001        52.000000000000000        1.3293427124504031     
   25.600000000000001        52.800000000000004        1.3134576102681066     
   25.600000000000001        53.600000000000001        1.2965631723336093     
   25.600000000000001        54.400000000000006        1.2810913695757471     
   25.600000000000001        55.200000000000003        1.2677187261796834     
   25.600000000000001        56.000000000000000        1.2545406341785905     
   25.600000000000001        56.800000000000004        1.2438393938105063     
   25.600000000000001        57.600000000000001        1.2369522580942371     
   25.600000000000001        58.400000000000006        1.2313281546935471     
   25.600000000000001        59.200000000000003        1.2293566561055342     
   25.600000000000001        60.000000000000000        1.2307267543596960     
   25.600000000000001        60.800000000000004        1.2353313660402390     
   25.600000000000001        61.600000000000001        1.2425235842804567     
   25.600000000000001        62.400000000000006        1.2523601562225837     
   25.600000000000001        63.200000000000003        1.2647877736710813     
   25.600000000000001        64.000000000000000        1.2772499834131494     
   25.600000000000001        64.799999999999997        1.2923446738285205     
   25.600000000000001        65.600000000000009        1.3066694773995329     
   25.600000000000001        66.400000000000006        1.3216940291340795     
   25.600000000000001        67.200000000000003        1.3358821712207969     
   25.600000000000001        68.000000000000000        1.3475775175802491     
   25.600000000000001        68.799999999999997        1.3598185763482544     
   25.600000000000001        69.600000000000009        1.3704023786355253     
   25.600000000000001        70.400000000000006        1.3762361056840977     
   25.600000000000001        71.200000000000003        1.3827481618132660     
   25.600000000000001        72.000000000000000        1.3861377745339230     
   25.600000000000001        72.799999999999997        1.3884199103170674     
   25.600000000000001        73.600000000000009        1.3871163824500981     
   25.600000000000001        74.400000000000006        1.3881615469895421     
   25.600000000000001        75.200000000000003        1.3860739552170709     
   25.600000000000001        76.000000000000000        1.3848906315210645     
   25.600000000000001        76.800000000000011        1.3827364921200478     
   25.600000000000001        77.600000000000009        1.3814786286406719     
   25.600000000000001        78.400000000000006        1.3806839748283046     
   25.600000000000001        79.200000000000003        1.3815397423816425     
   25.600000000000001        80.000000000000000        1.3839620988883421     
   25.600000000000001        80.800000000000011        1.3857103052018607     
   25.600000000000001        81.600000000000009        1.3906163969405112     
   25.600000000000001        82.400000000000006        1.3942808446285493     
   25.600000000000001        83.200000000000003        1.3998906561072142     
   25.600000000000001        84.000000000000000        1.4069077453303955     
   25.600000000000001        84.800000000000011        1.4113835978052556     
   25.600000000000001        85.600000000000009        1.4201977811391908     
   25.600000000000001        86.400000000000006        1.4284837246015081     
   25.600000000000001        87.200000000000003        1.4348293842990103     
   25.600000000000001        88.000000000000000        1.4423018069688354     
   25.600000000000001        88.800000000000011        1.4469819989496284     
   25.600000000000001        89.600000000000009        1.4489608969723571     
   25.600000000000001        90.400000000000006        1.4520745652961737     
   25.600000000000001        91.200000000000003        1.4542753461552105     
   25.600000000000001        92.000000000000000        1.4544433383090520     
   25.600000000000001        92.800000000000011        1.4524372429383807     
   25.600000000000001        93.600000000000009        1.4503842081347056     
   25.600000000000001        94.400000000000006        1.4474365243712135     
   25.600000000000001        95.200000000000003        1.4421196159689758     
   25.600000000000001        96.000000000000000        1.4385845434996456     
   25.600000000000001        96.800000000000011        1.4297561191735277     
   25.600000000000001        97.600000000000009        1.4235134942572534     
   25.600000000000001        98.400000000000006        1.4167178082011636     
   25.600000000000001        99.200000000000003        1.4115526104215119     
   25.600000000000001        100.00000000000000        1.4037970068486547     
   25.600000000000001        100.80000000000001        1.3983415925374416     
   25.600000000000001        101.60000000000001        1.3923938359567285     
   25.600000000000001        102.40000000000001        1.3876466838507275     

   26.400000000000002       0.80000000000000004        1.3808927063317702     
   26.400000000000002        1.6000000000000001        1.3797024832937113     
   26.400000000000002        2.4000000000000004        1.3790948481063960     
   26.400000000000002        3.2000000000000002        1.3780807534135655     
   26.400000000000002        4.0000000000000000        1.3768882440920818     
   26.400000000000002        4.8000000000000007        1.3782645733950736     
   26.400000000000002        5.6000000000000005        1.3781916932385294     
   26.400000000000002        6.4000000000000004        1.3800002135553082     
   26.400000000000002        7.2000000000000002        1.3810164648954977     
   26.400000000000002        8.0000000000000000        1.3825493732605412     
   26.400000000000002        8.8000000000000007        1.3842028738865229     
   26.400000000000002        9.6000000000000014        1.3844552157451895     
   26.400000000000002        10.400000000000000        1.3836234533027452     
   26.400000000000002        11.200000000000001        1.3840949262299478     
   26.400000000000002        12.000000000000000        1.3817091078526331     
   26.400000000000002        12.800000000000001        1.3802077344092609     
   26.400000000000002        13.600000000000001        1.3777538737250350     
   26.400000000000002        14.400000000000000        1.3742055274924632     
   26.400000000000002        15.200000000000001        1.3700368432997470     
   26.400000000000002        16.000000000000000        1.3648974501423627     
   26.400000000000002        16.800000000000001        1.3606990836357509     
   26.400000000000002        17.600000000000001        1.3563573725196967     
   26.400000000000002        18.400000000000002        1.3519317232919998     
   26.400000000000002        19.200000000000003        1.3480209215608607     
   26.400000000000002        20.000000000000000        1.3429410837544107     
   26.400000000000002        20.800000000000001        1.3393906836919713     
   26.400000000000002        21.600000000000001        1.3367349512457218     
   26.400000000000002        22.400000000000002        1.3348833545249017     
   26.400000000000002        23.200000000000003        1.3346341266667967     
   26.400000000000002        24.000000000000000        1.3335266194011937     
   26.400000000000002        24.800000000000001        1.3347726347593811     
   26.400000000000002        25.600000000000001        1.3370889045857073     
   26.400000000000002        26.400000000000002        1.3403438010769284     
   26.400000000000002        27.200000000000003        1.3446048928857048     
   26.400000000000002        28.000000000000000        1.3496475425006766     
   26.400000000000002        28.800000000000001        1.3561491734887932     
   26.400000000000002        29.600000000000001        1.3633395467195342     
   26.400000000000002        30.400000000000002        1.3713119436600305     
   26.400000000000002        31.200000000000003        1.3795526331736014     
   26.400000000000002        32.000000000000000        1.3869914024669945     
   26.400000000000002        32.800000000000004        1.3952396340651687     
   26.400000000000002        33.600000000000001        1.4023318193476062     
   26.400000000000002        34.399999999999999        1.4105961460264653     
   26.400000000000002        35.200000000000003        1.4179460237441275     
   26.400000000000002        36.000000000000000        1.4247747525856189     
   26.400000000000002        36.800000000000004        1.4286945644933819     
   26.400000000000002        37.600000000000001        1.4356267419845619     
   26.400000000000002        38.400000000000006        1.4404230640025741     
   26.400000000000002        39.200000000000003        1.4445422863844468     
   26.400000000000002        40.000000000000000        1.4462000403994104     
   26.400000000000002        40.800000000000004        1.4475933488807986     
   26.400000000000002        41.600000000000001        1.4483420641850078     
   26.400000000000002        42.400000000000006        1.4476466434698152     
   26.400000000000002        43.200000000000003        1.4438544308277454     
   26.400000000000002        44.000000000000000        1.4426327036230315     
   26.400000000000002        44.800000000000004        1.4379916466658318     
   26.400000000000002        45.600000000000001        1.4314998993537831     
   26.400000000000002        46.400000000000006        1.4235929235760640     
   26.400000000000002        47.200000000000003        1.4140217063768996     
   26.400000000000002        48.000000000000000        1.4020935553309060     
   26.400000000000002        48.800000000000004        1.3905433133584335     
   26.400000000000002        49.600000000000001        1.3767637955238476     
   26.400000000000002        50.400000000000006        1.3608158395453200     
   26.400000000000002        51.200000000000003        1.3440390399926800     
   26.400000000000002        52.000000000000000        1.3268957287442673     
   26.400000000000002        52.800000000000004        1.3097271149090892     
   26.400000000000002        53.600000000000001        1.2919853270008206     
   26.400000000000002        54.400000000000006        1.2765005319495502     
   26.400000000000002        55.200000000000003        1.2605505254094855     
   26.400000000000002        56.000000000000000        1.2476963755044415     
   26.400000000000002        56.800000000000004        1.2361566874866230     
   26.400000000000002        57.600000000000001        1.2262424361249467     
   26.400000000000002        58.400000000000006        1.2217963242955734     
   26.400000000000002        59.200000000000003        1.2191484176765504     
   26.400000000000002        60.000000000000000        1.2213288802059787     
   26.400000000000002        60.800000000000004        1.2258510106115665     
   26.400000000000002        61.600000000000001        1.2332763200089270     
   26.400000000000002        62.400000000000006        1.2433081319461901     
   26.400000000000002        63.200000000000003        1.2556957357044987     
   26.400000000000002        64.000000000000000        1.2700862539352840     
   26.400000000000002        64.799999999999997        1.2858516887566807     
   26.400000000000002        65.600000000000009        1.3014574572261584     
   26.400000000000002        66.400000000000006        1.3175941107230456     
   26.400000000000002        67.200000000000003        1.3317067749850453     
   26.400000000000002        68.000000000000000        1.3454603233751781     
   26.400000000000002        68.799999999999997        1.3566181363441414     
   26.400000000000002        69.600000000000009        1.3669956668855292     
   26.400000000000002        70.400000000000006        1.3751127430683290     
   26.400000000000002        71.200000000000003        1.3796305833901195     
   26.400000000000002        72.000000000000000        1.3834141027954212     
   26.400000000000002        72.799999999999997        1.3845187060189570     
   26.400000000000002        73.600000000000009        1.3846240531334462     
   26.400000000000002        74.400000000000006        1.3829396953777124     
   26.400000000000002        75.200000000000003        1.3815013822731883     
   26.400000000000002        76.000000000000000        1.3783903558398152     
   26.400000000000002        76.800000000000011        1.3767812331950053     
   26.400000000000002        77.600000000000009        1.3740080885778696     
   26.400000000000002        78.400000000000006        1.3725001484266630     
   26.400000000000002        79.200000000000003        1.3729483693863525     
   26.400000000000002        80.000000000000000        1.3721589035622370     
   26.400000000000002        80.800000000000011        1.3758966464538447     
   26.400000000000002        81.600000000000009        1.3790035516231913     
   26.400000000000002        82.400000000000006        1.3829776894138133     
   26.400000000000002        83.200000000000003        1.3891865828601764     
   26.400000000000002        84.000000000000000        1.3955970708185836     
   26.400000000000002        84.800000000000011        1.4029096145068050     
   26.400000000000002        85.600000000000009        1.4109745873292101     
   26.400000000000002        86.400000000000006        1.4175477871639133     
   26.400000000000002        87.200000000000003        1.4241168543650600     
   26.400000000000002        88.000000000000000        1.4316012164805825     
   26.400000000000002        88.800000000000011        1.4368863075243854     
   26.400000000000002        89.600000000000009        1.4405373203497627     
   26.400000000000002        90.400000000000006        1.4428437059498154     
   26.400000000000002        91.200000000000003        1.4452525854508291     
   26.400000000000002        92.000000000000000        1.4455225607370774     
   26.400000000000002        92.800000000000011        1.4443181875700954     
   26.400000000000002        93.600000000000009        1.4423232859594108     
   26.400000000000002        94.400000000000006        1.4394914733280277     
   26.400000000000002        95.200000000000003        1.4345109141536210     
   26.400000000000002        96.000000000000000        1.4290546861362594     
   26.400000000000002        96.800000000000011        1.4234683963154888     
   26.400000000000002        97.600000000000009        1.4173527474991345     
   26.400000000000002        98.400000000000006        1.4109654493983288     
   26.400000000000002        99.200000000000003        1.4045742715343337     
   26.400000000000002        100.00000000000000        1.3996319831417050     
   26.400000000000002        100.80000000000001        1.3918558879201954     
   26.400000000000002        101.60000000000001        1.3903755801132813     
   26.400000000000002        102.40000000000001        1.3848274471361639     

   27.200000000000003       0.80000000000000004        1.3796319221954687     
   27.200000000000003        1.6000000000000001        1.3780825772098129     
   27.200000000000003        2.4000000000000004        1.3774175696631576     
   27.200000000000003        3.2000000000000002        1.3759032468202417     
   27.200000000000003        4.0000000000000000        1.3762700994805379     
   27.200000000000003        4.8000000000000007        1.3786934666250044     
   27.200000000000003        5.6000000000000005        1.3784541015331893     
   27.200000000000003        6.4000000000000004        1.3813292413394991     
   27.200000000000003        7.2000000000000002        1.3828050917583588     
   27.200000000000003        8.0000000000000000        1.3835089045804230     
   27.200000000000003        8.8000000000000007        1.3842935843524575     
   27.200000000000003        9.6000000000000014        1.3869697391657265     
   27.200000000000003        10.400000000000000        1.3875724514821197     
   27.200000000000003        11.200000000000001        1.3860573380286323     
   27.200000000000003        12.000000000000000        1.3879063117616530     
   27.200000000000003        12.800000000000001        1.3853448866202687     
   27.200000000000003        13.600000000000001        1.3839843228971036     
   27.200000000000003        14.400000000000000        1.3815574665862069     
   27.200000000000003        15.200000000000001        1.3783608331303037     
   27.200000000000003        16.000000000000000        1.3739767749875214     
   27.200000000000003        16.800000000000001        1.3699033971920929     
   27.200000000000003        17.600000000000001        1.3662730598315946     
   27.200000000000003        18.400000000000002        1.3614718692775236     
   27.200000000000003        19.200000000000003        1.3555251884295041     
   27.200000000000003        20.000000000000000        1.3531401929769162     
   27.200000000000003        20.800000000000001        1.3482352047006394     
   27.200000000000003        21.600000000000001        1.3425314213540329     
   27.200000000000003        22.400000000000002        1.3410788871216350     
   27.200000000000003        23.200000000000003        1.3386405497368064     
   27.200000000000003        24.000000000000000        1.3364913537916674     
   27.200000000000003        24.800000000000001        1.3361644067538136     
   27.200000000000003        25.600000000000001        1.3375737143827837     
   27.200000000000003        26.400000000000002        1.3384902330690367     
   27.200000000000003        27.200000000000003        1.3414781100937427     
   27.200000000000003        28.000000000000000        1.3459713025214970     
   27.200000000000003        28.800000000000001        1.3518102727397363     
   27.200000000000003        29.600000000000001        1.3584759393271759     
   27.200000000000003        30.400000000000002        1.3657851874899787     
   27.200000000000003        31.200000000000003        1.3745428383404417     
   27.200000000000003        32.000000000000000        1.3833801647509292     
   27.200000000000003        32.800000000000004        1.3927732242959334     
   27.200000000000003        33.600000000000001        1.4018923796102292     
   27.200000000000003        34.399999999999999        1.4107929888112749     
   27.200000000000003        35.200000000000003        1.4188978092272981     
   27.200000000000003        36.000000000000000        1.4289813896830488     
   27.200000000000003        36.800000000000004        1.4352019639048186     
   27.200000000000003        37.600000000000001        1.4417185506171741     
   27.200000000000003        38.400000000000006        1.4470787413461772     
   27.200000000000003        39.200000000000003        1.4517081656872350     
   27.200000000000003        40.000000000000000        1.4552260145835065     
   27.200000000000003        40.800000000000004        1.4564029794141897     
   27.200000000000003        41.600000000000001        1.4573985928119302     
   27.200000000000003        42.400000000000006        1.4568695364312187     
   27.200000000000003        43.200000000000003        1.4546024787882246     
   27.200000000000003        44.000000000000000        1.4510518592171975     
   27.200000000000003        44.800000000000004        1.4463604710100868     
   27.200000000000003        45.600000000000001        1.4383138209223125     
   27.200000000000003        46.400000000000006        1.4306467976431743     
   27.200000000000003        47.200000000000003        1.4209929053019943     
   27.200000000000003        48.000000000000000        1.4087714518089243     
   27.200000000000003        48.800000000000004        1.3946659184230976     
   27.200000000000003        49.600000000000001        1.3792409429119206     
   27.200000000000003        50.400000000000006        1.3624649401916802     
   27.200000000000003        51.200000000000003        1.3449203167317576     
   27.200000000000003        52.000000000000000        1.3271154393650817     
   27.200000000000003        52.800000000000004        1.3085637120727789     
   27.200000000000003        53.600000000000001        1.2913783736880542     
   27.200000000000003        54.400000000000006        1.2729174893016861     
   27.200000000000003        55.200000000000003        1.2570498228080358     
   27.200000000000003        56.000000000000000        1.2437594791440938     
   27.200000000000003        56.800000000000004        1.2307163337969036     
   27.200000000000003        57.600000000000001        1.2217255670594700     
   27.200000000000003        58.400000000000006        1.2159519967784285     
   27.200000000000003        59.200000000000003        1.2128729340565438     
   27.200000000000003        60.000000000000000        1.2142333483573295     
   27.200000000000003        60.800000000000004        1.2186418538377031     
   27.200000000000003        61.600000000000001        1.2262682134122398     
   27.200000000000003        62.400000000000006        1.2365309826698174     
   27.200000000000003        63.200000000000003        1.2489355365235641     
   27.200000000000003        64.000000000000000        1.2635223903330035     
   27.200000000000003        64.799999999999997        1.2797928756442862     
   27.200000000000003        65.600000000000009        1.2959035359980851     
   27.200000000000003        66.400000000000006        1.3114552072286245     
   27.200000000000003        67.200000000000003        1.3273248648671963     
   27.200000000000003        68.000000000000000        1.3408119940241356     
   27.200000000000003        68.799999999999997        1.3530582808435054     
   27.200000000000003        69.600000000000009        1.3621427700062012     
   27.200000000000003        70.400000000000006        1.3716155279962101     
   27.200000000000003        71.200000000000003        1.3768453448992295     
   27.200000000000003        72.000000000000000        1.3796772406760844     
   27.200000000000003        72.799999999999997        1.3813102768820622     
   27.200000000000003        73.600000000000009        1.3796627930247440     
   27.200000000000003        74.400000000000006        1.3817635258987100     
   27.200000000000003        75.200000000000003        1.3747040389982712     
   27.200000000000003        76.000000000000000        1.3718528132765624     
   27.200000000000003        76.800000000000011        1.3687416398976913     
   27.200000000000003        77.600000000000009        1.3662450433400077     
   27.200000000000003        78.400000000000006        1.3633777439318711     
   27.200000000000003        79.200000000000003        1.3626117471444252     
   27.200000000000003        80.000000000000000        1.3629265564537438     
   27.200000000000003        80.800000000000011        1.3644276343507313     
   27.200000000000003        81.600000000000009        1.3669307913378312     
   27.200000000000003        82.400000000000006        1.3719560385025558     
   27.200000000000003        83.200000000000003        1.3773101273378521     
   27.200000000000003        84.000000000000000        1.3836337969946531     
   27.200000000000003        84.800000000000011        1.3911903180969651     
   27.200000000000003        85.600000000000009        1.3993041603145664     
   27.200000000000003        86.400000000000006        1.4077273152557761     
   27.200000000000003        87.200000000000003        1.4129675976132365     
   27.200000000000003        88.000000000000000        1.4208089905280330     
   27.200000000000003        88.800000000000011        1.4262100348059554     
   27.200000000000003        89.600000000000009        1.4308918838549238     
   27.200000000000003        90.400000000000006        1.4337412853864631     
   27.200000000000003        91.200000000000003        1.4356398993756883     
   27.200000000000003        92.000000000000000        1.4365855513040928     
   27.200000000000003        92.800000000000011        1.4359800931373004     
   27.200000000000003        93.600000000000009        1.4329779440942112     
   27.200000000000003        94.400000000000006        1.4308243861300993     
   27.200000000000003        95.200000000000003        1.4266475536411680     
   27.200000000000003        96.000000000000000        1.4220996906188421     
   27.200000000000003        96.800000000000011        1.4167943887407042     
   27.200000000000003        97.600000000000009        1.4112580938547423     
   27.200000000000003        98.400000000000006        1.4055123160190013     
   27.200000000000003        99.200000000000003        1.3997339283760319     
   27.200000000000003        100.00000000000000        1.3950986503804019     
   27.200000000000003        100.80000000000001        1.3896472097222596     
   27.200000000000003        101.60000000000001        1.3856925860608391     
   27.200000000000003        102.40000000000001        1.3820807850605370     

   28.000000000000000       0.80000000000000004        1.3775513290448282     
   28.000000000000000        1.6000000000000001        1.3765559915312702     
   28.000000000000000        2.4000000000000004        1.3758633831556824     
   28.000000000000000        3.2000000000000002        1.3772545391573203     
   28.000000000000000        4.0000000000000000        1.3761462051863267     
   28.000000000000000        4.8000000000000007        1.3780350875468841     
   28.000000000000000        5.6000000000000005        1.3796948537292619     
   28.000000000000000        6.4000000000000004        1.3813276265410159     
   28.000000000000000        7.2000000000000002        1.3832536362707710     
   28.000000000000000        8.0000000000000000        1.3836150865130146     
   28.000000000000000        8.8000000000000007        1.3872285443317074     
   28.000000000000000        9.6000000000000014        1.3884750008469307     
   28.000000000000000        10.400000000000000        1.3890167620442531     
   28.000000000000000        11.200000000000001        1.3897947273390305     
   28.000000000000000        12.000000000000000        1.3896783009231093     
   28.000000000000000        12.800000000000001        1.3901626960597613     
   28.000000000000000        13.600000000000001        1.3885647404620849     
   28.000000000000000        14.400000000000000        1.3875618318373495     
   28.000000000000000        15.200000000000001        1.3847776502608105     
   28.000000000000000        16.000000000000000        1.3826181173953229     
   28.000000000000000        16.800000000000001        1.3782614375241820     
   28.000000000000000        17.600000000000001        1.3740523670802962     
   28.000000000000000        18.400000000000002        1.3695021097205669     
   28.000000000000000        19.200000000000003        1.3641626082785223     
   28.000000000000000        20.000000000000000        1.3596032659299797     
   28.000000000000000        20.800000000000001        1.3533875017032813     
   28.000000000000000        21.600000000000001        1.3486933782659047     
   28.000000000000000        22.400000000000002        1.3438876628161724     
   28.000000000000000        23.200000000000003        1.3390425860912611     
   28.000000000000000        24.000000000000000        1.3366941267044423     
   28.000000000000000        24.800000000000001        1.3348419970155025     
   28.000000000000000        25.600000000000001        1.3333413033267407     
   28.000000000000000        26.400000000000002        1.3350048909579133     
   28.000000000000000        27.200000000000003        1.3357408919562328     
   28.000000000000000        28.000000000000000        1.3399092534011099     
   28.000000000000000        28.800000000000001        1.3444662811623982     
   28.000000000000000        29.600000000000001        1.3510780615156297     
   28.000000000000000        30.400000000000002        1.3588888718846699     
   28.000000000000000        31.200000000000003        1.3678999422460623     
   28.000000000000000        32.000000000000000        1.3779556676986231     
   28.000000000000000        32.800000000000004        1.3886954142484764     
   28.000000000000000        33.600000000000001        1.3997127807494476     
   28.000000000000000        34.399999999999999        1.4089071276188618     
   28.000000000000000        35.200000000000003        1.4197810109331870     
   28.000000000000000        36.000000000000000        1.4301446103966644     
   28.000000000000000        36.800000000000004        1.4389349050018920     
   28.000000000000000        37.600000000000001        1.4462980859283343     
   28.000000000000000        38.400000000000006        1.4532847826138493     
   28.000000000000000        39.200000000000003        1.4587759999627865     
   28.000000000000000        40.000000000000000        1.4630456425177882     
   28.000000000000000        40.800000000000004        1.4649303711896271     
   28.000000000000000        41.600000000000001        1.4659000552104426     
   28.000000000000000        42.400000000000006        1.4653885913395992     
   28.000000000000000        43.200000000000003        1.4630942114241337     
   28.000000000000000        44.000000000000000        1.4590683141787473     
   28.000000000000000        44.800000000000004        1.4539933288699776     
   28.000000000000000        45.600000000000001        1.4473124452992270     
   28.000000000000000        46.400000000000006        1.4374835994015431     
   28.000000000000000        47.200000000000003        1.4266838501420980     
   28.000000000000000        48.000000000000000        1.4135024887284842     
   28.000000000000000        48.800000000000004        1.3995646513420188     
   28.000000000000000        49.600000000000001        1.3832052631460241     
   28.000000000000000        50.400000000000006        1.3662517846584863     
   28.000000000000000        51.200000000000003        1.3485003516064162     
   28.000000000000000        52.000000000000000        1.3300790414377082     
   28.000000000000000        52.800000000000004        1.3104412171360296     
   28.000000000000000        53.600000000000001        1.2914871019247551     
   28.000000000000000        54.400000000000006        1.2733434128362295     
   28.000000000000000        55.200000000000003        1.2562827704319741     
   28.000000000000000        56.000000000000000        1.2417743325817925     
   28.000000000000000        56.800000000000004        1.2293104879696197     
   28.000000000000000        57.600000000000001        1.2189021863726854     
   28.000000000000000        58.400000000000006        1.2124613722147641     
   28.000000000000000        59.200000000000003        1.2093664234944206     
   28.000000000000000        60.000000000000000        1.2096990118459683     
   28.000000000000000        60.800000000000004        1.2134385466551416     
   28.000000000000000        61.600000000000001        1.2212845992891543     
   28.000000000000000        62.400000000000006        1.2311645499199939     
   28.000000000000000        63.200000000000003        1.2431093268601798     
   28.000000000000000        64.000000000000000        1.2579705210246344     
   28.000000000000000        64.799999999999997        1.2741084929244870     
   28.000000000000000        65.600000000000009        1.2902151415192515     
   28.000000000000000        66.400000000000006        1.3066225918778958     
   28.000000000000000        67.200000000000003        1.3217253394206014     
   28.000000000000000        68.000000000000000        1.3362320463477293     
   28.000000000000000        68.799999999999997        1.3486676095550996     
   28.000000000000000        69.600000000000009        1.3587664011012957     
   28.000000000000000        70.400000000000006        1.3669244932036670     
   28.000000000000000        71.200000000000003        1.3723469639524069     
   28.000000000000000        72.000000000000000        1.3750275948148603     
   28.000000000000000        72.799999999999997        1.3760584257809605     
   28.000000000000000        73.600000000000009        1.3745861759084077     
   28.000000000000000        74.400000000000006        1.3716404394555706     
   28.000000000000000        75.200000000000003        1.3687726135075509     
   28.000000000000000        76.000000000000000        1.3647594878509768     
   28.000000000000000        76.800000000000011        1.3603633176084369     
   28.000000000000000        77.600000000000009        1.3557316415232687     
   28.000000000000000        78.400000000000006        1.3527916486312959     
   28.000000000000000        79.200000000000003        1.3513246375313217     
   28.000000000000000        80.000000000000000        1.3508660758050672     
   28.000000000000000        80.800000000000011        1.3520538224031358     
   28.000000000000000        81.600000000000009        1.3546807158473233     
   28.000000000000000        82.400000000000006        1.3590568724418461     
   28.000000000000000        83.200000000000003        1.3642281911896124     
   28.000000000000000        84.000000000000000        1.3713509942349349     
   28.000000000000000        84.800000000000011        1.3790748345688673     
   28.000000000000000        85.600000000000009        1.3861593650092356     
   28.000000000000000        86.400000000000006        1.3934378786556838     
   28.000000000000000        87.200000000000003        1.4021887214996114     
   28.000000000000000        88.000000000000000        1.4096562789822680     
   28.000000000000000        88.800000000000011        1.4158488288336195     
   28.000000000000000        89.600000000000009        1.4210863507584846     
   28.000000000000000        90.400000000000006        1.4237746073691266     
   28.000000000000000        91.200000000000003        1.4272947946869750     
   28.000000000000000        92.000000000000000        1.4271716136675119     
   28.000000000000000        92.800000000000011        1.4268143581340331     
   28.000000000000000        93.600000000000009        1.4257659406449896     
   28.000000000000000        94.400000000000006        1.4236851369777968     
   28.000000000000000        95.200000000000003        1.4187462420114159     
   28.000000000000000        96.000000000000000        1.4145997882378474     
   28.000000000000000        96.800000000000011        1.4096147332844009     
   28.000000000000000        97.600000000000009        1.4039617655651722     
   28.000000000000000        98.400000000000006        1.3991172959672911     
   28.000000000000000        99.200000000000003        1.3949106784907790     
   28.000000000000000        100.00000000000000        1.3904273274328465     
   28.000000000000000        100.80000000000001        1.3865785076169128     
   28.000000000000000        101.60000000000001        1.3829068505752813     
   28.000000000000000        102.40000000000001        1.3793870293435757     

   28.800000000000001       0.80000000000000004        1.3757818157007351     
   28.800000000000001        1.6000000000000001        1.3753513380129070     
   28.800000000000001        2.4000000000000004        1.3752549617698320     
   28.800000000000001        3.2000000000000002        1.3753780403443385     
   28.800000000000001        4.0000000000000000        1.3779963649189633     
   28.800000000000001        4.8000000000000007        1.3776796058576999     
   28.800000000000001        5.6000000000000005        1.3798083440685591     
   28.800000000000001        6.4000000000000004        1.3812637580368003     
   28.800000000000001        7.2000000000000002        1.3835301101987241     
   28.800000000000001        8.0000000000000000        1.3843757094686591     
   28.800000000000001        8.8000000000000007        1.3875873032271404     
   28.800000000000001        9.6000000000000014        1.3887582681834394     
   28.800000000000001        10.400000000000000        1.3901867539648092     
   28.800000000000001        11.200000000000001        1.3910936827916480     
   28.800000000000001        12.000000000000000        1.3920440650017769     
   28.800000000000001        12.800000000000001        1.3921168203862229     
   28.800000000000001        13.600000000000001        1.3915797216394552     
   28.800000000000001        14.400000000000000        1.3911919671790400     
   28.800000000000001        15.200000000000001        1.3890778256469489     
   28.800000000000001        16.000000000000000        1.3869207955823517     
   28.800000000000001        16.800000000000001        1.3838332718206572     
   28.800000000000001        17.600000000000001        1.3794816891485973     
   28.800000000000001        18.400000000000002        1.3745574681168997     
   28.800000000000001        19.200000000000003        1.3697801647977728     
   28.800000000000001        20.000000000000000        1.3633088551671484     
   28.800000000000001        20.800000000000001        1.3563635229000814     
   28.800000000000001        21.600000000000001        1.3505044769700085     
   28.800000000000001        22.400000000000002        1.3441938621752714     
   28.800000000000001        23.200000000000003        1.3385906328331243     
   28.800000000000001        24.000000000000000        1.3338994032836464     
   28.800000000000001        24.800000000000001        1.3301904865364651     
   28.800000000000001        25.600000000000001        1.3269972846598523     
   28.800000000000001        26.400000000000002        1.3262432791577734     
   28.800000000000001        27.200000000000003        1.3273492561804154     
   28.800000000000001        28.000000000000000        1.3301786574465568     
   28.800000000000001        28.800000000000001        1.3350905377702660     
   28.800000000000001        29.600000000000001        1.3399736313555122     
   28.800000000000001        30.400000000000002        1.3496000183534025     
   28.800000000000001        31.200000000000003        1.3593120002606791     
   28.800000000000001        32.000000000000000        1.3707334167731919     
   28.800000000000001        32.800000000000004        1.3826097748383279     
   28.800000000000001        33.600000000000001        1.3949951575342094     
   28.800000000000001        34.399999999999999        1.4067717654810157     
   28.800000000000001        35.200000000000003        1.4201075009772013     
   28.800000000000001        36.000000000000000        1.4305305938592723     
   28.800000000000001        36.800000000000004        1.4408021885593427     
   28.800000000000001        37.600000000000001        1.4502881662774005     
   28.800000000000001        38.400000000000006        1.4582036797284661     
   28.800000000000001        39.200000000000003        1.4647957473368696     
   28.800000000000001        40.000000000000000        1.4700123689113116     
   28.800000000000001        40.800000000000004        1.4731309827121009     
   28.800000000000001        41.600000000000001        1.4743129676173665     
   28.800000000000001        42.400000000000006        1.4731122071173122     
   28.800000000000001        43.200000000000003        1.4713076359169373     
   28.800000000000001        44.000000000000000        1.4673589262315976     
   28.800000000000001        44.800000000000004        1.4604886655378464     
   28.800000000000001        45.600000000000001        1.4552625595097799     
   28.800000000000001        46.400000000000006        1.4439214127121640     
   28.800000000000001        47.200000000000003        1.4344183834798647     
   28.800000000000001        48.000000000000000        1.4205341883012508     
   28.800000000000001        48.800000000000004        1.4056347312589466     
   28.800000000000001        49.600000000000001        1.3887100859031165     
   28.800000000000001        50.400000000000006        1.3717925517069482     
   28.800000000000001        51.200000000000003        1.3536396685961669     
   28.800000000000001        52.000000000000000        1.3343907604095773     
   28.800000000000001        52.800000000000004        1.3143645305930514     
   28.800000000000001        53.600000000000001        1.2948015289515664     
   28.800000000000001        54.400000000000006        1.2752150021080448     
   28.800000000000001        55.200000000000003        1.2590710383451305     
   28.800000000000001        56.000000000000000        1.2433996893450134     
   28.800000000000001        56.800000000000004        1.2298513811719221     
   28.800000000000001        57.600000000000001        1.2193046306881032     
   28.800000000000001        58.400000000000006        1.2108282826693566     
   28.800000000000001        59.200000000000003        1.2075130548347155     
   28.800000000000001        60.000000000000000        1.2071709891607705     
   28.800000000000001        60.800000000000004        1.2112664070320753     
   28.800000000000001        61.600000000000001        1.2179082984690777     
   28.800000000000001        62.400000000000006        1.2250811831569204     
   28.800000000000001        63.200000000000003        1.2388498334721261     
   28.800000000000001        64.000000000000000        1.2525486512121613     
   28.800000000000001        64.799999999999997        1.2678545480899297     
   28.800000000000001        65.600000000000009        1.2845162410576205     
   28.800000000000001        66.400000000000006        1.3000361181774376     
   28.800000000000001        67.200000000000003        1.3163792576105513     
   28.800000000000001        68.000000000000000        1.3308839566453816     
   28.800000000000001        68.799999999999997        1.3431594850455812     
   28.800000000000001        69.600000000000009        1.3535721289623155     
   28.800000000000001        70.400000000000006        1.3623585483591658     
   28.800000000000001        71.200000000000003        1.3660225662134162     
   28.800000000000001        72.000000000000000        1.3695242255576741     
   28.800000000000001        72.799999999999997        1.3691841032610761     
   28.800000000000001        73.600000000000009        1.3683710369076376     
   28.800000000000001        74.400000000000006        1.3658972861588303     
   28.800000000000001        75.200000000000003        1.3603023725331318     
   28.800000000000001        76.000000000000000        1.3551287445429347     
   28.800000000000001        76.800000000000011        1.3510811030240018     
   28.800000000000001        77.600000000000009        1.3450599888620156     
   28.800000000000001        78.400000000000006        1.3413129669090527     
   28.800000000000001        79.200000000000003        1.3387444917116469     
   28.800000000000001        80.000000000000000        1.3374965804281262     
   28.800000000000001        80.800000000000011        1.3389165726022754     
   28.800000000000001        81.600000000000009        1.3410505392312697     
   28.800000000000001        82.400000000000006        1.3481565808563964     
   28.800000000000001        83.200000000000003        1.3510871070430059     
   28.800000000000001        84.000000000000000        1.3566736660714156     
   28.800000000000001        84.800000000000011        1.3658854987503413     
   28.800000000000001        85.600000000000009        1.3743115243087927     
   28.800000000000001        86.400000000000006        1.3821766384821303     
   28.800000000000001        87.200000000000003        1.3901161052100559     
   28.800000000000001        88.000000000000000        1.3980670081223321     
   28.800000000000001        88.800000000000011        1.4032898624026282     
   28.800000000000001        89.600000000000009        1.4098824443292377     
   28.800000000000001        90.400000000000006        1.4138687635154954     
   28.800000000000001        91.200000000000003        1.4164487084771040     
   28.800000000000001        92.000000000000000        1.4176483862299591     
   28.800000000000001        92.800000000000011        1.4176997008896439     
   28.800000000000001        93.600000000000009        1.4161683998956445     
   28.800000000000001        94.400000000000006        1.4142038807263257     
   28.800000000000001        95.200000000000003        1.4110831994406272     
   28.800000000000001        96.000000000000000        1.4071029008192892     
   28.800000000000001        96.800000000000011        1.4029173330977531     
   28.800000000000001        97.600000000000009        1.3985838863463327     
   28.800000000000001        98.400000000000006        1.3942513558961647     
   28.800000000000001        99.200000000000003        1.3899489593252554     
   28.800000000000001        100.00000000000000        1.3863475580072271     
   28.800000000000001        100.80000000000001        1.3827321290127781     
   28.800000000000001        101.60000000000001        1.3804359888194440     
   28.800000000000001        102.40000000000001        1.3772018999629414     

   29.600000000000001       0.80000000000000004        1.3748776954409403     
   29.600000000000001        1.6000000000000001        1.3746221576972415     
   29.600000000000001        2.4000000000000004        1.3750514256104287     
   29.600000000000001        3.2000000000000002        1.3758130857904052     
   29.600000000000001        4.0000000000000000        1.3766179148277746     
   29.600000000000001        4.8000000000000007        1.3772264561720862     
   29.600000000000001        5.6000000000000005        1.3790898267021845     
   29.600000000000001        6.4000000000000004        1.3814060091591323     
   29.600000000000001        7.2000000000000002        1.3831700306439929     
   29.600000000000001        8.0000000000000000        1.3850937339085088     
   29.600000000000001        8.8000000000000007        1.3878943933574464     
   29.600000000000001        9.6000000000000014        1.3891580106560442     
   29.600000000000001        10.400000000000000        1.3904219161862597     
   29.600000000000001        11.200000000000001        1.3920224073758698     
   29.600000000000001        12.000000000000000        1.3932720994137977     
   29.600000000000001        12.800000000000001        1.3951399549383467     
   29.600000000000001        13.600000000000001        1.3932217724364808     
   29.600000000000001        14.400000000000000        1.3925322276443100     
   29.600000000000001        15.200000000000001        1.3913790049983141     
   29.600000000000001        16.000000000000000        1.3894125677305522     
   29.600000000000001        16.800000000000001        1.3863769569455469     
   29.600000000000001        17.600000000000001        1.3824901283228894     
   29.600000000000001        18.400000000000002        1.3771555464482190     
   29.600000000000001        19.200000000000003        1.3722451470637018     
   29.600000000000001        20.000000000000000        1.3649346290467508     
   29.600000000000001        20.800000000000001        1.3562818932252305     
   29.600000000000001        21.600000000000001        1.3512315671330943     
   29.600000000000001        22.400000000000002        1.3421253458559661     
   29.600000000000001        23.200000000000003        1.3340824591335962     
   29.600000000000001        24.000000000000000        1.3283759289120887     
   29.600000000000001        24.800000000000001        1.3234982704695941     
   29.600000000000001        25.600000000000001        1.3195566633404261     
   29.600000000000001        26.400000000000002        1.3171919773018415     
   29.600000000000001        27.200000000000003        1.3170196445468050     
   29.600000000000001        28.000000000000000        1.3188990170054864     
   29.600000000000001        28.800000000000001        1.3235929925516441     
   29.600000000000001        29.600000000000001        1.3299076665173057     
   29.600000000000001        30.400000000000002        1.3389030409974192     
   29.600000000000001        31.200000000000003        1.3492478141451563     
   29.600000000000001        32.000000000000000        1.3618412414632424     
   29.600000000000001        32.800000000000004        1.3744887828036225     
   29.600000000000001        33.600000000000001        1.3877391746463461     
   29.600000000000001        34.399999999999999        1.4025817272617500     
   29.600000000000001        35.200000000000003        1.4150470822982668     
   29.600000000000001        36.000000000000000        1.4285557456125340     
   29.600000000000001        36.800000000000004        1.4412513612107039     
   29.600000000000001        37.600000000000001        1.4516302033355142     
   29.600000000000001        38.400000000000006        1.4611891275227169     
   29.600000000000001        39.200000000000003        1.4696212165254237     
   29.600000000000001        40.000000000000000        1.4756714947874843     
   29.600000000000001        40.800000000000004        1.4795741398224456     
   29.600000000000001        41.600000000000001        1.4823790133671162     
   29.600000000000001        42.400000000000006        1.4824948172089674     
   29.600000000000001        43.200000000000003        1.4792264275122844     
   29.600000000000001        44.000000000000000        1.4756223253631171     
   29.600000000000001        44.800000000000004        1.4688707137532320     
   29.600000000000001        45.600000000000001        1.4613740474575179     
   29.600000000000001        46.400000000000006        1.4518860467684067     
   29.600000000000001        47.200000000000003        1.4407362253116744     
   29.600000000000001        48.000000000000000        1.4278519393779503     
   29.600000000000001        48.800000000000004        1.4124630390278405     
   29.600000000000001        49.600000000000001        1.3969017796829313     
   29.600000000000001        50.400000000000006        1.3783336820168006     
   29.600000000000001        51.200000000000003        1.3595704512219247     
   29.600000000000001        52.000000000000000        1.3398266289527674     
   29.600000000000001        52.800000000000004        1.3200601227572411     
   29.600000000000001        53.600000000000001        1.3002878375540488     
   29.600000000000001        54.400000000000006        1.2810269141526545     
   29.600000000000001        55.200000000000003        1.2632333340883481     
   29.600000000000001        56.000000000000000        1.2468515352513108     
   29.600000000000001        56.800000000000004        1.2328804706872969     
   29.600000000000001        57.600000000000001        1.2223764235950085     
   29.600000000000001        58.400000000000006        1.2135418897788677     
   29.600000000000001        59.200000000000003        1.2083904924468927     
   29.600000000000001        60.000000000000000        1.2067855755363111     
   29.600000000000001        60.800000000000004        1.2089899241819093     
   29.600000000000001        61.600000000000001        1.2145864895901595     
   29.600000000000001        62.400000000000006        1.2235120040264378     
   29.600000000000001        63.200000000000003        1.2346119790709287     
   29.600000000000001        64.000000000000000        1.2474439191235049     
   29.600000000000001        64.799999999999997        1.2627155230981522     
   29.600000000000001        65.600000000000009        1.2780347122837787     
   29.600000000000001        66.400000000000006        1.2949000877507719     
   29.600000000000001        67.200000000000003        1.3104370113801129     
   29.600000000000001        68.000000000000000        1.3241067025198139     
   29.600000000000001        68.799999999999997        1.3366823556450844     
   29.600000000000001        69.600000000000009        1.3468624285764517     
   29.600000000000001        70.400000000000006        1.3550724536751826     
   29.600000000000001        71.200000000000003        1.3604130057218016     
   29.600000000000001        72.000000000000000        1.3628644578719451     
   29.600000000000001        72.799999999999997        1.3628412124907230     
   29.600000000000001        73.600000000000009        1.3608024910088783     
   29.600000000000001        74.400000000000006        1.3563375266741238     
   29.600000000000001        75.200000000000003        1.3505772572112529     
   29.600000000000001        76.000000000000000        1.3450662083019151     
   29.600000000000001        76.800000000000011        1.3392558521163012     
   29.600000000000001        77.600000000000009        1.3334829939663453     
   29.600000000000001        78.400000000000006        1.3287232748779021     
   29.600000000000001        79.200000000000003        1.3281006384874563     
   29.600000000000001        80.000000000000000        1.3247822885959861     
   29.600000000000001        80.800000000000011        1.3249437664327191     
   29.600000000000001        81.600000000000009        1.3271651915655787     
   29.600000000000001        82.400000000000006        1.3316860768989978     
   29.600000000000001        83.200000000000003        1.3369331359656160     
   29.600000000000001        84.000000000000000        1.3440797187844191     
   29.600000000000001        84.800000000000011        1.3522879380962798     
   29.600000000000001        85.600000000000009        1.3617531906892499     
   29.600000000000001        86.400000000000006        1.3701918839671618     
   29.600000000000001        87.200000000000003        1.3782136457551157     
   29.600000000000001        88.000000000000000        1.3861233638792201     
   29.600000000000001        88.800000000000011        1.3932125254059105     
   29.600000000000001        89.600000000000009        1.3991206030149625     
   29.600000000000001        90.400000000000006        1.4042345599706565     
   29.600000000000001        91.200000000000003        1.4074159118287577     
   29.600000000000001        92.000000000000000        1.4092653854398509     
   29.600000000000001        92.800000000000011        1.4090196623173072     
   29.600000000000001        93.600000000000009        1.4083469039296805     
   29.600000000000001        94.400000000000006        1.4067826426371233     
   29.600000000000001        95.200000000000003        1.4038834975909178     
   29.600000000000001        96.000000000000000        1.4000280319062697     
   29.600000000000001        96.800000000000011        1.3965725506812987     
   29.600000000000001        97.600000000000009        1.3937856857713093     
   29.600000000000001        98.400000000000006        1.3894439520550281     
   29.600000000000001        99.200000000000003        1.3860258276066009     
   29.600000000000001        100.00000000000000        1.3831716324349903     
   29.600000000000001        100.80000000000001        1.3800132029057042     
   29.600000000000001        101.60000000000001        1.3774683161449535     
   29.600000000000001        102.40000000000001        1.3754844700864157     

   30.400000000000002       0.80000000000000004        1.3746012935879801     
   30.400000000000002        1.6000000000000001        1.3744139888351086     
   30.400000000000002        2.4000000000000004        1.3746000520876993     
   30.400000000000002        3.2000000000000002        1.3756781348318210     
   30.400000000000002        4.0000000000000000        1.3756107965747832     
   30.400000000000002        4.8000000000000007        1.3777818081915325     
   30.400000000000002        5.6000000000000005        1.3790427097806548     
   30.400000000000002        6.4000000000000004        1.3811316798245139     
   30.400000000000002        7.2000000000000002        1.3827080129505589     
   30.400000000000002        8.0000000000000000        1.3835166577532660     
   30.400000000000002        8.8000000000000007        1.3859367762622166     
   30.400000000000002        9.6000000000000014        1.3875210436805263     
   30.400000000000002        10.400000000000000        1.3895986234051585     
   30.400000000000002        11.200000000000001        1.3912758713950608     
   30.400000000000002        12.000000000000000        1.3927961914365856     
   30.400000000000002        12.800000000000001        1.3932279844123190     
   30.400000000000002        13.600000000000001        1.3932293942339928     
   30.400000000000002        14.400000000000000        1.3934512890807409     
   30.400000000000002        15.200000000000001        1.3921426753942139     
   30.400000000000002        16.000000000000000        1.3901620504044903     
   30.400000000000002        16.800000000000001        1.3868735592303494     
   30.400000000000002        17.600000000000001        1.3818054877433112     
   30.400000000000002        18.400000000000002        1.3779917378548912     
   30.400000000000002        19.200000000000003        1.3718009606633295     
   30.400000000000002        20.000000000000000        1.3640294641504029     
   30.400000000000002        20.800000000000001        1.3554669182494197     
   30.400000000000002        21.600000000000001        1.3464086555630888     
   30.400000000000002        22.400000000000002        1.3376214215723501     
   30.400000000000002        23.200000000000003        1.3291071386660496     
   30.400000000000002        24.000000000000000        1.3218822847833420     
   30.400000000000002        24.800000000000001        1.3148700502809116     
   30.400000000000002        25.600000000000001        1.3088301023052242     
   30.400000000000002        26.400000000000002        1.3074155132104444     
   30.400000000000002        27.200000000000003        1.3053109923392716     
   30.400000000000002        28.000000000000000        1.3077031039815254     
   30.400000000000002        28.800000000000001        1.3098925955975920     
   30.400000000000002        29.600000000000001        1.3173485657252566     
   30.400000000000002        30.400000000000002        1.3269969921354194     
   30.400000000000002        31.200000000000003        1.3383300724839555     
   30.400000000000002        32.000000000000000        1.3510466182391647     
   30.400000000000002        32.800000000000004        1.3651372069264058     
   30.400000000000002        33.600000000000001        1.3790074016865699     
   30.400000000000002        34.399999999999999        1.3994453658153179     
   30.400000000000002        35.200000000000003        1.4111569975181832     
   30.400000000000002        36.000000000000000        1.4264550015281958     
   30.400000000000002        36.800000000000004        1.4405885134538392     
   30.400000000000002        37.600000000000001        1.4530573026795268     
   30.400000000000002        38.400000000000006        1.4639310141933064     
   30.400000000000002        39.200000000000003        1.4729709614826672     
   30.400000000000002        40.000000000000000        1.4799240551288435     
   30.400000000000002        40.800000000000004        1.4836607581210834     
   30.400000000000002        41.600000000000001        1.4869226688678707     
   30.400000000000002        42.400000000000006        1.4880205915095390     
   30.400000000000002        43.200000000000003        1.4856135008590223     
   30.400000000000002        44.000000000000000        1.4817128195057616     
   30.400000000000002        44.800000000000004        1.4762644854936613     
   30.400000000000002        45.600000000000001        1.4687597770289127     
   30.400000000000002        46.400000000000006        1.4597648687360847     
   30.400000000000002        47.200000000000003        1.4476507133831660     
   30.400000000000002        48.000000000000000        1.4345375959833016     
   30.400000000000002        48.800000000000004        1.4201303453580150     
   30.400000000000002        49.600000000000001        1.4025938631604113     
   30.400000000000002        50.400000000000006        1.3856233121390686     
   30.400000000000002        51.200000000000003        1.3657986012178589     
   30.400000000000002        52.000000000000000        1.3463808164012363     
   30.400000000000002        52.800000000000004        1.3258302272400597     
   30.400000000000002        53.600000000000001        1.3064159863854570     
   30.400000000000002        54.400000000000006        1.2869902959783261     
   30.400000000000002        55.200000000000003        1.2692819722514792     
   30.400000000000002        56.000000000000000        1.2522198446113879     
   30.400000000000002        56.800000000000004        1.2376906941856636     
   30.400000000000002        57.600000000000001        1.2255316778651939     
   30.400000000000002        58.400000000000006        1.2166477682272414     
   30.400000000000002        59.200000000000003        1.2111331084138313     
   30.400000000000002        60.000000000000000        1.2082512266344596     
   30.400000000000002        60.800000000000004        1.2092337862860743     
   30.400000000000002        61.600000000000001        1.2134911929702787     
   30.400000000000002        62.400000000000006        1.2207736658452306     
   30.400000000000002        63.200000000000003        1.2308366863568840     
   30.400000000000002        64.000000000000000        1.2437138846458056     
   30.400000000000002        64.799999999999997        1.2576817847742667     
   30.400000000000002        65.600000000000009        1.2734596471650785     
   30.400000000000002        66.400000000000006        1.2886119303737780     
   30.400000000000002        67.200000000000003        1.3033882217321688     
   30.400000000000002        68.000000000000000        1.3172664419833697     
   30.400000000000002        68.799999999999997        1.3290989608919732     
   30.400000000000002        69.600000000000009        1.3391176956347164     
   30.400000000000002        70.400000000000006        1.3467338393254673     
   30.400000000000002        71.200000000000003        1.3517941298597007     
   30.400000000000002        72.000000000000000        1.3537467928432529     
   30.400000000000002        72.799999999999997        1.3541461654968059     
   30.400000000000002        73.600000000000009        1.3523605295051850     
   30.400000000000002        74.400000000000006        1.3464191665251379     
   30.400000000000002        75.200000000000003        1.3408116782441195     
   30.400000000000002        76.000000000000000        1.3339735803349879     
   30.400000000000002        76.800000000000011        1.3275216971668053     
   30.400000000000002        77.600000000000009        1.3210756346634469     
   30.400000000000002        78.400000000000006        1.3154215292331373     
   30.400000000000002        79.200000000000003        1.3110876592105607     
   30.400000000000002        80.000000000000000        1.3098463534606706     
   30.400000000000002        80.800000000000011        1.3101159441597621     
   30.400000000000002        81.600000000000009        1.3124608098945720     
   30.400000000000002        82.400000000000006        1.3166616418527932     
   30.400000000000002        83.200000000000003        1.3227135982626730     
   30.400000000000002        84.000000000000000        1.3301229391721272     
   30.400000000000002        84.800000000000011        1.3383141606824174     
   30.400000000000002        85.600000000000009        1.3478052275399084     
   30.400000000000002        86.400000000000006        1.3574105435925543     
   30.400000000000002        87.200000000000003        1.3660166696533715     
   30.400000000000002        88.000000000000000        1.3739638979130291     
   30.400000000000002        88.800000000000011        1.3825986664453400     
   30.400000000000002        89.600000000000009        1.3899911416888677     
   30.400000000000002        90.400000000000006        1.3950616300694512     
   30.400000000000002        91.200000000000003        1.3993443356199053     
   30.400000000000002        92.000000000000000        1.4016432934192480     
   30.400000000000002        92.800000000000011        1.4009839896534950     
   30.400000000000002        93.600000000000009        1.4008218945428033     
   30.400000000000002        94.400000000000006        1.3994731310652975     
   30.400000000000002        95.200000000000003        1.3974070535767615     
   30.400000000000002        96.000000000000000        1.3935633271027488     
   30.400000000000002        96.800000000000011        1.3910485695621855     
   30.400000000000002        97.600000000000009        1.3884586302020292     
   30.400000000000002        98.400000000000006        1.3861616021040821     
   30.400000000000002        99.200000000000003        1.3821596390392126     
   30.400000000000002        100.00000000000000        1.3793206493593826     
   30.400000000000002        100.80000000000001        1.3775660836084380     
   30.400000000000002        101.60000000000001        1.3759864049978507     
   30.400000000000002        102.40000000000001        1.3749605531354809     

   31.200000000000003       0.80000000000000004        1.3741272240051758     
   31.200000000000003        1.6000000000000001        1.3737458564740623     
   31.200000000000003        2.4000000000000004        1.3742502683427282     
   31.200000000000003        3.2000000000000002        1.3757886417506908     
   31.200000000000003        4.0000000000000000        1.3762418187475189     
   31.200000000000003        4.8000000000000007        1.3773426306147019     
   31.200000000000003        5.6000000000000005        1.3784200536699722     
   31.200000000000003        6.4000000000000004        1.3785045320322589     
   31.200000000000003        7.2000000000000002        1.3803454744083228     
   31.200000000000003        8.0000000000000000        1.3817725744478304     
   31.200000000000003        8.8000000000000007        1.3836239341699090     
   31.200000000000003        9.6000000000000014        1.3859212915269938     
   31.200000000000003        10.400000000000000        1.3868501903208870     
   31.200000000000003        11.200000000000001        1.3887443493314129     
   31.200000000000003        12.000000000000000        1.3903976944092376     
   31.200000000000003        12.800000000000001        1.3882134679539382     
   31.200000000000003        13.600000000000001        1.3906504980348184     
   31.200000000000003        14.400000000000000        1.3907628938757948     
   31.200000000000003        15.200000000000001        1.3914587093803967     
   31.200000000000003        16.000000000000000        1.3883498763612012     
   31.200000000000003        16.800000000000001        1.3849583613390175     
   31.200000000000003        17.600000000000001        1.3797921424901376     
   31.200000000000003        18.400000000000002        1.3756765778490265     
   31.200000000000003        19.200000000000003        1.3687704063796884     
   31.200000000000003        20.000000000000000        1.3595596322114478     
   31.200000000000003        20.800000000000001        1.3515413787759025     
   31.200000000000003        21.600000000000001        1.3413869351524605     
   31.200000000000003        22.400000000000002        1.3311385987367395     
   31.200000000000003        23.200000000000003        1.3212591199552410     
   31.200000000000003        24.000000000000000        1.3122470668636845     
   31.200000000000003        24.800000000000001        1.3041601466076906     
   31.200000000000003        25.600000000000001        1.2971265614687988     
   31.200000000000003        26.400000000000002        1.2938557288478718     
   31.200000000000003        27.200000000000003        1.2919659178771166     
   31.200000000000003        28.000000000000000        1.2933140023479548     
   31.200000000000003        28.800000000000001        1.2971406887741403     
   31.200000000000003        29.600000000000001        1.3037229096684479     
   31.200000000000003        30.400000000000002        1.3135351452642625     
   31.200000000000003        31.200000000000003        1.3256781853334514     
   31.200000000000003        32.000000000000000        1.3396178742449500     
   31.200000000000003        32.800000000000004        1.3556006132549709     
   31.200000000000003        33.600000000000001        1.3719379127683926     
   31.200000000000003        34.399999999999999        1.3884308436766577     
   31.200000000000003        35.200000000000003        1.4067987394875228     
   31.200000000000003        36.000000000000000        1.4232950782086464     
   31.200000000000003        36.800000000000004        1.4389331365783469     
   31.200000000000003        37.600000000000001        1.4534103182138878     
   31.200000000000003        38.400000000000006        1.4649709860016986     
   31.200000000000003        39.200000000000003        1.4751700525176525     
   31.200000000000003        40.000000000000000        1.4833867102329428     
   31.200000000000003        40.800000000000004        1.4881096181032845     
   31.200000000000003        41.600000000000001        1.4911165033811276     
   31.200000000000003        42.400000000000006        1.4919609644771030     
   31.200000000000003        43.200000000000003        1.4911261259815214     
   31.200000000000003        44.000000000000000        1.4873848852692371     
   31.200000000000003        44.800000000000004        1.4813688038528754     
   31.200000000000003        45.600000000000001        1.4740999240745714     
   31.200000000000003        46.400000000000006        1.4647171302063049     
   31.200000000000003        47.200000000000003        1.4536829851380746     
   31.200000000000003        48.000000000000000        1.4411508317552575     
   31.200000000000003        48.800000000000004        1.4265107603673508     
   31.200000000000003        49.600000000000001        1.4105570106406897     
   31.200000000000003        50.400000000000006        1.3929769261611538     
   31.200000000000003        51.200000000000003        1.3743291231600847     
   31.200000000000003        52.000000000000000        1.3551723111816032     
   31.200000000000003        52.800000000000004        1.3347409888272179     
   31.200000000000003        53.600000000000001        1.3143795210835736     
   31.200000000000003        54.400000000000006        1.2953292440980371     
   31.200000000000003        55.200000000000003        1.2771098707801967     
   31.200000000000003        56.000000000000000        1.2601967803524270     
   31.200000000000003        56.800000000000004        1.2451030153659925     
   31.200000000000003        57.600000000000001        1.2303061726338675     
   31.200000000000003        58.400000000000006        1.2219150149465063     
   31.200000000000003        59.200000000000003        1.2150572188090929     
   31.200000000000003        60.000000000000000        1.2116218575015936     
   31.200000000000003        60.800000000000004        1.2103396018463208     
   31.200000000000003        61.600000000000001        1.2127794391664708     
   31.200000000000003        62.400000000000006        1.2198821217200353     
   31.200000000000003        63.200000000000003        1.2278494187630891     
   31.200000000000003        64.000000000000000        1.2402266350752629     
   31.200000000000003        64.799999999999997        1.2539881672861259     
   31.200000000000003        65.600000000000009        1.2676367816504615     
   31.200000000000003        66.400000000000006        1.2822474660082033     
   31.200000000000003        67.200000000000003        1.2942024809715102     
   31.200000000000003        68.000000000000000        1.3092962222458699     
   31.200000000000003        68.799999999999997        1.3208324121388908     
   31.200000000000003        69.600000000000009        1.3301672882895261     
   31.200000000000003        70.400000000000006        1.3381293165548767     
   31.200000000000003        71.200000000000003        1.3423437078258551     
   31.200000000000003        72.000000000000000        1.3438724410426350     
   31.200000000000003        72.799999999999997        1.3433198705253302     
   31.200000000000003        73.600000000000009        1.3403506065519895     
   31.200000000000003        74.400000000000006        1.3350547132434427     
   31.200000000000003        75.200000000000003        1.3289014954662666     
   31.200000000000003        76.000000000000000        1.3218720746400954     
   31.200000000000003        76.800000000000011        1.3147189754232145     
   31.200000000000003        77.600000000000009        1.3081607034017293     
   31.200000000000003        78.400000000000006        1.3021797454936663     
   31.200000000000003        79.200000000000003        1.2976927917695200     
   31.200000000000003        80.000000000000000        1.2949777537595284     
   31.200000000000003        80.800000000000011        1.2953316746877606     
   31.200000000000003        81.600000000000009        1.2970494254457969     
   31.200000000000003        82.400000000000006        1.3021583679588093     
   31.200000000000003        83.200000000000003        1.3080833447298907     
   31.200000000000003        84.000000000000000        1.3153857273050169     
   31.200000000000003        84.800000000000011        1.3234331262404084     
   31.200000000000003        85.600000000000009        1.3339526997303566     
   31.200000000000003        86.400000000000006        1.3443004518537605     
   31.200000000000003        87.200000000000003        1.3574146550531083     
   31.200000000000003        88.000000000000000        1.3611255940173750     
   31.200000000000003        88.800000000000011        1.3715823509838774     
   31.200000000000003        89.600000000000009        1.3799451096946047     
   31.200000000000003        90.400000000000006        1.3844877031777423     
   31.200000000000003        91.200000000000003        1.3898461000117219     
   31.200000000000003        92.000000000000000        1.3924446572838620     
   31.200000000000003        92.800000000000011        1.3939927812189619     
   31.200000000000003        93.600000000000009        1.3942050852402477     
   31.200000000000003        94.400000000000006        1.3937566723788042     
   31.200000000000003        95.200000000000003        1.3917353735582230     
   31.200000000000003        96.000000000000000        1.3885229503631469     
   31.200000000000003        96.800000000000011        1.3862377466465980     
   31.200000000000003        97.600000000000009        1.3839534460440004     
   31.200000000000003        98.400000000000006        1.3810585651984812     
   31.200000000000003        99.200000000000003        1.3789222376770622     
   31.200000000000003        100.00000000000000        1.3767719024908187     
   31.200000000000003        100.80000000000001        1.3751283089515451     
   31.200000000000003        101.60000000000001        1.3744907028931519     
   31.200000000000003        102.40000000000001        1.3741223647248813     

   32.000000000000000       0.80000000000000004        1.3736227853163243     
   32.000000000000000        1.6000000000000001        1.3729330212543676     
   32.000000000000000        2.4000000000000004        1.3742189484254528     
   32.000000000000000        3.2000000000000002        1.3744730992776741     
   32.000000000000000        4.0000000000000000        1.3748895736470623     
   32.000000000000000        4.8000000000000007        1.3772499303960881     
   32.000000000000000        5.6000000000000005        1.3758835364372750     
   32.000000000000000        6.4000000000000004        1.3776276560400276     
   32.000000000000000        7.2000000000000002        1.3785158990174882     
   32.000000000000000        8.0000000000000000        1.3797302452455971     
   32.000000000000000        8.8000000000000007        1.3797512727654597     
   32.000000000000000        9.6000000000000014        1.3810603040535225     
   32.000000000000000        10.400000000000000        1.3831401051545085     
   32.000000000000000        11.200000000000001        1.3837469025339646     
   32.000000000000000        12.000000000000000        1.3853437830488908     
   32.000000000000000        12.800000000000001        1.3864393894444880     
   32.000000000000000        13.600000000000001        1.3863072941177432     
   32.000000000000000        14.400000000000000        1.3861876576367373     
   32.000000000000000        15.200000000000001        1.3858740700783170     
   32.000000000000000        16.000000000000000        1.3840294251948104     
   32.000000000000000        16.800000000000001        1.3811020579105444     
   32.000000000000000        17.600000000000001        1.3767178264816913     
   32.000000000000000        18.400000000000002        1.3709434918407122     
   32.000000000000000        19.200000000000003        1.3641506231083109     
   32.000000000000000        20.000000000000000        1.3557217334683733     
   32.000000000000000        20.800000000000001        1.3451324437547354     
   32.000000000000000        21.600000000000001        1.3352534821566431     
   32.000000000000000        22.400000000000002        1.3231854572876771     
   32.000000000000000        23.200000000000003        1.3124306388143885     
   32.000000000000000        24.000000000000000        1.3021427017917939     
   32.000000000000000        24.800000000000001        1.2933754694153885     
   32.000000000000000        25.600000000000001        1.2861712385227939     
   32.000000000000000        26.400000000000002        1.2808364087609891     
   32.000000000000000        27.200000000000003        1.2779395865780507     
   32.000000000000000        28.000000000000000        1.2804015095201182     
   32.000000000000000        28.800000000000001        1.2814736894999303     
   32.000000000000000        29.600000000000001        1.2896068432199526     
   32.000000000000000        30.400000000000002        1.2998001505289576     
   32.000000000000000        31.200000000000003        1.3121314858434066     
   32.000000000000000        32.000000000000000        1.3280362808851249     
   32.000000000000000        32.800000000000004        1.3448523856930703     
   32.000000000000000        33.600000000000001        1.3631637650857529     
   32.000000000000000        34.399999999999999        1.3820982941934863     
   32.000000000000000        35.200000000000003        1.4008821297923775     
   32.000000000000000        36.000000000000000        1.4189775783112939     
   32.000000000000000        36.800000000000004        1.4366937180428205     
   32.000000000000000        37.600000000000001        1.4510949632144869     
   32.000000000000000        38.400000000000006        1.4637257427465133     
   32.000000000000000        39.200000000000003        1.4749985335496543     
   32.000000000000000        40.000000000000000        1.4835362493720341     
   32.000000000000000        40.800000000000004        1.4899881757572451     
   32.000000000000000        41.600000000000001        1.4931317568156253     
   32.000000000000000        42.400000000000006        1.4950791719072356     
   32.000000000000000        43.200000000000003        1.4942546808477040     
   32.000000000000000        44.000000000000000        1.4917143626886182     
   32.000000000000000        44.800000000000004        1.4862391066299332     
   32.000000000000000        45.600000000000001        1.4795286263770289     
   32.000000000000000        46.400000000000006        1.4691361007944350     
   32.000000000000000        47.200000000000003        1.4593578767754845     
   32.000000000000000        48.000000000000000        1.4468459061180940     
   32.000000000000000        48.800000000000004        1.4322901864115716     
   32.000000000000000        49.600000000000001        1.4166719428171388     
   32.000000000000000        50.400000000000006        1.3999217154760937     
   32.000000000000000        51.200000000000003        1.3818727811949796     
   32.000000000000000        52.000000000000000        1.3615754507217017     
   32.000000000000000        52.800000000000004        1.3431771106945078     
   32.000000000000000        53.600000000000001        1.3232689268546123     
   32.000000000000000        54.400000000000006        1.3038802110920078     
   32.000000000000000        55.200000000000003        1.2856441235065312     
   32.000000000000000        56.000000000000000        1.2684796221179813
[truncated: 894,528 more chars]
