# Supplementary material for: A first-principles phase field method for quantitatively predicting multi-composition phase separation without thermodynamic empirical parameter
Source: Nat Commun. 2019 Aug 1;10:3451. doi: 10.1038/s41467-019-11248-z (PMC6671953; doi:10.1038/s41467-019-11248-z)
Supplement: Supplementary file 3 — Source Data [file 41467_2019_11248_MOESM3_ESM.zip › supplementary-files/data-files/Fig.5/Fig5_d_Ni_350000-25.5%]

  0.80000000000000004       0.80000000000000004        1.8787282791251354     
  0.80000000000000004        1.6000000000000001        2.0256675935687189     
  0.80000000000000004        2.4000000000000004        2.1452844737204955     
  0.80000000000000004        3.2000000000000002        2.2396929128500265     
  0.80000000000000004        4.0000000000000000        2.3135606839596741     
  0.80000000000000004        4.8000000000000007        2.3662800659261309     
  0.80000000000000004        5.6000000000000005        2.4051393333622899     
  0.80000000000000004        6.4000000000000004        2.4303543400587295     
  0.80000000000000004        7.2000000000000002        2.4435350723103393     
  0.80000000000000004        8.0000000000000000        2.4456978348921443     
  0.80000000000000004        8.8000000000000007        2.4354942642960307     
  0.80000000000000004        9.6000000000000014        2.4188125431463612     
  0.80000000000000004        10.400000000000000        2.3973127189237120     
  0.80000000000000004        11.200000000000001        2.3751222915574441     
  0.80000000000000004        12.000000000000000        2.3562311164271006     
  0.80000000000000004        12.800000000000001        2.3430864018446385     
  0.80000000000000004        13.600000000000001        2.3370468929891723     
  0.80000000000000004        14.400000000000000        2.3373202218056131     
  0.80000000000000004        15.200000000000001        2.3410895329026618     
  0.80000000000000004        16.000000000000000        2.3475643898326060     
  0.80000000000000004        16.800000000000001        2.3546721635603225     
  0.80000000000000004        17.600000000000001        2.3624431993289372     
  0.80000000000000004        18.400000000000002        2.3685564524763465     
  0.80000000000000004        19.200000000000003        2.3761505197501922     
  0.80000000000000004        20.000000000000000        2.3805270010354098     
  0.80000000000000004        20.800000000000001        2.3820134263013104     
  0.80000000000000004        21.600000000000001        2.3857531618883359     
  0.80000000000000004        22.400000000000002        2.3878943065647564     
  0.80000000000000004        23.200000000000003        2.3909269660384025     
  0.80000000000000004        24.000000000000000        2.3973466151525238     
  0.80000000000000004        24.800000000000001        2.4086327717995877     
  0.80000000000000004        25.600000000000001        2.4229727775481993     
  0.80000000000000004        26.400000000000002        2.4421038554881438     
  0.80000000000000004        27.200000000000003        2.4612510236640857     
  0.80000000000000004        28.000000000000000        2.4744929088272585     
  0.80000000000000004        28.800000000000001        2.4741310597502033     
  0.80000000000000004        29.600000000000001        2.4706956927529857     
  0.80000000000000004        30.400000000000002        2.4664780286308967     
  0.80000000000000004        31.200000000000003        2.4586615619919150     
  0.80000000000000004        32.000000000000000        2.4540554007778348     
  0.80000000000000004        32.800000000000004        2.4507372498058295     
  0.80000000000000004        33.600000000000001        2.4417630715281966     
  0.80000000000000004        34.399999999999999        2.4256876835144623     
  0.80000000000000004        35.200000000000003        2.4040302359015704     
  0.80000000000000004        36.000000000000000        2.3738461534089543     
  0.80000000000000004        36.800000000000004        2.3354949105205551     
  0.80000000000000004        37.600000000000001        2.2935705908010369     
  0.80000000000000004        38.400000000000006        2.2503532226044003     
  0.80000000000000004        39.200000000000003        2.2080184752772265     
  0.80000000000000004        40.000000000000000        2.1729748611070798     
  0.80000000000000004        40.800000000000004        2.1519928063279239     
  0.80000000000000004        41.600000000000001        2.1462236572072775     
  0.80000000000000004        42.400000000000006        2.1589840864738612     
  0.80000000000000004        43.200000000000003        2.1918676212257884     
  0.80000000000000004        44.000000000000000        2.2416853001695207     
  0.80000000000000004        44.800000000000004        2.3009199286247783     
  0.80000000000000004        45.600000000000001        2.3605589326142700     
  0.80000000000000004        46.400000000000006        2.4098665762672629     
  0.80000000000000004        47.200000000000003        2.4438267495761474     
  0.80000000000000004        48.000000000000000        2.4599234350842760     
  0.80000000000000004        48.800000000000004        2.4647215985993260     
  0.80000000000000004        49.600000000000001        2.4643798379446897     
  0.80000000000000004        50.400000000000006        2.4618600296859041     
  0.80000000000000004        51.200000000000003        2.4596465911109879     
  0.80000000000000004        52.000000000000000        2.4619846296698111     
  0.80000000000000004        52.800000000000004        2.4637847788134906     
  0.80000000000000004        53.600000000000001        2.4663518411635388     
  0.80000000000000004        54.400000000000006        2.4658581889219433     
  0.80000000000000004        55.200000000000003        2.4632765381866273     
  0.80000000000000004        56.000000000000000        2.4431261692365425     
  0.80000000000000004        56.800000000000004        2.4436901640360871     
  0.80000000000000004        57.600000000000001        2.4488448951526753     
  0.80000000000000004        58.400000000000006        2.4532279341314185     
  0.80000000000000004        59.200000000000003        2.4578769707077410     
  0.80000000000000004        60.000000000000000        2.4616412700948431     
  0.80000000000000004        60.800000000000004        2.4645935310797187     
  0.80000000000000004        61.600000000000001        2.4664586364571655     
  0.80000000000000004        62.400000000000006        2.4639131823986165     
  0.80000000000000004        63.200000000000003        2.4589318914213050     
  0.80000000000000004        64.000000000000000        2.4535482673960134     
  0.80000000000000004        64.799999999999997        2.4554881670886748     
  0.80000000000000004        65.600000000000009        2.4554794575621370     
  0.80000000000000004        66.400000000000006        2.4436658575621144     
  0.80000000000000004        67.200000000000003        2.4367290922775817     
  0.80000000000000004        68.000000000000000        2.4480903147077941     
  0.80000000000000004        68.799999999999997        2.4446524502429932     
  0.80000000000000004        69.600000000000009        2.4364525354173767     
  0.80000000000000004        70.400000000000006        2.4301254331761193     
  0.80000000000000004        71.200000000000003        2.4268518412482987     
  0.80000000000000004        72.000000000000000        2.4196022309949572     
  0.80000000000000004        72.799999999999997        2.4113945764192262     
  0.80000000000000004        73.600000000000009        2.4087888400006139     
  0.80000000000000004        74.400000000000006        2.4081037419059981     
  0.80000000000000004        75.200000000000003        2.4044022609921805     
  0.80000000000000004        76.000000000000000        2.4028186167106473     
  0.80000000000000004        76.800000000000011        2.4000270339224214     
  0.80000000000000004        77.600000000000009        2.3972982574037522     
  0.80000000000000004        78.400000000000006        2.3905797948184748     
  0.80000000000000004        79.200000000000003        2.3834286715317572     
  0.80000000000000004        80.000000000000000        2.3764192533020103     
  0.80000000000000004        80.800000000000011        2.3702372499330657     
  0.80000000000000004        81.600000000000009        2.3678355998878389     
  0.80000000000000004        82.400000000000006        2.3672482842607332     
  0.80000000000000004        83.200000000000003        2.3820834055393991     
  0.80000000000000004        84.000000000000000        2.4084726303542405     
  0.80000000000000004        84.800000000000011        2.4360574777739745     
  0.80000000000000004        85.600000000000009        2.4602849668221118     
  0.80000000000000004        86.400000000000006        2.4999802245145668     
  0.80000000000000004        87.200000000000003        2.4081951379193884     
  0.80000000000000004        88.000000000000000        2.4325218525950998     
  0.80000000000000004        88.800000000000011        2.4059187895674170     
  0.80000000000000004        89.600000000000009        2.4745166430685068     
  0.80000000000000004        90.400000000000006        2.3822883062545492     
  0.80000000000000004        91.200000000000003        2.2545133925493785     
  0.80000000000000004        92.000000000000000        2.0710842921508128     
  0.80000000000000004        92.800000000000011        1.8242951795305506     
  0.80000000000000004        93.600000000000009        1.5281619074737653     
  0.80000000000000004        94.400000000000006       0.54037560251747729     
  0.80000000000000004        95.200000000000003       0.59991188346046254     
  0.80000000000000004        96.000000000000000       0.55872632758967944     
  0.80000000000000004        96.800000000000011       0.63456679103612323     
  0.80000000000000004        97.600000000000009       0.63352496416893178     
  0.80000000000000004        98.400000000000006       0.62081257691474634     
  0.80000000000000004        99.200000000000003       0.60854663110605112     
  0.80000000000000004        100.00000000000000       0.58987102563046234     
  0.80000000000000004        100.80000000000001       0.54367935849305971     
  0.80000000000000004        101.60000000000001        1.5270999081098939     
  0.80000000000000004        102.40000000000001        1.6977352908259467     

   1.6000000000000001       0.80000000000000004        1.9094654178669048     
   1.6000000000000001        1.6000000000000001        2.0662960381820765     
   1.6000000000000001        2.4000000000000004        2.1923091517364175     
   1.6000000000000001        3.2000000000000002        2.2906134488332963     
   1.6000000000000001        4.0000000000000000        2.3636679627853106     
   1.6000000000000001        4.8000000000000007        2.4112805064396214     
   1.6000000000000001        5.6000000000000005        2.4432370006299275     
   1.6000000000000001        6.4000000000000004        2.4626244327115820     
   1.6000000000000001        7.2000000000000002        2.4677216543738218     
   1.6000000000000001        8.0000000000000000        2.4555262696328519     
   1.6000000000000001        8.8000000000000007        2.4294783959732835     
   1.6000000000000001        9.6000000000000014        2.3913976578735996     
   1.6000000000000001        10.400000000000000        2.3466331239286342     
   1.6000000000000001        11.200000000000001        2.3029784465566130     
   1.6000000000000001        12.000000000000000        2.2657968591920672     
   1.6000000000000001        12.800000000000001        2.2409653622500971     
   1.6000000000000001        13.600000000000001        2.2282839378760175     
   1.6000000000000001        14.400000000000000        2.2251569115233107     
   1.6000000000000001        15.200000000000001        2.2259099659460890     
   1.6000000000000001        16.000000000000000        2.2303354712294294     
   1.6000000000000001        16.800000000000001        2.2363931941942465     
   1.6000000000000001        17.600000000000001        2.2417428740626453     
   1.6000000000000001        18.400000000000002        2.2485688229118668     
   1.6000000000000001        19.200000000000003        2.2545330339453153     
   1.6000000000000001        20.000000000000000        2.2579782699037403     
   1.6000000000000001        20.800000000000001        2.2612115170357843     
   1.6000000000000001        21.600000000000001        2.2646887636237549     
   1.6000000000000001        22.400000000000002        2.2677543009982046     
   1.6000000000000001        23.200000000000003        2.2741669072039454     
   1.6000000000000001        24.000000000000000        2.2834204610744537     
   1.6000000000000001        24.800000000000001        2.3011140206127836     
   1.6000000000000001        25.600000000000001        2.3285542910448331     
   1.6000000000000001        26.400000000000002        2.3653328057277889     
   1.6000000000000001        27.200000000000003        2.4064538225661760     
   1.6000000000000001        28.000000000000000        2.4395911597081481     
   1.6000000000000001        28.800000000000001        2.4592084992513801     
   1.6000000000000001        29.600000000000001        2.4638743085545154     
   1.6000000000000001        30.400000000000002        2.4605474449553313     
   1.6000000000000001        31.200000000000003        2.4570215781736131     
   1.6000000000000001        32.000000000000000        2.4581465924407970     
   1.6000000000000001        32.800000000000004        2.4606191512422462     
   1.6000000000000001        33.600000000000001        2.4584869497728614     
   1.6000000000000001        34.399999999999999        2.4538667363775897     
   1.6000000000000001        35.200000000000003        2.4406571883921431     
   1.6000000000000001        36.000000000000000        2.4123872839482670     
   1.6000000000000001        36.800000000000004        2.3692265143514799     
   1.6000000000000001        37.600000000000001        2.3171413081632282     
   1.6000000000000001        38.400000000000006        2.2607902562084288     
   1.6000000000000001        39.200000000000003        2.2051379934509350     
   1.6000000000000001        40.000000000000000        2.1559792814611534     
   1.6000000000000001        40.800000000000004        2.1217914499041761     
   1.6000000000000001        41.600000000000001        2.1075451340075189     
   1.6000000000000001        42.400000000000006        2.1170743989015768     
   1.6000000000000001        43.200000000000003        2.1501568442108669     
   1.6000000000000001        44.000000000000000        2.2036768304745968     
   1.6000000000000001        44.800000000000004        2.2707658538620388     
   1.6000000000000001        45.600000000000001        2.3401655823944134     
   1.6000000000000001        46.400000000000006        2.4000745518122515     
   1.6000000000000001        47.200000000000003        2.4420888338970257     
   1.6000000000000001        48.000000000000000        2.4624560000606088     
   1.6000000000000001        48.800000000000004        2.4678354017225401     
   1.6000000000000001        49.600000000000001        2.4649351506903012     
   1.6000000000000001        50.400000000000006        2.4599436155427936     
   1.6000000000000001        51.200000000000003        2.4565696362711646     
   1.6000000000000001        52.000000000000000        2.4594937970912749     
   1.6000000000000001        52.800000000000004        2.4631669695416289     
   1.6000000000000001        53.600000000000001        2.4650415015424310     
   1.6000000000000001        54.400000000000006        2.4649121123880100     
   1.6000000000000001        55.200000000000003        2.4475021422606935     
   1.6000000000000001        56.000000000000000        2.4495391779178868     
   1.6000000000000001        56.800000000000004        2.4526642237811505     
   1.6000000000000001        57.600000000000001        2.4571453319748002     
   1.6000000000000001        58.400000000000006        2.4584032702319170     
   1.6000000000000001        59.200000000000003        2.4614595069194811     
   1.6000000000000001        60.000000000000000        2.4662708237397384     
   1.6000000000000001        60.800000000000004        2.4703181096540989     
   1.6000000000000001        61.600000000000001        2.4732330197173455     
   1.6000000000000001        62.400000000000006        2.4734907376611575     
   1.6000000000000001        63.200000000000003        2.4710333697030067     
   1.6000000000000001        64.000000000000000        2.4679693499912037     
   1.6000000000000001        64.799999999999997        2.4622302944824739     
   1.6000000000000001        65.600000000000009        2.4604891387403520     
   1.6000000000000001        66.400000000000006        2.4591832969029492     
   1.6000000000000001        67.200000000000003        2.4593232810275709     
   1.6000000000000001        68.000000000000000        2.4614937557711798     
   1.6000000000000001        68.799999999999997        2.4611008684089506     
   1.6000000000000001        69.600000000000009        2.4533023922762256     
   1.6000000000000001        70.400000000000006        2.4481772872364402     
   1.6000000000000001        71.200000000000003        2.4647541470978784     
   1.6000000000000001        72.000000000000000        2.4621020402582965     
   1.6000000000000001        72.799999999999997        2.4543320804398658     
   1.6000000000000001        73.600000000000009        2.4581767066517179     
   1.6000000000000001        74.400000000000006        2.4730507748834314     
   1.6000000000000001        75.200000000000003        2.4822427364979216     
   1.6000000000000001        76.000000000000000        2.4846175467029497     
   1.6000000000000001        76.800000000000011        2.4909027984151444     
   1.6000000000000001        77.600000000000009        2.4927033580201026     
   1.6000000000000001        78.400000000000006        2.4886864418515606     
   1.6000000000000001        79.200000000000003        2.4846658389452063     
   1.6000000000000001        80.000000000000000        2.4814952410177238     
   1.6000000000000001        80.800000000000011        2.4790357578792048     
   1.6000000000000001        81.600000000000009        2.4772550340636230     
   1.6000000000000001        82.400000000000006        2.4770255466673734     
   1.6000000000000001        83.200000000000003        2.4972716813415508     
   1.6000000000000001        84.000000000000000        2.3986088559635714     
   1.6000000000000001        84.800000000000011        2.4158208372363350     
   1.6000000000000001        85.600000000000009        2.4249512260210935     
   1.6000000000000001        86.400000000000006        2.4445301230236223     
   1.6000000000000001        87.200000000000003        2.4613014248934784     
   1.6000000000000001        88.000000000000000        2.4647597184812535     
   1.6000000000000001        88.800000000000011        2.4276341891390754     
   1.6000000000000001        89.600000000000009        2.4736679469514127     
   1.6000000000000001        90.400000000000006        2.3693528761873370     
   1.6000000000000001        91.200000000000003        2.2354944845462406     
   1.6000000000000001        92.000000000000000        2.0460471584572280     
   1.6000000000000001        92.800000000000011        1.8061437001689731     
   1.6000000000000001        93.600000000000009        1.5336521405168124     
   1.6000000000000001        94.400000000000006       0.53522888091056187     
   1.6000000000000001        95.200000000000003       0.59935083668470224     
   1.6000000000000001        96.000000000000000       0.55336235746889850     
   1.6000000000000001        96.800000000000011       0.67365812896988264     
   1.6000000000000001        97.600000000000009       0.63271363650831769     
   1.6000000000000001        98.400000000000006       0.62570898666720953     
   1.6000000000000001        99.200000000000003       0.61444755827640674     
   1.6000000000000001        100.00000000000000       0.59517876613977472     
   1.6000000000000001        100.80000000000001       0.55069853290079840     
   1.6000000000000001        101.60000000000001        1.5226614837574062     
   1.6000000000000001        102.40000000000001        1.7161603654296800     

   2.4000000000000004       0.80000000000000004        1.9400110597329969     
   2.4000000000000004        1.6000000000000001        2.1049434249414851     
   2.4000000000000004        2.4000000000000004        2.2361022382070352     
   2.4000000000000004        3.2000000000000002        2.3338772569080208     
   2.4000000000000004        4.0000000000000000        2.4023162631925885     
   2.4000000000000004        4.8000000000000007        2.4425278081333293     
   2.4000000000000004        5.6000000000000005        2.4705309657441572     
   2.4000000000000004        6.4000000000000004        2.4785433421927801     
   2.4000000000000004        7.2000000000000002        2.4693874810811063     
   2.4000000000000004        8.0000000000000000        2.4456129526747690     
   2.4000000000000004        8.8000000000000007        2.3966705386167391     
   2.4000000000000004        9.6000000000000014        2.3306452718697019     
   2.4000000000000004        10.400000000000000        2.2532671161959557     
   2.4000000000000004        11.200000000000001        2.1770256233076575     
   2.4000000000000004        12.000000000000000        2.1151428124304528     
   2.4000000000000004        12.800000000000001        2.0753490596738136     
   2.4000000000000004        13.600000000000001        2.0559193212613671     
   2.4000000000000004        14.400000000000000        2.0507467485294217     
   2.4000000000000004        15.200000000000001        2.0496291493299581     
   2.4000000000000004        16.000000000000000        2.0532867976881048     
   2.4000000000000004        16.800000000000001        2.0581742646159005     
   2.4000000000000004        17.600000000000001        2.0627042915348519     
   2.4000000000000004        18.400000000000002        2.0670743430066216     
   2.4000000000000004        19.200000000000003        2.0715473000520270     
   2.4000000000000004        20.000000000000000        2.0759372917731294     
   2.4000000000000004        20.800000000000001        2.0788824269620374     
   2.4000000000000004        21.600000000000001        2.0809065680423697     
   2.4000000000000004        22.400000000000002        2.0849097130680483     
   2.4000000000000004        23.200000000000003        2.0934933444568258     
   2.4000000000000004        24.000000000000000        2.1029900266197314     
   2.4000000000000004        24.800000000000001        2.1267071540890483     
   2.4000000000000004        25.600000000000001        2.1689951832744607     
   2.4000000000000004        26.400000000000002        2.2315905223721724     
   2.4000000000000004        27.200000000000003        2.3049945306847999     
   2.4000000000000004        28.000000000000000        2.3742257046990654     
   2.4000000000000004        28.800000000000001        2.4262614357173224     
   2.4000000000000004        29.600000000000001        2.4536245104731389     
   2.4000000000000004        30.400000000000002        2.4596527417427261     
   2.4000000000000004        31.200000000000003        2.4598018859659558     
   2.4000000000000004        32.000000000000000        2.4625286650219391     
   2.4000000000000004        32.800000000000004        2.4612309838697630     
   2.4000000000000004        33.600000000000001        2.4609950439662818     
   2.4000000000000004        34.399999999999999        2.4626352981495905     
   2.4000000000000004        35.200000000000003        2.4603542361153474     
   2.4000000000000004        36.000000000000000        2.4387098141589161     
   2.4000000000000004        36.800000000000004        2.3925705044481762     
   2.4000000000000004        37.600000000000001        2.3288062543881547     
   2.4000000000000004        38.400000000000006        2.2546758650310217     
   2.4000000000000004        39.200000000000003        2.1782015365737859     
   2.4000000000000004        40.000000000000000        2.1117798374389154     
   2.4000000000000004        40.800000000000004        2.0627695088829521     
   2.4000000000000004        41.600000000000001        2.0375475747841545     
   2.4000000000000004        42.400000000000006        2.0453109510962673     
   2.4000000000000004        43.200000000000003        2.0806940263140445     
   2.4000000000000004        44.000000000000000        2.1428086765723084     
   2.4000000000000004        44.800000000000004        2.2234751625182727     
   2.4000000000000004        45.600000000000001        2.3086275579738991     
   2.4000000000000004        46.400000000000006        2.3832320376779306     
   2.4000000000000004        47.200000000000003        2.4353682652506534     
   2.4000000000000004        48.000000000000000        2.4620519493630550     
   2.4000000000000004        48.800000000000004        2.4692577123027535     
   2.4000000000000004        49.600000000000001        2.4651765244347010     
   2.4000000000000004        50.400000000000006        2.4564197311397371     
   2.4000000000000004        51.200000000000003        2.4556577792099539     
   2.4000000000000004        52.000000000000000        2.4581475703207820     
   2.4000000000000004        52.800000000000004        2.4602343224098457     
   2.4000000000000004        53.600000000000001        2.4606896028742571     
   2.4000000000000004        54.400000000000006        2.4466294569996405     
   2.4000000000000004        55.200000000000003        2.4513767005377041     
   2.4000000000000004        56.000000000000000        2.4567834890864941     
   2.4000000000000004        56.800000000000004        2.4589783963558021     
   2.4000000000000004        57.600000000000001        2.4579342589148037     
   2.4000000000000004        58.400000000000006        2.4573620923590513     
   2.4000000000000004        59.200000000000003        2.4591625791965424     
   2.4000000000000004        60.000000000000000        2.4637441286188966     
   2.4000000000000004        60.800000000000004        2.4679820331989482     
   2.4000000000000004        61.600000000000001        2.4715734046810311     
   2.4000000000000004        62.400000000000006        2.4742169062310846     
   2.4000000000000004        63.200000000000003        2.4755864890849102     
   2.4000000000000004        64.000000000000000        2.4739239250306091     
   2.4000000000000004        64.799999999999997        2.4720610930701823     
   2.4000000000000004        65.600000000000009        2.4704499046854362     
   2.4000000000000004        66.400000000000006        2.4685791409922051     
   2.4000000000000004        67.200000000000003        2.4675401649749968     
   2.4000000000000004        68.000000000000000        2.4665595777690807     
   2.4000000000000004        68.799999999999997        2.4646709431111185     
   2.4000000000000004        69.600000000000009        2.4596198830795060     
   2.4000000000000004        70.400000000000006        2.4516702558293777     
   2.4000000000000004        71.200000000000003        2.4504865434646881     
   2.4000000000000004        72.000000000000000        2.4659771713546910     
   2.4000000000000004        72.799999999999997        2.4621465786068493     
   2.4000000000000004        73.600000000000009        2.4791260847328425     
   2.4000000000000004        74.400000000000006        2.4069682532665118     
   2.4000000000000004        75.200000000000003        2.4325368376772505     
   2.4000000000000004        76.000000000000000        2.4368819107922133     
   2.4000000000000004        76.800000000000011        2.4403398951573174     
   2.4000000000000004        77.600000000000009        2.4430848883654583     
   2.4000000000000004        78.400000000000006        2.4414139334338758     
   2.4000000000000004        79.200000000000003        2.4423912165843586     
   2.4000000000000004        80.000000000000000        2.4387688500968761     
   2.4000000000000004        80.800000000000011        2.4374143182231656     
   2.4000000000000004        81.600000000000009        2.4364897445746401     
   2.4000000000000004        82.400000000000006        2.4369998222962410     
   2.4000000000000004        83.200000000000003        2.4453613064595152     
   2.4000000000000004        84.000000000000000        2.4597917823661195     
   2.4000000000000004        84.800000000000011        2.4679634050711323     
   2.4000000000000004        85.600000000000009        2.4706231859552252     
   2.4000000000000004        86.400000000000006        2.4751752469632091     
   2.4000000000000004        87.200000000000003        2.4747828780137531     
   2.4000000000000004        88.000000000000000        2.4684858084884036     
   2.4000000000000004        88.800000000000011        2.4256884804238323     
   2.4000000000000004        89.600000000000009        2.4679252202137607     
   2.4000000000000004        90.400000000000006        2.3615119237884534     
   2.4000000000000004        91.200000000000003        2.2245836105102508     
   2.4000000000000004        92.000000000000000        2.0339370328407833     
   2.4000000000000004        92.800000000000011        1.7994862915019552     
   2.4000000000000004        93.600000000000009        1.5360575704491872     
   2.4000000000000004        94.400000000000006       0.53250508627069537     
   2.4000000000000004        95.200000000000003       0.61466092419192409     
   2.4000000000000004        96.000000000000000       0.53621943905271230     
   2.4000000000000004        96.800000000000011       0.62709640928707977     
   2.4000000000000004        97.600000000000009       0.64855629903238721     
   2.4000000000000004        98.400000000000006       0.62101879589445552     
   2.4000000000000004        99.200000000000003       0.62387268124481965     
   2.4000000000000004        100.00000000000000       0.60059452535387947     
   2.4000000000000004        100.80000000000001       0.55507639136238596     
   2.4000000000000004        101.60000000000001        1.5200675835906503     
   2.4000000000000004        102.40000000000001        1.7333982140326660     

   3.2000000000000002       0.80000000000000004        1.9702028090766492     
   3.2000000000000002        1.6000000000000001        2.1436961688624590     
   3.2000000000000002        2.4000000000000004        2.2767253771258980     
   3.2000000000000002        3.2000000000000002        2.3706935257567383     
   3.2000000000000002        4.0000000000000000        2.4287322306979795     
   3.2000000000000002        4.8000000000000007        2.4635818296588687     
   3.2000000000000002        5.6000000000000005        2.4802901508647528     
   3.2000000000000002        6.4000000000000004        2.4816936936683081     
   3.2000000000000002        7.2000000000000002        2.4617247991961024     
   3.2000000000000002        8.0000000000000000        2.4156594428677112     
   3.2000000000000002        8.8000000000000007        2.3374125971834303     
   3.2000000000000002        9.6000000000000014        2.2334755443883618     
   3.2000000000000002        10.400000000000000        2.1089155600514817     
   3.2000000000000002        11.200000000000001        1.9761382971739621     
   3.2000000000000002        12.000000000000000        1.8689067094229870     
   3.2000000000000002        12.800000000000001        1.8118217495462194     
   3.2000000000000002        13.600000000000001        1.7913816038069472     
   3.2000000000000002        14.400000000000000        1.7843093386314735     
   3.2000000000000002        15.200000000000001        1.7827522229646433     
   3.2000000000000002        16.000000000000000        1.7845855763678748     
   3.2000000000000002        16.800000000000001        1.7853980589169123     
   3.2000000000000002        17.600000000000001        1.7865469279286081     
   3.2000000000000002        18.400000000000002        1.7879319554708062     
   3.2000000000000002        19.200000000000003        1.7896692593730816     
   3.2000000000000002        20.000000000000000        1.7906123303903956     
   3.2000000000000002        20.800000000000001        1.7945958411792260     
   3.2000000000000002        21.600000000000001        1.7987450220929131     
   3.2000000000000002        22.400000000000002        1.8034342212592993     
   3.2000000000000002        23.200000000000003        1.8094402661485216     
   3.2000000000000002        24.000000000000000        1.8218090304883721     
   3.2000000000000002        24.800000000000001        1.8472564920346415     
   3.2000000000000002        25.600000000000001        1.9113214060741852     
   3.2000000000000002        26.400000000000002        2.0218817702633278     
   3.2000000000000002        27.200000000000003        2.1502900939019582     
   3.2000000000000002        28.000000000000000        2.2684563886918667     
   3.2000000000000002        28.800000000000001        2.3638802858612444     
   3.2000000000000002        29.600000000000001        2.4280131788677317     
   3.2000000000000002        30.400000000000002        2.4572575940959767     
   3.2000000000000002        31.200000000000003        2.4651671860334479     
   3.2000000000000002        32.000000000000000        2.4687753927872986     
   3.2000000000000002        32.800000000000004        2.4692507758671414     
   3.2000000000000002        33.600000000000001        2.4658797831721411     
   3.2000000000000002        34.399999999999999        2.4641148184726429     
   3.2000000000000002        35.200000000000003        2.4615410472658064     
   3.2000000000000002        36.000000000000000        2.4462904798494467     
   3.2000000000000002        36.800000000000004        2.4011958672980458     
   3.2000000000000002        37.600000000000001        2.3241407025732821     
   3.2000000000000002        38.400000000000006        2.2263449399438122     
   3.2000000000000002        39.200000000000003        2.1229562338407790     
   3.2000000000000002        40.000000000000000        2.0295620288253517     
   3.2000000000000002        40.800000000000004        1.9601858778548042     
   3.2000000000000002        41.600000000000001        1.9261270739432612     
   3.2000000000000002        42.400000000000006        1.9298329029540777     
   3.2000000000000002        43.200000000000003        1.9705443275193231     
   3.2000000000000002        44.000000000000000        2.0474243200119040     
   3.2000000000000002        44.800000000000004        2.1504315784213159     
   3.2000000000000002        45.600000000000001        2.2603567488961955     
   3.2000000000000002        46.400000000000006        2.3564489996192410     
   3.2000000000000002        47.200000000000003        2.4242512845486877     
   3.2000000000000002        48.000000000000000        2.4602887720803337     
   3.2000000000000002        48.800000000000004        2.4715549083035571     
   3.2000000000000002        49.600000000000001        2.4659507424305134     
   3.2000000000000002        50.400000000000006        2.4587849893750384     
   3.2000000000000002        51.200000000000003        2.4529435590948863     
   3.2000000000000002        52.000000000000000        2.4563225545224863     
   3.2000000000000002        52.800000000000004        2.4546697183590758     
   3.2000000000000002        53.600000000000001        2.4400163952893781     
   3.2000000000000002        54.400000000000006        2.4460279676892323     
   3.2000000000000002        55.200000000000003        2.4556471594372895     
   3.2000000000000002        56.000000000000000        2.4606809334878239     
   3.2000000000000002        56.800000000000004        2.4581095615488855     
   3.2000000000000002        57.600000000000001        2.4562255981309420     
   3.2000000000000002        58.400000000000006        2.4551496050640154     
   3.2000000000000002        59.200000000000003        2.4560196705089705     
   3.2000000000000002        60.000000000000000        2.4592562864834782     
   3.2000000000000002        60.800000000000004        2.4634707895154722     
   3.2000000000000002        61.600000000000001        2.4679268782824511     
   3.2000000000000002        62.400000000000006        2.4719528544017328     
   3.2000000000000002        63.200000000000003        2.4749126484960948     
   3.2000000000000002        64.000000000000000        2.4766302924157673     
   3.2000000000000002        64.799999999999997        2.4774824491846985     
   3.2000000000000002        65.600000000000009        2.4772176095896494     
   3.2000000000000002        66.400000000000006        2.4763354547322876     
   3.2000000000000002        67.200000000000003        2.4771483365223332     
   3.2000000000000002        68.000000000000000        2.4751298454555841     
   3.2000000000000002        68.799999999999997        2.4739780963638909     
   3.2000000000000002        69.600000000000009        2.4707641806929024     
   3.2000000000000002        70.400000000000006        2.4597458361218676     
   3.2000000000000002        71.200000000000003        2.4538793035588209     
   3.2000000000000002        72.000000000000000        2.4712647544286446     
   3.2000000000000002        72.799999999999997        2.4682992268632806     
   3.2000000000000002        73.600000000000009        2.4894564081404895     
   3.2000000000000002        74.400000000000006        2.4313678282604565     
   3.2000000000000002        75.200000000000003        2.4648029293781160     
   3.2000000000000002        76.000000000000000        2.4644449884180788     
   3.2000000000000002        76.800000000000011        2.4647738546348950     
   3.2000000000000002        77.600000000000009        2.4648862811763110     
   3.2000000000000002        78.400000000000006        2.4654042386154291     
   3.2000000000000002        79.200000000000003        2.4653700040364321     
   3.2000000000000002        80.000000000000000        2.4634559795667053     
   3.2000000000000002        80.800000000000011        2.4627964535143771     
   3.2000000000000002        81.600000000000009        2.4631167108241616     
   3.2000000000000002        82.400000000000006        2.4646987967265592     
   3.2000000000000002        83.200000000000003        2.4672416708072058     
   3.2000000000000002        84.000000000000000        2.4691606572201432     
   3.2000000000000002        84.800000000000011        2.4727483630734803     
   3.2000000000000002        85.600000000000009        2.4765657174610580     
   3.2000000000000002        86.400000000000006        2.4802233689372577     
   3.2000000000000002        87.200000000000003        2.4769847448759661     
   3.2000000000000002        88.000000000000000        2.4683197205276652     
   3.2000000000000002        88.800000000000011        2.4248969823981197     
   3.2000000000000002        89.600000000000009        2.4639518378115128     
   3.2000000000000002        90.400000000000006        2.3576976124487814     
   3.2000000000000002        91.200000000000003        2.2195453562021141     
   3.2000000000000002        92.000000000000000        2.0286505493378524     
   3.2000000000000002        92.800000000000011        1.7974771779599834     
   3.2000000000000002        93.600000000000009        1.5323731512625298     
   3.2000000000000002        94.400000000000006       0.54453354946028032     
   3.2000000000000002        95.200000000000003       0.62374470837873253     
   3.2000000000000002        96.000000000000000       0.48824746250199030     
   3.2000000000000002        96.800000000000011       0.83576062478696844     
   3.2000000000000002        97.600000000000009       0.61942298891532810     
   3.2000000000000002        98.400000000000006       0.63309096506488949     
   3.2000000000000002        99.200000000000003       0.63227520449654018     
   3.2000000000000002        100.00000000000000       0.62829824428225722     
   3.2000000000000002        100.80000000000001       0.55742747450924213     
   3.2000000000000002        101.60000000000001        1.5234720126380283     
   3.2000000000000002        102.40000000000001        1.7504093958469935     

   4.0000000000000000       0.80000000000000004        2.0015393616392250     
   4.0000000000000000        1.6000000000000001        2.1800964180302733     
   4.0000000000000000        2.4000000000000004        2.3130692673291082     
   4.0000000000000000        3.2000000000000002        2.3994645069415368     
   4.0000000000000000        4.0000000000000000        2.4490224549100019     
   4.0000000000000000        4.8000000000000007        2.4746935077687509     
   4.0000000000000000        5.6000000000000005        2.4842873767360589     
   4.0000000000000000        6.4000000000000004        2.4765751707681898     
   4.0000000000000000        7.2000000000000002        2.4416468183176545     
   4.0000000000000000        8.0000000000000000        2.3663811829849766     
   4.0000000000000000        8.8000000000000007        2.2525968562854617     
   4.0000000000000000        9.6000000000000014        2.1003020433369124     
   4.0000000000000000        10.400000000000000        1.9123415234541932     
   4.0000000000000000        11.200000000000001        1.6747599748144699     
   4.0000000000000000        12.000000000000000        1.5325942110012221     
   4.0000000000000000        12.800000000000001        1.5274500769608597     
   4.0000000000000000        13.600000000000001        1.5287061136704780     
   4.0000000000000000        14.400000000000000        1.5234339148012086     
   4.0000000000000000        15.200000000000001        1.5231022467239494     
   4.0000000000000000        16.000000000000000        1.5169234304607770     
   4.0000000000000000        16.800000000000001        1.5138193928984118     
   4.0000000000000000        17.600000000000001        1.5107745130653589     
   4.0000000000000000        18.400000000000002        1.5085485446392424     
   4.0000000000000000        19.200000000000003        1.5059671979054476     
   4.0000000000000000        20.000000000000000        1.5049719843686837     
   4.0000000000000000        20.800000000000001        1.4956315729063361     
   4.0000000000000000        21.600000000000001        1.4794810857303571     
   4.0000000000000000        22.400000000000002        1.4700550853604228     
   4.0000000000000000        23.200000000000003        1.4638158494079989     
   4.0000000000000000        24.000000000000000        1.4507867552956057     
   4.0000000000000000        24.800000000000001        1.4767436820231268     
   4.0000000000000000        25.600000000000001        1.5041918103145921     
   4.0000000000000000        26.400000000000002        1.7093806811749237     
   4.0000000000000000        27.200000000000003        1.9427369391701312     
   4.0000000000000000        28.000000000000000        2.1181557024846551     
   4.0000000000000000        28.800000000000001        2.2614633152861754     
   4.0000000000000000        29.600000000000001        2.3696386341464746     
   4.0000000000000000        30.400000000000002        2.4333107937212954     
   4.0000000000000000        31.200000000000003        2.4567529430577135     
   4.0000000000000000        32.000000000000000        2.4678605721359932     
   4.0000000000000000        32.800000000000004        2.4737928733952352     
   4.0000000000000000        33.600000000000001        2.4731759513190235     
   4.0000000000000000        34.399999999999999        2.4656000889399490     
   4.0000000000000000        35.200000000000003        2.4571334097962625     
   4.0000000000000000        36.000000000000000        2.4417149511914937     
   4.0000000000000000        36.800000000000004        2.3956536375688438     
   4.0000000000000000        37.600000000000001        2.3049902034070979     
   4.0000000000000000        38.400000000000006        2.1739824595715818     
   4.0000000000000000        39.200000000000003        2.0277599589858681     
   4.0000000000000000        40.000000000000000        1.8878522391146133     
   4.0000000000000000        40.800000000000004        1.7908492567135144     
   4.0000000000000000        41.600000000000001        1.7500874623784552     
   4.0000000000000000        42.400000000000006        1.7515604550675206     
   4.0000000000000000        43.200000000000003        1.7958960169016671     
   4.0000000000000000        44.000000000000000        1.8990745779669900     
   4.0000000000000000        44.800000000000004        2.0429948010425880     
   4.0000000000000000        45.600000000000001        2.1919748377640631     
   4.0000000000000000        46.400000000000006        2.3190009802015545     
   4.0000000000000000        47.200000000000003        2.4085241361954055     
   4.0000000000000000        48.000000000000000        2.4567170295149814     
   4.0000000000000000        48.800000000000004        2.4726832945040651     
   4.0000000000000000        49.600000000000001        2.4702273418502707     
   4.0000000000000000        50.400000000000006        2.4621807903901263     
   4.0000000000000000        51.200000000000003        2.4535895551200024     
   4.0000000000000000        52.000000000000000        2.4515586764677177     
   4.0000000000000000        52.800000000000004        2.4549459911805265     
   4.0000000000000000        53.600000000000001        2.4401028156843472     
   4.0000000000000000        54.400000000000006        2.4486265226876109     
   4.0000000000000000        55.200000000000003        2.4579233138672900     
   4.0000000000000000        56.000000000000000        2.4600288240920016     
   4.0000000000000000        56.800000000000004        2.4565862018683240     
   4.0000000000000000        57.600000000000001        2.4532425636655226     
   4.0000000000000000        58.400000000000006        2.4539839952083353     
   4.0000000000000000        59.200000000000003        2.4526959793206533     
   4.0000000000000000        60.000000000000000        2.4567527108089706     
   4.0000000000000000        60.800000000000004        2.4609643421228218     
   4.0000000000000000        61.600000000000001        2.4649854677083720     
   4.0000000000000000        62.400000000000006        2.4700133625584333     
   4.0000000000000000        63.200000000000003        2.4739038777260260     
   4.0000000000000000        64.000000000000000        2.4781894292012443     
   4.0000000000000000        64.799999999999997        2.4786574541054338     
   4.0000000000000000        65.600000000000009        2.4796803314726854     
   4.0000000000000000        66.400000000000006        2.4800728633617299     
   4.0000000000000000        67.200000000000003        2.4790379676664478     
   4.0000000000000000        68.000000000000000        2.4771650106571745     
   4.0000000000000000        68.799999999999997        2.4753091514477670     
   4.0000000000000000        69.600000000000009        2.4698674594959447     
   4.0000000000000000        70.400000000000006        2.4592426547719084     
   4.0000000000000000        71.200000000000003        2.4571483624076125     
   4.0000000000000000        72.000000000000000        2.4740258375057467     
   4.0000000000000000        72.799999999999997        2.4707593501796223     
   4.0000000000000000        73.600000000000009        2.4902088258160440     
   4.0000000000000000        74.400000000000006        2.4321678262872628     
   4.0000000000000000        75.200000000000003        2.4644574255245688     
   4.0000000000000000        76.000000000000000        2.4660521305139209     
   4.0000000000000000        76.800000000000011        2.4648779957843239     
   4.0000000000000000        77.600000000000009        2.4659721368985013     
   4.0000000000000000        78.400000000000006        2.4671815309303411     
   4.0000000000000000        79.200000000000003        2.4665758258729724     
   4.0000000000000000        80.000000000000000        2.4636165504918388     
   4.0000000000000000        80.800000000000011        2.4651127689774661     
   4.0000000000000000        81.600000000000009        2.4629606360983920     
   4.0000000000000000        82.400000000000006        2.4656185833792539     
   4.0000000000000000        83.200000000000003        2.4667184384500374     
   4.0000000000000000        84.000000000000000        2.4702069747135269     
   4.0000000000000000        84.800000000000011        2.4726989036547611     
   4.0000000000000000        85.600000000000009        2.4768813372575420     
   4.0000000000000000        86.400000000000006        2.4794881939371614     
   4.0000000000000000        87.200000000000003        2.4748281658610942     
   4.0000000000000000        88.000000000000000        2.4654070920173536     
   4.0000000000000000        88.800000000000011        2.4226026472641831     
   4.0000000000000000        89.600000000000009        2.4626517287015068     
   4.0000000000000000        90.400000000000006        2.3533159204821987     
   4.0000000000000000        91.200000000000003        2.2188704897649978     
   4.0000000000000000        92.000000000000000        2.0293705555817487     
   4.0000000000000000        92.800000000000011        1.7987395272204445     
   4.0000000000000000        93.600000000000009        1.5293927850911713     
   4.0000000000000000        94.400000000000006       0.54747563681073930     
   4.0000000000000000        95.200000000000003       0.60353288004347971     
   4.0000000000000000        96.000000000000000       0.42674779309274774     
   4.0000000000000000        96.800000000000011       0.74722067941231918     
   4.0000000000000000        97.600000000000009       0.63382776080587955     
   4.0000000000000000        98.400000000000006       0.63172707422114016     
   4.0000000000000000        99.200000000000003       0.63040570782689753     
   4.0000000000000000        100.00000000000000       0.63356560639605852     
   4.0000000000000000        100.80000000000001       0.56291001047697820     
   4.0000000000000000        101.60000000000001        1.5211636096510868     
   4.0000000000000000        102.40000000000001        1.7681269718793848     

   4.8000000000000007       0.80000000000000004        2.0370791940267265     
   4.8000000000000007        1.6000000000000001        2.2189250090886707     
   4.8000000000000007        2.4000000000000004        2.3472236154549968     
   4.8000000000000007        3.2000000000000002        2.4224290969358435     
   4.8000000000000007        4.0000000000000000        2.4602511662947193     
   4.8000000000000007        4.8000000000000007        2.4775069312167375     
   4.8000000000000007        5.6000000000000005        2.4830014040991237     
   4.8000000000000007        6.4000000000000004        2.4683729873997144     
   4.8000000000000007        7.2000000000000002        2.4141171969550421     
   4.8000000000000007        8.0000000000000000        2.3094244490033105     
   4.8000000000000007        8.8000000000000007        2.1453337657173543     
   4.8000000000000007        9.6000000000000014        1.9347724856920490     
   4.8000000000000007        10.400000000000000        1.6642046007528271     
   4.8000000000000007        11.200000000000001        1.5319596326004481     
   4.8000000000000007        12.000000000000000       0.67568803371288344     
   4.8000000000000007        12.800000000000001       0.62146769193824558     
   4.8000000000000007        13.600000000000001       0.61793455335717928     
   4.8000000000000007        14.400000000000000       0.62169955195649129     
   4.8000000000000007        15.200000000000001       0.62628729530683758     
   4.8000000000000007        16.000000000000000       0.63116797206082531     
   4.8000000000000007        16.800000000000001       0.63521328121166343     
   4.8000000000000007        17.600000000000001       0.64124252274085658     
   4.8000000000000007        18.400000000000002       0.64798283450929450     
   4.8000000000000007        19.200000000000003       0.65142818865867269     
   4.8000000000000007        20.000000000000000       0.65501676068333192     
   4.8000000000000007        20.800000000000001       0.66091965030552935     
   4.8000000000000007        21.600000000000001       0.66707797661755508     
   4.8000000000000007        22.400000000000002       0.67177697914719026     
   4.8000000000000007        23.200000000000003       0.67955692367903076     
   4.8000000000000007        24.000000000000000       0.69602971983685125     
   4.8000000000000007        24.800000000000001       0.77326707940297290     
   4.8000000000000007        25.600000000000001       0.50589343306228274     
   4.8000000000000007        26.400000000000002        1.4547543933092082     
   4.8000000000000007        27.200000000000003        1.6428963366243183     
   4.8000000000000007        28.000000000000000        1.9269613052593038     
   4.8000000000000007        28.800000000000001        2.1174850636458196     
   4.8000000000000007        29.600000000000001        2.2723879363035100     
   4.8000000000000007        30.400000000000002        2.3791665385682235     
   4.8000000000000007        31.200000000000003        2.4361529846961738     
   4.8000000000000007        32.000000000000000        2.4631261167230543     
   4.8000000000000007        32.800000000000004        2.4757586719167755     
   4.8000000000000007        33.600000000000001        2.4771644536409565     
   4.8000000000000007        34.399999999999999        2.4698916671561029     
   4.8000000000000007        35.200000000000003        2.4591637021772930     
   4.8000000000000007        36.000000000000000        2.4387149677723401     
   4.8000000000000007        36.800000000000004        2.3840896494636508     
   4.8000000000000007        37.600000000000001        2.2675690703872382     
   4.8000000000000007        38.400000000000006        2.0965278786358352     
   4.8000000000000007        39.200000000000003        1.8906233968821073     
   4.8000000000000007        40.000000000000000        1.6527124927905583     
   4.8000000000000007        40.800000000000004        1.5280893375978499     
   4.8000000000000007        41.600000000000001        1.5297451885519928     
   4.8000000000000007        42.400000000000006        1.5288443614636191     
   4.8000000000000007        43.200000000000003        1.5275518276524078     
   4.8000000000000007        44.000000000000000        1.6605963415543539     
   4.8000000000000007        44.800000000000004        1.9002946627722519     
   4.8000000000000007        45.600000000000001        2.1043925081883788     
   4.8000000000000007        46.400000000000006        2.2739733808787812     
   4.8000000000000007        47.200000000000003        2.3908851540417846     
   4.8000000000000007        48.000000000000000        2.4524337501294018     
   4.8000000000000007        48.800000000000004        2.4733233079389900     
   4.8000000000000007        49.600000000000001        2.4724019881238215     
   4.8000000000000007        50.400000000000006        2.4660651906430378     
   4.8000000000000007        51.200000000000003        2.4580218523204680     
   4.8000000000000007        52.000000000000000        2.4552672103544029     
   4.8000000000000007        52.800000000000004        2.4579274424191273     
   4.8000000000000007        53.600000000000001        2.4444817726079426     
   4.8000000000000007        54.400000000000006        2.4508100168547462     
   4.8000000000000007        55.200000000000003        2.4586615275036729     
   4.8000000000000007        56.000000000000000        2.4586798862965398     
   4.8000000000000007        56.800000000000004        2.4562203179770568     
   4.8000000000000007        57.600000000000001        2.4546057754853829     
   4.8000000000000007        58.400000000000006        2.4532652950434275     
   4.8000000000000007        59.200000000000003        2.4531849249811710     
   4.8000000000000007        60.000000000000000        2.4553838171300364     
   4.8000000000000007        60.800000000000004        2.4592067004411078     
   4.8000000000000007        61.600000000000001        2.4631045776460225     
   4.8000000000000007        62.400000000000006        2.4688329910415483     
   4.8000000000000007        63.200000000000003        2.4725533292817690     
   4.8000000000000007        64.000000000000000        2.4756513968804450     
   4.8000000000000007        64.799999999999997        2.4776736603876715     
   4.8000000000000007        65.600000000000009        2.4770940533884311     
   4.8000000000000007        66.400000000000006        2.4781594578515915     
   4.8000000000000007        67.200000000000003        2.4758839072162222     
   4.8000000000000007        68.000000000000000        2.4714183600658974     
   4.8000000000000007        68.799999999999997        2.4671549602115825     
   4.8000000000000007        69.600000000000009        2.4624173746640725     
   4.8000000000000007        70.400000000000006        2.4540222720983449     
   4.8000000000000007        71.200000000000003        2.4530659702939657     
   4.8000000000000007        72.000000000000000        2.4768559064708602     
   4.8000000000000007        72.799999999999997        2.4735114809432908     
   4.8000000000000007        73.600000000000009        2.4937212293716575     
   4.8000000000000007        74.400000000000006        2.4338185255033618     
   4.8000000000000007        75.200000000000003        2.4646973569393711     
   4.8000000000000007        76.000000000000000        2.4675284897976506     
   4.8000000000000007        76.800000000000011        2.4684918918122585     
   4.8000000000000007        77.600000000000009        2.4703777267070821     
   4.8000000000000007        78.400000000000006        2.4698983051384307     
   4.8000000000000007        79.200000000000003        2.4692726424186988     
   4.8000000000000007        80.000000000000000        2.4644883455547548     
   4.8000000000000007        80.800000000000011        2.4603950249829980     
   4.8000000000000007        81.600000000000009        2.4601181118702318     
   4.8000000000000007        82.400000000000006        2.4617851585533557     
   4.8000000000000007        83.200000000000003        2.4629982127637318     
   4.8000000000000007        84.000000000000000        2.4669106521397079     
   4.8000000000000007        84.800000000000011        2.4697712076412830     
   4.8000000000000007        85.600000000000009        2.4722010208630820     
   4.8000000000000007        86.400000000000006        2.4753504317922914     
   4.8000000000000007        87.200000000000003        2.4713241325108242     
   4.8000000000000007        88.000000000000000        2.4625042973066895     
   4.8000000000000007        88.800000000000011        2.4227217509637970     
   4.8000000000000007        89.600000000000009        2.4623249805092771     
   4.8000000000000007        90.400000000000006        2.3626473399291577     
   4.8000000000000007        91.200000000000003        2.2255366262864431     
   4.8000000000000007        92.000000000000000        2.0348086235354419     
   4.8000000000000007        92.800000000000011        1.8021534193177686     
   4.8000000000000007        93.600000000000009        1.5292524544525246     
   4.8000000000000007        94.400000000000006       0.56042453777423873     
   4.8000000000000007        95.200000000000003       0.54263256197070686     
   4.8000000000000007        96.000000000000000       0.77493104840038662     
   4.8000000000000007        96.800000000000011       0.66856572520084934     
   4.8000000000000007        97.600000000000009       0.62582250304034681     
   4.8000000000000007        98.400000000000006       0.61665959128995684     
   4.8000000000000007        99.200000000000003       0.62364322080794032     
   4.8000000000000007        100.00000000000000       0.64057372033123783     
   4.8000000000000007        100.80000000000001       0.56773576623347100     
   4.8000000000000007        101.60000000000001        1.5202104151225762     
   4.8000000000000007        102.40000000000001        1.7897720163325304     

   5.6000000000000005       0.80000000000000004        2.0810690003727719     
   5.6000000000000005        1.6000000000000001        2.2594397377080955     
   5.6000000000000005        2.4000000000000004        2.3790967162951815     
   5.6000000000000005        3.2000000000000002        2.4396613082363516     
   5.6000000000000005        4.0000000000000000        2.4625312068114638     
   5.6000000000000005        4.8000000000000007        2.4735800236854879     
   5.6000000000000005        5.6000000000000005        2.4769295996194134     
   5.6000000000000005        6.4000000000000004        2.4576839330896925     
   5.6000000000000005        7.2000000000000002        2.3877490091511042     
   5.6000000000000005        8.0000000000000000        2.2474680443568618     
   5.6000000000000005        8.8000000000000007        2.0288195617526150     
   5.6000000000000005        9.6000000000000014        1.7338789458849340     
   5.6000000000000005        10.400000000000000        1.5320652031165336     
   5.6000000000000005        11.200000000000001       0.60891296812268381     
   5.6000000000000005        12.000000000000000       0.75142569141072058     
   5.6000000000000005        12.800000000000001       0.51253217229070336     
   5.6000000000000005        13.600000000000001       0.52609373438929874     
   5.6000000000000005        14.400000000000000       0.52897937605066603     
   5.6000000000000005        15.200000000000001       0.53181567337591662     
   5.6000000000000005        16.000000000000000       0.53469541265379028     
   5.6000000000000005        16.800000000000001       0.53699112359532020     
   5.6000000000000005        17.600000000000001       0.53932568100099632     
   5.6000000000000005        18.400000000000002       0.53996234518418007     
   5.6000000000000005        19.200000000000003       0.54080511407992249     
   5.6000000000000005        20.000000000000000       0.54188925558615053     
   5.6000000000000005        20.800000000000001       0.54168361020825717     
   5.6000000000000005        21.600000000000001       0.54312158601890193     
   5.6000000000000005        22.400000000000002       0.54266301442538589     
   5.6000000000000005        23.200000000000003       0.54394848747577818     
   5.6000000000000005        24.000000000000000       0.55248363664499467     
   5.6000000000000005        24.800000000000001       0.60158247519867369     
   5.6000000000000005        25.600000000000001       0.60186897124696992     
   5.6000000000000005        26.400000000000002       0.81949400884161749     
   5.6000000000000005        27.200000000000003        1.4451902781906238     
   5.6000000000000005        28.000000000000000        1.6710415106833434     
   5.6000000000000005        28.800000000000001        1.9337910873106179     
   5.6000000000000005        29.600000000000001        2.1356145525783643     
   5.6000000000000005        30.400000000000002        2.2933500819894865     
   5.6000000000000005        31.200000000000003        2.3999268813740406     
   5.6000000000000005        32.000000000000000        2.4545312107252779     
   5.6000000000000005        32.800000000000004        2.4759441587161266     
   5.6000000000000005        33.600000000000001        2.4776482184764488     
   5.6000000000000005        34.399999999999999        2.4727656693380222     
   5.6000000000000005        35.200000000000003        2.4621560846921042     
   5.6000000000000005        36.000000000000000        2.4383904485168828     
   5.6000000000000005        36.800000000000004        2.3722506211682308     
   5.6000000000000005        37.600000000000001        2.2299400722143710     
   5.6000000000000005        38.400000000000006        2.0037717586879840     
   5.6000000000000005        39.200000000000003        1.6927856728343460     
   5.6000000000000005        40.000000000000000        1.5166750016594295     
   5.6000000000000005        40.800000000000004       0.63323533787616959     
   5.6000000000000005        41.600000000000001       0.53351111381919369     
   5.6000000000000005        42.400000000000006       0.55277017946374585     
   5.6000000000000005        43.200000000000003       0.63746909170421617     
   5.6000000000000005        44.000000000000000        1.5199617776551362     
   5.6000000000000005        44.800000000000004        1.6987506885969768     
   5.6000000000000005        45.600000000000001        2.0077697584732577     
   5.6000000000000005        46.400000000000006        2.2301664353147386     
   5.6000000000000005        47.200000000000003        2.3741945709075178     
   5.6000000000000005        48.000000000000000        2.4492547622496859     
   5.6000000000000005        48.800000000000004        2.4736415819676787     
   5.6000000000000005        49.600000000000001        2.4734636573287148     
   5.6000000000000005        50.400000000000006        2.4688070710463390     
   5.6000000000000005        51.200000000000003        2.4635024459092709     
   5.6000000000000005        52.000000000000000        2.4590262259535058     
   5.6000000000000005        52.800000000000004        2.4595460600541368     
   5.6000000000000005        53.600000000000001        2.4472862711997765     
   5.6000000000000005        54.400000000000006        2.4534966979609250     
   5.6000000000000005        55.200000000000003        2.4587018843470467     
   5.6000000000000005        56.000000000000000        2.4586887060789024     
   5.6000000000000005        56.800000000000004        2.4562133240046000     
   5.6000000000000005        57.600000000000001        2.4540406336160632     
   5.6000000000000005        58.400000000000006        2.4529114480457155     
   5.6000000000000005        59.200000000000003        2.4533650633777495     
   5.6000000000000005        60.000000000000000        2.4559190055760314     
   5.6000000000000005        60.800000000000004        2.4592645315231607     
   5.6000000000000005        61.600000000000001        2.4641323701535098     
   5.6000000000000005        62.400000000000006        2.4677405854151782     
   5.6000000000000005        63.200000000000003        2.4714498586079001     
   5.6000000000000005        64.000000000000000        2.4743481935405733     
   5.6000000000000005        64.799999999999997        2.4751826082668593     
   5.6000000000000005        65.600000000000009        2.4742422480318149     
   5.6000000000000005        66.400000000000006        2.4727658836382882     
   5.6000000000000005        67.200000000000003        2.4662764381304649     
   5.6000000000000005        68.000000000000000        2.4614907491583580     
   5.6000000000000005        68.799999999999997        2.4614361444784065     
   5.6000000000000005        69.600000000000009        2.4605875246690716     
   5.6000000000000005        70.400000000000006        2.4527988520632138     
   5.6000000000000005        71.200000000000003        2.4528392419779448     
   5.6000000000000005        72.000000000000000        2.4737773658575004     
   5.6000000000000005        72.799999999999997        2.4737938157207751     
   5.6000000000000005        73.600000000000009        2.4882250561286794     
   5.6000000000000005        74.400000000000006        2.4252957167363038     
   5.6000000000000005        75.200000000000003        2.4610966132043632     
   5.6000000000000005        76.000000000000000        2.4686592305492456     
   5.6000000000000005        76.800000000000011        2.4702845550759345     
   5.6000000000000005        77.600000000000009        2.4730403865491639     
   5.6000000000000005        78.400000000000006        2.4750903098717925     
   5.6000000000000005        79.200000000000003        2.4712345548587655     
   5.6000000000000005        80.000000000000000        2.4663925064947203     
   5.6000000000000005        80.800000000000011        2.4604602009129812     
   5.6000000000000005        81.600000000000009        2.4578495692471543     
   5.6000000000000005        82.400000000000006        2.4579339189127141     
   5.6000000000000005        83.200000000000003        2.4613162286082857     
   5.6000000000000005        84.000000000000000        2.4631720453066506     
   5.6000000000000005        84.800000000000011        2.4676754464882955     
   5.6000000000000005        85.600000000000009        2.4697015739406871     
   5.6000000000000005        86.400000000000006        2.4704002513036989     
   5.6000000000000005        87.200000000000003        2.4692021021590529     
   5.6000000000000005        88.000000000000000        2.4617039156428095     
   5.6000000000000005        88.800000000000011        2.4272133019361628     
   5.6000000000000005        89.600000000000009        2.4686691564213898     
   5.6000000000000005        90.400000000000006        2.3720790760788577     
   5.6000000000000005        91.200000000000003        2.2372942530876561     
   5.6000000000000005        92.000000000000000        2.0453057238513610     
   5.6000000000000005        92.800000000000011        1.8105673308258183     
   5.6000000000000005        93.600000000000009        1.5308523572795227     
   5.6000000000000005        94.400000000000006       0.56256257401304044     
   5.6000000000000005        95.200000000000003       0.51392232151694395     
   5.6000000000000005        96.000000000000000       0.71175452225437585     
   5.6000000000000005        96.800000000000011       0.61783595582228701     
   5.6000000000000005        97.600000000000009       0.60269041431256998     
   5.6000000000000005        98.400000000000006       0.62177409513688997     
   5.6000000000000005        99.200000000000003       0.63222916972516530     
   5.6000000000000005        100.00000000000000       0.64244498694272356     
   5.6000000000000005        100.80000000000001       0.57846776602830652     
   5.6000000000000005        101.60000000000001        1.5147488419513280     
   5.6000000000000005        102.40000000000001        1.8226128037671046     

   6.4000000000000004       0.80000000000000004        2.1419000159879120     
   6.4000000000000004        1.6000000000000001        2.3096353785957895     
   6.4000000000000004        2.4000000000000004        2.4103454973198790     
   6.4000000000000004        3.2000000000000002        2.4547901902895854     
   6.4000000000000004        4.0000000000000000        2.4653519487480353     
   6.4000000000000004        4.8000000000000007        2.4715929140016346     
   6.4000000000000004        5.6000000000000005        2.4745874092908120     
   6.4000000000000004        6.4000000000000004        2.4518486170211227     
   6.4000000000000004        7.2000000000000002        2.3666367589298201     
   6.4000000000000004        8.0000000000000000        2.1989573677211971     
   6.4000000000000004        8.8000000000000007        1.9367667026820854     
   6.4000000000000004        9.6000000000000014        1.5706283987229956     
   6.4000000000000004        10.400000000000000       0.51342937228400165     
   6.4000000000000004        11.200000000000001       0.52723440322714921     
   6.4000000000000004        12.000000000000000       0.56213370764959647     
   6.4000000000000004        12.800000000000001       0.54732125667470022     
   6.4000000000000004        13.600000000000001       0.55402902960299960     
   6.4000000000000004        14.400000000000000       0.55961889649599583     
   6.4000000000000004        15.200000000000001       0.56300944590511071     
   6.4000000000000004        16.000000000000000       0.56596547135863084     
   6.4000000000000004        16.800000000000001       0.56980104266076081     
   6.4000000000000004        17.600000000000001       0.56970417836888421     
   6.4000000000000004        18.400000000000002       0.56947494533746856     
   6.4000000000000004        19.200000000000003       0.57305727119970773     
   6.4000000000000004        20.000000000000000       0.57089683596282992     
   6.4000000000000004        20.800000000000001       0.57013375998411453     
   6.4000000000000004        21.600000000000001       0.57006782483538476     
   6.4000000000000004        22.400000000000002       0.56936759924591529     
   6.4000000000000004        23.200000000000003       0.56944595506729079     
   6.4000000000000004        24.000000000000000       0.57273715925830515     
   6.4000000000000004        24.800000000000001       0.59436914513730665     
   6.4000000000000004        25.600000000000001       0.61278490142087549     
   6.4000000000000004        26.400000000000002       0.62478250867142648     
   6.4000000000000004        27.200000000000003       0.47127433375601091     
   6.4000000000000004        28.000000000000000        1.4791525048525282     
   6.4000000000000004        28.800000000000001        1.6791559487318903     
   6.4000000000000004        29.600000000000001        1.9557553861290216     
   6.4000000000000004        30.400000000000002        2.1690861277075451     
   6.4000000000000004        31.200000000000003        2.3318522983456558     
   6.4000000000000004        32.000000000000000        2.4311929803085541     
   6.4000000000000004        32.800000000000004        2.4709618455571842     
   6.4000000000000004        33.600000000000001        2.4765554073914644     
   6.4000000000000004        34.399999999999999        2.4720228133972624     
   6.4000000000000004        35.200000000000003        2.4638963695308980     
   6.4000000000000004        36.000000000000000        2.4407473392848735     
   6.4000000000000004        36.800000000000004        2.3614405079668170     
   6.4000000000000004        37.600000000000001        2.1987826036671207     
   6.4000000000000004        38.400000000000006        1.9302141492770444     
   6.4000000000000004        39.200000000000003        1.5442929272970973     
   6.4000000000000004        40.000000000000000       0.63590322403124466     
   6.4000000000000004        40.800000000000004       0.76289071295376221     
   6.4000000000000004        41.600000000000001       0.54116733849799692     
   6.4000000000000004        42.400000000000006       0.57956352490148788     
   6.4000000000000004        43.200000000000003       0.65911867263616408     
   6.4000000000000004        44.000000000000000       0.64775373613072740     
   6.4000000000000004        44.800000000000004        1.5354816873887649     
   6.4000000000000004        45.600000000000001        1.9330869264096684     
   6.4000000000000004        46.400000000000006        2.1975257476008085     
   6.4000000000000004        47.200000000000003        2.3613457471689117     
   6.4000000000000004        48.000000000000000        2.4472652491617399     
   6.4000000000000004        48.800000000000004        2.4735464711784605     
   6.4000000000000004        49.600000000000001        2.4712399004488654     
   6.4000000000000004        50.400000000000006        2.4694414349697213     
   6.4000000000000004        51.200000000000003        2.4685920719940349     
   6.4000000000000004        52.000000000000000        2.4632864593726622     
   6.4000000000000004        52.800000000000004        2.4452266104511970     
   6.4000000000000004        53.600000000000001        2.4492211212834003     
   6.4000000000000004        54.400000000000006        2.4575328373837055     
   6.4000000000000004        55.200000000000003        2.4607100461542188     
   6.4000000000000004        56.000000000000000        2.4596501094046990     
   6.4000000000000004        56.800000000000004        2.4575979509719388     
   6.4000000000000004        57.600000000000001        2.4546536918070783     
   6.4000000000000004        58.400000000000006        2.4538277712521479     
   6.4000000000000004        59.200000000000003        2.4539922017155038     
   6.4000000000000004        60.000000000000000        2.4569051334593031     
   6.4000000000000004        60.800000000000004        2.4600827272997323     
   6.4000000000000004        61.600000000000001        2.4678049195812140     
   6.4000000000000004        62.400000000000006        2.4688811035030298     
   6.4000000000000004        63.200000000000003        2.4698443406950781     
   6.4000000000000004        64.000000000000000        2.4726933322259659     
   6.4000000000000004        64.799999999999997        2.4718564654756250     
   6.4000000000000004        65.600000000000009        2.4700916154866612     
   6.4000000000000004        66.400000000000006        2.4647205227029341     
   6.4000000000000004        67.200000000000003        2.4575654886814058     
   6.4000000000000004        68.000000000000000        2.4508246801060034     
   6.4000000000000004        68.799999999999997        2.4588315025285370     
   6.4000000000000004        69.600000000000009        2.4531474724756324     
   6.4000000000000004        70.400000000000006        2.4435215648649833     
   6.4000000000000004        71.200000000000003        2.4351300864365091     
   6.4000000000000004        72.000000000000000        2.4338873510481425     
   6.4000000000000004        72.799999999999997        2.4323913405027753     
   6.4000000000000004        73.600000000000009        2.4447148150860096     
   6.4000000000000004        74.400000000000006        2.4798476201941191     
   6.4000000000000004        75.200000000000003        2.4158623007223068     
   6.4000000000000004        76.000000000000000        2.4374041770103587     
   6.4000000000000004        76.800000000000011        2.4528735175249103     
   6.4000000000000004        77.600000000000009        2.4674660615792998     
   6.4000000000000004        78.400000000000006        2.4768403927523628     
   6.4000000000000004        79.200000000000003        2.4778770577653324     
   6.4000000000000004        80.000000000000000        2.4708414346006702     
   6.4000000000000004        80.800000000000011        2.4636068298561500     
   6.4000000000000004        81.600000000000009        2.4595884718305996     
   6.4000000000000004        82.400000000000006        2.4589397955505601     
   6.4000000000000004        83.200000000000003        2.4578806726916009     
   6.4000000000000004        84.000000000000000        2.4608769898188876     
   6.4000000000000004        84.800000000000011        2.4652525513650159     
   6.4000000000000004        85.600000000000009        2.4680533306761152     
   6.4000000000000004        86.400000000000006        2.4709782900495032     
   6.4000000000000004        87.200000000000003        2.4701229689614150     
   6.4000000000000004        88.000000000000000        2.4633173282131020     
   6.4000000000000004        88.800000000000011        2.4307774569047318     
   6.4000000000000004        89.600000000000009        2.4721924584989203     
   6.4000000000000004        90.400000000000006        2.3861596840090340     
   6.4000000000000004        91.200000000000003        2.2567899429786062     
   6.4000000000000004        92.000000000000000        2.0647064094855505     
   6.4000000000000004        92.800000000000011        1.8218137553010292     
   6.4000000000000004        93.600000000000009        1.5256688941040233     
   6.4000000000000004        94.400000000000006       0.57200673521600731     
   6.4000000000000004        95.200000000000003       0.50615777058244871     
   6.4000000000000004        96.000000000000000       0.68941703041916569     
   6.4000000000000004        96.800000000000011       0.58044759475769492     
   6.4000000000000004        97.600000000000009       0.59198002142762218     
   6.4000000000000004        98.400000000000006       0.61623073211481438     
   6.4000000000000004        99.200000000000003       0.62381095608077708     
   6.4000000000000004        100.00000000000000       0.64131110825573745     
   6.4000000000000004        100.80000000000001       0.66480075317073684     
   6.4000000000000004        101.60000000000001        1.5159149881044061     
   6.4000000000000004        102.40000000000001        1.8891961135308841     

   7.2000000000000002       0.80000000000000004        2.2185298633970705     
   7.2000000000000002        1.6000000000000001        2.3615237144906041     
   7.2000000000000002        2.4000000000000004        2.4425069510823940     
   7.2000000000000002        3.2000000000000002        2.4700983437009492     
   7.2000000000000002        4.0000000000000000        2.4779375445203096     
   7.2000000000000002        4.8000000000000007        2.4815995096387913     
   7.2000000000000002        5.6000000000000005        2.4823459844481142     
   7.2000000000000002        6.4000000000000004        2.4526187824013301     
   7.2000000000000002        7.2000000000000002        2.3562984078528419     
   7.2000000000000002        8.0000000000000000        2.1704519624981167     
   7.2000000000000002        8.8000000000000007        1.8886416067346352     
   7.2000000000000002        9.6000000000000014        1.5548710684340992     
   7.2000000000000002        10.400000000000000       0.52836382312531560     
   7.2000000000000002        11.200000000000001       0.66396128837567581     
   7.2000000000000002        12.000000000000000       0.58886343717600287     
   7.2000000000000002        12.800000000000001       0.56531044542916686     
   7.2000000000000002        13.600000000000001       0.56088108420122251     
   7.2000000000000002        14.400000000000000       0.56634480615851979     
   7.2000000000000002        15.200000000000001       0.57234960452289085     
   7.2000000000000002        16.000000000000000       0.57608227183588101     
   7.2000000000000002        16.800000000000001       0.57786644856182490     
   7.2000000000000002        17.600000000000001       0.57809752300014394     
   7.2000000000000002        18.400000000000002       0.57788919752206402     
   7.2000000000000002        19.200000000000003       0.57808295049360425     
   7.2000000000000002        20.000000000000000       0.57814034800701664     
   7.2000000000000002        20.800000000000001       0.57822578200520536     
   7.2000000000000002        21.600000000000001       0.57702194585499855     
   7.2000000000000002        22.400000000000002       0.57619052994800557     
   7.2000000000000002        23.200000000000003       0.57362590270162828     
   7.2000000000000002        24.000000000000000       0.57385479010807205     
   7.2000000000000002        24.800000000000001       0.57340986045952091     
   7.2000000000000002        25.600000000000001       0.60465094315805246     
   7.2000000000000002        26.400000000000002       0.67237105118788421     
   7.2000000000000002        27.200000000000003       0.78353642221873243     
   7.2000000000000002        28.000000000000000       0.58955168183347040     
   7.2000000000000002        28.800000000000001        1.5078430444211808     
   7.2000000000000002        29.600000000000001        1.6971479437820987     
   7.2000000000000002        30.400000000000002        2.0018051552701954     
   7.2000000000000002        31.200000000000003        2.2310024619106916     
   7.2000000000000002        32.000000000000000        2.3864374254000236     
   7.2000000000000002        32.800000000000004        2.4585812334443560     
   7.2000000000000002        33.600000000000001        2.4727976618469518     
   7.2000000000000002        34.399999999999999        2.4701529378081122     
   7.2000000000000002        35.200000000000003        2.4632028153966923     
   7.2000000000000002        36.000000000000000        2.4400124199786641     
   7.2000000000000002        36.800000000000004        2.3584768780941325     
   7.2000000000000002        37.600000000000001        2.1835079061254730     
   7.2000000000000002        38.400000000000006        1.9014861760832114     
   7.2000000000000002        39.200000000000003        1.5371402277860995     
   7.2000000000000002        40.000000000000000       0.52235193031121208     
   7.2000000000000002        40.800000000000004       0.51889840038953827     
   7.2000000000000002        41.600000000000001       0.56246145282070770     
   7.2000000000000002        42.400000000000006       0.57754675841691505     
   7.2000000000000002        43.200000000000003       0.54653069517875252     
   7.2000000000000002        44.000000000000000       0.56440961371833243     
   7.2000000000000002        44.800000000000004        1.5247920250353484     
   7.2000000000000002        45.600000000000001        1.9027427075977104     
   7.2000000000000002        46.400000000000006        2.1825375258267639     
   7.2000000000000002        47.200000000000003        2.3591243085280200     
   7.2000000000000002        48.000000000000000        2.4458554038312883     
   7.2000000000000002        48.800000000000004        2.4732493061915699     
   7.2000000000000002        49.600000000000001        2.4725725484074812     
   7.2000000000000002        50.400000000000006        2.4690813742923412     
   7.2000000000000002        51.200000000000003        2.4686902597501788     
   7.2000000000000002        52.000000000000000        2.4651964051792405     
   7.2000000000000002        52.800000000000004        2.4491382248141162     
   7.2000000000000002        53.600000000000001        2.4556690925194085     
   7.2000000000000002        54.400000000000006        2.4632843913250722     
   7.2000000000000002        55.200000000000003        2.4638175309708976     
   7.2000000000000002        56.000000000000000        2.4616532697047706     
   7.2000000000000002        56.800000000000004        2.4597236131613038     
   7.2000000000000002        57.600000000000001        2.4567651823427541     
   7.2000000000000002        58.400000000000006        2.4558926760476263     
   7.2000000000000002        59.200000000000003        2.4568726055143677     
   7.2000000000000002        60.000000000000000        2.4589172825763739     
   7.2000000000000002        60.800000000000004        2.4633160336184079     
   7.2000000000000002        61.600000000000001        2.4676078771211505     
   7.2000000000000002        62.400000000000006        2.4700511790792898     
   7.2000000000000002        63.200000000000003        2.4711978179015683     
   7.2000000000000002        64.000000000000000        2.4717141565053731     
   7.2000000000000002        64.799999999999997        2.4698969872291552     
   7.2000000000000002        65.600000000000009        2.4643404897703425     
   7.2000000000000002        66.400000000000006        2.4578777911806173     
   7.2000000000000002        67.200000000000003        2.4410019038808706     
   7.2000000000000002        68.000000000000000        2.4152345115618412     
   7.2000000000000002        68.799999999999997        2.3648065724371929     
   7.2000000000000002        69.600000000000009        2.3210894115988259     
   7.2000000000000002        70.400000000000006        2.2938128268842339     
   7.2000000000000002        71.200000000000003        2.2805391366799799     
   7.2000000000000002        72.000000000000000        2.2744485282148257     
   7.2000000000000002        72.799999999999997        2.2762599634556135     
   7.2000000000000002        73.600000000000009        2.2924320707426902     
   7.2000000000000002        74.400000000000006        2.3358631353972261     
   7.2000000000000002        75.200000000000003        2.3959077333140422     
   7.2000000000000002        76.000000000000000        2.4501581614539285     
   7.2000000000000002        76.800000000000011        2.4908317546666709     
   7.2000000000000002        77.600000000000009        2.4417149183214164     
   7.2000000000000002        78.400000000000006        2.4714649566016855     
   7.2000000000000002        79.200000000000003        2.4807704375158717     
   7.2000000000000002        80.000000000000000        2.4771703825216322     
   7.2000000000000002        80.800000000000011        2.4695560957187253     
   7.2000000000000002        81.600000000000009        2.4643889812388231     
   7.2000000000000002        82.400000000000006        2.4594480602258928     
   7.2000000000000002        83.200000000000003        2.4601652401734384     
   7.2000000000000002        84.000000000000000        2.4620663242864880     
   7.2000000000000002        84.800000000000011        2.4641596883560530     
   7.2000000000000002        85.600000000000009        2.4652841387828870     
   7.2000000000000002        86.400000000000006        2.4694802714454296     
   7.2000000000000002        87.200000000000003        2.4698161124489544     
   7.2000000000000002        88.000000000000000        2.4647572666981215     
   7.2000000000000002        88.800000000000011        2.4374080554011490     
   7.2000000000000002        89.600000000000009        2.4850998474563490     
   7.2000000000000002        90.400000000000006        2.4064472491926594     
   7.2000000000000002        91.200000000000003        2.2834562207766309     
   7.2000000000000002        92.000000000000000        2.1003865572957245     
   7.2000000000000002        92.800000000000011        1.8460055614591511     
   7.2000000000000002        93.600000000000009        1.5288757486114439     
   7.2000000000000002        94.400000000000006       0.55338478672887437     
   7.2000000000000002        95.200000000000003       0.50629138617638392     
   7.2000000000000002        96.000000000000000       0.69381612515542013     
   7.2000000000000002        96.800000000000011       0.59974418343944991     
   7.2000000000000002        97.600000000000009       0.61446327949369650     
   7.2000000000000002        98.400000000000006       0.63180495774142043     
   7.2000000000000002        99.200000000000003       0.64925275747885691     
   7.2000000000000002        100.00000000000000       0.56765956246489802     
   7.2000000000000002        100.80000000000001        1.4998530213762273     
   7.2000000000000002        101.60000000000001        1.6848434654829574     
   7.2000000000000002        102.40000000000001        2.0040320271758514     

   8.0000000000000000       0.80000000000000004        2.3056404244759441     
   8.0000000000000000        1.6000000000000001        2.4142490089456019     
   8.0000000000000000        2.4000000000000004        2.4672463206958315     
   8.0000000000000000        3.2000000000000002        2.4349996970405057     
   8.0000000000000000        4.0000000000000000        2.4428880155822208     
   8.0000000000000000        4.8000000000000007        2.4473341592469735     
   8.0000000000000000        5.6000000000000005        2.4418387136125310     
   8.0000000000000000        6.4000000000000004        2.4590215409450398     
   8.0000000000000000        7.2000000000000002        2.3549331668891460     
   8.0000000000000000        8.0000000000000000        2.1592684963849447     
   8.0000000000000000        8.8000000000000007        1.8730269729356248     
   8.0000000000000000        9.6000000000000014        1.5544696812793288     
   8.0000000000000000        10.400000000000000       0.51382573042881774     
   8.0000000000000000        11.200000000000001       0.65458524142980201     
   8.0000000000000000        12.000000000000000       0.58907308125491287     
   8.0000000000000000        12.800000000000001       0.57542621757270485     
   8.0000000000000000        13.600000000000001       0.57713292387096304     
   8.0000000000000000        14.400000000000000       0.58185872021450169     
   8.0000000000000000        15.200000000000001       0.58841321859077766     
   8.0000000000000000        16.000000000000000       0.58996757881239315     
   8.0000000000000000        16.800000000000001       0.58776602658854171     
   8.0000000000000000        17.600000000000001       0.58816762496597463     
   8.0000000000000000        18.400000000000002       0.58462385505493797     
   8.0000000000000000        19.200000000000003       0.58522307834813303     
   8.0000000000000000        20.000000000000000       0.58254797573422501     
   8.0000000000000000        20.800000000000001       0.58142858972345401     
   8.0000000000000000        21.600000000000001       0.58155651529023966     
   8.0000000000000000        22.400000000000002       0.58079818783554737     
   8.0000000000000000        23.200000000000003       0.57660471071543673     
   8.0000000000000000        24.000000000000000       0.57542000011466587     
   8.0000000000000000        24.800000000000001       0.57650488559646607     
   8.0000000000000000        25.600000000000001       0.57341686780704559     
   8.0000000000000000        26.400000000000002       0.68841838756472695     
   8.0000000000000000        27.200000000000003       0.44757318365217769     
   8.0000000000000000        28.000000000000000       0.54366715276003197     
   8.0000000000000000        28.800000000000001       0.67028172689486853     
   8.0000000000000000        29.600000000000001        1.4985491396063586     
   8.0000000000000000        30.400000000000002        1.7631018195498789     
   8.0000000000000000        31.200000000000003        2.1122124842926229     
   8.0000000000000000        32.000000000000000        2.3331446474625182     
   8.0000000000000000        32.800000000000004        2.4430044538469464     
   8.0000000000000000        33.600000000000001        2.4726752762056541     
   8.0000000000000000        34.399999999999999        2.4726231809035011     
   8.0000000000000000        35.200000000000003        2.4650852869613114     
   8.0000000000000000        36.000000000000000        2.4429852821530971     
   8.0000000000000000        36.800000000000004        2.3614551701804709     
   8.0000000000000000        37.600000000000001        2.1842421242877665     
   8.0000000000000000        38.400000000000006        1.9005982397743106     
   8.0000000000000000        39.200000000000003        1.5394104066996368     
   8.0000000000000000        40.000000000000000       0.54182418476011496     
   8.0000000000000000        40.800000000000004       0.53831118288494229     
   8.0000000000000000        41.600000000000001       0.55054448586901306     
   8.0000000000000000        42.400000000000006       0.55133249754553915     
   8.0000000000000000        43.200000000000003       0.52840395273815344     
   8.0000000000000000        44.000000000000000       0.55069531936383742     
   8.0000000000000000        44.800000000000004        1.5310218812775922     
   8.0000000000000000        45.600000000000001        1.9016859636252883     
   8.0000000000000000        46.400000000000006        2.1827463860319529     
   8.0000000000000000        47.200000000000003        2.3616480121575565     
   8.0000000000000000        48.000000000000000        2.4487443260131641     
   8.0000000000000000        48.800000000000004        2.4732094631935677     
   8.0000000000000000        49.600000000000001        2.4720436521075499     
   8.0000000000000000        50.400000000000006        2.4670811852973697     
   8.0000000000000000        51.200000000000003        2.4645349583841458     
   8.0000000000000000        52.000000000000000        2.4543681615948580     
   8.0000000000000000        52.800000000000004        2.4563804993868437     
   8.0000000000000000        53.600000000000001        2.4638897385347720     
   8.0000000000000000        54.400000000000006        2.4665628590367796     
   8.0000000000000000        55.200000000000003        2.4661279606017241     
   8.0000000000000000        56.000000000000000        2.4626136964014180     
   8.0000000000000000        56.800000000000004        2.4602583219476575     
   8.0000000000000000        57.600000000000001        2.4580129699833297     
   8.0000000000000000        58.400000000000006        2.4574879153619813     
   8.0000000000000000        59.200000000000003        2.4626058202475467     
   8.0000000000000000        60.000000000000000        2.4612784561719852     
   8.0000000000000000        60.800000000000004        2.4654022579557973     
   8.0000000000000000        61.600000000000001        2.4690991271768254     
   8.0000000000000000        62.400000000000006        2.4687180794498409     
   8.0000000000000000        63.200000000000003        2.4730295982064026     
   8.0000000000000000        64.000000000000000        2.4701751094515108     
   8.0000000000000000        64.799999999999997        2.4666662545264919     
   8.0000000000000000        65.600000000000009        2.4593003110592582     
   8.0000000000000000        66.400000000000006        2.4429143739525916     
   8.0000000000000000        67.200000000000003        2.3881634853971629     
   8.0000000000000000        68.000000000000000        2.2543835945321655     
   8.0000000000000000        68.799999999999997        2.1068921960389093     
   8.0000000000000000        69.600000000000009        2.0134722148717041     
   8.0000000000000000        70.400000000000006        1.9751439867559464     
   8.0000000000000000        71.200000000000003        1.9617775718580293     
   8.0000000000000000        72.000000000000000        1.9583817487797359     
   8.0000000000000000        72.799999999999997        1.9649543037632646     
   8.0000000000000000        73.600000000000009        1.9885683624539636     
   8.0000000000000000        74.400000000000006        2.0565447469433864     
   8.0000000000000000        75.200000000000003        2.1740312894124352     
   8.0000000000000000        76.000000000000000        2.3036241245448523     
   8.0000000000000000        76.800000000000011        2.4057189166652866     
   8.0000000000000000        77.600000000000009        2.4820027764765613     
   8.0000000000000000        78.400000000000006        2.4522810680947034     
   8.0000000000000000        79.200000000000003        2.4779042702620440     
   8.0000000000000000        80.000000000000000        2.4806504932986915     
   8.0000000000000000        80.800000000000011        2.4748257553807669     
   8.0000000000000000        81.600000000000009        2.4705126042697683     
   8.0000000000000000        82.400000000000006        2.4641327182677450     
   8.0000000000000000        83.200000000000003        2.4628842198488576     
   8.0000000000000000        84.000000000000000        2.4632861534656416     
   8.0000000000000000        84.800000000000011        2.4642998661468178     
   8.0000000000000000        85.600000000000009        2.4662862558055867     
   8.0000000000000000        86.400000000000006        2.4676836726438167     
   8.0000000000000000        87.200000000000003        2.4687681810325741     
   8.0000000000000000        88.000000000000000        2.4639814656362793     
   8.0000000000000000        88.800000000000011        2.4504532347182084     
   8.0000000000000000        89.600000000000009        2.4064750473580325     
   8.0000000000000000        90.400000000000006        2.4375168158370668     
   8.0000000000000000        91.200000000000003        2.3252096153744506     
   8.0000000000000000        92.000000000000000        2.1534607743403638     
   8.0000000000000000        92.800000000000011        1.9049735703022275     
   8.0000000000000000        93.600000000000009        1.5265642004943045     
   8.0000000000000000        94.400000000000006       0.68542077186695061     
   8.0000000000000000        95.200000000000003       0.61396782403063810     
   8.0000000000000000        96.000000000000000       0.73037266519403998     
   8.0000000000000000        96.800000000000011       0.64004370857425519     
   8.0000000000000000        97.600000000000009       0.65738139255267125     
   8.0000000000000000        98.400000000000006       0.56980476173175321     
   8.0000000000000000        99.200000000000003       0.57402299787291311     
   8.0000000000000000        100.00000000000000        1.4967057771859633     
   8.0000000000000000        100.80000000000001        1.6472855103438580     
   8.0000000000000000        101.60000000000001        1.9298471694521349     
   8.0000000000000000        102.40000000000001        2.1411549574504249     

   8.8000000000000007       0.80000000000000004        2.3869572570056117     
   8.8000000000000007        1.6000000000000001        2.4574727578403124     
   8.8000000000000007        2.4000000000000004        2.4340757249498046     
   8.8000000000000007        3.2000000000000002        2.4515757630561024     
   8.8000000000000007        4.0000000000000000        2.4626996337431288     
   8.8000000000000007        4.8000000000000007        2.4624078916346237     
   8.8000000000000007        5.6000000000000005        2.4535668044371279     
   8.8000000000000007        6.4000000000000004        2.4661201260474344     
   8.8000000000000007        7.2000000000000002        2.3573489937338019     
   8.8000000000000007        8.0000000000000000        2.1598300210271839     
   8.8000000000000007        8.8000000000000007        1.8739442618098077     
   8.8000000000000007        9.6000000000000014        1.5592901070855507     
   8.8000000000000007        10.400000000000000       0.51974403568152316     
   8.8000000000000007        11.200000000000001       0.64314006733422890     
   8.8000000000000007        12.000000000000000       0.57014576623679913     
   8.8000000000000007        12.800000000000001       0.56582665135950150     
   8.8000000000000007        13.600000000000001       0.57603793441445317     
   8.8000000000000007        14.400000000000000       0.58869761066596815     
   8.8000000000000007        15.200000000000001       0.59772582891565884     
   8.8000000000000007        16.000000000000000       0.60174399619862828     
   8.8000000000000007        16.800000000000001       0.60430642244300126     
   8.8000000000000007        17.600000000000001       0.60480742673192089     
   8.8000000000000007        18.400000000000002       0.60517129195857922     
   8.8000000000000007        19.200000000000003       0.60085596214138914     
   8.8000000000000007        20.000000000000000       0.59955167399891796     
   8.8000000000000007        20.800000000000001       0.59706075779476786     
   8.8000000000000007        21.600000000000001       0.59399838865485100     
   8.8000000000000007        22.400000000000002       0.59080811826749147     
   8.8000000000000007        23.200000000000003       0.57963705703141377     
   8.8000000000000007        24.000000000000000       0.57497371147249776     
   8.8000000000000007        24.800000000000001       0.57242344969511627     
   8.8000000000000007        25.600000000000001       0.60075445280732453     
   8.8000000000000007        26.400000000000002       0.74884505320549044     
   8.8000000000000007        27.200000000000003       0.51901033082096248     
   8.8000000000000007        28.000000000000000       0.63773867296850484     
   8.8000000000000007        28.800000000000001       0.59140652210301314     
   8.8000000000000007        29.600000000000001       0.77383683963012917     
   8.8000000000000007        30.400000000000002        1.5223351683463899     
   8.8000000000000007        31.200000000000003        2.0116286812020774     
   8.8000000000000007        32.000000000000000        2.2874404986945076     
   8.8000000000000007        32.800000000000004        2.4306173599349514     
   8.8000000000000007        33.600000000000001        2.4763973614874319     
   8.8000000000000007        34.399999999999999        2.4756311252941332     
   8.8000000000000007        35.200000000000003        2.4685424945277745     
   8.8000000000000007        36.000000000000000        2.4491435750208748     
   8.8000000000000007        36.800000000000004        2.3699206530350332     
   8.8000000000000007        37.600000000000001        2.1924487059722759     
   8.8000000000000007        38.400000000000006        1.9076245352834187     
   8.8000000000000007        39.200000000000003        1.5381333657302543     
   8.8000000000000007        40.000000000000000       0.54974907008455898     
   8.8000000000000007        40.800000000000004       0.54678489531943242     
   8.8000000000000007        41.600000000000001       0.56738201747607830     
   8.8000000000000007        42.400000000000006       0.55765022858636404     
   8.8000000000000007        43.200000000000003       0.54208701655376634     
   8.8000000000000007        44.000000000000000       0.56035304083768844     
   8.8000000000000007        44.800000000000004        1.5279929932025385     
   8.8000000000000007        45.600000000000001        1.9072585305835446     
   8.8000000000000007        46.400000000000006        2.1920710686716611     
   8.8000000000000007        47.200000000000003        2.3703778657012284     
   8.8000000000000007        48.000000000000000        2.4536294418775193     
   8.8000000000000007        48.800000000000004        2.4731035076501606     
   8.8000000000000007        49.600000000000001        2.4686094178938549     
   8.8000000000000007        50.400000000000006        2.4622410822676399     
   8.8000000000000007        51.200000000000003        2.4502741932705949     
   8.8000000000000007        52.000000000000000        2.4547908486677650     
   8.8000000000000007        52.800000000000004        2.4618267209815787     
   8.8000000000000007        53.600000000000001        2.4651444500478754     
   8.8000000000000007        54.400000000000006        2.4641651906094362     
   8.8000000000000007        55.200000000000003        2.4634909576295594     
   8.8000000000000007        56.000000000000000        2.4621026288801384     
   8.8000000000000007        56.800000000000004        2.4607382715803698     
   8.8000000000000007        57.600000000000001        2.4597019797972894     
   8.8000000000000007        58.400000000000006        2.4593692797437865     
   8.8000000000000007        59.200000000000003        2.4614382241810313     
   8.8000000000000007        60.000000000000000        2.4652845313875340     
   8.8000000000000007        60.800000000000004        2.4674165355197162     
   8.8000000000000007        61.600000000000001        2.4700003810827718     
   8.8000000000000007        62.400000000000006        2.4718051096084590     
   8.8000000000000007        63.200000000000003        2.4717258030528679     
   8.8000000000000007        64.000000000000000        2.4671915968520901     
   8.8000000000000007        64.799999999999997        2.4617153497027924     
   8.8000000000000007        65.600000000000009        2.4543592644663885     
   8.8000000000000007        66.400000000000006        2.4199438346433428     
   8.8000000000000007        67.200000000000003        2.2597086928430574     
   8.8000000000000007        68.000000000000000        1.9527372793101838     
   8.8000000000000007        68.799999999999997        1.6372123160211882     
   8.8000000000000007        69.600000000000009        1.5569121972192952     
   8.8000000000000007        70.400000000000006        1.5610538807518159     
   8.8000000000000007        71.200000000000003        1.5591811655915253     
   8.8000000000000007        72.000000000000000        1.5575823144935914     
   8.8000000000000007        72.799999999999997        1.5602698885053130     
   8.8000000000000007        73.600000000000009        1.5586138643697602     
   8.8000000000000007        74.400000000000006        1.5983232675247243     
   8.8000000000000007        75.200000000000003        1.8461439645632289     
   8.8000000000000007        76.000000000000000        2.0946115939383541     
   8.8000000000000007        76.800000000000011        2.2763018356322782     
   8.8000000000000007        77.600000000000009        2.4124927277635595     
   8.8000000000000007        78.400000000000006        2.4180276445017439     
   8.8000000000000007        79.200000000000003        2.4675998438134648     
   8.8000000000000007        80.000000000000000        2.4811358533678392     
   8.8000000000000007        80.800000000000011        2.4763167206714876     
   8.8000000000000007        81.600000000000009        2.4700064644316950     
   8.8000000000000007        82.400000000000006        2.4654131025358019     
   8.8000000000000007        83.200000000000003        2.4646058097171339     
   8.8000000000000007        84.000000000000000        2.4639393816971875     
   8.8000000000000007        84.800000000000011        2.4639074391808227     
   8.8000000000000007        85.600000000000009        2.4616037949776661     
   8.8000000000000007        86.400000000000006        2.4644371159684084     
   8.8000000000000007        87.200000000000003        2.4649310838963445     
   8.8000000000000007        88.000000000000000        2.4633822690846991     
   8.8000000000000007        88.800000000000011        2.4587659960456674     
   8.8000000000000007        89.600000000000009        2.4255120757166106     
   8.8000000000000007        90.400000000000006        2.4646804476743895     
   8.8000000000000007        91.200000000000003        2.3691786395921413     
   8.8000000000000007        92.000000000000000        2.2308360803591936     
   8.8000000000000007        92.800000000000011        2.0187071465461948     
   8.8000000000000007        93.600000000000009        1.7182913081333906     
   8.8000000000000007        94.400000000000006        1.5055981567204462     
   8.8000000000000007        95.200000000000003       0.63454332062208252     
   8.8000000000000007        96.000000000000000       0.64067912421231543     
   8.8000000000000007        96.800000000000011       0.59383570469367697     
   8.8000000000000007        97.600000000000009       0.60502174063700087     
   8.8000000000000007        98.400000000000006       0.70709732487912369     
   8.8000000000000007        99.200000000000003        1.4790406795870572     
   8.8000000000000007        100.00000000000000        1.6542350171260205     
   8.8000000000000007        100.80000000000001        1.9206953970497007     
   8.8000000000000007        101.60000000000001        2.1115995338178863     
   8.8000000000000007        102.40000000000001        2.2682589644221314     

   9.6000000000000014       0.80000000000000004        2.4468453992409263     
   9.6000000000000014        1.6000000000000001        2.4272414982277017     
   9.6000000000000014        2.4000000000000004        2.4517030426340685     
   9.6000000000000014        3.2000000000000002        2.4658171306153749     
   9.6000000000000014        4.0000000000000000        2.4736099900943986     
   9.6000000000000014        4.8000000000000007        2.4704055976827486     
   9.6000000000000014        5.6000000000000005        2.4566561382598198     
   9.6000000000000014        6.4000000000000004        2.4673920548026538     
   9.6000000000000014        7.2000000000000002        2.3613300315724466     
   9.6000000000000014        8.0000000000000000        2.1678447915300265     
   9.6000000000000014        8.8000000000000007        1.8873448061792328     
   9.6000000000000014        9.6000000000000014        1.5392903204286701     
   9.6000000000000014        10.400000000000000       0.50303262541077998     
   9.6000000000000014        11.200000000000001       0.74476549925981783     
   9.6000000000000014        12.000000000000000       0.67767837826984001     
   9.6000000000000014        12.800000000000001       0.67306878257390557     
   9.6000000000000014        13.600000000000001       0.68080975939994193     
   9.6000000000000014        14.400000000000000       0.68793988570958287     
   9.6000000000000014        15.200000000000001       0.69181549491748529     
   9.6000000000000014        16.000000000000000       0.69128368332356172     
   9.6000000000000014        16.800000000000001       0.69154383638685968     
   9.6000000000000014        17.600000000000001       0.69027121723089546     
   9.6000000000000014        18.400000000000002       0.69405565308480321     
   9.6000000000000014        19.200000000000003       0.69690459319311659     
   9.6000000000000014        20.000000000000000       0.70621646379997938     
   9.6000000000000014        20.800000000000001       0.71474386544372637     
   9.6000000000000014        21.600000000000001       0.68246753501831003     
   9.6000000000000014        22.400000000000002       0.61637752594027961     
   9.6000000000000014        23.200000000000003       0.58506048394810684     
   9.6000000000000014        24.000000000000000       0.57200092070571795     
   9.6000000000000014        24.800000000000001       0.59975324125049756     
   9.6000000000000014        25.600000000000001       0.71541821929978466     
   9.6000000000000014        26.400000000000002       0.42794814381575957     
   9.6000000000000014        27.200000000000003       0.56514574582504751     
   9.6000000000000014        28.000000000000000       0.63670286548025701     
   9.6000000000000014        28.800000000000001       0.50614787881405066     
   9.6000000000000014        29.600000000000001       0.60219267215918360     
   9.6000000000000014        30.400000000000002        1.5104100814009425     
   9.6000000000000014        31.200000000000003        1.9611847560636109     
   9.6000000000000014        32.000000000000000        2.2574827221487204     
   9.6000000000000014        32.800000000000004        2.4194903623449000     
   9.6000000000000014        33.600000000000001        2.4769561225724694     
   9.6000000000000014        34.399999999999999        2.4783828677318165     
   9.6000000000000014        35.200000000000003        2.4720058529138518     
   9.6000000000000014        36.000000000000000        2.4560839223181179     
   9.6000000000000014        36.800000000000004        2.3798152334915126     
   9.6000000000000014        37.600000000000001        2.2039704872237182     
   9.6000000000000014        38.400000000000006        1.9158020012834693     
   9.6000000000000014        39.200000000000003        1.5390463201654230     
   9.6000000000000014        40.000000000000000       0.56012769062817269     
   9.6000000000000014        40.800000000000004       0.56097731363785874     
   9.6000000000000014        41.600000000000001       0.58220665091025792     
   9.6000000000000014        42.400000000000006       0.57250202971495179     
   9.6000000000000014        43.200000000000003       0.55644173680333719     
   9.6000000000000014        44.000000000000000       0.57295594539452765     
   9.6000000000000014        44.800000000000004        1.5301867824687760     
   9.6000000000000014        45.600000000000001        1.9177143232605627     
   9.6000000000000014        46.400000000000006        2.2054531705474520     
   9.6000000000000014        47.200000000000003        2.3833047893289327     
   9.6000000000000014        48.000000000000000        2.4602690970106171     
   9.6000000000000014        48.800000000000004        2.4716426785980317     
   9.6000000000000014        49.600000000000001        2.4625617957569457     
   9.6000000000000014        50.400000000000006        2.4477131556549829     
   9.6000000000000014        51.200000000000003        2.4517666616090712     
   9.6000000000000014        52.000000000000000        2.4603793746860125     
   9.6000000000000014        52.800000000000004        2.4645057815442240     
   9.6000000000000014        53.600000000000001        2.4635107500078002     
   9.6000000000000014        54.400000000000006        2.4625523658497639     
   9.6000000000000014        55.200000000000003        2.4608361626126327     
   9.6000000000000014        56.000000000000000        2.4600689392122836     
   9.6000000000000014        56.800000000000004        2.4597923193061018     
   9.6000000000000014        57.600000000000001        2.4614648781712978     
   9.6000000000000014        58.400000000000006        2.4619742711569774     
   9.6000000000000014        59.200000000000003        2.4637279908459839     
   9.6000000000000014        60.000000000000000        2.4658350283528723     
   9.6000000000000014        60.800000000000004        2.4697792253046522     
   9.6000000000000014        61.600000000000001        2.4713314496228738     
   9.6000000000000014        62.400000000000006        2.4724831989470211     
   9.6000000000000014        63.200000000000003        2.4707962771492151     
   9.6000000000000014        64.000000000000000        2.4641018772953922     
   9.6000000000000014        64.799999999999997        2.4632616729251331     
   9.6000000000000014        65.600000000000009        2.4623179216364446     
   9.6000000000000014        66.400000000000006        2.3730915945838902     
   9.6000000000000014        67.200000000000003        2.1218604769519591     
   9.6000000000000014        68.000000000000000        1.6301717415335197     
   9.6000000000000014        68.799999999999997       0.53290926586344967     
   9.6000000000000014        69.600000000000009       0.58011290609917532     
   9.6000000000000014        70.400000000000006       0.55016405266438773     
   9.6000000000000014        71.200000000000003       0.53374638388647255     
   9.6000000000000014        72.000000000000000       0.51656757255680741     
   9.6000000000000014        72.799999999999997       0.53424211468558647     
   9.6000000000000014        73.600000000000009       0.55802947627838384     
   9.6000000000000014        74.400000000000006       0.53594311686961882     
   9.6000000000000014        75.200000000000003        1.5177592093929124     
   9.6000000000000014        76.000000000000000        1.8132440608729881     
   9.6000000000000014        76.800000000000011        2.0943127995341873     
   9.6000000000000014        77.600000000000009        2.3070199487106740     
   9.6000000000000014        78.400000000000006        2.4520809450113119     
   9.6000000000000014        79.200000000000003        2.4456905679454581     
   9.6000000000000014        80.000000000000000        2.4730629442315819     
   9.6000000000000014        80.800000000000011        2.4740683945151329     
   9.6000000000000014        81.600000000000009        2.4689831719954336     
   9.6000000000000014        82.400000000000006        2.4635712901463633     
   9.6000000000000014        83.200000000000003        2.4620860570285901     
   9.6000000000000014        84.000000000000000        2.4615577515494156     
   9.6000000000000014        84.800000000000011        2.4618607656287628     
   9.6000000000000014        85.600000000000009        2.4613605259585460     
   9.6000000000000014        86.400000000000006        2.4599615127252559     
   9.6000000000000014        87.200000000000003        2.4608540304259510     
   9.6000000000000014        88.000000000000000        2.4607519779995184     
   9.6000000000000014        88.800000000000011        2.4600664895377302     
   9.6000000000000014        89.600000000000009        2.4381572291235858     
   9.6000000000000014        90.400000000000006        2.4893977247878927     
   9.6000000000000014        91.200000000000003        2.4220614526147979     
   9.6000000000000014        92.000000000000000        2.3196955454419776     
   9.6000000000000014        92.800000000000011        2.1652744322313726     
   9.6000000000000014        93.600000000000009        1.9683160566455622     
   9.6000000000000014        94.400000000000006        1.7214176830013681     
   9.6000000000000014        95.200000000000003        1.5147957577647702     
   9.6000000000000014        96.000000000000000        1.5013036305900413     
   9.6000000000000014        96.800000000000011        1.4840557398275573     
   9.6000000000000014        97.600000000000009        1.4758171210542697     
   9.6000000000000014        98.400000000000006        1.5002831203838605     
   9.6000000000000014        99.200000000000003        1.6999374114509009     
   9.6000000000000014        100.00000000000000        1.9474204068153425     
   9.6000000000000014        100.80000000000001        2.1175557486699965     
   9.6000000000000014        101.60000000000001        2.2589048596198764     
   9.6000000000000014        102.40000000000001        2.3721211465398602     

   10.400000000000000       0.80000000000000004        2.4246886717809848     
   10.400000000000000        1.6000000000000001        2.4460225735681553     
   10.400000000000000        2.4000000000000004        2.4605537966312370     
   10.400000000000000        3.2000000000000002        2.4703498354639595     
   10.400000000000000        4.0000000000000000        2.4748399942434909     
   10.400000000000000        4.8000000000000007        2.4666787580454410     
   10.400000000000000        5.6000000000000005        2.4535918800736698     
   10.400000000000000        6.4000000000000004        2.4648433469313988     
   10.400000000000000        7.2000000000000002        2.3672412416368172     
   10.400000000000000        8.0000000000000000        2.1791501886755404     
   10.400000000000000        8.8000000000000007        1.9054834664212874     
   10.400000000000000        9.6000000000000014        1.5089460778646682     
   10.400000000000000        10.400000000000000       0.66655648802054079     
   10.400000000000000        11.200000000000001       0.52890821499913110     
   10.400000000000000        12.000000000000000       0.55579431462485918     
   10.400000000000000        12.800000000000001       0.55666571831355416     
   10.400000000000000        13.600000000000001       0.59191613886414551     
   10.400000000000000        14.400000000000000       0.65215824555837865     
   10.400000000000000        15.200000000000001       0.69081590758840350     
   10.400000000000000        16.000000000000000       0.68806666332375233     
   10.400000000000000        16.800000000000001       0.68120562249436978     
   10.400000000000000        17.600000000000001       0.67776501235180686     
   10.400000000000000        18.400000000000002       0.65679254310717583     
   10.400000000000000        19.200000000000003       0.65068040232580415     
   10.400000000000000        20.000000000000000       0.62878032559055952     
   10.400000000000000        20.800000000000001       0.59079748429377166     
   10.400000000000000        21.600000000000001       0.47307222921528908     
   10.400000000000000        22.400000000000002       0.79744419741342232     
   10.400000000000000        23.200000000000003       0.71870967630351845     
   10.400000000000000        24.000000000000000       0.69257202196158285     
   10.400000000000000        24.800000000000001       0.75083694611218021     
   10.400000000000000        25.600000000000001       0.43228384801747577     
   10.400000000000000        26.400000000000002       0.54679125428247766     
   10.400000000000000        27.200000000000003       0.58403365414907360     
   10.400000000000000        28.000000000000000       0.64351000961072158     
   10.400000000000000        28.800000000000001       0.50913810177965690     
   10.400000000000000        29.600000000000001       0.60720428538597948     
   10.400000000000000        30.400000000000002        1.5054417146515919     
   10.400000000000000        31.200000000000003        1.9461667888410292     
   10.400000000000000        32.000000000000000        2.2395820292639455     
   10.400000000000000        32.800000000000004        2.4106802316016274     
   10.400000000000000        33.600000000000001        2.4721713827153891     
   10.400000000000000        34.399999999999999        2.4776197686001886     
   10.400000000000000        35.200000000000003        2.4725550826594733     
   10.400000000000000        36.000000000000000        2.4595098833536952     
   10.400000000000000        36.800000000000004        2.3887284290620081     
   10.400000000000000        37.600000000000001        2.2176031509369198     
   10.400000000000000        38.400000000000006        1.9255144263704294     
   10.400000000000000        39.200000000000003        1.5389722507693666     
   10.400000000000000        40.000000000000000       0.57247560960324595     
   10.400000000000000        40.800000000000004       0.57402148131569519     
   10.400000000000000        41.600000000000001       0.59579307705315687     
   10.400000000000000        42.400000000000006       0.58610724753761312     
   10.400000000000000        43.200000000000003       0.56897579833794565     
   10.400000000000000        44.000000000000000       0.58486013385062041     
   10.400000000000000        44.800000000000004        1.5223278577264299     
   10.400000000000000        45.600000000000001        1.9285398283604314     
   10.400000000000000        46.400000000000006        2.2206829907086578     
   10.400000000000000        47.200000000000003        2.3945122121079798     
   10.400000000000000        48.000000000000000        2.4644948458222338     
   10.400000000000000        48.800000000000004        2.4667052392354045     
   10.400000000000000        49.600000000000001        2.4460337268128565     
   10.400000000000000        50.400000000000006        2.4484743355583993     
   10.400000000000000        51.200000000000003        2.4580637165975436     
   10.400000000000000        52.000000000000000        2.4638242513306041     
   10.400000000000000        52.800000000000004        2.4629174666078937     
   10.400000000000000        53.600000000000001        2.4611899439401479     
   10.400000000000000        54.400000000000006        2.4605279569305067     
   10.400000000000000        55.200000000000003        2.4600699924479987     
   10.400000000000000        56.000000000000000        2.4605805462426247     
   10.400000000000000        56.800000000000004        2.4609388755363488     
   10.400000000000000        57.600000000000001        2.4628496364352230     
   10.400000000000000        58.400000000000006        2.4649967966910267     
   10.400000000000000        59.200000000000003        2.4665985433521005     
   10.400000000000000        60.000000000000000        2.4684749999927047     
   10.400000000000000        60.800000000000004        2.4701335558038982     
   10.400000000000000        61.600000000000001        2.4714484595830397     
   10.400000000000000        62.400000000000006        2.4738454859062240     
   10.400000000000000        63.200000000000003        2.4699388587629989     
   10.400000000000000        64.000000000000000        2.4623383680727180     
   10.400000000000000        64.799999999999997        2.4648491744778180     
   10.400000000000000        65.600000000000009        2.4581424021012195     
   10.400000000000000        66.400000000000006        2.3338885192164591     
   10.400000000000000        67.200000000000003        2.0394581468159272     
   10.400000000000000        68.000000000000000        1.5008332616149929     
   10.400000000000000        68.799999999999997       0.69370664186474096     
   10.400000000000000        69.600000000000009       0.60899064189565966     
   10.400000000000000        70.400000000000006       0.61240450731867646     
   10.400000000000000        71.200000000000003       0.60037562524383326     
   10.400000000000000        72.000000000000000       0.60643253812983189     
   10.400000000000000        72.799999999999997       0.61772378599530320     
   10.400000000000000        73.600000000000009       0.66409343737523130     
   10.400000000000000        74.400000000000006       0.79674999470178132     
   10.400000000000000        75.200000000000003       0.51596083830257666     
   10.400000000000000        76.000000000000000        1.5515336559756296     
   10.400000000000000        76.800000000000011        1.8488269274531635     
   10.400000000000000        77.600000000000009        2.1748834489482736     
   10.400000000000000        78.400000000000006        2.3912412338407729     
   10.400000000000000        79.200000000000003        2.4191615662284969     
   10.400000000000000        80.000000000000000        2.4644615885052876     
   10.400000000000000        80.800000000000011        2.4702953280985791     
   10.400000000000000        81.600000000000009        2.4650238626370027     
   10.400000000000000        82.400000000000006        2.4603858322788628     
   10.400000000000000        83.200000000000003        2.4596265046412076     
   10.400000000000000        84.000000000000000        2.4613181088593601     
   10.400000000000000        84.800000000000011        2.4621042828163957     
   10.400000000000000        85.600000000000009        2.4590218406860571     
   10.400000000000000        86.400000000000006        2.4586125632091225     
   10.400000000000000        87.200000000000003        2.4576940199914921     
   10.400000000000000        88.000000000000000        2.4580390864618367     
   10.400000000000000        88.800000000000011        2.4595769040251088     
   10.400000000000000        89.600000000000009        2.4530602771033143     
   10.400000000000000        90.400000000000006        2.4245274125084690     
   10.400000000000000        91.200000000000003        2.4769690002466964     
   10.400000000000000        92.000000000000000        2.4027035844982918     
   10.400000000000000        92.800000000000011        2.3020833415713646     
   10.400000000000000        93.600000000000009        2.1746320808183142     
   10.400000000000000        94.400000000000006        2.0380802724228437     
   10.400000000000000        95.200000000000003        1.9284142852905550     
   10.400000000000000        96.000000000000000        1.8743042045286658     
   10.400000000000000        96.800000000000011        1.8662478285535544     
   10.400000000000000        97.600000000000009        1.8812836951053182     
   10.400000000000000        98.400000000000006        1.9344000344158174     
   10.400000000000000        99.200000000000003        2.0382382526727949     
   10.400000000000000        100.00000000000000        2.1654758756159977     
   10.400000000000000        100.80000000000001        2.2780549655067932     
   10.400000000000000        101.60000000000001        2.3738776294016626     
   10.400000000000000        102.40000000000001        2.4438608879811938     

   11.200000000000001       0.80000000000000004        2.4435309245045911     
   11.200000000000001        1.6000000000000001        2.4536104327536132     
   11.200000000000001        2.4000000000000004        2.4642310434847721     
   11.200000000000001        3.2000000000000002        2.4718142460327228     
   11.200000000000001        4.0000000000000000        2.4744636940517601     
   11.200000000000001        4.8000000000000007        2.4649920707488895     
   11.200000000000001        5.6000000000000005        2.4531331289862170     
   11.200000000000001        6.4000000000000004        2.4680451748426879     
   11.200000000000001        7.2000000000000002        2.3751858225409350     
   11.200000000000001        8.0000000000000000        2.1938730466239753     
   11.200000000000001        8.8000000000000007        1.9244891032763627     
   11.200000000000001        9.6000000000000014        1.5088846378740393     
   11.200000000000001        10.400000000000000       0.67395271017084446     
   11.200000000000001        11.200000000000001       0.59714524299915184     
   11.200000000000001        12.000000000000000       0.64014510035022276     
   11.200000000000001        12.800000000000001       0.65610328152780806     
   11.200000000000001        13.600000000000001       0.71390388025014251     
   11.200000000000001        14.400000000000000       0.40878622459638125     
   11.200000000000001        15.200000000000001       0.52206364357235890     
   11.200000000000001        16.000000000000000       0.55027542595220824     
   11.200000000000001        16.800000000000001       0.54778766893336039     
   11.200000000000001        17.600000000000001       0.55843711668974660     
   11.200000000000001        18.400000000000002       0.56414764545518303     
   11.200000000000001        19.200000000000003       0.56889819029418787     
   11.200000000000001        20.000000000000000       0.56671605189760343     
   11.200000000000001        20.800000000000001       0.54374684809070839     
   11.200000000000001        21.600000000000001       0.75626481188881667     
   11.200000000000001        22.400000000000002       0.65434265934552571     
   11.200000000000001        23.200000000000003       0.59418579837495467     
   11.200000000000001        24.000000000000000       0.60194472339787686     
   11.200000000000001        24.800000000000001       0.59862118339106751     
   11.200000000000001        25.600000000000001       0.58284267245003685     
   11.200000000000001        26.400000000000002       0.58968494890223744     
   11.200000000000001        27.200000000000003       0.60582262870815107     
   11.200000000000001        28.000000000000000       0.65820371350826912     
   11.200000000000001        28.800000000000001       0.52531311543520087     
   11.200000000000001        29.600000000000001       0.62638421475686290     
   11.200000000000001        30.400000000000002        1.5119528455251225     
   11.200000000000001        31.200000000000003        1.9357647948177159     
   11.200000000000001        32.000000000000000        2.2235519882167258     
   11.200000000000001        32.800000000000004        2.4000467677645263     
   11.200000000000001        33.600000000000001        2.4696589517370682     
   11.200000000000001        34.399999999999999        2.4764407530241441     
   11.200000000000001        35.200000000000003        2.4738142315716356     
   11.200000000000001        36.000000000000000        2.4645328939355928     
   11.200000000000001        36.800000000000004        2.3986732796900023     
   11.200000000000001        37.600000000000001        2.2303947867710376     
   11.200000000000001        38.400000000000006        1.9364952277641927     
   11.200000000000001        39.200000000000003        1.5295411003872741     
   11.200000000000001        40.000000000000000       0.58477226659866499     
   11.200000000000001        40.800000000000004       0.58558820106775900     
   11.200000000000001        41.600000000000001       0.60704995450408150     
   11.200000000000001        42.400000000000006       0.59726885283705722     
   11.200000000000001        43.200000000000003       0.58065425899681455     
   11.200000000000001        44.000000000000000       0.59770767333263131     
   11.200000000000001        44.800000000000004        1.5259532704938934     
   11.200000000000001        45.600000000000001        1.9391348635907277     
   11.200000000000001        46.400000000000006        2.2367854962552971     
   11.200000000000001        47.200000000000003        2.4082710928570505     
   11.200000000000001        48.000000000000000        2.4629877091318519     
   11.200000000000001        48.800000000000004        2.4527799369026280     
   11.200000000000001        49.600000000000001        2.4469974679627877     
   11.200000000000001        50.400000000000006        2.4558161712589897     
   11.200000000000001        51.200000000000003        2.4637340108600352     
   11.200000000000001        52.000000000000000        2.4639441215241642     
   11.200000000000001        52.800000000000004        2.4614210409550119     
   11.200000000000001        53.600000000000001        2.4592062701268707     
   11.200000000000001        54.400000000000006        2.4585454318067028     
   11.200000000000001        55.200000000000003        2.4600759913141022     
   11.200000000000001        56.000000000000000        2.4611962744842315     
   11.200000000000001        56.800000000000004        2.4630096371310128     
   11.200000000000001        57.600000000000001        2.4657283861652934     
   11.200000000000001        58.400000000000006        2.4678410138878055     
   11.200000000000001        59.200000000000003        2.4696808332360107     
   11.200000000000001        60.000000000000000        2.4699847127622863     
   11.200000000000001        60.800000000000004        2.4707796897990435     
   11.200000000000001        61.600000000000001        2.4720558221472526     
   11.200000000000001        62.400000000000006        2.4729120506832660     
   11.200000000000001        63.200000000000003        2.4696943933862352     
   11.200000000000001        64.000000000000000        2.4618834655390871     
   11.200000000000001        64.799999999999997        2.4643982333919521     
   11.200000000000001        65.600000000000009        2.4540319234399055     
   11.200000000000001        66.400000000000006        2.3136329361957459     
   11.200000000000001        67.200000000000003        2.0124289715199630     
   11.200000000000001        68.000000000000000        1.4983988415015803     
   11.200000000000001        68.799999999999997       0.70302706219295585     
   11.200000000000001        69.600000000000009       0.58999041709887645     
   11.200000000000001        70.400000000000006       0.56803888309002426     
   11.200000000000001        71.200000000000003       0.56380438395976906     
   11.200000000000001        72.000000000000000       0.55505808068985407     
   11.200000000000001        72.799999999999997       0.59163878338554199     
   11.200000000000001        73.600000000000009       0.72186609414063740     
   11.200000000000001        74.400000000000006       0.43527580511866648     
   11.200000000000001        75.200000000000003       0.52774614202753134     
   11.200000000000001        76.000000000000000       0.65282511835920742     
   11.200000000000001        76.800000000000011        1.6095460846191263     
   11.200000000000001        77.600000000000009        2.0616347460409918     
   11.200000000000001        78.400000000000006        2.3362688528563282     
   11.200000000000001        79.200000000000003        2.4773995995298028     
   11.200000000000001        80.000000000000000        2.4613614656243521     
   11.200000000000001        80.800000000000011        2.4678956266038425     
   11.200000000000001        81.600000000000009        2.4636228031189749     
   11.200000000000001        82.400000000000006        2.4581074763668482     
   11.200000000000001        83.200000000000003        2.4573415438529040     
   11.200000000000001        84.000000000000000        2.4599291917715580     
   11.200000000000001        84.800000000000011        2.4617345923364438     
   11.200000000000001        85.600000000000009        2.4605195340062065     
   11.200000000000001        86.400000000000006        2.4586834658932939     
   11.200000000000001        87.200000000000003        2.4562293445471712     
   11.200000000000001        88.000000000000000        2.4575552234612514     
   11.200000000000001        88.800000000000011        2.4611887185910182     
   11.200000000000001        89.600000000000009        2.4611752170762635     
   11.200000000000001        90.400000000000006        2.4518569109119479     
   11.200000000000001        91.200000000000003        2.4236452306949041     
   11.200000000000001        92.000000000000000        2.4731226268722430     
   11.200000000000001        92.800000000000011        2.4071068664961661     
   11.200000000000001        93.600000000000009        2.3330972704259780     
   11.200000000000001        94.400000000000006        2.2582622864606301     
   11.200000000000001        95.200000000000003        2.1984934861527243     
   11.200000000000001        96.000000000000000        2.1633856598503067     
   11.200000000000001        96.800000000000011        2.1518601900508516     
   11.200000000000001        97.600000000000009        2.1653937583073661     
   11.200000000000001        98.400000000000006        2.2027946765720361     
   11.200000000000001        99.200000000000003        2.2617263979149946     
   11.200000000000001        100.00000000000000        2.3317183935058843     
   11.200000000000001        100.80000000000001        2.3994557194795685     
   11.200000000000001        101.60000000000001        2.4524117536902086     
   11.200000000000001        102.40000000000001        2.4303224532982131     

   12.000000000000000       0.80000000000000004        2.4522258466111113     
   12.000000000000000        1.6000000000000001        2.4566116586922706     
   12.000000000000000        2.4000000000000004        2.4656939546336765     
   12.000000000000000        3.2000000000000002        2.4738985474703301     
   12.000000000000000        4.0000000000000000        2.4750104186179742     
   12.000000000000000        4.8000000000000007        2.4656438440241124     
   12.000000000000000        5.6000000000000005        2.4534534264565750     
   12.000000000000000        6.4000000000000004        2.4674850174757861     
   12.000000000000000        7.2000000000000002        2.3852630216031221     
   12.000000000000000        8.0000000000000000        2.2100785505299441     
   12.000000000000000        8.8000000000000007        1.9439135784288677     
   12.000000000000000        9.6000000000000014        1.5092685980367149     
   12.000000000000000        10.400000000000000       0.61863280047280378     
   12.000000000000000        11.200000000000001       0.56705393827132078     
   12.000000000000000        12.000000000000000       0.60179930331621145     
   12.000000000000000        12.800000000000001       0.61430926592234303     
   12.000000000000000        13.600000000000001       0.65424537336550381     
   12.000000000000000        14.400000000000000       0.78240927161056528     
   12.000000000000000        15.200000000000001       0.46836656380243691     
   12.000000000000000        16.000000000000000       0.52051064363529231     
   12.000000000000000        16.800000000000001       0.51676420336738216     
   12.000000000000000        17.600000000000001       0.50238897457004983     
   12.000000000000000        18.400000000000002       0.49516873639359188     
   12.000000000000000        19.200000000000003       0.51875787955970543     
   12.000000000000000        20.000000000000000       0.56424327373806005     
   12.000000000000000        20.800000000000001       0.57108435896748611     
   12.000000000000000        21.600000000000001       0.63570684996849092     
   12.000000000000000        22.400000000000002       0.63376174380122574     
   12.000000000000000        23.200000000000003       0.59575778443114868     
   12.000000000000000        24.000000000000000       0.56313628217851486     
   12.000000000000000        24.800000000000001       0.43137736787936232     
   12.000000000000000        25.600000000000001       0.73483298561909804     
   12.000000000000000        26.400000000000002       0.69134821462795504     
   12.000000000000000        27.200000000000003       0.70132841304395421     
   12.000000000000000        28.000000000000000       0.74078423647766134     
   12.000000000000000        28.800000000000001       0.57521634640681696     
   12.000000000000000        29.600000000000001       0.66626949083143949     
   12.000000000000000        30.400000000000002        1.5060267563048195     
   12.000000000000000        31.200000000000003        1.9052682597312522     
   12.000000000000000        32.000000000000000        2.1915288110180322     
   12.000000000000000        32.800000000000004        2.3851812330610040     
   12.000000000000000        33.600000000000001        2.4690083981105322     
   12.000000000000000        34.399999999999999        2.4784983238398506     
   12.000000000000000        35.200000000000003        2.4782326439945468     
   12.000000000000000        36.000000000000000        2.4706872475758348     
   12.000000000000000        36.800000000000004        2.4100886969939488     
   12.000000000000000        37.600000000000001        2.2430310443775729     
   12.000000000000000        38.400000000000006        1.9454639059623651     
   12.000000000000000        39.200000000000003        1.5293719910300290     
   12.000000000000000        40.000000000000000       0.59327429871865023     
   12.000000000000000        40.800000000000004       0.59689164286965413     
   12.000000000000000        41.600000000000001       0.61275304837079436     
   12.000000000000000        42.400000000000006       0.61024157915401001     
   12.000000000000000        43.200000000000003       0.59392958077343272     
   12.000000000000000        44.000000000000000       0.60362901521054124     
   12.000000000000000        44.800000000000004        1.5232398961977138     
   12.000000000000000        45.600000000000001        1.9496636497021660     
   12.000000000000000        46.400000000000006        2.2503775707674811     
   12.000000000000000        47.200000000000003        2.4242718335377433     
   12.000000000000000        48.000000000000000        2.4902794175209975     
   12.000000000000000        48.800000000000004        2.4853428932773354     
   12.000000000000000        49.600000000000001        2.4833188023023314     
   12.000000000000000        50.400000000000006        2.4922201343882979     
   12.000000000000000        51.200000000000003        2.4962877513737260     
   12.000000000000000        52.000000000000000        2.4956546637178554     
   12.000000000000000        52.800000000000004        2.4935923264731623     
   12.000000000000000        53.600000000000001        2.4840304287903412     
   12.000000000000000        54.400000000000006        2.4668300870246305     
   12.000000000000000        55.200000000000003        2.4592212920930114     
   12.000000000000000        56.000000000000000        2.4615351054856367     
   12.000000000000000        56.800000000000004        2.4645836114277992     
   12.000000000000000        57.600000000000001        2.4675942852412303     
   12.000000000000000        58.400000000000006        2.4698525925305908     
   12.000000000000000        59.200000000000003        2.4711128402294698     
   12.000000000000000        60.000000000000000        2.4701888024963283     
   12.000000000000000        60.800000000000004        2.4708484060802416     
   12.000000000000000        61.600000000000001        2.4715566742753849     
   12.000000000000000        62.400000000000006        2.4715696072779809     
   12.000000000000000        63.200000000000003        2.4689788723649762     
   12.000000000000000        64.000000000000000        2.4614674700163608     
   12.000000000000000        64.799999999999997        2.4633448874032218     
   12.000000000000000        65.600000000000009        2.4490537263840975     
   12.000000000000000        66.400000000000006        2.3068090165030655     
   12.000000000000000        67.200000000000003        2.0067858660137454     
   12.000000000000000        68.000000000000000        1.5537126564111654     
   12.000000000000000        68.799999999999997       0.39692553973707972     
   12.000000000000000        69.600000000000009       0.74539717568352903     
   12.000000000000000        70.400000000000006       0.70265421225488867     
   12.000000000000000        71.200000000000003       0.66476547719453405     
   12.000000000000000        72.000000000000000       0.62947910157162856     
   12.000000000000000        72.799999999999997       0.71948397887729854     
   12.000000000000000        73.600000000000009       0.44507455992874068     
   12.000000000000000        74.400000000000006       0.57049497550729855     
   12.000000000000000        75.200000000000003       0.58004064013195922     
   12.000000000000000        76.000000000000000       0.55638002060368141     
   12.000000000000000        76.800000000000011        1.5562442376507359     
   12.000000000000000        77.600000000000009        2.0046837313110952     
   12.000000000000000        78.400000000000006        2.3016460938908465     
   12.000000000000000        79.200000000000003        2.4622043451739812     
   12.000000000000000        80.000000000000000        2.4583552748090072     
   12.000000000000000        80.800000000000011        2.4684875015817549     
   12.000000000000000        81.600000000000009        2.4654408804305623     
   12.000000000000000        82.400000000000006        2.4589039154971730     
   12.000000000000000        83.200000000000003        2.4571227364523858     
   12.000000000000000        84.000000000000000        2.4598021106812644     
   12.000000000000000        84.800000000000011        2.4616333222451736     
   12.000000000000000        85.600000000000009        2.4613627310177209     
   12.000000000000000        86.400000000000006        2.4592238837662923     
   12.000000000000000        87.200000000000003        2.4568485228142003     
   12.000000000000000        88.000000000000000        2.4559957056207540     
   12.000000000000000        88.800000000000011        2.4602814068149814     
   12.000000000000000        89.600000000000009        2.4638905995055480     
   12.000000000000000        90.400000000000006        2.4635922474504044     
   12.000000000000000        91.200000000000003        2.4536496254116109     
   12.000000000000000        92.000000000000000        2.4261935737716072     
   12.000000000000000        92.800000000000011        2.4823739771552371     
   12.000000000000000        93.600000000000009        2.4358157205896158     
   12.000000000000000        94.400000000000006        2.3982619375789453     
   12.000000000000000        95.200000000000003        2.3695336449989215     
   12.000000000000000        96.000000000000000        2.3495487805843047     
   12.000000000000000        96.800000000000011        2.3410622622249964     
   12.000000000000000        97.600000000000009        2.3502674246512885     
   12.000000000000000        98.400000000000006        2.3724343116054545     
   12.000000000000000        99.200000000000003        2.4041955030579176     
   12.000000000000000        100.00000000000000        2.4405853405660145     
   12.000000000000000        100.80000000000001        2.4731705564796020     
   12.000000000000000        101.60000000000001        2.4429246853355089     
   12.000000000000000        102.40000000000001        2.4505793225933785     

   12.800000000000001       0.80000000000000004        2.4556691948313545     
   12.800000000000001        1.6000000000000001        2.4581385785218397     
   12.800000000000001        2.4000000000000004        2.4672290043787042     
   12.800000000000001        3.2000000000000002        2.4745311266520251     
   12.800000000000001        4.0000000000000000        2.4759613652550878     
   12.800000000000001        4.8000000000000007        2.4681930048626635     
   12.800000000000001        5.6000000000000005        2.4555633648443638     
   12.800000000000001        6.4000000000000004        2.4720969434532312     
   12.800000000000001        7.2000000000000002        2.3964728839208971     
   12.800000000000001        8.0000000000000000        2.2279243583978969     
   12.800000000000001        8.8000000000000007        1.9605231243138157     
   12.800000000000001        9.6000000000000014        1.5153951872650193     
   12.800000000000001        10.400000000000000       0.60669538211477181     
   12.800000000000001        11.200000000000001       0.54520152210064665     
   12.800000000000001        12.000000000000000       0.58337869152152166     
   12.800000000000001        12.800000000000001       0.59703271058832408     
   12.800000000000001        13.600000000000001       0.59697967835616828     
   12.800000000000001        14.400000000000000       0.63248195853223643     
   12.800000000000001        15.200000000000001       0.70180548608765081     
   12.800000000000001        16.000000000000000       0.71700298622565739     
   12.800000000000001        16.800000000000001       0.72070779518451045     
   12.800000000000001        17.600000000000001       0.72254603274717144     
   12.800000000000001        18.400000000000002       0.71690746318219234     
   12.800000000000001        19.200000000000003       0.77662495627484573     
   12.800000000000001        20.000000000000000       0.42684021229781954     
   12.800000000000001        20.800000000000001       0.50645889591010274     
   12.800000000000001        21.600000000000001       0.55852707254004230     
   12.800000000000001        22.400000000000002       0.60857042935084771     
   12.800000000000001        23.200000000000003       0.50669652691071776     
   12.800000000000001        24.000000000000000       0.43292655823315040     
   12.800000000000001        24.800000000000001       0.73638942493963744     
   12.800000000000001        25.600000000000001       0.62608754970832481     
   12.800000000000001        26.400000000000002       0.59358725570269433     
   12.800000000000001        27.200000000000003       0.62037834294423055     
   12.800000000000001        28.000000000000000       0.65584480861885186     
   12.800000000000001        28.800000000000001       0.69557914489631611     
   12.800000000000001        29.600000000000001       0.58000808028123108     
   12.800000000000001        30.400000000000002        1.5119869701367437     
   12.800000000000001        31.200000000000003        1.7826462123190763     
   12.800000000000001        32.000000000000000        2.1353733315262295     
   12.800000000000001        32.800000000000004        2.3645778263900055     
   12.800000000000001        33.600000000000001        2.4608898226401923     
   12.800000000000001        34.399999999999999        2.4758200401280233     
   12.800000000000001        35.200000000000003        2.4753591566487487     
   12.800000000000001        36.000000000000000        2.4732612800250062     
   12.800000000000001        36.800000000000004        2.4208776156487977     
   12.800000000000001        37.600000000000001        2.2573528257441500     
   12.800000000000001        38.400000000000006        1.9543101155333049     
   12.800000000000001        39.200000000000003        1.5288283204839896     
   12.800000000000001        40.000000000000000       0.60375429677397097     
   12.800000000000001        40.800000000000004       0.60589816382943285     
   12.800000000000001        41.600000000000001       0.62447208780413188     
   12.800000000000001        42.400000000000006       0.62721097852766228     
   12.800000000000001        43.200000000000003       0.60528342417421599     
   12.800000000000001        44.000000000000000       0.61615886247755547     
   12.800000000000001        44.800000000000004        1.5187047956905406     
   12.800000000000001        45.600000000000001        1.9597185602683758     
   12.800000000000001        46.400000000000006        2.2623338201366701     
   12.800000000000001        47.200000000000003        2.4475682921808244     
   12.800000000000001        48.000000000000000        2.3999580119088608     
   12.800000000000001        48.800000000000004        2.4245558149985165     
   12.800000000000001        49.600000000000001        2.4279463463674973     
   12.800000000000001        50.400000000000006        2.4345288644738536     
   12.800000000000001        51.200000000000003        2.4349527605809822     
   12.800000000000001        52.000000000000000        2.4321686436158458     
   12.800000000000001        52.800000000000004        2.4293453069712956     
   12.800000000000001        53.600000000000001        2.4088522579569718     
   12.800000000000001        54.400000000000006        2.5041728239139833     
   12.800000000000001        55.200000000000003        2.4713329109230862     
   12.800000000000001        56.000000000000000        2.4639326798346537     
   12.800000000000001        56.800000000000004        2.4669234143442216     
   12.800000000000001        57.600000000000001        2.4696345595751161     
   12.800000000000001        58.400000000000006        2.4710115092045912     
   12.800000000000001        59.200000000000003        2.4715201249480319     
   12.800000000000001        60.000000000000000        2.4704400841791978     
   12.800000000000001        60.800000000000004        2.4700780166915761     
   12.800000000000001        61.600000000000001        2.4706877344299478     
   12.800000000000001        62.400000000000006        2.4708189912036489     
   12.800000000000001        63.200000000000003        2.4682278479052808     
   12.800000000000001        64.000000000000000        2.4608894789965690     
   12.800000000000001        64.799999999999997        2.4642759610815759     
   12.800000000000001        65.600000000000009        2.4496649354414144     
   12.800000000000001        66.400000000000006        2.3081064277596179     
   12.800000000000001        67.200000000000003        2.0078457396588623     
   12.800000000000001        68.000000000000000        1.5818616092104549     
   12.800000000000001        68.799999999999997       0.51783016410829086     
   12.800000000000001        69.600000000000009       0.49587267026932896     
   12.800000000000001        70.400000000000006       0.48040446767498018     
   12.800000000000001        71.200000000000003       0.42276016854701848     
   12.800000000000001        72.000000000000000       0.81183636502472312     
   12.800000000000001        72.799999999999997       0.43806463519822847     
   12.800000000000001        73.600000000000009       0.55414854060092977     
   12.800000000000001        74.400000000000006       0.59283838018046220     
   12.800000000000001        75.200000000000003       0.59397678974630108     
   12.800000000000001        76.000000000000000       0.54735367676109281     
   12.800000000000001        76.800000000000011        1.5599356861439588     
   12.800000000000001        77.600000000000009        1.9885205577616318     
   12.800000000000001        78.400000000000006        2.2851465757232945     
   12.800000000000001        79.200000000000003        2.4535953702189732     
   12.800000000000001        80.000000000000000        2.4556103769257764     
   12.800000000000001        80.800000000000011        2.4694240062046569     
   12.800000000000001        81.600000000000009        2.4672796732489752     
   12.800000000000001        82.400000000000006        2.4614913767413307     
   12.800000000000001        83.200000000000003        2.4587662763781362     
   12.800000000000001        84.000000000000000        2.4593446225931861     
   12.800000000000001        84.800000000000011        2.4607887723059299     
   12.800000000000001        85.600000000000009        2.4604964089110766     
   12.800000000000001        86.400000000000006        2.4578157781413861     
   12.800000000000001        87.200000000000003        2.4565097076137028     
   12.800000000000001        88.000000000000000        2.4551094413547108     
   12.800000000000001        88.800000000000011        2.4589349172896293     
   12.800000000000001        89.600000000000009        2.4648213189751673     
   12.800000000000001        90.400000000000006        2.4637365883931182     
   12.800000000000001        91.200000000000003        2.4625485220807630     
   12.800000000000001        92.000000000000000        2.4505486115996562     
   12.800000000000001        92.800000000000011        2.4243704717115002     
   12.800000000000001        93.600000000000009        2.4900076537155522     
   12.800000000000001        94.400000000000006        2.4747619225444213     
   12.800000000000001        95.200000000000003        2.4635678846420483     
   12.800000000000001        96.000000000000000        2.4499985079442204     
   12.800000000000001        96.800000000000011        2.4469670554051124     
   12.800000000000001        97.600000000000009        2.4544888694827685     
   12.800000000000001        98.400000000000006        2.4668786091342612     
   12.800000000000001        99.200000000000003        2.4267444825062801     
   12.800000000000001        100.00000000000000        2.4421994561846243     
   12.800000000000001        100.80000000000001        2.4555868664396043     
   12.800000000000001        101.60000000000001        2.4619447049021574     
   12.800000000000001        102.40000000000001        2.4613440921661867     

   13.600000000000001       0.80000000000000004        2.4573983774846146     
   13.600000000000001        1.6000000000000001        2.4597874672560422     
   13.600000000000001        2.4000000000000004        2.4670070810705749     
   13.600000000000001        3.2000000000000002        2.4733909541544188     
   13.600000000000001        4.0000000000000000        2.4753259535703989     
   13.600000000000001        4.8000000000000007        2.4704950867002156     
   13.600000000000001        5.6000000000000005        2.4584537069684864     
   13.600000000000001        6.4000000000000004        2.4313155528754993     
   13.600000000000001        7.2000000000000002        2.4074693235469034     
   13.600000000000001        8.0000000000000000        2.2479566903357808     
   13.600000000000001        8.8000000000000007        1.9751133964770136     
   13.600000000000001        9.6000000000000014        1.5226341256491847     
   13.600000000000001        10.400000000000000       0.59902149802940152     
   13.600000000000001        11.200000000000001       0.53258818106622163     
   13.600000000000001        12.000000000000000       0.57241655800380398     
   13.600000000000001        12.800000000000001       0.57211151896354895     
   13.600000000000001        13.600000000000001       0.59817288925122902     
   13.600000000000001        14.400000000000000       0.60728996943334668     
   13.600000000000001        15.200000000000001       0.60638554186235027     
   13.600000000000001        16.000000000000000       0.60818799772332910     
   13.600000000000001        16.800000000000001       0.60825943050045284     
   13.600000000000001        17.600000000000001       0.60281385696360557     
   13.600000000000001        18.400000000000002       0.59862578514928533     
   13.600000000000001        19.200000000000003       0.62928488604141553     
   13.600000000000001        20.000000000000000       0.68820883468299932     
   13.600000000000001        20.800000000000001       0.78118725837810588     
   13.600000000000001        21.600000000000001       0.43619915928860858     
   13.600000000000001        22.400000000000002       0.46779034806536113     
   13.600000000000001        23.200000000000003       0.74453958379983043     
   13.600000000000001        24.000000000000000       0.66501948217629447     
   13.600000000000001        24.800000000000001       0.59151146908182306     
   13.600000000000001        25.600000000000001       0.55621494727401521     
   13.600000000000001        26.400000000000002       0.56171081721260274     
   13.600000000000001        27.200000000000003       0.55455049933089096     
   13.600000000000001        28.000000000000000       0.56067674216763164     
   13.600000000000001        28.800000000000001       0.55625494356875804     
   13.600000000000001        29.600000000000001       0.50504601110534630     
   13.600000000000001        30.400000000000002       0.63496757176872642     
   13.600000000000001        31.200000000000003        1.5989676379204232     
   13.600000000000001        32.000000000000000        2.0751545334734072     
   13.600000000000001        32.800000000000004        2.3429170766985941     
   13.600000000000001        33.600000000000001        2.4528359032940057     
   13.600000000000001        34.399999999999999        2.4672728571189588     
   13.600000000000001        35.200000000000003        2.4669711180080083     
   13.600000000000001        36.000000000000000        2.4700608079978785     
   13.600000000000001        36.800000000000004        2.4287075966396183     
   13.600000000000001        37.600000000000001        2.2703103462748899     
   13.600000000000001        38.400000000000006        1.9631343642730454     
   13.600000000000001        39.200000000000003        1.5291666061551312     
   13.600000000000001        40.000000000000000       0.60611195855990985     
   13.600000000000001        40.800000000000004       0.61296154102055278     
   13.600000000000001        41.600000000000001       0.62737260799250860     
   13.600000000000001        42.400000000000006       0.63181150059970859     
   13.600000000000001        43.200000000000003       0.61359140943121770     
   13.600000000000001        44.000000000000000       0.62148148882985077     
   13.600000000000001        44.800000000000004        1.5106351742091952     
   13.600000000000001        45.600000000000001        1.9660918982514954     
   13.600000000000001        46.400000000000006        2.2732487433805861     
   13.600000000000001        47.200000000000003        2.4595184239409327     
   13.600000000000001        48.000000000000000        2.4264521988995051     
   13.600000000000001        48.800000000000004        2.4584459068462921     
   13.600000000000001        49.600000000000001        2.4633491284484617     
   13.600000000000001        50.400000000000006        2.4682790350604042     
   13.600000000000001        51.200000000000003        2.4678701590881023     
   13.600000000000001        52.000000000000000        2.4660991584755965     
   13.600000000000001        52.800000000000004        2.4641685293533846     
   13.600000000000001        53.600000000000001        2.4551984546035017     
   13.600000000000001        54.400000000000006        2.4213164610912501     
   13.600000000000001        55.200000000000003        2.5067794063890667     
   13.600000000000001        56.000000000000000        2.4743130833329610     
   13.600000000000001        56.800000000000004        2.4673934930633972     
   13.600000000000001        57.600000000000001        2.4695436185390580     
   13.600000000000001        58.400000000000006        2.4695916395092272     
   13.600000000000001        59.200000000000003        2.4703237308055330     
   13.600000000000001        60.000000000000000        2.4698769071260331     
   13.600000000000001        60.800000000000004        2.4690733003606571     
   13.600000000000001        61.600000000000001        2.4696559075133555     
   13.600000000000001        62.400000000000006        2.4684962132577226     
   13.600000000000001        63.200000000000003        2.4663136565136670     
   13.600000000000001        64.000000000000000        2.4606151771621478     
   13.600000000000001        64.799999999999997        2.4658087334318028     
   13.600000000000001        65.600000000000009        2.4519827819216404     
   13.600000000000001        66.400000000000006        2.3106991829014483     
   13.600000000000001        67.200000000000003        2.0092346061616895     
   13.600000000000001        68.000000000000000        1.5760133176758886     
   13.600000000000001        68.799999999999997       0.55473439874941488     
   13.600000000000001        69.600000000000009       0.59148512562196465     
   13.600000000000001        70.400000000000006       0.60187665199008644     
   13.600000000000001        71.200000000000003       0.57103425913285033     
   13.600000000000001        72.000000000000000       0.53601103440293674     
   13.600000000000001        72.799999999999997       0.56212772218253071     
   13.600000000000001        73.600000000000009       0.58743635841493747     
   13.600000000000001        74.400000000000006       0.59071440385655971     
   13.600000000000001        75.200000000000003       0.58323337230313010     
   13.600000000000001        76.000000000000000       0.55789638102578831     
   13.600000000000001        76.800000000000011        1.5557851999752179     
   13.600000000000001        77.600000000000009        1.9851544794855431     
   13.600000000000001        78.400000000000006        2.2811741071495026     
   13.600000000000001        79.200000000000003        2.4502282160596902     
   13.600000000000001        80.000000000000000        2.4534024671120451     
   13.600000000000001        80.800000000000011        2.4685959589723168     
   13.600000000000001        81.600000000000009        2.4684978501060866     
   13.600000000000001        82.400000000000006        2.4634939339922570     
   13.600000000000001        83.200000000000003        2.4603877796932805     
   13.600000000000001        84.000000000000000        2.4596437426833191     
   13.600000000000001        84.800000000000011        2.4597810222117662     
   13.600000000000001        85.600000000000009        2.4599514852336424     
   13.600000000000001        86.400000000000006        2.4559857853760412     
   13.600000000000001        87.200000000000003        2.4555119606651821     
   13.600000000000001        88.000000000000000        2.4546945613542532     
   13.600000000000001        88.800000000000011        2.4567772796259248     
   13.600000000000001        89.600000000000009        2.4627036767020702     
   13.600000000000001        90.400000000000006        2.4674746453232688     
   13.600000000000001        91.200000000000003        2.4705951309049148     
   13.600000000000001        92.000000000000000        2.4691325332882843     
   13.600000000000001        92.800000000000011        2.4600633909768037     
   13.600000000000001        93.600000000000009        2.4478504723635797     
   13.600000000000001        94.400000000000006        2.4422099201939331     
   13.600000000000001        95.200000000000003        2.4388980291073961     
   13.600000000000001        96.000000000000000        2.4332667944698798     
   13.600000000000001        96.800000000000011        2.4326939999281265     
   13.600000000000001        97.600000000000009        2.4448593115920709     
   13.600000000000001        98.400000000000006        2.4538732090680742     
   13.600000000000001        99.200000000000003        2.4597107241276328     
   13.600000000000001        100.00000000000000        2.4647200614267031     
   13.600000000000001        100.80000000000001        2.4684096702211944     
   13.600000000000001        101.60000000000001        2.4685861094366679     
   13.600000000000001        102.40000000000001        2.4630977058828227     

   14.400000000000000       0.80000000000000004        2.4560744591053716     
   14.400000000000000        1.6000000000000001        2.4572961192971570     
   14.400000000000000        2.4000000000000004        2.4651406216943377     
   14.400000000000000        3.2000000000000002        2.4708321610101125     
   14.400000000000000        4.0000000000000000        2.4732135543502438     
   14.400000000000000        4.8000000000000007        2.4730851511301792     
   14.400000000000000        5.6000000000000005        2.4638421341018648     
   14.400000000000000        6.4000000000000004        2.4438062140123300     
   14.400000000000000        7.2000000000000002        2.4222313049548951     
   14.400000000000000        8.0000000000000000        2.2667368373338479     
   14.400000000000000        8.8000000000000007        1.9894317842918570     
   14.400000000000000        9.6000000000000014        1.5274422565470669     
   14.400000000000000        10.400000000000000       0.59223405566850418     
   14.400000000000000        11.200000000000001       0.52498195636927303     
   14.400000000000000        12.000000000000000       0.56468385259296650     
   14.400000000000000        12.800000000000001       0.56789399979042687     
   14.400000000000000        13.600000000000001       0.57849065117809517     
   14.400000000000000        14.400000000000000       0.60168401205885236     
   14.400000000000000        15.200000000000001       0.60638008426912360     
   14.400000000000000        16.000000000000000       0.59955467788902872     
   14.400000000000000        16.800000000000001       0.60383576991342014     
   14.400000000000000        17.600000000000001       0.60494109162074716     
   14.400000000000000        18.400000000000002       0.60130460784750650     
   14.400000000000000        19.200000000000003       0.60853986760372081     
   14.400000000000000        20.000000000000000       0.62183649585054912     
   14.400000000000000        20.800000000000001       0.64691376036952042     
   14.400000000000000        21.600000000000001       0.70855743289677720     
   14.400000000000000        22.400000000000002       0.74472050677958990     
   14.400000000000000        23.200000000000003       0.61914197588615316     
   14.400000000000000        24.000000000000000       0.60311706027068201     
   14.400000000000000        24.800000000000001       0.59745698724723928     
   14.400000000000000        25.600000000000001       0.59303026281104976     
   14.400000000000000        26.400000000000002       0.58089707829500759     
   14.400000000000000        27.200000000000003       0.58983455255487405     
   14.400000000000000        28.000000000000000       0.58441308896451438     
   14.400000000000000        28.800000000000001       0.56142239506371427     
   14.400000000000000        29.600000000000001       0.50132424710523704     
   14.400000000000000        30.400000000000002       0.64130779808604599     
   14.400000000000000        31.200000000000003        1.5381957238263475     
   14.400000000000000        32.000000000000000        2.0439818322683707     
   14.400000000000000        32.800000000000004        2.3291997668306994     
   14.400000000000000        33.600000000000001        2.4484528335368738     
   14.400000000000000        34.399999999999999        2.4798728964183807     
   14.400000000000000        35.200000000000003        2.4864089790887145     
   14.400000000000000        36.000000000000000        2.4823543068107052     
   14.400000000000000        36.800000000000004        2.4387042345857868     
   14.400000000000000        37.600000000000001        2.2807133545921694     
   14.400000000000000        38.400000000000006        1.9701107835716150     
   14.400000000000000        39.200000000000003        1.5189207283113495     
   14.400000000000000        40.000000000000000       0.61140008053380535     
   14.400000000000000        40.800000000000004       0.62055905622465279     
   14.400000000000000        41.600000000000001       0.62995621281533754     
   14.400000000000000        42.400000000000006       0.63464099974268828     
   14.400000000000000        43.200000000000003       0.61579916812216851     
   14.400000000000000        44.000000000000000       0.63010253810843164     
   14.400000000000000        44.800000000000004        1.5094465282330112     
   14.400000000000000        45.600000000000001        1.9722513210236459     
   14.400000000000000        46.400000000000006        2.2811671791109482     
   14.400000000000000        47.200000000000003        2.4624062992912417     
   14.400000000000000        48.000000000000000        2.4278255102064787     
   14.400000000000000        48.800000000000004        2.4576901345850173     
   14.400000000000000        49.600000000000001        2.4634489422846420     
   14.400000000000000        50.400000000000006        2.4684050806312050     
   14.400000000000000        51.200000000000003        2.4667450898112881     
   14.400000000000000        52.000000000000000        2.4650490336058639     
   14.400000000000000        52.800000000000004        2.4650409734688750     
   14.400000000000000        53.600000000000001        2.4659393551177065     
   14.400000000000000        54.400000000000006        2.4582407921051423     
   14.400000000000000        55.200000000000003        2.4129744742516408     
   14.400000000000000        56.000000000000000        2.4917788515935486     
   14.400000000000000        56.800000000000004        2.4667130127474470     
   14.400000000000000        57.600000000000001        2.4687018047931857     
   14.400000000000000        58.400000000000006        2.4698718902386503     
   14.400000000000000        59.200000000000003        2.4699739479884411     
   14.400000000000000        60.000000000000000        2.4694878077721278     
   14.400000000000000        60.800000000000004        2.4693222667386800     
   14.400000000000000        61.600000000000001        2.4706573375729866     
   14.400000000000000        62.400000000000006        2.4695554345511410     
   14.400000000000000        63.200000000000003        2.4659481127974781     
   14.400000000000000        64.000000000000000        2.4612102255112283     
   14.400000000000000        64.799999999999997        2.4664854402063461     
   14.400000000000000        65.600000000000009        2.4543452279360523     
   14.400000000000000        66.400000000000006        2.3141236480446175     
   14.400000000000000        67.200000000000003        2.0122729883822954     
   14.400000000000000        68.000000000000000        1.5754310603329846     
   14.400000000000000        68.799999999999997       0.56120397985698145     
   14.400000000000000        69.600000000000009       0.60140418135569218     
   14.400000000000000        70.400000000000006       0.61454742066766010     
   14.400000000000000        71.200000000000003       0.60549975150511703     
   14.400000000000000        72.000000000000000       0.60069113166889998     
   14.400000000000000        72.799999999999997       0.59504075100604670     
   14.400000000000000        73.600000000000009       0.59271010573446248     
   14.400000000000000        74.400000000000006       0.59966583289700348     
   14.400000000000000        75.200000000000003       0.58931875825345870     
   14.400000000000000        76.000000000000000       0.54970664106912659     
   14.400000000000000        76.800000000000011        1.5589871718870141     
   14.400000000000000        77.600000000000009        1.9860558408277262     
   14.400000000000000        78.400000000000006        2.2839588660606975     
   14.400000000000000        79.200000000000003        2.4517077462083674     
   14.400000000000000        80.000000000000000        2.4559799950273646     
   14.400000000000000        80.800000000000011        2.4688247617347368     
   14.400000000000000        81.600000000000009        2.4681741387899989     
   14.400000000000000        82.400000000000006        2.4634780436599257     
   14.400000000000000        83.200000000000003        2.4621794608988763     
   14.400000000000000        84.000000000000000        2.4606850909262801     
   14.400000000000000        84.800000000000011        2.4612323778357377     
   14.400000000000000        85.600000000000009        2.4611613878586023     
   14.400000000000000        86.400000000000006        2.4589907248677845     
   14.400000000000000        87.200000000000003        2.4548740829248836     
   14.400000000000000        88.000000000000000        2.4541568535752578     
   14.400000000000000        88.800000000000011        2.4550233027253112     
   14.400000000000000        89.600000000000009        2.4597999183982480     
   14.400000000000000        90.400000000000006        2.4626340758088863     
   14.400000000000000        91.200000000000003        2.4654437038085320     
   14.400000000000000        92.000000000000000        2.4657945262248195     
   14.400000000000000        92.800000000000011        2.4638529889471905     
   14.400000000000000        93.600000000000009        2.4613568752328652     
   14.400000000000000        94.400000000000006        2.4595598142683825     
   14.400000000000000        95.200000000000003        2.4567012804624535     
   14.400000000000000        96.000000000000000        2.4510661087115944     
   14.400000000000000        96.800000000000011        2.4518556767229667     
   14.400000000000000        97.600000000000009        2.4619245758516826     
   14.400000000000000        98.400000000000006        2.4668759971032492     
   14.400000000000000        99.200000000000003        2.4674871702672196     
   14.400000000000000        100.00000000000000        2.4703544586898287     
   14.400000000000000        100.80000000000001        2.4688631373106702     
   14.400000000000000        101.60000000000001        2.4670693845961051     
   14.400000000000000        102.40000000000001        2.4616144056690015     

   15.200000000000001       0.80000000000000004        2.4530146349912689     
   15.200000000000001        1.6000000000000001        2.4551211164538080     
   15.200000000000001        2.4000000000000004        2.4637480057393195     
   15.200000000000001        3.2000000000000002        2.4693911406280828     
   15.200000000000001        4.0000000000000000        2.4712155381082730     
   15.200000000000001        4.8000000000000007        2.4712616693079270     
   15.200000000000001        5.6000000000000005        2.4667594056469118     
   15.200000000000001        6.4000000000000004        2.4531946314391320     
   15.200000000000001        7.2000000000000002        2.4386882543440582     
   15.200000000000001        8.0000000000000000        2.2867332969977814     
   15.200000000000001        8.8000000000000007        2.0041309899016087     
   15.200000000000001        9.6000000000000014        1.5335160202145375     
   15.200000000000001        10.400000000000000       0.58882915754769294     
   15.200000000000001        11.200000000000001       0.52220084775766007     
   15.200000000000001        12.000000000000000       0.55522773798483738     
   15.200000000000001        12.800000000000001       0.55683971848123759     
   15.200000000000001        13.600000000000001       0.57016540741765109     
   15.200000000000001        14.400000000000000       0.59147493231588344     
   15.200000000000001        15.200000000000001       0.60308164548499699     
   15.200000000000001        16.000000000000000       0.60228378798900184     
   15.200000000000001        16.800000000000001       0.60288059535701921     
   15.200000000000001        17.600000000000001       0.60463878687443839     
   15.200000000000001        18.400000000000002       0.60347111019835820     
   15.200000000000001        19.200000000000003       0.60785179446346094     
   15.200000000000001        20.000000000000000       0.62002826820910184     
   15.200000000000001        20.800000000000001       0.62106255285380585     
   15.200000000000001        21.600000000000001       0.62867540795131316     
   15.200000000000001        22.400000000000002       0.63980400049768671     
   15.200000000000001        23.200000000000003       0.59536473008292823     
   15.200000000000001        24.000000000000000       0.60689778573107356     
   15.200000000000001        24.800000000000001       0.59089296124545643     
   15.200000000000001        25.600000000000001       0.59642676362284153     
   15.200000000000001        26.400000000000002       0.59438141008378642     
   15.200000000000001        27.200000000000003       0.59643409519749768     
   15.200000000000001        28.000000000000000       0.57773812517818435     
   15.200000000000001        28.800000000000001       0.56416001307456698     
   15.200000000000001        29.600000000000001       0.50605602829052532     
   15.200000000000001        30.400000000000002       0.64315759610646461     
   15.200000000000001        31.200000000000003        1.5434599597662253     
   15.200000000000001        32.000000000000000        2.0400658490559822     
   15.200000000000001        32.800000000000004        2.3289511209793430     
   15.200000000000001        33.600000000000001        2.4604181751239311     
   15.200000000000001        34.399999999999999        2.4249530824612893     
   15.200000000000001        35.200000000000003        2.4385377846362259     
   15.200000000000001        36.000000000000000        2.4230429042512855     
   15.200000000000001        36.800000000000004        2.4503652065101336     
   15.200000000000001        37.600000000000001        2.2922211183167165     
   15.200000000000001        38.400000000000006        1.9758449560043627     
   15.200000000000001        39.200000000000003        1.5156659809392699     
   15.200000000000001        40.000000000000000       0.61879462364111337     
   15.200000000000001        40.800000000000004       0.62739031452580296     
   15.200000000000001        41.600000000000001       0.63246512731543147     
   15.200000000000001        42.400000000000006       0.63694439492494570     
   15.200000000000001        43.200000000000003       0.62084964011754884     
   15.200000000000001        44.000000000000000       0.63632074768819213     
   15.200000000000001        44.800000000000004        1.5028013909586020     
   15.200000000000001        45.600000000000001        1.9785854827866867     
   15.200000000000001        46.400000000000006        2.2876940932188630     
   15.200000000000001        47.200000000000003        2.4641647061314633     
   15.200000000000001        48.000000000000000        2.4298804230203497     
   15.200000000000001        48.800000000000004        2.4589217824000293     
   15.200000000000001        49.600000000000001        2.4641976773859611     
   15.200000000000001        50.400000000000006        2.4684182054746358     
   15.200000000000001        51.200000000000003        2.4672408990612249     
   15.200000000000001        52.000000000000000        2.4661602622748666     
   15.200000000000001        52.800000000000004        2.4675133027262253     
   15.200000000000001        53.600000000000001        2.4676111056085435     
   15.200000000000001        54.400000000000006        2.4684874798539966     
   15.200000000000001        55.200000000000003        2.4425631848299463     
   15.200000000000001        56.000000000000000        2.5189375477225124     
   15.200000000000001        56.800000000000004        2.4753412678249167     
   15.200000000000001        57.600000000000001        2.4679236081363216     
   15.200000000000001        58.400000000000006        2.4679195535053595     
   15.200000000000001        59.200000000000003        2.4696511451978207     
   15.200000000000001        60.000000000000000        2.4701623673581370     
   15.200000000000001        60.800000000000004        2.4707075572547761     
   15.200000000000001        61.600000000000001        2.4715822844204762     
   15.200000000000001        62.400000000000006        2.4715590165361823     
   15.200000000000001        63.200000000000003        2.4682546034497612     
   15.200000000000001        64.000000000000000        2.4635933406362236     
   15.200000000000001        64.799999999999997        2.4688368703851307     
   15.200000000000001        65.600000000000009        2.4569739387112683     
   15.200000000000001        66.400000000000006        2.3179756417717798     
   15.200000000000001        67.200000000000003        2.0143331526848507     
   15.200000000000001        68.000000000000000        1.5698486688606610     
   15.200000000000001        68.799999999999997       0.56564408480019268     
   15.200000000000001        69.600000000000009       0.60606678515100776     
   15.200000000000001        70.400000000000006       0.62307936815186948     
   15.200000000000001        71.200000000000003       0.61345494347333718     
   15.200000000000001        72.000000000000000       0.60378179393797060     
   15.200000000000001        72.799999999999997       0.59826324644304052     
   15.200000000000001        73.600000000000009       0.59581149485838447     
   15.200000000000001        74.400000000000006       0.60577296153571103     
   15.200000000000001        75.200000000000003       0.60022895758767569     
   15.200000000000001        76.000000000000000       0.54618923248389273     
   15.200000000000001        76.800000000000011        1.5590139198844151     
   15.200000000000001        77.600000000000009        1.9889429383090229     
   15.200000000000001        78.400000000000006        2.2891351503472501     
   15.200000000000001        79.200000000000003        2.4574514326451147     
   15.200000000000001        80.000000000000000        2.4621923246943469     
   15.200000000000001        80.800000000000011        2.4712855575798387     
   15.200000000000001        81.600000000000009        2.4681445715782870     
   15.200000000000001        82.400000000000006        2.4626545200913426     
   15.200000000000001        83.200000000000003        2.4600993057316334     
   15.200000000000001        84.000000000000000        2.4621558323005623     
   15.200000000000001        84.800000000000011        2.4632439992665836     
   15.200000000000001        85.600000000000009        2.4625685633411671     
   15.200000000000001        86.400000000000006        2.4609093167334763     
   15.200000000000001        87.200000000000003        2.4575503804864658     
   15.200000000000001        88.000000000000000        2.4535185673477620     
   15.200000000000001        88.800000000000011        2.4538876151859994     
   15.200000000000001        89.600000000000009        2.4568186881179948     
   15.200000000000001        90.400000000000006        2.4598464491067933     
   15.200000000000001        91.200000000000003        2.4624704133789277     
   15.200000000000001        92.000000000000000        2.4651627533619562     
   15.200000000000001        92.800000000000011        2.4669487192774899     
   15.200000000000001        93.600000000000009        2.4666105907827847     
   15.200000000000001        94.400000000000006        2.4679774916635067     
   15.200000000000001        95.200000000000003        2.4657468163338372     
   15.200000000000001        96.000000000000000        2.4592371244769713     
   15.200000000000001        96.800000000000011        2.4610697767434151     
   15.200000000000001        97.600000000000009        2.4676455139511702     
   15.200000000000001        98.400000000000006        2.4688371122924964     
   15.200000000000001        99.200000000000003        2.4648837605338940     
   15.200000000000001        100.00000000000000        2.4633985290692086     
   15.200000000000001        100.80000000000001        2.4639413802356693     
   15.200000000000001        101.60000000000001        2.4637532100706592     
   15.200000000000001        102.40000000000001        2.4590677472308373     

   16.000000000000000       0.80000000000000004        2.4507131882535260     
   16.000000000000000        1.6000000000000001        2.4538899047416374     
   16.000000000000000        2.4000000000000004        2.4601780982671460     
   16.000000000000000        3.2000000000000002        2.4641947874645567     
   16.000000000000000        4.0000000000000000        2.4672804366185099     
   16.000000000000000        4.8000000000000007        2.4692901159270875     
   16.000000000000000        5.6000000000000005        2.4671715394944163     
   16.000000000000000        6.4000000000000004        2.4592828325619336     
   16.000000000000000        7.2000000000000002        2.4545390619342640     
   16.000000000000000        8.0000000000000000        2.3137679714017270     
   16.000000000000000        8.8000000000000007        2.0330416897836328     
   16.000000000000000        9.6000000000000014        1.5381034978595616     
   16.000000000000000        10.400000000000000       0.59394200998212476     
   16.000000000000000        11.200000000000001       0.52729014503744687     
   16.000000000000000        12.000000000000000       0.55623250340005470     
   16.000000000000000        12.800000000000001       0.54914888128874140     
   16.000000000000000        13.600000000000001       0.55961894063465756     
   16.000000000000000        14.400000000000000       0.57646210581035484     
   16.000000000000000        15.200000000000001       0.58116208484368403     
   16.000000000000000        16.000000000000000       0.59546060706089998     
   16.000000000000000        16.800000000000001       0.59915753575868202     
   16.000000000000000        17.600000000000001       0.60245203051355678     
   16.000000000000000        18.400000000000002       0.60765963112550025     
   16.000000000000000        19.200000000000003       0.61222626488271026     
   16.000000000000000        20.000000000000000       0.62159267260298001     
   16.000000000000000        20.800000000000001       0.61959239199313698     
   16.000000000000000        21.600000000000001       0.62584909095012387     
   16.000000000000000        22.400000000000002       0.63078777320538992     
   16.000000000000000        23.200000000000003       0.60125445037876624     
   16.000000000000000        24.000000000000000       0.60639787744183038     
   16.000000000000000        24.800000000000001       0.59715169365354537     
   16.000000000000000        25.600000000000001       0.59844633283222548     
   16.000000000000000        26.400000000000002       0.60269023846828640     
   16.000000000000000        27.200000000000003       0.59479238314244198     
   16.000000000000000        28.000000000000000       0.58427572336361178     
   16.000000000000000        28.800000000000001       0.56417746628401888     
   16.000000000000000        29.600000000000001       0.50541753810932677     
   16.000000000000000        30.400000000000002       0.64678985191248983     
   16.000000000000000        31.200000000000003        1.5397518313749219     
   16.000000000000000        32.000000000000000        2.0469317943702774     
   16.000000000000000        32.800000000000004        2.3371312385521166     
   16.000000000000000        33.600000000000001        2.4731308280915596     
   16.000000000000000        34.399999999999999        2.4466791646004658     
   16.000000000000000        35.200000000000003        2.4620344410351915     
   16.000000000000000        36.000000000000000        2.4406327926959741     
   16.000000000000000        36.800000000000004        2.4586668720029508     
   16.000000000000000        37.600000000000001        2.2965439779240833     
   16.000000000000000        38.400000000000006        1.9822808403623635     
   16.000000000000000        39.200000000000003        1.5108647781097062     
   16.000000000000000        40.000000000000000       0.62306914023484694     
   16.000000000000000        40.800000000000004       0.62549879782749163     
   16.000000000000000        41.600000000000001       0.62412277830623286     
   16.000000000000000        42.400000000000006       0.62616726394146549     
   16.000000000000000        43.200000000000003       0.62894786844555439     
   16.000000000000000        44.000000000000000       0.62819287816568359     
   16.000000000000000        44.800000000000004        1.4858583984167972     
   16.000000000000000        45.600000000000001        1.9876947033984487     
   16.000000000000000        46.400000000000006        2.2954240040627241     
   16.000000000000000        47.200000000000003        2.4669700245782358     
   16.000000000000000        48.000000000000000        2.4318456393672245     
   16.000000000000000        48.800000000000004        2.4577860603260686     
   16.000000000000000        49.600000000000001        2.4642778581892224     
   16.000000000000000        50.400000000000006        2.4699453844715000     
   16.000000000000000        51.200000000000003        2.4671481173849501     
   16.000000000000000        52.000000000000000        2.4687137743191250     
   16.000000000000000        52.800000000000004        2.4685891943403058     
   16.000000000000000        53.600000000000001        2.4683488907902777     
   16.000000000000000        54.400000000000006        2.4708107736117699     
   16.000000000000000        55.200000000000003        2.4551325849773615     
   16.000000000000000        56.000000000000000        2.4008095651390788     
   16.000000000000000        56.800000000000004        2.4865571956235746     
   16.000000000000000        57.600000000000001        2.4671741445093280     
   16.000000000000000        58.400000000000006        2.4671711185275553     
   16.000000000000000        59.200000000000003        2.4686091701201236     
   16.000000000000000        60.000000000000000        2.4704257996969936     
   16.000000000000000        60.800000000000004        2.4724168167078489     
   16.000000000000000        61.600000000000001        2.4741313503115907     
   16.000000000000000        62.400000000000006        2.4754569142524869     
   16.000000000000000        63.200000000000003        2.4739373883306124     
   16.000000000000000        64.000000000000000        2.4682018476078587     
   16.000000000000000        64.799999999999997        2.4724699253965832     
   16.000000000000000        65.600000000000009        2.4596355639069238     
   16.000000000000000        66.400000000000006        2.3209689822322277     
   16.000000000000000        67.200000000000003        2.0163849705916297     
   16.000000000000000        68.000000000000000        1.5683747498374538     
   16.000000000000000        68.799999999999997       0.56459011281056704     
   16.000000000000000        69.600000000000009       0.61584969473995754     
   16.000000000000000        70.400000000000006       0.62465837561140236     
   16.000000000000000        71.200000000000003       0.61266028615045975     
   16.000000000000000        72.000000000000000       0.60424408214272041     
   16.000000000000000        72.799999999999997       0.59914816640615576     
   16.000000000000000        73.600000000000009       0.59543023686447727     
   16.000000000000000        74.400000000000006       0.60058569644897675     
   16.000000000000000        75.200000000000003       0.59895890671447560     
   16.000000000000000        76.000000000000000       0.54192193328266847     
   16.000000000000000        76.800000000000011        1.5686378710853996     
   16.000000000000000        77.600000000000009        1.9917649730107183     
   16.000000000000000        78.400000000000006        2.2971616631942773     
   16.000000000000000        79.200000000000003        2.4644887173668777     
   16.000000000000000        80.000000000000000        2.4680038115176393     
   16.000000000000000        80.800000000000011        2.4756174501651733     
   16.000000000000000        81.600000000000009        2.4697116318214656     
   16.000000000000000        82.400000000000006        2.4613408741106091     
   16.000000000000000        83.200000000000003        2.4607956268400577     
   16.000000000000000        84.000000000000000        2.4618065453122542     
   16.000000000000000        84.800000000000011        2.4646091793805875     
   16.000000000000000        85.600000000000009        2.4644905367702599     
   16.000000000000000        86.400000000000006        2.4629997755860802     
   16.000000000000000        87.200000000000003        2.4594678893642632     
   16.000000000000000        88.000000000000000        2.4566967737030176     
   16.000000000000000        88.800000000000011        2.4538937325733037     
   16.000000000000000        89.600000000000009        2.4546944558632200     
   16.000000000000000        90.400000000000006        2.4577694760467361     
   16.000000000000000        91.200000000000003        2.4588423237935197     
   16.000000000000000        92.000000000000000        2.4609436045056672     
   16.000000000000000        92.800000000000011        2.4626233003457809     
   16.000000000000000        93.600000000000009        2.4638770522264326     
   16.000000000000000        94.400000000000006        2.4671556281361293     
   16.000000000000000        95.200000000000003        2.4660452295070154     
   16.000000000000000        96.000000000000000        2.4611538169787104     
   16.000000000000000        96.800000000000011        2.4621984123669636     
   16.000000000000000        97.600000000000009        2.4677640904950726     
   16.000000000000000        98.400000000000006        2.4661413525814120     
   16.000000000000000        99.200000000000003        2.4617855076358262     
   16.000000000000000        100.00000000000000        2.4624376963630286     
   16.000000000000000        100.80000000000001        2.4615032984839211     
   16.000000000000000        101.60000000000001        2.4616538371336438     
   16.000000000000000        102.40000000000001        2.4571588718942583     

   16.800000000000001       0.80000000000000004        2.4510696136141408     
   16.800000000000001        1.6000000000000001        2.4488672645504406     
   16.800000000000001        2.4000000000000004        2.4583859138365134     
   16.800000000000001        3.2000000000000002        2.4627078708696528     
   16.800000000000001        4.0000000000000000        2.4648891294564184     
   16.800000000000001        4.8000000000000007        2.4662233355430674     
   16.800000000000001        5.6000000000000005        2.4640142137091083     
   16.800000000000001        6.4000000000000004        2.4614103755541752     
   16.800000000000001        7.2000000000000002        2.4642735972736149     
   16.800000000000001        8.0000000000000000        2.3508463908208284     
   16.800000000000001        8.8000000000000007        2.0942773377553010     
   16.800000000000001        9.6000000000000014        1.6147448054024187     
   16.800000000000001        10.400000000000000       0.64201306713947115     
   16.800000000000001        11.200000000000001       0.62348587470631756     
   16.800000000000001        12.000000000000000       0.56358615965314773     
   16.800000000000001        12.800000000000001       0.54870509651633614     
   16.800000000000001        13.600000000000001       0.54740679011018201     
   16.800000000000001        14.400000000000000       0.56666295847640080     
   16.800000000000001        15.200000000000001       0.57423851551016003     
   16.800000000000001        16.000000000000000       0.59161538227584598     
   16.800000000000001        16.800000000000001       0.59301052982588243     
   16.800000000000001        17.600000000000001       0.60542072055689067     
   16.800000000000001        18.400000000000002       0.60450298711314576     
   16.800000000000001        19.200000000000003       0.61431501346805195     
   16.800000000000001        20.000000000000000       0.61992694094290302     
   16.800000000000001        20.800000000000001       0.61431713627796702     
   16.800000000000001        21.600000000000001       0.62474202812967206     
   16.800000000000001        22.400000000000002       0.62788988541728130     
   16.800000000000001        23.200000000000003       0.60644727712104662     
   16.800000000000001        24.000000000000000       0.61596063462495720     
   16.800000000000001        24.800000000000001       0.60793750285264014     
   16.800000000000001        25.600000000000001       0.60391272267039053     
   16.800000000000001        26.400000000000002       0.61028289205364039     
   16.800000000000001        27.200000000000003       0.60121177204831311     
   16.800000000000001        28.000000000000000       0.59301248493050929     
   16.800000000000001        28.800000000000001       0.58305256997771271     
   16.800000000000001        29.600000000000001       0.51587464783864778     
   16.800000000000001        30.400000000000002       0.65253078443075097     
   16.800000000000001        31.200000000000003        1.5395357434531909     
   16.800000000000001        32.000000000000000        2.0554038088888720     
   16.800000000000001        32.800000000000004        2.3456730931506629     
   16.800000000000001        33.600000000000001        2.4798318768726992     
   16.800000000000001        34.399999999999999        2.4563277959331371     
   16.800000000000001        35.200000000000003        2.4657666449077129     
   16.800000000000001        36.000000000000000        2.4478370609828999     
   16.800000000000001        36.800000000000004        2.4636912991186599     
   16.800000000000001        37.600000000000001        2.3054664729277095     
   16.800000000000001        38.400000000000006        1.9914065696007475     
   16.800000000000001        39.200000000000003        1.5047001680167533     
   16.800000000000001        40.000000000000000       0.63598093833483460     
   16.800000000000001        40.800000000000004       0.65311684367044442     
   16.800000000000001        41.600000000000001       0.64480377924029630     
   16.800000000000001        42.400000000000006       0.65183306046999889     
   16.800000000000001        43.200000000000003       0.64972125304305905     
   16.800000000000001        44.000000000000000       0.66585825570287038     
   16.800000000000001        44.800000000000004        1.4765307580545410     
   16.800000000000001        45.600000000000001        1.9984584961023091     
   16.800000000000001        46.400000000000006        2.3051329397684905     
   16.800000000000001        47.200000000000003        2.4718712599423873     
   16.800000000000001        48.000000000000000        2.4401618412559789     
   16.800000000000001        48.800000000000004        2.4614235691923914     
   16.800000000000001        49.600000000000001        2.4694151580541077     
   16.800000000000001        50.400000000000006        2.4702170320616532     
   16.800000000000001        51.200000000000003        2.4715529455369958     
   16.800000000000001        52.000000000000000        2.4693227281238634     
   16.800000000000001        52.800000000000004        2.4676120234078285     
   16.800000000000001        53.600000000000001        2.4725687820048505     
   16.800000000000001        54.400000000000006        2.4657358234253195     
   16.800000000000001        55.200000000000003        2.4270102405795431     
   16.800000000000001        56.000000000000000        2.5134933253509151     
   16.800000000000001        56.800000000000004        2.4783418028504229     
   16.800000000000001        57.600000000000001        2.4689253181969799     
   16.800000000000001        58.400000000000006        2.4712203845395755     
   16.800000000000001        59.200000000000003        2.4716758251123889     
   16.800000000000001        60.000000000000000        2.4697472950601020     
   16.800000000000001        60.800000000000004        2.4725292720657288     
   16.800000000000001        61.600000000000001        2.4761487687455253     
   16.800000000000001        62.400000000000006        2.4787409756726428     
   16.800000000000001        63.200000000000003        2.4781651767432660     
   16.800000000000001        64.000000000000000        2.4737593909795561     
   16.800000000000001        64.799999999999997        2.4772002032475724     
   16.800000000000001        65.600000000000009        2.4635079459001670     
   16.800000000000001        66.400000000000006        2.3255573805333141     
   16.800000000000001        67.200000000000003        2.0199431192837678     
   16.800000000000001        68.000000000000000        1.5662574502337006     
   16.800000000000001        68.799999999999997       0.56804692654290734     
   16.800000000000001        69.600000000000009       0.62066758813769451     
   16.800000000000001        70.400000000000006       0.62428602250444420     
   16.800000000000001        71.200000000000003       0.61638561707699469     
   16.800000000000001        72.000000000000000       0.60386204943884447     
   16.800000000000001        72.799999999999997       0.59816196936702337     
   16.800000000000001        73.600000000000009       0.59283975003226241     
   16.800000000000001        74.400000000000006       0.59792595739837362     
   16.800000000000001        75.200000000000003       0.60336250421077531     
   16.800000000000001        76.000000000000000       0.53806831394599008     
   16.800000000000001        76.800000000000011        1.5657818714048681     
   16.800000000000001        77.600000000000009        1.9913485831430335     
   16.800000000000001        78.400000000000006        2.3002435188274242     
   16.800000000000001        79.200000000000003        2.4684126950292984     
   16.800000000000001        80.000000000000000        2.4719939139998939     
   16.800000000000001        80.800000000000011        2.4789953799980489     
   16.800000000000001        81.600000000000009        2.4708627528948943     
   16.800000000000001        82.400000000000006        2.4614768865399972     
   16.800000000000001        83.200000000000003        2.4594929688966252     
   16.800000000000001        84.000000000000000        2.4618065326594070     
   16.800000000000001        84.800000000000011        2.4643711709340708     
   16.800000000000001        85.600000000000009        2.4639953424550836     
   16.800000000000001        86.400000000000006        2.4638950470061989     
   16.800000000000001        87.200000000000003        2.4644057313959502     
   16.800000000000001        88.000000000000000        2.4576407427285800     
   16.800000000000001        88.800000000000011        2.4544190402179291     
   16.800000000000001        89.600000000000009        2.4540797486531654     
   16.800000000000001        90.400000000000006        2.4543686351600273     
   16.800000000000001        91.200000000000003        2.4559797082724359     
   16.800000000000001        92.000000000000000        2.4571874889726755     
   16.800000000000001        92.800000000000011        2.4586845524082670     
   16.800000000000001        93.600000000000009        2.4609665171229023     
   16.800000000000001        94.400000000000006        2.4619628723918563     
   16.800000000000001        95.200000000000003        2.4623443082149570     
   16.800000000000001        96.000000000000000        2.4583541564370623     
   16.800000000000001        96.800000000000011        2.4593879259587816     
   16.800000000000001        97.600000000000009        2.4659450996563952     
   16.800000000000001        98.400000000000006        2.4666117147870752     
   16.800000000000001        99.200000000000003        2.4630150605911121     
   16.800000000000001        100.00000000000000        2.4618650528510342     
   16.800000000000001        100.80000000000001        2.4643690163033631     
   16.800000000000001        101.60000000000001        2.4622145438468457     
   16.800000000000001        102.40000000000001        2.4572746806790806     

   17.600000000000001       0.80000000000000004        2.4493790149232564     
   17.600000000000001        1.6000000000000001        2.4531077561901493     
   17.600000000000001        2.4000000000000004        2.4583671878443729     
   17.600000000000001        3.2000000000000002        2.4623271320590221     
   17.600000000000001        4.0000000000000000        2.4647778996610246     
   17.600000000000001        4.8000000000000007        2.4647850594098499     
   17.600000000000001        5.6000000000000005        2.4658360347969328     
   17.600000000000001        6.4000000000000004        2.4622413916229102     
   17.600000000000001        7.2000000000000002        2.4423340803622140     
   17.600000000000001        8.0000000000000000        2.3961807492999321     
   17.600000000000001        8.8000000000000007        2.1973501045578261     
   17.600000000000001        9.6000000000000014        1.8448218405705281     
   17.600000000000001        10.400000000000000        1.5176959202293285     
   17.600000000000001        11.200000000000001       0.54998436265808481     
   17.600000000000001        12.000000000000000       0.55618686716496679     
   17.600000000000001        12.800000000000001       0.54961931520159968     
   17.600000000000001        13.600000000000001       0.54022035999393414     
   17.600000000000001        14.400000000000000       0.55855601978391611     
   17.600000000000001        15.200000000000001       0.57027798099605054     
   17.600000000000001        16.000000000000000       0.58278182491411301     
   17.600000000000001        16.800000000000001       0.59583968306459689     
   17.600000000000001        17.600000000000001       0.59387482532018099     
   17.600000000000001        18.400000000000002       0.60158526636536014     
   17.600000000000001        19.200000000000003       0.61295234363873374     
   17.600000000000001        20.000000000000000       0.62133497923494840     
   17.600000000000001        20.800000000000001       0.61336385314916197     
   17.600000000000001        21.600000000000001       0.62105783159687544     
   17.600000000000001        22.400000000000002       0.61985191475174650     
   17.600000000000001        23.200000000000003       0.61940377736844543     
   17.600000000000001        24.000000000000000       0.62214009131343906     
   17.600000000000001        24.800000000000001       0.60452937526399808     
   17.600000000000001        25.600000000000001       0.62340047477134775     
   17.600000000000001        26.400000000000002       0.60823558031908065     
   17.600000000000001        27.200000000000003       0.60458270718125229     
   17.600000000000001        28.000000000000000       0.59478932655726791     
   17.600000000000001        28.800000000000001       0.57393088697238526     
   17.600000000000001        29.600000000000001       0.52990951508224893     
   17.600000000000001        30.400000000000002       0.66242071813712256     
   17.600000000000001        31.200000000000003        1.5376161319256347     
   17.600000000000001        32.000000000000000        2.0619259251435365     
   17.600000000000001        32.800000000000004        2.3531571891671410     
   17.600000000000001        33.600000000000001        2.4847037768590261     
   17.600000000000001        34.399999999999999        2.4583821609982461     
   17.600000000000001        35.200000000000003        2.4672394033762601     
   17.600000000000001        36.000000000000000        2.4510245858637498     
   17.600000000000001        36.800000000000004        2.4704891677481613     
   17.600000000000001        37.600000000000001        2.3171990185551508     
   17.600000000000001        38.400000000000006        2.0018811480197636     
   17.600000000000001        39.200000000000003        1.4908580081875504     
   17.600000000000001        40.000000000000000       0.67647647956165491     
   17.600000000000001        40.800000000000004       0.72055890923547217     
   17.600000000000001        41.600000000000001       0.72271445399128731     
   17.600000000000001        42.400000000000006       0.71879632283968320     
   17.600000000000001        43.200000000000003       0.73167028871719608     
   17.600000000000001        44.000000000000000       0.71021030975845301     
   17.600000000000001        44.800000000000004        1.4672602778614214     
   17.600000000000001        45.600000000000001        2.0096913182895690     
   17.600000000000001        46.400000000000006        2.3221515181500973     
   17.600000000000001        47.200000000000003        2.4879604721001036     
   17.600000000000001        48.000000000000000        2.4510265305984835     
   17.600000000000001        48.800000000000004        2.4669447524638706     
   17.600000000000001        49.600000000000001        2.4719916292655260     
   17.600000000000001        50.400000000000006        2.4761700614991171     
   17.600000000000001        51.200000000000003        2.4723113349367063     
   17.600000000000001        52.000000000000000        2.4644352948973896     
   17.600000000000001        52.800000000000004        2.4540055469045630     
   17.600000000000001        53.600000000000001        2.4388639451278618     
   17.600000000000001        54.400000000000006        2.4007533512282646     
   17.600000000000001        55.200000000000003        2.4923722573437468     
   17.600000000000001        56.000000000000000        2.4585088519804206     
   17.600000000000001        56.800000000000004        2.4504877868715282     
   17.600000000000001        57.600000000000001        2.4513216628212109     
   17.600000000000001        58.400000000000006        2.4622574297443225     
   17.600000000000001        59.200000000000003        2.4646228119710307     
   17.600000000000001        60.000000000000000        2.4580949610503438     
   17.600000000000001        60.800000000000004        2.4645292887521348     
   17.600000000000001        61.600000000000001        2.4721965206720964     
   17.600000000000001        62.400000000000006        2.4772967252935625     
   17.600000000000001        63.200000000000003        2.4793841045411216     
   17.600000000000001        64.000000000000000        2.4769637082329141     
   17.600000000000001        64.799999999999997        2.4795727379892503     
   17.600000000000001        65.600000000000009        2.4653116040615015     
   17.600000000000001        66.400000000000006        2.3305239710265999     
   17.600000000000001        67.200000000000003        2.0261724396798106     
   17.600000000000001        68.000000000000000        1.5596915196852681     
   17.600000000000001        68.799999999999997       0.57120436680816555     
   17.600000000000001        69.600000000000009       0.61895471539216751     
   17.600000000000001        70.400000000000006       0.62202776454617281     
   17.600000000000001        71.200000000000003       0.60919944217739874     
   17.600000000000001        72.000000000000000       0.60377266001565866     
   17.600000000000001        72.799999999999997       0.59164328770986796     
   17.600000000000001        73.600000000000009       0.58900774754147489     
   17.600000000000001        74.400000000000006       0.59158497874800431     
   17.600000000000001        75.200000000000003       0.58212062526591446     
   17.600000000000001        76.000000000000000       0.47667099332793278     
   17.600000000000001        76.800000000000011        1.5400624600460462     
   17.600000000000001        77.600000000000009        1.9866101495200783     
   17.600000000000001        78.400000000000006        2.2975673157207894     
   17.600000000000001        79.200000000000003        2.4669743184147612     
   17.600000000000001        80.000000000000000        2.4727206204212751     
   17.600000000000001        80.800000000000011        2.4799857807172550     
   17.600000000000001        81.600000000000009        2.4715591287313017     
   17.600000000000001        82.400000000000006        2.4609702156449931     
   17.600000000000001        83.200000000000003        2.4570924294037355     
   17.600000000000001        84.000000000000000        2.4605615063570245     
   17.600000000000001        84.800000000000011        2.4634002432563453     
   17.600000000000001        85.600000000000009        2.4653150093811114     
   17.600000000000001        86.400000000000006        2.4650432521383676     
   17.600000000000001        87.200000000000003        2.4629206449739516     
   17.600000000000001        88.000000000000000        2.4591627942377179     
   17.600000000000001        88.800000000000011        2.4563814156715749     
   17.600000000000001        89.600000000000009        2.4533830747203305     
   17.600000000000001        90.400000000000006        2.4532527189623901     
   17.600000000000001        91.200000000000003        2.4537696406942184     
   17.600000000000001        92.000000000000000        2.4543120259434366     
   17.600000000000001        92.800000000000011        2.4551328881741648     
   17.600000000000001        93.600000000000009        2.4567390068577883     
   17.600000000000001        94.400000000000006        2.4583722503857985     
   17.600000000000001        95.200000000000003        2.4569572300275522     
   17.600000000000001        96.000000000000000        2.4536865954407689     
   17.600000000000001        96.800000000000011        2.4565852603377354     
   17.600000000000001        97.600000000000009        2.4653648808203261     
   17.600000000000001        98.400000000000006        2.4674678147849041     
   17.600000000000001        99.200000000000003        2.4653407832483039     
   17.600000000000001        100.00000000000000        2.4647093792695465     
   17.600000000000001        100.80000000000001        2.4634508609531722     
   17.600000000000001        101.60000000000001        2.4617765365038058     
   17.600000000000001        102.40000000000001        2.4556494864252101     

   18.400000000000002       0.80000000000000004        2.4537582450700155     
   18.400000000000002        1.6000000000000001        2.4561008102045374     
   18.400000000000002        2.4000000000000004        2.4617060473520356     
   18.400000000000002        3.2000000000000002        2.4649788931487784     
   18.400000000000002        4.0000000000000000        2.4672646321928919     
   18.400000000000002        4.8000000000000007        2.4687940050580481     
   18.400000000000002        5.6000000000000005        2.4702015559524608     
   18.400000000000002        6.4000000000000004        2.4682681632806092     
   18.400000000000002        7.2000000000000002        2.4563252532404656     
   18.400000000000002        8.0000000000000000        2.4394811076081360     
   18.400000000000002        8.8000000000000007        2.3043901803107532     
   18.400000000000002        9.6000000000000014        2.0473356843121868     
   18.400000000000002        10.400000000000000        1.5971425307338416     
   18.400000000000002        11.200000000000001       0.64092520563961930     
   18.400000000000002        12.000000000000000       0.61767083440312776     
   18.400000000000002        12.800000000000001       0.54201792322544207     
   18.400000000000002        13.600000000000001       0.52333097316063926     
   18.400000000000002        14.400000000000000       0.53783304490671435     
   18.400000000000002        15.200000000000001       0.55224350616264939     
   18.400000000000002        16.000000000000000       0.57316526680434776     
   18.400000000000002        16.800000000000001       0.57486311501182752     
   18.400000000000002        17.600000000000001       0.59675839335273706     
   18.400000000000002        18.400000000000002       0.59564189220052566     
   18.400000000000002        19.200000000000003       0.60522427521044619     
   18.400000000000002        20.000000000000000       0.61939648663961078     
   18.400000000000002        20.800000000000001       0.61213892569575790     
   18.400000000000002        21.600000000000001       0.61862950411553563     
   18.400000000000002        22.400000000000002       0.61534208684682934     
   18.400000000000002        23.200000000000003       0.62249315416311646     
   18.400000000000002        24.000000000000000       0.62065895232015189     
   18.400000000000002        24.800000000000001       0.61923329622414658     
   18.400000000000002        25.600000000000001       0.61684401495865038     
   18.400000000000002        26.400000000000002       0.60395684776363212     
   18.400000000000002        27.200000000000003       0.60017094854965392     
   18.400000000000002        28.000000000000000       0.59125043407550815     
   18.400000000000002        28.800000000000001       0.57255000736673867     
   18.400000000000002        29.600000000000001       0.52608026483291936     
   18.400000000000002        30.400000000000002       0.65744144271316285     
   18.400000000000002        31.200000000000003        1.5399567787879747     
   18.400000000000002        32.000000000000000        2.0637124335298584     
   18.400000000000002        32.800000000000004        2.3559420518417111     
   18.400000000000002        33.600000000000001        2.4872534841530363     
   18.400000000000002        34.399999999999999        2.4616939898434884     
   18.400000000000002        35.200000000000003        2.4692990636834140     
   18.400000000000002        36.000000000000000        2.4520329491453627     
   18.400000000000002        36.800000000000004        2.4723831817546529     
   18.400000000000002        37.600000000000001        2.3259694493218568     
   18.400000000000002        38.400000000000006        2.0142459467374567     
   18.400000000000002        39.200000000000003        1.5108987197792585     
   18.400000000000002        40.000000000000000       0.58324760713604962     
   18.400000000000002        40.800000000000004       0.59969009082279690     
   18.400000000000002        41.600000000000001       0.59612948836328927     
   18.400000000000002        42.400000000000006       0.57950432280169639     
   18.400000000000002        43.200000000000003       0.58388257449218373     
   18.400000000000002        44.000000000000000       0.55849754177823951     
   18.400000000000002        44.800000000000004        1.5030526827714068     
   18.400000000000002        45.600000000000001        2.0217876953860592     
   18.400000000000002        46.400000000000006        2.3424252216659727     
   18.400000000000002        47.200000000000003        2.4127263277847377     
   18.400000000000002        48.000000000000000        2.4667974087398981     
   18.400000000000002        48.800000000000004        2.4725749814144815     
   18.400000000000002        49.600000000000001        2.4772063123071599     
   18.400000000000002        50.400000000000006        2.4761392572437524     
   18.400000000000002        51.200000000000003        2.4618813472987657     
   18.400000000000002        52.000000000000000        2.4260316044522141     
   18.400000000000002        52.800000000000004        2.4874726927098463     
   18.400000000000002        53.600000000000001        2.4405952976833274     
   18.400000000000002        54.400000000000006        2.3980701501807906     
   18.400000000000002        55.200000000000003        2.3613854498536595     
   18.400000000000002        56.000000000000000        2.3466442226290347     
   18.400000000000002        56.800000000000004        2.3444825502178501     
   18.400000000000002        57.600000000000001        2.3443624610848777     
   18.400000000000002        58.400000000000006        2.3497821972548367     
   18.400000000000002        59.200000000000003        2.3591788548174892     
   18.400000000000002        60.000000000000000        2.3783125034525345     
   18.400000000000002        60.800000000000004        2.4090081190148256     
   18.400000000000002        61.600000000000001        2.4328470225437009     
   18.400000000000002        62.400000000000006        2.4615573534868993     
   18.400000000000002        63.200000000000003        2.4771452359603003     
   18.400000000000002        64.000000000000000        2.4775520029745945     
   18.400000000000002        64.799999999999997        2.4802095411645810     
   18.400000000000002        65.600000000000009        2.4665750499087813     
   18.400000000000002        66.400000000000006        2.3380292919632937     
   18.400000000000002        67.200000000000003        2.0336176893231888     
   18.400000000000002        68.000000000000000        1.5549245904592588     
   18.400000000000002        68.799999999999997       0.57551349934771046     
   18.400000000000002        69.600000000000009       0.62979638194358900     
   18.400000000000002        70.400000000000006       0.61791553380208519     
   18.400000000000002        71.200000000000003       0.61012713010991226     
   18.400000000000002        72.000000000000000       0.59662794929979468     
   18.400000000000002        72.799999999999997       0.59058873276234947     
   18.400000000000002        73.600000000000009       0.57962610834100936     
   18.400000000000002        74.400000000000006       0.59363498695329109     
   18.400000000000002        75.200000000000003       0.52920303097148191     
   18.400000000000002        76.000000000000000       0.81015268940427254     
   18.400000000000002        76.800000000000011        1.4851514929844600     
   18.400000000000002        77.600000000000009        1.9712652747624630     
   18.400000000000002        78.400000000000006        2.2827968087056312     
   18.400000000000002        79.200000000000003        2.4579303130369943     
   18.400000000000002        80.000000000000000        2.4709182211699225     
   18.400000000000002        80.800000000000011        2.4799357015629968     
   18.400000000000002        81.600000000000009        2.4721863692999175     
   18.400000000000002        82.400000000000006        2.4611549183517849     
   18.400000000000002        83.200000000000003        2.4575403674042504     
   18.400000000000002        84.000000000000000        2.4604384387091573     
   18.400000000000002        84.800000000000011        2.4641784245344125     
   18.400000000000002        85.600000000000009        2.4658810906078488     
   18.400000000000002        86.400000000000006        2.4659885541856359     
   18.400000000000002        87.200000000000003        2.4655415445603337     
   18.400000000000002        88.000000000000000        2.4617007246542824     
   18.400000000000002        88.800000000000011        2.4586011338004945     
   18.400000000000002        89.600000000000009        2.4566382031543803     
   18.400000000000002        90.400000000000006        2.4548532353998120     
   18.400000000000002        91.200000000000003        2.4543009444563970     
   18.400000000000002        92.000000000000000        2.4543265648458492     
   18.400000000000002        92.800000000000011        2.4549907133812674     
   18.400000000000002        93.600000000000009        2.4550467193002286     
   18.400000000000002        94.400000000000006        2.4566314660142696     
   18.400000000000002        95.200000000000003        2.4550402832511797     
   18.400000000000002        96.000000000000000        2.4526985223087348     
   18.400000000000002        96.800000000000011        2.4542882097248517     
   18.400000000000002        97.600000000000009        2.4621384582939028     
   18.400000000000002        98.400000000000006        2.4638750118227351     
   18.400000000000002        99.200000000000003        2.4635219595630073     
   18.400000000000002        100.00000000000000        2.4621630420529614     
   18.400000000000002        100.80000000000001        2.4617417644494193     
   18.400000000000002        101.60000000000001        2.4586007079472205     
   18.400000000000002        102.40000000000001        2.4533911348894248     

   19.200000000000003       0.80000000000000004        2.4604268231866890     
   19.200000000000003        1.6000000000000001        2.4645181377134051     
   19.200000000000003        2.4000000000000004        2.4681529628030954     
   19.200000000000003        3.2000000000000002        2.4703004177144079     
   19.200000000000003        4.0000000000000000        2.4721574958131858     
   19.200000000000003        4.8000000000000007        2.4742579696262834     
   19.200000000000003        5.6000000000000005        2.4767969569902251     
   19.200000000000003        6.4000000000000004        2.4775002194466782     
   19.200000000000003        7.2000000000000002        2.4703469884613356     
   19.200000000000003        8.0000000000000000        2.4418443608208316     
   19.200000000000003        8.8000000000000007        2.3893073478329132     
   19.200000000000003        9.6000000000000014        2.1928546454546520     
   19.200000000000003        10.400000000000000        1.8433211736349393     
   19.200000000000003        11.200000000000001        1.5160520908856718     
   19.200000000000003        12.000000000000000       0.62569225005158957     
   19.200000000000003        12.800000000000001       0.52971718010899271     
   19.200000000000003        13.600000000000001       0.51438648900298634     
   19.200000000000003        14.400000000000000       0.52780665112859892     
   19.200000000000003        15.200000000000001       0.54317447553453491     
   19.200000000000003        16.000000000000000       0.56443099715366840     
   19.200000000000003        16.800000000000001       0.57105730524065790     
   19.200000000000003        17.600000000000001       0.57676264773179886     
   19.200000000000003        18.400000000000002       0.59401515851973929     
   19.200000000000003        19.200000000000003       0.59999715891198036     
   19.200000000000003        20.000000000000000       0.61022608568550285     
   19.200000000000003        20.800000000000001       0.61562004390860392     
   19.200000000000003        21.600000000000001       0.61715715764893297     
   19.200000000000003        22.400000000000002       0.61916885962739077     
   19.200000000000003        23.200000000000003       0.61797946721243768     
   19.200000000000003        24.000000000000000       0.61793286659809288     
   19.200000000000003        24.800000000000001       0.61854213511096434     
   19.200000000000003        25.600000000000001       0.60643860659164639     
   19.200000000000003        26.400000000000002       0.60515545684934158     
   19.200000000000003        27.200000000000003       0.59460631512379691     
   19.200000000000003        28.000000000000000       0.57623268083823620     
   19.200000000000003        28.800000000000001       0.57141180027333616     
   19.200000000000003        29.600000000000001       0.53351208814508366     
   19.200000000000003        30.400000000000002       0.65379400331602222     
   19.200000000000003        31.200000000000003        1.5320937634561846     
   19.200000000000003        32.000000000000000        2.0510300921167999     
   19.200000000000003        32.800000000000004        2.3446844876334665     
   19.200000000000003        33.600000000000001        2.4837655034410466     
   19.200000000000003        34.399999999999999        2.4625593837455786     
   19.200000000000003        35.200000000000003        2.4709236543433750     
   19.200000000000003        36.000000000000000        2.4517204283261771     
   19.200000000000003        36.800000000000004        2.4708643898562417     
   19.200000000000003        37.600000000000001        2.3351716381113068     
   19.200000000000003        38.400000000000006        2.0297483279712130     
   19.200000000000003        39.200000000000003        1.5165187996063187     
   19.200000000000003        40.000000000000000       0.58451427859448601     
   19.200000000000003        40.800000000000004       0.59509628028761374     
   19.200000000000003        41.600000000000001       0.59886399015224556     
   19.200000000000003        42.400000000000006       0.59468786188080924     
   19.200000000000003        43.200000000000003       0.59978024363102378     
   19.200000000000003        44.000000000000000       0.57506159778722732     
   19.200000000000003        44.800000000000004        1.5292904594714247     
   19.200000000000003        45.600000000000001        2.0349090078394196     
   19.200000000000003        46.400000000000006        2.3599782831919200     
   19.200000000000003        47.200000000000003        2.4264728168206671     
   19.200000000000003        48.000000000000000        2.4692847935527555     
   19.200000000000003        48.800000000000004        2.4724733883796568     
   19.200000000000003        49.600000000000001        2.4770113061736274     
   19.200000000000003        50.400000000000006        2.4677964645922059     
   19.200000000000003        51.200000000000003        2.4211024106385781     
   19.200000000000003        52.000000000000000        2.4328351228054164     
   19.200000000000003        52.800000000000004        2.3031049028904387     
   19.200000000000003        53.600000000000001        2.1737891252832933     
   19.200000000000003        54.400000000000006        2.0892770792370059     
   19.200000000000003        55.200000000000003        2.0541425462817702     
   19.200000000000003        56.000000000000000        2.0451281192661250     
   19.200000000000003        56.800000000000004        2.0430631987139090     
   19.200000000000003        57.600000000000001        2.0416031711913796     
   19.200000000000003        58.400000000000006        2.0442997172263064     
   19.200000000000003        59.200000000000003        2.0558605020850771     
   19.200000000000003        60.000000000000000        2.0935072277212092     
   19.200000000000003        60.800000000000004        2.1735324329216468     
   19.200000000000003        61.600000000000001        2.2911055242557947     
   19.200000000000003        62.400000000000006        2.4015286045888917     
   19.200000000000003        63.200000000000003        2.4654834139726090     
   19.200000000000003        64.000000000000000        2.4751976137108636     
   19.200000000000003        64.799999999999997        2.4777941513451816     
   19.200000000000003        65.600000000000009        2.4699589778666784     
   19.200000000000003        66.400000000000006        2.3487788841095685     
   19.200000000000003        67.200000000000003        2.0422098929264956     
   19.200000000000003        68.000000000000000        1.5560314901692793     
   19.200000000000003        68.799999999999997       0.58112385463061289     
   19.200000000000003        69.600000000000009       0.62668734305214657     
   19.200000000000003        70.400000000000006       0.62376711626760561     
   19.200000000000003        71.200000000000003       0.60062435219088950     
   19.200000000000003        72.000000000000000       0.59537876386054311     
   19.200000000000003        72.799999999999997       0.58714268486111421     
   19.200000000000003        73.600000000000009       0.58315317759179019     
   19.200000000000003        74.400000000000006       0.58295129961545089     
   19.200000000000003        75.200000000000003       0.51665433461626264     
   19.200000000000003        76.000000000000000       0.75088867087876843     
   19.200000000000003        76.800000000000011        1.4659424449814287     
   19.200000000000003        77.600000000000009        1.9283119426268909     
   19.200000000000003        78.400000000000006        2.2448731924188334     
   19.200000000000003        79.200000000000003        2.4387775657204931     
   19.200000000000003        80.000000000000000        2.4652440602959649     
   19.200000000000003        80.800000000000011        2.4792503533857029     
   19.200000000000003        81.600000000000009        2.4744777089761696     
   19.200000000000003        82.400000000000006        2.4621753042110450     
   19.200000000000003        83.200000000000003        2.4584198770404844     
   19.200000000000003        84.000000000000000        2.4608889063312493     
   19.200000000000003        84.800000000000011        2.4622922307277260     
   19.200000000000003        85.600000000000009        2.4659159528670171     
   19.200000000000003        86.400000000000006        2.4668504839548353     
   19.200000000000003        87.200000000000003        2.4650395339468303     
   19.200000000000003        88.000000000000000        2.4651416922577187     
   19.200000000000003        88.800000000000011        2.4623030746281023     
   19.200000000000003        89.600000000000009        2.4597168460029994     
   19.200000000000003        90.400000000000006        2.4598805069145371     
   19.200000000000003        91.200000000000003        2.4593266479282634     
   19.200000000000003        92.000000000000000        2.4594137969364209     
   19.200000000000003        92.800000000000011        2.4594225543404122     
   19.200000000000003        93.600000000000009        2.4603220315281655     
   19.200000000000003        94.400000000000006        2.4610658115837989     
   19.200000000000003        95.200000000000003        2.4596177663977268     
   19.200000000000003        96.000000000000000        2.4586052502431328     
   19.200000000000003        96.800000000000011        2.4578964886958690     
   19.200000000000003        97.600000000000009        2.4590514901630049     
   19.200000000000003        98.400000000000006        2.4586837816219345     
   19.200000000000003        99.200000000000003        2.4570963372334784     
   19.200000000000003        100.00000000000000        2.4552102344188809     
   19.200000000000003        100.80000000000001        2.4556608055770668     
   19.200000000000003        101.60000000000001        2.4545172044392118     
   19.200000000000003        102.40000000000001        2.4592510112290271     

   20.000000000000000       0.80000000000000004        2.4705649876995417     
   20.000000000000000        1.6000000000000001        2.4726891349764841     
   20.000000000000000        2.4000000000000004        2.4748230714107415     
   20.000000000000000        3.2000000000000002        2.4759247603406713     
   20.000000000000000        4.0000000000000000        2.4771140529108098     
   20.000000000000000        4.8000000000000007        2.4794291209919148     
   20.000000000000000        5.6000000000000005        2.4822039222432575     
   20.000000000000000        6.4000000000000004        2.4839354702210255     
   20.000000000000000        7.2000000000000002        2.4804474978901001     
   20.000000000000000        8.0000000000000000        2.4675883985396534     
   20.000000000000000        8.8000000000000007        2.4499548472598685     
   20.000000000000000        9.6000000000000014        2.3198193651303409     
   20.000000000000000        10.400000000000000        2.0650827295498728     
   20.000000000000000        11.200000000000001        1.6159806301913608     
   20.000000000000000        12.000000000000000       0.63090100755061673     
   20.000000000000000        12.800000000000001       0.57329753285426399     
   20.000000000000000        13.600000000000001       0.50275599655104941     
   20.000000000000000        14.400000000000000       0.51100685739734431     
   20.000000000000000        15.200000000000001       0.52670756420642961     
   20.000000000000000        16.000000000000000       0.54702148033249898     
   20.000000000000000        16.800000000000001       0.55594965486619385     
   20.000000000000000        17.600000000000001       0.56747930076954178     
   20.000000000000000        18.400000000000002       0.57294179634938691     
   20.000000000000000        19.200000000000003       0.59335493699348396     
   20.000000000000000        20.000000000000000       0.60111743915019356     
   20.000000000000000        20.800000000000001       0.60938045956923792     
   20.000000000000000        21.600000000000001       0.60955023412133369     
   20.000000000000000        22.400000000000002       0.61468866724430349     
   20.000000000000000        23.200000000000003       0.61626424836631766     
   20.000000000000000        24.000000000000000       0.61326965971236447     
   20.000000000000000        24.800000000000001       0.61591603876551992     
   20.000000000000000        25.600000000000001       0.61306765566641119     
   20.000000000000000        26.400000000000002       0.60176967323209596     
   20.000000000000000        27.200000000000003       0.59332325423010968     
   20.000000000000000        28.000000000000000       0.57560437388485852     
   20.000000000000000        28.800000000000001       0.56833555704000416     
   20.000000000000000        29.600000000000001       0.53172762289725006     
   20.000000000000000        30.400000000000002       0.63835069136189060     
   20.000000000000000        31.200000000000003        1.5294588412383918     
   20.000000000000000        32.000000000000000        2.0016300730917957     
   20.000000000000000        32.800000000000004        2.3105910745388787     
   20.000000000000000        33.600000000000001        2.4720675963262115     
   20.000000000000000        34.399999999999999        2.4616198192954784     
   20.000000000000000        35.200000000000003        2.4724912773276468     
   20.000000000000000        36.000000000000000        2.4569116930876498     
   20.000000000000000        36.800000000000004        2.4760686957095204     
   20.000000000000000        37.600000000000001        2.3514854508533709     
   20.000000000000000        38.400000000000006        2.0474474075376472     
   20.000000000000000        39.200000000000003        1.5178271362986258     
   20.000000000000000        40.000000000000000       0.57286069326156597     
   20.000000000000000        40.800000000000004       0.57853398337893602     
   20.000000000000000        41.600000000000001       0.57999512835758515     
   20.000000000000000        42.400000000000006       0.57321560590020881     
   20.000000000000000        43.200000000000003       0.57953519362527028     
   20.000000000000000        44.000000000000000       0.56110554194156415     
   20.000000000000000        44.800000000000004        1.5346734085272626     
   20.000000000000000        45.600000000000001        2.0506694580869489     
   20.000000000000000        46.400000000000006        2.3725197341864370     
   20.000000000000000        47.200000000000003        2.4261527315856330     
   20.000000000000000        48.000000000000000        2.4639031061668479     
   20.000000000000000        48.800000000000004        2.4665830999838101     
   20.000000000000000        49.600000000000001        2.4705185506972573     
   20.000000000000000        50.400000000000006        2.4378413840681374     
   20.000000000000000        51.200000000000003        2.4303895526615351     
   20.000000000000000        52.000000000000000        2.2456121206033912     
   20.000000000000000        52.800000000000004        1.9637675468698084     
   20.000000000000000        53.600000000000001        1.6776167770109573     
   20.000000000000000        54.400000000000006        1.5573413571311252     
   20.000000000000000        55.200000000000003        1.5539684239862610     
   20.000000000000000        56.000000000000000        1.5480123203338350     
   20.000000000000000        56.800000000000004        1.5486095255149552     
   20.000000000000000        57.600000000000001        1.5467178038608294     
   20.000000000000000        58.400000000000006        1.5479850396928980     
   20.000000000000000        59.200000000000003        1.5455015476157772     
   20.000000000000000        60.000000000000000        1.5417433676018930     
   20.000000000000000        60.800000000000004        1.6359200109592626     
   20.000000000000000        61.600000000000001        1.9305049467761846     
   20.000000000000000        62.400000000000006        2.2145572089675296     
   20.000000000000000        63.200000000000003        2.3817095667665202     
   20.000000000000000        64.000000000000000        2.4591200784387972     
   20.000000000000000        64.799999999999997        2.4805733172636160     
   20.000000000000000        65.600000000000009        2.4801051059340935     
   20.000000000000000        66.400000000000006        2.3666544111084900     
   20.000000000000000        67.200000000000003        2.0571191111298650     
   20.000000000000000        68.000000000000000        1.5479927331807808     
   20.000000000000000        68.799999999999997       0.58348335381880678     
   20.000000000000000        69.600000000000009       0.67281205966560520     
   20.000000000000000        70.400000000000006       0.63687373844961592     
   20.000000000000000        71.200000000000003       0.60406526083462753     
   20.000000000000000        72.000000000000000       0.59429963546626241     
   20.000000000000000        72.799999999999997       0.57885487261130708     
   20.000000000000000        73.600000000000009       0.57807769570840473     
   20.000000000000000        74.400000000000006       0.58330261278859019     
   20.000000000000000        75.200000000000003       0.54429707443562148     
   20.000000000000000        76.000000000000000       0.72873234376265916     
   20.000000000000000        76.800000000000011        1.4333460212558464     
   20.000000000000000        77.600000000000009        1.7801195708310733     
   20.000000000000000        78.400000000000006        2.1743853808976934     
   20.000000000000000        79.200000000000003        2.4081105656675668     
   20.000000000000000        80.000000000000000        2.4571269692882760     
   20.000000000000000        80.800000000000011        2.4808404973901692     
   20.000000000000000        81.600000000000009        2.4749211405100557     
   20.000000000000000        82.400000000000006        2.4641400822738446     
   20.000000000000000        83.200000000000003        2.4604551192703252     
   20.000000000000000        84.000000000000000        2.4628770223727434     
   20.000000000000000        84.800000000000011        2.4660245771233296     
   20.000000000000000        85.600000000000009        2.4685709317577835     
   20.000000000000000        86.400000000000006        2.4685929542535887     
   20.000000000000000        87.200000000000003        2.4678525600137005     
   20.000000000000000        88.000000000000000        2.4667369146038451     
   20.000000000000000        88.800000000000011        2.4666524564809635     
   20.000000000000000        89.600000000000009        2.4645721935353775     
   20.000000000000000        90.400000000000006        2.4637523531740242     
   20.000000000000000        91.200000000000003        2.4639313390616899     
   20.000000000000000        92.000000000000000        2.4654466491923550     
   20.000000000000000        92.800000000000011        2.4654775853453303     
   20.000000000000000        93.600000000000009        2.4676970734178041     
   20.000000000000000        94.400000000000006        2.4682426869321858     
   20.000000000000000        95.200000000000003        2.4681389858273537     
   20.000000000000000        96.000000000000000        2.4674369626013948     
   20.000000000000000        96.800000000000011        2.4658340909834537     
   20.000000000000000        97.600000000000009        2.4618043807780077     
   20.000000000000000        98.400000000000006        2.4599861137737831     
   20.000000000000000        99.200000000000003        2.4557557457748023     
   20.000000000000000        100.00000000000000        2.4558309188080623     
   20.000000000000000        100.80000000000001        2.4577119819908484     
   20.000000000000000        101.60000000000001        2.4611120322666902     
   20.000000000000000        102.40000000000001        2.4666672444158819     

   20.800000000000001       0.80000000000000004        2.4786537548436542     
   20.800000000000001        1.6000000000000001        2.4795603689614238     
   20.800000000000001        2.4000000000000004        2.4804337827860938     
   20.800000000000001        3.2000000000000002        2.4784938437718704     
   20.800000000000001        4.0000000000000000        2.4775324604246269     
   20.800000000000001        4.8000000000000007        2.4784030560782799     
   20.800000000000001        5.6000000000000005        2.4817414683209744     
   20.800000000000001        6.4000000000000004        2.4847593635624166     
   20.800000000000001        7.2000000000000002        2.4852617186429873     
   20.800000000000001        8.0000000000000000        2.4794643034972492     
   20.800000000000001        8.8000000000000007        2.4608481273075684     
   20.800000000000001        9.6000000000000014        2.4122163428429726     
   20.800000000000001        10.400000000000000        2.2284756436446811     
   20.800000000000001        11.200000000000001        1.8921259648695989     
   20.800000000000001        12.000000000000000        1.5392901909228567     
   20.800000000000001        12.800000000000001       0.70779314309839536     
   20.800000000000001        13.600000000000001       0.54806609019305452     
   20.800000000000001        14.400000000000000       0.50429652858444984     
   20.800000000000001        15.200000000000001       0.52545607866017063     
   20.800000000000001        16.000000000000000       0.53999631120673741     
   20.800000000000001        16.800000000000001       0.54780658159573115     
   20.800000000000001        17.600000000000001       0.56473432181757677     
   20.800000000000001        18.400000000000002       0.56819038280444267     
   20.800000000000001        19.200000000000003       0.56850115554220559     
   20.800000000000001        20.000000000000000       0.59319538316246800     
   20.800000000000001        20.800000000000001       0.59989139116688195     
   20.800000000000001        21.600000000000001       0.60591341872242654     
   20.800000000000001        22.400000000000002       0.60752654336190548     
   20.800000000000001        23.200000000000003       0.60731122688487071     
   20.800000000000001        24.000000000000000       0.61240191033803548     
   20.800000000000001        24.800000000000001       0.60763474733743772     
   20.800000000000001        25.600000000000001       0.60937119127057460     
   20.800000000000001        26.400000000000002       0.60499980724971913     
   20.800000000000001        27.200000000000003       0.58923634982931550     
   20.800000000000001        28.000000000000000       0.57366802314683052     
   20.800000000000001        28.800000000000001       0.56373712979766899     
   20.800000000000001        29.600000000000001       0.54045274909279473     
   20.800000000000001        30.400000000000002       0.75310605095076733     
   20.800000000000001        31.200000000000003        1.5163005840532304     
   20.800000000000001        32.000000000000000        1.8559657902652364     
   20.800000000000001        32.800000000000004        2.2308543231425335     
   20.800000000000001        33.600000000000001        2.4497909824506094     
   20.800000000000001        34.399999999999999        2.4599691376599950     
   20.800000000000001        35.200000000000003        2.4748192082320597     
   20.800000000000001        36.000000000000000        2.4656612471640438     
   20.800000000000001        36.800000000000004        2.4295507902344267     
   20.800000000000001        37.600000000000001        2.3765368368572020     
   20.800000000000001        38.400000000000006        2.0665417488886151     
   20.800000000000001        39.200000000000003        1.5253023923064428     
   20.800000000000001        40.000000000000000       0.57737304826241820     
   20.800000000000001        40.800000000000004       0.54993381230937366     
   20.800000000000001        41.600000000000001       0.55518012060471245     
   20.800000000000001        42.400000000000006       0.55302666382998478     
   20.800000000000001        43.200000000000003       0.56256450937369940     
   20.800000000000001        44.000000000000000       0.55267045050301711     
   20.800000000000001        44.800000000000004        1.5390409797581348     
   20.800000000000001        45.600000000000001        2.0700053451330698     
   20.800000000000001        46.400000000000006        2.3873306452334435     
   20.800000000000001        47.200000000000003        2.4273202508252494     
   20.800000000000001        48.000000000000000        2.4605306026782015     
   20.800000000000001        48.800000000000004        2.4664429933745446     
   20.800000000000001        49.600000000000001        2.4631322892238590     
   20.800000000000001        50.400000000000006        2.4816812336154492     
   20.800000000000001        51.200000000000003        2.3098539875825987     
   20.800000000000001        52.000000000000000        1.9680314322033723     
   20.800000000000001        52.800000000000004        1.5489598017889050     
   20.800000000000001        53.600000000000001       0.53186768575189514     
   20.800000000000001        54.400000000000006       0.59000864050224788     
   20.800000000000001        55.200000000000003       0.55194034585871732     
   20.800000000000001        56.000000000000000       0.53980286022478441     
   20.800000000000001        56.800000000000004       0.52450954875227906     
   20.800000000000001        57.600000000000001       0.54142579017605186     
   20.800000000000001        58.400000000000006       0.54692146808383379     
   20.800000000000001        59.200000000000003       0.55694819730628387     
   20.800000000000001        60.000000000000000       0.56472267963634182     
   20.800000000000001        60.800000000000004       0.76215356097133158     
   20.800000000000001        61.600000000000001        1.5199745194994549     
   20.800000000000001        62.400000000000006        1.8623254409261971     
   20.800000000000001        63.200000000000003        2.1954592369896249     
   20.800000000000001        64.000000000000000        2.3797743933731552     
   20.800000000000001        64.799999999999997        2.4723772606943526     
   20.800000000000001        65.600000000000009        2.4937997275052664     
   20.800000000000001        66.400000000000006        2.3964065333246691     
   20.800000000000001        67.200000000000003        2.0942848317999232     
   20.800000000000001        68.000000000000000        1.5471389760497607     
   20.800000000000001        68.799999999999997       0.64444262287626941     
   20.800000000000001        69.600000000000009       0.66108250692990334     
   20.800000000000001        70.400000000000006       0.63336318682510118     
   20.800000000000001        71.200000000000003       0.60783531994795525     
   20.800000000000001        72.000000000000000       0.59374411968399066     
   20.800000000000001        72.799999999999997       0.58090412055379248     
   20.800000000000001        73.600000000000009       0.57828264946193897     
   20.800000000000001        74.400000000000006       0.58254927758037545     
   20.800000000000001        75.200000000000003       0.57353270457730521     
   20.800000000000001        76.000000000000000       0.69399945847228994     
   20.800000000000001        76.800000000000011       0.67334379249648235     
   20.800000000000001        77.600000000000009        1.5647537421222029     
   20.800000000000001        78.400000000000006        2.0954941870025188     
   20.800000000000001        79.200000000000003        2.3764418587924139     
   20.800000000000001        80.000000000000000        2.4465089975455201     
   20.800000000000001        80.800000000000011        2.4802066384696047     
   20.800000000000001        81.600000000000009        2.4747034650561748     
   20.800000000000001        82.400000000000006        2.4681294625302739     
   20.800000000000001        83.200000000000003        2.4630640832905861     
   20.800000000000001        84.000000000000000        2.4658169974359736     
   20.800000000000001        84.800000000000011        2.4683034541613331     
   20.800000000000001        85.600000000000009        2.4711589291593477     
   20.800000000000001        86.400000000000006        2.4722963122070447     
   20.800000000000001        87.200000000000003        2.4701859815069303     
   20.800000000000001        88.000000000000000        2.4679631386753389     
   20.800000000000001        88.800000000000011        2.4675819243881016     
   20.800000000000001        89.600000000000009        2.4675640713880451     
   20.800000000000001        90.400000000000006        2.4662294020171940     
   20.800000000000001        91.200000000000003        2.4688845449248840     
   20.800000000000001        92.000000000000000        2.4697102056555078     
   20.800000000000001        92.800000000000011        2.4731034614731064     
   20.800000000000001        93.600000000000009        2.4739363619348493     
   20.800000000000001        94.400000000000006        2.4739689141564818     
   20.800000000000001        95.200000000000003        2.4734605907711189     
   20.800000000000001        96.000000000000000        2.4719816117645088     
   20.800000000000001        96.800000000000011        2.4719729275679616     
   20.800000000000001        97.600000000000009        2.4719501022886421     
   20.800000000000001        98.400000000000006        2.4684849019912987     
   20.800000000000001        99.200000000000003        2.4643809393809399     
   20.800000000000001        100.00000000000000        2.4646600541032062     
   20.800000000000001        100.80000000000001        2.4666621375177398     
   20.800000000000001        101.60000000000001        2.4710443484587841     
   20.800000000000001        102.40000000000001        2.4764066440028811     

   21.600000000000001       0.80000000000000004        2.4839307105426474     
   21.600000000000001        1.6000000000000001        2.4824571503582340     
   21.600000000000001        2.4000000000000004        2.4770481557547348     
   21.600000000000001        3.2000000000000002        2.4716443311717127     
   21.600000000000001        4.0000000000000000        2.4716026869203391     
   21.600000000000001        4.8000000000000007        2.4745685804823547     
   21.600000000000001        5.6000000000000005        2.4781287211017826     
   21.600000000000001        6.4000000000000004        2.4796108696578147     
   21.600000000000001        7.2000000000000002        2.4859308580133952     
   21.600000000000001        8.0000000000000000        2.4855673456614431     
   21.600000000000001        8.8000000000000007        2.4799274328812171     
   21.600000000000001        9.6000000000000014        2.4674013906122734     
   21.600000000000001        10.400000000000000        2.3520078525028381     
   21.600000000000001        11.200000000000001        2.1409997310841313     
   21.600000000000001        12.000000000000000        1.8223530197945297     
   21.600000000000001        12.800000000000001        1.5420876996629929     
   21.600000000000001        13.600000000000001       0.68573525909519339     
   21.600000000000001        14.400000000000000       0.55842146200216780     
   21.600000000000001        15.200000000000001       0.51480178324201575     
   21.600000000000001        16.000000000000000       0.53480525218221908     
   21.600000000000001        16.800000000000001       0.53897721379876562     
   21.600000000000001        17.600000000000001       0.55215559067918063     
   21.600000000000001        18.400000000000002       0.56069682795335274     
   21.600000000000001        19.200000000000003       0.56595665538664508     
   21.600000000000001        20.000000000000000       0.57186053826636762     
   21.600000000000001        20.800000000000001       0.59679286959791478     
   21.600000000000001        21.600000000000001       0.59941674478270524     
   21.600000000000001        22.400000000000002       0.60609149803011653     
   21.600000000000001        23.200000000000003       0.60405144136675670     
   21.600000000000001        24.000000000000000       0.61091387883328852     
   21.600000000000001        24.800000000000001       0.60777392563438715     
   21.600000000000001        25.600000000000001       0.60523773926390345     
   21.600000000000001        26.400000000000002       0.60274541328788367     
   21.600000000000001        27.200000000000003       0.59258154247809791     
   21.600000000000001        28.000000000000000       0.57215771025273110     
   21.600000000000001        28.800000000000001       0.56902077775456616     
   21.600000000000001        29.600000000000001       0.55973668026244083     
   21.600000000000001        30.400000000000002       0.64831710508058060     
   21.600000000000001        31.200000000000003       0.55181202855925260     
   21.600000000000001        32.000000000000000        1.6306463100608815     
   21.600000000000001        32.800000000000004        2.1061761708860796     
   21.600000000000001        33.600000000000001        2.3947887262972931     
   21.600000000000001        34.399999999999999        2.4477761273649414     
   21.600000000000001        35.200000000000003        2.4759436359544988     
   21.600000000000001        36.000000000000000        2.4733754929337204     
   21.600000000000001        36.800000000000004        2.4482021884053426     
   21.600000000000001        37.600000000000001        2.4082807218220093     
   21.600000000000001        38.400000000000006        2.1106382215690922     
   21.600000000000001        39.200000000000003        1.5291236084117334     
   21.600000000000001        40.000000000000000       0.57661119844331077     
   21.600000000000001        40.800000000000004       0.57781768705870884     
   21.600000000000001        41.600000000000001       0.54089833800457998     
   21.600000000000001        42.400000000000006       0.54145650090013875     
   21.600000000000001        43.200000000000003       0.55011836837353545     
   21.600000000000001        44.000000000000000       0.54403443273432162     
   21.600000000000001        44.800000000000004        1.5454498427327621     
   21.600000000000001        45.600000000000001        2.1123525805529093     
   21.600000000000001        46.400000000000006        2.4141066087153207     
   21.600000000000001        47.200000000000003        2.4495451266584132     
   21.600000000000001        48.000000000000000        2.4867279727966682     
   21.600000000000001        48.800000000000004        2.4928520673488319     
   21.600000000000001        49.600000000000001        2.4673146279550395     
   21.600000000000001        50.400000000000006        2.4463516031214581     
   21.600000000000001        51.200000000000003        2.1875018239098960     
   21.600000000000001        52.000000000000000        1.6778544824441828     
   21.600000000000001        52.800000000000004       0.53852537956673219     
   21.600000000000001        53.600000000000001       0.71264140166555967     
   21.600000000000001        54.400000000000006       0.60105276536694230     
   21.600000000000001        55.200000000000003       0.58409675376961145     
   21.600000000000001        56.000000000000000       0.57280471953668055     
   21.600000000000001        56.800000000000004       0.55299568597915283     
   21.600000000000001        57.600000000000001       0.56662838109308433     
   21.600000000000001        58.400000000000006       0.57630480522715544     
   21.600000000000001        59.200000000000003       0.58186488595647212     
   21.600000000000001        60.000000000000000       0.57681793342152732     
   21.600000000000001        60.800000000000004       0.64049853846704086     
   21.600000000000001        61.600000000000001       0.63010690353074650     
   21.600000000000001        62.400000000000006        1.5050084694144319     
   21.600000000000001        63.200000000000003        1.8564365455354692     
   21.600000000000001        64.000000000000000        2.2014796679168165     
   21.600000000000001        64.799999999999997        2.4000132793383582     
   21.600000000000001        65.600000000000009        2.4851915285427393     
   21.600000000000001        66.400000000000006        2.4265509755315415     
   21.600000000000001        67.200000000000003        2.1697732181300968     
   21.600000000000001        68.000000000000000        1.6386322569009801     
   21.600000000000001        68.799999999999997       0.63539977848164819     
   21.600000000000001        69.600000000000009       0.70396155561957452     
   21.600000000000001        70.400000000000006       0.65838574817465378     
   21.600000000000001        71.200000000000003       0.62086098480266161     
   21.600000000000001        72.000000000000000       0.60034346577264142     
   21.600000000000001        72.799999999999997       0.58190498653939970     
   21.600000000000001        73.600000000000009       0.57712240142372839     
   21.600000000000001        74.400000000000006       0.58075200045987974     
   21.600000000000001        75.200000000000003       0.58097147118778247     
   21.600000000000001        76.000000000000000       0.61811494757092855     
   21.600000000000001        76.800000000000011       0.61477347088585299     
   21.600000000000001        77.600000000000009        1.5167048652250745     
   21.600000000000001        78.400000000000006        2.0435603967443372     
   21.600000000000001        79.200000000000003        2.3491843182557566     
   21.600000000000001        80.000000000000000        2.4341962012121900     
   21.600000000000001        80.800000000000011        2.4785508393873514     
   21.600000000000001        81.600000000000009        2.4787571156813915     
   21.600000000000001        82.400000000000006        2.4672355548055438     
   21.600000000000001        83.200000000000003        2.4642694890921839     
   21.600000000000001        84.000000000000000        2.4655403749370883     
   21.600000000000001        84.800000000000011        2.4699299614882166     
   21.600000000000001        85.600000000000009        2.4717754014553890     
   21.600000000000001        86.400000000000006        2.4717881770922987     
   21.600000000000001        87.200000000000003        2.4710336504396393     
   21.600000000000001        88.000000000000000        2.4695329758939977     
   21.600000000000001        88.800000000000011        2.4681049475054779     
   21.600000000000001        89.600000000000009        2.4677336152426115     
   21.600000000000001        90.400000000000006        2.4692034661158972     
   21.600000000000001        91.200000000000003        2.4719576464299231     
   21.600000000000001        92.000000000000000        2.4752753074781726     
   21.600000000000001        92.800000000000011        2.4781969116982161     
   21.600000000000001        93.600000000000009        2.4780898653115537     
   21.600000000000001        94.400000000000006        2.4731870439825352     
   21.600000000000001        95.200000000000003        2.4680091519346563     
   21.600000000000001        96.000000000000000        2.4686655137295230     
   21.600000000000001        96.800000000000011        2.4708924139038184     
   21.600000000000001        97.600000000000009        2.4698172824988518     
   21.600000000000001        98.400000000000006        2.4689775000827203     
   21.600000000000001        99.200000000000003        2.4672048427957449     
   21.600000000000001        100.00000000000000        2.4690333192068823     
   21.600000000000001        100.80000000000001        2.4734495544014696     
   21.600000000000001        101.60000000000001        2.4786404813689393     
   21.600000000000001        102.40000000000001        2.4831524243589631     

   22.400000000000002       0.80000000000000004        2.4806736830572786     
   22.400000000000002        1.6000000000000001        2.4733336263510264     
   22.400000000000002        2.4000000000000004        2.4595744307658989     
   22.400000000000002        3.2000000000000002        2.4435017380916673     
   22.400000000000002        4.0000000000000000        2.4659091649771354     
   22.400000000000002        4.8000000000000007        2.4646284741355355     
   22.400000000000002        5.6000000000000005        2.4647415381025182     
   22.400000000000002        6.4000000000000004        2.4698039252341748     
   22.400000000000002        7.2000000000000002        2.4724498169741453     
   22.400000000000002        8.0000000000000000        2.4761952736695458     
   22.400000000000002        8.8000000000000007        2.4758679268948947     
   22.400000000000002        9.6000000000000014        2.4561299475627392     
   22.400000000000002        10.400000000000000        2.3932639519232208     
   22.400000000000002        11.200000000000001        2.2706542281904012     
   22.400000000000002        12.000000000000000        2.0811352202627544     
   22.400000000000002        12.800000000000001        1.7909015007371119     
   22.400000000000002        13.600000000000001        1.5389746504113251     
   22.400000000000002        14.400000000000000       0.68445277703113505     
   22.400000000000002        15.200000000000001       0.56485254630359927     
   22.400000000000002        16.000000000000000       0.53169077151765665     
   22.400000000000002        16.800000000000001       0.54180004278636884     
   22.400000000000002        17.600000000000001       0.54743836949776536     
   22.400000000000002        18.400000000000002       0.55379710239870084     
   22.400000000000002        19.200000000000003       0.55734069470343550     
   22.400000000000002        20.000000000000000       0.56883212674747796     
   22.400000000000002        20.800000000000001       0.57304789129447919     
   22.400000000000002        21.600000000000001       0.59199667087005492     
   22.400000000000002        22.400000000000002       0.59220776285352628     
   22.400000000000002        23.200000000000003       0.60000529745918607     
   22.400000000000002        24.000000000000000       0.59660381465776913     
   22.400000000000002        24.800000000000001       0.59893595429556967     
   22.400000000000002        25.600000000000001       0.59835207905283705     
   22.400000000000002        26.400000000000002       0.59289682936844212     
   22.400000000000002        27.200000000000003       0.58640359617503479     
   22.400000000000002        28.000000000000000       0.57185864787242380     
   22.400000000000002        28.800000000000001       0.56468259947783950     
   22.400000000000002        29.600000000000001       0.55921598183562515     
   22.400000000000002        30.400000000000002       0.57159095021033746     
   22.400000000000002        31.200000000000003       0.77586624543786453     
   22.400000000000002        32.000000000000000        1.5202782173938765     
   22.400000000000002        32.800000000000004        1.9078199025696483     
   22.400000000000002        33.600000000000001        2.3028561990603320     
   22.400000000000002        34.399999999999999        2.4229947234240408     
   22.400000000000002        35.200000000000003        2.4751220794336044     
   22.400000000000002        36.000000000000000        2.4738667147988180     
   22.400000000000002        36.800000000000004        2.4571511356884210     
   22.400000000000002        37.600000000000001        2.4440052051327843     
   22.400000000000002        38.400000000000006        2.1966686157544979     
   22.400000000000002        39.200000000000003        1.6371710423375716     
   22.400000000000002        40.000000000000000       0.69580880309593529     
   22.400000000000002        40.800000000000004       0.65780680236063804     
   22.400000000000002        41.600000000000001       0.56424065484140185     
   22.400000000000002        42.400000000000006       0.55750933426926474     
   22.400000000000002        43.200000000000003       0.65425482487638253     
   22.400000000000002        44.000000000000000       0.68268432861326267     
   22.400000000000002        44.800000000000004        1.6518323039106371     
   22.400000000000002        45.600000000000001        2.2027922742159656     
   22.400000000000002        46.400000000000006        2.4620517724044886     
   22.400000000000002        47.200000000000003        2.4946308591571982     
   22.400000000000002        48.000000000000000        2.4199008844088112     
   22.400000000000002        48.800000000000004        2.4192074486304636     
   22.400000000000002        49.600000000000001        2.4788151872600692     
   22.400000000000002        50.400000000000006        2.4173430745776785     
   22.400000000000002        51.200000000000003        2.1107534166998918     
   22.400000000000002        52.000000000000000        1.5398692785109556     
   22.400000000000002        52.800000000000004       0.63165127299204982     
   22.400000000000002        53.600000000000001       0.61838366087117802     
   22.400000000000002        54.400000000000006       0.58540635870559210     
   22.400000000000002        55.200000000000003       0.57826044974328239     
   22.400000000000002        56.000000000000000       0.56639414328690763     
   22.400000000000002        56.800000000000004       0.56654887422232902     
   22.400000000000002        57.600000000000001       0.56374178788034435     
   22.400000000000002        58.400000000000006       0.57695393503923664     
   22.400000000000002        59.200000000000003       0.58274842615354661     
   22.400000000000002        60.000000000000000       0.58564278331230613     
   22.400000000000002        60.800000000000004       0.57730963233424359     
   22.400000000000002        61.600000000000001       0.64742861037117194     
   22.400000000000002        62.400000000000006       0.64093297088333723     
   22.400000000000002        63.200000000000003        1.4923866143542561     
   22.400000000000002        64.000000000000000        1.8713913804737781     
   22.400000000000002        64.799999999999997        2.2334971325740831     
   22.400000000000002        65.600000000000009        2.4251577611436881     
   22.400000000000002        66.400000000000006        2.4469484737969851     
   22.400000000000002        67.200000000000003        2.2685230005510024     
   22.400000000000002        68.000000000000000        1.8726961295786124     
   22.400000000000002        68.799999999999997        1.5268565615975391     
   22.400000000000002        69.600000000000009       0.54379715244356053     
   22.400000000000002        70.400000000000006       0.73429858170390883     
   22.400000000000002        71.200000000000003       0.64899298097346581     
   22.400000000000002        72.000000000000000       0.61230856086309982     
   22.400000000000002        72.799999999999997       0.59654847084356011     
   22.400000000000002        73.600000000000009       0.57950944094935497     
   22.400000000000002        74.400000000000006       0.57926592445241243     
   22.400000000000002        75.200000000000003       0.58220976214229636     
   22.400000000000002        76.000000000000000       0.62445044063625543     
   22.400000000000002        76.800000000000011       0.61528051587751620     
   22.400000000000002        77.600000000000009        1.5125111873737367     
   22.400000000000002        78.400000000000006        2.0222246035988087     
   22.400000000000002        79.200000000000003        2.3322110606266220     
   22.400000000000002        80.000000000000000        2.4279552289344388     
   22.400000000000002        80.800000000000011        2.4757345228194332     
   22.400000000000002        81.600000000000009        2.4771787908562977     
   22.400000000000002        82.400000000000006        2.4674425843160623     
   22.400000000000002        83.200000000000003        2.4618352443490759     
   22.400000000000002        84.000000000000000        2.4635361531857405     
   22.400000000000002        84.800000000000011        2.4665806813696931     
   22.400000000000002        85.600000000000009        2.4672035008507276     
   22.400000000000002        86.400000000000006        2.4679294023241072     
   22.400000000000002        87.200000000000003        2.4673312214649474     
   22.400000000000002        88.000000000000000        2.4660892229719718     
   22.400000000000002        88.800000000000011        2.4638616456343381     
   22.400000000000002        89.600000000000009        2.4631547602621686     
   22.400000000000002        90.400000000000006        2.4667734641443193     
   22.400000000000002        91.200000000000003        2.4716153453838001     
   22.400000000000002        92.000000000000000        2.4778304187162226     
   22.400000000000002        92.800000000000011        2.4785936465655141     
   22.400000000000002        93.600000000000009        2.4700559686001884     
   22.400000000000002        94.400000000000006        2.4482023825325463     
   22.400000000000002        95.200000000000003        2.4293248042158346     
   22.400000000000002        96.000000000000000        2.4716091287327107     
   22.400000000000002        96.800000000000011        2.4685959918900302     
   22.400000000000002        97.600000000000009        2.4248445866335215     
   22.400000000000002        98.400000000000006        2.4339191401364526     
   22.400000000000002        99.200000000000003        2.4503608299048958     
   22.400000000000002        100.00000000000000        2.4642311429922996     
   22.400000000000002        100.80000000000001        2.4740824471217779     
   22.400000000000002        101.60000000000001        2.4804403062879974     
   22.400000000000002        102.40000000000001        2.4854463143052068     

   23.200000000000003       0.80000000000000004        2.4667207819040633     
   23.200000000000003        1.6000000000000001        2.4408819595491074     
   23.200000000000003        2.4000000000000004        2.4327261968063247     
   23.200000000000003        3.2000000000000002        2.3803278419527927     
   23.200000000000003        4.0000000000000000        2.3392504789071964     
   23.200000000000003        4.8000000000000007        2.3207980510026518     
   23.200000000000003        5.6000000000000005        2.3149315352303046     
   23.200000000000003        6.4000000000000004        2.3164742157262852     
   23.200000000000003        7.2000000000000002        2.3212507615344182     
   23.200000000000003        8.0000000000000000        2.3269855576394152     
   23.200000000000003        8.8000000000000007        2.3301824337968502     
   23.200000000000003        9.6000000000000014        2.3265575324173904     
   23.200000000000003        10.400000000000000        2.3115274489060345     
   23.200000000000003        11.200000000000001        2.2748027565917019     
   23.200000000000003        12.000000000000000        2.1946582517213673     
   23.200000000000003        12.800000000000001        2.0418644797835386     
   23.200000000000003        13.600000000000001        1.7776574716214339     
   23.200000000000003        14.400000000000000        1.5376757838154291     
   23.200000000000003        15.200000000000001       0.69614030027231488     
   23.200000000000003        16.000000000000000       0.56005099546912918     
   23.200000000000003        16.800000000000001       0.54000138088371519     
   23.200000000000003        17.600000000000001       0.55164452152148069     
   23.200000000000003        18.400000000000002       0.55278879423242344     
   23.200000000000003        19.200000000000003       0.55152072106945571     
   23.200000000000003        20.000000000000000       0.56228680940950582     
   23.200000000000003        20.800000000000001       0.56712226503217522     
   23.200000000000003        21.600000000000001       0.57979663708930784     
   23.200000000000003        22.400000000000002       0.58910419507006184     
   23.200000000000003        23.200000000000003       0.59076073769711968     
   23.200000000000003        24.000000000000000       0.59322378310951862     
   23.200000000000003        24.800000000000001       0.59227462346503501     
   23.200000000000003        25.600000000000001       0.59243795466399207     
   23.200000000000003        26.400000000000002       0.58854806181075758     
   23.200000000000003        27.200000000000003       0.57814196429533127     
   23.200000000000003        28.000000000000000       0.56765017241920079     
   23.200000000000003        28.800000000000001       0.55668808143104687     
   23.200000000000003        29.600000000000001       0.54790606181954804     
   23.200000000000003        30.400000000000002       0.55844799872106188     
   23.200000000000003        31.200000000000003       0.62535982208310148     
   23.200000000000003        32.000000000000000       0.62963925037790014     
   23.200000000000003        32.800000000000004        1.6675404400260756     
   23.200000000000003        33.600000000000001        2.2086818879056480     
   23.200000000000003        34.399999999999999        2.4590906219787652     
   23.200000000000003        35.200000000000003        2.4672181697257076     
   23.200000000000003        36.000000000000000        2.4710345452252773     
   23.200000000000003        36.800000000000004        2.4611686745780585     
   23.200000000000003        37.600000000000001        2.4780226189921044     
   23.200000000000003        38.400000000000006        2.3253521732788158     
   23.200000000000003        39.200000000000003        1.9604947434760274     
   23.200000000000003        40.000000000000000        1.5204860062470504     
   23.200000000000003        40.800000000000004       0.71320397341321051     
   23.200000000000003        41.600000000000001       0.57308923745476803     
   23.200000000000003        42.400000000000006       0.57302490486923807     
   23.200000000000003        43.200000000000003       0.69443800819917068     
   23.200000000000003        44.000000000000000        1.5309633844154267     
   23.200000000000003        44.800000000000004        1.9640943833922835     
   23.200000000000003        45.600000000000001        2.3419155957910816     
   23.200000000000003        46.400000000000006        2.4607995487776035     
   23.200000000000003        47.200000000000003        2.4263216805577690     
   23.200000000000003        48.000000000000000        2.4624431912746143     
   23.200000000000003        48.800000000000004        2.4436469578878670     
   23.200000000000003        49.600000000000001        2.4823749919936784     
   23.200000000000003        50.400000000000006        2.4015692842502618     
   23.200000000000003        51.200000000000003        2.0789380817175473     
   23.200000000000003        52.000000000000000        1.5310142294044449     
   23.200000000000003        52.800000000000004       0.60123247356705334     
   23.200000000000003        53.600000000000001       0.61573599705790116     
   23.200000000000003        54.400000000000006       0.58984182707014898     
   23.200000000000003        55.200000000000003       0.57899942053168896     
   23.200000000000003        56.000000000000000       0.57063858660391986     
   23.200000000000003        56.800000000000004       0.56950179914092269     
   23.200000000000003        57.600000000000001       0.56834225979859876     
   23.200000000000003        58.400000000000006       0.57906339353230041     
   23.200000000000003        59.200000000000003       0.58529146794950526     
   23.200000000000003        60.000000000000000       0.59463026168525146     
   23.200000000000003        60.800000000000004       0.59518126365464796     
   23.200000000000003        61.600000000000001       0.59457572361210331     
   23.200000000000003        62.400000000000006       0.65836026891191002     
   23.200000000000003        63.200000000000003       0.68465178441329577     
   23.200000000000003        64.000000000000000        1.5141720359938819     
   23.200000000000003        64.799999999999997        1.9657457889333814     
   23.200000000000003        65.600000000000009        2.3079267878092682     
   23.200000000000003        66.400000000000006        2.4299140563412158     
   23.200000000000003        67.200000000000003        2.3429784120871755     
   23.200000000000003        68.000000000000000        2.0618053669067833     
   23.200000000000003        68.799999999999997        1.6066229181436709     
   23.200000000000003        69.600000000000009       0.60097506483569396     
   23.200000000000003        70.400000000000006       0.50619213946837560     
   23.200000000000003        71.200000000000003       0.70189434638653614     
   23.200000000000003        72.000000000000000       0.61405043489939004     
   23.200000000000003        72.799999999999997       0.59416237111039216     
   23.200000000000003        73.600000000000009       0.57476248774408611     
   23.200000000000003        74.400000000000006       0.57780152571422894     
   23.200000000000003        75.200000000000003       0.57613935936589755     
   23.200000000000003        76.000000000000000       0.62085007818982108     
   23.200000000000003        76.800000000000011       0.60398307484760816     
   23.200000000000003        77.600000000000009        1.5191632834546502     
   23.200000000000003        78.400000000000006        2.0086565519920514     
   23.200000000000003        79.200000000000003        2.3236300130859520     
   23.200000000000003        80.000000000000000        2.4739589386305045     
   23.200000000000003        80.800000000000011        2.4745948636245827     
   23.200000000000003        81.600000000000009        2.4767025783739047     
   23.200000000000003        82.400000000000006        2.4685261432863435     
   23.200000000000003        83.200000000000003        2.4582537428926283     
   23.200000000000003        84.000000000000000        2.4570562529374969     
   23.200000000000003        84.800000000000011        2.4583310010524713     
   23.200000000000003        85.600000000000009        2.4570338064050041     
   23.200000000000003        86.400000000000006        2.4582519424230429     
   23.200000000000003        87.200000000000003        2.4600804975745501     
   23.200000000000003        88.000000000000000        2.4583298724603817     
   23.200000000000003        88.800000000000011        2.4560496590807550     
   23.200000000000003        89.600000000000009        2.4574055367548109     
   23.200000000000003        90.400000000000006        2.4635677809066139     
   23.200000000000003        91.200000000000003        2.4705933471019290     
   23.200000000000003        92.000000000000000        2.4752982452200110     
   23.200000000000003        92.800000000000011        2.4663846341231550     
   23.200000000000003        93.600000000000009        2.4330435823216430     
   23.200000000000003        94.400000000000006        2.4297067531498384     
   23.200000000000003        95.200000000000003        2.3686222265660919     
   23.200000000000003        96.000000000000000        2.3292769216116409     
   23.200000000000003        96.800000000000011        2.3165376383593022     
   23.200000000000003        97.600000000000009        2.3265414311978527     
   23.200000000000003        98.400000000000006        2.3615292053682846     
   23.200000000000003        99.200000000000003        2.4134719427523486     
   23.200000000000003        100.00000000000000        2.4637113153070249     
   23.200000000000003        100.80000000000001        2.4603283634972186     
   23.200000000000003        101.60000000000001        2.4750976988108331     
   23.200000000000003        102.40000000000001        2.4779105972609479     

   24.000000000000000       0.80000000000000004        2.4382151871314512     
   24.000000000000000        1.6000000000000001        2.3972866582058829     
   24.000000000000000        2.4000000000000004        2.2714179302117841     
   24.000000000000000        3.2000000000000002        2.1343999110506831     
   24.000000000000000        4.0000000000000000        2.0457275395554162     
   24.000000000000000        4.8000000000000007        2.0132255914771049     
   24.000000000000000        5.6000000000000005        2.0079751104355528     
   24.000000000000000        6.4000000000000004        2.0097170212494264     
   24.000000000000000        7.2000000000000002        2.0129368199294655     
   24.000000000000000        8.0000000000000000        2.0163448185173087     
   24.000000000000000        8.8000000000000007        2.0224194648067342     
   24.000000000000000        9.6000000000000014        2.0357567458399859     
   24.000000000000000        10.400000000000000        2.0729397567863312     
   24.000000000000000        11.200000000000001        2.1327074337399532     
   24.000000000000000        12.000000000000000        2.1728562985715092     
   24.000000000000000        12.800000000000001        2.1462282207083541     
   24.000000000000000        13.600000000000001        2.0251006744032241     
   24.000000000000000        14.400000000000000        1.7730980113150967     
   24.000000000000000        15.200000000000001        1.5378941565493034     
   24.000000000000000        16.000000000000000       0.70942564103977357     
   24.000000000000000        16.800000000000001       0.57299028313707734     
   24.000000000000000        17.600000000000001       0.54696287460498183     
   24.000000000000000        18.400000000000002       0.52789509200132356     
   24.000000000000000        19.200000000000003       0.46234828364847680     
   24.000000000000000        20.000000000000000       0.43623343625688948     
   24.000000000000000        20.800000000000001       0.46907786213242697     
   24.000000000000000        21.600000000000001       0.54002159233589087     
   24.000000000000000        22.400000000000002       0.57686780070968635     
   24.000000000000000        23.200000000000003       0.57585317418373172     
   24.000000000000000        24.000000000000000       0.57740636793716549     
   24.000000000000000        24.800000000000001       0.58087783705083385     
   24.000000000000000        25.600000000000001       0.54803611386641460     
   24.000000000000000        26.400000000000002       0.48939520020476129     
   24.000000000000000        27.200000000000003       0.45796654235566076     
   24.000000000000000        28.000000000000000       0.47748394924571269     
   24.000000000000000        28.800000000000001       0.52097737600894112     
   24.000000000000000        29.600000000000001       0.54056542006588637     
   24.000000000000000        30.400000000000002       0.55108744603519888     
   24.000000000000000        31.200000000000003       0.52700154350144812     
   24.000000000000000        32.000000000000000       0.76010491500321942     
   24.000000000000000        32.800000000000004        1.5367138648475653     
   24.000000000000000        33.600000000000001        2.1541829760556870     
   24.000000000000000        34.399999999999999        2.4410216554738193     
   24.000000000000000        35.200000000000003        2.4635508644525776     
   24.000000000000000        36.000000000000000        2.4694218594063009     
   24.000000000000000        36.800000000000004        2.4660830733397443     
   24.000000000000000        37.600000000000001        2.4498293712458930     
   24.000000000000000        38.400000000000006        2.4468415594058235     
   24.000000000000000        39.200000000000003        2.2757266354108592     
   24.000000000000000        40.000000000000000        1.9710801899061712     
   24.000000000000000        40.800000000000004        1.6556436972874800     
   24.000000000000000        41.600000000000001        1.5307418081470483     
   24.000000000000000        42.400000000000006        1.5398713044468328     
   24.000000000000000        43.200000000000003        1.6590042461458760     
   24.000000000000000        44.000000000000000        1.9692478022035045     
   24.000000000000000        44.800000000000004        2.2750556806450959     
   24.000000000000000        45.600000000000001        2.4760658433250335     
   24.000000000000000        46.400000000000006        2.4031713502005458     
   24.000000000000000        47.200000000000003        2.4641378200369020     
   24.000000000000000        48.000000000000000        2.4742031764368502     
   24.000000000000000        48.800000000000004        2.4469866343116782     
   24.000000000000000        49.600000000000001        2.4807918240772051     
   24.000000000000000        50.400000000000006        2.3952491885449576     
   24.000000000000000        51.200000000000003        2.0707329055928225     
   24.000000000000000        52.000000000000000        1.5208477774414666     
   24.000000000000000        52.800000000000004       0.60018429485293223     
   24.000000000000000        53.600000000000001       0.61594836892159022     
   24.000000000000000        54.400000000000006       0.59218079118493372     
   24.000000000000000        55.200000000000003       0.58382703517298862     
   24.000000000000000        56.000000000000000       0.57702427263470790     
   24.000000000000000        56.800000000000004       0.57619356437413816     
   24.000000000000000        57.600000000000001       0.57426933020071347     
   24.000000000000000        58.400000000000006       0.58328414321573807     
   24.000000000000000        59.200000000000003       0.58897551982084517     
   24.000000000000000        60.000000000000000       0.59851788184907462     
   24.000000000000000        60.800000000000004       0.59840390505405605     
   24.000000000000000        61.600000000000001       0.60434722411292363     
   24.000000000000000        62.400000000000006       0.59528531103390236     
   24.000000000000000        63.200000000000003       0.72245703595421362     
   24.000000000000000        64.000000000000000       0.53758935189881141     
   24.000000000000000        64.799999999999997        1.6635379536640784     
   24.000000000000000        65.600000000000009        2.1667888163153979     
   24.000000000000000        66.400000000000006        2.3718687432034442     
   24.000000000000000        67.200000000000003        2.3560967886146638     
   24.000000000000000        68.000000000000000        2.1522041168783335     
   24.000000000000000        68.799999999999997        1.8100213795392495     
   24.000000000000000        69.600000000000009        1.5503737115981164     
   24.000000000000000        70.400000000000006       0.45141174052968791     
   24.000000000000000        71.200000000000003       0.82241157982825541     
   24.000000000000000        72.000000000000000       0.64517041047954149     
   24.000000000000000        72.799999999999997       0.59866510176668331     
   24.000000000000000        73.600000000000009       0.57407075757934523     
   24.000000000000000        74.400000000000006       0.57840801384868012     
   24.000000000000000        75.200000000000003       0.58034760786144735     
   24.000000000000000        76.000000000000000       0.62794400066150380     
   24.000000000000000        76.800000000000011       0.59662056696843568     
   24.000000000000000        77.600000000000009        1.5226250412357967     
   24.000000000000000        78.400000000000006        2.0010329668978657     
   24.000000000000000        79.200000000000003        2.3179036565446691     
   24.000000000000000        80.000000000000000        2.4722209564005877     
   24.000000000000000        80.800000000000011        2.4774924418536095     
   24.000000000000000        81.600000000000009        2.4786446211063904     
   24.000000000000000        82.400000000000006        2.4708803807263364     
   24.000000000000000        83.200000000000003        2.4593551330583390     
   24.000000000000000        84.000000000000000        2.4531539496302686     
   24.000000000000000        84.800000000000011        2.4496138877917164     
   24.000000000000000        85.600000000000009        2.4467447543760166     
   24.000000000000000        86.400000000000006        2.4489545047423555     
   24.000000000000000        87.200000000000003        2.4527463062764276     
   24.000000000000000        88.000000000000000        2.4496772394211779     
   24.000000000000000        88.800000000000011        2.4533017146023903     
   24.000000000000000        89.600000000000009        2.4579094407246873     
   24.000000000000000        90.400000000000006        2.4679718465797689     
   24.000000000000000        91.200000000000003        2.4738189648550111     
   24.000000000000000        92.000000000000000        2.4691374526750010     
   24.000000000000000        92.800000000000011        2.4335512984292640     
   24.000000000000000        93.600000000000009        2.3992341979989931     
   24.000000000000000        94.400000000000006        2.2559343184000551     
   24.000000000000000        95.200000000000003        2.1123810487073746     
   24.000000000000000        96.000000000000000        2.0268986411337324     
   24.000000000000000        96.800000000000011        2.0034564911351329     
   24.000000000000000        97.600000000000009        2.0214627742215754     
   24.000000000000000        98.400000000000006        2.0911455916038211     
   24.000000000000000        99.200000000000003        2.2144516030207724     
   24.000000000000000        100.00000000000000        2.3492678074666475     
   24.000000000000000        100.80000000000001        2.4420527986172083     
   24.000000000000000        101.60000000000001        2.4549919534899365     
   24.000000000000000        102.40000000000001        2.4665759223727255     

   24.800000000000001       0.80000000000000004        2.4206342632920617     
   24.800000000000001        1.6000000000000001        2.2606349264010537     
   24.800000000000001        2.4000000000000004        1.9541678401182441     
   24.800000000000001        3.2000000000000002        1.6142256440738572     
   24.800000000000001        4.0000000000000000        1.4897914310716127     
   24.800000000000001        4.8000000000000007        1.4786296408605830     
   24.800000000000001        5.6000000000000005        1.4916943915971437     
   24.800000000000001        6.4000000000000004        1.5468548067557506     
   24.800000000000001        7.2000000000000002        1.5754121533406151     
   24.800000000000001        8.0000000000000000        1.5681489351358515     
   24.800000000000001        8.8000000000000007        1.5720681251125153     
   24.800000000000001        9.6000000000000014        1.5780166218905129     
   24.800000000000001        10.400000000000000        1.6438869261367295     
   24.800000000000001        11.200000000000001        1.8547475253620089     
   24.800000000000001        12.000000000000000        2.0355254062687447     
   24.800000000000001        12.800000000000001        2.1263250759219292     
   24.800000000000001        13.600000000000001        2.1290421367211017     
   24.800000000000001        14.400000000000000        2.0219187489502093     
   24.800000000000001        15.200000000000001        1.7694077631111598     
   24.800000000000001        16.000000000000000        1.5315143021538864     
   24.800000000000001        16.800000000000001       0.73038317364554062     
   24.800000000000001        17.600000000000001       0.55109071439414614     
   24.800000000000001        18.400000000000002       0.40589842639345919     
   24.800000000000001        19.200000000000003       0.71624938865785670     
   24.800000000000001        20.000000000000000       0.65646442359703694     
   24.800000000000001        20.800000000000001       0.71787297835198260     
   24.800000000000001        21.600000000000001       0.41729139417710293     
   24.800000000000001        22.400000000000002       0.53954310662211447     
   24.800000000000001        23.200000000000003       0.57610641867419976     
   24.800000000000001        24.000000000000000       0.57604884593173178     
   24.800000000000001        24.800000000000001       0.54422989783174813     
   24.800000000000001        25.600000000000001       0.42563558405497898     
   24.800000000000001        26.400000000000002       0.73587503247818686     
   24.800000000000001        27.200000000000003       0.67177312491181240     
   24.800000000000001        28.000000000000000       0.72001483568670732     
   24.800000000000001        28.800000000000001       0.39868718852911000     
   24.800000000000001        29.600000000000001       0.51076411817779466     
   24.800000000000001        30.400000000000002       0.55011561948521548     
   24.800000000000001        31.200000000000003       0.50630805091231168     
   24.800000000000001        32.000000000000000       0.73082750725926304     
   24.800000000000001        32.800000000000004        1.5154860876598277     
   24.800000000000001        33.600000000000001        2.1634268390859304     
   24.800000000000001        34.399999999999999        2.4504333559566502     
   24.800000000000001        35.200000000000003        2.4836755166848428     
   24.800000000000001        36.000000000000000        2.4949994743217938     
   24.800000000000001        36.800000000000004        2.4957621883770629     
   24.800000000000001        37.600000000000001        2.4927610827207021     
   24.800000000000001        38.400000000000006        2.4779570679729255     
   24.800000000000001        39.200000000000003        2.4741709322883851     
   24.800000000000001        40.000000000000000        2.3493858809630717     
   24.800000000000001        40.800000000000004        2.2218113590930400     
   24.800000000000001        41.600000000000001        2.1534269214472945     
   24.800000000000001        42.400000000000006        2.1497035655808698     
   24.800000000000001        43.200000000000003        2.2219906194724706     
   24.800000000000001        44.000000000000000        2.3477939397805474     
   24.800000000000001        44.800000000000004        2.4730493166243699     
   24.800000000000001        45.600000000000001        2.4972369938822214     
   24.800000000000001        46.400000000000006        2.4484516723063230     
   24.800000000000001        47.200000000000003        2.4747161153389707     
   24.800000000000001        48.000000000000000        2.4802414979470142     
   24.800000000000001        48.800000000000004        2.4559061876225079     
   24.800000000000001        49.600000000000001        2.4942256465748538     
   24.800000000000001        50.400000000000006        2.4034333668881884     
   24.800000000000001        51.200000000000003        2.0731322376809729     
   24.800000000000001        52.000000000000000        1.5201608324885636     
   24.800000000000001        52.800000000000004       0.60600053180464586     
   24.800000000000001        53.600000000000001       0.61754557625502327     
   24.800000000000001        54.400000000000006       0.59257339128464381     
   24.800000000000001        55.200000000000003       0.58629023968371374     
   24.800000000000001        56.000000000000000       0.57965048238578021     
   24.800000000000001        56.800000000000004       0.57798586637946803     
   24.800000000000001        57.600000000000001       0.59769662262959899     
   24.800000000000001        58.400000000000006       0.60189175910541448     
   24.800000000000001        59.200000000000003       0.60057202528750675     
   24.800000000000001        60.000000000000000       0.59888503315532371     
   24.800000000000001        60.800000000000004       0.61102139163946423     
   24.800000000000001        61.600000000000001       0.60441295183790000     
   24.800000000000001        62.400000000000006       0.60200370712069906     
   24.800000000000001        63.200000000000003       0.65625902224718813     
   24.800000000000001        64.000000000000000       0.70455415085390383     
   24.800000000000001        64.799999999999997        1.4927776188175816     
   24.800000000000001        65.600000000000009        2.0372280767205240     
   24.800000000000001        66.400000000000006        2.2695873472356576     
   24.800000000000001        67.200000000000003        2.3024231723797213     
   24.800000000000001        68.000000000000000        2.1616623706780662     
   24.800000000000001        68.799999999999997        1.9055005710790838     
   24.800000000000001        69.600000000000009        1.5756031016670378     
   24.800000000000001        70.400000000000006       0.49997412405271652     
   24.800000000000001        71.200000000000003       0.50988072972282483     
   24.800000000000001        72.000000000000000       0.75759967842705378     
   24.800000000000001        72.799999999999997       0.62689064868847499     
   24.800000000000001        73.600000000000009       0.58023566365106771     
   24.800000000000001        74.400000000000006       0.57577048720029766     
   24.800000000000001        75.200000000000003       0.57837366970139836     
   24.800000000000001        76.000000000000000       0.63213599425882172     
   24.800000000000001        76.800000000000011       0.59310444690364594     
   24.800000000000001        77.600000000000009        1.5274131484092328     
   24.800000000000001        78.400000000000006        1.9910446967367512     
   24.800000000000001        79.200000000000003        2.3128702727722210     
   24.800000000000001        80.000000000000000        2.4717795593139589     
   24.800000000000001        80.800000000000011        2.4812878116512107     
   24.800000000000001        81.600000000000009        2.4856869179967216     
   24.800000000000001        82.400000000000006        2.4773675296396052     
   24.800000000000001        83.200000000000003        2.4644106972378124     
   24.800000000000001        84.000000000000000        2.4564236471443817     
   24.800000000000001        84.800000000000011        2.4512277585594915     
   24.800000000000001        85.600000000000009        2.4506010446463131     
   24.800000000000001        86.400000000000006        2.4456177192560173     
   24.800000000000001        87.200000000000003        2.4505876718279640     
   24.800000000000001        88.000000000000000        2.4553939861515510     
   24.800000000000001        88.800000000000011        2.4582643556012314     
   24.800000000000001        89.600000000000009        2.4637310447525387     
   24.800000000000001        90.400000000000006        2.4721573753918151     
   24.800000000000001        91.200000000000003        2.4764968601077779     
   24.800000000000001        92.000000000000000        2.4560679235446883     
   24.800000000000001        92.800000000000011        2.4391893188026432     
   24.800000000000001        93.600000000000009        2.2591579324814379     
   24.800000000000001        94.400000000000006        1.9558054526939976     
   24.800000000000001        95.200000000000003        1.6390142967483954     
   24.800000000000001        96.000000000000000        1.5235842423223969     
   24.800000000000001        96.800000000000011        1.5244628824629278     
   24.800000000000001        97.600000000000009        1.5259871439815298     
   24.800000000000001        98.400000000000006        1.6083859804740483     
   24.800000000000001        99.200000000000003        1.8711996054066682     
   24.800000000000001        100.00000000000000        2.1319859245312340     
   24.800000000000001        100.80000000000001        2.3216966385661624     
   24.800000000000001        101.60000000000001        2.4346244571344871     
   24.800000000000001        102.40000000000001        2.4707242017885060     

   25.600000000000001       0.80000000000000004        2.3353939229066443     
   25.600000000000001        1.6000000000000001        2.1056888710994897     
   25.600000000000001        2.4000000000000004        1.6044720597857272     
   25.600000000000001        3.2000000000000002       0.64324801473935911     
   25.600000000000001        4.0000000000000000       0.65436278901028144     
   25.600000000000001        4.8000000000000007       0.63511278674164773     
   25.600000000000001        5.6000000000000005       0.72674475895163648     
   25.600000000000001        6.4000000000000004       0.44511790147732389     
   25.600000000000001        7.2000000000000002       0.53166162715158660     
   25.600000000000001        8.0000000000000000       0.52799746731667152     
   25.600000000000001        8.8000000000000007       0.53139887172677724     
   25.600000000000001        9.6000000000000014       0.56333587892984727     
   25.600000000000001        10.400000000000000       0.50659756882242168     
   25.600000000000001        11.200000000000001        1.5722523832093380     
   25.600000000000001        12.000000000000000        1.8047952066505839     
   25.600000000000001        12.800000000000001        2.0052783549206490     
   25.600000000000001        13.600000000000001        2.1165087706569037     
   25.600000000000001        14.400000000000000        2.1263040497675303     
   25.600000000000001        15.200000000000001        2.0110840137107409     
   25.600000000000001        16.000000000000000        1.7437397903434642     
   25.600000000000001        16.800000000000001        1.5249935337019991     
   25.600000000000001        17.600000000000001       0.68339432555640867     
   25.600000000000001        18.400000000000002       0.77196091224563546     
   25.600000000000001        19.200000000000003       0.60355515147710947     
   25.600000000000001        20.000000000000000       0.53585485174650271     
   25.600000000000001        20.800000000000001       0.55630343313379949     
   25.600000000000001        21.600000000000001       0.68907738028620114     
   25.600000000000001        22.400000000000002       0.41045457060141177     
   25.600000000000001        23.200000000000003       0.53112830490110485     
   25.600000000000001        24.000000000000000       0.56632045292764566     
   25.600000000000001        24.800000000000001       0.48331116821283293     
   25.600000000000001        25.600000000000001       0.74456142985288709     
   25.600000000000001        26.400000000000002       0.59504109481626555     
   25.600000000000001        27.200000000000003       0.56139811714241694     
   25.600000000000001        28.000000000000000       0.58126118736601184     
   25.600000000000001        28.800000000000001       0.69493634060972398     
   25.600000000000001        29.600000000000001       0.40825914589980783     
   25.600000000000001        30.400000000000002       0.54554213835211451     
   25.600000000000001        31.200000000000003       0.64491443731179243     
   25.600000000000001        32.000000000000000       0.78619763239933960     
   25.600000000000001        32.800000000000004        1.6614297520187766     
   25.600000000000001        33.600000000000001        2.2360418831643463     
   25.600000000000001        34.399999999999999        2.4851252822556917     
   25.600000000000001        35.200000000000003        2.4124039285496388     
   25.600000000000001        36.000000000000000        2.4354970642293150     
   25.600000000000001        36.800000000000004        2.4349460552669004     
   25.600000000000001        37.600000000000001        2.4347423942511370     
   25.600000000000001        38.400000000000006        2.4331409484958022     
   25.600000000000001        39.200000000000003        2.4099902269490947     
   25.600000000000001        40.000000000000000        2.4689688451297376     
   25.600000000000001        40.800000000000004        2.4859614122049618     
   25.600000000000001        41.600000000000001        2.4701476358017440     
   25.600000000000001        42.400000000000006        2.4708095926856095     
   25.600000000000001        43.200000000000003        2.4915024837264355     
   25.600000000000001        44.000000000000000        2.4696788173109239     
   25.600000000000001        44.800000000000004        2.4098379210446188     
   25.600000000000001        45.600000000000001        2.4448167688144213     
   25.600000000000001        46.400000000000006        2.4684521442827534     
   25.600000000000001        47.200000000000003        2.4799356974331230     
   25.600000000000001        48.000000000000000        2.4819410929961236     
   25.600000000000001        48.800000000000004        2.4709000660051883     
   25.600000000000001        49.600000000000001        2.4066121919710026     
   25.600000000000001        50.400000000000006        2.4225470296074292     
   25.600000000000001        51.200000000000003        2.0826876907333580     
   25.600000000000001        52.000000000000000        1.5158503614016712     
   25.600000000000001        52.800000000000004       0.61463663182541495     
   25.600000000000001        53.600000000000001       0.62390272580855721     
   25.600000000000001        54.400000000000006       0.60495751689870425     
   25.600000000000001        55.200000000000003       0.59878062676253430     
   25.600000000000001        56.000000000000000       0.59131159067826078     
   25.600000000000001        56.800000000000004       0.58909321942532933     
   25.600000000000001        57.600000000000001       0.59584593317858747     
   25.600000000000001        58.400000000000006       0.59617905010709171     
   25.600000000000001        59.200000000000003       0.60068216692683518     
   25.600000000000001        60.000000000000000       0.60364987170962625     
   25.600000000000001        60.800000000000004       0.60034469014135283     
   25.600000000000001        61.600000000000001       0.60043576079503491     
   25.600000000000001        62.400000000000006       0.59940330504127970     
   25.600000000000001        63.200000000000003       0.64479080870656591     
   25.600000000000001        64.000000000000000       0.65103738814844903     
   25.600000000000001        64.799999999999997        1.4394724352460888     
   25.600000000000001        65.600000000000009        1.9069828175947601     
   25.600000000000001        66.400000000000006        2.1107689824399620     
   25.600000000000001        67.200000000000003        2.1554948322555059     
   25.600000000000001        68.000000000000000        2.0597906936882806     
   25.600000000000001        68.799999999999997        1.8503463513349292     
   25.600000000000001        69.600000000000009        1.5428029719399241     
   25.600000000000001        70.400000000000006       0.50328640998397589     
   25.600000000000001        71.200000000000003       0.61393513660331278     
   25.600000000000001        72.000000000000000       0.47956238713673532     
   25.600000000000001        72.799999999999997       0.77820032505439674     
   25.600000000000001        73.600000000000009       0.67731726773170653     
   25.600000000000001        74.400000000000006       0.59555172598211648     
   25.600000000000001        75.200000000000003       0.59067596291153268     
   25.600000000000001        76.000000000000000       0.63818214528972117     
   25.600000000000001        76.800000000000011       0.59176484421898801     
   25.600000000000001        77.600000000000009        1.5264080586237407     
   25.600000000000001        78.400000000000006        1.9717969017444246     
   25.600000000000001        79.200000000000003        2.2971542292577145     
   25.600000000000001        80.000000000000000        2.4678748576112080     
   25.600000000000001        80.800000000000011        2.4840166413065417     
   25.600000000000001        81.600000000000009        2.4921570180441628     
   25.600000000000001        82.400000000000006        2.4851771660429551     
   25.600000000000001        83.200000000000003        2.4746699781017658     
   25.600000000000001        84.000000000000000        2.4656338505452293     
   25.600000000000001        84.800000000000011        2.4585624784640880     
   25.600000000000001        85.600000000000009        2.4560453361606713     
   25.600000000000001        86.400000000000006        2.4593945042355512     
   25.600000000000001        87.200000000000003        2.4511616876635580     
   25.600000000000001        88.000000000000000        2.4620578176646948     
   25.600000000000001        88.800000000000011        2.4671170290661411     
   25.600000000000001        89.600000000000009        2.4338842149470983     
   25.600000000000001        90.400000000000006        2.4437055915676513     
   25.600000000000001        91.200000000000003        2.4480598685477735     
   25.600000000000001        92.000000000000000        2.4456392717677518     
   25.600000000000001        92.800000000000011        2.3885532768600766     
   25.600000000000001        93.600000000000009        2.1213292065744307     
   25.600000000000001        94.400000000000006        1.6403030674821544     
   25.600000000000001        95.200000000000003       0.50243467675191222     
   25.600000000000001        96.000000000000000       0.64003132191931622     
   25.600000000000001        96.800000000000011       0.58852682807937851     
   25.600000000000001        97.600000000000009       0.61539437840081901     
   25.600000000000001        98.400000000000006       0.49749728252305619     
   25.600000000000001        99.200000000000003        1.4994620999143728     
   25.600000000000001        100.00000000000000        1.7959172910216543     
   25.600000000000001        100.80000000000001        2.1214662793453467     
   25.600000000000001        101.60000000000001        2.3164591029928614     
   25.600000000000001        102.40000000000001        2.3953173721518000     

   26.400000000000002       0.80000000000000004        2.2441438374119964     
   26.400000000000002        1.6000000000000001        1.9959793712545655     
   26.400000000000002        2.4000000000000004        1.5040590258651134     
   26.400000000000002        3.2000000000000002       0.64463168486789846     
   26.400000000000002        4.0000000000000000       0.57592728475034294     
   26.400000000000002        4.8000000000000007       0.57880544023388425     
   26.400000000000002        5.6000000000000005       0.69313094661231545     
   26.400000000000002        6.4000000000000004       0.47854580267988117     
   26.400000000000002        7.2000000000000002       0.60319636338323845     
   26.400000000000002        8.0000000000000000       0.60586083857636497     
   26.400000000000002        8.8000000000000007       0.60771413945528041     
   26.400000000000002        9.6000000000000014       0.64545913303259961     
   26.400000000000002        10.400000000000000       0.52169178093251700     
   26.400000000000002        11.200000000000001       0.52717542770589210     
   26.400000000000002        12.000000000000000        1.5742017604706759     
   26.400000000000002        12.800000000000001        1.7945912363442518     
   26.400000000000002        13.600000000000001        2.0078460528987714     
   26.400000000000002        14.400000000000000        2.1233985229851089     
   26.400000000000002        15.200000000000001        2.1172119809271570     
   26.400000000000002        16.000000000000000        1.9563617373025586     
   26.400000000000002        16.800000000000001        1.5860837896708408     
   26.400000000000002        17.600000000000001       0.49899202546166732     
   26.400000000000002        18.400000000000002       0.44634720672202255     
   26.400000000000002        19.200000000000003       0.62062136576361893     
   26.400000000000002        20.000000000000000       0.52953046806926674     
   26.400000000000002        20.800000000000001       0.51985385449499311     
   26.400000000000002        21.600000000000001       0.56715737193298843     
   26.400000000000002        22.400000000000002       0.72276674276763442     
   26.400000000000002        23.200000000000003       0.47195275693396338     
   26.400000000000002        24.000000000000000       0.56341684915280166     
   26.400000000000002        24.800000000000001       0.47382591348811193     
   26.400000000000002        25.600000000000001       0.71526980458544065     
   26.400000000000002        26.400000000000002       0.60778519350817861     
   26.400000000000002        27.200000000000003       0.60000793180706913     
   26.400000000000002        28.000000000000000       0.60541655204250189     
   26.400000000000002        28.800000000000001       0.63324137503111377     
   26.400000000000002        29.600000000000001       0.74911952882217903     
   26.400000000000002        30.400000000000002       0.61467376928693962     
   26.400000000000002        31.200000000000003       0.53227349000151958     
   26.400000000000002        32.000000000000000        1.5210042482699671     
   26.400000000000002        32.800000000000004        1.9849553714960462     
   26.400000000000002        33.600000000000001        2.3576223112700454     
   26.400000000000002        34.399999999999999        2.4729733341141089     
   26.400000000000002        35.200000000000003        2.4410271770980971     
   26.400000000000002        36.000000000000000        2.4640730275849028     
   26.400000000000002        36.800000000000004        2.4623837653681115     
   26.400000000000002        37.600000000000001        2.4619525342691451     
   26.400000000000002        38.400000000000006        2.4615848810648586     
   26.400000000000002        39.200000000000003        2.4541153261443540     
   26.400000000000002        40.000000000000000        2.4360010929335760     
   26.400000000000002        40.800000000000004        2.4219573108224997     
   26.400000000000002        41.600000000000001        2.4202470425812419     
   26.400000000000002        42.400000000000006        2.4121222001483185     
   26.400000000000002        43.200000000000003        2.4293616566327358     
   26.400000000000002        44.000000000000000        2.4390678200977511     
   26.400000000000002        44.800000000000004        2.4575052735449745     
   26.400000000000002        45.600000000000001        2.4689278172112941     
   26.400000000000002        46.400000000000006        2.4741027054423235     
   26.400000000000002        47.200000000000003        2.4799813448819545     
   26.400000000000002        48.000000000000000        2.4814616406089351     
   26.400000000000002        48.800000000000004        2.4765898889658162     
   26.400000000000002        49.600000000000001        2.4226777965635877     
   26.400000000000002        50.400000000000006        2.4405532670886605     
   26.400000000000002        51.200000000000003        2.0984875918099135     
   26.400000000000002        52.000000000000000        1.5171507622555287     
   26.400000000000002        52.800000000000004       0.62175480054447729     
   26.400000000000002        53.600000000000001       0.63689223475292378     
   26.400000000000002        54.400000000000006       0.60963763318214137     
   26.400000000000002        55.200000000000003       0.60726861076739280     
   26.400000000000002        56.000000000000000       0.59840411569725194     
   26.400000000000002        56.800000000000004       0.59972434366511795     
   26.400000000000002        57.600000000000001       0.59866876872223285     
   26.400000000000002        58.400000000000006       0.60147688455601056     
   26.400000000000002        59.200000000000003       0.59736781517911075     
   26.400000000000002        60.000000000000000       0.59594429379133662     
   26.400000000000002        60.800000000000004       0.59720029062814617     
   26.400000000000002        61.600000000000001       0.60124008625375380     
   26.400000000000002        62.400000000000006       0.62399326648939424     
   26.400000000000002        63.200000000000003       0.72665678150757729     
   26.400000000000002        64.000000000000000       0.71436699504887891     
   26.400000000000002        64.799999999999997        1.4184656004279110     
   26.400000000000002        65.600000000000009        1.6679157732662502     
   26.400000000000002        66.400000000000006        1.8622402744998701     
   26.400000000000002        67.200000000000003        1.8990650471739561     
   26.400000000000002        68.000000000000000        1.8370600873258591     
   26.400000000000002        68.799999999999997        1.6313654906954167     
   26.400000000000002        69.600000000000009        1.4740047638738314     
   26.400000000000002        70.400000000000006       0.71168175637471376     
   26.400000000000002        71.200000000000003       0.62310183547755171     
   26.400000000000002        72.000000000000000       0.59079752112287953     
   26.400000000000002        72.799999999999997       0.52310237373274016     
   26.400000000000002        73.600000000000009       0.42860949409120652     
   26.400000000000002        74.400000000000006       0.75431894583452230     
   26.400000000000002        75.200000000000003       0.70350467453303733     
   26.400000000000002        76.000000000000000       0.73771442894574202     
   26.400000000000002        76.800000000000011       0.62130088757869972     
   26.400000000000002        77.600000000000009        1.5208165650803975     
   26.400000000000002        78.400000000000006        1.9154244136520826     
   26.400000000000002        79.200000000000003        2.2464638940725266     
   26.400000000000002        80.000000000000000        2.4392828505253004     
   26.400000000000002        80.800000000000011        2.4743844728663023     
   26.400000000000002        81.600000000000009        2.4929417627037509     
   26.400000000000002        82.400000000000006        2.4939524034460891     
   26.400000000000002        83.200000000000003        2.4846218948863461     
   26.400000000000002        84.000000000000000        2.4773387667396145     
   26.400000000000002        84.800000000000011        2.4723914644292968     
   26.400000000000002        85.600000000000009        2.4682414451447232     
   26.400000000000002        86.400000000000006        2.4706859150215172     
   26.400000000000002        87.200000000000003        2.4825388933257595     
   26.400000000000002        88.000000000000000        2.4264188308060386     
   26.400000000000002        88.800000000000011        2.4373908168145357     
   26.400000000000002        89.600000000000009        2.4521969769074139     
   26.400000000000002        90.400000000000006        2.4603676717479468     
   26.400000000000002        91.200000000000003        2.4631548828689560     
   26.400000000000002        92.000000000000000        2.4515008017096833     
   26.400000000000002        92.800000000000011        2.3543060911859541     
   26.400000000000002        93.600000000000009        2.0360868531084080     
   26.400000000000002        94.400000000000006        1.5205400715519670     
   26.400000000000002        95.200000000000003       0.64412161498758014     
   26.400000000000002        96.000000000000000       0.57780632046170932     
   26.400000000000002        96.800000000000011       0.58388385463798187     
   26.400000000000002        97.600000000000009       0.58919167837574549     
   26.400000000000002        98.400000000000006       0.67986389852381024     
   26.400000000000002        99.200000000000003       0.76184050030951833     
   26.400000000000002        100.00000000000000        1.4906198509912494     
   26.400000000000002        100.80000000000001        1.8545362468989632     
   26.400000000000002        101.60000000000001        2.1544678302642621     
   26.400000000000002        102.40000000000001        2.2937757792904718     

   27.200000000000003       0.80000000000000004        2.1802044609758306     
   27.200000000000003        1.6000000000000001        1.9431055717045453     
   27.200000000000003        2.4000000000000004        1.5022116813859343     
   27.200000000000003        3.2000000000000002       0.60876476429864212     
   27.200000000000003        4.0000000000000000       0.58545658196010719     
   27.200000000000003        4.8000000000000007       0.62818614602690703     
   27.200000000000003        5.6000000000000005       0.77922409065581333     
   27.200000000000003        6.4000000000000004       0.53457190629750295     
   27.200000000000003        7.2000000000000002       0.62587064408337278     
   27.200000000000003        8.0000000000000000       0.62316519556176131     
   27.200000000000003        8.8000000000000007       0.60984042901789537     
   27.200000000000003        9.6000000000000014       0.62166772784541013     
   27.200000000000003        10.400000000000000       0.67396241700874659     
   27.200000000000003        11.200000000000001       0.53226885639941401     
   27.200000000000003        12.000000000000000       0.52373784298203674     
   27.200000000000003        12.800000000000001        1.5651927471633020     
   27.200000000000003        13.600000000000001        1.8030738086844880     
   27.200000000000003        14.400000000000000        2.0341867209033904     
   27.200000000000003        15.200000000000001        2.1392558200998208     
   27.200000000000003        16.000000000000000        2.0715181240514164     
   27.200000000000003        16.800000000000001        1.8071996950345233     
   27.200000000000003        17.600000000000001        1.5437165757231135     
   27.200000000000003        18.400000000000002       0.52390189046329072     
   27.200000000000003        19.200000000000003       0.62372573634010176     
   27.200000000000003        20.000000000000000       0.52488782543593338     
   27.200000000000003        20.800000000000001       0.51209094353197093     
   27.200000000000003        21.600000000000001       0.53172003963236969     
   27.200000000000003        22.400000000000002       0.66042167594608003     
   27.200000000000003        23.200000000000003       0.45743783770229024     
   27.200000000000003        24.000000000000000       0.59327963463865974     
   27.200000000000003        24.800000000000001       0.59778527833957618     
   27.200000000000003        25.600000000000001       0.69833944712943263     
   27.200000000000003        26.400000000000002       0.59076833904362602     
   27.200000000000003        27.200000000000003       0.57747440307386588     
   27.200000000000003        28.000000000000000       0.59032977087199456     
   27.200000000000003        28.800000000000001       0.59386474309881354     
   27.200000000000003        29.600000000000001       0.62692810805379484     
   27.200000000000003        30.400000000000002       0.76783453331722340     
   27.200000000000003        31.200000000000003        1.5157577229370718     
   27.200000000000003        32.000000000000000        1.9588839241388853     
   27.200000000000003        32.800000000000004        2.2873814338674907     
   27.200000000000003        33.600000000000001        2.4849209755519066     
   27.200000000000003        34.399999999999999        2.4238846647941630     
   27.200000000000003        35.200000000000003        2.4586564257297372     
   27.200000000000003        36.000000000000000        2.4667709790215775     
   27.200000000000003        36.800000000000004        2.4644680774304373     
   27.200000000000003        37.600000000000001        2.4636941362483364     
   27.200000000000003        38.400000000000006        2.4652232276137385     
   27.200000000000003        39.200000000000003        2.4677868179167985     
   27.200000000000003        40.000000000000000        2.4693739250276674     
   27.200000000000003        40.800000000000004        2.4690388929683258     
   27.200000000000003        41.600000000000001        2.4696623597692393     
   27.200000000000003        42.400000000000006        2.4672434575963380     
   27.200000000000003        43.200000000000003        2.4648739650448275     
   27.200000000000003        44.000000000000000        2.4647108318714697     
   27.200000000000003        44.800000000000004        2.4674772219732533     
   27.200000000000003        45.600000000000001        2.4705388271873607     
   27.200000000000003        46.400000000000006        2.4746567032094564     
   27.200000000000003        47.200000000000003        2.4773564026840806     
   27.200000000000003        48.000000000000000        2.4785843404373296     
   27.200000000000003        48.800000000000004        2.4742583411683756     
   27.200000000000003        49.600000000000001        2.4326393917374967     
   27.200000000000003        50.400000000000006        2.4684252179009900     
   27.200000000000003        51.200000000000003        2.1427481351851259     
   27.200000000000003        52.000000000000000        1.5223193316999970     
   27.200000000000003        52.800000000000004       0.67480241430585908     
   27.200000000000003        53.600000000000001       0.67440344055521129     
   27.200000000000003        54.400000000000006       0.62040075312160792     
   27.200000000000003        55.200000000000003       0.61608359751221109     
   27.200000000000003        56.000000000000000       0.60327664109122425     
   27.200000000000003        56.800000000000004       0.59834180815408888     
   27.200000000000003        57.600000000000001       0.60752453031349385     
   27.200000000000003        58.400000000000006       0.60270287816400514     
   27.200000000000003        59.200000000000003       0.60103998477723630     
   27.200000000000003        60.000000000000000       0.62519431658886460     
   27.200000000000003        60.800000000000004       0.66544193064912860     
   27.200000000000003        61.600000000000001       0.70385830690340623     
   27.200000000000003        62.400000000000006       0.77191829645076626     
   27.200000000000003        63.200000000000003       0.44235272910283613     
   27.200000000000003        64.000000000000000       0.56053391724279089     
   27.200000000000003        64.799999999999997       0.75315994544348797     
   27.200000000000003        65.600000000000009        1.4272997889264039     
   27.200000000000003        66.400000000000006        1.5055031156987710     
   27.200000000000003        67.200000000000003        1.5203273982128953     
   27.200000000000003        68.000000000000000        1.5209258990586358     
   27.200000000000003        68.799999999999997        1.4453217468132078     
   27.200000000000003        69.600000000000009       0.82288695322592142     
   27.200000000000003        70.400000000000006       0.53875091490600679     
   27.200000000000003        71.200000000000003       0.60945615404391174     
   27.200000000000003        72.000000000000000       0.62058479274106648     
   27.200000000000003        72.799999999999997       0.61019755641522666     
   27.200000000000003        73.600000000000009       0.56993938869118155     
   27.200000000000003        74.400000000000006       0.50460218497873777     
   27.200000000000003        75.200000000000003       0.47389904942559502     
   27.200000000000003        76.000000000000000       0.47054800049187229     
   27.200000000000003        76.800000000000011       0.63455138742259520     
   27.200000000000003        77.600000000000009        1.5027482335745050     
   27.200000000000003        78.400000000000006        1.7385997626125869     
   27.200000000000003        79.200000000000003        2.1364222714422731     
   27.200000000000003        80.000000000000000        2.3721014028189766     
   27.200000000000003        80.800000000000011        2.4403747295658786     
   27.200000000000003        81.600000000000009        2.4793021680932412     
   27.200000000000003        82.400000000000006        2.4898224513865355     
   27.200000000000003        83.200000000000003        2.4863172080271343     
   27.200000000000003        84.000000000000000        2.4793778500207071     
   27.200000000000003        84.800000000000011        2.4746325420888997     
   27.200000000000003        85.600000000000009        2.4705391102381893     
   27.200000000000003        86.400000000000006        2.4751822307571474     
   27.200000000000003        87.200000000000003        2.4827699714890583     
   27.200000000000003        88.000000000000000        2.4380320188556737     
   27.200000000000003        88.800000000000011        2.4525841007350380     
   27.200000000000003        89.600000000000009        2.4644990410598617     
   27.200000000000003        90.400000000000006        2.4743183244369829     
   27.200000000000003        91.200000000000003        2.4730674843381979     
   27.200000000000003        92.000000000000000        2.4520315335181766     
   27.200000000000003        92.800000000000011        2.3396031532080181     
   27.200000000000003        93.600000000000009        2.0101332388950617     
   27.200000000000003        94.400000000000006        1.5070855048922933     
   27.200000000000003        95.200000000000003       0.60629775415480691     
   27.200000000000003        96.000000000000000       0.57387280007853370     
   27.200000000000003        96.800000000000011       0.59323499855039319     
   27.200000000000003        97.600000000000009       0.59491762482962662     
   27.200000000000003        98.400000000000006       0.57884615238951487     
   27.200000000000003        99.200000000000003       0.71878390659291314     
   27.200000000000003        100.00000000000000       0.55813927841385880     
   27.200000000000003        100.80000000000001        1.6057959516191409     
   27.200000000000003        101.60000000000001        2.0206689252054444     
   27.200000000000003        102.40000000000001        2.2050484658963083     

   28.000000000000000       0.80000000000000004        2.1504489682941159     
   28.000000000000000        1.6000000000000001        1.9276775263949510     
   28.000000000000000        2.4000000000000004        1.5045731405233811     
   28.000000000000000        3.2000000000000002       0.61042623798514906     
   28.000000000000000        4.0000000000000000       0.59738582406235929     
   28.000000000000000        4.8000000000000007       0.70158603938048703     
   28.000000000000000        5.6000000000000005       0.45618633105614437     
   28.000000000000000        6.4000000000000004       0.60773967990182320     
   28.000000000000000        7.2000000000000002       0.63817752961038232     
   28.000000000000000        8.0000000000000000       0.62997102157114082     
   28.000000000000000        8.8000000000000007       0.61211410617474316     
   28.000000000000000        9.6000000000000014       0.59771083451767770     
   28.000000000000000        10.400000000000000       0.61025324136982484     
   28.000000000000000        11.200000000000001       0.67559621731127228     
   28.000000000000000        12.000000000000000       0.53632995108256254     
   28.000000000000000        12.800000000000001       0.51809645295406914     
   28.000000000000000        13.600000000000001        1.5677466605665640     
   28.000000000000000        14.400000000000000        1.8594205943988185     
   28.000000000000000        15.200000000000001        2.1167239417681589     
   28.000000000000000        16.000000000000000        2.1595261026156378     
   28.000000000000000        16.800000000000001        1.9693262071746318     
   28.000000000000000        17.600000000000001        1.5491630471213456     
   28.000000000000000        18.400000000000002       0.50519181952337178     
   28.000000000000000        19.200000000000003       0.58086678712751427     
   28.000000000000000        20.000000000000000       0.51864538746950584     
   28.000000000000000        20.800000000000001       0.54218659185632823     
   28.000000000000000        21.600000000000001       0.55872598824848252     
   28.000000000000000        22.400000000000002       0.70775328983752805     
   28.000000000000000        23.200000000000003       0.54637070955803257     
   28.000000000000000        24.000000000000000       0.50571032400148064     
   28.000000000000000        24.800000000000001       0.57689068005782729     
   28.000000000000000        25.600000000000001        1.4918156244144609     
   28.000000000000000        26.400000000000002        1.4848906060839187     
   28.000000000000000        27.200000000000003        1.4993326792757444     
   28.000000000000000        28.000000000000000        1.5021240486614900     
   28.000000000000000        28.800000000000001        1.5019445931046429     
   28.000000000000000        29.600000000000001        1.4973265656088262     
   28.000000000000000        30.400000000000002        1.6293633322128487     
   28.000000000000000        31.200000000000003        1.9629973081172467     
   28.000000000000000        32.000000000000000        2.2804479304709813     
   28.000000000000000        32.800000000000004        2.4706227231985407     
   28.000000000000000        33.600000000000001        2.4247586601206899     
   28.000000000000000        34.399999999999999        2.4618988159538469     
   28.000000000000000        35.200000000000003        2.4682681807704374     
   28.000000000000000        36.000000000000000        2.4672140838844765     
   28.000000000000000        36.800000000000004        2.4635060295029119     
   28.000000000000000        37.600000000000001        2.4640556697371157     
   28.000000000000000        38.400000000000006        2.4627836983628209     
   28.000000000000000        39.200000000000003        2.4640498371312294     
   28.000000000000000        40.000000000000000        2.4662803266520990     
   28.000000000000000        40.800000000000004        2.4659800204914801     
   28.000000000000000        41.600000000000001        2.4662563072798345     
   28.000000000000000        42.400000000000006        2.4646051991778792     
   28.000000000000000        43.200000000000003        2.4656900767051098     
   28.000000000000000        44.000000000000000        2.4663035306571470     
   28.000000000000000        44.800000000000004        2.4681968198360793     
   28.000000000000000        45.600000000000001        2.4696229089212354     
   28.000000000000000        46.400000000000006        2.4709516817028709     
   28.000000000000000        47.200000000000003        2.4753193351456888     
   28.000000000000000        48.000000000000000        2.4775312365479256     
   28.000000000000000        48.800000000000004        2.4739534358839075     
   28.000000000000000        49.600000000000001        2.4468005092243463     
   28.000000000000000        50.400000000000006        2.4035255373346960     
   28.000000000000000        51.200000000000003        2.2302632059857208     
   28.000000000000000        52.000000000000000        1.6761246721710097     
   28.000000000000000        52.800000000000004       0.52504599988467870     
   28.000000000000000        53.600000000000001       0.73610067076218277     
   28.000000000000000        54.400000000000006       0.64415584362631473     
   28.000000000000000        55.200000000000003       0.61825511561242241     
   28.000000000000000        56.000000000000000       0.59633206178966836     
   28.000000000000000        56.800000000000004       0.59282908949973012     
   28.000000000000000        57.600000000000001       0.59764386447113327     
   28.000000000000000        58.400000000000006       0.65855130434013498     
   28.000000000000000        59.200000000000003       0.70469637820060294     
   28.000000000000000        60.000000000000000       0.76998447794666558     
   28.000000000000000        60.800000000000004       0.47708806638406132     
   28.000000000000000        61.600000000000001       0.56188960799034660     
   28.000000000000000        62.400000000000006       0.58991518608234517     
   28.000000000000000        63.200000000000003       0.63571633638164826     
   28.000000000000000        64.000000000000000       0.59078080966226498     
   28.000000000000000        64.799999999999997       0.61526986864503819     
   28.000000000000000        65.600000000000009       0.63279300803064054     
   28.000000000000000        66.400000000000006       0.69776532367756494     
   28.000000000000000        67.200000000000003       0.68815473790216153     
   28.000000000000000        68.000000000000000       0.66258688987119774     
   28.000000000000000        68.799999999999997       0.50345279107450192     
   28.000000000000000        69.600000000000009       0.76394961181484267     
   28.000000000000000        70.400000000000006       0.67022684003983923     
   28.000000000000000        71.200000000000003       0.57709830257283301     
   28.000000000000000        72.000000000000000       0.62161472581788935     
   28.000000000000000        72.799999999999997       0.60828711883980902     
   28.000000000000000        73.600000000000009       0.59891640618192754     
   28.000000000000000        74.400000000000006       0.59333557983873009     
   28.000000000000000        75.200000000000003       0.59124258984987821     
   28.000000000000000        76.000000000000000       0.59282335654949037     
   28.000000000000000        76.800000000000011       0.61189151433731959     
   28.000000000000000        77.600000000000009       0.79134073353418832     
   28.000000000000000        78.400000000000006        1.5113396107926673     
   28.000000000000000        79.200000000000003        1.9768884909180540     
   28.000000000000000        80.000000000000000        2.2507905365095446     
   28.000000000000000        80.800000000000011        2.4058257567360131     
   28.000000000000000        81.600000000000009        2.4387228471259843     
   28.000000000000000        82.400000000000006        2.4691837619261787     
   28.000000000000000        83.200000000000003        2.4745971380463208     
   28.000000000000000        84.000000000000000        2.4718674198648571     
   28.000000000000000        84.800000000000011        2.4685322134534240     
   28.000000000000000        85.600000000000009        2.4668047631717380     
   28.000000000000000        86.400000000000006        2.4703433469303686     
   28.000000000000000        87.200000000000003        2.4805450676434431     
   28.000000000000000        88.000000000000000        2.4390305108119521     
   28.000000000000000        88.800000000000011        2.4547596042203637     
   28.000000000000000        89.600000000000009        2.4700580094733002     
   28.000000000000000        90.400000000000006        2.4786876224786938     
   28.000000000000000        91.200000000000003        2.4750439532508732     
   28.000000000000000        92.000000000000000        2.4507759348814799     
   28.000000000000000        92.800000000000011        2.3320053990167651     
   28.000000000000000        93.600000000000009        2.0004876820325328     
   28.000000000000000        94.400000000000006        1.5046833401884041     
   28.000000000000000        95.200000000000003       0.60463892350868487     
   28.000000000000000        96.000000000000000       0.57343514047128352     
   28.000000000000000        96.800000000000011       0.60441820520013700     
   28.000000000000000        97.600000000000009       0.60464317637830045     
   28.000000000000000        98.400000000000006       0.63774792237402456     
   28.000000000000000        99.200000000000003       0.77095925112077679     
   28.000000000000000        100.00000000000000       0.45762426055492683     
   28.000000000000000        100.80000000000001        1.5622066571912887     
   28.000000000000000        101.60000000000001        1.9522251893867024     
   28.000000000000000        102.40000000000001        2.1549780136182659     

   28.800000000000001       0.80000000000000004        2.1588195038557414     
   28.800000000000001        1.6000000000000001        1.9516561889884445     
   28.800000000000001        2.4000000000000004        1.5135153209951377     
   28.800000000000001        3.2000000000000002       0.63333473320696310     
   28.800000000000001        4.0000000000000000       0.66129118156972821     
   28.800000000000001        4.8000000000000007       0.77441807844670429     
   28.800000000000001        5.6000000000000005       0.51730277987009343     
   28.800000000000001        6.4000000000000004       0.60989850672530321     
   28.800000000000001        7.2000000000000002       0.61107933650150792     
   28.800000000000001        8.0000000000000000       0.60720334987368796     
   28.800000000000001        8.8000000000000007       0.59062986797494355     
   28.800000000000001        9.6000000000000014       0.57355162388187242     
   28.800000000000001        10.400000000000000       0.56683481763774046     
   28.800000000000001        11.200000000000001       0.59652867378300867     
   28.800000000000001        12.000000000000000       0.69661332814655585     
   28.800000000000001        12.800000000000001       0.56479308249272464     
   28.800000000000001        13.600000000000001       0.55655329040008295     
   28.800000000000001        14.400000000000000        1.6861181430229979     
   28.800000000000001        15.200000000000001        2.1099519013652914     
   28.800000000000001        16.000000000000000        2.2416694006874200     
   28.800000000000001        16.800000000000001        2.0982939167620183     
   28.800000000000001        17.600000000000001        1.6209305757864609     
   28.800000000000001        18.400000000000002       0.77332514152976961     
   28.800000000000001        19.200000000000003       0.63226487974594026     
   28.800000000000001        20.000000000000000       0.48710562655040435     
   28.800000000000001        20.800000000000001       0.50202260674524024     
   28.800000000000001        21.600000000000001       0.65581353005827292     
   28.800000000000001        22.400000000000002       0.65930896650257198     
   28.800000000000001        23.200000000000003       0.51165546081475888     
   28.800000000000001        24.000000000000000        1.5521450857087788     
   28.800000000000001        24.800000000000001        1.5987667713899922     
   28.800000000000001        25.600000000000001        1.7801146574648412     
   28.800000000000001        26.400000000000002        1.9077727074730280     
   28.800000000000001        27.200000000000003        1.9452152344237108     
   28.800000000000001        28.000000000000000        1.9603106969156423     
   28.800000000000001        28.800000000000001        1.9805479691029053     
   28.800000000000001        29.600000000000001        2.0304413908416841     
   28.800000000000001        30.400000000000002        2.1379815743476631     
   28.800000000000001        31.200000000000003        2.3062970803521035     
   28.800000000000001        32.000000000000000        2.4727779345632870     
   28.800000000000001        32.800000000000004        2.4299679014169384     
   28.800000000000001        33.600000000000001        2.4677289509313547     
   28.800000000000001        34.399999999999999        2.4750945270742348     
   28.800000000000001        35.200000000000003        2.4706078732829244     
   28.800000000000001        36.000000000000000        2.4687040750334961     
   28.800000000000001        36.800000000000004        2.4641276706864628     
   28.800000000000001        37.600000000000001        2.4613890385267037     
   28.800000000000001        38.400000000000006        2.4618017359241926     
   28.800000000000001        39.200000000000003        2.4631941923866632     
   28.800000000000001        40.000000000000000        2.4646507575115519     
   28.800000000000001        40.800000000000004        2.4652366134725701     
   28.800000000000001        41.600000000000001        2.4666231319731913     
   28.800000000000001        42.400000000000006        2.4665596534445831     
   28.800000000000001        43.200000000000003        2.4669036803351374     
   28.800000000000001        44.000000000000000        2.4666080009375908     
   28.800000000000001        44.800000000000004        2.4691989161808099     
   28.800000000000001        45.600000000000001        2.4690966385715893     
   28.800000000000001        46.400000000000006        2.4733779829188984     
   28.800000000000001        47.200000000000003        2.4740494186308748     
   28.800000000000001        48.000000000000000        2.4781250239076904     
   28.800000000000001        48.800000000000004        2.4768655189222568     
   28.800000000000001        49.600000000000001        2.4599904234622501     
   28.800000000000001        50.400000000000006        2.4486605807774735     
   28.800000000000001        51.200000000000003        2.3455514835730433     
   28.800000000000001        52.000000000000000        1.9390734364641971     
   28.800000000000001        52.800000000000004        1.5136005538465211     
   28.800000000000001        53.600000000000001       0.56824084038181710     
   28.800000000000001        54.400000000000006       0.75809479289257187     
   28.800000000000001        55.200000000000003       0.70560507907465952     
   28.800000000000001        56.000000000000000       0.65527464261118851     
   28.800000000000001        56.800000000000004       0.58888214989281329     
   28.800000000000001        57.600000000000001       0.59787057299942914     
   28.800000000000001        58.400000000000006       0.73199210160072059     
   28.800000000000001        59.200000000000003       0.42444616155051057     
   28.800000000000001        60.000000000000000       0.83150023120235095     
   28.800000000000001        60.800000000000004       0.51072833701600007     
   28.800000000000001        61.600000000000001       0.58638134974979983     
   28.800000000000001        62.400000000000006       0.57606027945101490     
   28.800000000000001        63.200000000000003       0.48012703654572358     
   28.800000000000001        64.000000000000000       0.76158113775117098     
   28.800000000000001        64.799999999999997       0.63831594606287501     
   28.800000000000001        65.600000000000009       0.62563584661073923     
   28.800000000000001        66.400000000000006       0.59472652806001391     
   28.800000000000001        67.200000000000003       0.58123229025689371     
   28.800000000000001        68.000000000000000       0.50621265628128642     
   28.800000000000001        68.799999999999997       0.74655961269915805     
   28.800000000000001        69.600000000000009       0.61390213066843491     
   28.800000000000001        70.400000000000006       0.63375951805164066     
   28.800000000000001        71.200000000000003       0.58360683939815305     
   28.800000000000001        72.000000000000000       0.60341686095178071     
   28.800000000000001        72.799999999999997       0.61591919021491182     
   28.800000000000001        73.600000000000009       0.60346312097452981     
   28.800000000000001        74.400000000000006       0.59629949319768660     
   28.800000000000001        75.200000000000003       0.59254988768404382     
   28.800000000000001        76.000000000000000       0.60756587589215560     
   28.800000000000001        76.800000000000011       0.56206299076084665     
   28.800000000000001        77.600000000000009       0.67981045660893813     
   28.800000000000001        78.400000000000006        1.4390313186892623     
   28.800000000000001        79.200000000000003        1.7350015980294218     
   28.800000000000001        80.000000000000000        2.0477420961555022     
   28.800000000000001        80.800000000000011        2.2492570839739670     
   28.800000000000001        81.600000000000009        2.3683186324324672     
   28.800000000000001        82.400000000000006        2.4312219997966267     
   28.800000000000001        83.200000000000003        2.4587781207312438     
   28.800000000000001        84.000000000000000        2.4612575950922770     
   28.800000000000001        84.800000000000011        2.4635307495570813     
   28.800000000000001        85.600000000000009        2.4633240597849442     
   28.800000000000001        86.400000000000006        2.4362917544866427     
   28.800000000000001        87.200000000000003        2.4577267572425212     
   28.800000000000001        88.000000000000000        2.4828270968004595     
   28.800000000000001        88.800000000000011        2.4468459473274309     
   28.800000000000001        89.600000000000009        2.4645092232227763     
   28.800000000000001        90.400000000000006        2.4772159353864645     
   28.800000000000001        91.200000000000003        2.4753228825238285     
   28.800000000000001        92.000000000000000        2.4490878405714054     
   28.800000000000001        92.800000000000011        2.3281489195923437     
   28.800000000000001        93.600000000000009        1.9990487561548700     
   28.800000000000001        94.400000000000006        1.4953787096912596     
   28.800000000000001        95.200000000000003       0.61142560489936548     
   28.800000000000001        96.000000000000000       0.57353075330439074     
   28.800000000000001        96.800000000000011       0.62635773960692598     
   28.800000000000001        97.600000000000009       0.68947409650621061     
   28.800000000000001        98.400000000000006       0.79004647998153898     
   28.800000000000001        99.200000000000003       0.46742669191214203     
   28.800000000000001        100.00000000000000       0.51732572438234847     
   28.800000000000001        100.80000000000001        1.5572847123941405     
   28.800000000000001        101.60000000000001        1.9370482258329818     
   28.800000000000001        102.40000000000001        2.1493037912745097     

   29.600000000000001       0.80000000000000004        2.2075434248977244     
   29.600000000000001        1.6000000000000001        2.0345014372551420     
   29.600000000000001        2.4000000000000004        1.5677986681238596     
   29.600000000000001        3.2000000000000002       0.62385917623242337     
   29.600000000000001        4.0000000000000000       0.55328185911935857     
   29.600000000000001        4.8000000000000007       0.54410181685913350     
   29.600000000000001        5.6000000000000005       0.62252962648799059     
   29.600000000000001        6.4000000000000004       0.66100077315689731     
   29.600000000000001        7.2000000000000002       0.66988463983525803     
   29.600000000000001        8.0000000000000000       0.65708682130612295     
   29.600000000000001        8.8000000000000007       0.63873139718190863     
   29.600000000000001        9.6000000000000014       0.61559811317135815     
   29.600000000000001        10.400000000000000       0.60916111325076094     
   29.600000000000001        11.200000000000001       0.61577802599407783     
   29.600000000000001        12.000000000000000       0.69403452649022879     
   29.600000000000001        12.800000000000001       0.54290789988496435     
   29.600000000000001        13.600000000000001       0.57724751922752926     
   29.600000000000001        14.400000000000000        1.7256094272026747     
   29.600000000000001        15.200000000000001        2.1778316948113541     
   29.600000000000001        16.000000000000000        2.3421572350940587     
   29.600000000000001        16.800000000000001        2.2579923168850558     
   29.600000000000001        17.600000000000001        1.9297767792299292     
   29.600000000000001        18.400000000000002        1.4711130937736561     
   29.600000000000001        19.200000000000003       0.70472543451362324     
   29.600000000000001        20.000000000000000       0.74890904980717354     
   29.600000000000001        20.800000000000001       0.76599384058745146     
   29.600000000000001        21.600000000000001       0.72596420628375413     
   29.600000000000001        22.400000000000002        1.4184504099101105     
   29.600000000000001        23.200000000000003        1.5818387606665245     
   29.600000000000001        24.000000000000000        1.7953216380443253     
   29.600000000000001        24.800000000000001        1.9432137595825831     
   29.600000000000001        25.600000000000001        2.0228463449091918     
   29.600000000000001        26.400000000000002        2.0728992940466195     
   29.600000000000001        27.200000000000003        2.0935683796510340     
   29.600000000000001        28.000000000000000        2.1064033257271109     
   29.600000000000001        28.800000000000001        2.1280196651401062     
   29.600000000000001        29.600000000000001        2.1734273254650103     
   29.600000000000001        30.400000000000002        2.2588644500747836     
   29.600000000000001        31.200000000000003        2.3879448654564492     
   29.600000000000001        32.000000000000000        2.4234914057591670     
   29.600000000000001        32.800000000000004        2.4592804272771200     
   29.600000000000001        33.600000000000001        2.4802326487862398     
   29.600000000000001        34.399999999999999        2.4793764215792149     
   29.600000000000001        35.200000000000003        2.4737257244858162     
   29.600000000000001        36.000000000000000        2.4702760986310262     
   29.600000000000001        36.800000000000004        2.4682541937683840     
   29.600000000000001        37.600000000000001        2.4665255235272197     
   29.600000000000001        38.400000000000006        2.4657596124601180     
   29.600000000000001        39.200000000000003        2.4658545748524752     
   29.600000000000001        40.000000000000000        2.4670923126272739     
   29.600000000000001        40.800000000000004        2.4643190864367104     
   29.600000000000001        41.600000000000001        2.4618087395445474     
   29.600000000000001        42.400000000000006        2.4620481492297275     
   29.600000000000001        43.200000000000003        2.4620686198258994     
   29.600000000000001        44.000000000000000        2.4614355175155689     
   29.600000000000001        44.800000000000004        2.4609839786170289     
   29.600000000000001        45.600000000000001        2.4602261493359077     
   29.600000000000001        46.400000000000006        2.4657402303050464     
   29.600000000000001        47.200000000000003        2.4721318953216809     
   29.600000000000001        48.000000000000000        2.4787371325965335     
   29.600000000000001        48.800000000000004        2.4791903372027533     
   29.600000000000001        49.600000000000001        2.4694015322796150     
   29.600000000000001        50.400000000000006        2.4195246656124980     
   29.600000000000001        51.200000000000003        2.4545993687125467     
   29.600000000000001        52.000000000000000        2.1713375714125673     
   29.600000000000001        52.800000000000004        1.6649944835527470     
   29.600000000000001        53.600000000000001       0.52225833664769683     
   29.600000000000001        54.400000000000006       0.69766613503071795     
   29.600000000000001        55.200000000000003       0.39462598018024686     
   29.600000000000001        56.000000000000000       0.74627520095352162     
   29.600000000000001        56.800000000000004       0.62076941226020277     
   29.600000000000001        57.600000000000001       0.60799255231015281     
   29.600000000000001        58.400000000000006       0.80985531699850688     
   29.600000000000001        59.200000000000003       0.56754505265947475     
   29.600000000000001        60.000000000000000       0.53746829340455915     
   29.600000000000001        60.800000000000004       0.61195484523391142     
   29.600000000000001        61.600000000000001       0.62714522529597394     
   29.600000000000001        62.400000000000006       0.62678543081355753     
   29.600000000000001        63.200000000000003       0.51055040198306856     
   29.600000000000001        64.000000000000000       0.74588816635773880     
   29.600000000000001        64.799999999999997       0.63158341250685657     
   29.600000000000001        65.600000000000009       0.63653133374648674     
   29.600000000000001        66.400000000000006       0.62274255533837719     
   29.600000000000001        67.200000000000003       0.58875361179193042     
   29.600000000000001        68.000000000000000       0.44850889108497610     
   29.600000000000001        68.799999999999997       0.68400964406187070     
   29.600000000000001        69.600000000000009       0.62969771838274735     
   29.600000000000001        70.400000000000006       0.60410164319279336     
   29.600000000000001        71.200000000000003       0.60140048631358611     
   29.600000000000001        72.000000000000000       0.61627583979297729     
   29.600000000000001        72.799999999999997       0.59668258160194554     
   29.600000000000001        73.600000000000009       0.61221014800541107     
   29.600000000000001        74.400000000000006       0.60114592494099184     
   29.600000000000001        75.200000000000003       0.59681474928161304     
   29.600000000000001        76.000000000000000       0.60877340971794547     
   29.600000000000001        76.800000000000011       0.57956983590355560     
   29.600000000000001        77.600000000000009       0.70713700888746212     
   29.600000000000001        78.400000000000006       0.61311356426711328     
   29.600000000000001        79.200000000000003        1.4863997108790008     
   29.600000000000001        80.000000000000000        1.7354491147268554     
   29.600000000000001        80.800000000000011        1.9816076757733567     
   29.600000000000001        81.600000000000009        2.1378199262764133     
   29.600000000000001        82.400000000000006        2.2421072380157092     
   29.600000000000001        83.200000000000003        2.2924946558811929     
   29.600000000000001        84.000000000000000        2.3083159383721870     
   29.600000000000001        84.800000000000011        2.3176552907689949     
   29.600000000000001        85.600000000000009        2.3290012819547607     
   29.600000000000001        86.400000000000006        2.3518125156789758     
   29.600000000000001        87.200000000000003        2.4000736419377824     
   29.600000000000001        88.000000000000000        2.4567022873907840     
   29.600000000000001        88.800000000000011        2.4703476308972965     
   29.600000000000001        89.600000000000009        2.4497312915067040     
   29.600000000000001        90.400000000000006        2.4709161023932285     
   29.600000000000001        91.200000000000003        2.4736298957827554     
   29.600000000000001        92.000000000000000        2.4497930804846058     
   29.600000000000001        92.800000000000011        2.3282613920449449     
   29.600000000000001        93.600000000000009        2.0030319597934279     
   29.600000000000001        94.400000000000006        1.4868877525284661     
   29.600000000000001        95.200000000000003       0.61766264091125800     
   29.600000000000001        96.000000000000000       0.61470099540086731     
   29.600000000000001        96.800000000000011       0.75044525417870500     
   29.600000000000001        97.600000000000009       0.43823000903756876     
   29.600000000000001        98.400000000000006       0.53716762454941713     
   29.600000000000001        99.200000000000003       0.58699452010417863     
   29.600000000000001        100.00000000000000       0.55031739238159993     
   29.600000000000001        100.80000000000001        1.5584252900829083     
   29.600000000000001        101.60000000000001        1.9445894568148390     
   29.600000000000001        102.40000000000001        2.1697792104888367     

   30.400000000000002       0.80000000000000004        2.2852693138878912     
   30.400000000000002        1.6000000000000001        2.1787506168203401     
   30.400000000000002        2.4000000000000004        1.8716700005555595     
   30.400000000000002        3.2000000000000002        1.5157543450905859     
   30.400000000000002        4.0000000000000000       0.71643438045173624     
   30.400000000000002        4.8000000000000007       0.57096430771851625     
   30.400000000000002        5.6000000000000005       0.58734381160022175     
   30.400000000000002        6.4000000000000004       0.59393807302824309     
   30.400000000000002        7.2000000000000002       0.59343785477629940     
   30.400000000000002        8.0000000000000000       0.58538504202849873     
   30.400000000000002        8.8000000000000007       0.57732600447351956     
   30.400000000000002        9.6000000000000014       0.56395877267512240     
   30.400000000000002        10.400000000000000       0.57301832819868415     
   30.400000000000002        11.200000000000001       0.56601638592039882     
   30.400000000000002        12.000000000000000       0.65360992747450564     
   30.400000000000002        12.800000000000001       0.51344058784650315     
   30.400000000000002        13.600000000000001        1.5909524522492240     
   30.400000000000002        14.400000000000000        1.9903884308332938     
   30.400000000000002        15.200000000000001        2.3101170380013443     
   30.400000000000002        16.000000000000000        2.4419010915580031     
   30.400000000000002        16.800000000000001        2.4055978349982676     
   30.400000000000002        17.600000000000001        2.2253566171529173     
   30.400000000000002        18.400000000000002        1.9075835599916442     
   30.400000000000002        19.200000000000003        1.5668827955704756     
   30.400000000000002        20.000000000000000        1.4775877457907165     
   30.400000000000002        20.800000000000001        1.4657330365318624     
   30.400000000000002        21.600000000000001        1.5183252704868409     
   30.400000000000002        22.400000000000002        1.7700704144265214     
   30.400000000000002        23.200000000000003        1.9510966183944343     
   30.400000000000002        24.000000000000000        2.0345997914898568     
   30.400000000000002        24.800000000000001        2.0721874382368304     
   30.400000000000002        25.600000000000001        2.0504906968649665     
   30.400000000000002        26.400000000000002        2.0014850648501206     
   30.400000000000002        27.200000000000003        1.9709831697262075     
   30.400000000000002        28.000000000000000        1.9655888136670630     
   30.400000000000002        28.800000000000001        1.9796427288078775     
   30.400000000000002        29.600000000000001        2.0133321138933225     
   30.400000000000002        30.400000000000002        2.0806687091739047     
   30.400000000000002        31.200000000000003        2.2102504325032637     
   30.400000000000002        32.000000000000000        2.3824684288135525     
   30.400000000000002        32.800000000000004        2.4313724586366203     
   30.400000000000002        33.600000000000001        2.4615856196531696     
   30.400000000000002        34.399999999999999        2.4767564905806299     
   30.400000000000002        35.200000000000003        2.4736540559951021     
   30.400000000000002        36.000000000000000        2.4653127674800022     
   30.400000000000002        36.800000000000004        2.4589224656659319     
   30.400000000000002        37.600000000000001        2.4574572791041396     
   30.400000000000002        38.400000000000006        2.4573189948669594     
   30.400000000000002        39.200000000000003        2.4569656517995027     
   30.400000000000002        40.000000000000000        2.4578638116662650     
   30.400000000000002        40.800000000000004        2.4561396405086025     
   30.400000000000002        41.600000000000001        2.4596352030875930     
   30.400000000000002        42.400000000000006        2.4596258416376826     
   30.400000000000002        43.200000000000003        2.4642608836031892     
   30.400000000000002        44.000000000000000        2.4659688338728873     
   30.400000000000002        44.800000000000004        2.4700500480281100     
   30.400000000000002        45.600000000000001        2.4675240584254428     
   30.400000000000002        46.400000000000006        2.4762533381256158     
   30.400000000000002        47.200000000000003        2.4658637616913173     
   30.400000000000002        48.000000000000000        2.4670563563842194     
   30.400000000000002        48.800000000000004        2.4574565465619380     
   30.400000000000002        49.600000000000001        2.4502909593055344     
   30.400000000000002        50.400000000000006        2.4290533573256821     
   30.400000000000002        51.200000000000003        2.4580752712205687     
   30.400000000000002        52.000000000000000        2.3368023402411011     
   30.400000000000002        52.800000000000004        1.9797015106891489     
   30.400000000000002        53.600000000000001        1.4839244588897100     
   30.400000000000002        54.400000000000006       0.70530452899078577     
   30.400000000000002        55.200000000000003       0.71460976830331402     
   30.400000000000002        56.000000000000000       0.42819273744991554     
   30.400000000000002        56.800000000000004       0.75467317391471855     
   30.400000000000002        57.600000000000001       0.74846795185513326     
   30.400000000000002        58.400000000000006       0.49456391633258001     
   30.400000000000002        59.200000000000003       0.65141293398644262     
   30.400000000000002        60.000000000000000       0.56900500667787146     
   30.400000000000002        60.800000000000004       0.62004161135268732     
   30.400000000000002        61.600000000000001       0.61685069844801710     
   30.400000000000002        62.400000000000006       0.60496945379332068     
   30.400000000000002        63.200000000000003       0.51681370825782180     
   30.400000000000002        64.000000000000000       0.77305163011405242     
   30.400000000000002        64.799999999999997       0.63214972582500550     
   30.400000000000002        65.600000000000009       0.59580906820947110     
   30.400000000000002        66.400000000000006       0.60683607756071334     
   30.400000000000002        67.200000000000003       0.54459156425538879     
   30.400000000000002        68.000000000000000       0.82774291911078968     
   30.400000000000002        68.799999999999997       0.65429661167803599     
   30.400000000000002        69.600000000000009       0.59928144228555502     
   30.400000000000002        70.400000000000006       0.60756897440498492     
   30.400000000000002        71.200000000000003       0.60256772097030242     
   30.400000000000002        72.000000000000000       0.60962835046593733     
   30.400000000000002        72.799999999999997       0.60642065293636804     
   30.400000000000002        73.600000000000009       0.59136166878996266     
   30.400000000000002        74.400000000000006       0.60591640726455198     
   30.400000000000002        75.200000000000003       0.59329773361584592     
   30.400000000000002        76.000000000000000       0.60251312181602823     
   30.400000000000002        76.800000000000011       0.59583186839910152     
   30.400000000000002        77.600000000000009       0.59904487254971039     
   30.400000000000002        78.400000000000006       0.70470889990799845     
   30.400000000000002        79.200000000000003       0.61093879584898680     
   30.400000000000002        80.000000000000000        1.4337225025630844     
   30.400000000000002        80.800000000000011        1.5217643901450957     
   30.400000000000002        81.600000000000009        1.7677377056470833     
   30.400000000000002        82.400000000000006        1.9428497959916926     
   30.400000000000002        83.200000000000003        1.9955152085791399     
   30.400000000000002        84.000000000000000        2.0151743719174857     
   30.400000000000002        84.800000000000011        2.0247383196270974     
   30.400000000000002        85.600000000000009        2.0347934038628432     
   30.400000000000002        86.400000000000006        2.0699585659397872     
   30.400000000000002        87.200000000000003        2.1557977578851268     
   30.400000000000002        88.000000000000000        2.2932404396644377     
   30.400000000000002        88.800000000000011        2.4259437030187367     
   30.400000000000002        89.600000000000009        2.4793523971847713     
   30.400000000000002        90.400000000000006        2.4657172858176932     
   30.400000000000002        91.200000000000003        2.4744772824245582     
   30.400000000000002        92.000000000000000        2.4519740071639129     
   30.400000000000002        92.800000000000011        2.3285021330623890     
   30.400000000000002        93.600000000000009        2.0081915090537934     
   30.400000000000002        94.400000000000006        1.4753169132837360     
   30.400000000000002        95.200000000000003       0.65282421896439935     
   30.400000000000002        96.000000000000000       0.72952694132465457     
   30.400000000000002        96.800000000000011       0.46084673725405578     
   30.400000000000002        97.600000000000009       0.58026587439196042     
   30.400000000000002        98.400000000000006       0.62183531919335433     
   30.400000000000002        99.200000000000003       0.61788684078178502     
   30.400000000000002        100.00000000000000       0.55547498771191406     
   30.400000000000002        100.80000000000001        1.5589366721756952     
   30.400000000000002        101.60000000000001        1.9618156464486147     
   30.400000000000002        102.40000000000001        2.2095726609487585     

   31.200000000000003       0.80000000000000004        2.3745978703378454     
   31.200000000000003        1.6000000000000001        2.3382749188897178     
   31.200000000000003        2.4000000000000004        2.1800254286771654     
   31.200000000000003        3.2000000000000002        1.9078405172227182     
   31.200000000000003        4.0000000000000000        1.6297920455980988     
   31.200000000000003        4.8000000000000007        1.5281347685774831     
   31.200000000000003        5.6000000000000005        1.5243211362384770     
   31.200000000000003        6.4000000000000004        1.5204836485425495     
   31.200000000000003        7.2000000000000002        1.5269480874455434     
   31.200000000000003        8.0000000000000000        1.5242150545794519     
   31.200000000000003        8.8000000000000007        1.5239325026425050     
   31.200000000000003        9.6000000000000014        1.5305759628236344     
   31.200000000000003        10.400000000000000        1.5251239482651944     
   31.200000000000003        11.200000000000001        1.5317283174402063     
   31.200000000000003        12.000000000000000        1.5390860205467387     
   31.200000000000003        12.800000000000001        1.6997825752060804     
   31.200000000000003        13.600000000000001        1.9914246569400489     
   31.200000000000003        14.400000000000000        2.2644190623276295     
   31.200000000000003        15.200000000000001        2.4325578115575244     
   31.200000000000003        16.000000000000000        2.4990987896476220     
   31.200000000000003        16.800000000000001        2.4812895473619534     
   31.200000000000003        17.600000000000001        2.3722738980712013     
   31.200000000000003        18.400000000000002        2.1987593961042307     
   31.200000000000003        19.200000000000003        2.0303384493986560     
   31.200000000000003        20.000000000000000        1.9330455227644818     
   31.200000000000003        20.800000000000001        1.9185297855037049     
   31.200000000000003        21.600000000000001        1.9623481092220261     
   31.200000000000003        22.400000000000002        2.0364083180222132     
   31.200000000000003        23.200000000000003        2.0901818398212275     
   31.200000000000003        24.000000000000000        2.0892073913491114     
   31.200000000000003        24.800000000000001        2.0194561543848173     
   31.200000000000003        25.600000000000001        1.8240014896764656     
   31.200000000000003        26.400000000000002        1.5864126215763039     
   31.200000000000003        27.200000000000003        1.5368343778930891     
   31.200000000000003        28.000000000000000        1.5650520236903711     
   31.200000000000003        28.800000000000001        1.5620290457480113     
   31.200000000000003        29.600000000000001        1.5694796049007362     
   31.200000000000003        30.400000000000002        1.5483710183575228     
   31.200000000000003        31.200000000000003        1.6928901667270442     
   31.200000000000003        32.000000000000000        2.0149886549997587     
   31.200000000000003        32.800000000000004        2.3294066491799952     
   31.200000000000003        33.600000000000001        2.4130635496448969     
   31.200000000000003        34.399999999999999        2.4551764540993912     
   31.200000000000003        35.200000000000003        2.4632983027778015     
   31.200000000000003        36.000000000000000        2.4817890892486649     
   31.200000000000003        36.800000000000004        2.4717622155574199     
   31.200000000000003        37.600000000000001        2.4684480283227463     
   31.200000000000003        38.400000000000006        2.4664600252694844     
   31.200000000000003        39.200000000000003        2.4642871883508022     
   31.200000000000003        40.000000000000000        2.4636336012076931     
   31.200000000000003        40.800000000000004        2.4612812574053411     
   31.200000000000003        41.600000000000001        2.4602393091930805     
   31.200000000000003        42.400000000000006        2.4597019142251426     
   31.200000000000003        43.200000000000003        2.4601448574036411     
   31.200000000000003        44.000000000000000        2.4589684597392050     
   31.200000000000003        44.800000000000004        2.4580336448278559     
   31.200000000000003        45.600000000000001        2.4539850368436573     
   31.200000000000003        46.400000000000006        2.4582454698750658     
   31.200000000000003        47.200000000000003        2.4378338290889241     
   31.200000000000003        48.000000000000000        2.4256361547119600     
   31.200000000000003        48.800000000000004        2.4876963911980496     
   31.200000000000003        49.600000000000001        2.4619555345665924     
   31.200000000000003        50.400000000000006        2.4606351506191246     
   31.200000000000003        51.200000000000003        2.4498797021166530     
   31.200000000000003        52.000000000000000        2.4337765484448104     
   31.200000000000003        52.800000000000004        2.2372511641765254     
   31.200000000000003        53.600000000000001        1.8942481112494320     
   31.200000000000003        54.400000000000006        1.4553547351578682     
   31.200000000000003        55.200000000000003       0.67512376350252479     
   31.200000000000003        56.000000000000000       0.70918995172314558     
   31.200000000000003        56.800000000000004       0.47357008417671931     
   31.200000000000003        57.600000000000001       0.48326883726675934     
   31.200000000000003        58.400000000000006       0.60236613264433136     
   31.200000000000003        59.200000000000003       0.68284074723850052     
   31.200000000000003        60.000000000000000       0.56631637126399248     
   31.200000000000003        60.800000000000004       0.60040212693198713     
   31.200000000000003        61.600000000000001       0.59501531686514553     
   31.200000000000003        62.400000000000006       0.60047803919172393     
   31.200000000000003        63.200000000000003       0.56606979712193561     
   31.200000000000003        64.000000000000000       0.42348357692705824     
   31.200000000000003        64.799999999999997       0.67951862288961551     
   31.200000000000003        65.600000000000009       0.59546310825580673     
   31.200000000000003        66.400000000000006       0.58945795242933308     
   31.200000000000003        67.200000000000003       0.57787296903949770     
   31.200000000000003        68.000000000000000       0.43185647895559343     
   31.200000000000003        68.799999999999997       0.68980200687950533     
   31.200000000000003        69.600000000000009       0.60213715959069991     
   31.200000000000003        70.400000000000006       0.59967247788055544     
   31.200000000000003        71.200000000000003       0.60961474163158247     
   31.200000000000003        72.000000000000000       0.61469448932120652     
   31.200000000000003        72.799999999999997       0.61293226976476245     
   31.200000000000003        73.600000000000009       0.60637625003282047     
   31.200000000000003        74.400000000000006       0.59083697194011597     
   31.200000000000003        75.200000000000003       0.59544453940254682     
   31.200000000000003        76.000000000000000       0.60595593113856350     
   31.200000000000003        76.800000000000011       0.60510096237544087     
   31.200000000000003        77.600000000000009       0.60517390877414112     
   31.200000000000003        78.400000000000006       0.59733780501758926     
   31.200000000000003        79.200000000000003       0.73399218278938383     
   31.200000000000003        80.000000000000000       0.58661670902824992     
   31.200000000000003        80.800000000000011       0.79771691259029509     
   31.200000000000003        81.600000000000009        1.4102020165090137     
   31.200000000000003        82.400000000000006        1.4817520851880246     
   31.200000000000003        83.200000000000003        1.4753841595324240     
   31.200000000000003        84.000000000000000        1.5043921442730472     
   31.200000000000003        84.800000000000011        1.5602138242802561     
   31.200000000000003        85.600000000000009        1.5875065245604736     
   31.200000000000003        86.400000000000006        1.5880156336728857     
   31.200000000000003        87.200000000000003        1.6884394650774768     
   31.200000000000003        88.000000000000000        1.9890553208705413     
   31.200000000000003        88.800000000000011        2.2964017267889791     
   31.200000000000003        89.600000000000009        2.4658068064404555     
   31.200000000000003        90.400000000000006        2.4538862234431567     
   31.200000000000003        91.200000000000003        2.4714823943498265     
   31.200000000000003        92.000000000000000        2.4547324019178478     
   31.200000000000003        92.800000000000011        2.3314049122262057     
   31.200000000000003        93.600000000000009        2.0114963290661660     
   31.200000000000003        94.400000000000006        1.4894049704685370     
   31.200000000000003        95.200000000000003       0.77762366265187188     
   31.200000000000003        96.000000000000000       0.44571036227423544     
   31.200000000000003        96.800000000000011       0.57867663181068107     
   31.200000000000003        97.600000000000009       0.61083340838276701     
   31.200000000000003        98.400000000000006       0.62239657344623955     
   31.200000000000003        99.200000000000003       0.62079156638895461     
   31.200000000000003        100.00000000000000       0.56151099005825367     
   31.200000000000003        100.80000000000001        1.5535662392596139     
   31.200000000000003        101.60000000000001        1.9817320103403522     
   31.200000000000003        102.40000000000001        2.2572822785430113     

   32.000000000000000       0.80000000000000004        2.4407863190672008     
   32.000000000000000        1.6000000000000001        2.4627564866588276     
   32.000000000000000        2.4000000000000004        2.3893404116090999     
   32.000000000000000        3.2000000000000002        2.2692445699884090     
   32.000000000000000        4.0000000000000000        2.1524969293438816     
   32.000000000000000        4.8000000000000007        2.0797081697559663     
   32.000000000000000        5.6000000000000005        2.0511131597330770     
   32.000000000000000        6.4000000000000004        2.0445948662916855     
   32.000000000000000        7.2000000000000002        2.0442949262241905     
   32.000000000000000        8.0000000000000000        2.0469537193659475     
   32.000000000000000        8.8000000000000007        2.0509332788314762     
   32.000000000000000        9.6000000000000014        2.0553386622605272     
   32.000000000000000        10.400000000000000        2.0627362449919651     
   32.000000000000000        11.200000000000001        2.0782596463644269     
   32.000000000000000        12.000000000000000        2.1185130201835940     
   32.000000000000000        12.800000000000001        2.2016644226293547     
   32.000000000000000        13.600000000000001        2.3220976888631832     
   32.000000000000000        14.400000000000000        2.4332603850769878     
   32.000000000000000        15.200000000000001        2.4885096337823192     
   32.000000000000000        16.000000000000000        2.4982968152422376     
   32.000000000000000        16.800000000000001        2.4651853057798156     
   32.000000000000000        17.600000000000001        2.3709230263903724     
   32.000000000000000        18.400000000000002        2.2356406920568586     
   32.000000000000000        19.200000000000003        2.1004715187986496     
   32.000000000000000        20.000000000000000        2.0196715061689265     
   32.000000000000000        20.800000000000001        2.0160730512019907     
   32.000000000000000        21.600000000000001        2.0525036773468996     
   32.000000000000000        22.400000000000002        2.0711806213969255     
   32.000000000000000        23.200000000000003        2.0383748057880196     
   32.000000000000000        24.000000000000000        1.9536144653119920     
   32.000000000000000        24.800000000000001        1.7596401910665109     
   32.000000000000000        25.600000000000001        1.4267442065593208     
   32.000000000000000        26.400000000000002       0.72589657059540635     
   32.000000000000000        27.200000000000003       0.52143555812606668     
   32.000000000000000        28.000000000000000       0.53337413658809329     
   32.000000000000000        28.800000000000001       0.51985540242286110     
   32.000000000000000        29.600000000000001       0.52880869833736543     
   32.000000000000000        30.400000000000002       0.51835229196250354     
   32.000000000000000        31.200000000000003       0.77748216761730604     
   32.000000000000000        32.000000000000000        1.4688238041893029     
   32.000000000000000        32.800000000000004        1.9717218777584282     
   32.000000000000000        33.600000000000001        2.3272635610173107     
   32.000000000000000        34.399999999999999        2.4185375695200486     
   32.000000000000000        35.200000000000003        2.4344699490644270     
   32.000000000000000        36.000000000000000        2.4709500551389216     
   32.000000000000000        36.800000000000004        2.4642140085754569     
   32.000000000000000        37.600000000000001        2.4631207192090132     
   32.000000000000000        38.400000000000006        2.4656328015311595     
   32.000000000000000        39.200000000000003        2.4646786691502967     
   32.000000000000000        40.000000000000000        2.4646193519655633     
   32.000000000000000        40.800000000000004        2.4652838515989939     
   32.000000000000000        41.600000000000001        2.4648250060272860     
   32.000000000000000        42.400000000000006        2.4655364290918462     
   32.000000000000000        43.200000000000003        2.4696346080732114     
   32.000000000000000        44.000000000000000        2.4686925259986037     
   32.000000000000000        44.800000000000004        2.4688821428892895     
   32.000000000000000        45.600000000000001        2.4643180903232231     
   32.000000000000000        46.400000000000006        2.4573129375866785     
   32.000000000000000        47.200000000000003        2.4805980186505416     
   32.000000000000000        48.000000000000000        2.4850156058726220     
   32.000000000000000        48.800000000000004        2.3880621502037842     
   32.000000000000000        49.600000000000001        2.3086662315908439     
   32.000000000000000        50.400000000000006        2.3083397719117156     
   32.000000000000000        51.200000000000003        2.3717196000121308     
   32.000000000000000        52.000000000000000        2.4113930048646264     
   32.000000000000000        52.800000000000004        2.3509650564697351     
   32.000000000000000        53.600000000000001        2.1726705640030155     
   32.000000000000000        54.400000000000006        1.8616399964577517     
   32.000000000000000        55.200000000000003        1.4633643739969591     
   32.000000000000000        56.000000000000000       0.65672302519403047
[truncated: 894,528 more chars]
