# Supplementary material for: A first-principles phase field method for quantitatively predicting multi-composition phase separation without thermodynamic empirical parameter
Source: Nat Commun. 2019 Aug 1;10:3451. doi: 10.1038/s41467-019-11248-z (PMC6671953; doi:10.1038/s41467-019-11248-z)
Supplement: Supplementary file 3 — Source Data [file 41467_2019_11248_MOESM3_ESM.zip › supplementary-files/data-files/Fig.5/Fig5_e_Ni_100000-30.0%]

  0.80000000000000004       0.80000000000000004        1.8562200949318957     
  0.80000000000000004        1.6000000000000001        1.8518745856440384     
  0.80000000000000004        2.4000000000000004        1.8479819451090644     
  0.80000000000000004        3.2000000000000002        1.8433015039351122     
  0.80000000000000004        4.0000000000000000        1.8362036472285976     
  0.80000000000000004        4.8000000000000007        1.8285383246713831     
  0.80000000000000004        5.6000000000000005        1.8196760576339250     
  0.80000000000000004        6.4000000000000004        1.8116789073209911     
  0.80000000000000004        7.2000000000000002        1.8031265355773689     
  0.80000000000000004        8.0000000000000000        1.7951208990392027     
  0.80000000000000004        8.8000000000000007        1.7919835115386114     
  0.80000000000000004        9.6000000000000014        1.7874910060338691     
  0.80000000000000004        10.400000000000000        1.7877850081550579     
  0.80000000000000004        11.200000000000001        1.7929933461981389     
  0.80000000000000004        12.000000000000000        1.7993708925879264     
  0.80000000000000004        12.800000000000001        1.8103235793767525     
  0.80000000000000004        13.600000000000001        1.8235811220189357     
  0.80000000000000004        14.400000000000000        1.8410167582482975     
  0.80000000000000004        15.200000000000001        1.8558415651275511     
  0.80000000000000004        16.000000000000000        1.8754602398609508     
  0.80000000000000004        16.800000000000001        1.8924718588306917     
  0.80000000000000004        17.600000000000001        1.9088514291476961     
  0.80000000000000004        18.400000000000002        1.9221294522115437     
  0.80000000000000004        19.200000000000003        1.9339830548832393     
  0.80000000000000004        20.000000000000000        1.9417466004713710     
  0.80000000000000004        20.800000000000001        1.9466355183516015     
  0.80000000000000004        21.600000000000001        1.9476406139524594     
  0.80000000000000004        22.400000000000002        1.9450355503576784     
  0.80000000000000004        23.200000000000003        1.9389788767134439     
  0.80000000000000004        24.000000000000000        1.9293403753835225     
  0.80000000000000004        24.800000000000001        1.9151276176290253     
  0.80000000000000004        25.600000000000001        1.9003520625900603     
  0.80000000000000004        26.400000000000002        1.8835277684836251     
  0.80000000000000004        27.200000000000003        1.8663577809882381     
  0.80000000000000004        28.000000000000000        1.8486412502848195     
  0.80000000000000004        28.800000000000001        1.8323826629598157     
  0.80000000000000004        29.600000000000001        1.8180611346624258     
  0.80000000000000004        30.400000000000002        1.8068353917201831     
  0.80000000000000004        31.200000000000003        1.7993565882232005     
  0.80000000000000004        32.000000000000000        1.7930230004149310     
  0.80000000000000004        32.800000000000004        1.7909549760021020     
  0.80000000000000004        33.600000000000001        1.7915124269657146     
  0.80000000000000004        34.399999999999999        1.7948168813109566     
  0.80000000000000004        35.200000000000003        1.7992121238410270     
  0.80000000000000004        36.000000000000000        1.8065096395998002     
  0.80000000000000004        36.800000000000004        1.8129557194395856     
  0.80000000000000004        37.600000000000001        1.8195701502010722     
  0.80000000000000004        38.400000000000006        1.8271888417769191     
  0.80000000000000004        39.200000000000003        1.8339899367670274     
  0.80000000000000004        40.000000000000000        1.8400284177815627     
  0.80000000000000004        40.800000000000004        1.8455504354455949     
  0.80000000000000004        41.600000000000001        1.8501142024873884     
  0.80000000000000004        42.400000000000006        1.8543100008448332     
  0.80000000000000004        43.200000000000003        1.8558569082412881     
  0.80000000000000004        44.000000000000000        1.8570126414358816     
  0.80000000000000004        44.800000000000004        1.8574814848136532     
  0.80000000000000004        45.600000000000001        1.8579968395290920     
  0.80000000000000004        46.400000000000006        1.8579760622252972     
  0.80000000000000004        47.200000000000003        1.8560917756353923     
  0.80000000000000004        48.000000000000000        1.8540776848303804     
  0.80000000000000004        48.800000000000004        1.8525795716413127     
  0.80000000000000004        49.600000000000001        1.8494651971330320     
  0.80000000000000004        50.400000000000006        1.8454871075386665     
  0.80000000000000004        51.200000000000003        1.8406440381573506     
  0.80000000000000004        52.000000000000000        1.8360999118282253     
  0.80000000000000004        52.800000000000004        1.8306094098786245     
  0.80000000000000004        53.600000000000001        1.8245463735052976     
  0.80000000000000004        54.400000000000006        1.8173592491126205     
  0.80000000000000004        55.200000000000003        1.8105460057865643     
  0.80000000000000004        56.000000000000000        1.8036257947069116     
  0.80000000000000004        56.800000000000004        1.7969121315816561     
  0.80000000000000004        57.600000000000001        1.7916501910493705     
  0.80000000000000004        58.400000000000006        1.7862620215238727     
  0.80000000000000004        59.200000000000003        1.7847521568847624     
  0.80000000000000004        60.000000000000000        1.7845688860564222     
  0.80000000000000004        60.800000000000004        1.7904540572977399     
  0.80000000000000004        61.600000000000001        1.8004207945968187     
  0.80000000000000004        62.400000000000006        1.8160733993109714     
  0.80000000000000004        63.200000000000003        1.8382787736100898     
  0.80000000000000004        64.000000000000000        1.8674924833476156     
  0.80000000000000004        64.799999999999997        1.9034255748936892     
  0.80000000000000004        65.600000000000009        1.9454237936968739     
  0.80000000000000004        66.400000000000006        1.9927204297831034     
  0.80000000000000004        67.200000000000003        2.0438395981399506     
  0.80000000000000004        68.000000000000000        2.0964569595398457     
  0.80000000000000004        68.799999999999997        2.1483509620172714     
  0.80000000000000004        69.600000000000009        2.1969037022660101     
  0.80000000000000004        70.400000000000006        2.2410551479984115     
  0.80000000000000004        71.200000000000003        2.2807541519227734     
  0.80000000000000004        72.000000000000000        2.3147210307177937     
  0.80000000000000004        72.799999999999997        2.3436314361073451     
  0.80000000000000004        73.600000000000009        2.3683055133542812     
  0.80000000000000004        74.400000000000006        2.3860646121621896     
  0.80000000000000004        75.200000000000003        2.3984900730047061     
  0.80000000000000004        76.000000000000000        2.4051081575168936     
  0.80000000000000004        76.800000000000011        2.4046197289195894     
  0.80000000000000004        77.600000000000009        2.4029532064087653     
  0.80000000000000004        78.400000000000006        2.3910551017742114     
  0.80000000000000004        79.200000000000003        2.3743382074082389     
  0.80000000000000004        80.000000000000000        2.3472788754624956     
  0.80000000000000004        80.800000000000011        2.3132548559375294     
  0.80000000000000004        81.600000000000009        2.2702586491634706     
  0.80000000000000004        82.400000000000006        2.2187262964717518     
  0.80000000000000004        83.200000000000003        2.1619314353845565     
  0.80000000000000004        84.000000000000000        2.0981928303846376     
  0.80000000000000004        84.800000000000011        2.0346262717188028     
  0.80000000000000004        85.600000000000009        1.9740575003089387     
  0.80000000000000004        86.400000000000006        1.9179681614571986     
  0.80000000000000004        87.200000000000003        1.8729136241073712     
  0.80000000000000004        88.000000000000000        1.8373545650790197     
  0.80000000000000004        88.800000000000011        1.8119633554796390     
  0.80000000000000004        89.600000000000009        1.7961507077426275     
  0.80000000000000004        90.400000000000006        1.7888339819231736     
  0.80000000000000004        91.200000000000003        1.7884124425660648     
  0.80000000000000004        92.000000000000000        1.7933382473806136     
  0.80000000000000004        92.800000000000011        1.8000555633443680     
  0.80000000000000004        93.600000000000009        1.8135625710997587     
  0.80000000000000004        94.400000000000006        1.8215238784568513     
  0.80000000000000004        95.200000000000003        1.8314318258292250     
  0.80000000000000004        96.000000000000000        1.8391293448702613     
  0.80000000000000004        96.800000000000011        1.8467988745824595     
  0.80000000000000004        97.600000000000009        1.8545324525626592     
  0.80000000000000004        98.400000000000006        1.8550498074203279     
  0.80000000000000004        99.200000000000003        1.8573883482627551     
  0.80000000000000004        100.00000000000000        1.8588299940337654     
  0.80000000000000004        100.80000000000001        1.8595705227853898     
  0.80000000000000004        101.60000000000001        1.8596319040761777     
  0.80000000000000004        102.40000000000001        1.8590950900604684     

   1.6000000000000001       0.80000000000000004        1.8535557822245825     
   1.6000000000000001        1.6000000000000001        1.8488148407138303     
   1.6000000000000001        2.4000000000000004        1.8431867088929990     
   1.6000000000000001        3.2000000000000002        1.8368298108428205     
   1.6000000000000001        4.0000000000000000        1.8279587120357166     
   1.6000000000000001        4.8000000000000007        1.8205796869557644     
   1.6000000000000001        5.6000000000000005        1.8112840469794476     
   1.6000000000000001        6.4000000000000004        1.8029191473232367     
   1.6000000000000001        7.2000000000000002        1.7961367972662849     
   1.6000000000000001        8.0000000000000000        1.7909791603091545     
   1.6000000000000001        8.8000000000000007        1.7901938571215152     
   1.6000000000000001        9.6000000000000014        1.7928670800346305     
   1.6000000000000001        10.400000000000000        1.7995651355082867     
   1.6000000000000001        11.200000000000001        1.8118031505024685     
   1.6000000000000001        12.000000000000000        1.8276791080668433     
   1.6000000000000001        12.800000000000001        1.8474416520104560     
   1.6000000000000001        13.600000000000001        1.8697573146662643     
   1.6000000000000001        14.400000000000000        1.8947861671160211     
   1.6000000000000001        15.200000000000001        1.9197053289310171     
   1.6000000000000001        16.000000000000000        1.9449758229777767     
   1.6000000000000001        16.800000000000001        1.9677078403729698     
   1.6000000000000001        17.600000000000001        1.9880425226626695     
   1.6000000000000001        18.400000000000002        2.0047386618359639     
   1.6000000000000001        19.200000000000003        2.0196302694951407     
   1.6000000000000001        20.000000000000000        2.0270838273677443     
   1.6000000000000001        20.800000000000001        2.0318877210569575     
   1.6000000000000001        21.600000000000001        2.0313625416380998     
   1.6000000000000001        22.400000000000002        2.0261415075782221     
   1.6000000000000001        23.200000000000003        2.0175274647342003     
   1.6000000000000001        24.000000000000000        2.0035028468648224     
   1.6000000000000001        24.800000000000001        1.9855223020012716     
   1.6000000000000001        25.600000000000001        1.9656238459694935     
   1.6000000000000001        26.400000000000002        1.9405832205269558     
   1.6000000000000001        27.200000000000003        1.9158647246767559     
   1.6000000000000001        28.000000000000000        1.8908663090494251     
   1.6000000000000001        28.800000000000001        1.8660929946343205     
   1.6000000000000001        29.600000000000001        1.8438689019920982     
   1.6000000000000001        30.400000000000002        1.8247192058928090     
   1.6000000000000001        31.200000000000003        1.8096721071672788     
   1.6000000000000001        32.000000000000000        1.7988444343658827     
   1.6000000000000001        32.800000000000004        1.7922739706578836     
   1.6000000000000001        33.600000000000001        1.7892036448532334     
   1.6000000000000001        34.399999999999999        1.7895725412144994     
   1.6000000000000001        35.200000000000003        1.7931784898626637     
   1.6000000000000001        36.000000000000000        1.7964579013669051     
   1.6000000000000001        36.800000000000004        1.8067135294721954     
   1.6000000000000001        37.600000000000001        1.8142634220922149     
   1.6000000000000001        38.400000000000006        1.8216051966204094     
   1.6000000000000001        39.200000000000003        1.8299196850878510     
   1.6000000000000001        40.000000000000000        1.8375733486144175     
   1.6000000000000001        40.800000000000004        1.8439715052675012     
   1.6000000000000001        41.600000000000001        1.8506276835804047     
   1.6000000000000001        42.400000000000006        1.8566503426671199     
   1.6000000000000001        43.200000000000003        1.8600634067756598     
   1.6000000000000001        44.000000000000000        1.8654148443573575     
   1.6000000000000001        44.800000000000004        1.8660229367942383     
   1.6000000000000001        45.600000000000001        1.8684089653177545     
   1.6000000000000001        46.400000000000006        1.8699261584412135     
   1.6000000000000001        47.200000000000003        1.8699498395007343     
   1.6000000000000001        48.000000000000000        1.8697492472976192     
   1.6000000000000001        48.800000000000004        1.8687459675944829     
   1.6000000000000001        49.600000000000001        1.8661585155206053     
   1.6000000000000001        50.400000000000006        1.8617111537086009     
   1.6000000000000001        51.200000000000003        1.8587161611555625     
   1.6000000000000001        52.000000000000000        1.8533765194625553     
   1.6000000000000001        52.800000000000004        1.8468821679133032     
   1.6000000000000001        53.600000000000001        1.8388988334607910     
   1.6000000000000001        54.400000000000006        1.8305241261809164     
   1.6000000000000001        55.200000000000003        1.8210151962340886     
   1.6000000000000001        56.000000000000000        1.8117859651119967     
   1.6000000000000001        56.800000000000004        1.8021120517828522     
   1.6000000000000001        57.600000000000001        1.7927389322928295     
   1.6000000000000001        58.400000000000006        1.7854466443784904     
   1.6000000000000001        59.200000000000003        1.7784558834450470     
   1.6000000000000001        60.000000000000000        1.7744021125801526     
   1.6000000000000001        60.800000000000004        1.7740550883466040     
   1.6000000000000001        61.600000000000001        1.7779724458331045     
   1.6000000000000001        62.400000000000006        1.7860330845568899     
   1.6000000000000001        63.200000000000003        1.8005575315716196     
   1.6000000000000001        64.000000000000000        1.8215352462594259     
   1.6000000000000001        64.799999999999997        1.8486512926176417     
   1.6000000000000001        65.600000000000009        1.8820244433824194     
   1.6000000000000001        66.400000000000006        1.9204616937985999     
   1.6000000000000001        67.200000000000003        1.9639620037583847     
   1.6000000000000001        68.000000000000000        2.0104355751008574     
   1.6000000000000001        68.799999999999997        2.0578259565436769     
   1.6000000000000001        69.600000000000009        2.1039936817971969     
   1.6000000000000001        70.400000000000006        2.1479468627247194     
   1.6000000000000001        71.200000000000003        2.1885571518572333     
   1.6000000000000001        72.000000000000000        2.2245321808983953     
   1.6000000000000001        72.799999999999997        2.2558620333754340     
   1.6000000000000001        73.600000000000009        2.2794996306769328     
   1.6000000000000001        74.400000000000006        2.3001065814982247     
   1.6000000000000001        75.200000000000003        2.3132723493495062     
   1.6000000000000001        76.000000000000000        2.3199717190814568     
   1.6000000000000001        76.800000000000011        2.3197606803793462     
   1.6000000000000001        77.600000000000009        2.3139903953023526     
   1.6000000000000001        78.400000000000006        2.2991466608409294     
   1.6000000000000001        79.200000000000003        2.2780516233035901     
   1.6000000000000001        80.000000000000000        2.2494623219843821     
   1.6000000000000001        80.800000000000011        2.2136965097845418     
   1.6000000000000001        81.600000000000009        2.1709785880552466     
   1.6000000000000001        82.400000000000006        2.1232523511884782     
   1.6000000000000001        83.200000000000003        2.0704341896325782     
   1.6000000000000001        84.000000000000000        2.0168230776531373     
   1.6000000000000001        84.800000000000011        1.9647077857189363     
   1.6000000000000001        85.600000000000009        1.9164218819604402     
   1.6000000000000001        86.400000000000006        1.8740236056907074     
   1.6000000000000001        87.200000000000003        1.8403774948202225     
   1.6000000000000001        88.000000000000000        1.8162427408767421     
   1.6000000000000001        88.800000000000011        1.7980141035648047     
   1.6000000000000001        89.600000000000009        1.7902317937344769     
   1.6000000000000001        90.400000000000006        1.7852069398300672     
   1.6000000000000001        91.200000000000003        1.7899199807211177     
   1.6000000000000001        92.000000000000000        1.7970286341549793     
   1.6000000000000001        92.800000000000011        1.8059062619664548     
   1.6000000000000001        93.600000000000009        1.8153093279533505     
   1.6000000000000001        94.400000000000006        1.8253384056732966     
   1.6000000000000001        95.200000000000003        1.8342308377758099     
   1.6000000000000001        96.000000000000000        1.8404800119474676     
   1.6000000000000001        96.800000000000011        1.8473511657318122     
   1.6000000000000001        97.600000000000009        1.8505462536513611     
   1.6000000000000001        98.400000000000006        1.8543463626753824     
   1.6000000000000001        99.200000000000003        1.8575142321411202     
   1.6000000000000001        100.00000000000000        1.8586312814718862     
   1.6000000000000001        100.80000000000001        1.8586754174192521     
   1.6000000000000001        101.60000000000001        1.8580907005651219     
   1.6000000000000001        102.40000000000001        1.8568913929213164     

   2.4000000000000004       0.80000000000000004        1.8503774939041659     
   2.4000000000000004        1.6000000000000001        1.8440465668349331     
   2.4000000000000004        2.4000000000000004        1.8370408278219885     
   2.4000000000000004        3.2000000000000002        1.8296817476092351     
   2.4000000000000004        4.0000000000000000        1.8200713027936291     
   2.4000000000000004        4.8000000000000007        1.8125262501950916     
   2.4000000000000004        5.6000000000000005        1.8039812873765551     
   2.4000000000000004        6.4000000000000004        1.7971774673419947     
   2.4000000000000004        7.2000000000000002        1.7929191118608867     
   2.4000000000000004        8.0000000000000000        1.7929048458238397     
   2.4000000000000004        8.8000000000000007        1.7977991407216016     
   2.4000000000000004        9.6000000000000014        1.8087328333970016     
   2.4000000000000004        10.400000000000000        1.8239743701216613     
   2.4000000000000004        11.200000000000001        1.8459390576204253     
   2.4000000000000004        12.000000000000000        1.8726666781847043     
   2.4000000000000004        12.800000000000001        1.9038573941089278     
   2.4000000000000004        13.600000000000001        1.9362192686602930     
   2.4000000000000004        14.400000000000000        1.9717562823783916     
   2.4000000000000004        15.200000000000001        2.0064668315372005     
   2.4000000000000004        16.000000000000000        2.0377373383618651     
   2.4000000000000004        16.800000000000001        2.0647781477783549     
   2.4000000000000004        17.600000000000001        2.0892988424000518     
   2.4000000000000004        18.400000000000002        2.1083301394899738     
   2.4000000000000004        19.200000000000003        2.1249984251411282     
   2.4000000000000004        20.000000000000000        2.1322347042887397     
   2.4000000000000004        20.800000000000001        2.1363786807281211     
   2.4000000000000004        21.600000000000001        2.1354963230149027     
   2.4000000000000004        22.400000000000002        2.1292021529009535     
   2.4000000000000004        23.200000000000003        2.1178137033173137     
   2.4000000000000004        24.000000000000000        2.1001041966002867     
   2.4000000000000004        24.800000000000001        2.0778109882738800     
   2.4000000000000004        25.600000000000001        2.0512709325611138     
   2.4000000000000004        26.400000000000002        2.0202638786112717     
   2.4000000000000004        27.200000000000003        1.9875807869791189     
   2.4000000000000004        28.000000000000000        1.9527220952290572     
   2.4000000000000004        28.800000000000001        1.9184463290197098     
   2.4000000000000004        29.600000000000001        1.8864120268317524     
   2.4000000000000004        30.400000000000002        1.8571963021353501     
   2.4000000000000004        31.200000000000003        1.8339963166994042     
   2.4000000000000004        32.000000000000000        1.8146580610130563     
   2.4000000000000004        32.800000000000004        1.8005408012371895     
   2.4000000000000004        33.600000000000001        1.7926743831098395     
   2.4000000000000004        34.399999999999999        1.7880927823298616     
   2.4000000000000004        35.200000000000003        1.7886182824937478     
   2.4000000000000004        36.000000000000000        1.7919596901930799     
   2.4000000000000004        36.800000000000004        1.7985293572648346     
   2.4000000000000004        37.600000000000001        1.8058551406248344     
   2.4000000000000004        38.400000000000006        1.8157092466407154     
   2.4000000000000004        39.200000000000003        1.8256380300202883     
   2.4000000000000004        40.000000000000000        1.8363906048950935     
   2.4000000000000004        40.800000000000004        1.8432442621978113     
   2.4000000000000004        41.600000000000001        1.8515387363822429     
   2.4000000000000004        42.400000000000006        1.8596736251451476     
   2.4000000000000004        43.200000000000003        1.8657406539003316     
   2.4000000000000004        44.000000000000000        1.8705024832761201     
   2.4000000000000004        44.800000000000004        1.8747468072638664     
   2.4000000000000004        45.600000000000001        1.8787774418585250     
   2.4000000000000004        46.400000000000006        1.8816616380788342     
   2.4000000000000004        47.200000000000003        1.8828505560171300     
   2.4000000000000004        48.000000000000000        1.8846319740344948     
   2.4000000000000004        48.800000000000004        1.8845719033551127     
   2.4000000000000004        49.600000000000001        1.8829938945311964     
   2.4000000000000004        50.400000000000006        1.8809030303847212     
   2.4000000000000004        51.200000000000003        1.8765452562260685     
   2.4000000000000004        52.000000000000000        1.8702723713486853     
   2.4000000000000004        52.800000000000004        1.8629475871540522     
   2.4000000000000004        53.600000000000001        1.8563953939788411     
   2.4000000000000004        54.400000000000006        1.8469303949288907     
   2.4000000000000004        55.200000000000003        1.8360943597809847     
   2.4000000000000004        56.000000000000000        1.8247825443174333     
   2.4000000000000004        56.800000000000004        1.8132584405991894     
   2.4000000000000004        57.600000000000001        1.8024729535243791     
   2.4000000000000004        58.400000000000006        1.7916807582459984     
   2.4000000000000004        59.200000000000003        1.7810971978735863     
   2.4000000000000004        60.000000000000000        1.7729154628648638     
   2.4000000000000004        60.800000000000004        1.7688573151774096     
   2.4000000000000004        61.600000000000001        1.7671142492970786     
   2.4000000000000004        62.400000000000006        1.7708482474408282     
   2.4000000000000004        63.200000000000003        1.7771612039105817     
   2.4000000000000004        64.000000000000000        1.7901428706559215     
   2.4000000000000004        64.799999999999997        1.8082418596679535     
   2.4000000000000004        65.600000000000009        1.8328563534731697     
   2.4000000000000004        66.400000000000006        1.8624390737545879     
   2.4000000000000004        67.200000000000003        1.8970171362263963     
   2.4000000000000004        68.000000000000000        1.9347105942182330     
   2.4000000000000004        68.799999999999997        1.9755027176447506     
   2.4000000000000004        69.600000000000009        2.0158091726109562     
   2.4000000000000004        70.400000000000006        2.0563002412819733     
   2.4000000000000004        71.200000000000003        2.0938305581439400     
   2.4000000000000004        72.000000000000000        2.1268220288260729     
   2.4000000000000004        72.799999999999997        2.1559744279020174     
   2.4000000000000004        73.600000000000009        2.1808339365591851     
   2.4000000000000004        74.400000000000006        2.2013659212347472     
   2.4000000000000004        75.200000000000003        2.2129964965826785     
   2.4000000000000004        76.000000000000000        2.2197185054399080     
   2.4000000000000004        76.800000000000011        2.2192784638385996     
   2.4000000000000004        77.600000000000009        2.2112329082523421     
   2.4000000000000004        78.400000000000006        2.1984681733956641     
   2.4000000000000004        79.200000000000003        2.1778803828427225     
   2.4000000000000004        80.000000000000000        2.1509235660597446     
   2.4000000000000004        80.800000000000011        2.1176411163284525     
   2.4000000000000004        81.600000000000009        2.0797377163158823     
   2.4000000000000004        82.400000000000006        2.0381626882266004     
   2.4000000000000004        83.200000000000003        1.9928014382960830     
   2.4000000000000004        84.000000000000000        1.9499961539257320     
   2.4000000000000004        84.800000000000011        1.9093892040063467     
   2.4000000000000004        85.600000000000009        1.8727787978889050     
   2.4000000000000004        86.400000000000006        1.8429713588793546     
   2.4000000000000004        87.200000000000003        1.8185307131612236     
   2.4000000000000004        88.000000000000000        1.8017139107702045     
   2.4000000000000004        88.800000000000011        1.7917783270462972     
   2.4000000000000004        89.600000000000009        1.7876664000952212     
   2.4000000000000004        90.400000000000006        1.7892054282375236     
   2.4000000000000004        91.200000000000003        1.7954142506181296     
   2.4000000000000004        92.000000000000000        1.8014020647993250     
   2.4000000000000004        92.800000000000011        1.8098058609430807     
   2.4000000000000004        93.600000000000009        1.8195085364752430     
   2.4000000000000004        94.400000000000006        1.8279859682637245     
   2.4000000000000004        95.200000000000003        1.8364956494053635     
   2.4000000000000004        96.000000000000000        1.8426351936619056     
   2.4000000000000004        96.800000000000011        1.8475912827106262     
   2.4000000000000004        97.600000000000009        1.8516871746100498     
   2.4000000000000004        98.400000000000006        1.8544343255207862     
   2.4000000000000004        99.200000000000003        1.8568056627791689     
   2.4000000000000004        100.00000000000000        1.8577159834574759     
   2.4000000000000004        100.80000000000001        1.8576057977516380     
   2.4000000000000004        101.60000000000001        1.8564462328989364     
   2.4000000000000004        102.40000000000001        1.8528191724739274     

   3.2000000000000002       0.80000000000000004        1.8449012126527586     
   3.2000000000000002        1.6000000000000001        1.8382397277064486     
   3.2000000000000002        2.4000000000000004        1.8306413575353775     
   3.2000000000000002        3.2000000000000002        1.8223961292352608     
   3.2000000000000002        4.0000000000000000        1.8134691530423455     
   3.2000000000000002        4.8000000000000007        1.8061816540014621     
   3.2000000000000002        5.6000000000000005        1.7982699570173846     
   3.2000000000000002        6.4000000000000004        1.7944748371778030     
   3.2000000000000002        7.2000000000000002        1.7950576041847559     
   3.2000000000000002        8.0000000000000000        1.8014633249445584     
   3.2000000000000002        8.8000000000000007        1.8141334856667048     
   3.2000000000000002        9.6000000000000014        1.8349096167071834     
   3.2000000000000002        10.400000000000000        1.8624160541473851     
   3.2000000000000002        11.200000000000001        1.8969363622463551     
   3.2000000000000002        12.000000000000000        1.9367234972058722     
   3.2000000000000002        12.800000000000001        1.9798201394783914     
   3.2000000000000002        13.600000000000001        2.0247277729439919     
   3.2000000000000002        14.400000000000000        2.0697604146260313     
   3.2000000000000002        15.200000000000001        2.1086375718048842     
   3.2000000000000002        16.000000000000000        2.1466306709809553     
   3.2000000000000002        16.800000000000001        2.1774444610121133     
   3.2000000000000002        17.600000000000001        2.2030690371331056     
   3.2000000000000002        18.400000000000002        2.2235083273699661     
   3.2000000000000002        19.200000000000003        2.2384746359785503     
   3.2000000000000002        20.000000000000000        2.2470998304641010     
   3.2000000000000002        20.800000000000001        2.2510860519023916     
   3.2000000000000002        21.600000000000001        2.2499075336010983     
   3.2000000000000002        22.400000000000002        2.2418011708138654     
   3.2000000000000002        23.200000000000003        2.2284622374178866     
   3.2000000000000002        24.000000000000000        2.2096550775777843     
   3.2000000000000002        24.800000000000001        2.1845250335031703     
   3.2000000000000002        25.600000000000001        2.1538952353925778     
   3.2000000000000002        26.400000000000002        2.1195496221767138     
   3.2000000000000002        27.200000000000003        2.0782030540675906     
   3.2000000000000002        28.000000000000000        2.0341724633268954     
   3.2000000000000002        28.800000000000001        1.9886055604473900     
   3.2000000000000002        29.600000000000001        1.9470910009234923     
   3.2000000000000002        30.400000000000002        1.9062064237936682     
   3.2000000000000002        31.200000000000003        1.8707864221985950     
   3.2000000000000002        32.000000000000000        1.8413470273086403     
   3.2000000000000002        32.800000000000004        1.8177043457658815     
   3.2000000000000002        33.600000000000001        1.8033786152812727     
   3.2000000000000002        34.399999999999999        1.7936284251816172     
   3.2000000000000002        35.200000000000003        1.7901896194623246     
   3.2000000000000002        36.000000000000000        1.7893632850925394     
   3.2000000000000002        36.800000000000004        1.7940080637473068     
   3.2000000000000002        37.600000000000001        1.8015229111715700     
   3.2000000000000002        38.400000000000006        1.8101285002837830     
   3.2000000000000002        39.200000000000003        1.8205538551553897     
   3.2000000000000002        40.000000000000000        1.8311118303638909     
   3.2000000000000002        40.800000000000004        1.8421743798899979     
   3.2000000000000002        41.600000000000001        1.8545739239104331     
   3.2000000000000002        42.400000000000006        1.8613633072466649     
   3.2000000000000002        43.200000000000003        1.8694181924091187     
   3.2000000000000002        44.000000000000000        1.8765699125790900     
   3.2000000000000002        44.800000000000004        1.8832319700215838     
   3.2000000000000002        45.600000000000001        1.8884099110730490     
   3.2000000000000002        46.400000000000006        1.8923709733553982     
   3.2000000000000002        47.200000000000003        1.8968018690826352     
   3.2000000000000002        48.000000000000000        1.8988647272578338     
   3.2000000000000002        48.800000000000004        1.9003526732984870     
   3.2000000000000002        49.600000000000001        1.9002805763153874     
   3.2000000000000002        50.400000000000006        1.8980640008696894     
   3.2000000000000002        51.200000000000003        1.8940409380045731     
   3.2000000000000002        52.000000000000000        1.8907976371267607     
   3.2000000000000002        52.800000000000004        1.8819770257439605     
   3.2000000000000002        53.600000000000001        1.8733387492633682     
   3.2000000000000002        54.400000000000006        1.8641412244231186     
   3.2000000000000002        55.200000000000003        1.8529176408350503     
   3.2000000000000002        56.000000000000000        1.8398288546806092     
   3.2000000000000002        56.800000000000004        1.8276168073569805     
   3.2000000000000002        57.600000000000001        1.8148658456930773     
   3.2000000000000002        58.400000000000006        1.8021741678281076     
   3.2000000000000002        59.200000000000003        1.7895344761925527     
   3.2000000000000002        60.000000000000000        1.7786723370197222     
   3.2000000000000002        60.800000000000004        1.7706976631661420     
   3.2000000000000002        61.600000000000001        1.7649091430390600     
   3.2000000000000002        62.400000000000006        1.7626436481814263     
   3.2000000000000002        63.200000000000003        1.7644251758808338     
   3.2000000000000002        64.000000000000000        1.7706862532874672     
   3.2000000000000002        64.799999999999997        1.7823184360675732     
   3.2000000000000002        65.600000000000009        1.7977633116485112     
   3.2000000000000002        66.400000000000006        1.8193682193282346     
   3.2000000000000002        67.200000000000003        1.8441870656126793     
   3.2000000000000002        68.000000000000000        1.8724735474617453     
   3.2000000000000002        68.799999999999997        1.9067655380823141     
   3.2000000000000002        69.600000000000009        1.9402639587454642     
   3.2000000000000002        70.400000000000006        1.9733061791049740     
   3.2000000000000002        71.200000000000003        2.0057880093015479     
   3.2000000000000002        72.000000000000000        2.0355481294416879     
   3.2000000000000002        72.799999999999997        2.0619074250383007     
   3.2000000000000002        73.600000000000009        2.0849823571848427     
   3.2000000000000002        74.400000000000006        2.1026413945801230     
   3.2000000000000002        75.200000000000003        2.1151232959128192     
   3.2000000000000002        76.000000000000000        2.1217389106055053     
   3.2000000000000002        76.800000000000011        2.1220079271572803     
   3.2000000000000002        77.600000000000009        2.1164358930395624     
   3.2000000000000002        78.400000000000006        2.1039424030026037     
   3.2000000000000002        79.200000000000003        2.0859684839280583     
   3.2000000000000002        80.000000000000000        2.0625816099435799     
   3.2000000000000002        80.800000000000011        2.0348727727534222     
   3.2000000000000002        81.600000000000009        2.0021716827986529     
   3.2000000000000002        82.400000000000006        1.9690478211633984     
   3.2000000000000002        83.200000000000003        1.9345666753198107     
   3.2000000000000002        84.000000000000000        1.9011354277393322     
   3.2000000000000002        84.800000000000011        1.8707771332243008     
   3.2000000000000002        85.600000000000009        1.8438547797448717     
   3.2000000000000002        86.400000000000006        1.8223392687505819     
   3.2000000000000002        87.200000000000003        1.8072589095707841     
   3.2000000000000002        88.000000000000000        1.7969717463694954     
   3.2000000000000002        88.800000000000011        1.7908326541111572     
   3.2000000000000002        89.600000000000009        1.7917479356042936     
   3.2000000000000002        90.400000000000006        1.7953514364132255     
   3.2000000000000002        91.200000000000003        1.7999584548071563     
   3.2000000000000002        92.000000000000000        1.8077889039914798     
   3.2000000000000002        92.800000000000011        1.8158061047241161     
   3.2000000000000002        93.600000000000009        1.8275138182996733     
   3.2000000000000002        94.400000000000006        1.8300842162250097     
   3.2000000000000002        95.200000000000003        1.8383440523210948     
   3.2000000000000002        96.000000000000000        1.8433131029195320     
   3.2000000000000002        96.800000000000011        1.8475322818520918     
   3.2000000000000002        97.600000000000009        1.8505590699513190     
   3.2000000000000002        98.400000000000006        1.8538765976773735     
   3.2000000000000002        99.200000000000003        1.8553055967768515     
   3.2000000000000002        100.00000000000000        1.8561696824117084     
   3.2000000000000002        100.80000000000001        1.8552700475894883     
   3.2000000000000002        101.60000000000001        1.8538082925110706     
   3.2000000000000002        102.40000000000001        1.8498189024542342     

   4.0000000000000000       0.80000000000000004        1.8399805260817368     
   4.0000000000000000        1.6000000000000001        1.8325247459535658     
   4.0000000000000000        2.4000000000000004        1.8236625238503898     
   4.0000000000000000        3.2000000000000002        1.8148971005200916     
   4.0000000000000000        4.0000000000000000        1.8058059223498002     
   4.0000000000000000        4.8000000000000007        1.7992378288399520     
   4.0000000000000000        5.6000000000000005        1.7951788634547519     
   4.0000000000000000        6.4000000000000004        1.7960938385932199     
   4.0000000000000000        7.2000000000000002        1.8029634738077926     
   4.0000000000000000        8.0000000000000000        1.8168482506656103     
   4.0000000000000000        8.8000000000000007        1.8420698665294128     
   4.0000000000000000        9.6000000000000014        1.8743079388887682     
   4.0000000000000000        10.400000000000000        1.9156384422011326     
   4.0000000000000000        11.200000000000001        1.9643127606531570     
   4.0000000000000000        12.000000000000000        2.0171639731185391     
   4.0000000000000000        12.800000000000001        2.0727714827262909     
   4.0000000000000000        13.600000000000001        2.1270656084946973     
   4.0000000000000000        14.400000000000000        2.1769495235637288     
   4.0000000000000000        15.200000000000001        2.2225792614986069     
   4.0000000000000000        16.000000000000000        2.2600851096260546     
   4.0000000000000000        16.800000000000001        2.2906925469454142     
   4.0000000000000000        17.600000000000001        2.3126025546308258     
   4.0000000000000000        18.400000000000002        2.3321827734254250     
   4.0000000000000000        19.200000000000003        2.3465314050322159     
   4.0000000000000000        20.000000000000000        2.3545603455478621     
   4.0000000000000000        20.800000000000001        2.3574702859511478     
   4.0000000000000000        21.600000000000001        2.3551292483382547     
   4.0000000000000000        22.400000000000002        2.3479582619226820     
   4.0000000000000000        23.200000000000003        2.3353277055079538     
   4.0000000000000000        24.000000000000000        2.3171128257280764     
   4.0000000000000000        24.800000000000001        2.2936591776654911     
   4.0000000000000000        25.600000000000001        2.2644026646988689     
   4.0000000000000000        26.400000000000002        2.2277143711384535     
   4.0000000000000000        27.200000000000003        2.1828572015411054     
   4.0000000000000000        28.000000000000000        2.1309116496896960     
   4.0000000000000000        28.800000000000001        2.0775565731803436     
   4.0000000000000000        29.600000000000001        2.0228467831380548     
   4.0000000000000000        30.400000000000002        1.9704560103046602     
   4.0000000000000000        31.200000000000003        1.9221845184186706     
   4.0000000000000000        32.000000000000000        1.8815295131361900     
   4.0000000000000000        32.800000000000004        1.8476176127127149     
   4.0000000000000000        33.600000000000001        1.8220389091845914     
   4.0000000000000000        34.399999999999999        1.8056868395912795     
   4.0000000000000000        35.200000000000003        1.7940700440400450     
   4.0000000000000000        36.000000000000000        1.7900998868323161     
   4.0000000000000000        36.800000000000004        1.7917674741929357     
   4.0000000000000000        37.600000000000001        1.7971117878164395     
   4.0000000000000000        38.400000000000006        1.8056183745994625     
   4.0000000000000000        39.200000000000003        1.8157367733313956     
   4.0000000000000000        40.000000000000000        1.8275760158645438     
   4.0000000000000000        40.800000000000004        1.8393781382150733     
   4.0000000000000000        41.600000000000001        1.8507710225683223     
   4.0000000000000000        42.400000000000006        1.8614846025249332     
   4.0000000000000000        43.200000000000003        1.8734627824311865     
   4.0000000000000000        44.000000000000000        1.8827393416104763     
   4.0000000000000000        44.800000000000004        1.8908489196741660     
   4.0000000000000000        45.600000000000001        1.8997054929543800     
   4.0000000000000000        46.400000000000006        1.9037476591517288     
   4.0000000000000000        47.200000000000003        1.9085453808877519     
   4.0000000000000000        48.000000000000000        1.9127221789154576     
   4.0000000000000000        48.800000000000004        1.9142918455032816     
   4.0000000000000000        49.600000000000001        1.9158231565965658     
   4.0000000000000000        50.400000000000006        1.9136129904556696     
   4.0000000000000000        51.200000000000003        1.9107575399634973     
   4.0000000000000000        52.000000000000000        1.9054206066676083     
   4.0000000000000000        52.800000000000004        1.8986195671265593     
   4.0000000000000000        53.600000000000001        1.8894707327795752     
   4.0000000000000000        54.400000000000006        1.8796653971547643     
   4.0000000000000000        55.200000000000003        1.8687705649337210     
   4.0000000000000000        56.000000000000000        1.8546292277162084     
   4.0000000000000000        56.800000000000004        1.8403746344795506     
   4.0000000000000000        57.600000000000001        1.8264957566058155     
   4.0000000000000000        58.400000000000006        1.8143781540109798     
   4.0000000000000000        59.200000000000003        1.8001698330247513     
   4.0000000000000000        60.000000000000000        1.7878312858026597     
   4.0000000000000000        60.800000000000004        1.7769206013034784     
   4.0000000000000000        61.600000000000001        1.7695666782953323     
   4.0000000000000000        62.400000000000006        1.7621366537245269     
   4.0000000000000000        63.200000000000003        1.7593421472300730     
   4.0000000000000000        64.000000000000000        1.7609926643160883     
   4.0000000000000000        64.799999999999997        1.7660202362310744     
   4.0000000000000000        65.600000000000009        1.7759998514584157     
   4.0000000000000000        66.400000000000006        1.7898286634312819     
   4.0000000000000000        67.200000000000003        1.8082221231575963     
   4.0000000000000000        68.000000000000000        1.8297659194291938     
   4.0000000000000000        68.799999999999997        1.8536279917518645     
   4.0000000000000000        69.600000000000009        1.8795399544153013     
   4.0000000000000000        70.400000000000006        1.9066135646228377     
   4.0000000000000000        71.200000000000003        1.9337143648043944     
   4.0000000000000000        72.000000000000000        1.9590689889222743     
   4.0000000000000000        72.799999999999997        1.9818282752044918     
   4.0000000000000000        73.600000000000009        2.0015115980167559     
   4.0000000000000000        74.400000000000006        2.0173086454825881     
   4.0000000000000000        75.200000000000003        2.0289007440992379     
   4.0000000000000000        76.000000000000000        2.0352058644780593     
   4.0000000000000000        76.800000000000011        2.0378747515696620     
   4.0000000000000000        77.600000000000009        2.0337173390341818     
   4.0000000000000000        78.400000000000006        2.0245840042942502     
   4.0000000000000000        79.200000000000003        2.0110193093318243     
   4.0000000000000000        80.000000000000000        1.9924793218112871     
   4.0000000000000000        80.800000000000011        1.9699034008404914     
   4.0000000000000000        81.600000000000009        1.9459500267110725     
   4.0000000000000000        82.400000000000006        1.9198234584275176     
   4.0000000000000000        83.200000000000003        1.8925526578522232     
   4.0000000000000000        84.000000000000000        1.8690552324684606     
   4.0000000000000000        84.800000000000011        1.8479413272929879     
   4.0000000000000000        85.600000000000009        1.8289385843504495     
   4.0000000000000000        86.400000000000006        1.8141053284257735     
   4.0000000000000000        87.200000000000003        1.8041478211816175     
   4.0000000000000000        88.000000000000000        1.7994302558450730     
   4.0000000000000000        88.800000000000011        1.7971103761842566     
   4.0000000000000000        89.600000000000009        1.7987217947776220     
   4.0000000000000000        90.400000000000006        1.8025644268236163     
   4.0000000000000000        91.200000000000003        1.8078370731753899     
   4.0000000000000000        92.000000000000000        1.8150416158125475     
   4.0000000000000000        92.800000000000011        1.8217821056561061     
   4.0000000000000000        93.600000000000009        1.8268401517176278     
   4.0000000000000000        94.400000000000006        1.8343228274890757     
   4.0000000000000000        95.200000000000003        1.8400512285101596     
   4.0000000000000000        96.000000000000000        1.8460469232363925     
   4.0000000000000000        96.800000000000011        1.8476259716160541     
   4.0000000000000000        97.600000000000009        1.8505547346210023     
   4.0000000000000000        98.400000000000006        1.8528060869236649     
   4.0000000000000000        99.200000000000003        1.8537384008938507     
   4.0000000000000000        100.00000000000000        1.8547729170656482     
   4.0000000000000000        100.80000000000001        1.8532050480677145     
   4.0000000000000000        101.60000000000001        1.8501412441244569     
   4.0000000000000000        102.40000000000001        1.8457975238235276     

   4.8000000000000007       0.80000000000000004        1.8341075606294615     
   4.8000000000000007        1.6000000000000001        1.8255659383867839     
   4.8000000000000007        2.4000000000000004        1.8165348680594553     
   4.8000000000000007        3.2000000000000002        1.8081489705749567     
   4.8000000000000007        4.0000000000000000        1.8005388229510733     
   4.8000000000000007        4.8000000000000007        1.7953448684253426     
   4.8000000000000007        5.6000000000000005        1.7962291445071299     
   4.8000000000000007        6.4000000000000004        1.8036235621918739     
   4.8000000000000007        7.2000000000000002        1.8182619284849701     
   4.8000000000000007        8.0000000000000000        1.8436925816357317     
   4.8000000000000007        8.8000000000000007        1.8797701960197135     
   4.8000000000000007        9.6000000000000014        1.9263886499410305     
   4.8000000000000007        10.400000000000000        1.9835598341104252     
   4.8000000000000007        11.200000000000001        2.0447298106043528     
   4.8000000000000007        12.000000000000000        2.1108616179946948     
   4.8000000000000007        12.800000000000001        2.1754171231975605     
   4.8000000000000007        13.600000000000001        2.2354985852642120     
   4.8000000000000007        14.400000000000000        2.2887344310958735     
   4.8000000000000007        15.200000000000001        2.3317064865758867     
   4.8000000000000007        16.000000000000000        2.3635173746756175     
   4.8000000000000007        16.800000000000001        2.3865900603942256     
   4.8000000000000007        17.600000000000001        2.4040565234192659     
   4.8000000000000007        18.400000000000002        2.4194340842363253     
   4.8000000000000007        19.200000000000003        2.4292028469498432     
   4.8000000000000007        20.000000000000000        2.4362917169405378     
   4.8000000000000007        20.800000000000001        2.4384170722374781     
   4.8000000000000007        21.600000000000001        2.4358749843134739     
   4.8000000000000007        22.400000000000002        2.4260914119232941     
   4.8000000000000007        23.200000000000003        2.4176743921908730     
   4.8000000000000007        24.000000000000000        2.4040560496215515     
   4.8000000000000007        24.800000000000001        2.3859010095191771     
   4.8000000000000007        25.600000000000001        2.3658678868034242     
   4.8000000000000007        26.400000000000002        2.3329510298391791     
   4.8000000000000007        27.200000000000003        2.2905440034473363     
   4.8000000000000007        28.000000000000000        2.2369989629119247     
   4.8000000000000007        28.800000000000001        2.1769102516543626     
   4.8000000000000007        29.600000000000001        2.1127187844278867     
   4.8000000000000007        30.400000000000002        2.0478258619005949     
   4.8000000000000007        31.200000000000003        1.9861544621452312     
   4.8000000000000007        32.000000000000000        1.9314251305868793     
   4.8000000000000007        32.800000000000004        1.8859974719611177     
   4.8000000000000007        33.600000000000001        1.8497890813819531     
   4.8000000000000007        34.399999999999999        1.8225991101331707     
   4.8000000000000007        35.200000000000003        1.8051613725832250     
   4.8000000000000007        36.000000000000000        1.7947225963220375     
   4.8000000000000007        36.800000000000004        1.7921236037550328     
   4.8000000000000007        37.600000000000001        1.7954065749821952     
   4.8000000000000007        38.400000000000006        1.7990030199881968     
   4.8000000000000007        39.200000000000003        1.8125848329033591     
   4.8000000000000007        40.000000000000000        1.8253384011672777     
   4.8000000000000007        40.800000000000004        1.8380545603978358     
   4.8000000000000007        41.600000000000001        1.8517439436872083     
   4.8000000000000007        42.400000000000006        1.8648923020340447     
   4.8000000000000007        43.200000000000003        1.8771023802712992     
   4.8000000000000007        44.000000000000000        1.8880686373788256     
   4.8000000000000007        44.800000000000004        1.8976342925240304     
   4.8000000000000007        45.600000000000001        1.9059945485511269     
   4.8000000000000007        46.400000000000006        1.9135733963076769     
   4.8000000000000007        47.200000000000003        1.9197340454874805     
   4.8000000000000007        48.000000000000000        1.9241633270249741     
   4.8000000000000007        48.800000000000004        1.9269492384543894     
   4.8000000000000007        49.600000000000001        1.9279842502182187     
   4.8000000000000007        50.400000000000006        1.9268262871142299     
   4.8000000000000007        51.200000000000003        1.9234127954629392     
   4.8000000000000007        52.000000000000000        1.9189021496797278     
   4.8000000000000007        52.800000000000004        1.9129160178422686     
   4.8000000000000007        53.600000000000001        1.9038322977327311     
   4.8000000000000007        54.400000000000006        1.8931946828623294     
   4.8000000000000007        55.200000000000003        1.8805539996165916     
   4.8000000000000007        56.000000000000000        1.8678011088360291     
   4.8000000000000007        56.800000000000004        1.8533397228333657     
   4.8000000000000007        57.600000000000001        1.8384224602691759     
   4.8000000000000007        58.400000000000006        1.8242580416747529     
   4.8000000000000007        59.200000000000003        1.8107745737919132     
   4.8000000000000007        60.000000000000000        1.7959300580685527     
   4.8000000000000007        60.800000000000004        1.7842917885383855     
   4.8000000000000007        61.600000000000001        1.7737899672088755     
   4.8000000000000007        62.400000000000006        1.7649318401863581     
   4.8000000000000007        63.200000000000003        1.7595225362367550     
   4.8000000000000007        64.000000000000000        1.7578460180533086     
   4.8000000000000007        64.799999999999997        1.7579946343404158     
   4.8000000000000007        65.600000000000009        1.7631244951619185     
   4.8000000000000007        66.400000000000006        1.7698030551787116     
   4.8000000000000007        67.200000000000003        1.7819949107658104     
   4.8000000000000007        68.000000000000000        1.7984726312232011     
   4.8000000000000007        68.799999999999997        1.8159356003226754     
   4.8000000000000007        69.600000000000009        1.8357883616072059     
   4.8000000000000007        70.400000000000006        1.8572429911951109     
   4.8000000000000007        71.200000000000003        1.8795557818743325     
   4.8000000000000007        72.000000000000000        1.8992697989057641     
   4.8000000000000007        72.799999999999997        1.9197450272159764     
   4.8000000000000007        73.600000000000009        1.9367377112232385     
   4.8000000000000007        74.400000000000006        1.9501894831279143     
   4.8000000000000007        75.200000000000003        1.9615721687063081     
   4.8000000000000007        76.000000000000000        1.9695180203565257     
   4.8000000000000007        76.800000000000011        1.9728397137698241     
   4.8000000000000007        77.600000000000009        1.9714219092838459     
   4.8000000000000007        78.400000000000006        1.9655573369979127     
   4.8000000000000007        79.200000000000003        1.9558761440436114     
   4.8000000000000007        80.000000000000000        1.9432226179340766     
   4.8000000000000007        80.800000000000011        1.9272077689453821     
   4.8000000000000007        81.600000000000009        1.9094481142504789     
   4.8000000000000007        82.400000000000006        1.8901038768141865     
   4.8000000000000007        83.200000000000003        1.8707193015075041     
   4.8000000000000007        84.000000000000000        1.8535428414382027     
   4.8000000000000007        84.800000000000011        1.8384860861580112     
   4.8000000000000007        85.600000000000009        1.8263963167773991     
   4.8000000000000007        86.400000000000006        1.8161211353185645     
   4.8000000000000007        87.200000000000003        1.8096396917492568     
   4.8000000000000007        88.000000000000000        1.8059850073689663     
   4.8000000000000007        88.800000000000011        1.8062424596454612     
   4.8000000000000007        89.600000000000009        1.8082458996706001     
   4.8000000000000007        90.400000000000006        1.8120728667334074     
   4.8000000000000007        91.200000000000003        1.8167978704223442     
   4.8000000000000007        92.000000000000000        1.8219545760173708     
   4.8000000000000007        92.800000000000011        1.8267719603705588     
   4.8000000000000007        93.600000000000009        1.8318361609363825     
   4.8000000000000007        94.400000000000006        1.8373410406834272     
   4.8000000000000007        95.200000000000003        1.8410600086559843     
   4.8000000000000007        96.000000000000000        1.8455797118816626     
   4.8000000000000007        96.800000000000011        1.8475864999986455     
   4.8000000000000007        97.600000000000009        1.8502282057748685     
   4.8000000000000007        98.400000000000006        1.8517969630261184     
   4.8000000000000007        99.200000000000003        1.8526755531996753     
   4.8000000000000007        100.00000000000000        1.8519692754103940     
   4.8000000000000007        100.80000000000001        1.8500850283803387     
   4.8000000000000007        101.60000000000001        1.8466714400612518     
   4.8000000000000007        102.40000000000001        1.8410493895560942     

   5.6000000000000005       0.80000000000000004        1.8272673107035740     
   5.6000000000000005        1.6000000000000001        1.8180707776716269     
   5.6000000000000005        2.4000000000000004        1.8090339963256248     
   5.6000000000000005        3.2000000000000002        1.8013975202185752     
   5.6000000000000005        4.0000000000000000        1.7963943937967672     
   5.6000000000000005        4.8000000000000007        1.7950984418652640     
   5.6000000000000005        5.6000000000000005        1.8007743321609075     
   5.6000000000000005        6.4000000000000004        1.8151639136677349     
   5.6000000000000005        7.2000000000000002        1.8403291151878962     
   5.6000000000000005        8.0000000000000000        1.8777052850157971     
   5.6000000000000005        8.8000000000000007        1.9280257252801796     
   5.6000000000000005        9.6000000000000014        1.9896744508115414     
   5.6000000000000005        10.400000000000000        2.0599558337068218     
   5.6000000000000005        11.200000000000001        2.1357261872239754     
   5.6000000000000005        12.000000000000000        2.2104913956512671     
   5.6000000000000005        12.800000000000001        2.2793680336900004     
   5.6000000000000005        13.600000000000001        2.3407877893221483     
   5.6000000000000005        14.400000000000000        2.3881414737844748     
   5.6000000000000005        15.200000000000001        2.4233141156588300     
   5.6000000000000005        16.000000000000000        2.4438045133429425     
   5.6000000000000005        16.800000000000001        2.4565988919994188     
   5.6000000000000005        17.600000000000001        2.4652905788667274     
   5.6000000000000005        18.400000000000002        2.4741477242114249     
   5.6000000000000005        19.200000000000003        2.4813320963141225     
   5.6000000000000005        20.000000000000000        2.4850064081494394     
   5.6000000000000005        20.800000000000001        2.4856588486212670     
   5.6000000000000005        21.600000000000001        2.4830155286414843     
   5.6000000000000005        22.400000000000002        2.4780210721646769     
   5.6000000000000005        23.200000000000003        2.4705186553937719     
   5.6000000000000005        24.000000000000000        2.4606961489176724     
   5.6000000000000005        24.800000000000001        2.4519723107799662     
   5.6000000000000005        25.600000000000001        2.4406216144747108     
   5.6000000000000005        26.400000000000002        2.4215461509166798     
   5.6000000000000005        27.200000000000003        2.3882243504644447     
   5.6000000000000005        28.000000000000000        2.3395579038294883     
   5.6000000000000005        28.800000000000001        2.2781332166652679     
   5.6000000000000005        29.600000000000001        2.2086807674918094     
   5.6000000000000005        30.400000000000002        2.1357375176069899     
   5.6000000000000005        31.200000000000003        2.0604319958348336     
   5.6000000000000005        32.000000000000000        1.9932731774349493     
   5.6000000000000005        32.800000000000004        1.9315764282525596     
   5.6000000000000005        33.600000000000001        1.8856634872965952     
   5.6000000000000005        34.399999999999999        1.8475127435116216     
   5.6000000000000005        35.200000000000003        1.8217044387991677     
   5.6000000000000005        36.000000000000000        1.8037552798992367     
   5.6000000000000005        36.800000000000004        1.7958739462446314     
   5.6000000000000005        37.600000000000001        1.7952656453999052     
   5.6000000000000005        38.400000000000006        1.7996382075872623     
   5.6000000000000005        39.200000000000003        1.8097496546117529     
   5.6000000000000005        40.000000000000000        1.8220667543419768     
   5.6000000000000005        40.800000000000004        1.8364244859148753     
   5.6000000000000005        41.600000000000001        1.8515123130860245     
   5.6000000000000005        42.400000000000006        1.8654313773030804     
   5.6000000000000005        43.200000000000003        1.8797105868647530     
   5.6000000000000005        44.000000000000000        1.8924013336307508     
   5.6000000000000005        44.800000000000004        1.9035969505935870     
   5.6000000000000005        45.600000000000001        1.9130606594487500     
   5.6000000000000005        46.400000000000006        1.9218628812129905     
   5.6000000000000005        47.200000000000003        1.9285831381096745     
   5.6000000000000005        48.000000000000000        1.9329181441805632     
   5.6000000000000005        48.800000000000004        1.9368727500760803     
   5.6000000000000005        49.600000000000001        1.9379139022849801     
   5.6000000000000005        50.400000000000006        1.9384230325789318     
   5.6000000000000005        51.200000000000003        1.9344042000730688     
   5.6000000000000005        52.000000000000000        1.9295552887839729     
   5.6000000000000005        52.800000000000004        1.9228740556120156     
   5.6000000000000005        53.600000000000001        1.9141363544231054     
   5.6000000000000005        54.400000000000006        1.9039919911771057     
   5.6000000000000005        55.200000000000003        1.8910010666638442     
   5.6000000000000005        56.000000000000000        1.8775988151011771     
   5.6000000000000005        56.800000000000004        1.8634751923326009     
   5.6000000000000005        57.600000000000001        1.8480355542344951     
   5.6000000000000005        58.400000000000006        1.8335835989428579     
   5.6000000000000005        59.200000000000003        1.8175924676617430     
   5.6000000000000005        60.000000000000000        1.8039762004800328     
   5.6000000000000005        60.800000000000004        1.7915226651168588     
   5.6000000000000005        61.600000000000001        1.7777975705296156     
   5.6000000000000005        62.400000000000006        1.7704527968830817     
   5.6000000000000005        63.200000000000003        1.7631835963003151     
   5.6000000000000005        64.000000000000000        1.7585373884676543     
   5.6000000000000005        64.799999999999997        1.7565810148404577     
   5.6000000000000005        65.600000000000009        1.7586573454101553     
   5.6000000000000005        66.400000000000006        1.7615946694034157     
   5.6000000000000005        67.200000000000003        1.7689824099887188     
   5.6000000000000005        68.000000000000000        1.7794360209448257     
   5.6000000000000005        68.799999999999997        1.7924842265906025     
   5.6000000000000005        69.600000000000009        1.8074901565893378     
   5.6000000000000005        70.400000000000006        1.8245753692090450     
   5.6000000000000005        71.200000000000003        1.8402855478144060     
   5.6000000000000005        72.000000000000000        1.8602275209909136     
   5.6000000000000005        72.799999999999997        1.8763931814657406     
   5.6000000000000005        73.600000000000009        1.8914586575060579     
   5.6000000000000005        74.400000000000006        1.9051353739371977     
   5.6000000000000005        75.200000000000003        1.9173285915567029     
   5.6000000000000005        76.000000000000000        1.9240698484948053     
   5.6000000000000005        76.800000000000011        1.9288492085687672     
   5.6000000000000005        77.600000000000009        1.9322953649033796     
   5.6000000000000005        78.400000000000006        1.9283166921483825     
   5.6000000000000005        79.200000000000003        1.9218944202466557     
   5.6000000000000005        80.000000000000000        1.9132046880558509     
   5.6000000000000005        80.800000000000011        1.9028096449048524     
   5.6000000000000005        81.600000000000009        1.8911986912443104     
   5.6000000000000005        82.400000000000006        1.8770435625177442     
   5.6000000000000005        83.200000000000003        1.8643168563579742     
   5.6000000000000005        84.000000000000000        1.8520798492608770     
   5.6000000000000005        84.800000000000011        1.8411785424396807     
   5.6000000000000005        85.600000000000009        1.8315685904590446     
   5.6000000000000005        86.400000000000006        1.8259873708758136     
   5.6000000000000005        87.200000000000003        1.8207866438772633     
   5.6000000000000005        88.000000000000000        1.8192021783559800     
   5.6000000000000005        88.800000000000011        1.8191267838162906     
   5.6000000000000005        89.600000000000009        1.8203707329043071     
   5.6000000000000005        90.400000000000006        1.8227687697583326     
   5.6000000000000005        91.200000000000003        1.8254249481351958     
   5.6000000000000005        92.000000000000000        1.8288632441446211     
   5.6000000000000005        92.800000000000011        1.8323304427587395     
   5.6000000000000005        93.600000000000009        1.8362526230155867     
   5.6000000000000005        94.400000000000006        1.8394968221832204     
   5.6000000000000005        95.200000000000003        1.8420353191109415     
   5.6000000000000005        96.000000000000000        1.8455755700768322     
   5.6000000000000005        96.800000000000011        1.8472110810697928     
   5.6000000000000005        97.600000000000009        1.8496234166572063     
   5.6000000000000005        98.400000000000006        1.8505694284471761     
   5.6000000000000005        99.200000000000003        1.8499863793666111     
   5.6000000000000005        100.00000000000000        1.8497744148126438     
   5.6000000000000005        100.80000000000001        1.8462641394022192     
   5.6000000000000005        101.60000000000001        1.8409321299957504     
   5.6000000000000005        102.40000000000001        1.8347134347429042     

   6.4000000000000004       0.80000000000000004        1.8204298843316007     
   6.4000000000000004        1.6000000000000001        1.8121439984531316     
   6.4000000000000004        2.4000000000000004        1.8039525786738675     
   6.4000000000000004        3.2000000000000002        1.7962934409273212     
   6.4000000000000004        4.0000000000000000        1.7942481854918186     
   6.4000000000000004        4.8000000000000007        1.7978043427400077     
   6.4000000000000004        5.6000000000000005        1.8099172093187694     
   6.4000000000000004        6.4000000000000004        1.8332611467513182     
   6.4000000000000004        7.2000000000000002        1.8692846788226856     
   6.4000000000000004        8.0000000000000000        1.9206603282542476     
   6.4000000000000004        8.8000000000000007        1.9846279502666864     
   6.4000000000000004        9.6000000000000014        2.0609162048849314     
   6.4000000000000004        10.400000000000000        2.1444652316623101     
   6.4000000000000004        11.200000000000001        2.2292867110327936     
   6.4000000000000004        12.000000000000000        2.3075963403807713     
   6.4000000000000004        12.800000000000001        2.3744996581846629     
   6.4000000000000004        13.600000000000001        2.4263381575802985     
   6.4000000000000004        14.400000000000000        2.4619513174977290     
   6.4000000000000004        15.200000000000001        2.4800466386676483     
   6.4000000000000004        16.000000000000000        2.4878072107004754     
   6.4000000000000004        16.800000000000001        2.4907235579916813     
   6.4000000000000004        17.600000000000001        2.4917279390636402     
   6.4000000000000004        18.400000000000002        2.4945521576176000     
   6.4000000000000004        19.200000000000003        2.4959882147038486     
   6.4000000000000004        20.000000000000000        2.4964481210954941     
   6.4000000000000004        20.800000000000001        2.4946481821545747     
   6.4000000000000004        21.600000000000001        2.4934985356632202     
   6.4000000000000004        22.400000000000002        2.4932105478707753     
   6.4000000000000004        23.200000000000003        2.4866011608753213     
   6.4000000000000004        24.000000000000000        2.4829418080583472     
   6.4000000000000004        24.800000000000001        2.4815645213050193     
   6.4000000000000004        25.600000000000001        2.4809429704274888     
   6.4000000000000004        26.400000000000002        2.4765304222794686     
   6.4000000000000004        27.200000000000003        2.4575305817285660     
   6.4000000000000004        28.000000000000000        2.4233966450357607     
   6.4000000000000004        28.800000000000001        2.3720022844557027     
   6.4000000000000004        29.600000000000001        2.3025156596552692     
   6.4000000000000004        30.400000000000002        2.2240504344955760     
   6.4000000000000004        31.200000000000003        2.1409093976596689     
   6.4000000000000004        32.000000000000000        2.0609661990718315     
   6.4000000000000004        32.800000000000004        1.9883180951147548     
   6.4000000000000004        33.600000000000001        1.9288399627798840     
   6.4000000000000004        34.399999999999999        1.8796123078987943     
   6.4000000000000004        35.200000000000003        1.8428405030994901     
   6.4000000000000004        36.000000000000000        1.8175648200071732     
   6.4000000000000004        36.800000000000004        1.8035753937697394     
   6.4000000000000004        37.600000000000001        1.7980404057456436     
   6.4000000000000004        38.400000000000006        1.8010768251911067     
   6.4000000000000004        39.200000000000003        1.8083183782797125     
   6.4000000000000004        40.000000000000000        1.8198219247043694     
   6.4000000000000004        40.800000000000004        1.8334510187873032     
   6.4000000000000004        41.600000000000001        1.8493062961545284     
   6.4000000000000004        42.400000000000006        1.8661484979517498     
   6.4000000000000004        43.200000000000003        1.8816004303995468     
   6.4000000000000004        44.000000000000000        1.8957047554013329     
   6.4000000000000004        44.800000000000004        1.9081313225774308     
   6.4000000000000004        45.600000000000001        1.9189161831137993     
   6.4000000000000004        46.400000000000006        1.9281888974004249     
   6.4000000000000004        47.200000000000003        1.9347772324407604     
   6.4000000000000004        48.000000000000000        1.9403036953378818     
   6.4000000000000004        48.800000000000004        1.9442595431634380     
   6.4000000000000004        49.600000000000001        1.9449581378928895     
   6.4000000000000004        50.400000000000006        1.9452395715957320     
   6.4000000000000004        51.200000000000003        1.9413821129810755     
   6.4000000000000004        52.000000000000000        1.9364548466362321     
   6.4000000000000004        52.800000000000004        1.9299556435004173     
   6.4000000000000004        53.600000000000001        1.9200858866683281     
   6.4000000000000004        54.400000000000006        1.9103390250493666     
   6.4000000000000004        55.200000000000003        1.8979546649865520     
   6.4000000000000004        56.000000000000000        1.8846990443470275     
   6.4000000000000004        56.800000000000004        1.8702145957955802     
   6.4000000000000004        57.600000000000001        1.8550513012455527     
   6.4000000000000004        58.400000000000006        1.8397046164285786     
   6.4000000000000004        59.200000000000003        1.8259972751542526     
   6.4000000000000004        60.000000000000000        1.8105253117420528     
   6.4000000000000004        60.800000000000004        1.7976301281891365     
   6.4000000000000004        61.600000000000001        1.7867311564803896     
   6.4000000000000004        62.400000000000006        1.7755332198697265     
   6.4000000000000004        63.200000000000003        1.7673844349404251     
   6.4000000000000004        64.000000000000000        1.7612210134437631     
   6.4000000000000004        64.799999999999997        1.7576327155079345     
   6.4000000000000004        65.600000000000009        1.7578176471031350     
   6.4000000000000004        66.400000000000006        1.7580336902154046     
   6.4000000000000004        67.200000000000003        1.7631147464902344     
   6.4000000000000004        68.000000000000000        1.7702325589860766     
   6.4000000000000004        68.799999999999997        1.7802782296352375     
   6.4000000000000004        69.600000000000009        1.7921221321418499     
   6.4000000000000004        70.400000000000006        1.8058919476900097     
   6.4000000000000004        71.200000000000003        1.8223807892214363     
   6.4000000000000004        72.000000000000000        1.8363801743511599     
   6.4000000000000004        72.799999999999997        1.8518337443485460     
   6.4000000000000004        73.600000000000009        1.8659004852026788     
   6.4000000000000004        74.400000000000006        1.8787493891933771     
   6.4000000000000004        75.200000000000003        1.8896000385008165     
   6.4000000000000004        76.000000000000000        1.8991587311004268     
   6.4000000000000004        76.800000000000011        1.9052121816006828     
   6.4000000000000004        77.600000000000009        1.9090491442901059     
   6.4000000000000004        78.400000000000006        1.9088992114728931     
   6.4000000000000004        79.200000000000003        1.9068572162479467     
   6.4000000000000004        80.000000000000000        1.9016097335627427     
   6.4000000000000004        80.800000000000011        1.8958501660213198     
   6.4000000000000004        81.600000000000009        1.8879632113297704     
   6.4000000000000004        82.400000000000006        1.8794386181202685     
   6.4000000000000004        83.200000000000003        1.8701555219990900     
   6.4000000000000004        84.000000000000000        1.8613383536698278     
   6.4000000000000004        84.800000000000011        1.8535819596695267     
   6.4000000000000004        85.600000000000009        1.8460557083052895     
   6.4000000000000004        86.400000000000006        1.8409538043967624     
   6.4000000000000004        87.200000000000003        1.8374455044244544     
   6.4000000000000004        88.000000000000000        1.8352047465601671     
   6.4000000000000004        88.800000000000011        1.8342364123944901     
   6.4000000000000004        89.600000000000009        1.8341326535465230     
   6.4000000000000004        90.400000000000006        1.8340368948381633     
   6.4000000000000004        91.200000000000003        1.8352423450588808     
   6.4000000000000004        92.000000000000000        1.8362332114877162     
   6.4000000000000004        92.800000000000011        1.8380798218489203     
   6.4000000000000004        93.600000000000009        1.8411049827631678     
   6.4000000000000004        94.400000000000006        1.8414020900128543     
   6.4000000000000004        95.200000000000003        1.8445819382371069     
   6.4000000000000004        96.000000000000000        1.8462692223453583     
   6.4000000000000004        96.800000000000011        1.8483084332237343     
   6.4000000000000004        97.600000000000009        1.8491103910468578     
   6.4000000000000004        98.400000000000006        1.8493376866840243     
   6.4000000000000004        99.200000000000003        1.8491858696267829     
   6.4000000000000004        100.00000000000000        1.8469430750670210     
   6.4000000000000004        100.80000000000001        1.8430155094660714     
   6.4000000000000004        101.60000000000001        1.8367244657083850     
   6.4000000000000004        102.40000000000001        1.8278170460229317     

   7.2000000000000002       0.80000000000000004        1.8142000005590779     
   7.2000000000000002        1.6000000000000001        1.8053742509701172     
   7.2000000000000002        2.4000000000000004        1.7971081786753089     
   7.2000000000000002        3.2000000000000002        1.7928323107430131     
   7.2000000000000002        4.0000000000000000        1.7942583592287678     
   7.2000000000000002        4.8000000000000007        1.8032368500945597     
   7.2000000000000002        5.6000000000000005        1.8252198785299343     
   7.2000000000000002        6.4000000000000004        1.8566734151060975     
   7.2000000000000002        7.2000000000000002        1.9047200920753187     
   7.2000000000000002        8.0000000000000000        1.9686937885129612     
   7.2000000000000002        8.8000000000000007        2.0471891270413631     
   7.2000000000000002        9.6000000000000014        2.1364353022884184     
   7.2000000000000002        10.400000000000000        2.2296109373172861     
   7.2000000000000002        11.200000000000001        2.3176683568896550     
   7.2000000000000002        12.000000000000000        2.3920667256456087     
   7.2000000000000002        12.800000000000001        2.4484521009717044     
   7.2000000000000002        13.600000000000001        2.4760005687711351     
   7.2000000000000002        14.400000000000000        2.4857690248939863     
   7.2000000000000002        15.200000000000001        2.4802221142478520     
   7.2000000000000002        16.000000000000000        2.4689120063207382     
   7.2000000000000002        16.800000000000001        2.4601551914685160     
   7.2000000000000002        17.600000000000001        2.4547622309311556     
   7.2000000000000002        18.400000000000002        2.4526743510401716     
   7.2000000000000002        19.200000000000003        2.4494683969026285     
   7.2000000000000002        20.000000000000000        2.4468273777851151     
   7.2000000000000002        20.800000000000001        2.4445325578545161     
   7.2000000000000002        21.600000000000001        2.4432565068193419     
   7.2000000000000002        22.400000000000002        2.4418316444385475     
   7.2000000000000002        23.200000000000003        2.4414090507039656     
   7.2000000000000002        24.000000000000000        2.4417508485081281     
   7.2000000000000002        24.800000000000001        2.4475910510313637     
   7.2000000000000002        25.600000000000001        2.4583358371024593     
   7.2000000000000002        26.400000000000002        2.4709066780689262     
   7.2000000000000002        27.200000000000003        2.4773363558197787     
   7.2000000000000002        28.000000000000000        2.4681905344547839     
   7.2000000000000002        28.800000000000001        2.4360586761024225     
   7.2000000000000002        29.600000000000001        2.3819652584366260     
   7.2000000000000002        30.400000000000002        2.3065493737857876     
   7.2000000000000002        31.200000000000003        2.2213890516519048     
   7.2000000000000002        32.000000000000000        2.1323056753314624     
   7.2000000000000002        32.800000000000004        2.0493233461145022     
   7.2000000000000002        33.600000000000001        1.9771984596247774     
   7.2000000000000002        34.399999999999999        1.9166326005866716     
   7.2000000000000002        35.200000000000003        1.8699860951923093     
   7.2000000000000002        36.000000000000000        1.8364501782321887     
   7.2000000000000002        36.800000000000004        1.8161125779565286     
   7.2000000000000002        37.600000000000001        1.8037357478735592     
   7.2000000000000002        38.400000000000006        1.8021083660345829     
   7.2000000000000002        39.200000000000003        1.8076285623214718     
   7.2000000000000002        40.000000000000000        1.8183686007142958     
   7.2000000000000002        40.800000000000004        1.8323326131613857     
   7.2000000000000002        41.600000000000001        1.8487658974084287     
   7.2000000000000002        42.400000000000006        1.8657788438984848     
   7.2000000000000002        43.200000000000003        1.8823431880037063     
   7.2000000000000002        44.000000000000000        1.8975176378753029     
   7.2000000000000002        44.800000000000004        1.9108171406581769     
   7.2000000000000002        45.600000000000001        1.9225591289178940     
   7.2000000000000002        46.400000000000006        1.9317906575182502     
   7.2000000000000002        47.200000000000003        1.9423236100953205     
   7.2000000000000002        48.000000000000000        1.9449279380932429     
   7.2000000000000002        48.800000000000004        1.9489974701203858     
   7.2000000000000002        49.600000000000001        1.9505869829760540     
   7.2000000000000002        50.400000000000006        1.9497443145036299     
   7.2000000000000002        51.200000000000003        1.9462913726806956     
   7.2000000000000002        52.000000000000000        1.9411717471068770     
   7.2000000000000002        52.800000000000004        1.9349271852015359     
   7.2000000000000002        53.600000000000001        1.9259456470927010     
   7.2000000000000002        54.400000000000006        1.9159132785447937     
   7.2000000000000002        55.200000000000003        1.9030331362533170     
   7.2000000000000002        56.000000000000000        1.8901480134245603     
   7.2000000000000002        56.800000000000004        1.8755975176710664     
   7.2000000000000002        57.600000000000001        1.8605053978561512     
   7.2000000000000002        58.400000000000006        1.8454443747835536     
   7.2000000000000002        59.200000000000003        1.8305948490755257     
   7.2000000000000002        60.000000000000000        1.8169952715765734     
   7.2000000000000002        60.800000000000004        1.8036536373988845     
   7.2000000000000002        61.600000000000001        1.7918186678450305     
   7.2000000000000002        62.400000000000006        1.7832811788631662     
   7.2000000000000002        63.200000000000003        1.7728746105446913     
   7.2000000000000002        64.000000000000000        1.7656697076997760     
   7.2000000000000002        64.799999999999997        1.7610806598236775     
   7.2000000000000002        65.600000000000009        1.7590622243116278     
   7.2000000000000002        66.400000000000006        1.7592665871983568     
   7.2000000000000002        67.200000000000003        1.7621133559103392     
   7.2000000000000002        68.000000000000000        1.7685698604807132     
   7.2000000000000002        68.799999999999997        1.7752193172097270     
   7.2000000000000002        69.600000000000009        1.7859403229770456     
   7.2000000000000002        70.400000000000006        1.7979870211560416     
   7.2000000000000002        71.200000000000003        1.8111271690822552     
   7.2000000000000002        72.000000000000000        1.8258962017918567     
   7.2000000000000002        72.799999999999997        1.8406409885148949     
   7.2000000000000002        73.600000000000009        1.8550859534321753     
   7.2000000000000002        74.400000000000006        1.8690815335125235     
   7.2000000000000002        75.200000000000003        1.8801152502187217     
   7.2000000000000002        76.000000000000000        1.8905595277525742     
   7.2000000000000002        76.800000000000011        1.8985349444004473     
   7.2000000000000002        77.600000000000009        1.9039275408189442     
   7.2000000000000002        78.400000000000006        1.9070219967223496     
   7.2000000000000002        79.200000000000003        1.9071597151007982     
   7.2000000000000002        80.000000000000000        1.9058147367243714     
   7.2000000000000002        80.800000000000011        1.9026028644677215     
   7.2000000000000002        81.600000000000009        1.8974306026932466     
   7.2000000000000002        82.400000000000006        1.8914072363371406     
   7.2000000000000002        83.200000000000003        1.8846295733168394     
   7.2000000000000002        84.000000000000000        1.8781803942548327     
   7.2000000000000002        84.800000000000011        1.8711022813527596     
   7.2000000000000002        85.600000000000009        1.8645644041126641     
   7.2000000000000002        86.400000000000006        1.8593131900082591     
   7.2000000000000002        87.200000000000003        1.8553218798520323     
   7.2000000000000002        88.000000000000000        1.8524725861389950     
   7.2000000000000002        88.800000000000011        1.8483313798789809     
   7.2000000000000002        89.600000000000009        1.8451905132892206     
   7.2000000000000002        90.400000000000006        1.8466168900970952     
   7.2000000000000002        91.200000000000003        1.8456198528949281     
   7.2000000000000002        92.000000000000000        1.8455432939548970     
   7.2000000000000002        92.800000000000011        1.8458147434781564     
   7.2000000000000002        93.600000000000009        1.8462085201513299     
   7.2000000000000002        94.400000000000006        1.8470167941036619     
   7.2000000000000002        95.200000000000003        1.8471249468195106     
   7.2000000000000002        96.000000000000000        1.8481454726476876     
   7.2000000000000002        96.800000000000011        1.8494019668350341     
   7.2000000000000002        97.600000000000009        1.8489737992578574     
   7.2000000000000002        98.400000000000006        1.8488843995245567     
   7.2000000000000002        99.200000000000003        1.8469140839480807     
   7.2000000000000002        100.00000000000000        1.8442050485582762     
   7.2000000000000002        100.80000000000001        1.8394253452587392     
   7.2000000000000002        101.60000000000001        1.8324458131329657     
   7.2000000000000002        102.40000000000001        1.8240498784951864     

   8.0000000000000000       0.80000000000000004        1.8080764251743668     
   8.0000000000000000        1.6000000000000001        1.8008491818688899     
   8.0000000000000000        2.4000000000000004        1.7937782401926630     
   8.0000000000000000        3.2000000000000002        1.7910278024332240     
   8.0000000000000000        4.0000000000000000        1.7963538712575999     
   8.0000000000000000        4.8000000000000007        1.8123891084380708     
   8.0000000000000000        5.6000000000000005        1.8413552263647541     
   8.0000000000000000        6.4000000000000004        1.8851471973959451     
   8.0000000000000000        7.2000000000000002        1.9449242276055707     
   8.0000000000000000        8.0000000000000000        2.0214432498108468     
   8.0000000000000000        8.8000000000000007        2.1128429797984403     
   8.0000000000000000        9.6000000000000014        2.2124162426349416     
   8.0000000000000000        10.400000000000000        2.3093095690771483     
   8.0000000000000000        11.200000000000001        2.3919551959216490     
   8.0000000000000000        12.000000000000000        2.4511739807255326     
   8.0000000000000000        12.800000000000001        2.4775481693137960     
   8.0000000000000000        13.600000000000001        2.4682974582328194     
   8.0000000000000000        14.400000000000000        2.4290542164367519     
   8.0000000000000000        15.200000000000001        2.3810406053276165     
   8.0000000000000000        16.000000000000000        2.3423884502456094     
   8.0000000000000000        16.800000000000001        2.3208181426044487     
   8.0000000000000000        17.600000000000001        2.3083198148487050     
   8.0000000000000000        18.400000000000002        2.3013957047432112     
   8.0000000000000000        19.200000000000003        2.2953850488608127     
   8.0000000000000000        20.000000000000000        2.2908318421929419     
   8.0000000000000000        20.800000000000001        2.2881961631188030     
   8.0000000000000000        21.600000000000001        2.2879217213906484     
   8.0000000000000000        22.400000000000002        2.2871299466344839     
   8.0000000000000000        23.200000000000003        2.2895123647939251     
   8.0000000000000000        24.000000000000000        2.2947506018132597     
   8.0000000000000000        24.800000000000001        2.3047500371863174     
   8.0000000000000000        25.600000000000001        2.3269844204669647     
   8.0000000000000000        26.400000000000002        2.3642833798052481     
   8.0000000000000000        27.200000000000003        2.4106542599648741     
   8.0000000000000000        28.000000000000000        2.4471486386903751     
   8.0000000000000000        28.800000000000001        2.4612424371401138     
   8.0000000000000000        29.600000000000001        2.4335054709280306     
   8.0000000000000000        30.400000000000002        2.3750620997597331     
   8.0000000000000000        31.200000000000003        2.2927382621157730     
   8.0000000000000000        32.000000000000000        2.2012377229778108     
   8.0000000000000000        32.800000000000004        2.1106928597034678     
   8.0000000000000000        33.600000000000001        2.0279669155954703     
   8.0000000000000000        34.399999999999999        1.9583062692771862     
   8.0000000000000000        35.200000000000003        1.9010228886486684     
   8.0000000000000000        36.000000000000000        1.8583024797675713     
   8.0000000000000000        36.800000000000004        1.8301099830587839     
   8.0000000000000000        37.600000000000001        1.8119358531382950     
   8.0000000000000000        38.400000000000006        1.8049369260523651     
   8.0000000000000000        39.200000000000003        1.8081670516159976     
   8.0000000000000000        40.000000000000000        1.8163540269471132     
   8.0000000000000000        40.800000000000004        1.8305481656375411     
   8.0000000000000000        41.600000000000001        1.8469930885215446     
   8.0000000000000000        42.400000000000006        1.8645592943472082     
   8.0000000000000000        43.200000000000003        1.8818396825848440     
   8.0000000000000000        44.000000000000000        1.8977707589551427     
   8.0000000000000000        44.800000000000004        1.9122555008711841     
   8.0000000000000000        45.600000000000001        1.9239703234837036     
   8.0000000000000000        46.400000000000006        1.9331302374062413     
   8.0000000000000000        47.200000000000003        1.9413613784677355     
   8.0000000000000000        48.000000000000000        1.9471912897858352     
   8.0000000000000000        48.800000000000004        1.9510841179214071     
   8.0000000000000000        49.600000000000001        1.9528457502106364     
   8.0000000000000000        50.400000000000006        1.9522144122025193     
   8.0000000000000000        51.200000000000003        1.9495453944232874     
   8.0000000000000000        52.000000000000000        1.9451377823473766     
   8.0000000000000000        52.800000000000004        1.9384413021256279     
   8.0000000000000000        53.600000000000001        1.9310531313714314     
   8.0000000000000000        54.400000000000006        1.9216926923226123     
   8.0000000000000000        55.200000000000003        1.9084420112412770     
   8.0000000000000000        56.000000000000000        1.8961964056544425     
   8.0000000000000000        56.800000000000004        1.8826255411709680     
   8.0000000000000000        57.600000000000001        1.8705037400775972     
   8.0000000000000000        58.400000000000006        1.8535185102628189     
   8.0000000000000000        59.200000000000003        1.8390979545556339     
   8.0000000000000000        60.000000000000000        1.8275819215746019     
   8.0000000000000000        60.800000000000004        1.8119940650917772     
   8.0000000000000000        61.600000000000001        1.7990006977995303     
   8.0000000000000000        62.400000000000006        1.7873577358981956     
   8.0000000000000000        63.200000000000003        1.7798407865573129     
   8.0000000000000000        64.000000000000000        1.7721519785013886     
   8.0000000000000000        64.799999999999997        1.7671786589293970     
   8.0000000000000000        65.600000000000009        1.7642747321085679     
   8.0000000000000000        66.400000000000006        1.7636791364457252     
   8.0000000000000000        67.200000000000003        1.7653783897657547     
   8.0000000000000000        68.000000000000000        1.7701046849422919     
   8.0000000000000000        68.799999999999997        1.7765592513633766     
   8.0000000000000000        69.600000000000009        1.7859003517346939     
   8.0000000000000000        70.400000000000006        1.7980104139693571     
   8.0000000000000000        71.200000000000003        1.8110752550969300     
   8.0000000000000000        72.000000000000000        1.8249255327157803     
   8.0000000000000000        72.799999999999997        1.8399721434809964     
   8.0000000000000000        73.600000000000009        1.8549605763577539     
   8.0000000000000000        74.400000000000006        1.8691738409478078     
   8.0000000000000000        75.200000000000003        1.8827076528419948     
   8.0000000000000000        76.000000000000000        1.8950325489459028     
   8.0000000000000000        76.800000000000011        1.9047737513203560     
   8.0000000000000000        77.600000000000009        1.9110908919419549     
   8.0000000000000000        78.400000000000006        1.9168348785706908     
   8.0000000000000000        79.200000000000003        1.9196378681419994     
   8.0000000000000000        80.000000000000000        1.9194662751757379     
   8.0000000000000000        80.800000000000011        1.9180477483121687     
   8.0000000000000000        81.600000000000009        1.9150349387440477     
   8.0000000000000000        82.400000000000006        1.9104934310336898     
   8.0000000000000000        83.200000000000003        1.9046803969116481     
   8.0000000000000000        84.000000000000000        1.8982570082761152     
   8.0000000000000000        84.800000000000011        1.8921703089290283     
   8.0000000000000000        85.600000000000009        1.8855854851065499     
   8.0000000000000000        86.400000000000006        1.8811920783703082     
   8.0000000000000000        87.200000000000003        1.8749963852732165     
   8.0000000000000000        88.000000000000000        1.8702117253734789     
   8.0000000000000000        88.800000000000011        1.8658320012268990     
   8.0000000000000000        89.600000000000009        1.8615389218120302     
   8.0000000000000000        90.400000000000006        1.8588584417469045     
   8.0000000000000000        91.200000000000003        1.8564609514543764     
   8.0000000000000000        92.000000000000000        1.8539285195782300     
   8.0000000000000000        92.800000000000011        1.8533163356850884     
   8.0000000000000000        93.600000000000009        1.8522731158265691     
   8.0000000000000000        94.400000000000006        1.8516316043267136     
   8.0000000000000000        95.200000000000003        1.8510281275632310     
   8.0000000000000000        96.000000000000000        1.8513283770937901     
   8.0000000000000000        96.800000000000011        1.8509203425300373     
   8.0000000000000000        97.600000000000009        1.8499197960091067     
   8.0000000000000000        98.400000000000006        1.8482273895489494     
   8.0000000000000000        99.200000000000003        1.8456137836715203     
   8.0000000000000000        100.00000000000000        1.8418290571075844     
   8.0000000000000000        100.80000000000001        1.8362270552840283     
   8.0000000000000000        101.60000000000001        1.8277476736699456     
   8.0000000000000000        102.40000000000001        1.8185224830881523     

   8.8000000000000007       0.80000000000000004        1.8030926513763184     
   8.8000000000000007        1.6000000000000001        1.7947067556236349     
   8.8000000000000007        2.4000000000000004        1.7892328847088421     
   8.8000000000000007        3.2000000000000002        1.7909851658080311     
   8.8000000000000007        4.0000000000000000        1.8017656179655492     
   8.8000000000000007        4.8000000000000007        1.8253919239363041     
   8.8000000000000007        5.6000000000000005        1.8613436864888837     
   8.8000000000000007        6.4000000000000004        1.9152330877124841     
   8.8000000000000007        7.2000000000000002        1.9871528034380845     
   8.8000000000000007        8.0000000000000000        2.0763380107821252     
   8.8000000000000007        8.8000000000000007        2.1787155168071601     
   8.8000000000000007        9.6000000000000014        2.2837096544801869     
   8.8000000000000007        10.400000000000000        2.3764257119048042     
   8.8000000000000007        11.200000000000001        2.4446323076731415     
   8.8000000000000007        12.000000000000000        2.4785215157819556     
   8.8000000000000007        12.800000000000001        2.4609933796191465     
   8.8000000000000007        13.600000000000001        2.3811792542267485     
   8.8000000000000007        14.400000000000000        2.2525980119340110     
   8.8000000000000007        15.200000000000001        2.1269190797634585     
   8.8000000000000007        16.000000000000000        2.0473718857980097     
   8.8000000000000007        16.800000000000001        2.0149884430897154     
   8.8000000000000007        17.600000000000001        2.0033874371483797     
   8.8000000000000007        18.400000000000002        1.9973346873032278     
   8.8000000000000007        19.200000000000003        1.9925252318779390     
   8.8000000000000007        20.000000000000000        1.9887592581574716     
   8.8000000000000007        20.800000000000001        1.9846893759472344     
   8.8000000000000007        21.600000000000001        1.9821639122914483     
   8.8000000000000007        22.400000000000002        1.9798595271631896     
   8.8000000000000007        23.200000000000003        1.9794147152283401     
   8.8000000000000007        24.000000000000000        1.9829527470059050     
   8.8000000000000007        24.800000000000001        1.9927433600358009     
   8.8000000000000007        25.600000000000001        2.0227152326997624     
   8.8000000000000007        26.400000000000002        2.1031152443103749     
   8.8000000000000007        27.200000000000003        2.2229241323160713     
   8.8000000000000007        28.000000000000000        2.3429640162117993     
   8.8000000000000007        28.800000000000001        2.4225597408754087     
   8.8000000000000007        29.600000000000001        2.4469594733173707     
   8.8000000000000007        30.400000000000002        2.4186976157934219     
   8.8000000000000007        31.200000000000003        2.3518382439609593     
   8.8000000000000007        32.000000000000000        2.2631996554337452     
   8.8000000000000007        32.800000000000004        2.1689167800965312     
   8.8000000000000007        33.600000000000001        2.0784543444108619     
   8.8000000000000007        34.399999999999999        1.9991966027798120     
   8.8000000000000007        35.200000000000003        1.9335934086388220     
   8.8000000000000007        36.000000000000000        1.8812984005631692     
   8.8000000000000007        36.800000000000004        1.8460809209262137     
   8.8000000000000007        37.600000000000001        1.8215748295607499     
   8.8000000000000007        38.400000000000006        1.8107713092763607     
   8.8000000000000007        39.200000000000003        1.8095151496181492     
   8.8000000000000007        40.000000000000000        1.8157638010921602     
   8.8000000000000007        40.800000000000004        1.8272989319973227     
   8.8000000000000007        41.600000000000001        1.8443005491241853     
   8.8000000000000007        42.400000000000006        1.8621424586697253     
   8.8000000000000007        43.200000000000003        1.8784208020105164     
   8.8000000000000007        44.000000000000000        1.8957751165255958     
   8.8000000000000007        44.800000000000004        1.9105376963519713     
   8.8000000000000007        45.600000000000001        1.9209131725294619     
   8.8000000000000007        46.400000000000006        1.9328140897965600     
   8.8000000000000007        47.200000000000003        1.9408545850187577     
   8.8000000000000007        48.000000000000000        1.9470487779588070     
   8.8000000000000007        48.800000000000004        1.9514125248382395     
   8.8000000000000007        49.600000000000001        1.9537497936408479     
   8.8000000000000007        50.400000000000006        1.9539232488960065     
   8.8000000000000007        51.200000000000003        1.9533974088032287     
   8.8000000000000007        52.000000000000000        1.9495627453167224     
   8.8000000000000007        52.800000000000004        1.9449409947895406     
   8.8000000000000007        53.600000000000001        1.9375769270732102     
   8.8000000000000007        54.400000000000006        1.9289143975293728     
   8.8000000000000007        55.200000000000003        1.9188803061967612     
   8.8000000000000007        56.000000000000000        1.9080023701239710     
   8.8000000000000007        56.800000000000004        1.8952849424284965     
   8.8000000000000007        57.600000000000001        1.8822991713222677     
   8.8000000000000007        58.400000000000006        1.8676998274619077     
   8.8000000000000007        59.200000000000003        1.8537314858803560     
   8.8000000000000007        60.000000000000000        1.8395987081730547     
   8.8000000000000007        60.800000000000004        1.8264158789106806     
   8.8000000000000007        61.600000000000001        1.8143529315247495     
   8.8000000000000007        62.400000000000006        1.8004337328628075     
   8.8000000000000007        63.200000000000003        1.7917621422936523     
   8.8000000000000007        64.000000000000000        1.7831517977441309     
   8.8000000000000007        64.799999999999997        1.7770519108109546     
   8.8000000000000007        65.600000000000009        1.7725161559772327     
   8.8000000000000007        66.400000000000006        1.7704964172843614     
   8.8000000000000007        67.200000000000003        1.7724708216741936     
   8.8000000000000007        68.000000000000000        1.7757829038584150     
   8.8000000000000007        68.799999999999997        1.7819418601475536     
   8.8000000000000007        69.600000000000009        1.7910668541519246     
   8.8000000000000007        70.400000000000006        1.8024252813525490     
   8.8000000000000007        71.200000000000003        1.8158948887512414     
   8.8000000000000007        72.000000000000000        1.8300294116313971     
   8.8000000000000007        72.799999999999997        1.8458757853115293     
   8.8000000000000007        73.600000000000009        1.8615955058568063     
   8.8000000000000007        74.400000000000006        1.8774828910893870     
   8.8000000000000007        75.200000000000003        1.8926199021043797     
   8.8000000000000007        76.000000000000000        1.9012948982033784     
   8.8000000000000007        76.800000000000011        1.9168446323458213     
   8.8000000000000007        77.600000000000009        1.9259180896306429     
   8.8000000000000007        78.400000000000006        1.9317519551362032     
   8.8000000000000007        79.200000000000003        1.9372622877613961     
   8.8000000000000007        80.000000000000000        1.9371180739013774     
   8.8000000000000007        80.800000000000011        1.9383784929641368     
   8.8000000000000007        81.600000000000009        1.9363406974518791     
   8.8000000000000007        82.400000000000006        1.9323825289856791     
   8.8000000000000007        83.200000000000003        1.9264672599102890     
   8.8000000000000007        84.000000000000000        1.9209735631565987     
   8.8000000000000007        84.800000000000011        1.9142714601447945     
   8.8000000000000007        85.600000000000009        1.9073156440916437     
   8.8000000000000007        86.400000000000006        1.9005777356053586     
   8.8000000000000007        87.200000000000003        1.8939308942579469     
   8.8000000000000007        88.000000000000000        1.8875055984342175     
   8.8000000000000007        88.800000000000011        1.8808690222359468     
   8.8000000000000007        89.600000000000009        1.8764301789795126     
   8.8000000000000007        90.400000000000006        1.8722571222991973     
   8.8000000000000007        91.200000000000003        1.8683518840878623     
   8.8000000000000007        92.000000000000000        1.8646232960516840     
   8.8000000000000007        92.800000000000011        1.8626656222627023     
   8.8000000000000007        93.600000000000009        1.8603037214608804     
   8.8000000000000007        94.400000000000006        1.8576932030619542     
   8.8000000000000007        95.200000000000003        1.8562886618811283     
   8.8000000000000007        96.000000000000000        1.8555925124396355     
   8.8000000000000007        96.800000000000011        1.8542899131542372     
   8.8000000000000007        97.600000000000009        1.8524470604624523     
   8.8000000000000007        98.400000000000006        1.8497273821524625     
   8.8000000000000007        99.200000000000003        1.8456560952304695     
   8.8000000000000007        100.00000000000000        1.8406124835280011     
   8.8000000000000007        100.80000000000001        1.8332049761747529     
   8.8000000000000007        101.60000000000001        1.8237220481037548     
   8.8000000000000007        102.40000000000001        1.8126681455688729     

   9.6000000000000014       0.80000000000000004        1.7993140810683153     
   9.6000000000000014        1.6000000000000001        1.7916156151551559     
   9.6000000000000014        2.4000000000000004        1.7869470073671327     
   9.6000000000000014        3.2000000000000002        1.7937219850856514     
   9.6000000000000014        4.0000000000000000        1.8090499800271596     
   9.6000000000000014        4.8000000000000007        1.8378296603264130     
   9.6000000000000014        5.6000000000000005        1.8838417104434588     
   9.6000000000000014        6.4000000000000004        1.9478447228761406     
   9.6000000000000014        7.2000000000000002        2.0309095584367909     
   9.6000000000000014        8.0000000000000000        2.1316897647557527     
   9.6000000000000014        8.8000000000000007        2.2417328692949883     
   9.6000000000000014        9.6000000000000014        2.3454638596016477     
   9.6000000000000014        10.400000000000000        2.4266377567717514     
   9.6000000000000014        11.200000000000001        2.4734073407502355     
   9.6000000000000014        12.000000000000000        2.4741032233204785     
   9.6000000000000014        12.800000000000001        2.3941855014141598     
   9.6000000000000014        13.600000000000001        2.2090897786191288     
   9.6000000000000014        14.400000000000000        1.9292452916294935     
   9.6000000000000014        15.200000000000001        1.6523378862652969     
   9.6000000000000014        16.000000000000000        1.5548797050763308     
   9.6000000000000014        16.800000000000001        1.5535760188203116     
   9.6000000000000014        17.600000000000001        1.5640115371671537     
   9.6000000000000014        18.400000000000002        1.5789679678221218     
   9.6000000000000014        19.200000000000003        1.5525500034595920     
   9.6000000000000014        20.000000000000000        1.4958675318356796     
   9.6000000000000014        20.800000000000001        1.4761946967512112     
   9.6000000000000014        21.600000000000001        1.4862505355471918     
   9.6000000000000014        22.400000000000002        1.4937335277512624     
   9.6000000000000014        23.200000000000003        1.5027905594463249     
   9.6000000000000014        24.000000000000000        1.5031803040729035     
   9.6000000000000014        24.800000000000001        1.5099827570159641     
   9.6000000000000014        25.600000000000001        1.5119029914003934     
   9.6000000000000014        26.400000000000002        1.5824378256729879     
   9.6000000000000014        27.200000000000003        1.8743765424243424     
   9.6000000000000014        28.000000000000000        2.1497241131356528     
   9.6000000000000014        28.800000000000001        2.3278994856734379     
   9.6000000000000014        29.600000000000001        2.4210720122239349     
   9.6000000000000014        30.400000000000002        2.4359583857863805     
   9.6000000000000014        31.200000000000003        2.3926625397383168     
   9.6000000000000014        32.000000000000000        2.3141455946806686     
   9.6000000000000014        32.800000000000004        2.2209821567698058     
   9.6000000000000014        33.600000000000001        2.1268030737108150     
   9.6000000000000014        34.399999999999999        2.0406029091410960     
   9.6000000000000014        35.200000000000003        1.9669054382762019     
   9.6000000000000014        36.000000000000000        1.9072092425731855     
   9.6000000000000014        36.800000000000004        1.8627204026465380     
   9.6000000000000014        37.600000000000001        1.8334762528835409     
   9.6000000000000014        38.400000000000006        1.8167489562559131     
   9.6000000000000014        39.200000000000003        1.8113975840130840     
   9.6000000000000014        40.000000000000000        1.8137276682336947     
   9.6000000000000014        40.800000000000004        1.8248259952863806     
   9.6000000000000014        41.600000000000001        1.8398729599601005     
   9.6000000000000014        42.400000000000006        1.8574633702601053     
   9.6000000000000014        43.200000000000003        1.8751756701158393     
   9.6000000000000014        44.000000000000000        1.8909751755878565     
   9.6000000000000014        44.800000000000004        1.9058500757807968     
   9.6000000000000014        45.600000000000001        1.9187684216950924     
   9.6000000000000014        46.400000000000006        1.9295195703345411     
   9.6000000000000014        47.200000000000003        1.9384120467403376     
   9.6000000000000014        48.000000000000000        1.9454847770782946     
   9.6000000000000014        48.800000000000004        1.9509887565676332     
   9.6000000000000014        49.600000000000001        1.9556047738379254     
   9.6000000000000014        50.400000000000006        1.9559708614659974     
   9.6000000000000014        51.200000000000003        1.9578253890853645     
   9.6000000000000014        52.000000000000000        1.9573449059729287     
   9.6000000000000014        52.800000000000004        1.9554112132996240     
   9.6000000000000014        53.600000000000001        1.9520968016331761     
   9.6000000000000014        54.400000000000006        1.9443971591502323     
   9.6000000000000014        55.200000000000003        1.9369714775847711     
   9.6000000000000014        56.000000000000000        1.9276671400905641     
   9.6000000000000014        56.800000000000004        1.9168571808315527     
   9.6000000000000014        57.600000000000001        1.9048908010074634     
   9.6000000000000014        58.400000000000006        1.8917411372150981     
   9.6000000000000014        59.200000000000003        1.8775328689704058     
   9.6000000000000014        60.000000000000000        1.8634678565317397     
   9.6000000000000014        60.800000000000004        1.8485424048893067     
   9.6000000000000014        61.600000000000001        1.8356830359119147     
   9.6000000000000014        62.400000000000006        1.8226707447746568     
   9.6000000000000014        63.200000000000003        1.8106347712046751     
   9.6000000000000014        64.000000000000000        1.8000602910055088     
   9.6000000000000014        64.799999999999997        1.7920447779310285     
   9.6000000000000014        65.600000000000009        1.7858845403461165     
   9.6000000000000014        66.400000000000006        1.7819590454173262     
   9.6000000000000014        67.200000000000003        1.7820905603415729     
   9.6000000000000014        68.000000000000000        1.7853213866193569     
   9.6000000000000014        68.799999999999997        1.7905266529592045     
   9.6000000000000014        69.600000000000009        1.7992157154490138     
   9.6000000000000014        70.400000000000006        1.8097656055630318     
   9.6000000000000014        71.200000000000003        1.8228937823617295     
   9.6000000000000014        72.000000000000000        1.8381612729814238     
   9.6000000000000014        72.799999999999997        1.8551451210405054     
   9.6000000000000014        73.600000000000009        1.8718973492958773     
   9.6000000000000014        74.400000000000006        1.8886984820560520     
   9.6000000000000014        75.200000000000003        1.9048837105265086     
   9.6000000000000014        76.000000000000000        1.9191758169677133     
   9.6000000000000014        76.800000000000011        1.9329439023622963     
   9.6000000000000014        77.600000000000009        1.9433970706154053     
   9.6000000000000014        78.400000000000006        1.9516839247718845     
   9.6000000000000014        79.200000000000003        1.9564927235798291     
   9.6000000000000014        80.000000000000000        1.9598941464393367     
   9.6000000000000014        80.800000000000011        1.9595865050848880     
   9.6000000000000014        81.600000000000009        1.9580710175044556     
   9.6000000000000014        82.400000000000006        1.9552328885504779     
   9.6000000000000014        83.200000000000003        1.9489004825879772     
   9.6000000000000014        84.000000000000000        1.9414497768067696     
   9.6000000000000014        84.800000000000011        1.9338399127110917     
   9.6000000000000014        85.600000000000009        1.9274827778280661     
   9.6000000000000014        86.400000000000006        1.9194145904650926     
   9.6000000000000014        87.200000000000003        1.9104319677190260     
   9.6000000000000014        88.000000000000000        1.9026673086022872     
   9.6000000000000014        88.800000000000011        1.8985482167489971     
   9.6000000000000014        89.600000000000009        1.8911735944388108     
   9.6000000000000014        90.400000000000006        1.8852756977242433     
   9.6000000000000014        91.200000000000003        1.8794815022789344     
   9.6000000000000014        92.000000000000000        1.8756779185173325     
   9.6000000000000014        92.800000000000011        1.8729067020865808     
   9.6000000000000014        93.600000000000009        1.8681958298073762     
   9.6000000000000014        94.400000000000006        1.8664387600987062     
   9.6000000000000014        95.200000000000003        1.8635409193432131     
   9.6000000000000014        96.000000000000000        1.8628279155487204     
   9.6000000000000014        96.800000000000011        1.8591508067855320     
   9.6000000000000014        97.600000000000009        1.8563137044950386     
   9.6000000000000014        98.400000000000006        1.8517637894551893     
   9.6000000000000014        99.200000000000003        1.8490157779664496     
   9.6000000000000014        100.00000000000000        1.8408917881289115     
   9.6000000000000014        100.80000000000001        1.8309740245988615     
   9.6000000000000014        101.60000000000001        1.8204760079897535     
   9.6000000000000014        102.40000000000001        1.8092367362778496     

   10.400000000000000       0.80000000000000004        1.7969387368244789     
   10.400000000000000        1.6000000000000001        1.7889892120416573     
   10.400000000000000        2.4000000000000004        1.7886148138120044     
   10.400000000000000        3.2000000000000002        1.7973451335878590     
   10.400000000000000        4.0000000000000000        1.8178108794466550     
   10.400000000000000        4.8000000000000007        1.8534534302040266     
   10.400000000000000        5.6000000000000005        1.9076119800745759     
   10.400000000000000        6.4000000000000004        1.9811350237229333     
   10.400000000000000        7.2000000000000002        2.0747143655135236     
   10.400000000000000        8.0000000000000000        2.1847603079039772     
   10.400000000000000        8.8000000000000007        2.2984531020699563     
   10.400000000000000        9.6000000000000014        2.3940432554715660     
   10.400000000000000        10.400000000000000        2.4587939584464782     
   10.400000000000000        11.200000000000001        2.4860251019262019     
   10.400000000000000        12.000000000000000        2.4557213636156443     
   10.400000000000000        12.800000000000001        2.2934302072911827     
   10.400000000000000        13.600000000000001        1.9529820525101773     
   10.400000000000000        14.400000000000000        1.5549137072224335     
   10.400000000000000        15.200000000000001       0.54749383093807702     
   10.400000000000000        16.000000000000000       0.63831468364195310     
   10.400000000000000        16.800000000000001       0.63154325551131785     
   10.400000000000000        17.600000000000001       0.58786768479345031     
   10.400000000000000        18.400000000000002       0.56112017812927573     
   10.400000000000000        19.200000000000003       0.43924818248155262     
   10.400000000000000        20.000000000000000       0.74776032309651652     
   10.400000000000000        20.800000000000001       0.67569129316650345     
   10.400000000000000        21.600000000000001       0.66342606557804140     
   10.400000000000000        22.400000000000002       0.65124501379762234     
   10.400000000000000        23.200000000000003       0.65129286348370663     
   10.400000000000000        24.000000000000000       0.65986814930222337     
   10.400000000000000        24.800000000000001       0.66117263976856644     
   10.400000000000000        25.600000000000001       0.68391324654760921     
   10.400000000000000        26.400000000000002       0.64013254148178911     
   10.400000000000000        27.200000000000003        1.5160524526441472     
   10.400000000000000        28.000000000000000        1.8599562919447405     
   10.400000000000000        28.800000000000001        2.1901821102687018     
   10.400000000000000        29.600000000000001        2.3682210212280355     
   10.400000000000000        30.400000000000002        2.4329529678784283     
   10.400000000000000        31.200000000000003        2.4172496564849024     
   10.400000000000000        32.000000000000000        2.3537426319309578     
   10.400000000000000        32.800000000000004        2.2647623866939890     
   10.400000000000000        33.600000000000001        2.1724535590779031     
   10.400000000000000        34.399999999999999        2.0796871226834219     
   10.400000000000000        35.200000000000003        1.9985472686094308     
   10.400000000000000        36.000000000000000        1.9323390437387260     
   10.400000000000000        36.800000000000004        1.8803081055818824     
   10.400000000000000        37.600000000000001        1.8441033141129883     
   10.400000000000000        38.400000000000006        1.8219532169444055     
   10.400000000000000        39.200000000000003        1.8120955961972947     
   10.400000000000000        40.000000000000000        1.8127829631735699     
   10.400000000000000        40.800000000000004        1.8215871743476546     
   10.400000000000000        41.600000000000001        1.8352064437958426     
   10.400000000000000        42.400000000000006        1.8498230704985070     
   10.400000000000000        43.200000000000003        1.8683181230329056     
   10.400000000000000        44.000000000000000        1.8844163997603429     
   10.400000000000000        44.800000000000004        1.9019858128875524     
   10.400000000000000        45.600000000000001        1.9124500968796949     
   10.400000000000000        46.400000000000006        1.9248686022555908     
   10.400000000000000        47.200000000000003        1.9349942224951180     
   10.400000000000000        48.000000000000000        1.9437589654622232     
   10.400000000000000        48.800000000000004        1.9511034055573018     
   10.400000000000000        49.600000000000001        1.9583598379513287     
   10.400000000000000        50.400000000000006        1.9642760836762534     
   10.400000000000000        51.200000000000003        1.9671319014943678     
   10.400000000000000        52.000000000000000        1.9713694634209649     
   10.400000000000000        52.800000000000004        1.9726369964690469     
   10.400000000000000        53.600000000000001        1.9724680528292551     
   10.400000000000000        54.400000000000006        1.9707666027195925     
   10.400000000000000        55.200000000000003        1.9663749416609226     
   10.400000000000000        56.000000000000000        1.9611988029469871     
   10.400000000000000        56.800000000000004        1.9516317455295795     
   10.400000000000000        57.600000000000001        1.9415324996343570     
   10.400000000000000        58.400000000000006        1.9299079282269196     
   10.400000000000000        59.200000000000003        1.9163094944696619     
   10.400000000000000        60.000000000000000        1.9009139615835029     
   10.400000000000000        60.800000000000004        1.8850496880140695     
   10.400000000000000        61.600000000000001        1.8700418206961174     
   10.400000000000000        62.400000000000006        1.8551581619900732     
   10.400000000000000        63.200000000000003        1.8398898863992181     
   10.400000000000000        64.000000000000000        1.8263670939187453     
   10.400000000000000        64.799999999999997        1.8150661427683561     
   10.400000000000000        65.600000000000009        1.8058424612514388     
   10.400000000000000        66.400000000000006        1.7991184521533268     
   10.400000000000000        67.200000000000003        1.7967992569551474     
   10.400000000000000        68.000000000000000        1.7971961914140895     
   10.400000000000000        68.799999999999997        1.8012100430122286     
   10.400000000000000        69.600000000000009        1.8081993109187242     
   10.400000000000000        70.400000000000006        1.8182644183273728     
   10.400000000000000        71.200000000000003        1.8312877136568544     
   10.400000000000000        72.000000000000000        1.8463656906232722     
   10.400000000000000        72.799999999999997        1.8636060283440763     
   10.400000000000000        73.600000000000009        1.8798402124462430     
   10.400000000000000        74.400000000000006        1.8992352903168326     
   10.400000000000000        75.200000000000003        1.9168793810637470     
   10.400000000000000        76.000000000000000        1.9328084071708707     
   10.400000000000000        76.800000000000011        1.9473453100544196     
   10.400000000000000        77.600000000000009        1.9584139002098320     
   10.400000000000000        78.400000000000006        1.9674438947595245     
   10.400000000000000        79.200000000000003        1.9743204207788934     
   10.400000000000000        80.000000000000000        1.9773632666509202     
   10.400000000000000        80.800000000000011        1.9784652558043225     
   10.400000000000000        81.600000000000009        1.9781883899815640     
   10.400000000000000        82.400000000000006        1.9735389292848842     
   10.400000000000000        83.200000000000003        1.9668810001891419     
   10.400000000000000        84.000000000000000        1.9616246417265613     
   10.400000000000000        84.800000000000011        1.9526958164145465     
   10.400000000000000        85.600000000000009        1.9448089323193594     
   10.400000000000000        86.400000000000006        1.9362985499903720     
   10.400000000000000        87.200000000000003        1.9267743473539192     
   10.400000000000000        88.000000000000000        1.9198715272972098     
   10.400000000000000        88.800000000000011        1.9118025216055230     
   10.400000000000000        89.600000000000009        1.9046431417263960     
   10.400000000000000        90.400000000000006        1.8977569500073179     
   10.400000000000000        91.200000000000003        1.8928788283908238     
   10.400000000000000        92.000000000000000        1.8860087917324209     
   10.400000000000000        92.800000000000011        1.8830484983645508     
   10.400000000000000        93.600000000000009        1.8785745487309424     
   10.400000000000000        94.400000000000006        1.8761464624056448     
   10.400000000000000        95.200000000000003        1.8722955025566077     
   10.400000000000000        96.000000000000000        1.8681284663116275     
   10.400000000000000        96.800000000000011        1.8660620501621803     
   10.400000000000000        97.600000000000009        1.8613423148462853     
   10.400000000000000        98.400000000000006        1.8557643637202468     
   10.400000000000000        99.200000000000003        1.8484943925750918     
   10.400000000000000        100.00000000000000        1.8399993465963664     
   10.400000000000000        100.80000000000001        1.8297541431165760     
   10.400000000000000        101.60000000000001        1.8182152826372291     
   10.400000000000000        102.40000000000001        1.8061872517156519     

   11.200000000000001       0.80000000000000004        1.7938340215920709     
   11.200000000000001        1.6000000000000001        1.7885148782490681     
   11.200000000000001        2.4000000000000004        1.7890367839800896     
   11.200000000000001        3.2000000000000002        1.8023138737422448     
   11.200000000000001        4.0000000000000000        1.8278766877846355     
   11.200000000000001        4.8000000000000007        1.8702394725251903     
   11.200000000000001        5.6000000000000005        1.9324726234373497     
   11.200000000000001        6.4000000000000004        2.0149296114431765     
   11.200000000000001        7.2000000000000002        2.1163087218474153     
   11.200000000000001        8.0000000000000000        2.2331887011774687     
   11.200000000000001        8.8000000000000007        2.3451957641467107     
   11.200000000000001        9.6000000000000014        2.4275868475405260     
   11.200000000000001        10.400000000000000        2.4708717995749860     
   11.200000000000001        11.200000000000001        2.4892210884733457     
   11.200000000000001        12.000000000000000        2.4356260570219095     
   11.200000000000001        12.800000000000001        2.1948035251649767     
   11.200000000000001        13.600000000000001        1.6899816850175660     
   11.200000000000001        14.400000000000000       0.57062467265557382     
   11.200000000000001        15.200000000000001       0.73846763434967999     
   11.200000000000001        16.000000000000000       0.62131568352487943     
   11.200000000000001        16.800000000000001       0.62566011600635851     
   11.200000000000001        17.600000000000001       0.59102225458231539     
   11.200000000000001        18.400000000000002       0.50915620832885300     
   11.200000000000001        19.200000000000003       0.75857837757323354     
   11.200000000000001        20.000000000000000       0.61313959030841647     
   11.200000000000001        20.800000000000001       0.57456160015313751     
   11.200000000000001        21.600000000000001       0.56353308796355517     
   11.200000000000001        22.400000000000002       0.56215650000146544     
   11.200000000000001        23.200000000000003       0.56846475425102527     
   11.200000000000001        24.000000000000000       0.58198740436532659     
   11.200000000000001        24.800000000000001       0.58910153070996829     
   11.200000000000001        25.600000000000001       0.59793782142428287     
   11.200000000000001        26.400000000000002       0.73391510714638764     
   11.200000000000001        27.200000000000003       0.63799215508934137     
   11.200000000000001        28.000000000000000        1.5795216642628866     
   11.200000000000001        28.800000000000001        2.0609026298981434     
   11.200000000000001        29.600000000000001        2.3075233106416415     
   11.200000000000001        30.400000000000002        2.4154519927510258     
   11.200000000000001        31.200000000000003        2.4284087628314279     
   11.200000000000001        32.000000000000000        2.3820364358084998     
   11.200000000000001        32.800000000000004        2.3027499073794218     
   11.200000000000001        33.600000000000001        2.2081611131683818     
   11.200000000000001        34.399999999999999        2.1148145201353321     
   11.200000000000001        35.200000000000003        2.0296604811926815     
   11.200000000000001        36.000000000000000        1.9558367448885956     
   11.200000000000001        36.800000000000004        1.8974865797970122     
   11.200000000000001        37.600000000000001        1.8546774738576748     
   11.200000000000001        38.400000000000006        1.8274366356715781     
   11.200000000000001        39.200000000000003        1.8130893143321505     
   11.200000000000001        40.000000000000000        1.8105405224853386     
   11.200000000000001        40.800000000000004        1.8162004758948045     
   11.200000000000001        41.600000000000001        1.8282634483803981     
   11.200000000000001        42.400000000000006        1.8434526802090945     
   11.200000000000001        43.200000000000003        1.8602114039828643     
   11.200000000000001        44.000000000000000        1.8763375827127782     
   11.200000000000001        44.800000000000004        1.8917395603339282     
   11.200000000000001        45.600000000000001        1.9054329755441528     
   11.200000000000001        46.400000000000006        1.9190061331280244     
   11.200000000000001        47.200000000000003        1.9324617721176289     
   11.200000000000001        48.000000000000000        1.9441358902803714     
   11.200000000000001        48.800000000000004        1.9555400101082117     
   11.200000000000001        49.600000000000001        1.9662596928203429     
   11.200000000000001        50.400000000000006        1.9761814132248368     
   11.200000000000001        51.200000000000003        1.9862167955657097     
   11.200000000000001        52.000000000000000        1.9943998357147856     
   11.200000000000001        52.800000000000004        2.0014647338078935     
   11.200000000000001        53.600000000000001        2.0069255083534991     
   11.200000000000001        54.400000000000006        2.0100194588989728     
   11.200000000000001        55.200000000000003        2.0098034879025906     
   11.200000000000001        56.000000000000000        2.0076811632661684     
   11.200000000000001        56.800000000000004        2.0024760120130618     
   11.200000000000001        57.600000000000001        1.9941047605246571     
   11.200000000000001        58.400000000000006        1.9839263407006995     
   11.200000000000001        59.200000000000003        1.9695876646026687     
   11.200000000000001        60.000000000000000        1.9556573159100537     
   11.200000000000001        60.800000000000004        1.9379790268888164     
   11.200000000000001        61.600000000000001        1.9186789713638073     
   11.200000000000001        62.400000000000006        1.9019395868949098     
   11.200000000000001        63.200000000000003        1.8820310735368277     
   11.200000000000001        64.000000000000000        1.8641804470684031     
   11.200000000000001        64.799999999999997        1.8482968140273395     
   11.200000000000001        65.600000000000009        1.8348248306774477     
   11.200000000000001        66.400000000000006        1.8236498720486911     
   11.200000000000001        67.200000000000003        1.8170968363374695     
   11.200000000000001        68.000000000000000        1.8135618728624787     
   11.200000000000001        68.799999999999997        1.8144775377333060     
   11.200000000000001        69.600000000000009        1.8192504606053477     
   11.200000000000001        70.400000000000006        1.8274227767496862     
   11.200000000000001        71.200000000000003        1.8388810089956529     
   11.200000000000001        72.000000000000000        1.8545925955789431     
   11.200000000000001        72.799999999999997        1.8711622500155871     
   11.200000000000001        73.600000000000009        1.8890495094475941     
   11.200000000000001        74.400000000000006        1.9073089191049466     
   11.200000000000001        75.200000000000003        1.9252797267891832     
   11.200000000000001        76.000000000000000        1.9425652863369920     
   11.200000000000001        76.800000000000011        1.9578344408496955     
   11.200000000000001        77.600000000000009        1.9699327261300406     
   11.200000000000001        78.400000000000006        1.9795759707047729     
   11.200000000000001        79.200000000000003        1.9870914528538437     
   11.200000000000001        80.000000000000000        1.9904777410905026     
   11.200000000000001        80.800000000000011        1.9924170883988825     
   11.200000000000001        81.600000000000009        1.9908293648346072     
   11.200000000000001        82.400000000000006        1.9871624829129866     
   11.200000000000001        83.200000000000003        1.9822278971299871     
   11.200000000000001        84.000000000000000        1.9742177469609465     
   11.200000000000001        84.800000000000011        1.9670927277230339     
   11.200000000000001        85.600000000000009        1.9575348479051409     
   11.200000000000001        86.400000000000006        1.9496080402673337     
   11.200000000000001        87.200000000000003        1.9410367839500013     
   11.200000000000001        88.000000000000000        1.9327843289462554     
   11.200000000000001        88.800000000000011        1.9256707081135291     
   11.200000000000001        89.600000000000009        1.9174115461962140     
   11.200000000000001        90.400000000000006        1.9105112630598544     
   11.200000000000001        91.200000000000003        1.9062537943164592     
   11.200000000000001        92.000000000000000        1.9001434618566866     
   11.200000000000001        92.800000000000011        1.8943343963539636     
   11.200000000000001        93.600000000000009        1.8899476012835046     
   11.200000000000001        94.400000000000006        1.8863412177152628     
   11.200000000000001        95.200000000000003        1.8824030818193176     
   11.200000000000001        96.000000000000000        1.8776507476541087     
   11.200000000000001        96.800000000000011        1.8733832974511766     
   11.200000000000001        97.600000000000009        1.8675945204217694     
   11.200000000000001        98.400000000000006        1.8609700369231312     
   11.200000000000001        99.200000000000003        1.8520266468873288     
   11.200000000000001        100.00000000000000        1.8415884360562591     
   11.200000000000001        100.80000000000001        1.8296256942254603     
   11.200000000000001        101.60000000000001        1.8169666901309982     
   11.200000000000001        102.40000000000001        1.8043260733153197     

   12.000000000000000       0.80000000000000004        1.7933592288437590     
   12.000000000000000        1.6000000000000001        1.7882729214475839     
   12.000000000000000        2.4000000000000004        1.7917899250029301     
   12.000000000000000        3.2000000000000002        1.8082692264415055     
   12.000000000000000        4.0000000000000000        1.8390985851652635     
   12.000000000000000        4.8000000000000007        1.8876554474671350     
   12.000000000000000        5.6000000000000005        1.9541876271598613     
   12.000000000000000        6.4000000000000004        2.0443763505652437     
   12.000000000000000        7.2000000000000002        2.1538968650530288     
   12.000000000000000        8.0000000000000000        2.2748660882301808     
   12.000000000000000        8.8000000000000007        2.3824583538360042     
   12.000000000000000        9.6000000000000014        2.4465855559247411     
   12.000000000000000        10.400000000000000        2.4609793163675517     
   12.000000000000000        11.200000000000001        2.4741798214912052     
   12.000000000000000        12.000000000000000        2.4130992765456343     
   12.000000000000000        12.800000000000001        2.1186668529183104     
   12.000000000000000        13.600000000000001        1.5598995431986509     
   12.000000000000000        14.400000000000000       0.66348749882063562     
   12.000000000000000        15.200000000000001       0.61968365737934028     
   12.000000000000000        16.000000000000000       0.61649963973874855     
   12.000000000000000        16.800000000000001       0.62396272134120501     
   12.000000000000000        17.600000000000001       0.61222371398029141     
   12.000000000000000        18.400000000000002       0.51852761314328499     
   12.000000000000000        19.200000000000003       0.68590952087621149     
   12.000000000000000        20.000000000000000       0.58065838028570249     
   12.000000000000000        20.800000000000001       0.57520741881867199     
   12.000000000000000        21.600000000000001       0.56875095892060290     
   12.000000000000000        22.400000000000002       0.56438095600626847     
   12.000000000000000        23.200000000000003       0.56243157286396228     
   12.000000000000000        24.000000000000000       0.56068414403607281     
   12.000000000000000        24.800000000000001       0.56227765503972316     
   12.000000000000000        25.600000000000001       0.55802406611248034     
   12.000000000000000        26.400000000000002       0.52585648645257876     
   12.000000000000000        27.200000000000003       0.60881095788606898     
   12.000000000000000        28.000000000000000        1.5350320689442349     
   12.000000000000000        28.800000000000001        1.9834874096598123     
   12.000000000000000        29.600000000000001        2.2586080085230051     
   12.000000000000000        30.400000000000002        2.3945303810884782     
   12.000000000000000        31.200000000000003        2.4309673874049613     
   12.000000000000000        32.000000000000000        2.3999233262421691     
   12.000000000000000        32.800000000000004        2.3286070824973630     
   12.000000000000000        33.600000000000001        2.2383704027946667     
   12.000000000000000        34.399999999999999        2.1441729666964777     
   12.000000000000000        35.200000000000003        2.0538982161217709     
   12.000000000000000        36.000000000000000        1.9767099036976108     
   12.000000000000000        36.800000000000004        1.9124850312609309     
   12.000000000000000        37.600000000000001        1.8638541905347357     
   12.000000000000000        38.400000000000006        1.8312963123044097     
   12.000000000000000        39.200000000000003        1.8146561957735678     
   12.000000000000000        40.000000000000000        1.8069506576971521     
   12.000000000000000        40.800000000000004        1.8098759276065248     
   12.000000000000000        41.600000000000001        1.8198433031717685     
   12.000000000000000        42.400000000000006        1.8338536013592395     
   12.000000000000000        43.200000000000003        1.8504347749071659     
   12.000000000000000        44.000000000000000        1.8671817121402492     
   12.000000000000000        44.800000000000004        1.8832060847055923     
   12.000000000000000        45.600000000000001        1.9020281128480823     
   12.000000000000000        46.400000000000006        1.9153555691684225     
   12.000000000000000        47.200000000000003        1.9312876098251908     
   12.000000000000000        48.000000000000000        1.9471985991527097     
   12.000000000000000        48.800000000000004        1.9635718984724191     
   12.000000000000000        49.600000000000001        1.9798102925940462     
   12.000000000000000        50.400000000000006        1.9965043770568232     
   12.000000000000000        51.200000000000003        2.0133173950181931     
   12.000000000000000        52.000000000000000        2.0286246688908740     
   12.000000000000000        52.800000000000004        2.0422584726527613     
   12.000000000000000        53.600000000000001        2.0542989306164681     
   12.000000000000000        54.400000000000006        2.0632844130511869     
   12.000000000000000        55.200000000000003        2.0700029907405684     
   12.000000000000000        56.000000000000000        2.0719059563500624     
   12.000000000000000        56.800000000000004        2.0701241903500076     
   12.000000000000000        57.600000000000001        2.0645521921755647     
   12.000000000000000        58.400000000000006        2.0548900905231791     
   12.000000000000000        59.200000000000003        2.0421491338272717     
   12.000000000000000        60.000000000000000        2.0257948807267505     
   12.000000000000000        60.800000000000004        2.0062130398983711     
   12.000000000000000        61.600000000000001        1.9854465288210050     
   12.000000000000000        62.400000000000006        1.9624883828777320     
   12.000000000000000        63.200000000000003        1.9385733078246101     
   12.000000000000000        64.000000000000000        1.9152343848937408     
   12.000000000000000        64.799999999999997        1.8933387252944491     
   12.000000000000000        65.600000000000009        1.8740017393817412     
   12.000000000000000        66.400000000000006        1.8573739647153755     
   12.000000000000000        67.200000000000003        1.8448185518294218     
   12.000000000000000        68.000000000000000        1.8366445059747207     
   12.000000000000000        68.799999999999997        1.8317995154744429     
   12.000000000000000        69.600000000000009        1.8323828430106470     
   12.000000000000000        70.400000000000006        1.8374991126273390     
   12.000000000000000        71.200000000000003        1.8477872783591209     
   12.000000000000000        72.000000000000000        1.8602255962718943     
   12.000000000000000        72.799999999999997        1.8753902419210677     
   12.000000000000000        73.600000000000009        1.8928292407325837     
   12.000000000000000        74.400000000000006        1.9098744863714472     
   12.000000000000000        75.200000000000003        1.9302278039913192     
   12.000000000000000        76.000000000000000        1.9464420227056825     
   12.000000000000000        76.800000000000011        1.9626862135788812     
   12.000000000000000        77.600000000000009        1.9755335107545628     
   12.000000000000000        78.400000000000006        1.9870090445562869     
   12.000000000000000        79.200000000000003        1.9931827842065442     
   12.000000000000000        80.000000000000000        1.9976279571089313     
   12.000000000000000        80.800000000000011        1.9995720422959398     
   12.000000000000000        81.600000000000009        1.9986060881238934     
   12.000000000000000        82.400000000000006        1.9953769731407265     
   12.000000000000000        83.200000000000003        1.9903835317028367     
   12.000000000000000        84.000000000000000        1.9827649934123677     
   12.000000000000000        84.800000000000011        1.9763885507081209     
   12.000000000000000        85.600000000000009        1.9681508609036544     
   12.000000000000000        86.400000000000006        1.9594426532104463     
   12.000000000000000        87.200000000000003        1.9518338006174774     
   12.000000000000000        88.000000000000000        1.9435292936125401     
   12.000000000000000        88.800000000000011        1.9358487883067796     
   12.000000000000000        89.600000000000009        1.9300981926529082     
   12.000000000000000        90.400000000000006        1.9224280164972476     
   12.000000000000000        91.200000000000003        1.9171301018548403     
   12.000000000000000        92.000000000000000        1.9114664230277036     
   12.000000000000000        92.800000000000011        1.9069498434546677     
   12.000000000000000        93.600000000000009        1.9028747414635481     
   12.000000000000000        94.400000000000006        1.8981812668548828     
   12.000000000000000        95.200000000000003        1.8929881060361071     
   12.000000000000000        96.000000000000000        1.8883060587661031     
   12.000000000000000        96.800000000000011        1.8822357473080493     
   12.000000000000000        97.600000000000009        1.8752266702645535     
   12.000000000000000        98.400000000000006        1.8667836346159419     
   12.000000000000000        99.200000000000003        1.8564517339316247     
   12.000000000000000        100.00000000000000        1.8442775106928333     
   12.000000000000000        100.80000000000001        1.8307557805836951     
   12.000000000000000        101.60000000000001        1.8168483479756072     
   12.000000000000000        102.40000000000001        1.8035819304183014     

   12.800000000000001       0.80000000000000004        1.7930264516307770     
   12.800000000000001        1.6000000000000001        1.7891639408819819     
   12.800000000000001        2.4000000000000004        1.7952904286484213     
   12.800000000000001        3.2000000000000002        1.8139305678556394     
   12.800000000000001        4.0000000000000000        1.8496134486158409     
   12.800000000000001        4.8000000000000007        1.9031640547147439     
   12.800000000000001        5.6000000000000005        1.9767040874618567     
   12.800000000000001        6.4000000000000004        2.0717156894856266     
   12.800000000000001        7.2000000000000002        2.1860457632912076     
   12.800000000000001        8.0000000000000000        2.3084784224185357     
   12.800000000000001        8.8000000000000007        2.4108254433111225     
   12.800000000000001        9.6000000000000014        2.4640915004557558     
   12.800000000000001        10.400000000000000        2.4704269754200867     
   12.800000000000001        11.200000000000001        2.4750715725411458     
   12.800000000000001        12.000000000000000        2.3783421944611693     
   12.800000000000001        12.800000000000001        1.9692799267968517     
   12.800000000000001        13.600000000000001        1.4727868597778113     
   12.800000000000001        14.400000000000000       0.54389259766808862     
   12.800000000000001        15.200000000000001       0.61717512925132711     
   12.800000000000001        16.000000000000000       0.60324173575714546     
   12.800000000000001        16.800000000000001       0.60141064982763637     
   12.800000000000001        17.600000000000001       0.61050934406187707     
   12.800000000000001        18.400000000000002       0.52858738626560575     
   12.800000000000001        19.200000000000003       0.70093216371089195     
   12.800000000000001        20.000000000000000       0.60937595685114476     
   12.800000000000001        20.800000000000001       0.59446235844470474     
   12.800000000000001        21.600000000000001       0.58763740290889255     
   12.800000000000001        22.400000000000002       0.58449456781627807     
   12.800000000000001        23.200000000000003       0.58681486185875009     
   12.800000000000001        24.000000000000000       0.58932660493813771     
   12.800000000000001        24.800000000000001       0.59248287479107131     
   12.800000000000001        25.600000000000001       0.59224810820686102     
   12.800000000000001        26.400000000000002       0.55130854012441743     
   12.800000000000001        27.200000000000003       0.61294296824939698     
   12.800000000000001        28.000000000000000        1.5375826223613813     
   12.800000000000001        28.800000000000001        1.9499907756655503     
   12.800000000000001        29.600000000000001        2.2264535130839729     
   12.800000000000001        30.400000000000002        2.3763926894368432     
   12.800000000000001        31.200000000000003        2.4291867397320352     
   12.800000000000001        32.000000000000000        2.4100283444844726     
   12.800000000000001        32.800000000000004        2.3470003636010355     
   12.800000000000001        33.600000000000001        2.2612697463960920     
   12.800000000000001        34.399999999999999        2.1667382436002183     
   12.800000000000001        35.200000000000003        2.0758574210471119     
   12.800000000000001        36.000000000000000        1.9941717994376955     
   12.800000000000001        36.800000000000004        1.9247274062853652     
   12.800000000000001        37.600000000000001        1.8709823665938048     
   12.800000000000001        38.400000000000006        1.8333661153792786     
   12.800000000000001        39.200000000000003        1.8107253381000996     
   12.800000000000001        40.000000000000000        1.8020596939955236     
   12.800000000000001        40.800000000000004        1.8036092040086622     
   12.800000000000001        41.600000000000001        1.8098489326542777     
   12.800000000000001        42.400000000000006        1.8235282376619704     
   12.800000000000001        43.200000000000003        1.8399051250167675     
   12.800000000000001        44.000000000000000        1.8574749370675878     
   12.800000000000001        44.800000000000004        1.8745429581180548     
   12.800000000000001        45.600000000000001        1.8940872829833730     
   12.800000000000001        46.400000000000006        1.9125293596113948     
   12.800000000000001        47.200000000000003        1.9322888140687413     
   12.800000000000001        48.000000000000000        1.9548765901271894     
   12.800000000000001        48.800000000000004        1.9768185969017547     
   12.800000000000001        49.600000000000001        2.0005301146999122     
   12.800000000000001        50.400000000000006        2.0258803989204242     
   12.800000000000001        51.200000000000003        2.0507327373121811     
   12.800000000000001        52.000000000000000        2.0741123725962116     
   12.800000000000001        52.800000000000004        2.0964495419412605     
   12.800000000000001        53.600000000000001        2.1154651697755988     
   12.800000000000001        54.400000000000006        2.1311321719275438     
   12.800000000000001        55.200000000000003        2.1420620191637085     
   12.800000000000001        56.000000000000000        2.1500729196234665     
   12.800000000000001        56.800000000000004        2.1522815948471723     
   12.800000000000001        57.600000000000001        2.1487597217396384     
   12.800000000000001        58.400000000000006        2.1407416506163419     
   12.800000000000001        59.200000000000003        2.1287573823256221     
   12.800000000000001        60.000000000000000        2.1110754052097449     
   12.800000000000001        60.800000000000004        2.0912370247289611     
   12.800000000000001        61.600000000000001        2.0648974031260572     
   12.800000000000001        62.400000000000006        2.0372955211011399     
   12.800000000000001        63.200000000000003        2.0089952364507386     
   12.800000000000001        64.000000000000000        1.9792779777528775     
   12.800000000000001        64.799999999999997        1.9505019379012078     
   12.800000000000001        65.600000000000009        1.9232262664697122     
   12.800000000000001        66.400000000000006        1.8996107529987092     
   12.800000000000001        67.200000000000003        1.8790506768207442     
   12.800000000000001        68.000000000000000        1.8653183304782703     
   12.800000000000001        68.799999999999997        1.8530629397536946     
   12.800000000000001        69.600000000000009        1.8482173834896207     
   12.800000000000001        70.400000000000006        1.8486278545651014     
   12.800000000000001        71.200000000000003        1.8532329908062826     
   12.800000000000001        72.000000000000000        1.8645851082028133     
   12.800000000000001        72.799999999999997        1.8764922156985637     
   12.800000000000001        73.600000000000009        1.8923492686200099     
   12.800000000000001        74.400000000000006        1.9094787046999899     
   12.800000000000001        75.200000000000003        1.9278789246523993     
   12.800000000000001        76.000000000000000        1.9434888214884487     
   12.800000000000001        76.800000000000011        1.9599628475756461     
   12.800000000000001        77.600000000000009        1.9738976432091195     
   12.800000000000001        78.400000000000006        1.9853737274029002     
   12.800000000000001        79.200000000000003        1.9919039886312284     
   12.800000000000001        80.000000000000000        1.9976902462159951     
   12.800000000000001        80.800000000000011        2.0000746899806017     
   12.800000000000001        81.600000000000009        1.9996153793745801     
   12.800000000000001        82.400000000000006        1.9980434636888738     
   12.800000000000001        83.200000000000003        1.9922513942114617     
   12.800000000000001        84.000000000000000        1.9862090889853665     
   12.800000000000001        84.800000000000011        1.9800602029778813     
   12.800000000000001        85.600000000000009        1.9728723661595466     
   12.800000000000001        86.400000000000006        1.9673743373796950     
   12.800000000000001        87.200000000000003        1.9584489702078831     
   12.800000000000001        88.000000000000000        1.9513763599101079     
   12.800000000000001        88.800000000000011        1.9452101529321553     
   12.800000000000001        89.600000000000009        1.9395861158776366     
   12.800000000000001        90.400000000000006        1.9345122197171769     
   12.800000000000001        91.200000000000003        1.9287195695615338     
   12.800000000000001        92.000000000000000        1.9244315920075532     
   12.800000000000001        92.800000000000011        1.9201933651319985     
   12.800000000000001        93.600000000000009        1.9157772791162280     
   12.800000000000001        94.400000000000006        1.9110224010192334     
   12.800000000000001        95.200000000000003        1.9057815149879589     
   12.800000000000001        96.000000000000000        1.8998516999088872     
   12.800000000000001        96.800000000000011        1.8941223549174033     
   12.800000000000001        97.600000000000009        1.8841766460408997     
   12.800000000000001        98.400000000000006        1.8737494187132582     
   12.800000000000001        99.200000000000003        1.8617524253428035     
   12.800000000000001        100.00000000000000        1.8480335998801432     
   12.800000000000001        100.80000000000001        1.8330441125657226     
   12.800000000000001        101.60000000000001        1.8175671248898022     
   12.800000000000001        102.40000000000001        1.8039107298587460     

   13.600000000000001       0.80000000000000004        1.7937871321083612     
   13.600000000000001        1.6000000000000001        1.7912670294831163     
   13.600000000000001        2.4000000000000004        1.7993994232072124     
   13.600000000000001        3.2000000000000002        1.8218888793434678     
   13.600000000000001        4.0000000000000000        1.8596200943154610     
   13.600000000000001        4.8000000000000007        1.9170120219877040     
   13.600000000000001        5.6000000000000005        1.9954952186148260     
   13.600000000000001        6.4000000000000004        2.0951207499223465     
   13.600000000000001        7.2000000000000002        2.2136151035171094     
   13.600000000000001        8.0000000000000000        2.3343530442850198     
   13.600000000000001        8.8000000000000007        2.4298882303749010     
   13.600000000000001        9.6000000000000014        2.4761321920746231     
   13.600000000000001        10.400000000000000        2.4779149682930206     
   13.600000000000001        11.200000000000001        2.4779018927246566     
   13.600000000000001        12.000000000000000        2.3370018451256476     
   13.600000000000001        12.800000000000001        1.7519063829775121     
   13.600000000000001        13.600000000000001       0.81091611672722697     
   13.600000000000001        14.400000000000000       0.72969270345185988     
   13.600000000000001        15.200000000000001       0.61474939307104381     
   13.600000000000001        16.000000000000000       0.61857278300900342     
   13.600000000000001        16.800000000000001       0.61172884336574063     
   13.600000000000001        17.600000000000001       0.61274209396008095     
   13.600000000000001        18.400000000000002       0.53712543993820228     
   13.600000000000001        19.200000000000003       0.70269254581323071     
   13.600000000000001        20.000000000000000       0.61706634132521876     
   13.600000000000001        20.800000000000001       0.60355741703988930     
   13.600000000000001        21.600000000000001       0.59862289730613116     
   13.600000000000001        22.400000000000002       0.59359955182086321     
   13.600000000000001        23.200000000000003       0.59526861267603237     
   13.600000000000001        24.000000000000000       0.59489693863424131     
   13.600000000000001        24.800000000000001       0.59697493737347984     
   13.600000000000001        25.600000000000001       0.59232131037003144     
   13.600000000000001        26.400000000000002       0.54775117700527687     
   13.600000000000001        27.200000000000003       0.60664400446456757     
   13.600000000000001        28.000000000000000        1.5394874957295421     
   13.600000000000001        28.800000000000001        1.9347149065804345     
   13.600000000000001        29.600000000000001        2.2041518179303319     
   13.600000000000001        30.400000000000002        2.3621273704183201     
   13.600000000000001        31.200000000000003        2.4237283826258831     
   13.600000000000001        32.000000000000000        2.4147343683425220     
   13.600000000000001        32.800000000000004        2.3619916319376486     
   13.600000000000001        33.600000000000001        2.2769292143711670     
   13.600000000000001        34.399999999999999        2.1840772001701456     
   13.600000000000001        35.200000000000003        2.0915540640841885     
   13.600000000000001        36.000000000000000        2.0051595642856399     
   13.600000000000001        36.800000000000004        1.9335400321375911     
   13.600000000000001        37.600000000000001        1.8752010434489585     
   13.600000000000001        38.400000000000006        1.8339870597318557     
   13.600000000000001        39.200000000000003        1.8070104739398369     
   13.600000000000001        40.000000000000000        1.7940050810867669     
   13.600000000000001        40.800000000000004        1.7940064930194795     
   13.600000000000001        41.600000000000001        1.7993813364938267     
   13.600000000000001        42.400000000000006        1.8126992368312893     
   13.600000000000001        43.200000000000003        1.8283818847688662     
   13.600000000000001        44.000000000000000        1.8473802869906699     
   13.600000000000001        44.800000000000004        1.8668683418847656     
   13.600000000000001        45.600000000000001        1.8886561714145278     
   13.600000000000001        46.400000000000006        1.9131069003549208     
   13.600000000000001        47.200000000000003        1.9400871139823859     
   13.600000000000001        48.000000000000000        1.9685090742761968     
   13.600000000000001        48.800000000000004        1.9975735376687167     
   13.600000000000001        49.600000000000001        2.0301637529183449     
   13.600000000000001        50.400000000000006        2.0641232943661580     
   13.600000000000001        51.200000000000003        2.0982318774762838     
   13.600000000000001        52.000000000000000        2.1306092059741664     
   13.600000000000001        52.800000000000004        2.1608107058994901     
   13.600000000000001        53.600000000000001        2.1868431611336221     
   13.600000000000001        54.400000000000006        2.2097113794098551     
   13.600000000000001        55.200000000000003        2.2273780441394835     
   13.600000000000001        56.000000000000000        2.2359203445256144     
   13.600000000000001        56.800000000000004        2.2429240291180474     
   13.600000000000001        57.600000000000001        2.2421899183407881     
   13.600000000000001        58.400000000000006        2.2352783009870318     
   13.600000000000001        59.200000000000003        2.2230667580643568     
   13.600000000000001        60.000000000000000        2.2049955056440553     
   13.600000000000001        60.800000000000004        2.1814348717701839     
   13.600000000000001        61.600000000000001        2.1536052728404300     
   13.600000000000001        62.400000000000006        2.1217184620232969     
   13.600000000000001        63.200000000000003        2.0885899428557217     
   13.600000000000001        64.000000000000000        2.0533700362324421     
   13.600000000000001        64.799999999999997        2.0179753336301101     
   13.600000000000001        65.600000000000009        1.9827837577083101     
   13.600000000000001        66.400000000000006        1.9502761939724678     
   13.600000000000001        67.200000000000003        1.9203679932946798     
   13.600000000000001        68.000000000000000        1.8973790262640753     
   13.600000000000001        68.799999999999997        1.8790943618316192     
   13.600000000000001        69.600000000000009        1.8672662833455129     
   13.600000000000001        70.400000000000006        1.8611391808249123     
   13.600000000000001        71.200000000000003        1.8606300977219035     
   13.600000000000001        72.000000000000000        1.8659828192759518     
   13.600000000000001        72.799999999999997        1.8756001336536821     
   13.600000000000001        73.600000000000009        1.8877081106344971     
   13.600000000000001        74.400000000000006        1.9030052524920913     
   13.600000000000001        75.200000000000003        1.9189661760572561     
   13.600000000000001        76.000000000000000        1.9353251162803413     
   13.600000000000001        76.800000000000011        1.9509026514152188     
   13.600000000000001        77.600000000000009        1.9645946180952263     
   13.600000000000001        78.400000000000006        1.9759530893358170     
   13.600000000000001        79.200000000000003        1.9849296267867351     
   13.600000000000001        80.000000000000000        1.9904235030664985     
   13.600000000000001        80.800000000000011        1.9938264972181692     
   13.600000000000001        81.600000000000009        1.9915432512550926     
   13.600000000000001        82.400000000000006        1.9918120769176961     
   13.600000000000001        83.200000000000003        1.9883059852680716     
   13.600000000000001        84.000000000000000        1.9838096438216022     
   13.600000000000001        84.800000000000011        1.9781597955433079     
   13.600000000000001        85.600000000000009        1.9729092425651862     
   13.600000000000001        86.400000000000006        1.9674069665991634     
   13.600000000000001        87.200000000000003        1.9619144479707289     
   13.600000000000001        88.000000000000000        1.9568901480335168     
   13.600000000000001        88.800000000000011        1.9526498276982336     
   13.600000000000001        89.600000000000009        1.9484338951764411     
   13.600000000000001        90.400000000000006        1.9443330031258736     
   13.600000000000001        91.200000000000003        1.9405577656590065     
   13.600000000000001        92.000000000000000        1.9369418881365401     
   13.600000000000001        92.800000000000011        1.9330925045366694     
   13.600000000000001        93.600000000000009        1.9288815993564961     
   13.600000000000001        94.400000000000006        1.9239023615956656     
   13.600000000000001        95.200000000000003        1.9164007550066118     
   13.600000000000001        96.000000000000000        1.9112305792808895     
   13.600000000000001        96.800000000000011        1.9025477471938481     
   13.600000000000001        97.600000000000009        1.8943936595617372     
   13.600000000000001        98.400000000000006        1.8822307422608209     
   13.600000000000001        99.200000000000003        1.8679538886530478     
   13.600000000000001        100.00000000000000        1.8529559643625251     
   13.600000000000001        100.80000000000001        1.8365159429269060     
   13.600000000000001        101.60000000000001        1.8198395300966681     
   13.600000000000001        102.40000000000001        1.8048351419453046     

   14.400000000000000       0.80000000000000004        1.7965139764142519     
   14.400000000000000        1.6000000000000001        1.7942603500764607     
   14.400000000000000        2.4000000000000004        1.8035490226827346     
   14.400000000000000        3.2000000000000002        1.8276302268095681     
   14.400000000000000        4.0000000000000000        1.8686554064391041     
   14.400000000000000        4.8000000000000007        1.9291529324050058     
   14.400000000000000        5.6000000000000005        2.0112268243696185     
   14.400000000000000        6.4000000000000004        2.1126194828266729     
   14.400000000000000        7.2000000000000002        2.2332040871227070     
   14.400000000000000        8.0000000000000000        2.3520347672842283     
   14.400000000000000        8.8000000000000007        2.4407384281215059     
   14.400000000000000        9.6000000000000014        2.4787496079531013     
   14.400000000000000        10.400000000000000        2.4820944751287186     
   14.400000000000000        11.200000000000001        2.4800938083794875     
   14.400000000000000        12.000000000000000        2.3178667805145885     
   14.400000000000000        12.800000000000001        1.6498468172715641     
   14.400000000000000        13.600000000000001       0.68418957211815157     
   14.400000000000000        14.400000000000000       0.63921536737968521     
   14.400000000000000        15.200000000000001       0.61925768085551169     
   14.400000000000000        16.000000000000000       0.62582623527422687     
   14.400000000000000        16.800000000000001       0.61648283568490425     
   14.400000000000000        17.600000000000001       0.61222551178823736     
   14.400000000000000        18.400000000000002       0.54631201441156674     
   14.400000000000000        19.200000000000003       0.70088315021758429     
   14.400000000000000        20.000000000000000       0.62698583766899951     
   14.400000000000000        20.800000000000001       0.61384845693439583     
   14.400000000000000        21.600000000000001       0.60889464503736357     
   14.400000000000000        22.400000000000002       0.60430810996786477     
   14.400000000000000        23.200000000000003       0.60447986290364775     
   14.400000000000000        24.000000000000000       0.60244360731943125     
   14.400000000000000        24.800000000000001       0.60327665455758905     
   14.400000000000000        25.600000000000001       0.59307337340202260     
   14.400000000000000        26.400000000000002       0.54609722796608351     
   14.400000000000000        27.200000000000003       0.60355697288721177     
   14.400000000000000        28.000000000000000        1.5383748249468430     
   14.400000000000000        28.800000000000001        1.9222832697694721     
   14.400000000000000        29.600000000000001        2.1890802168371981     
   14.400000000000000        30.400000000000002        2.3472446192219132     
   14.400000000000000        31.200000000000003        2.4166639452147147     
   14.400000000000000        32.000000000000000        2.4152015161390445     
   14.400000000000000        32.800000000000004        2.3644637334559331     
   14.400000000000000        33.600000000000001        2.2875409142421974     
   14.400000000000000        34.399999999999999        2.1958217589598488     
   14.400000000000000        35.200000000000003        2.1031199471103994     
   14.400000000000000        36.000000000000000        2.0143817754797930     
   14.400000000000000        36.800000000000004        1.9375654840865799     
   14.400000000000000        37.600000000000001        1.8760243377853385     
   14.400000000000000        38.400000000000006        1.8311849150492843     
   14.400000000000000        39.200000000000003        1.8025943449725932     
   14.400000000000000        40.000000000000000        1.7877308656909836     
   14.400000000000000        40.800000000000004        1.7848964139794175     
   14.400000000000000        41.600000000000001        1.7895084572537134     
   14.400000000000000        42.400000000000006        1.8015879321664208     
   14.400000000000000        43.200000000000003        1.8186046896015420     
   14.400000000000000        44.000000000000000        1.8386282988208642     
   14.400000000000000        44.800000000000004        1.8604456143003401     
   14.400000000000000        45.600000000000001        1.8874542082358989     
   14.400000000000000        46.400000000000006        1.9174846796924487     
   14.400000000000000        47.200000000000003        1.9504717043477287     
   14.400000000000000        48.000000000000000        1.9855227933218469     
   14.400000000000000        48.800000000000004        2.0268419995811411     
   14.400000000000000        49.600000000000001        2.0678866810735324     
   14.400000000000000        50.400000000000006        2.1108734359705230     
   14.400000000000000        51.200000000000003        2.1539384222135158     
   14.400000000000000        52.000000000000000        2.1955028828238365     
   14.400000000000000        52.800000000000004        2.2334800836689910     
   14.400000000000000        53.600000000000001        2.2649292712721900     
   14.400000000000000        54.400000000000006        2.2941108186403882     
   14.400000000000000        55.200000000000003        2.3153480455160049     
   14.400000000000000        56.000000000000000        2.3279777064975025     
   14.400000000000000        56.800000000000004        2.3353071223072757     
   14.400000000000000        57.600000000000001        2.3351454354750474     
   14.400000000000000        58.400000000000006        2.3287510583770783     
   14.400000000000000        59.200000000000003        2.3164605808653191     
   14.400000000000000        60.000000000000000        2.2971834247076646     
   14.400000000000000        60.800000000000004        2.2740363485934654     
   14.400000000000000        61.600000000000001        2.2444913600179772     
   14.400000000000000        62.400000000000006        2.2106042447816829     
   14.400000000000000        63.200000000000003        2.1724158626177772     
   14.400000000000000        64.000000000000000        2.1324605749460219     
   14.400000000000000        64.799999999999997        2.0902581478620097     
   14.400000000000000        65.600000000000009        2.0489447872046243     
   14.400000000000000        66.400000000000006        2.0081913966089489     
   14.400000000000000        67.200000000000003        1.9702479806170563     
   14.400000000000000        68.000000000000000        1.9369953224436383     
   14.400000000000000        68.799999999999997        1.9099446341001138     
   14.400000000000000        69.600000000000009        1.8894525156943593     
   14.400000000000000        70.400000000000006        1.8740344305529422     
   14.400000000000000        71.200000000000003        1.8676206044555108     
   14.400000000000000        72.000000000000000        1.8668633913346655     
   14.400000000000000        72.799999999999997        1.8706833330044386     
   14.400000000000000        73.600000000000009        1.8794215941477266     
   14.400000000000000        74.400000000000006        1.8914950793441456     
   14.400000000000000        75.200000000000003        1.9056426028368962     
   14.400000000000000        76.000000000000000        1.9211831657879039     
   14.400000000000000        76.800000000000011        1.9357563375840439     
   14.400000000000000        77.600000000000009        1.9498705809864136     
   14.400000000000000        78.400000000000006        1.9597011646502169     
   14.400000000000000        79.200000000000003        1.9701269154866061     
   14.400000000000000        80.000000000000000        1.9764001523050005     
   14.400000000000000        80.800000000000011        1.9806829539167408     
   14.400000000000000        81.600000000000009        1.9820222381283463     
   14.400000000000000        82.400000000000006        1.9805810512484214     
   14.400000000000000        83.200000000000003        1.9805006056120167     
   14.400000000000000        84.000000000000000        1.9758362282908846     
   14.400000000000000        84.800000000000011        1.9721853242525951     
   14.400000000000000        85.600000000000009        1.9688691862761174     
   14.400000000000000        86.400000000000006        1.9658656139429196     
   14.400000000000000        87.200000000000003        1.9632746681024880     
   14.400000000000000        88.000000000000000        1.9596691655452814     
   14.400000000000000        88.800000000000011        1.9576093816386890     
   14.400000000000000        89.600000000000009        1.9548887605157383     
   14.400000000000000        90.400000000000006        1.9530848458059882     
   14.400000000000000        91.200000000000003        1.9501753455773134     
   14.400000000000000        92.000000000000000        1.9492968082613018     
   14.400000000000000        92.800000000000011        1.9448124776589411     
   14.400000000000000        93.600000000000009        1.9413002968387554     
   14.400000000000000        94.400000000000006        1.9365356765890416     
   14.400000000000000        95.200000000000003        1.9305366956604337     
   14.400000000000000        96.000000000000000        1.9231294384039779     
   14.400000000000000        96.800000000000011        1.9139070923558221     
   14.400000000000000        97.600000000000009        1.9034968992195995     
   14.400000000000000        98.400000000000006        1.8905092662007319     
   14.400000000000000        99.200000000000003        1.8753191299616272     
   14.400000000000000        100.00000000000000        1.8584625355562656     
   14.400000000000000        100.80000000000001        1.8410729648907840     
   14.400000000000000        101.60000000000001        1.8227701643765970     
   14.400000000000000        102.40000000000001        1.8059813469109354     

   15.200000000000001       0.80000000000000004        1.7996903809778857     
   15.200000000000001        1.6000000000000001        1.7979301100760887     
   15.200000000000001        2.4000000000000004        1.8078712710121037     
   15.200000000000001        3.2000000000000002        1.8334580719310756     
   15.200000000000001        4.0000000000000000        1.8767449637484552     
   15.200000000000001        4.8000000000000007        1.9388415599841096     
   15.200000000000001        5.6000000000000005        2.0215297837548558     
   15.200000000000001        6.4000000000000004        2.1258470250819661     
   15.200000000000001        7.2000000000000002        2.2471634442463904     
   15.200000000000001        8.0000000000000000        2.3635862767078257     
   15.200000000000001        8.8000000000000007        2.4462443073551556     
   15.200000000000001        9.6000000000000014        2.4801077002870580     
   15.200000000000001        10.400000000000000        2.4848277865666004     
   15.200000000000001        11.200000000000001        2.4856461242588765     
   15.200000000000001        12.000000000000000        2.3176329181177255     
   15.200000000000001        12.800000000000001        1.6548126966007282     
   15.200000000000001        13.600000000000001       0.69133210770779896     
   15.200000000000001        14.400000000000000       0.64470732498827776     
   15.200000000000001        15.200000000000001       0.62486672957807798     
   15.200000000000001        16.000000000000000       0.62077660424823955     
   15.200000000000001        16.800000000000001       0.61073983049676139     
   15.200000000000001        17.600000000000001       0.61436551772165326     
   15.200000000000001        18.400000000000002       0.56560504516649579     
   15.200000000000001        19.200000000000003       0.70236053198211290     
   15.200000000000001        20.000000000000000       0.62924559787574397     
   15.200000000000001        20.800000000000001       0.62129724247582474     
   15.200000000000001        21.600000000000001       0.61619174611251848     
   15.200000000000001        22.400000000000002       0.60968103473442081     
   15.200000000000001        23.200000000000003       0.61218703713960543     
   15.200000000000001        24.000000000000000       0.61238864654652492     
   15.200000000000001        24.800000000000001       0.60941044221533025     
   15.200000000000001        25.600000000000001       0.59852640638126720     
   15.200000000000001        26.400000000000002       0.54432634446790296     
   15.200000000000001        27.200000000000003       0.60321915740629672     
   15.200000000000001        28.000000000000000        1.5414940195772437     
   15.200000000000001        28.800000000000001        1.9136126126708559     
   15.200000000000001        29.600000000000001        2.1758918285986679     
   15.200000000000001        30.400000000000002        2.3375911026891028     
   15.200000000000001        31.200000000000003        2.4070555029022103     
   15.200000000000001        32.000000000000000        2.4124025152884512     
   15.200000000000001        32.800000000000004        2.3679557508253648     
   15.200000000000001        33.600000000000001        2.2928983581851896     
   15.200000000000001        34.399999999999999        2.2021614581618705     
   15.200000000000001        35.200000000000003        2.1073898080145139     
   15.200000000000001        36.000000000000000        2.0174715558967833     
   15.200000000000001        36.800000000000004        1.9382624676505440     
   15.200000000000001        37.600000000000001        1.8745517466290520     
   15.200000000000001        38.400000000000006        1.8253617874319898     
   15.200000000000001        39.200000000000003        1.7954681293418966     
   15.200000000000001        40.000000000000000        1.7784282588385458     
   15.200000000000001        40.800000000000004        1.7733235873265776     
   15.200000000000001        41.600000000000001        1.7778137203328628     
   15.200000000000001        42.400000000000006        1.7906387027682200     
   15.200000000000001        43.200000000000003        1.8081560349764421     
   15.200000000000001        44.000000000000000        1.8315399477514673     
   15.200000000000001        44.800000000000004        1.8575417040822042     
   15.200000000000001        45.600000000000001        1.8897465386308474     
   15.200000000000001        46.400000000000006        1.9256854522460203     
   15.200000000000001        47.200000000000003        1.9668631357690696     
   15.200000000000001        48.000000000000000        2.0108851460287869     
   15.200000000000001        48.800000000000004        2.0604534027415511     
   15.200000000000001        49.600000000000001        2.1119739413216982     
   15.200000000000001        50.400000000000006        2.1646593295147580     
   15.200000000000001        51.200000000000003        2.2171173101275743     
   15.200000000000001        52.000000000000000        2.2666639442794341     
   15.200000000000001        52.800000000000004        2.3117824414251351     
   15.200000000000001        53.600000000000001        2.3472948266563707     
   15.200000000000001        54.400000000000006        2.3763980803205826     
   15.200000000000001        55.200000000000003        2.3966781336225416     
   15.200000000000001        56.000000000000000        2.4093168611948590     
   15.200000000000001        56.800000000000004        2.4148914134163855     
   15.200000000000001        57.600000000000001        2.4144332984558026     
   15.200000000000001        58.400000000000006        2.4084823278203755     
   15.200000000000001        59.200000000000003        2.3949584730346225     
   15.200000000000001        60.000000000000000        2.3762130768590071     
   15.200000000000001        60.800000000000004        2.3530693606956610     
   15.200000000000001        61.600000000000001        2.3247839118225557     
   15.200000000000001        62.400000000000006        2.2898733842374375     
   15.200000000000001        63.200000000000003        2.2517866930822739     
   15.200000000000001        64.000000000000000        2.2093035954793789     
   15.200000000000001        64.799999999999997        2.1639133175211955     
   15.200000000000001        65.600000000000009        2.1168608868665562     
   15.200000000000001        66.400000000000006        2.0688572435096271     
   15.200000000000001        67.200000000000003        2.0234988889007370     
   15.200000000000001        68.000000000000000        1.9801094555042884     
   15.200000000000001        68.799999999999997        1.9414327527736919     
   15.200000000000001        69.600000000000009        1.9132421655432785     
   15.200000000000001        70.400000000000006        1.8891221703980856     
   15.200000000000001        71.200000000000003        1.8749399111695568     
   15.200000000000001        72.000000000000000        1.8665379693175665     
   15.200000000000001        72.799999999999997        1.8640271001127249     
   15.200000000000001        73.600000000000009        1.8677160449136032     
   15.200000000000001        74.400000000000006        1.8767350060102188     
   15.200000000000001        75.200000000000003        1.8890565203078007     
   15.200000000000001        76.000000000000000        1.9009266430413734     
   15.200000000000001        76.800000000000011        1.9150117478543662     
   15.200000000000001        77.600000000000009        1.9284841480718198     
   15.200000000000001        78.400000000000006        1.9399022721174721     
   15.200000000000001        79.200000000000003        1.9497662612105908     
   15.200000000000001        80.000000000000000        1.9560206565891822     
   15.200000000000001        80.800000000000011        1.9634190624313932     
   15.200000000000001        81.600000000000009        1.9640001031670173     
   15.200000000000001        82.400000000000006        1.9663492165041945     
   15.200000000000001        83.200000000000003        1.9658584052788302     
   15.200000000000001        84.000000000000000        1.9648304466683180     
   15.200000000000001        84.800000000000011        1.9627154031845353     
   15.200000000000001        85.600000000000009        1.9613004931984264     
   15.200000000000001        86.400000000000006        1.9600471361706338     
   15.200000000000001        87.200000000000003        1.9595268045716256     
   15.200000000000001        88.000000000000000        1.9591815699350843     
   15.200000000000001        88.800000000000011        1.9588434807445985     
   15.200000000000001        89.600000000000009        1.9585370889401528     
   15.200000000000001        90.400000000000006        1.9582038003987210     
   15.200000000000001        91.200000000000003        1.9578523663809508     
   15.200000000000001        92.000000000000000        1.9565236506478965     
   15.200000000000001        92.800000000000011        1.9547515466254048     
   15.200000000000001        93.600000000000009        1.9522275179747757     
   15.200000000000001        94.400000000000006        1.9481299142148678     
   15.200000000000001        95.200000000000003        1.9434739040648985     
   15.200000000000001        96.000000000000000        1.9348491807966153     
   15.200000000000001        96.800000000000011        1.9250330474461539     
   15.200000000000001        97.600000000000009        1.9134102571759801     
   15.200000000000001        98.400000000000006        1.8996156291216775     
   15.200000000000001        99.200000000000003        1.8827331596828749     
   15.200000000000001        100.00000000000000        1.8643806264185545     
   15.200000000000001        100.80000000000001        1.8470382251484772     
   15.200000000000001        101.60000000000001        1.8255634698352032     
   15.200000000000001        102.40000000000001        1.8104997411069914     

   16.000000000000000       0.80000000000000004        1.8032554991298095     
   16.000000000000000        1.6000000000000001        1.8010887589812865     
   16.000000000000000        2.4000000000000004        1.8118477925565577     
   16.000000000000000        3.2000000000000002        1.8386613812747750     
   16.000000000000000        4.0000000000000000        1.8838525847803986     
   16.000000000000000        4.8000000000000007        1.9460007263886474     
   16.000000000000000        5.6000000000000005        2.0285420969253760     
   16.000000000000000        6.4000000000000004        2.1330881211423964     
   16.000000000000000        7.2000000000000002        2.2509332023686892     
   16.000000000000000        8.0000000000000000        2.3659095893744779     
   16.000000000000000        8.8000000000000007        2.4474216217053129     
   16.000000000000000        9.6000000000000014        2.4808438305990443     
   16.000000000000000        10.400000000000000        2.4875907489732962     
   16.000000000000000        11.200000000000001        2.4881412647355376     
   16.000000000000000        12.000000000000000        2.3178705965110447     
   16.000000000000000        12.800000000000001        1.6557506053297626     
   16.000000000000000        13.600000000000001       0.68210988328455480     
   16.000000000000000        14.400000000000000       0.62852545372281121     
   16.000000000000000        15.200000000000001       0.60606691288680659     
   16.000000000000000        16.000000000000000       0.60585289059215885     
   16.000000000000000        16.800000000000001       0.61106532762408627     
   16.000000000000000        17.600000000000001       0.60547802522615513     
   16.000000000000000        18.400000000000002       0.56886906342594201     
   16.000000000000000        19.200000000000003       0.68246550679314011     
   16.000000000000000        20.000000000000000       0.62796564291206125     
   16.000000000000000        20.800000000000001       0.62247332513621800     
   16.000000000000000        21.600000000000001       0.62776559877342364     
   16.000000000000000        22.400000000000002       0.62319767368655532     
   16.000000000000000        23.200000000000003       0.62311486553206097     
   16.000000000000000        24.000000000000000       0.62223623751274781     
   16.000000000000000        24.800000000000001       0.61639252553541968     
   16.000000000000000        25.600000000000001       0.59894380364998345     
   16.000000000000000        26.400000000000002       0.54656437054839602     
   16.000000000000000        27.200000000000003       0.59760405453448995     
   16.000000000000000        28.000000000000000        1.5496586935425607     
   16.000000000000000        28.800000000000001        1.9072245418761893     
   16.000000000000000        29.600000000000001        2.1642274053807884     
   16.000000000000000        30.400000000000002        2.3244574489946368     
   16.000000000000000        31.200000000000003        2.3989738198133836     
   16.000000000000000        32.000000000000000        2.4067807188892849     
   16.000000000000000        32.800000000000004        2.3660903898133148     
   16.000000000000000        33.600000000000001        2.2956528828027465     
   16.000000000000000        34.399999999999999        2.2038244116571453     
   16.000000000000000        35.200000000000003        2.1081404270399711     
   16.000000000000000        36.000000000000000        2.0162585062620448     
   16.000000000000000        36.800000000000004        1.9359122953622825     
   16.000000000000000        37.600000000000001        1.8703816800637734     
   16.000000000000000        38.400000000000006        1.8188441647272173     
   16.000000000000000        39.200000000000003        1.7877310654094472     
   16.000000000000000        40.000000000000000        1.7674005889012443     
   16.000000000000000        40.800000000000004        1.7619707281266281     
   16.000000000000000        41.600000000000001        1.7663142938973861     
   16.000000000000000        42.400000000000006        1.7789408785207763     
   16.000000000000000        43.200000000000003        1.8017768914236929     
   16.000000000000000        44.000000000000000        1.8265411068664696     
   16.000000000000000        44.800000000000004        1.8580855384821064     
   16.000000000000000        45.600000000000001        1.8957095776406609     
   16.000000000000000        46.400000000000006        1.9392485503479489     
   16.000000000000000        47.200000000000003        1.9883426578240992     
   16.000000000000000        48.000000000000000        2.0429760575923464     
   16.000000000000000        48.800000000000004        2.1010427374499496     
   16.000000000000000        49.600000000000001        2.1609999564613402     
   16.000000000000000        50.400000000000006        2.2269397064558336     
   16.000000000000000        51.200000000000003        2.2835669590069294     
   16.000000000000000        52.000000000000000        2.3378868231413752     
   16.000000000000000        52.800000000000004        2.3834235281936147     
   16.000000000000000        53.600000000000001        2.4184667658168761     
   16.000000000000000        54.400000000000006        2.4437783250977558     
   16.000000000000000        55.200000000000003        2.4585532021816228     
   16.000000000000000        56.000000000000000        2.4654392754085381     
   16.000000000000000        56.800000000000004        2.4667099335632345     
   16.000000000000000        57.600000000000001        2.4626320886356794     
   16.000000000000000        58.400000000000006        2.4514781045472871     
   16.000000000000000        59.200000000000003        2.4407829060389243     
   16.000000000000000        60.000000000000000        2.4233289630544803     
   16.000000000000000        60.800000000000004        2.4019030441008149     
   16.000000000000000        61.600000000000001        2.3773377348343563     
   16.000000000000000        62.400000000000006        2.3453622242679648     
   16.000000000000000        63.200000000000003        2.3112794748218701     
   16.000000000000000        64.000000000000000        2.2715556521151914     
   16.000000000000000        64.799999999999997        2.2278136262093726     
   16.000000000000000        65.600000000000009        2.1800522901900710     
   16.000000000000000        66.400000000000006        2.1289514535402607     
   16.000000000000000        67.200000000000003        2.0754368009819939     
   16.000000000000000        68.000000000000000        2.0258687768275063     
   16.000000000000000        68.799999999999997        1.9795182635200057     
   16.000000000000000        69.600000000000009        1.9392761181864600     
   16.000000000000000        70.400000000000006        1.9063769143799534     
   16.000000000000000        71.200000000000003        1.8833835890652666     
   16.000000000000000        72.000000000000000        1.8651024113867871     
   16.000000000000000        72.799999999999997        1.8572083645258819     
   16.000000000000000        73.600000000000009        1.8558490747977003     
   16.000000000000000        74.400000000000006        1.8600414569186641     
   16.000000000000000        75.200000000000003        1.8686596178344557     
   16.000000000000000        76.000000000000000        1.8778916629641242     
   16.000000000000000        76.800000000000011        1.8910173929604155     
   16.000000000000000        77.600000000000009        1.9028269264712150     
   16.000000000000000        78.400000000000006        1.9156883293813420     
   16.000000000000000        79.200000000000003        1.9261346668406230     
   16.000000000000000        80.000000000000000        1.9347434101217196     
   16.000000000000000        80.800000000000011        1.9413889261398534     
   16.000000000000000        81.600000000000009        1.9426160545634481     
   16.000000000000000        82.400000000000006        1.9484581349875940     
   16.000000000000000        83.200000000000003        1.9502332116967598     
   16.000000000000000        84.000000000000000        1.9506886422460779     
   16.000000000000000        84.800000000000011        1.9517684182822170     
   16.000000000000000        85.600000000000009        1.9518100312889040     
   16.000000000000000        86.400000000000006        1.9526251652511015     
   16.000000000000000        87.200000000000003        1.9540055454166050     
   16.000000000000000        88.000000000000000        1.9551868373255974     
   16.000000000000000        88.800000000000011        1.9577195971634433     
   16.000000000000000        89.600000000000009        1.9590887820929168     
   16.000000000000000        90.400000000000006        1.9609982306379963     
   16.000000000000000        91.200000000000003        1.9627404746279620     
   16.000000000000000        92.000000000000000        1.9632419873767659     
   16.000000000000000        92.800000000000011        1.9627468111739850     
   16.000000000000000        93.600000000000009        1.9606008928498972     
   16.000000000000000        94.400000000000006        1.9572032696694046     
   16.000000000000000        95.200000000000003        1.9527980959327982     
   16.000000000000000        96.000000000000000        1.9451926475750239     
   16.000000000000000        96.800000000000011        1.9349755837565554     
   16.000000000000000        97.600000000000009        1.9223391775869265     
   16.000000000000000        98.400000000000006        1.9074760939459343     
   16.000000000000000        99.200000000000003        1.8901737921694097     
   16.000000000000000        100.00000000000000        1.8705316222024757     
   16.000000000000000        100.80000000000001        1.8502336543485658     
   16.000000000000000        101.60000000000001        1.8310594540290825     
   16.000000000000000        102.40000000000001        1.8143616301882475     

   16.800000000000001       0.80000000000000004        1.8065684188767441     
   16.800000000000001        1.6000000000000001        1.8045604159390809     
   16.800000000000001        2.4000000000000004        1.8154875786472739     
   16.800000000000001        3.2000000000000002        1.8423534214481543     
   16.800000000000001        4.0000000000000000        1.8867387198075993     
   16.800000000000001        4.8000000000000007        1.9498977568787246     
   16.800000000000001        5.6000000000000005        2.0310689080623936     
   16.800000000000001        6.4000000000000004        2.1330137281755714     
   16.800000000000001        7.2000000000000002        2.2468447993048497     
   16.800000000000001        8.0000000000000000        2.3591874232727834     
   16.800000000000001        8.8000000000000007        2.4423394553261093     
   16.800000000000001        9.6000000000000014        2.4799503576241304     
   16.800000000000001        10.400000000000000        2.4842454261452556     
   16.800000000000001        11.200000000000001        2.4766607856791150     
   16.800000000000001        12.000000000000000        2.2950318572462618     
   16.800000000000001        12.800000000000001        1.6345906881367847     
   16.800000000000001        13.600000000000001       0.65580554991457451     
   16.800000000000001        14.400000000000000       0.60615534383173597     
   16.800000000000001        15.200000000000001       0.58176855667859395     
   16.800000000000001        16.000000000000000       0.60620278018559026     
   16.800000000000001        16.800000000000001       0.60763721285660854     
   16.800000000000001        17.600000000000001       0.60816942546213326     
   16.800000000000001        18.400000000000002       0.60155701732254363     
   16.800000000000001        19.200000000000003       0.73271251540124904     
   16.800000000000001        20.000000000000000       0.67836342012315098     
   16.800000000000001        20.800000000000001       0.65137203146139566     
   16.800000000000001        21.600000000000001       0.64366661321167984     
   16.800000000000001        22.400000000000002       0.63373426922086928     
   16.800000000000001        23.200000000000003       0.62667546541823393     
   16.800000000000001        24.000000000000000       0.62233124897103420     
   16.800000000000001        24.800000000000001       0.60537581807227581     
   16.800000000000001        25.600000000000001       0.59410898941751566     
   16.800000000000001        26.400000000000002       0.54405188016770878     
   16.800000000000001        27.200000000000003       0.58938581792326628     
   16.800000000000001        28.000000000000000        1.5528468611972768     
   16.800000000000001        28.800000000000001        1.8991678104370999     
   16.800000000000001        29.600000000000001        2.1540014328043235     
   16.800000000000001        30.400000000000002        2.3140403252480675     
   16.800000000000001        31.200000000000003        2.3900367906745035     
   16.800000000000001        32.000000000000000        2.4000250059459400     
   16.800000000000001        32.800000000000004        2.3602287357560434     
   16.800000000000001        33.600000000000001        2.2902161375586734     
   16.800000000000001        34.399999999999999        2.2008835366013946     
   16.800000000000001        35.200000000000003        2.1051479329601612     
   16.800000000000001        36.000000000000000        2.0123368862162359     
   16.800000000000001        36.800000000000004        1.9302490337002518     
   16.800000000000001        37.600000000000001        1.8626630431909887     
   16.800000000000001        38.400000000000006        1.8127471564059989     
   16.800000000000001        39.200000000000003        1.7779684007847862     
   16.800000000000001        40.000000000000000        1.7580293534209579     
   16.800000000000001        40.800000000000004        1.7513730893095001     
   16.800000000000001        41.600000000000001        1.7562218882180318     
   16.800000000000001        42.400000000000006        1.7708089354542902     
   16.800000000000001        43.200000000000003        1.7940337327917855     
   16.800000000000001        44.000000000000000        1.8239589950051214     
   16.800000000000001        44.800000000000004        1.8617007478054417     
   16.800000000000001        45.600000000000001        1.9061950569891837     
   16.800000000000001        46.400000000000006        1.9570918763673735     
   16.800000000000001        47.200000000000003        2.0145912348366863     
   16.800000000000001        48.000000000000000        2.0780617005628419     
   16.800000000000001        48.800000000000004        2.1469503030520580     
   16.800000000000001        49.600000000000001        2.2105633942370519     
   16.800000000000001        50.400000000000006        2.2832904321782501     
   16.800000000000001        51.200000000000003        2.3464466851992212     
   16.800000000000001        52.000000000000000        2.4018476387329040     
   16.800000000000001        52.800000000000004        2.4383447658876660     
   16.800000000000001        53.600000000000001        2.4649046518558273     
   16.800000000000001        54.400000000000006        2.4768930445719781     
   16.800000000000001        55.200000000000003        2.4799541193753583     
   16.800000000000001        56.000000000000000        2.4749177292328279     
   16.800000000000001        56.800000000000004        2.4679340616212513     
   16.800000000000001        57.600000000000001        2.4574126120462809     
   16.800000000000001        58.400000000000006        2.4467590409303597     
   16.800000000000001        59.200000000000003        2.4331168751586034     
   16.800000000000001        60.000000000000000        2.4176487471258961     
   16.800000000000001        60.800000000000004        2.4002419275256601     
   16.800000000000001        61.600000000000001        2.3801384223343818     
   16.800000000000001        62.400000000000006        2.3598404793721754     
   16.800000000000001        63.200000000000003        2.3343323777555454     
   16.800000000000001        64.000000000000000        2.3066876058661814     
   16.800000000000001        64.799999999999997        2.2720742839914303     
   16.800000000000001        65.600000000000009        2.2302961196713942     
   16.800000000000001        66.400000000000006        2.1812915441713443     
   16.800000000000001        67.200000000000003        2.1268532625046630     
   16.800000000000001        68.000000000000000        2.0700690973828295     
   16.800000000000001        68.799999999999997        2.0160033351216629     
   16.800000000000001        69.600000000000009        1.9668077076070167     
   16.800000000000001        70.400000000000006        1.9254514135857443     
   16.800000000000001        71.200000000000003        1.8922267781433950     
   16.800000000000001        72.000000000000000        1.8674218300004566     
   16.800000000000001        72.799999999999997        1.8512321459392238     
   16.800000000000001        73.600000000000009        1.8434022496221558     
   16.800000000000001        74.400000000000006        1.8418456019477580     
   16.800000000000001        75.200000000000003        1.8476688730662965     
   16.800000000000001        76.000000000000000        1.8554569517606352     
   16.800000000000001        76.800000000000011        1.8662392255397768     
   16.800000000000001        77.600000000000009        1.8784128549004071     
   16.800000000000001        78.400000000000006        1.8910732556442373     
   16.800000000000001        79.200000000000003        1.9024465141000058     
   16.800000000000001        80.000000000000000        1.9118633294595844     
   16.800000000000001        80.800000000000011        1.9202551306822575     
   16.800000000000001        81.600000000000009        1.9273261778282835     
   16.800000000000001        82.400000000000006        1.9311416216662687     
   16.800000000000001        83.200000000000003        1.9343029802819425     
   16.800000000000001        84.000000000000000        1.9363255226780693     
   16.800000000000001        84.800000000000011        1.9394901163925866     
   16.800000000000001        85.600000000000009        1.9417410634559422     
   16.800000000000001        86.400000000000006        1.9432635332213912     
   16.800000000000001        87.200000000000003        1.9471667861559276     
   16.800000000000001        88.000000000000000        1.9506814606917016     
   16.800000000000001        88.800000000000011        1.9546078690604178     
   16.800000000000001        89.600000000000009        1.9585463294040992     
   16.800000000000001        90.400000000000006        1.9620657177369309     
   16.800000000000001        91.200000000000003        1.9647745370335810     
   16.800000000000001        92.000000000000000        1.9673652559637504     
   16.800000000000001        92.800000000000011        1.9683460608599095     
   16.800000000000001        93.600000000000009        1.9679161161963019     
   16.800000000000001        94.400000000000006        1.9653497939541049     
   16.800000000000001        95.200000000000003        1.9595350711248207     
   16.800000000000001        96.000000000000000        1.9528691415959953     
   16.800000000000001        96.800000000000011        1.9432919712651717     
   16.800000000000001        97.600000000000009        1.9302055932688147     
   16.800000000000001        98.400000000000006        1.9148492934274495     
   16.800000000000001        99.200000000000003        1.8968393803206021     
   16.800000000000001        100.00000000000000        1.8766112512081172     
   16.800000000000001        100.80000000000001        1.8554821609189029     
   16.800000000000001        101.60000000000001        1.8358135986455377     
   16.800000000000001        102.40000000000001        1.8172972955272457     

   17.600000000000001       0.80000000000000004        1.8104951963036877     
   17.600000000000001        1.6000000000000001        1.8065979704160797     
   17.600000000000001        2.4000000000000004        1.8168477537130874     
   17.600000000000001        3.2000000000000002        1.8442147723680522     
   17.600000000000001        4.0000000000000000        1.8882063139300684     
   17.600000000000001        4.8000000000000007        1.9496574585787079     
   17.600000000000001        5.6000000000000005        2.0284989052561277     
   17.600000000000001        6.4000000000000004        2.1247920102080142     
   17.600000000000001        7.2000000000000002        2.2351285887702037     
   17.600000000000001        8.0000000000000000        2.3437937848650972     
   17.600000000000001        8.8000000000000007        2.4299659555231190     
   17.600000000000001        9.6000000000000014        2.4734338935905416     
   17.600000000000001        10.400000000000000        2.4790416329362994     
   17.600000000000001        11.200000000000001        2.4580876894495334     
   17.600000000000001        12.000000000000000        2.2562054800462668     
   17.600000000000001        12.800000000000001        1.5960225767968144     
   17.600000000000001        13.600000000000001       0.74632159316559954     
   17.600000000000001        14.400000000000000       0.59190209721444076     
   17.600000000000001        15.200000000000001       0.58315299547485799     
   17.600000000000001        16.000000000000000       0.60690788296824205     
   17.600000000000001        16.800000000000001       0.60513809533061347     
   17.600000000000001        17.600000000000001       0.62487803022643518     
   17.600000000000001        18.400000000000002       0.69642954552783165     
   17.600000000000001        19.200000000000003       0.57986267153892179     
   17.600000000000001        20.000000000000000       0.59913088132686865     
   17.600000000000001        20.800000000000001       0.60179603552677219     
   17.600000000000001        21.600000000000001       0.59995668538073765     
   17.600000000000001        22.400000000000002       0.60360589393223307     
   17.600000000000001        23.200000000000003       0.61016185268014045     
   17.600000000000001        24.000000000000000       0.60762488815273230     
   17.600000000000001        24.800000000000001       0.59917760573051471     
   17.600000000000001        25.600000000000001       0.58719068847717537     
   17.600000000000001        26.400000000000002       0.53651494296954494     
   17.600000000000001        27.200000000000003       0.58195778661509756     
   17.600000000000001        28.000000000000000        1.5525915742733700     
   17.600000000000001        28.800000000000001        1.8938980633878821     
   17.600000000000001        29.600000000000001        2.1468553443457088     
   17.600000000000001        30.400000000000002        2.3063017060098088     
   17.600000000000001        31.200000000000003        2.3825648796511310     
   17.600000000000001        32.000000000000000        2.3939190615455916     
   17.600000000000001        32.800000000000004        2.3552879961562345     
   17.600000000000001        33.600000000000001        2.2838822301408639     
   17.600000000000001        34.399999999999999        2.1939541448607414     
   17.600000000000001        35.200000000000003        2.0987172269108600     
   17.600000000000001        36.000000000000000        2.0056637551444121     
   17.600000000000001        36.800000000000004        1.9227721010757390     
   17.600000000000001        37.600000000000001        1.8547547387629506     
   17.600000000000001        38.400000000000006        1.8034636841632092     
   17.600000000000001        39.200000000000003        1.7684523088217738     
   17.600000000000001        40.000000000000000        1.7472473921509639     
   17.600000000000001        40.800000000000004        1.7433920930610527     
   17.600000000000001        41.600000000000001        1.7475260188611643     
   17.600000000000001        42.400000000000006        1.7653070477192816     
   17.600000000000001        43.200000000000003        1.7910205610443732     
   17.600000000000001        44.000000000000000        1.8259716888025490     
   17.600000000000001        44.800000000000004        1.8691448763416505     
   17.600000000000001        45.600000000000001        1.9200473434362135     
   17.600000000000001        46.400000000000006        1.9784322277716622     
   17.600000000000001        47.200000000000003        2.0444258945117300     
   17.600000000000001        48.000000000000000        2.1135795736235812     
   17.600000000000001        48.800000000000004        2.1903500216638974     
   17.600000000000001        49.600000000000001        2.2657899780228479     
   17.600000000000001        50.400000000000006        2.3366385868763540     
   17.600000000000001        51.200000000000003        2.3966379448550827     
   17.600000000000001        52.000000000000000        2.4389641048242434     
   17.600000000000001        52.800000000000004        2.4590382461569558     
   17.600000000000001        53.600000000000001        2.4590461630990030     
   17.600000000000001        54.400000000000006        2.4469522122721012     
   17.600000000000001        55.200000000000003        2.4292334515077920     
   17.600000000000001        56.000000000000000        2.4109998418069862     
   17.600000000000001        56.800000000000004        2.3944546896898395     
   17.600000000000001        57.600000000000001        2.3801610251580070     
   17.600000000000001        58.400000000000006        2.3658801356078416     
   17.600000000000001        59.200000000000003        2.3530728201078541     
   17.600000000000001        60.000000000000000        2.3412395179890857     
   17.600000000000001        60.800000000000004        2.3278172368206227     
   17.600000000000001        61.600000000000001        2.3174962460273734     
   17.600000000000001        62.400000000000006        2.3067116345012395     
   17.600000000000001        63.200000000000003        2.2998329082475513     
   17.600000000000001        64.000000000000000        2.2936890722941077     
   17.600000000000001        64.799999999999997        2.2820048049610229     
   17.600000000000001        65.600000000000009        2.2581062870325126     
   17.600000000000001        66.400000000000006        2.2196512611400578     
   17.600000000000001        67.200000000000003        2.1693259038899235     
   17.600000000000001        68.000000000000000        2.1106003257214199     
   17.600000000000001        68.799999999999997        2.0507834441402437     
   17.600000000000001        69.600000000000009        1.9945153486811253     
   17.600000000000001        70.400000000000006        1.9450721153700186     
   17.600000000000001        71.200000000000003        1.9034273798318635     
   17.600000000000001        72.000000000000000        1.8703637531402326     
   17.600000000000001        72.799999999999997        1.8477280700233893     
   17.600000000000001        73.600000000000009        1.8332613901863826     
   17.600000000000001        74.400000000000006        1.8269502875559178     
   17.600000000000001        75.200000000000003        1.8285191352402113     
   17.600000000000001        76.000000000000000        1.8350843669001540     
   17.600000000000001        76.800000000000011        1.8450804211803535     
   17.600000000000001        77.600000000000009        1.8569748025222164     
   17.600000000000001        78.400000000000006        1.8690832950659098     
   17.600000000000001        79.200000000000003        1.8823673874907150     
   17.600000000000001        80.000000000000000        1.8920527224687462     
   17.600000000000001        80.800000000000011        1.9014820213117376     
   17.600000000000001        81.600000000000009        1.9106559512025150     
   17.600000000000001        82.400000000000006        1.9165536236112946     
   17.600000000000001        83.200000000000003        1.9215157681411861     
   17.600000000000001        84.000000000000000        1.9254156012330481     
   17.600000000000001        84.800000000000011        1.9290415030865640     
   17.600000000000001        85.600000000000009        1.9329572171864797     
   17.600000000000001        86.400000000000006        1.9371205368869122     
   17.600000000000001        87.200000000000003        1.9405115055236954     
   17.600000000000001        88.000000000000000        1.9457474952743568     
   17.600000000000001        88.800000000000011        1.9514773048491980     
   17.600000000000001        89.600000000000009        1.9560572459639689     
   17.600000000000001        90.400000000000006        1.9611549065855685     
   17.600000000000001        91.200000000000003        1.9648795216945087     
   17.600000000000001        92.000000000000000        1.9687780760009377     
   17.600000000000001        92.800000000000011        1.9710203313479426     
   17.600000000000001        93.600000000000009        1.9714204242898876     
   17.600000000000001        94.400000000000006        1.9699806645305948     
   17.600000000000001        95.200000000000003        1.9659854984279685     
   17.600000000000001        96.000000000000000        1.9583295190373764     
   17.600000000000001        96.800000000000011        1.9487103785053359     
   17.600000000000001        97.600000000000009        1.9364021378061431     
   17.600000000000001        98.400000000000006        1.9209818766201199     
   17.600000000000001        99.200000000000003        1.9026724836199189     
   17.600000000000001        100.00000000000000        1.8828292869841783     
   17.600000000000001        100.80000000000001        1.8606202862578314     
   17.600000000000001        101.60000000000001        1.8398332600098501     
   17.600000000000001        102.40000000000001        1.8222446227869633     

   18.400000000000002       0.80000000000000004        1.8115187064521627     
   18.400000000000002        1.6000000000000001        1.8102927523170282     
   18.400000000000002        2.4000000000000004        1.8194982459679745     
   18.400000000000002        3.2000000000000002        1.8441590173278053     
   18.400000000000002        4.0000000000000000        1.8863754708873772     
   18.400000000000002        4.8000000000000007        1.9462953923778132     
   18.400000000000002        5.6000000000000005        2.0218798289848925     
   18.400000000000002        6.4000000000000004        2.1126364891052538     
   18.400000000000002        7.2000000000000002        2.2131866264135618     
   18.400000000000002        8.0000000000000000        2.3200767508873992     
   18.400000000000002        8.8000000000000007        2.4096746182019375     
   18.400000000000002        9.6000000000000014        2.4624207200125299     
   18.400000000000002        10.400000000000000        2.4741469697153802     
   18.400000000000002        11.200000000000001        2.4549735974335647     
   18.400000000000002        12.000000000000000        2.2255658677014036     
   18.400000000000002        12.800000000000001        1.5731456954350020     
   18.400000000000002        13.600000000000001       0.76005553094055156     
   18.400000000000002        14.400000000000000       0.60380101384931684     
   18.400000000000002        15.200000000000001       0.57984835956981484     
   18.400000000000002        16.000000000000000       0.59618753088106613     
   18.400000000000002        16.800000000000001       0.62830954396860350     
   18.400000000000002        17.600000000000001       0.78958326020829217     
   18.400000000000002        18.400000000000002       0.45894844231867105     
   18.400000000000002        19.200000000000003       0.54477551746691077     
   18.400000000000002        20.000000000000000       0.59678992411608489     
   18.400000000000002        20.800000000000001       0.60748990401986469     
   18.400000000000002        21.600000000000001       0.60679813245715686     
   18.400000000000002        22.400000000000002       0.60267141946073888     
   18.400000000000002        23.200000000000003       0.60266675230292677     
   18.400000000000002        24.000000000000000       0.59906047459982592     
   18.400000000000002        24.800000000000001       0.59358424247724151     
   18.400000000000002        25.600000000000001       0.57434052084868670     
   18.400000000000002        26.400000000000002       0.52877216943241767     
   18.400000000000002        27.200000000000003       0.57602246312088423     
   18.400000000000002        28.000000000000000        1.5554994520427843     
   18.400000000000002        28.800000000000001        1.8940406449384799     
   18.400000000000002        29.600000000000001        2.1436999615219117     
   18.400000000000002        30.400000000000002        2.3022212422544652     
   18.400000000000002        31.200000000000003        2.3778970389945138     
   18.400000000000002        32.000000000000000        2.3881081328066194     
   18.400000000000002        32.800000000000004        2.3481558272937741     
   18.400000000000002        33.600000000000001        2.2770791049682617     
   18.400000000000002        34.399999999999999        2.1874072981249637     
   18.400000000000002        35.200000000000003        2.0910933559060494     
   18.400000000000002        36.000000000000000        1.9982088762623937     
   18.400000000000002        36.800000000000004        1.9152202909812901     
   18.400000000000002        37.600000000000001        1.8473683536001240     
   18.400000000000002        38.400000000000006        1.7953971087050455     
   18.400000000000002        39.200000000000003        1.7601858298797426     
   18.400000000000002        40.000000000000000        1.7401365816458638     
   18.400000000000002        40.800000000000004        1.7371782632941066     
   18.400000000000002        41.600000000000001        1.7444424568380941     
   18.400000000000002        42.400000000000006        1.7623675356321387     
   18.400000000000002        43.200000000000003        1.7922284512138178     
   18.400000000000002        44.000000000000000        1.8317617744331314     
   18.400000000000002        44.800000000000004        1.8801880550823533     
   18.400000000000002        45.600000000000001        1.9374151072100583     
   18.400000000000002        46.400000000000006        2.0029857976591683     
   18.400000000000002        47.200000000000003        2.0734320582731192     
   18.400000000000002        48.000000000000000        2.1521645371162714     
   18.400000000000002        48.800000000000004        2.2322138587880476     
   18.400000000000002        49.600000000000001        2.3097556269221231     
   18.400000000000002        50.400000000000006        2.3765566962239917     
   18.400000000000002        51.200000000000003        2.4226009542891291     
   18.400000000000002        52.000000000000000        2.4379682378596592     
   18.400000000000002        52.800000000000004        2.4204582712629876     
   18.400000000000002        53.600000000000001        2.3748600367616257     
   18.400000000000002        54.400000000000006        2.3222893584447113     
   18.400000000000002        55.200000000000003        2.2778261671014035     
   18.400000000000002        56.000000000000000        2.2465430316031076     
   18.400000000000002        56.800000000000004        2.2257235538770357     
   18.400000000000002        57.600000000000001        2.2082515679683530     
   18.400000000000002        58.400000000000006        2.1937276281047415     
   18.400000000000002        59.200000000000003        2.1834439217636286     
   18.400000000000002        60.000000000000000        2.1743636912178537     
   18.400000000000002        60.800000000000004        2.1676045014373688     
   18.400000000000002        61.600000000000001        2.1615270500980448     
   18.400000000000002        62.400000000000006        2.1658292571682933     
   18.400000000000002        63.200000000000003        2.1836674970892460     
   18.400000000000002        64.000000000000000        2.2148721455819023     
   18.400000000000002        64.799999999999997        2.2426710890544395     
   18.400000000000002        65.600000000000009        2.2552051682127057     
   18.400000000000002        66.400000000000006        2.2398642854986237     
   18.400000000000002        67.200000000000003        2.2006837735857743     
   18.400000000000002        68.000000000000000        2.1461509671912076     
   18.400000000000002        68.799999999999997        2.0834098700866073     
   18.400000000000002        69.600000000000009        2.0237284862832583     
   18.400000000000002        70.400000000000006        1.9663992868934426     
   18.400000000000002        71.200000000000003        1.9175508218324846     
   18.400000000000002        72.000000000000000        1.8777635946186912     
   18.400000000000002        72.799999999999997        1.8478520120238562     
   18.400000000000002        73.600000000000009        1.8280583321058650     
   18.400000000000002        74.400000000000006        1.8175768738066487     
   18.400000000000002        75.200000000000003        1.8156145144320577     
   18.400000000000002        76.000000000000000        1.8215925947560430     
   18.400000000000002        76.800000000000011        1.8292542587120961     
   18.400000000000002        77.600000000000009        1.8408233273077781     
   18.400000000000002        78.400000000000006        1.8534072798665528     
   18.400000000000002        79.200000000000003        1.8660051875436463     
   18.400000000000002        80.000000000000000        1.8792351877360296     
   18.400000000000002        80.800000000000011        1.8898085646384652     
   18.400000000000002        81.600000000000009        1.9004000237353538     
   18.400000000000002        82.400000000000006        1.9055372453980493     
   18.400000000000002        83.200000000000003        1.9117903309717657     
   18.400000000000002        84.000000000000000        1.9185428942240412     
   18.400000000000002        84.800000000000011        1.9239917371188191     
   18.400000000000002        85.600000000000009        1.9280401759871137     
   18.400000000000002        86.400000000000006        1.9324520789179331     
   18.400000000000002        87.200000000000003        1.9372464189092133     
   18.400000000000002        88.000000000000000        1.9415936569285503     
   18.400000000000002        88.800000000000011        1.9469639513010792     
   18.400000000000002        89.600000000000009        1.9532462753905269     
   18.400000000000002        90.400000000000006        1.9588945540812233     
   18.400000000000002        91.200000000000003        1.9638258283479872     
   18.400000000000002        92.000000000000000        1.9677574603338113     
   18.400000000000002        92.800000000000011        1.9704566062737274     
   18.400000000000002        93.600000000000009        1.9710992194546419     
   18.400000000000002        94.400000000000006        1.9715387846145644     
   18.400000000000002        95.200000000000003        1.9671896672261588     
   18.400000000000002        96.000000000000000        1.9610968786602716     
   18.400000000000002        96.800000000000011        1.9521697784669008     
   18.400000000000002        97.600000000000009        1.9402589709643472     
   18.400000000000002        98.400000000000006        1.9249237527468286     
   18.400000000000002        99.200000000000003        1.9068467791216481     
   18.400000000000002        100.00000000000000        1.8856557470510829     
   18.400000000000002        100.80000000000001        1.8643349873491086     
   18.400000000000002        101.60000000000001        1.8433452986233432     
   18.400000000000002        102.40000000000001        1.8259444039219259     

   19.200000000000003       0.80000000000000004        1.8154543250434738     
   19.200000000000003        1.6000000000000001        1.8120389883646839     
   19.200000000000003        2.4000000000000004        1.8192275674304252     
   19.200000000000003        3.2000000000000002        1.8423146517330005     
   19.200000000000003        4.0000000000000000        1.8818475285500922     
   19.200000000000003        4.8000000000000007        1.9383252759784155     
   19.200000000000003        5.6000000000000005        2.0103359018415277     
   19.200000000000003        6.4000000000000004        2.0947140298580282     
   19.200000000000003        7.2000000000000002        2.1899600092063460     
   19.200000000000003        8.0000000000000000        2.2902830540352745     
   19.200000000000003        8.8000000000000007        2.3796610967549530     
   19.200000000000003        9.6000000000000014        2.4461235644701098     
   19.200000000000003        10.400000000000000        2.4759946944149815     
   19.200000000000003        11.200000000000001        2.4375094132825383     
   19.200000000000003        12.000000000000000        2.2188893407484276     
   19.200000000000003        12.800000000000001        1.6664513681937898     
   19.200000000000003        13.600000000000001       0.64890535623939438     
   19.200000000000003        14.400000000000000       0.72402773878197457     
   19.200000000000003        15.200000000000001       0.60198581005599516     
   19.200000000000003        16.000000000000000       0.60414280652897645     
   19.200000000000003        16.800000000000001       0.70235003877571645     
   19.200000000000003        17.600000000000001       0.63703198970441377     
   19.200000000000003        18.400000000000002       0.70348615326608477     
   19.200000000000003        19.200000000000003       0.75545945276523563     
   19.200000000000003        20.000000000000000       0.43998554511878529     
   19.200000000000003        20.800000000000001       0.55376969684161714     
   19.200000000000003        21.600000000000001       0.58323436972425491     
   19.200000000000003        22.400000000000002       0.58233417939529197     
   19.200000000000003        23.200000000000003       0.58028431129465652     
   19.200000000000003        24.000000000000000       0.58021439633234440     
   19.200000000000003        24.800000000000001       0.57641610023397416     
   19.200000000000003        25.600000000000001       0.56723258287991607     
   19.200000000000003        26.400000000000002       0.52153822087209534     
   19.200000000000003        27.200000000000003       0.57121488513973362     
   19.200000000000003        28.000000000000000        1.5588983558000127     
   19.200000000000003        28.800000000000001        1.8987691952607759     
   19.200000000000003        29.600000000000001        2.1483469434033169     
   19.200000000000003        30.400000000000002        2.3037584896749639     
   19.200000000000003        31.200000000000003        2.3774643609012585     
   19.200000000000003        32.000000000000000        2.3841725892587329     
   19.200000000000003        32.800000000000004        2.3435856216806434     
   19.200000000000003        33.600000000000001        2.2705674028030671     
   19.200000000000003        34.399999999999999        2.1800294829170928     
   19.200000000000003        35.200000000000003        2.0834823460776217     
   19.200000000000003        36.000000000000000        1.9892641895210077     
   19.200000000000003        36.800000000000004        1.9091141479990521     
   19.200000000000003        37.600000000000001        1.8403426080100369     
   19.200000000000003        38.400000000000006        1.7897107860111683     
   19.200000000000003        39.200000000000003        1.7550688405675905     
   19.200000000000003        40.000000000000000        1.7363023449379096     
   19.200000000000003        40.800000000000004        1.7322483601150633     
   19.200000000000003        41.600000000000001        1.7403407658551433     
   19.200000000000003        42.400000000000006        1.7629609789568572     
   19.200000000000003        43.200000000000003        1.7965876007600201     
   19.200000000000003        44.000000000000000        1.8399974515955362     
   19.200000000000003        44.800000000000004        1.8941251394410061     
   19.200000000000003        45.600000000000001        1.9575149916589938     
   19.200000000000003        46.400000000000006        2.0295947882936862     
   19.200000000000003        47.200000000000003        2.1059911050657107     
   19.200000000000003        48.000000000000000        2.1878875573832395     
   19.200000000000003        48.800000000000004        2.2687336381393659     
   19.200000000000003        49.600000000000001        2.3426926569991151     
   19.200000000000003        50.400000000000006        2.3963451807645231     
   19.200000000000003        51.200000000000003        2.4153453191529901     
   19.200000000000003        52.000000000000000        2.3858309664135384     
   19.200000000000003        52.800000000000004        2.3012615034014554     
   19.200000000000003        53.600000000000001        2.1767047984526791     
   19.200000000000003        54.400000000000006        2.0590585609180772     
   19.200000000000003        55.200000000000003        1.9857143083675679     
   19.200000000000003        56.000000000000000        1.9511270661467193     
   19.200000000000003        56.800000000000004        1.9337606818473343     
   19.200000000000003        57.600000000000001        1.9216870642092569     
   19.200000000000003        58.400000000000006        1.9134579844735904     
   19.200000000000003        59.200000000000003        1.9074812105079060     
   19.200000000000003        60.000000000000000        1.9027353667415325     
   19.200000000000003        60.800000000000004        1.8995242399970196     
   19.200000000000003        61.600000000000001        1.8995838816044663     
   19.200000000000003        62.400000000000006        1.9098234792120043     
   19.200000000000003        63.200000000000003        1.9554706149687193     
   19.200000000000003        64.000000000000000        2.0497369604548319     
   19.200000000000003        64.799999999999997        2.1541282900957661     
   19.200000000000003        65.600000000000009        2.2213439981085181     
   19.200000000000003        66.400000000000006        2.2399760708531775     
   19.200000000000003        67.200000000000003        2.2195346540662397     
   19.200000000000003        68.000000000000000        2.1743820235239588     
   19.200000000000003        68.799999999999997        2.1145308447543516     
   19.200000000000003        69.600000000000009        2.0504488581754994     
   19.200000000000003        70.400000000000006        1.9903725468170774     
   19.200000000000003        71.200000000000003        1.9358096282426920     
   19.200000000000003        72.000000000000000        1.8893966361093633     
   19.200000000000003        72.799999999999997        1.8547886564318701     
   19.200000000000003        73.600000000000009        1.8299886023386749     
   19.200000000000003        74.400000000000006        1.8160611130882958     
   19.200000000000003        75.200000000000003        1.8110740310525464     
   19.200000000000003        76.000000000000000        1.8131852914430087     
   19.200000000000003        76.800000000000011        1.8229136984879550     
   19.200000000000003        77.600000000000009        1.8341188255822096     
   19.200000000000003        78.400000000000006        1.8475037361869620     
   19.200000000000003        79.200000000000003        1.8622918222271483     
   19.200000000000003        80.000000000000000        1.8786847575763341     
   19.200000000000003        80.800000000000011        1.8892752357710798     
   19.200000000000003        81.600000000000009        1.8999602988360156     
   19.200000000000003        82.400000000000006        1.9082212297555805     
   19.200000000000003        83.200000000000003        1.9153628560832274     
   19.200000000000003        84.000000000000000        1.9208855016284279     
   19.200000000000003        84.800000000000011        1.9253911898539506     
   19.200000000000003        85.600000000000009        1.9300626466740956     
   19.200000000000003        86.400000000000006        1.9330797588934203     
   19.200000000000003        87.200000000000003        1.9373687802445958     
   19.200000000000003        88.000000000000000        1.9419745468239389     
   19.200000000000003        88.800000000000011        1.9466097092416019     
   19.200000000000003        89.600000000000009        1.9512882802938782     
   19.200000000000003        90.400000000000006        1.9564961167057804     
   19.200000000000003        91.200000000000003        1.9594752155492814     
   19.200000000000003        92.000000000000000        1.9648520224690342     
   19.200000000000003        92.800000000000011        1.9683342712987668     
   19.200000000000003        93.600000000000009        1.9694422495669488     
   19.200000000000003        94.400000000000006        1.9685224020281868     
   19.200000000000003        95.200000000000003        1.9661436190828654     
   19.200000000000003        96.000000000000000        1.9607523025510523     
   19.200000000000003        96.800000000000011        1.9525661636702789     
   19.200000000000003        97.600000000000009        1.9426470008659640     
   19.200000000000003        98.400000000000006        1.9272528378980773     
   19.200000000000003        99.200000000000003        1.9091350880148172     
   19.200000000000003        100.00000000000000        1.8901395277673754     
   19.200000000000003        100.80000000000001        1.8696051096911248     
   19.200000000000003        101.60000000000001        1.8466743183673247     
   19.200000000000003        102.40000000000001        1.8284901000031031     

   20.000000000000000       0.80000000000000004        1.8168018715727183     
   20.000000000000000        1.6000000000000001        1.8109884402964040     
   20.000000000000000        2.4000000000000004        1.8170427934779305     
   20.000000000000000        3.2000000000000002        1.8380910092661311     
   20.000000000000000        4.0000000000000000        1.8747288555234469     
   20.000000000000000        4.8000000000000007        1.9268567621086981     
   20.000000000000000        5.6000000000000005        1.9941692753842002     
   20.000000000000000        6.4000000000000004        2.0728661772077497     
   20.000000000000000        7.2000000000000002        2.1597527817437014     
   20.000000000000000        8.0000000000000000        2.2506396949806979     
   20.000000000000000        8.8000000000000007        2.3373489556149041     
   20.000000000000000        9.6000000000000014        2.4072536492756504     
   20.000000000000000        10.400000000000000        2.4424175787823232     
   20.000000000000000        11.200000000000001        2.4050243871835653     
   20.000000000000000        12.000000000000000        2.2292851234436402     
   20.000000000000000        12.800000000000001        1.8566121887153486     
   20.000000000000000        13.600000000000001        1.4503911719910847     
   20.000000000000000        14.400000000000000       0.61794657103333850     
   20.000000000000000        15.200000000000001       0.65498278117826325     
   20.000000000000000        16.000000000000000       0.69057715843810819     
   20.000000000000000        16.800000000000001       0.57743129511396507     
   20.000000000000000        17.600000000000001       0.57605918628656716     
   20.000000000000000        18.400000000000002       0.58139565228026469     
   20.000000000000000        19.200000000000003       0.59491347762968161     
   20.000000000000000        20.000000000000000       0.70983704163592265     
   20.000000000000000        20.800000000000001       0.42323276012339417     
   20.000000000000000        21.600000000000001       0.53875801489037267     
   20.000000000000000        22.400000000000002       0.56520006385529153     
   20.000000000000000        23.200000000000003       0.56483840925794349     
   20.000000000000000        24.000000000000000       0.56207603886972124     
   20.000000000000000        24.800000000000001       0.55986867446439681     
   20.000000000000000        25.600000000000001       0.55443433836018485     
   20.000000000000000        26.400000000000002       0.50902853199693543     
   20.000000000000000        27.200000000000003       0.56198490482733832     
   20.000000000000000        28.000000000000000        1.5547159412450622     
   20.000000000000000        28.800000000000001        1.9175901604948693     
   20.000000000000000        29.600000000000001        2.1679795415690921     
   20.000000000000000        30.400000000000002        2.3171766090272361     
   20.000000000000000        31.200000000000003        2.3827393475352898     
   20.000000000000000        32.000000000000000        2.3843876353951803     
   20.000000000000000        32.800000000000004        2.3399530863222968     
   20.000000000000000        33.600000000000001        2.2645758263842310     
   20.000000000000000        34.399999999999999        2.1735288706000722     
   20.000000000000000        35.200000000000003        2.0768322618558170     
   20.000000000000000        36.000000000000000        1.9837915333237341     
   20.000000000000000        36.800000000000004        1.9036614872203705     
   20.000000000000000        37.600000000000001        1.8369571366160993     
   20.000000000000000        38.400000000000006        1.7866711550788381     
   20.000000000000000        39.200000000000003        1.7531597644173933     
   20.000000000000000        40.000000000000000        1.7347317022505291     
   20.000000000000000        40.800000000000004        1.7313332280378240     
   20.000000000000000        41.600000000000001        1.7426711607100169     
   20.000000000000000        42.400000000000006        1.7668919942298615     
   20.000000000000000        43.200000000000003        1.8033920664609540     
   20.000000000000000        44.000000000000000        1.8518057450988632     
   20.000000000000000        44.800000000000004        1.9109704006941575     
   20.000000000000000        45.600000000000001        1.9796526944357249     
   20.000000000000000        46.400000000000006        2.0551984928861557     
   20.000000000000000        47.200000000000003        2.1384438716897822     
   20.000000000000000        48.000000000000000        2.2194556182137202     
   20.000000000000000        48.800000000000004        2.2984842725728085     
   20.000000000000000        49.600000000000001        2.3630507600535489     
   20.000000000000000        50.400000000000006        2.3941621572631413     
   20.000000000000000        51.200000000000003        2.3724516645470550     
   20.000000000000000        52.000000000000000        2.2768780427829589     
   20.000000000000000        52.800000000000004        2.1054396538217377     
   20.000000000000000        53.600000000000001        1.8615171100212162     
   20.000000000000000        54.400000000000006        1.6107452668253541     
   20.000000000000000        55.200000000000003        1.5470019576213312     
   20.000000000000000        56.000000000000000        1.5437954619701457     
   20.000000000000000        56.800000000000004        1.5431338895475011     
   20.000000000000000        57.600000000000001        1.5421829053122214     
   20.000000000000000        58.400000000000006        1.5488800991886766     
   20.000000000000000        59.200000000000003        1.5476516800329048     
   20.000000000000000        60.000000000000000        1.5522389481591174     
   20.000000000000000        60.800000000000004        1.5538237932159762     
   20.000000000000000        61.600000000000001        1.5556010063465588     
   20.000000000000000        62.400000000000006        1.5537728957371664     
   20.000000000000000        63.200000000000003        1.5736379235288385     
   20.000000000000000        64.000000000000000        1.7918560244916515     
   20.000000000000000        64.799999999999997        2.0268264942143817     
   20.000000000000000        65.600000000000009        2.1680555301533304     
   20.000000000000000        66.400000000000006        2.2284742896394585     
   20.000000000000000        67.200000000000003        2.2313555483236569     
   20.000000000000000        68.000000000000000        2.1982343937210342     
   20.000000000000000        68.799999999999997        2.1431653665564254     
   20.000000000000000        69.600000000000009        2.0805637634649257     
   20.000000000000000        70.400000000000006        2.0176593103744884     
   20.000000000000000        71.200000000000003        1.9594880289152985     
   20.000000000000000        72.000000000000000        1.9097049745136070     
   20.000000000000000        72.799999999999997        1.8701840976499609     
   20.000000000000000        73.600000000000009        1.8420929781334676     
   20.000000000000000        74.400000000000006        1.8249159506498260     
   20.000000000000000        75.200000000000003        1.8179168278028408     
   20.000000000000000        76.000000000000000        1.8201683720691300     
   20.000000000000000        76.800000000000011        1.8284128278082101     
   20.000000000000000        77.600000000000009        1.8409678600225914     
   20.000000000000000        78.400000000000006        1.8564404308265603     
   20.000000000000000        79.200000000000003        1.8721259773776848     
   20.000000000000000        80.000000000000000        1.8873270536452991     
   20.000000000000000        80.800000000000011        1.9010785020392058     
   20.000000000000000        81.600000000000009        1.9127800426628236     
   20.000000000000000        82.400000000000006        1.9221852154814112     
   20.000000000000000        83.200000000000003        1.9293269761260416     
   20.000000000000000        84.000000000000000        1.9337550826243686     
   20.000000000000000        84.800000000000011        1.9405928424035124     
   20.000000000000000        85.600000000000009        1.9416935820896202     
   20.000000000000000        86.400000000000006        1.9433307615705535     
   20.000000000000000        87.200000000000003        1.9463919907582725     
   20.000000000000000        88.000000000000000        1.9471660894507605     
   20.000000000000000        88.800000000000011        1.9509589430486036     
   20.000000000000000        89.600000000000009        1.9522472735118306     
   20.000000000000000        90.400000000000006        1.9553053897429107     
   20.000000000000000        91.200000000000003        1.9582929868834615     
   20.000000000000000        92.000000000000000        1.9609291893073051     
   20.000000000000000        92.800000000000011        1.9634042502229558     
   20.000000000000000        93.600000000000009        1.9645135850058253     
   20.000000000000000        94.400000000000006        1.9641971295626537     
   20.000000000000000        95.200000000000003        1.9622779165016027     
   20.000000000000000        96.000000000000000        1.9573242743735180     
   20.000000000000000        96.800000000000011        1.9513024627344759     
   20.000000000000000        97.600000000000009        1.9394116933455103     
   20.000000000000000        98.400000000000006        1.9262045182259839     
   20.000000000000000        99.200000000000003        1.9099904471547764     
   20.000000000000000        100.00000000000000        1.8911962206090966     
   20.000000000000000        100.80000000000001        1.8699035170658889     
   20.000000000000000        101.60000000000001        1.8487122337604414     
   20.000000000000000        102.40000000000001        1.8297535975353068     

   20.800000000000001       0.80000000000000004        1.8170949680305195     
   20.800000000000001        1.6000000000000001        1.8090831928693543     
   20.800000000000001        2.4000000000000004        1.8142158606949670     
   20.800000000000001        3.2000000000000002        1.8316478595651524     
   20.800000000000001        4.0000000000000000        1.8643276734570398     
   20.800000000000001        4.8000000000000007        1.9132962491773386     
   20.800000000000001        5.6000000000000005        1.9739195006853401     
   20.800000000000001        6.4000000000000004        2.0471031250818914     
   20.800000000000001        7.2000000000000002        2.1273395905583112     
   20.800000000000001        8.0000000000000000        2.2084516974401995     
   20.800000000000001        8.8000000000000007        2.2867848854799617     
   20.800000000000001        9.6000000000000014        2.3514337168370578     
   20.800000000000001        10.400000000000000        2.3858392373944310     
   20.800000000000001        11.200000000000001        2.3593865063869126     
   20.800000000000001        12.000000000000000        2.2354044541237967     
   20.800000000000001        12.800000000000001        1.9879233175186035     
   20.800000000000001        13.600000000000001        1.5329234684669453     
   20.800000000000001        14.400000000000000       0.62728797351692289     
   20.800000000000001        15.200000000000001       0.51726964782733209     
   20.800000000000001        16.000000000000000       0.55472372772313860     
   20.800000000000001        16.800000000000001       0.52372106391205497     
   20.800000000000001        17.600000000000001       0.53009805579310987     
   20.800000000000001        18.400000000000002       0.51373068644557873     
   20.800000000000001        19.200000000000003       0.48971101491725233     
   20.800000000000001        20.000000000000000       0.55059983230662379     
   20.800000000000001        20.800000000000001       0.72982337060268543     
   20.800000000000001        21.600000000000001       0.44803512614093977     
   20.800000000000001        22.400000000000002       0.50509809369198089     
   20.800000000000001        23.200000000000003       0.50429638942274235     
   20.800000000000001        24.000000000000000       0.50380958352998995     
   20.800000000000001        24.800000000000001       0.50498630742862538     
   20.800000000000001        25.600000000000001       0.50826802496304324     
   20.800000000000001        26.400000000000002       0.65543177192495827     
   20.800000000000001        27.200000000000003       0.57451214077857271     
   20.800000000000001        28.000000000000000        1.5717296534000311     
   20.800000000000001        28.800000000000001        1.9727765398300856     
   20.800000000000001        29.600000000000001        2.2082727710036694     
   20.800000000000001        30.400000000000002        2.3404983186551402     
   20.800000000000001        31.200000000000003        2.3934298335919211     
   20.800000000000001        32.000000000000000        2.3883221362101121     
   20.800000000000001        32.800000000000004        2.3378191171029825     
   20.800000000000001        33.600000000000001        2.2607506889907878     
   20.800000000000001        34.399999999999999        2.1688572504833461     
   20.800000000000001        35.200000000000003        2.0734753219214523     
   20.800000000000001        36.000000000000000        1.9823457077715227     
   20.800000000000001        36.800000000000004        1.9023019621112527     
   20.800000000000001        37.600000000000001        1.8367769123269033     
   20.800000000000001        38.400000000000006        1.7871604792806532     
   20.800000000000001        39.200000000000003        1.7545288361470661     
   20.800000000000001        40.000000000000000        1.7378177176072396     
   20.800000000000001        40.800000000000004        1.7356661581099229     
   20.800000000000001        41.600000000000001        1.7484469827809270     
   20.800000000000001        42.400000000000006        1.7747268811882164     
   20.800000000000001        43.200000000000003        1.8143448712010470     
   20.800000000000001        44.000000000000000        1.8668439314436229     
   20.800000000000001        44.800000000000004        1.9304324921499800     
   20.800000000000001        45.600000000000001        2.0023424798343830     
   20.800000000000001        46.400000000000006        2.0812742469226460     
   20.800000000000001        47.200000000000003        2.1638740996436954     
   20.800000000000001        48.000000000000000        2.2455386670495487     
   20.800000000000001        48.800000000000004        2.3182182284570780     
   20.800000000000001        49.600000000000001        2.3676457459212941     
   20.800000000000001        50.400000000000006        2.3724694073425137     
   20.800000000000001        51.200000000000003        2.3049217024536302     
   20.800000000000001        52.000000000000000        2.1314636424056990     
   20.800000000000001        52.800000000000004        1.8426494138195153     
   20.800000000000001        53.600000000000001        1.5645550700136825     
   20.800000000000001        54.400000000000006       0.54143631794884772     
   20.800000000000001        55.200000000000003       0.63941185326520511     
   20.800000000000001        56.000000000000000       0.58361686721255446     
   20.800000000000001        56.800000000000004       0.57530453425850803     
   20.800000000000001        57.600000000000001       0.56857201825057335     
   20.800000000000001        58.400000000000006       0.56786726358948703     
   20.800000000000001        59.200000000000003       0.56724823248856915     
   20.800000000000001        60.000000000000000       0.56550494644177929     
   20.800000000000001        60.800000000000004       0.56394624457717657     
   20.800000000000001        61.600000000000001       0.56337163713302085     
   20.800000000000001        62.400000000000006       0.55347657704926512     
   20.800000000000001        63.200000000000003       0.60568030979859222     
   20.800000000000001        64.000000000000000        1.5719890874254887     
   20.800000000000001        64.799999999999997        1.9168795412992397     
   20.800000000000001        65.600000000000009        2.1157974517479028     
   20.800000000000001        66.400000000000006        2.2118071876618446     
   20.800000000000001        67.200000000000003        2.2370455309169230     
   20.800000000000001        68.000000000000000        2.2183857012713726     
   20.800000000000001        68.799999999999997        2.1716349888700401     
   20.800000000000001        69.600000000000009        2.1125955966234971     
   20.800000000000001        70.400000000000006        2.0503724605062570     
   20.800000000000001        71.200000000000003        1.9906861850405542     
   20.800000000000001        72.000000000000000        1.9387891486149169     
   20.800000000000001        72.799999999999997        1.8966463623939183     
   20.800000000000001        73.600000000000009        1.8664282527058076     
   20.800000000000001        74.400000000000006        1.8471771585482792     
   20.800000000000001        75.200000000000003        1.8389375636293972     
   20.800000000000001        76.000000000000000        1.8404366842566457     
   20.800000000000001        76.800000000000011        1.8461523795950228     
   20.800000000000001        77.600000000000009        1.8628149153889377     
   20.800000000000001        78.400000000000006        1.8795803857615214     
   20.800000000000001        79.200000000000003        1.8965621868887028     
   20.800000000000001        80.000000000000000        1.9130280862341538     
   20.800000000000001        80.800000000000011        1.9280742037758158     
   20.800000000000001        81.600000000000009        1.9407399888256991     
   20.800000000000001        82.400000000000006        1.9504700149141372     
   20.800000000000001        83.200000000000003        1.9574285472968240     
   20.800000000000001        84.000000000000000        1.9620750416904877     
   20.800000000000001        84.800000000000011        1.9634774137754336     
   20.800000000000001        85.600000000000009        1.9641936356967469     
   20.800000000000001        86.400000000000006        1.9638075013002294     
   20.800000000000001        87.200000000000003        1.9601040828104230     
   20.800000000000001        88.000000000000000        1.9605145447322985     
   20.800000000000001        88.800000000000011        1.9593900060794003     
   20.800000000000001        89.600000000000009        1.9579998071778539     
   20.800000000000001        90.400000000000006        1.9573302468331393     
   20.800000000000001        91.200000000000003        1.9582928166034121     
   20.800000000000001        92.000000000000000        1.9575368386560408     
   20.800000000000001        92.800000000000011        1.9580691190874193     
   20.800000000000001        93.600000000000009        1.9582254324719541     
   20.800000000000001        94.400000000000006        1.9573024945941062     
   20.800000000000001        95.200000000000003        1.9553168261522291     
   20.800000000000001        96.000000000000000        1.9502945235840257     
   20.800000000000001        96.800000000000011        1.9452788992009735     
   20.800000000000001        97.600000000000009        1.9349828119228254     
   20.800000000000001        98.400000000000006        1.9227733296468232     
   20.800000000000001        99.200000000000003        1.9058202732624470     
   20.800000000000001        100.00000000000000        1.8902893972644579     
   20.800000000000001        100.80000000000001        1.8700675809053013     
   20.800000000000001        101.60000000000001        1.8489616119266454     
   20.800000000000001        102.40000000000001        1.8320310142849754     

   21.600000000000001       0.80000000000000004        1.8142762547706401     
   21.600000000000001        1.6000000000000001        1.8074255617232522     
   21.600000000000001        2.4000000000000004        1.8090238489718153     
   21.600000000000001        3.2000000000000002        1.8223250988961479     
   21.600000000000001        4.0000000000000000        1.8515518636278681     
   21.600000000000001        4.8000000000000007        1.8934650699542006     
   21.600000000000001        5.6000000000000005        1.9515160160405700     
   21.600000000000001        6.4000000000000004        2.0182494181192845     
   21.600000000000001        7.2000000000000002        2.0906102357384078     
   21.600000000000001        8.0000000000000000        2.1653576959064647     
   21.600000000000001        8.8000000000000007        2.2348228900758733     
   21.600000000000001        9.6000000000000014        2.2929839525854647     
   21.600000000000001        10.400000000000000        2.3255933280207159     
   21.600000000000001        11.200000000000001        2.3134446436100329     
   21.600000000000001        12.000000000000000        2.2310786130079010     
   21.600000000000001        12.800000000000001        2.0585087971458256     
   21.600000000000001        13.600000000000001        1.7619197683826584     
   21.600000000000001        14.400000000000000        1.4933462602741943     
   21.600000000000001        15.200000000000001       0.61470479056398686     
   21.600000000000001        16.000000000000000       0.65348392520645426     
   21.600000000000001        16.800000000000001       0.65842603742991745     
   21.600000000000001        17.600000000000001       0.65108197080244956     
   21.600000000000001        18.400000000000002       0.64160850426620619     
   21.600000000000001        19.200000000000003       0.63883648505096913     
   21.600000000000001        20.000000000000000       0.70773548384844576     
   21.600000000000001        20.800000000000001       0.39825496534443627     
   21.600000000000001        21.600000000000001       0.51666094187473632     
   21.600000000000001        22.400000000000002       0.54678940906893692     
   21.600000000000001        23.200000000000003       0.54800182773994099     
   21.600000000000001        24.000000000000000       0.54895022513692859     
   21.600000000000001        24.800000000000001       0.55404745365410435     
   21.600000000000001        25.600000000000001       0.55830556282575017     
   21.600000000000001        26.400000000000002       0.57779218500867047     
   21.600000000000001        27.200000000000003        1.5383781581759481     
   21.600000000000001        28.000000000000000        1.7939198448550695     
   21.600000000000001        28.800000000000001        2.0838236565095860     
   21.600000000000001        29.600000000000001        2.2690507679109198     
   21.600000000000001        30.400000000000002        2.3751576375472983     
   21.600000000000001        31.200000000000003        2.4100825797659930     
   21.600000000000001        32.000000000000000        2.3935513179457639     
   21.600000000000001        32.800000000000004        2.3382200184257025     
   21.600000000000001        33.600000000000001        2.2577700133621263     
   21.600000000000001        34.399999999999999        2.1652925427358718     
   21.600000000000001        35.200000000000003        2.0726019124081287     
   21.600000000000001        36.000000000000000        1.9841629804655458     
   21.600000000000001        36.800000000000004        1.9066783976706496     
   21.600000000000001        37.600000000000001        1.8424662750250593     
   21.600000000000001        38.400000000000006        1.7943872920224642     
   21.600000000000001        39.200000000000003        1.7620134871447914     
   21.600000000000001        40.000000000000000        1.7482204639538297     
   21.600000000000001        40.800000000000004        1.7454787987449298     
   21.600000000000001        41.600000000000001        1.7594062162496318     
   21.600000000000001        42.400000000000006        1.7870280727838987     
   21.600000000000001        43.200000000000003        1.8284883279842321     
   21.600000000000001        44.000000000000000        1.8834020900015322     
   21.600000000000001        44.800000000000004        1.9500372666490420     
   21.600000000000001        45.600000000000001        2.0252156658404830     
   21.600000000000001        46.400000000000006        2.1043010068089085     
   21.600000000000001        47.200000000000003        2.1886346744438927     
   21.600000000000001        48.000000000000000        2.2658288743236588     
   21.600000000000001        48.800000000000004        2.3295197077946050     
   21.600000000000001        49.600000000000001        2.3630426055887761     
   21.600000000000001        50.400000000000006        2.3413648898101131     
   21.600000000000001        51.200000000000003        2.2337720736722027     
   21.600000000000001        52.000000000000000        2.0008871776527490     
   21.600000000000001        52.800000000000004        1.5889963350875145     
   21.600000000000001        53.600000000000001       0.54761687385765312     
   21.600000000000001        54.400000000000006       0.53062307475209336     
   21.600000000000001        55.200000000000003       0.66387142965492152     
   21.600000000000001        56.000000000000000       0.61452856873407791     
   21.600000000000001        56.800000000000004       0.61264776090091355     
   21.600000000000001        57.600000000000001       0.60745381602408621     
   21.600000000000001        58.400000000000006       0.60347837563349493     
   21.600000000000001        59.200000000000003       0.59906909958163668     
   21.600000000000001        60.000000000000000       0.59835257375815443     
   21.600000000000001        60.800000000000004       0.59635570142764671     
   21.600000000000001        61.600000000000001       0.59046168679429245     
   21.600000000000001        62.400000000000006       0.57463758316071978     
   21.600000000000001        63.200000000000003       0.53217385445406440     
   21.600000000000001        64.000000000000000        1.5613613776592850     
   21.600000000000001        64.799999999999997        1.8603806864951480     
   21.600000000000001        65.600000000000009        2.0806066519435324     
   21.600000000000001        66.400000000000006        2.1984195566992502     
   21.600000000000001        67.200000000000003        2.2446696853048276     
   21.600000000000001        68.000000000000000        2.2389370730809612     
   21.600000000000001        68.799999999999997        2.2026167883055736     
   21.600000000000001        69.600000000000009        2.1485054602808376     
   21.600000000000001        70.400000000000006        2.0875317777821087     
   21.600000000000001        71.200000000000003        2.0289319948407880     
   21.600000000000001        72.000000000000000        1.9780543386364993     
   21.600000000000001        72.799999999999997        1.9350142445139582     
   21.600000000000001        73.600000000000009        1.9043146927469814     
   21.600000000000001        74.400000000000006        1.8834944282572723     
   21.600000000000001        75.200000000000003        1.8752505069559684     
   21.600000000000001        76.000000000000000        1.8764957790303542     
   21.600000000000001        76.800000000000011        1.8853519224008664     
   21.600000000000001        77.600000000000009        1.9004167445058393     
   21.600000000000001        78.400000000000006        1.9184001399553858     
   21.600000000000001        79.200000000000003        1.9355328248391046     
   21.600000000000001        80.000000000000000        1.9543270136156796     
   21.600000000000001        80.800000000000011        1.9707924520316340     
   21.600000000000001        81.600000000000009        1.9841550635270955     
   21.600000000000001        82.400000000000006        1.9939766327074893     
   21.600000000000001        83.200000000000003        2.0004750634526602     
   21.600000000000001        84.000000000000000        2.0038803194068127     
   21.600000000000001        84.800000000000011        2.0030846335005927     
   21.600000000000001        85.600000000000009        2.0004943627408474     
   21.600000000000001        86.400000000000006        1.9957276168380693     
   21.600000000000001        87.200000000000003        1.9897034618520231     
   21.600000000000001        88.000000000000000        1.9829737199137019     
   21.600000000000001        88.800000000000011        1.9760462385027351     
   21.600000000000001        89.600000000000009        1.9691988841692327     
   21.600000000000001        90.400000000000006        1.9638465802122103     
   21.600000000000001        91.200000000000003        1.9599045390339997     
   21.600000000000001        92.000000000000000        1.9562029072168670     
   21.600000000000001        92.800000000000011        1.9530899560336219     
   21.600000000000001        93.600000000000009        1.9517575984654507     
   21.600000000000001        94.400000000000006        1.9489172772426147     
   21.600000000000001        95.200000000000003        1.9466783294033865     
   21.600000000000001        96.000000000000000        1.9422094291212249     
   21.600000000000001        96.800000000000011        1.9368028572296316     
   21.600000000000001        97.600000000000009        1.9278073250919598     
   21.600000000000001        98.400000000000006        1.9169704064803212     
   21.600000000000001        99.200000000000003        1.9036211312763749     
   21.600000000000001        100.00000000000000        1.8859694533588280     
   21.600000000000001        100.80000000000001        1.8677692975756925     
   21.600000000000001        101.60000000000001        1.8477647187332091     
   21.600000000000001        102.40000000000001        1.8289362653850654     

   22.400000000000002       0.80000000000000004        1.8123853472641385     
   22.400000000000002        1.6000000000000001        1.8039697404576891     
   22.400000000000002        2.4000000000000004        1.8025739056139172     
   22.400000000000002        3.2000000000000002        1.8123156520607997     
   22.400000000000002        4.0000000000000000        1.8366058120437601     
   22.400000000000002        4.8000000000000007        1.8712277947201119     
   22.400000000000002        5.6000000000000005        1.9255608003150015     
   22.400000000000002        6.4000000000000004        1.9863437222111597     
   22.400000000000002        7.2000000000000002        2.0534411109870629     
   22.400000000000002        8.0000000000000000        2.1220843146865196     
   22.400000000000002        8.8000000000000007        2.1864894651856788     
   22.400000000000002        9.6000000000000014        2.2395628837488251     
   22.400000000000002        10.400000000000000        2.2730342737399991     
   22.400000000000002        11.200000000000001        2.2740320361367803     
   22.400000000000002        12.000000000000000        2.2270300021528073     
   22.400000000000002        12.800000000000001        2.1228333441811813     
   22.400000000000002        13.600000000000001        1.9624135379361796     
   22.400000000000002        14.400000000000000        1.7288955882544597     
   22.400000000000002        15.200000000000001        1.5148534087229761     
   22.400000000000002        16.000000000000000        1.5036682689017684     
   22.400000000000002        16.800000000000001        1.5034211906777217     
   22.400000000000002        17.600000000000001        1.4945662881377990     
   22.400000000000002        18.400000000000002        1.4797502323691583     
   22.400000000000002        19.200000000000003        1.4705670840848191     
   22.400000000000002        20.000000000000000        1.4899926125316987     
   22.400000000000002        20.800000000000001        1.5455378001406417     
   22.400000000000002        21.600000000000001        1.5725401851173284     
   22.400000000000002        22.400000000000002        1.5707858522319580     
   22.400000000000002        23.200000000000003        1.5691197705834850     
   22.400000000000002        24.000000000000000        1.5642205574921104     
   22.400000000000002        24.800000000000001        1.5648359771100633     
   22.400000000000002        25.600000000000001        1.5554309592228159     
   22.400000000000002        26.400000000000002        1.5749673538767943     
   22.400000000000002        27.200000000000003        1.8014769643840012     
   22.400000000000002        28.000000000000000        2.0418207842921765     
   22.400000000000002        28.800000000000001        2.2199444072846632     
   22.400000000000002        29.600000000000001        2.3463863196585590     
   22.400000000000002        30.400000000000002        2.4136380719274486     
   22.400000000000002        31.200000000000003        2.4278033844020306     
   22.400000000000002        32.000000000000000        2.3995509780887194     
   22.400000000000002        32.800000000000004        2.3380549335722058     
   22.400000000000002        33.600000000000001        2.2572385689358274     
   22.400000000000002        34.399999999999999        2.1664286935056190     
   22.400000000000002        35.200000000000003        2.0750384574056526     
   22.400000000000002        36.000000000000000        1.9896492620749004     
   22.400000000000002        36.800000000000004        1.9153703017128323     
   22.400000000000002        37.600000000000001        1.8537301410798757     
   22.400000000000002        38.400000000000006        1.8078165770890131     
   22.400000000000002        39.200000000000003        1.7765549516874528     
   22.400000000000002        40.000000000000000        1.7609848762802953     
   22.400000000000002        40.800000000000004        1.7583517585287820     
   22.400000000000002        41.600000000000001        1.7747574025099013     
   22.400000000000002        42.400000000000006        1.8035362851121821     
   22.400000000000002        43.200000000000003        1.8448176099441045     
   22.400000000000002        44.000000000000000        1.9021359287292388     
   22.400000000000002        44.800000000000004        1.9701041634706096     
   22.400000000000002        45.600000000000001        2.0463047563177263     
   22.400000000000002        46.400000000000006        2.1274849622987473     
   22.400000000000002        47.200000000000003        2.2079579269855030     
   22.400000000000002        48.000000000000000        2.2804682517467394     
   22.400000000000002        48.800000000000004        2.3343823674544373     
   22.400000000000002        49.600000000000001        2.3522801983990287     
   22.400000000000002        50.400000000000006        2.3089114783826883     
   22.400000000000002        51.200000000000003        2.1768140973243697     
   22.400000000000002        52.000000000000000        1.9257705362767439     
   22.400000000000002        52.800000000000004        1.5389856606717467     
   22.400000000000002        53.600000000000001       0.62548508818504323     
   22.400000000000002        54.400000000000006       0.59702907658680282     
   22.400000000000002        55.200000000000003       0.52461295492511939     
   22.400000000000002        56.000000000000000       0.50629722017207968     
   22.400000000000002        56.800000000000004       0.54057701247847856     
   22.400000000000002        57.600000000000001       0.59496685689384021     
   22.400000000000002        58.400000000000006       0.62503785981216264     
   22.400000000000002        59.200000000000003       0.62101032860868810     
   22.400000000000002        60.000000000000000       0.61738922761743065     
   22.400000000000002        60.800000000000004       0.61023220180627513     
   22.400000000000002        61.600000000000001       0.60264963359174772     
   22.400000000000002        62.400000000000006       0.57464609978462944     
   22.400000000000002        63.200000000000003       0.53226667859175703     
   22.400000000000002        64.000000000000000        1.5666978830044398     
   22.400000000000002        64.799999999999997        1.8428134516561119     
   22.400000000000002        65.600000000000009        2.0638777787376421     
   22.400000000000002        66.400000000000006        2.1947379962651188     
   22.400000000000002        67.200000000000003        2.2544721853269558     
   22.400000000000002        68.000000000000000        2.2625379436417221     
   22.400000000000002        68.799999999999997        2.2364852396990780     
   22.400000000000002        69.600000000000009        2.1902080800112618     
   22.400000000000002        70.400000000000006        2.1345598416482865     
   22.400000000000002        71.200000000000003        2.0790729461010047     
   22.400000000000002        72.000000000000000        2.0282727562227514     
   22.400000000000002        72.799999999999997        1.9856616105897265     
   22.400000000000002        73.600000000000009        1.9545733198428035     
   22.400000000000002        74.400000000000006        1.9345789258684736     
   22.400000000000002        75.200000000000003        1.9261488428679869     
   22.400000000000002        76.000000000000000        1.9269436852592285     
   22.400000000000002        76.800000000000011        1.9379239745990873     
   22.400000000000002        77.600000000000009        1.9535673431662950     
   22.400000000000002        78.400000000000006        1.9727905198646447     
   22.400000000000002        79.200000000000003        1.9925584618959216     
   22.400000000000002        80.000000000000000        2.0115602836928255     
   22.400000000000002        80.800000000000011        2.0289339814744762     
   22.400000000000002        81.600000000000009        2.0422522422976472     
   22.400000000000002        82.400000000000006        2.0519895190343411     
   22.400000000000002        83.200000000000003        2.0578568550210274     
   22.400000000000002        84.000000000000000        2.0585684427601776     
   22.400000000000002        84.800000000000011        2.0562028665048531     
   22.400000000000002        85.600000000000009        2.0495574178581553     
   22.400000000000002        86.400000000000006        2.0396930319355304     
   22.400000000000002        87.200000000000003        2.0293990911302004     
   22.400000000000002        88.000000000000000        2.0161467671470530     
   22.400000000000002        88.800000000000011        2.0037138540892268     
   22.400000000000002        89.600000000000009        1.9892427580922714     
   22.400000000000002        90.400000000000006        1.9764852244491786     
   22.400000000000002        91.200000000000003        1.9674258857681315     
   22.400000000000002        92.000000000000000        1.9583484176678587     
   22.400000000000002        92.800000000000011        1.9506584667150408     
   22.400000000000002        93.600000000000009        1.9446417034691623     
   22.400000000000002        94.400000000000006        1.9408759443420298     
   22.400000000000002        95.200000000000003        1.9365673502580700     
   22.400000000000002        96.000000000000000        1.9321201731048383     
   22.400000000000002        96.800000000000011        1.9264674973634228     
   22.400000000000002        97.600000000000009        1.9187370677747677     
   22.400000000000002        98.400000000000006        1.9091290948080861     
   22.400000000000002        99.200000000000003        1.8962351507206465     
   22.400000000000002        100.00000000000000        1.8809883947388140     
   22.400000000000002        100.80000000000001        1.8633629796066498     
   22.400000000000002        101.60000000000001        1.8444837061377568     
   22.400000000000002        102.40000000000001        1.8265209984341706     

   23.200000000000003       0.80000000000000004        1.8087332273148047     
   23.200000000000003        1.6000000000000001        1.7991175349867103     
   23.200000000000003        2.4000000000000004        1.7951129610380432     
   23.200000000000003        3.2000000000000002        1.8040139392248384     
   23.200000000000003        4.0000000000000000        1.8205791701121889     
   23.200000000000003        4.8000000000000007        1.8538221501726579     
   23.200000000000003        5.6000000000000005        1.8965925517416746     
   23.200000000000003        6.4000000000000004        1.9523740534891632     
   23.200000000000003        7.2000000000000002        2.0141629271181207     
   23.200000000000003        8.0000000000000000        2.0784848644039915     
   23.200000000000003        8.8000000000000007        2.1393000997363809     
   23.200000000000003        9.6000000000000014        2.1908185026885745     
   23.200000000000003        10.400000000000000        2.2276485420510603     
   23.200000000000003        11.200000000000001        2.2412138048556196     
   23.200000000000003        12.000000000000000        2.2243815795812356     
   23.200000000000003        12.800000000000001        2.1722320155502453     
   23.200000000000003        13.600000000000001        2.0866909443293005     
   23.200000000000003        14.400000000000000        1.9827911760321955     
   23.200000000000003        15.200000000000001        1.8961085925380670     
   23.200000000000003        16.000000000000000        1.8547322580358838     
   23.200000000000003        16.800000000000001        1.8462406854406073     
   23.200000000000003        17.600000000000001        1.8521777208444645     
   23.200000000000003        18.400000000000002        1.8637677114597953     
   23.200000000000003        19.200000000000003        1.8766094303381540     
   23.200000000000003        20.000000000000000        1.8867678283566705     
   23.200000000000003        20.800000000000001        1.8912575254540263     
   23.200000000000003        21.600000000000001        1.9013233571908770     
   23.200000000000003        22.400000000000002        1.9053087099095967     
   23.200000000000003        23.200000000000003        1.9094679950954394     
   23.200000000000003        24.000000000000000        1.9130005073658987     
   23.200000000000003        24.800000000000001        1.9227139935476159     
   23.200000000000003        25.600000000000001        1.9420690006601051     
   23.200000000000003        26.400000000000002        1.9966094706732684     
   23.200000000000003        27.200000000000003        2.1032307384424098     
   23.200000000000003        28.000000000000000        2.2319721986040926     
   23.200000000000003        28.800000000000001        2.3410371363756459     
   23.200000000000003        29.600000000000001        2.4142624140396727     
   23.200000000000003        30.400000000000002        2.4466011069774729     
   23.200000000000003        31.200000000000003        2.4417571125083879     
   23.200000000000003        32.000000000000000        2.4022919923237120     
   23.200000000000003        32.800000000000004        2.3372669267919663     
   23.200000000000003        33.600000000000001        2.2583837801328821     
   23.200000000000003        34.399999999999999        2.1703426725660515     
   23.200000000000003        35.200000000000003        2.0815974948775540     
   23.200000000000003        36.000000000000000        1.9985337937346566     
   23.200000000000003        36.800000000000004        1.9294687798565127     
   23.200000000000003        37.600000000000001        1.8706074225209401     
   23.200000000000003        38.400000000000006        1.8258467855441289     
   23.200000000000003        39.200000000000003        1.7958462523938603     
   23.200000000000003        40.000000000000000        1.7810294365692148     
   23.200000000000003        40.800000000000004        1.7798453419290543     
   23.200000000000003        41.600000000000001        1.7943801289515586     
   23.200000000000003        42.400000000000006        1.8230827547269337     
   23.200000000000003        43.200000000000003        1.8657715453577308     
   23.200000000000003        44.000000000000000        1.9222504330956078     
   23.200000000000003        44.800000000000004        1.9901745896654883     
   23.200000000000003        45.600000000000001        2.0663794803345179     
   23.200000000000003        46.400000000000006        2.1463451350032718     
   23.200000000000003        47.200000000000003        2.2236889238854967     
   23.200000000000003        48.000000000000000        2.2904928818077934     
   23.200000000000003        48.800000000000004        2.3347205435769776     
   23.200000000000003        49.600000000000001        2.3386367716707830     
   23.200000000000003        50.400000000000006        2.2785869297137764     
   23.200000000000003        51.200000000000003        2.1376150667275406     
   23.200000000000003        52.000000000000000        1.8878936552709269     
   23.200000000000003        52.800000000000004        1.5068896233429081     
   23.200000000000003        53.600000000000001       0.45927209854996831     
   23.200000000000003        54.400000000000006       0.80279273535909501     
   23.200000000000003        55.200000000000003       0.72047316705513365     
   23.200000000000003        56.000000000000000       0.72389400209271759     
   23.200000000000003        56.800000000000004       0.79612068145723169     
   23.200000000000003        57.600000000000001       0.45512985896446678     
   23.200000000000003        58.400000000000006       0.54052661430259730     
   23.200000000000003        59.200000000000003       0.56476155608920053     
   23.200000000000003        60.000000000000000       0.52717059082996587     
   23.200000000000003        60.800000000000004       0.49205203197142555     
   23.200000000000003        61.600000000000001       0.48332052883404752     
   23.200000000000003        62.400000000000006       0.45113710625058473     
   23.200000000000003        63.200000000000003       0.43693532639981592     
   23.200000000000003        64.000000000000000        1.5371162354141950     
   23.200000000000003        64.799999999999997        1.8386528940421378     
   23.200000000000003        65.600000000000009        2.0586870789624174     
   23.200000000000003        66.400000000000006        2.1992810708286812     
   23.200000000000003        67.200000000000003        2.2710769336656740     
   23.200000000000003        68.000000000000000        2.2942576835582469     
   23.200000000000003        68.799999999999997        2.2754976062133498     
   23.200000000000003        69.600000000000009        2.2395255531233977     
   23.200000000000003        70.400000000000006        2.1886064255170159     
   23.200000000000003        71.200000000000003        2.1371060097613204     
   23.200000000000003        72.000000000000000        2.0899704057055910     
   23.200000000000003        72.799999999999997        2.0489635700327540     
   23.200000000000003        73.600000000000009        2.0193387733846109     
   23.200000000000003        74.400000000000006        2.0007958126707681     
   23.200000000000003        75.200000000000003        1.9926830997638172     
   23.200000000000003        76.000000000000000        1.9954476234927947     
   23.200000000000003        76.800000000000011        2.0037769129530076     
   23.200000000000003        77.600000000000009        2.0203446039999280     
   23.200000000000003        78.400000000000006        2.0395489814991095     
   23.200000000000003        79.200000000000003        2.0596675227252716     
   23.200000000000003        80.000000000000000        2.0802824617205071     
   23.200000000000003        80.800000000000011        2.0979033856293774     
   23.200000000000003        81.600000000000009        2.1117902501996855     
   23.200000000000003        82.400000000000006        2.1207616404332397     
   23.200000000000003        83.200000000000003        2.1260221830586441     
   23.200000000000003        84.000000000000000        2.1257390972553920     
   23.200000000000003        84.800000000000011        2.1205589314416859     
   23.200000000000003        85.600000000000009        2.1113856970774605     
   23.200000000000003        86.400000000000006        2.0971858644674906     
   23.200000000000003        87.200000000000003        2.0799769913728001     
   23.200000000000003        88.000000000000000        2.0605359927514328     
   23.200000000000003        88.800000000000011        2.0393819430655684     
   23.200000000000003        89.600000000000009        2.0191396783266051     
   23.200000000000003        90.400000000000006        1.9991817110435588     
   23.200000000000003        91.200000000000003        1.9807618009678625     
   23.200000000000003        92.000000000000000        1.9647421403597385     
   23.200000000000003        92.800000000000011        1.9506411118848388     
   23.200000000000003        93.600000000000009        1.9417079389048730     
   23.200000000000003        94.400000000000006        1.9324693160084745     
   23.200000000000003        95.200000000000003        1.9258238515546249     
   23.200000000000003        96.000000000000000        1.9197907342902580     
   23.200000000000003        96.800000000000011        1.9138996601069420     
   23.200000000000003        97.600000000000009        1.9067213516313632     
   23.200000000000003        98.400000000000006        1.8980187701493585     
   23.200000000000003        99.200000000000003        1.8869649009562659     
   23.200000000000003        100.00000000000000        1.8730962015047345     
   23.200000000000003        100.80000000000001        1.8571418242467939     
   23.200000000000003        101.60000000000001        1.8412383333716278     
   23.200000000000003        102.40000000000001        1.8234635201401359     

   24.000000000000000       0.80000000000000004        1.8045076717607003     
   24.000000000000000        1.6000000000000001        1.7932884327056278     
   24.000000000000000        2.4000000000000004        1.7876974560901138     
   24.000000000000000        3.2000000000000002        1.7903147481384349     
   24.000000000000000        4.0000000000000000        1.8066590994446969     
   24.000000000000000        4.8000000000000007        1.8327570562079682     
   24.000000000000000        5.6000000000000005        1.8693750476650610     
   24.000000000000000        6.4000000000000004        1.9185269829975324     
   24.000000000000000        7.2000000000000002        1.9748053514387414     
   24.000000000000000        8.0000000000000000        2.0345228011579106     
   24.000000000000000        8.8000000000000007        2.0928289296017164     
   24.000000000000000        9.6000000000000014        2.1448962106846063     
   24.000000000000000        10.400000000000000        2.1860405779978054     
   24.000000000000000        11.200000000000001        2.2114349234856174     
   24.000000000000000        12.000000000000000        2.2163752702455537     
   24.000000000000000        12.800000000000001        2.2016932575306405     
   24.000000000000000        13.600000000000001        2.1676665047380443     
   24.000000000000000        14.400000000000000        2.1289678777381504     
   24.000000000000000        15.200000000000001        2.0953349278917250     
   24.000000000000000        16.000000000000000        2.0783691289674500     
   24.000000000000000        16.800000000000001        2.0774701314325670     
   24.000000000000000        17.600000000000001        2.0862546163440059     
   24.000000000000000        18.400000000000002        2.0998733294718255     
   24.000000000000000        19.200000000000003        2.1128557127431229     
   24.000000000000000        20.000000000000000        2.1274616930944674     
   24.000000000000000        20.800000000000001        2.1400086673365051     
   24.000000000000000        21.600000000000001        2.1506428472386427     
   24.000000000000000        22.400000000000002        2.1586030530871918     
   24.000000000000000        23.200000000000003        2.1665573065288330     
   24.000000000000000        24.000000000000000        2.1754207428435142     
   24.000000000000000        24.800000000000001        2.1880567036402927     
   24.000000000000000        25.600000000000001        2.2110146643988018     
   24.000000000000000        26.400000000000002        2.2517360784716414     
   24.000000000000000        27.200000000000003        2.3087360633876037     
   24.000000000000000        28.000000000000000        2.3751622007501578     
   24.000000000000000        28.800000000000001        2.4318866876032059     
   24.000000000000000        29.600000000000001        2.4636360065625702     
   24.000000000000000        30.400000000000002        2.4692234154981207     
   24.000000000000000        31.200000000000003        2.4477712213292344     
   24.000000000000000        32.000000000000000        2.4017239868031490     
   24.000000000000000        32.800000000000004        2.3374626594704075     
   24.000000000000000        33.600000000000001        2.2580445863363532     
   24.000000000000000        34.399999999999999        2.1745999118524599     
   24.000000000000000        35.200000000000003        2.0915593991199981     
   24.000000000000000        36.000000000000000        2.0170343914609377     
   24.000000000000000        36.800000000000004        1.9489857150475141     
   24.000000000000000        37.600000000000001        1.8925608409418719     
   24.000000000000000        38.400000000000006        1.8508335696128710     
   24.000000000000000        39.200000000000003        1.8213176910277615     
   24.000000000000000        40.000000000000000        1.8060963771419056     
   24.000000000000000        40.800000000000004        1.8046234594793713     
   24.000000000000000        41.600000000000001        1.8173219867824206     
   24.000000000000000        42.400000000000006        1.8452990818100914     
   24.000000000000000        43.200000000000003        1.8889421519115455     
   24.000000000000000        44.000000000000000        1.9427188536968301     
   24.000000000000000        44.800000000000004        2.0098940757092882     
   24.000000000000000        45.600000000000001        2.0849071936213517     
   24.000000000000000        46.400000000000006        2.1631418997110532     
   24.000000000000000        47.200000000000003        2.2361410516190428     
   24.000000000000000        48.000000000000000        2.2976469441864924     
   24.000000000000000        48.800000000000004        2.3320568031076703     
   24.000000000000000        49.600000000000001        2.3247108362980482     
   24.000000000000000        50.400000000000006        2.2555261638962616     
   24.000000000000000        51.200000000000003        2.1077289156266805     
   24.000000000000000        52.000000000000000        1.8633092247005465     
   24.000000000000000        52.800000000000004        1.4663437847679035     
   24.000000000000000        53.600000000000001       0.75422438285404980     
   24.000000000000000        54.400000000000006       0.64914925400346857     
   24.000000000000000        55.200000000000003       0.60007044569751689     
   24.000000000000000        56.000000000000000       0.60858671561261424     
   24.000000000000000        56.800000000000004       0.64939357143085719     
   24.000000000000000        57.600000000000001       0.71292575908940714     
   24.000000000000000        58.400000000000006       0.80077694513592745     
   24.000000000000000        59.200000000000003       0.39710719874426637     
   24.000000000000000        60.000000000000000       0.78465143813005578     
   24.000000000000000        60.800000000000004       0.71940386223137098     
   24.000000000000000        61.600000000000001       0.70867880953557916     
   24.000000000000000        62.400000000000006       0.67443277199284812     
   24.000000000000000        63.200000000000003       0.71760781396277484     
   24.000000000000000        64.000000000000000        1.4815400384639970     
   24.000000000000000        64.799999999999997        1.8391482373283907     
   24.000000000000000        65.600000000000009        2.0623918421022038     
   24.000000000000000        66.400000000000006        2.2102435689106312     
   24.000000000000000        67.200000000000003        2.2936338190389272     
   24.000000000000000        68.000000000000000        2.3234000118709708     
   24.000000000000000        68.799999999999997        2.3193709663847519     
   24.000000000000000        69.600000000000009        2.2883262296929439     
   24.000000000000000        70.400000000000006        2.2495230096484620     
   24.000000000000000        71.200000000000003        2.2031811785748641     
   24.000000000000000        72.000000000000000        2.1597623797771615     
   24.000000000000000        72.799999999999997        2.1228867253369956     
   24.000000000000000        73.600000000000009        2.0957116919678875     
   24.000000000000000        74.400000000000006        2.0769406201462512     
   24.000000000000000        75.200000000000003        2.0689549786998906     
   24.000000000000000        76.000000000000000        2.0703230045738041     
   24.000000000000000        76.800000000000011        2.0791874763481242     
   24.000000000000000        77.600000000000009        2.0941454792511287     
   24.000000000000000        78.400000000000006        2.1126615104191155     
   24.000000000000000        79.200000000000003        2.1335609487277862     
   24.000000000000000        80.000000000000000        2.1515281158366295     
   24.000000000000000        80.800000000000011        2.1706291939464157     
   24.000000000000000        81.600000000000009        2.1859539774031065     
   24.000000000000000        82.400000000000006        2.1954515140021971     
   24.000000000000000        83.200000000000003        2.1988895373609201     
   24.000000000000000        84.000000000000000        2.1992904107014080     
   24.000000000000000        84.800000000000011        2.1906495672142543     
   24.000000000000000        85.600000000000009        2.1803537609742989     
   24.000000000000000        86.400000000000006        2.1626080302986308     
   24.000000000000000        87.200000000000003        2.1416579617567666     
   24.000000000000000        88.000000000000000        2.1151274762026824     
   24.000000000000000        88.800000000000011        2.0870099392589321     
   24.000000000000000        89.600000000000009        2.0574813694688667     
   24.000000000000000        90.400000000000006        2.0287859574617024     
   24.000000000000000        91.200000000000003        2.0015108037394378     
   24.000000000000000        92.000000000000000        1.9770425260924163     
   24.000000000000000        92.800000000000011        1.9558703759488418     
   24.000000000000000        93.600000000000009        1.9388256164179436     
   24.000000000000000        94.400000000000006        1.9252879222454236     
   24.000000000000000        95.200000000000003        1.9155364682308427     
   24.000000000000000        96.000000000000000        1.9077072246578239     
   24.000000000000000        96.800000000000011        1.9000243883754175     
   24.000000000000000        97.600000000000009        1.8928438550201374     
   24.000000000000000        98.400000000000006        1.8854532643672806     
   24.000000000000000        99.200000000000003        1.8757743052537759     
   24.000000000000000        100.00000000000000        1.8628366228096960     
   24.000000000000000        100.80000000000001        1.8516238798607985     
   24.000000000000000        101.60000000000001        1.8338801329861116     
   24.000000000000000        102.40000000000001        1.8180265088824406     

   24.800000000000001       0.80000000000000004        1.7977625419729362     
   24.800000000000001        1.6000000000000001        1.7867532632867749     
   24.800000000000001        2.4000000000000004        1.7805984154651024     
   24.800000000000001        3.2000000000000002        1.7826293143441121     
   24.800000000000001        4.0000000000000000        1.7920554216192859     
   24.800000000000001        4.8000000000000007        1.8126511110452639     
   24.800000000000001        5.6000000000000005        1.8441689742224938     
   24.800000000000001        6.4000000000000004        1.8862884215708595     
   24.800000000000001        7.2000000000000002        1.9370947831849326     
   24.800000000000001        8.0000000000000000        1.9915944657550932     
   24.800000000000001        8.8000000000000007        2.0481031677297290     
   24.800000000000001        9.6000000000000014        2.0999696660654252     
   24.800000000000001        10.400000000000000        2.1455863656169973     
   24.800000000000001        11.200000000000001        2.1804173113533167     
   24.800000000000001        12.000000000000000        2.2016953071666974     
   24.800000000000001        12.800000000000001        2.2136538130226247     
   24.800000000000001        13.600000000000001        2.2144003100629552     
   24.800000000000001        14.400000000000000        2.2099409475762002     
   24.800000000000001        15.200000000000001        2.2081555295709636     
   24.800000000000001        16.000000000000000        2.2137957041720751     
   24.800000000000001        16.800000000000001        2.2273292317794495     
   24.800000000000001        17.600000000000001        2.2452921817185487     
   24.800000000000001        18.400000000000002        2.2640758511533901     
   24.800000000000001        19.200000000000003        2.2843833414909049     
   24.800000000000001        20.000000000000000        2.3001688055250673     
   24.800000000000001        20.800000000000001        2.3147558759823736     
   24.800000000000001        21.600000000000001        2.3271386637999094     
   24.800000000000001        22.400000000000002        2.3377213031063975     
   24.800000000000001        23.200000000000003        2.3465672748664339     
   24.800000000000001        24.000000000000000        2.3555546406282235     
   24.800000000000001        24.800000000000001        2.3660653310546729     
   24.800000000000001        25.600000000000001        2.3811013634315104     
   24.800000000000001        26.400000000000002        2.4044623540623760     
   24.800000000000001        27.200000000000003        2.4328266561269696     
   24.800000000000001        28.000000000000000        2.4603405927546218     
   24.800000000000001        28.800000000000001        2.4811157075208774     
   24.800000000000001        29.600000000000001        2.4870398755758236     
   24.800000000000001        30.400000000000002        2.4743206832643327     
   24.800000000000001        31.200000000000003        2.4424440863072152     
   24.800000000000001        32.000000000000000        2.3910522873416205     
   24.800000000000001        32.800000000000004        2.3277411649116568     
   24.800000000000001        33.600000000000001        2.2561484581406868     
   24.800000000000001        34.399999999999999        2.1783796911613575     
   24.800000000000001        35.200000000000003        2.1036641374789444     
   24.800000000000001        36.000000000000000        2.0345461236619369     
   24.800000000000001        36.800000000000004        1.9730463311216795     
   24.800000000000001        37.600000000000001        1.9218358762803165     
   24.800000000000001        38.400000000000006        1.8814931007188249     
   24.800000000000001        39.200000000000003        1.8527367881045573     
   24.800000000000001        40.000000000000000        1.8369329356163306     
   24.800000000000001        40.800000000000004        1.8335826629753642     
   24.800000000000001        41.600000000000001        1.8447937947432675     
   24.800000000000001        42.400000000000006        1.8697111934543991     
   24.800000000000001        43.200000000000003        1.9094058331319734     
   24.800000000000001        44.000000000000000        1.9624361743229077     
   24.800000000000001        44.800000000000004        2.0281665669020881     
   24.800000000000001        45.600000000000001        2.1010561675416675     
   24.800000000000001        46.400000000000006        2.1755738413609849     
   24.800000000000001        47.200000000000003        2.2451294060586542     
   24.800000000000001        48.000000000000000        2.2997811344010266     
   24.800000000000001        48.800000000000004        2.3275308005208903     
   24.800000000000001        49.600000000000001        2.3119623136338459     
   24.800000000000001        50.400000000000006        2.2347997038146392     
   24.800000000000001        51.200000000000003        2.0859671377277729     
   24.800000000000001        52.000000000000000        1.8424224396269342     
   24.800000000000001        52.800000000000004        1.4524760961913930     
   24.800000000000001        53.600000000000001       0.67891248845462859     
   24.800000000000001        54.400000000000006       0.61544107764878586     
   24.800000000000001        55.200000000000003       0.60065935266343706     
   24.800000000000001        56.000000000000000       0.60893628544582545     
   24.800000000000001        56.800000000000004       0.62376208104448938     
   24.800000000000001        57.600000000000001       0.62827965739046177     
   24.800000000000001        58.400000000000006       0.65722995990496835     
   24.800000000000001        59.200000000000003       0.68619643490749593     
   24.800000000000001        60.000000000000000       0.63399735844004335     
   24.800000000000001        60.800000000000004       0.59808787118536366     
   24.800000000000001        61.600000000000001       0.59630684940276424     
   24.800000000000001        62.400000000000006       0.55649613514655649     
   24.800000000000001        63.200000000000003       0.62251268057332032     
   24.800000000000001        64.000000000000000        1.4648572681293108     
   24.800000000000001        64.799999999999997        1.8402510011763860     
   24.800000000000001        65.600000000000009        2.0702507747042169     
   24.800000000000001        66.400000000000006        2.2277383386262350     
   24.800000000000001        67.200000000000003        2.3195017639802300     
   24.800000000000001        68.000000000000000        2.3609619744050665     
   24.800000000000001        68.799999999999997        2.3636660376731791     
   24.800000000000001        69.600000000000009        2.3464372413385397     
   24.800000000000001        70.400000000000006        2.3127179453761468     
   24.800000000000001        71.200000000000003        2.2736200539986280     
   24.800000000000001        72.000000000000000        2.2352635067290376     
   24.800000000000001        72.799999999999997        2.2029232105981627     
   24.800000000000001        73.600000000000009        2.1753958601437784     
   24.800000000000001        74.400000000000006        2.1578706506026024     
   24.800000000000001        75.200000000000003        2.1500775282228579     
   24.800000000000001        76.000000000000000        2.1491091252784780     
   24.800000000000001        76.800000000000011        2.1560619635202043     
   24.800000000000001        77.600000000000009        2.1684591927120875     
   24.800000000000001        78.400000000000006        2.1849515021314829     
   24.800000000000001        79.200000000000003        2.2049127744688279     
   24.800000000000001        80.000000000000000        2.2235827689148677     
   24.800000000000001        80.800000000000011        2.2417375897577787     
   24.800000000000001        81.600000000000009        2.2557388373330003     
   24.800000000000001        82.400000000000006        2.2660762116041675     
   24.800000000000001        83.200000000000003        2.2713418803630718     
   24.800000000000001        84.000000000000000        2.2710139935230984     
   24.800000000000001        84.800000000000011        2.2638920386395545     
   24.800000000000001        85.600000000000009        2.2507023036107507     
   24.800000000000001        86.400000000000006        2.2315625411953190     
   24.800000000000001        87.200000000000003        2.2060593446040211     
   24.800000000000001        88.000000000000000        2.1755780620457625     
   24.800000000000001        88.800000000000011        2.1423168797896528     
   24.800000000000001        89.600000000000009        2.1043205902739870     
   24.800000000000001        90.400000000000006        2.0670743537108223     
   24.800000000000001        91.200000000000003        2.0300905624623353     
   24.800000000000001        92.000000000000000        1.9962349370187074     
   24.800000000000001        92.800000000000011        1.9662628887903491     
   24.800000000000001        93.600000000000009        1.9409906233215297     
   24.800000000000001        94.400000000000006        1.9222023536223531     
   24.800000000000001        95.200000000000003        1.9063150266358444     
   24.800000000000001        96.000000000000000        1.8955819136627849     
   24.800000000000001        96.800000000000011        1.8855425985743721     
   24.800000000000001        97.600000000000009        1.8770072391376798     
   24.800000000000001        98.400000000000006        1.8704144964904819     
   24.800000000000001        99.200000000000003        1.8621319435989954     
   24.800000000000001        100.00000000000000        1.8515868639307194     
   24.800000000000001        100.80000000000001        1.8385719057896515     
   24.800000000000001        101.60000000000001        1.8257591851356834     
   24.800000000000001        102.40000000000001        1.8115127949593606     

   25.600000000000001       0.80000000000000004        1.7910391687783891     
   25.600000000000001        1.6000000000000001        1.7810789187316478     
   25.600000000000001        2.4000000000000004        1.7758369010063242     
   25.600000000000001        3.2000000000000002        1.7752372975979600     
   25.600000000000001        4.0000000000000000        1.7818662748260155     
   25.600000000000001        4.8000000000000007        1.7976652630726591     
   25.600000000000001        5.6000000000000005        1.8235098803632974     
   25.600000000000001        6.4000000000000004        1.8589520638611341     
   25.600000000000001        7.2000000000000002        1.9026238616137712     
   25.600000000000001        8.0000000000000000        1.9523084366588543     
   25.600000000000001        8.8000000000000007        2.0046432284475055     
   25.600000000000001        9.6000000000000014        2.0558862035930372     
   25.600000000000001        10.400000000000000        2.1033971170674963     
   25.600000000000001        11.200000000000001        2.1463536676998447     
   25.600000000000001        12.000000000000000        2.1808291252105083     
   25.600000000000001        12.800000000000001        2.2083991301079595     
   25.600000000000001        13.600000000000001        2.2299814148253909     
   25.600000000000001        14.400000000000000        2.2480874427753661     
   25.600000000000001        15.200000000000001        2.2677502962917964     
   25.600000000000001        16.000000000000000        2.2895025947228933     
   25.600000000000001        16.800000000000001        2.3149110993963191     
   25.600000000000001        17.600000000000001        2.3413298933875515     
   25.600000000000001        18.400000000000002        2.3659622072690087     
   25.600000000000001        19.200000000000003        2.3878318112014978     
   25.600000000000001        20.000000000000000        2.4053989829861262     
   25.600000000000001        20.800000000000001        2.4208792474196357     
   25.600000000000001        21.600000000000001        2.4329891717247465     
   25.600000000000001        22.400000000000002        2.4429345726406915     
   25.600000000000001        23.200000000000003        2.4501229987709450     
   25.600000000000001        24.000000000000000        2.4572846908523664     
   25.600000000000001        24.800000000000001        2.4630183594723483     
   25.600000000000001        25.600000000000001        2.4704012900506176     
   25.600000000000001        26.400000000000002        2.4798354957627580     
   25.600000000000001        27.200000000000003        2.4888086224443913     
   25.600000000000001        28.000000000000000        2.4947676810503645     
   25.600000000000001        28.800000000000001        2.4943666158687248     
   25.600000000000001        29.600000000000001        2.4834165618982507     
   25.600000000000001        30.400000000000002        2.4594395319401738     
   25.600000000000001        31.200000000000003        2.4227800059216928     
   25.600000000000001        32.000000000000000        2.3743176194443971     
   25.600000000000001        32.800000000000004        2.3155462737013677     
   25.600000000000001        33.600000000000001        2.2498075908703061     
   25.600000000000001        34.399999999999999        2.1823383962587291     
   25.600000000000001        35.200000000000003        2.1165615951442640     
   25.600000000000001        36.000000000000000        2.0554481848866546     
   25.600000000000001        36.800000000000004        2.0001713748049563     
   25.600000000000001        37.600000000000001        1.9541500080729204     
   25.600000000000001        38.400000000000006        1.9161279145825043     
   25.600000000000001        39.200000000000003        1.8890854263271271     
   25.600000000000001        40.000000000000000        1.8719724453198405     
   25.600000000000001        40.800000000000004        1.8658598077945259     
   25.600000000000001        41.600000000000001        1.8745331861459740     
   25.600000000000001        42.400000000000006        1.8965957075186675     
   25.600000000000001        43.200000000000003        1.9336798375549784     
   25.600000000000001        44.000000000000000        1.9841289049295279     
   25.600000000000001        44.800000000000004        2.0446346467365015     
   25.600000000000001        45.600000000000001        2.1169731868309642     
   25.600000000000001        46.400000000000006        2.1854076165003766     
   25.600000000000001        47.200000000000003        2.2499690851631846     
   25.600000000000001        48.000000000000000        2.3000327596625665     
   25.600000000000001        48.800000000000004        2.3221010868270096     
   25.600000000000001        49.600000000000001        2.3014507304740177     
   25.600000000000001        50.400000000000006        2.2191373131395329     
   25.600000000000001        51.200000000000003        2.0682669392107456     
   25.600000000000001        52.000000000000000        1.8238788674073754     
   25.600000000000001        52.800000000000004        1.4718392348770977     
   25.600000000000001        53.600000000000001       0.66143443547752800     
   25.600000000000001        54.400000000000006       0.60851971882122646     
   25.600000000000001        55.200000000000003       0.59131528871605332     
   25.600000000000001        56.000000000000000       0.60025515481365388     
   25.600000000000001        56.800000000000004       0.61553338007599612     
   25.600000000000001        57.600000000000001       0.62331626641582061     
   25.600000000000001        58.400000000000006       0.62532221234109708     
   25.600000000000001        59.200000000000003       0.62080153527168747     
   25.600000000000001        60.000000000000000       0.60595823871562127     
   25.600000000000001        60.800000000000004       0.59647948101957982     
   25.600000000000001        61.600000000000001       0.58083578234613475     
   25.600000000000001        62.400000000000006       0.55916411118627174     
   25.600000000000001        63.200000000000003       0.61292258130874178     
   25.600000000000001        64.000000000000000        1.4749662330886770     
   25.600000000000001        64.799999999999997        1.8440029064199905     
   25.600000000000001        65.600000000000009        2.0829995545712170     
   25.600000000000001        66.400000000000006        2.2477657485914651     
   25.600000000000001        67.200000000000003        2.3484511472522009     
   25.600000000000001        68.000000000000000        2.3972006047547700     
   25.600000000000001        68.799999999999997        2.4108676744370272     
   25.600000000000001        69.600000000000009        2.4002327088722462     
   25.600000000000001        70.400000000000006        2.3728128038165486     
   25.600000000000001        71.200000000000003        2.3421712534665367     
   25.600000000000001        72.000000000000000        2.3100794407356680     
   25.600000000000001        72.799999999999997        2.2817520340399855     
   25.600000000000001        73.600000000000009        2.2562761683276973     
   25.600000000000001        74.400000000000006        2.2402160473447310     
   25.600000000000001        75.200000000000003        2.2281542202605760     
   25.600000000000001        76.000000000000000        2.2238542252795810     
   25.600000000000001        76.800000000000011        2.2249282232063829     
   25.600000000000001        77.600000000000009        2.2324013109105265     
   25.600000000000001        78.400000000000006        2.2445388824712542     
   25.600000000000001        79.200000000000003        2.2607735488694716     
   25.600000000000001        80.000000000000000        2.2789937580851456     
   25.600000000000001        80.800000000000011        2.2949337784077843     
   25.600000000000001        81.600000000000009        2.3106652438508823     
   25.600000000000001        82.400000000000006        2.3204614073354075     
   25.600000000000001        83.200000000000003        2.3266598688329601     
   25.600000000000001        84.000000000000000        2.3282761417993374     
   25.600000000000001        84.800000000000011        2.3211559486350786     
   25.600000000000001        85.600000000000009        2.3120333704366756     
   25.600000000000001        86.400000000000006        2.2958642549945338     
   25.600000000000001        87.200000000000003        2.2711133954768550     
   25.600000000000001        88.000000000000000        2.2410393221095619     
   25.600000000000001        88.800000000000011        2.2025343534955422     
   25.600000000000001        89.600000000000009        2.1572912053363202     
   25.600000000000001        90.400000000000006        2.1114593195494074     
   25.600000000000001        91.200000000000003        2.0656982524028251     
   25.600000000000001        92.000000000000000        2.0215437782261181     
   25.600000000000001        92.800000000000011        1.9810282587067585     
   25.600000000000001        93.600000000000009        1.9476670760046515     
   25.600000000000001        94.400000000000006        1.9210912130130124     
   25.600000000000001        95.200000000000003        1.8994437493825089     
   25.600000000000001        96.000000000000000        1.8858073215425253     
   25.600000000000001        96.800000000000011        1.8715927725219255     
   25.600000000000001        97.600000000000009        1.8629711820958339     
   25.600000000000001        98.400000000000006        1.8551275546720063     
   25.600000000000001        99.200000000000003        1.8487860445013986     
   25.600000000000001        100.00000000000000        1.8386255527937878     
   25.600000000000001        100.80000000000001        1.8289002364231455     
   25.600000000000001        101.60000000000001        1.8167139572476729     
   25.600000000000001        102.40000000000001        1.8042193490628931     

   26.400000000000002       0.80000000000000004        1.7864674430217362     
   26.400000000000002        1.6000000000000001        1.7790899697940046     
   26.400000000000002        2.4000000000000004        1.7742627445976715     
   26.400000000000002        3.2000000000000002        1.7727260123061286     
   26.400000000000002        4.0000000000000000        1.7764388738997676     
   26.400000000000002        4.8000000000000007        1.7896531944960754     
   26.400000000000002        5.6000000000000005        1.8093860113437674     
   26.400000000000002        6.4000000000000004        1.8393086018620470     
   26.400000000000002        7.2000000000000002        1.8762423048445291     
   26.400000000000002        8.0000000000000000        1.9201333447539422     
   26.400000000000002        8.8000000000000007        1.9685351901594050     
   26.400000000000002        9.6000000000000014        2.0175257531078743     
   26.400000000000002        10.400000000000000        2.0651010937390826     
   26.400000000000002        11.200000000000001        2.1118216491975530     
   26.400000000000002        12.000000000000000        2.1525065701673149     
   26.400000000000002        12.800000000000001        2.1908401657291745     
   26.400000000000002        13.600000000000001        2.2258390672443138     
   26.400000000000002        14.400000000000000        2.2587936188867372     
   26.400000000000002        15.200000000000001        2.2915629859073485     
   26.400000000000002        16.000000000000000        2.3243997362348576     
   26.400000000000002        16.800000000000001        2.3585721667637327     
   26.400000000000002        17.600000000000001        2.3912351439382982     
   26.400000000000002        18.400000000000002        2.4202776818246972     
   26.400000000000002        19.200000000000003        2.4446166721109290     
   26.400000000000002        20.000000000000000        2.4619428268050636     
   26.400000000000002        20.800000000000001        2.4753222450700330     
   26.400000000000002        21.600000000000001        2.4849323427672294     
   26.400000000000002        22.400000000000002        2.4913880447040966     
   26.400000000000002        23.200000000000003        2.4959309056702512     
   26.400000000000002        24.000000000000000        2.4964917731596250     
   26.400000000000002        24.800000000000001        2.4968140620710786     
   26.400000000000002        25.600000000000001        2.4961260980712234     
   26.400000000000002        26.400000000000002        2.4943236881417050     
   26.400000000000002        27.200000000000003        2.4906403342548615     
   26.400000000000002        28.000000000000000        2.4832285279537505     
   26.400000000000002        28.800000000000001        2.4708628687170267     
   26.400000000000002        29.600000000000001        2.4511889770725981     
   26.400000000000002        30.400000000000002        2.4234258497129186     
   26.400000000000002        31.200000000000003        2.3870682690410616     
   26.400000000000002        32.000000000000000        2.3420064139088330     
   26.400000000000002        32.800000000000004        2.2917202241830017     
   26.400000000000002        33.600000000000001        2.2367611801601113     
   26.400000000000002        34.399999999999999        2.1821623109729087     
   26.400000000000002        35.200000000000003        2.1282682383105698     
   26.400000000000002        36.000000000000000        2.0773885945335437     
   26.400000000000002        36.800000000000004        2.0285769665207098     
   26.400000000000002        37.600000000000001        1.9889321267208588     
   26.400000000000002        38.400000000000006        1.9544469694688393     
   26.400000000000002        39.200000000000003        1.9278382319373302     
   26.400000000000002        40.000000000000000        1.9087581643937508     
   26.400000000000002        40.800000000000004        1.9009934617784296     
   26.400000000000002        41.600000000000001        1.9057809674839610     
   26.400000000000002        42.400000000000006        1.9237143426326100     
   26.400000000000002        43.200000000000003        1.9539258898104717     
   26.400000000000002        44.000000000000000        2.0017805429128188     
   26.400000000000002        44.800000000000004        2.0594177400476141     
   26.400000000000002        45.600000000000001        2.1245982658107683     
   26.400000000000002        46.400000000000006        2.1918466163231236     
   26.400000000000002        47.200000000000003        2.2529761900120890     
   26.400000000000002        48.000000000000000        2.2974957329299013     
   26.400000000000002        48.800000000000004        2.3160920913434211     
   26.400000000000002        49.600000000000001        2.2908184685245550     
   26.400000000000002        50.400000000000006        2.2059511238042262     
   26.400000000000002        51.200000000000003        2.0554308628071736     
   26.400000000000002        52.000000000000000        1.8090409670063685     
   26.400000000000002        52.800000000000004        1.4888001166369320     
   26.400000000000002        53.600000000000001       0.64706236694895858     
   26.400000000000002        54.400000000000006       0.59974784056779151     
   26.400000000000002        55.200000000000003       0.57838299708453733     
   26.400000000000002        56.000000000000000       0.59870788348462534     
   26.400000000000002        56.800000000000004       0.60527104525853104     
   26.400000000000002        57.600000000000001       0.61084664194722738     
   26.400000000000002        58.400000000000006       0.61711415131782354     
   26.400000000000002        59.200000000000003       0.60082701243297909     
   26.400000000000002        60.000000000000000       0.59505662506806034     
   26.400000000000002        60.800000000000004       0.59130517184801679     
   26.400000000000002        61.600000000000001       0.56977546334272666     
   26.400000000000002        62.400000000000006       0.54757143416732490     
   26.400000000000002        63.200000000000003       0.60226357114772422     
   26.400000000000002        64.000000000000000        1.4850057807144443     
   26.400000000000002        64.799999999999997        1.8490975946000587     
   26.400000000000002        65.600000000000009        2.0986700484517695     
   26.400000000000002        66.400000000000006        2.2704697919118040     
   26.400000000000002        67.200000000000003        2.3757312189686273     
   26.400000000000002        68.000000000000000        2.4303095618141701     
   26.400000000000002        68.799999999999997        2.4471600645882035     
   26.400000000000002        69.600000000000009        2.4420165244835110     
   26.400000000000002        70.400000000000006        2.4241003901439138     
   26.400000000000002        71.200000000000003        2.3998139131385643     
   26.400000000000002        72.000000000000000        2.3763943861237413     
   26.400000000000002        72.799999999999997        2.3531657629287994     
   26.400000000000002        73.600000000000009        2.3318435399867252     
   26.400000000000002        74.400000000000006        2.3118363217260365     
   26.400000000000002        75.200000000000003        2.2957175079122973     
   26.400000000000002        76.000000000000000        2.2823663411017558     
   26.400000000000002        76.800000000000011        2.2758522550385982     
   26.400000000000002        77.600000000000009        2.2740580616004884     
   26.400000000000002        78.400000000000006        2.2791301252464238     
   26.400000000000002        79.200000000000003        2.2904579093300930     
   26.400000000000002        80.000000000000000        2.3027791395462049     
   26.400000000000002        80.800000000000011        2.3195479948040592     
   26.400000000000002        81.600000000000009        2.3335506782231272     
   26.400000000000002        82.400000000000006        2.3447815878583169     
   26.400000000000002        83.200000000000003        2.3537399394474838     
   26.400000000000002        84.000000000000000        2.3580507486206046     
   26.400000000000002        84.800000000000011        2.3583035914254129     
   26.400000000000002        85.600000000000009        2.3540572619929563     
   26.400000000000002        86.400000000000006        2.3422889608423940     
   26.400000000000002        87.200000000000003        2.3232970952529564     
   26.400000000000002        88.000000000000000        2.2969324109151636     
   26.400000000000002        88.800000000000011        2.2598510883392930     
   26.400000000000002        89.600000000000009        2.2137210395000824     
   26.400000000000002        90.400000000000006        2.1612834243492767     
   26.400000000000002        91.200000000000003        2.1073586404443625     
   26.400000000000002        92.000000000000000        2.0533355730832157     
   26.400000000000002        92.800000000000011        2.0031001675020663     
   26.400000000000002        93.600000000000009        1.9596563611398616     
   26.400000000000002        94.400000000000006        1.9241390434197383     
   26.400000000000002        95.200000000000003        1.8952897041928582     
   26.400000000000002        96.000000000000000        1.8739021876389834     
   26.400000000000002        96.800000000000011        1.8588046751170959     
   26.400000000000002        97.600000000000009        1.8477575185034831     
   26.400000000000002        98.400000000000006        1.8391374716404141     
   26.400000000000002        99.200000000000003        1.8315147548291686     
   26.400000000000002        100.00000000000000        1.8249908238713854     
   26.400000000000002        100.80000000000001        1.8143878881023199     
   26.400000000000002        101.60000000000001        1.8084627073968584     
   26.400000000000002        102.40000000000001        1.7970267498325663     

   27.200000000000003       0.80000000000000004        1.7843372168585172     
   27.200000000000003        1.6000000000000001        1.7787424228550737     
   27.200000000000003        2.4000000000000004        1.7753218039402729     
   27.200000000000003        3.2000000000000002        1.7737475188808498     
   27.200000000000003        4.0000000000000000        1.7782030396880444     
   27.200000000000003        4.8000000000000007        1.7901817446817232     
   27.200000000000003        5.6000000000000005        1.8059619745377555     
   27.200000000000003        6.4000000000000004        1.8318299078956961     
   27.200000000000003        7.2000000000000002        1.8631727236714548     
   27.200000000000003        8.0000000000000000        1.8998799413998588     
   27.200000000000003        8.8000000000000007        1.9415188129670211     
   27.200000000000003        9.6000000000000014        1.9882822519419827     
   27.200000000000003        10.400000000000000        2.0345560774043245     
   27.200000000000003        11.200000000000001        2.0789238441648115     
   27.200000000000003        12.000000000000000        2.1260072410157531     
   27.200000000000003        12.800000000000001        2.1677838519965968     
   27.200000000000003        13.600000000000001        2.2101622174640116     
   27.200000000000003        14.400000000000000        2.2514656147589442     
   27.200000000000003        15.200000000000001        2.2924515156693923     
   27.200000000000003        16.000000000000000        2.3325446458843939     
   27.200000000000003        16.800000000000001        2.3721379112706913     
   27.200000000000003        17.600000000000001        2.4093991805559338     
   27.200000000000003        18.400000000000002        2.4404722921009037     
   27.200000000000003        19.200000000000003        2.4636758871118056     
   27.200000000000003        20.000000000000000        2.4831017944968274     
   27.200000000000003        20.800000000000001        2.4930929364423915     
   27.200000000000003        21.600000000000001        2.4962809098785343     
   27.200000000000003        22.400000000000002        2.4985388585240869     
   27.200000000000003        23.200000000000003        2.4951993166050377     
   27.200000000000003        24.000000000000000        2.4880778780427661     
   27.200000000000003        24.800000000000001        2.4794298553398222     
   27.200000000000003        25.600000000000001        2.4699169939934911     
   27.200000000000003        26.400000000000002        2.4576385147657005     
   27.200000000000003        27.200000000000003        2.4447526044468266     
   27.200000000000003        28.000000000000000        2.4296811164282524     
   27.200000000000003        28.800000000000001        2.4111295616660948     
   27.200000000000003        29.600000000000001        2.3878255094866763     
   27.200000000000003        30.400000000000002        2.3594964253978730     
   27.200000000000003        31.200000000000003        2.3275504234166271     
   27.200000000000003        32.000000000000000        2.2917531626057874     
   27.200000000000003        32.800000000000004        2.2539589251711738     
   27.200000000000003        33.600000000000001        2.2146485720205473     
   27.200000000000003        34.399999999999999        2.1749281180232241     
   27.200000000000003        35.200000000000003        2.1350190902540702     
   27.200000000000003        36.000000000000000        2.0983991146609049     
   27.200000000000003        36.800000000000004        2.0600225436467805     
   27.200000000000003        37.600000000000001        2.0250788659846832     
   27.200000000000003        38.400000000000006        1.9934522579087830     
   27.200000000000003        39.200000000000003        1.9672203173403224     
   27.200000000000003        40.000000000000000        1.9479264964702572     
   27.200000000000003        40.800000000000004        1.9364398621682060     
   27.200000000000003        41.600000000000001        1.9370183160493917     
   27.200000000000003        42.400000000000006        1.9501395326625894     
   27.200000000000003        43.200000000000003        1.9767428806406222     
   27.200000000000003        44.000000000000000        2.0172922541434488     
   27.200000000000003        44.800000000000004        2.0703139495411671     
   27.200000000000003        45.600000000000001        2.1299618666939399     
   27.200000000000003        46.400000000000006        2.1941254623773450     
   27.200000000000003        47.200000000000003        2.2524446986664906     
   27.200000000000003        48.000000000000000        2.2944186916846436     
   27.200000000000003        48.800000000000004        2.3086344905104226     
   27.200000000000003        49.600000000000001        2.2805217903720352     
   27.200000000000003        50.400000000000006        2.1948326539637986     
   27.200000000000003        51.200000000000003        2.0451967981082415     
   27.200000000000003        52.000000000000000        1.7997754439547871     
   27.200000000000003        52.800000000000004        1.4951316497361553     
   27.200000000000003        53.600000000000001       0.63878133342110333     
   27.200000000000003        54.400000000000006       0.59294452958455146     
   27.200000000000003        55.200000000000003       0.57175555222038643     
   27.200000000000003        56.000000000000000       0.58000765911887331     
   27.200000000000003        56.800000000000004       0.59673902020998204     
   27.200000000000003        57.600000000000001       0.59480333673531460     
   27.200000000000003        58.400000000000006       0.60111523064706007     
   27.200000000000003        59.200000000000003       0.60077685478876286     
   27.200000000000003        60.000000000000000       0.57608336217350464     
   27.200000000000003        60.800000000000004       0.57085239621096584     
   27.200000000000003        61.600000000000001       0.56310092088151353     
   27.200000000000003        62.400000000000006       0.53821626020924773     
   27.200000000000003        63.200000000000003       0.58691589136577271     
   27.200000000000003        64.000000000000000        1.4936833532092104     
   27.200000000000003        64.799999999999997        1.8549069233909681     
   27.200000000000003        65.600000000000009        2.1154702552991749     
   27.200000000000003        66.400000000000006        2.2908405067934772     
   27.200000000000003        67.200000000000003        2.3980522850680868     
   27.200000000000003        68.000000000000000        2.4502019783810360     
   27.200000000000003        68.799999999999997        2.4673079424866495     
   27.200000000000003        69.600000000000009        2.4636653567525979     
   27.200000000000003        70.400000000000006        2.4534598586110099     
   27.200000000000003        71.200000000000003        2.4389885613096847     
   27.200000000000003        72.000000000000000        2.4247887839415707     
   27.200000000000003        72.799999999999997        2.4103535449617404     
   27.200000000000003        73.600000000000009        2.3907185596233647     
   27.200000000000003        74.400000000000006        2.3716198816254055     
   27.200000000000003        75.200000000000003        2.3411330131790709     
   27.200000000000003        76.000000000000000        2.3154836859679815     
   27.200000000000003        76.800000000000011        2.2937473865177069     
   27.200000000000003        77.600000000000009        2.2797170965952867     
   27.200000000000003        78.400000000000006        2.2736441863969112     
   27.200000000000003        79.200000000000003        2.2770919603924131     
   27.200000000000003        80.000000000000000        2.2865166652472890     
   27.200000000000003        80.800000000000011        2.2990221670532702     
   27.200000000000003        81.600000000000009        2.3118782940529266     
   27.200000000000003        82.400000000000006        2.3249396182735871     
   27.200000000000003        83.200000000000003        2.3353183118378782     
   27.200000000000003        84.000000000000000        2.3438115176637324     
   27.200000000000003        84.800000000000011        2.3512355906097824     
   27.200000000000003        85.600000000000009        2.3569787609487349     
   27.200000000000003        86.400000000000006        2.3594361326236304     
   27.200000000000003        87.200000000000003        2.3521959588414396     
   27.200000000000003        88.000000000000000        2.3376293263888952     
   27.200000000000003        88.800000000000011        2.3084298178375060     
   27.200000000000003        89.600000000000009        2.2663291266089529     
   27.200000000000003        90.400000000000006        2.2126153944030436     
   27.200000000000003        91.200000000000003        2.1522935592407944     
   27.200000000000003        92.000000000000000        2.0902010971874123     
   27.200000000000003        92.800000000000011        2.0303081400123340     
   27.200000000000003        93.600000000000009        1.9753239929114070     
   27.200000000000003        94.400000000000006        1.9306461930987577     
   27.200000000000003        95.200000000000003        1.8941075744429710     
   27.200000000000003        96.000000000000000        1.8668297636280273     
   27.200000000000003        96.800000000000011        1.8470139879228682     
   27.200000000000003        97.600000000000009        1.8332816970244936     
   27.200000000000003        98.400000000000006        1.8236069395061427     
   27.200000000000003        99.200000000000003        1.8162505727301057     
   27.200000000000003        100.00000000000000        1.8107951495703936     
   27.200000000000003        100.80000000000001        1.8041315168686911     
   27.200000000000003        101.60000000000001        1.7979311355029473     
   27.200000000000003        102.40000000000001        1.7909274638461945     

   28.000000000000000       0.80000000000000004        1.7844307950610943     
   28.000000000000000        1.6000000000000001        1.7828008256294383     
   28.000000000000000        2.4000000000000004        1.7822948360723696     
   28.000000000000000        3.2000000000000002        1.7857398684467740     
   28.000000000000000        4.0000000000000000        1.7896767762846226     
   28.000000000000000        4.8000000000000007        1.8006624550185228     
   28.000000000000000        5.6000000000000005        1.8163294210112024     
   28.000000000000000        6.4000000000000004        1.8374177910011338     
   28.000000000000000        7.2000000000000002        1.8643802948904296     
   28.000000000000000        8.0000000000000000        1.8950573367097396     
   28.000000000000000        8.8000000000000007        1.9335756787585465     
   28.000000000000000        9.6000000000000014        1.9733651756928974     
   28.000000000000000        10.400000000000000        2.0150619164770087     
   28.000000000000000        11.200000000000001        2.0587039199277513     
   28.000000000000000        12.000000000000000        2.1025340136625754     
   28.000000000000000        12.800000000000001        2.1477595972144852     
   28.000000000000000        13.600000000000001        2.1916968246164137     
   28.000000000000000        14.400000000000000        2.2371329459520681     
   28.000000000000000        15.200000000000001        2.2816141781566261     
   28.000000000000000        16.000000000000000        2.3269223903964029     
   28.000000000000000        16.800000000000001        2.3688064097124815     
   28.000000000000000        17.600000000000001        2.4074368387613001     
   28.000000000000000        18.400000000000002        2.4398860882295792     
   28.000000000000000        19.200000000000003        2.4637154001407526     
   28.000000000000000        20.000000000000000        2.4794812177527943     
   28.000000000000000        20.800000000000001        2.4847342490554842     
   28.000000000000000        21.600000000000001        2.4832279600649207     
   28.000000000000000        22.400000000000002        2.4740740930329554     
   28.000000000000000        23.200000000000003        2.4582257775285008     
   28.000000000000000        24.000000000000000        2.4395404393671671     
   28.000000000000000        24.800000000000001        2.4179167664506052     
   28.000000000000000        25.600000000000001        2.3951937863545401     
   28.000000000000000        26.400000000000002        2.3753471371924664     
   28.000000000000000        27.200000000000003        2.3541201730992865     
   28.000000000000000        28.000000000000000        2.3347670343395643     
   28.000000000000000        28.800000000000001        2.3130998099352400     
   28.000000000000000        29.600000000000001        2.2903358187050156     
   28.000000000000000        30.400000000000002        2.2661453187080820     
   28.000000000000000        31.200000000000003        2.2418805820950172     
   28.000000000000000        32.000000000000000        2.2189876469913057     
   28.000000000000000        32.800000000000004        2.1981155409466342     
   28.000000000000000        33.600000000000001        2.1787097532721775     
   28.000000000000000        34.399999999999999        2.1575694692551535     
   28.000000000000000        35.200000000000003        2.1369476811290489     
   28.000000000000000        36.000000000000000        2.1140037670325351     
   28.000000000000000        36.800000000000004        2.0879144713971751     
   28.000000000000000        37.600000000000001        2.0598836259642814     
   28.000000000000000        38.400000000000006        2.0326538396796745     
   28.000000000000000        39.200000000000003        2.0072684116790600     
   28.000000000000000        40.000000000000000        1.9864923366205376     
   28.000000000000000        40.800000000000004        1.9718249270728647     
   28.000000000000000        41.600000000000001        1.9673592144171952     
   28.000000000000000        42.400000000000006        1.9748184646621816     
   28.000000000000000        43.200000000000003        1.9954674893265190     
   28.000000000000000        44.000000000000000        2.0297393185023753     
   28.000000000000000        44.800000000000004        2.0770390473750338     
   28.000000000000000        45.600000000000001        2.1334743012000690     
   28.000000000000000        46.400000000000006        2.1918790359636979     
   28.000000000000000        47.200000000000003        2.2465478470327294     
   28.000000000000000        48.000000000000000        2.2861455951953840     
   28.000000000000000        48.800000000000004        2.3001498202722082     
   28.000000000000000        49.600000000000001        2.2717911999181504     
   28.000000000000000        50.400000000000006        2.1877400749280422     
   28.000000000000000        51.200000000000003        2.0402756060991978     
   28.000000000000000        52.000000000000000        1.7954713739553734     
   28.000000000000000        52.800000000000004        1.4997554386775649     
   28.000000000000000        53.600000000000001       0.62430931069463536     
   28.000000000000000        54.400000000000006       0.58124667862296275     
   28.000000000000000        55.200000000000003       0.55717170632121149     
   28.000000000000000        56.000000000000000       0.56474229294847667     
   28.000000000000000        56.800000000000004       0.56947962916493799     
   28.000000000000000        57.600000000000001       0.58043842870875262     
   28.000000000000000        58.400000000000006       0.57943129322040776     
   28.000000000000000        59.200000000000003       0.57709071283534330     
   28.000000000000000        60.000000000000000       0.57400789504558336     
   28.000000000000000        60.800000000000004       0.56948225131648933     
   28.000000000000000        61.600000000000001       0.55314347836562205     
   28.000000000000000        62.400000000000006       0.52948809960618803     
   28.000000000000000        63.200000000000003       0.59047605857630781     
   28.000000000000000        64.000000000000000        1.5045309744975452     
   28.000000000000000        64.799999999999997        1.8617956917035077     
   28.000000000000000        65.600000000000009        2.1333966363763390     
   28.000000000000000        66.400000000000006        2.3122353445505825     
   28.000000000000000        67.200000000000003        2.4150999436187983     
   28.000000000000000        68.000000000000000        2.4607868533351480     
   28.000000000000000        68.799999999999997        2.4721704531536637     
   28.000000000000000        69.600000000000009        2.4687578368004020     
   28.000000000000000        70.400000000000006        2.4612584784988316     
   28.000000000000000        71.200000000000003        2.4543678372766120     
   28.000000000000000        72.000000000000000        2.4496587700301773     
   28.000000000000000        72.799999999999997        2.4439268074648908     
   28.000000000000000        73.600000000000009        2.4287994948076648     
   28.000000000000000        74.400000000000006        2.3996961421785263     
   28.000000000000000        75.200000000000003        2.3588090662053567     
   28.000000000000000        76.000000000000000        2.3112708720240773     
   28.000000000000000        76.800000000000011        2.2661808225657962     
   28.000000000000000        77.600000000000009        2.2309445878404270     
   28.000000000000000        78.400000000000006        2.2111901137545682     
   28.000000000000000        79.200000000000003        2.2056491316903970     
   28.000000000000000        80.000000000000000        2.2096231220978821     
   28.000000000000000        80.800000000000011        2.2191484045624525     
   28.000000000000000        81.600000000000009        2.2307170396601683     
   28.000000000000000        82.400000000000006        2.2429086386761892     
   28.000000000000000        83.200000000000003        2.2544830610970390     
   28.000000000000000        84.000000000000000        2.2677712261089722     
   28.000000000000000        84.800000000000011        2.2837516592015801     
   28.000000000000000        85.600000000000009        2.3030126388257424     
   28.000000000000000        86.400000000000006        2.3249656934667051     
   28.000000000000000        87.200000000000003        2.3450344060128714     
   28.000000000000000        88.000000000000000        2.3525536375006446     
   28.000000000000000        88.800000000000011        2.3415475630607054     
   28.000000000000000        89.600000000000009        2.3105626502461805     
   28.000000000000000        90.400000000000006        2.2603295603145459     
   28.000000000000000        91.200000000000003        2.1993542224360709     
   28.000000000000000        92.000000000000000        2.1295525958589208     
   28.000000000000000        92.800000000000011        2.0606070336773987     
   28.000000000000000        93.600000000000009        1.9971869148904857     
   28.000000000000000        94.400000000000006        1.9423679525726369     
   28.000000000000000        95.200000000000003        1.8959197281947151     
   28.000000000000000        96.000000000000000        1.8614937926186472     
   28.000000000000000        96.800000000000011        1.8362834787085316     
   28.000000000000000        97.600000000000009        1.8185786724346025     
   28.000000000000000        98.400000000000006        1.8076980180989000     
   28.000000000000000        99.200000000000003        1.8013701227754335     
   28.000000000000000        100.00000000000000        1.7968651691940913     
   28.000000000000000        100.80000000000001        1.7937013988508790     
   28.000000000000000        101.60000000000001        1.7905175619261238     
   28.000000000000000        102.40000000000001        1.7868893879808345     

   28.800000000000001       0.80000000000000004        1.7891455453038083     
   28.800000000000001        1.6000000000000001        1.7929273369893304     
   28.800000000000001        2.4000000000000004        1.7976099356262283     
   28.800000000000001        3.2000000000000002        1.8037264475089578     
   28.800000000000001        4.0000000000000000        1.8142975172598992     
   28.800000000000001        4.8000000000000007        1.8246309244165995     
   28.800000000000001        5.6000000000000005        1.8407441399269444     
   28.800000000000001        6.4000000000000004        1.8599760842135911     
   28.800000000000001        7.2000000000000002        1.8840358597518458     
   28.800000000000001        8.0000000000000000        1.9106633406989775     
   28.800000000000001        8.8000000000000007        1.9433856373818497     
   28.800000000000001        9.6000000000000014        1.9773725801042348     
   28.800000000000001        10.400000000000000        2.0144360278472084     
   28.800000000000001        11.200000000000001        2.0533551824112624     
   28.800000000000001        12.000000000000000        2.0943761868735740     
   28.800000000000001        12.800000000000001        2.1364034859193186     
   28.800000000000001        13.600000000000001        2.1796253740024958     
   28.800000000000001        14.400000000000000        2.2246871856639387     
   28.800000000000001        15.200000000000001        2.2693501223456245     
   28.800000000000001        16.000000000000000        2.3144159115412219     
   28.800000000000001        16.800000000000001        2.3573848230836991     
   28.800000000000001        17.600000000000001        2.3956002420733182     
   28.800000000000001        18.400000000000002        2.4270718675831087     
   28.800000000000001        19.200000000000003        2.4500491500775770     
   28.800000000000001        20.000000000000000        2.4609156862505528     
   28.800000000000001        20.800000000000001        2.4599537982840145     
   28.800000000000001        21.600000000000001        2.4484760413326474     
   28.800000000000001        22.400000000000002        2.4252777160319079     
   28.800000000000001        23.200000000000003        2.3926973474165094     
   28.800000000000001        24.000000000000000        2.3536064396836722     
   28.800000000000001        24.800000000000001        2.3125084387438943     
   28.800000000000001        25.600000000000001        2.2738656018917802     
   28.800000000000001        26.400000000000002        2.2424763774964926     
   28.800000000000001        27.200000000000003        2.2172326986847466     
   28.800000000000001        28.000000000000000        2.1954365628175871     
   28.800000000000001        28.800000000000001        2.1752463567009586     
   28.800000000000001        29.600000000000001        2.1539668185015937     
   28.800000000000001        30.400000000000002        2.1375362488582184     
   28.800000000000001        31.200000000000003        2.1239215167832817     
   28.800000000000001        32.000000000000000        2.1176823345624030     
   28.800000000000001        32.800000000000004        2.1186041285057304     
   28.800000000000001        33.600000000000001        2.1244237366051193     
   28.800000000000001        34.399999999999999        2.1294872837920442     
   28.800000000000001        35.200000000000003        2.1318556268802826     
   28.800000000000001        36.000000000000000        2.1250179805035661     
   28.800000000000001        36.800000000000004        2.1117533305091936     
   28.800000000000001        37.600000000000001        2.0928501082394297     
   28.800000000000001        38.400000000000006        2.0698075733436050     
   28.800000000000001        39.200000000000003        2.0456903028622153     
   28.800000000000001        40.000000000000000        2.0235877905648074     
   28.800000000000001        40.800000000000004        2.0060539228707062     
   28.800000000000001        41.600000000000001        1.9964316240208801     
   28.800000000000001        42.400000000000006        1.9970620211810051     
   28.800000000000001        43.200000000000003        2.0117388154278784     
   28.800000000000001        44.000000000000000        2.0397225831588082     
   28.800000000000001        44.800000000000004        2.0793667772496796     
   28.800000000000001        45.600000000000001        2.1322992403317023     
   28.800000000000001        46.400000000000006        2.1854983631956473     
   28.800000000000001        47.200000000000003        2.2393111762393563     
   28.800000000000001        48.000000000000000        2.2777411243044154     
   28.800000000000001        48.800000000000004        2.2920539089307388     
   28.800000000000001        49.600000000000001        2.2661666725625560     
   28.800000000000001        50.400000000000006        2.1865635516965107     
   28.800000000000001        51.200000000000003        2.0421965121471941     
   28.800000000000001        52.000000000000000        1.7979100428162833     
   28.800000000000001        52.800000000000004        1.5084290275737988     
   28.800000000000001        53.600000000000001       0.62113624054821148     
   28.800000000000001        54.400000000000006       0.57013519171951232     
   28.800000000000001        55.200000000000003       0.55439866797878889     
   28.800000000000001        56.000000000000000       0.55821101804568285     
   28.800000000000001        56.800000000000004       0.56414073398020170     
   28.800000000000001        57.600000000000001       0.57338638123048447     
   28.800000000000001        58.400000000000006       0.56761611432606307     
   28.800000000000001        59.200000000000003       0.57275034983324435     
   28.800000000000001        60.000000000000000       0.56941500437598302     
   28.800000000000001        60.800000000000004       0.56614762995981383     
   28.800000000000001        61.600000000000001       0.56189116958282803     
   28.800000000000001        62.400000000000006       0.53736060189176105     
   28.800000000000001        63.200000000000003       0.59123611497110573     
   28.800000000000001        64.000000000000000        1.5064147737277978     
   28.800000000000001        64.799999999999997        1.8726744672158997     
   28.800000000000001        65.600000000000009        2.1536162413133892     
   28.800000000000001        66.400000000000006        2.3329872889551910     
   28.800000000000001        67.200000000000003        2.4320800727433816     
   28.800000000000001        68.000000000000000        2.4683630357060111     
   28.800000000000001        68.799999999999997        2.4707940299527387     
   28.800000000000001        69.600000000000009        2.4638750135683218     
   28.800000000000001        70.400000000000006        2.4579672664668593     
   28.800000000000001        71.200000000000003        2.4530434357900925     
   28.800000000000001        72.000000000000000        2.4554426839828212     
   28.800000000000001        72.799999999999997        2.4560716031195620     
   28.800000000000001        73.600000000000009        2.4443107287324715     
   28.800000000000001        74.400000000000006        2.4058792423259736     
   28.800000000000001        75.200000000000003        2.3385262923966770     
   28.800000000000001        76.000000000000000        2.2564816907850869     
   28.800000000000001        76.800000000000011        2.1766483233447054     
   28.800000000000001        77.600000000000009        2.1121756200999307     
   28.800000000000001        78.400000000000006        2.0752644191558662     
   28.800000000000001        79.200000000000003        2.0608546624227952     
   28.800000000000001        80.000000000000000        2.0599737477006546     
   28.800000000000001        80.800000000000011        2.0667536616089257     
   28.800000000000001        81.600000000000009        2.0752659070090074     
   28.800000000000001        82.400000000000006        2.0882002137289057     
   28.800000000000001        83.200000000000003        2.0966228686278918     
   28.800000000000001        84.000000000000000        2.1096645470136086     
   28.800000000000001        84.800000000000011        2.1339455147256530     
   28.800000000000001        85.600000000000009        2.1726069845186751     
   28.800000000000001        86.400000000000006        2.2270120360530576     
   28.800000000000001        87.200000000000003        2.2861203424922678     
   28.800000000000001        88.000000000000000        2.3322181008877680     
   28.800000000000001        88.800000000000011        2.3501942355951093     
   28.800000000000001        89.600000000000009        2.3404014982815875     
   28.800000000000001        90.400000000000006        2.3016312779674304     
   28.800000000000001        91.200000000000003        2.2418114352270799     
   28.800000000000001        92.000000000000000        2.1694342757654841     
   28.800000000000001        92.800000000000011        2.0931222870873079     
   28.800000000000001        93.600000000000009        2.0194780259602996     
   28.800000000000001        94.400000000000006        1.9546183181700967     
   28.800000000000001        95.200000000000003        1.9005427533367749     
   28.800000000000001        96.000000000000000        1.8582690082241922     
   28.800000000000001        96.800000000000011        1.8276560089273532     
   28.800000000000001        97.600000000000009        1.8070083378403230     
   28.800000000000001        98.400000000000006        1.7942779526145860     
   28.800000000000001        99.200000000000003        1.7872553203639494     
   28.800000000000001        100.00000000000000        1.7846038251107459     
   28.800000000000001        100.80000000000001        1.7839909218566972     
   28.800000000000001        101.60000000000001        1.7855943085419008     
   28.800000000000001        102.40000000000001        1.7864746904356863     

   29.600000000000001       0.80000000000000004        1.8002738353242185     
   29.600000000000001        1.6000000000000001        1.8106029694605941     
   29.600000000000001        2.4000000000000004        1.8221174189983207     
   29.600000000000001        3.2000000000000002        1.8346743294954162     
   29.600000000000001        4.0000000000000000        1.8483036628961738     
   29.600000000000001        4.8000000000000007        1.8631303168631015     
   29.600000000000001        5.6000000000000005        1.8809612102976214     
   29.600000000000001        6.4000000000000004        1.9012990187737444     
   29.600000000000001        7.2000000000000002        1.9233619069800927     
   29.600000000000001        8.0000000000000000        1.9479881328218314     
   29.600000000000001        8.8000000000000007        1.9759294866411918     
   29.600000000000001        9.6000000000000014        2.0047415629843424     
   29.600000000000001        10.400000000000000        2.0359094290886133     
   29.600000000000001        11.200000000000001        2.0697378852600465     
   29.600000000000001        12.000000000000000        2.1055495031587887     
   29.600000000000001        12.800000000000001        2.1443472956225103     
   29.600000000000001        13.600000000000001        2.1817233635150530     
   29.600000000000001        14.400000000000000        2.2225405184357077     
   29.600000000000001        15.200000000000001        2.2646411715095121     
   29.600000000000001        16.000000000000000        2.3066897812659151     
   29.600000000000001        16.800000000000001        2.3467432753534991     
   29.600000000000001        17.600000000000001        2.3826002546500527     
   29.600000000000001        18.400000000000002        2.4107218274824000     
   29.600000000000001        19.200000000000003        2.4299168126553452     
   29.600000000000001        20.000000000000000        2.4345885215183269     
   29.600000000000001        20.800000000000001        2.4235692783960574     
   29.600000000000001        21.600000000000001        2.4002450437959357     
   29.600000000000001        22.400000000000002        2.3562800115173386     
   29.600000000000001        23.200000000000003        2.2975945959469968     
   29.600000000000001        24.000000000000000        2.2293979958745593     
   29.600000000000001        24.800000000000001        2.1594183328191439     
   29.600000000000001        25.600000000000001        2.0998280581935083     
   29.600000000000001        26.400000000000002        2.0576619828998717     
   29.600000000000001        27.200000000000003        2.0302915796815997     
   29.600000000000001        28.000000000000000        2.0105042323577220     
   29.600000000000001        28.800000000000001        1.9944459674096204     
   29.600000000000001        29.600000000000001        1.9798670432768497     
   29.600000000000001        30.400000000000002        1.9696027902152615     
   29.600000000000001        31.200000000000003        1.9669727132639403     
   29.600000000000001        32.000000000000000        1.9795463871753578     
   29.600000000000001        32.800000000000004        2.0084140188548720     
   29.600000000000001        33.600000000000001        2.0481090272949132     
   29.600000000000001        34.399999999999999        2.0877057443791300     
   29.600000000000001        35.200000000000003        2.1144885302509202     
   29.600000000000001        36.000000000000000        2.1292727993666385     
   29.600000000000001        36.800000000000004        2.1310934773850496     
   29.600000000000001        37.600000000000001        2.1207967641373586     
   29.600000000000001        38.400000000000006        2.1030312338107642     
   29.600000000000001        39.200000000000003        2.0811031846786046     
   29.600000000000001        40.000000000000000        2.0576160025271499     
   29.600000000000001        40.800000000000004        2.0367230040725239     
   29.600000000000001        41.600000000000001        2.0232277926480657     
   29.600000000000001        42.400000000000006        2.0188357167129980     
   29.600000000000001        43.200000000000003        2.0253322356183499     
   29.600000000000001        44.000000000000000        2.0470165369646600     
   29.600000000000001        44.800000000000004        2.0806669254536079     
   29.600000000000001        45.600000000000001        2.1262275978580054     
   29.600000000000001        46.400000000000006        2.1776745971726847     
   29.600000000000001        47.200000000000003        2.2281732556569902     
   29.600000000000001        48.000000000000000        2.2682186676716714     
   29.600000000000001        48.800000000000004        2.2852222234994235     
   29.600000000000001        49.600000000000001        2.2667371743221167     
   29.600000000000001        50.400000000000006        2.1938679559928533     
   29.600000000000001        51.200000000000003        2.0558954620090573     
   29.600000000000001        52.000000000000000        1.8170933336700652     
   29.600000000000001        52.800000000000004        1.5098531497458427     
   29.600000000000001        53.600000000000001       0.66479099121160323     
   29.600000000000001        54.400000000000006       0.61142246885760787     
   29.600000000000001        55.200000000000003       0.56828866926536947     
   29.600000000000001        56.000000000000000       0.57052600641324347     
   29.600000000000001        56.800000000000004       0.57067522356629330     
   29.600000000000001        57.600000000000001       0.58064083955233692     
   29.600000000000001        58.400000000000006       0.57553373241855788     
   29.600000000000001        59.200000000000003       0.58460801063917300     
   29.600000000000001        60.000000000000000       0.58044698145290541     
   29.600000000000001        60.800000000000004       0.57873461365005718     
   29.600000000000001        61.600000000000001       0.57484202945783691     
   29.600000000000001        62.400000000000006       0.54212617519273576     
   29.600000000000001        63.200000000000003       0.59662400615150346     
   29.600000000000001        64.000000000000000        1.4882186782829929     
   29.600000000000001        64.799999999999997        1.8956187711755039     
   29.600000000000001        65.600000000000009        2.1780711535432862     
   29.600000000000001        66.400000000000006        2.3566217288598024     
   29.600000000000001        67.200000000000003        2.4493266910156319     
   29.600000000000001        68.000000000000000        2.4765315170286613     
   29.600000000000001        68.799999999999997        2.4712003308605621     
   29.600000000000001        69.600000000000009        2.4599042537758709     
   29.600000000000001        70.400000000000006        2.4530746099289922     
   29.600000000000001        71.200000000000003        2.4511632716485208     
   29.600000000000001        72.000000000000000        2.4554214027144732     
   29.600000000000001        72.799999999999997        2.4594496967043904     
   29.600000000000001        73.600000000000009        2.4424447533577887     
   29.600000000000001        74.400000000000006        2.3828873064511877     
   29.600000000000001        75.200000000000003        2.2790321341957362     
   29.600000000000001        76.000000000000000        2.1457674769584432     
   29.600000000000001        76.800000000000011        2.0075000561031793     
   29.600000000000001        77.600000000000009        1.9033806032821843     
   29.600000000000001        78.400000000000006        1.8544511020019232     
   29.600000000000001        79.200000000000003        1.8426888946165789     
   29.600000000000001        80.000000000000000        1.8382547772879692     
   29.600000000000001        80.800000000000011        1.8418956294609834     
   29.600000000000001        81.600000000000009        1.8496082539133916     
   29.600000000000001        82.400000000000006        1.8591350961838586     
   29.600000000000001        83.200000000000003        1.8689646757649079     
   29.600000000000001        84.000000000000000        1.8811065416931521     
   29.600000000000001        84.800000000000011        1.8994966790401349     
   29.600000000000001        85.600000000000009        1.9483700983923056     
   29.600000000000001        86.400000000000006        2.0459410339693020     
   29.600000000000001        87.200000000000003        2.1677949436279196     
   29.600000000000001        88.000000000000000        2.2716842640562871     
   29.600000000000001        88.800000000000011        2.3358000295174737     
   29.600000000000001        89.600000000000009        2.3551854801468450     
   29.600000000000001        90.400000000000006        2.3343537490562860     
   29.600000000000001        91.200000000000003        2.2816591297652211     
   29.600000000000001        92.000000000000000        2.2089613928236078     
   29.600000000000001        92.800000000000011        2.1264173738991463     
   29.600000000000001        93.600000000000009        2.0449222807090428     
   29.600000000000001        94.400000000000006        1.9707586056841997     
   29.600000000000001        95.200000000000003        1.9075316410795453     
   29.600000000000001        96.000000000000000        1.8572309535204092     
   29.600000000000001        96.800000000000011        1.8209369613094419     
   29.600000000000001        97.600000000000009        1.7974023786072124     
   29.600000000000001        98.400000000000006        1.7822483526125052     
   29.600000000000001        99.200000000000003        1.7756330356613221     
   29.600000000000001        100.00000000000000        1.7750345828067782     
   29.600000000000001        100.80000000000001        1.7777660964912931     
   29.600000000000001        101.60000000000001        1.7833498796810976     
   29.600000000000001        102.40000000000001        1.7907697188606722     

   30.400000000000002       0.80000000000000004        1.8186063449455994     
   30.400000000000002        1.6000000000000001        1.8368597859842024     
   30.400000000000002        2.4000000000000004        1.8560410517076458     
   30.400000000000002        3.2000000000000002        1.8763987107029261     
   30.400000000000002        4.0000000000000000        1.8957511419364239     
   30.400000000000002        4.8000000000000007        1.9174430071997208     
   30.400000000000002        5.6000000000000005        1.9383778699128262     
   30.400000000000002        6.4000000000000004        1.9604219659450581     
   30.400000000000002        7.2000000000000002        1.9824185372275283     
   30.400000000000002        8.0000000000000000        2.0043301433628269     
   30.400000000000002        8.8000000000000007        2.0287707419014596     
   30.400000000000002        9.6000000000000014        2.0535407613969134     
   30.400000000000002        10.400000000000000        2.0802364895738630     
   30.400000000000002        11.200000000000001        2.1082557631837022     
   30.400000000000002        12.000000000000000        2.1381440505904807     
   30.400000000000002        12.800000000000001        2.1692370749011323     
   30.400000000000002        13.600000000000001        2.2023458660243511     
   30.400000000000002        14.400000000000000        2.2380477133866088     
   30.400000000000002        15.200000000000001        2.2741465492584672     
   30.400000000000002        16.000000000000000        2.3105111593877132     
   30.400000000000002        16.800000000000001        2.3448059706504911     
   30.400000000000002        17.600000000000001        2.3740683076746185     
   30.400000000000002        18.400000000000002        2.3981276182483060     
   30.400000000000002        19.200000000000003        2.4096744502212464     
   30.400000000000002        20.000000000000000        2.4056724741959430     
   30.400000000000002        20.800000000000001        2.3832216176862930     
   30.400000000000002        21.600000000000001        2.3392636303201972     
   30.400000000000002        22.400000000000002        2.2717567615433145     
   30.400000000000002        23.200000000000003        2.1799271552981403     
   30.400000000000002        24.000000000000000        2.0680827150737553     
   30.400000000000002        24.800000000000001        1.9525786012406248     
   30.400000000000002        25.600000000000001        1.8658083630869988     
   30.400000000000002        26.400000000000002        1.8238085311385313     
   30.400000000000002        27.200000000000003        1.8029578923981651     
   30.400000000000002        28.000000000000000        1.7903020168747132     
   30.400000000000002        28.800000000000001        1.7759007171868488     
   30.400000000000002        29.600000000000001        1.7651131080815676     
   30.400000000000002        30.400000000000002        1.7580682161922561     
   30.400000000000002        31.200000000000003        1.7616320374238570     
   30.400000000000002        32.000000000000000        1.7906516698836570     
   30.400000000000002        32.800000000000004        1.8585082650367233     
   30.400000000000002        33.600000000000001        1.9493391167987186     
   30.400000000000002        34.399999999999999        2.0376959918904474     
   30.400000000000002        35.200000000000003        2.0931623997265305     
   30.400000000000002        36.000000000000000        2.1296291052833660     
   30.400000000000002        36.800000000000004        2.1460194455180504     
   30.400000000000002        37.600000000000001        2.1457317706361176     
   30.400000000000002        38.400000000000006        2.1330390117195095     
   30.400000000000002        39.200000000000003        2.1121805283425044     
   30.400000000000002        40.000000000000000        2.0874962503670846     
   30.400000000000002        40.800000000000004        2.0624102153571098     
   30.400000000000002        41.600000000000001        2.0439743496681726     
   30.400000000000002        42.400000000000006        2.0342927939715771     
   30.400000000000002        43.200000000000003        2.0349672935147081     
   30.400000000000002        44.000000000000000        2.0497202365542835     
   30.400000000000002        44.800000000000004        2.0785772412177255     
   30.400000000000002        45.600000000000001        2.1191103493107626     
   30.400000000000002        46.400000000000006        2.1676945008538642     
   30.400000000000002        47.200000000000003        2.2161360013220319     
   30.400000000000002        48.000000000000000        2.2576965359717933     
   30.400000000000002        48.800000000000004        2.2808857559195843     
   30.400000000000002        49.600000000000001        2.2699099044987174     
   30.400000000000002        50.400000000000006        2.2125401678179664     
   30.400000000000002        51.200000000000003        2.0892324348255564     
   30.400000000000002        52.000000000000000        1.8725328014014027     
   30.400000000000002        52.800000000000004        1.5192641778368468     
   30.400000000000002        53.600000000000001       0.52084892250392700     
   30.400000000000002        54.400000000000006       0.76224936644239871     
   30.400000000000002        55.200000000000003       0.60121978513834595     
   30.400000000000002        56.000000000000000       0.57642470981630345     
   30.400000000000002        56.800000000000004       0.57673719197410722     
   30.400000000000002        57.600000000000001       0.57652512024656999     
   30.400000000000002        58.400000000000006       0.56693326262718569     
   30.400000000000002        59.200000000000003       0.56932858208312898     
   30.400000000000002        60.000000000000000       0.56832672781648352     
   30.400000000000002        60.800000000000004       0.56601690968680141     
   30.400000000000002        61.600000000000001       0.58581239420130593     
   30.400000000000002        62.400000000000006       0.67479029515501521     
   30.400000000000002        63.200000000000003       0.83622071067638859     
   30.400000000000002        64.000000000000000        1.4939935617568847     
   30.400000000000002        64.799999999999997        1.9437727830647775     
   30.400000000000002        65.600000000000009        2.2111794370430156     
   30.400000000000002        66.400000000000006        2.3771687486040083     
   30.400000000000002        67.200000000000003        2.4622558873095066     
   30.400000000000002        68.000000000000000        2.4847106077505265     
   30.400000000000002        68.799999999999997        2.4752031765332951     
   30.400000000000002        69.600000000000009        2.4627819279516703     
   30.400000000000002        70.400000000000006        2.4563460297113515     
   30.400000000000002        71.200000000000003        2.4552749305020898     
   30.400000000000002        72.000000000000000        2.4591165084652942     
   30.400000000000002        72.799999999999997        2.4601255903137060     
   30.400000000000002        73.600000000000009        2.4304094070606439     
   30.400000000000002        74.400000000000006        2.3396156808125754     
   30.400000000000002        75.200000000000003        2.1853094035330578     
   30.400000000000002        76.000000000000000        1.9854049946539731     
   30.400000000000002        76.800000000000011        1.7143976414127156     
   30.400000000000002        77.600000000000009        1.4806638256204268     
   30.400000000000002        78.400000000000006        1.4349312217815073     
   30.400000000000002        79.200000000000003        1.4411239401392730     
   30.400000000000002        80.000000000000000        1.4416308677038374     
   30.400000000000002        80.800000000000011        1.4424479022030186     
   30.400000000000002        81.600000000000009        1.4336956347591230     
   30.400000000000002        82.400000000000006        1.4205966517453017     
   30.400000000000002        83.200000000000003        1.4397558803594006     
   30.400000000000002        84.000000000000000        1.4877720089805484     
   30.400000000000002        84.800000000000011        1.5088447726816454     
   30.400000000000002        85.600000000000009        1.5445493321584680     
   30.400000000000002        86.400000000000006        1.7657591187345447     
   30.400000000000002        87.200000000000003        2.0023842514610926     
   30.400000000000002        88.000000000000000        2.1741955280333678     
   30.400000000000002        88.800000000000011        2.2980971841665001     
   30.400000000000002        89.600000000000009        2.3572937246510151     
   30.400000000000002        90.400000000000006        2.3583639778174383     
   30.400000000000002        91.200000000000003        2.3168005142545001     
   30.400000000000002        92.000000000000000        2.2461194094767762     
   30.400000000000002        92.800000000000011        2.1590461116281885     
   30.400000000000002        93.600000000000009        2.0705844998669316     
   30.400000000000002        94.400000000000006        1.9876941666300032     
   30.400000000000002        95.200000000000003        1.9163437391871496     
   30.400000000000002        96.000000000000000        1.8580995944938268     
   30.400000000000002        96.800000000000011        1.8164297389729038     
   30.400000000000002        97.600000000000009        1.7887530626365444     
   30.400000000000002        98.400000000000006        1.7734056287426647     
   30.400000000000002        99.200000000000003        1.7660483420168689     
   30.400000000000002        100.00000000000000        1.7672732483404940     
   30.400000000000002        100.80000000000001        1.7750055532052371     
   30.400000000000002        101.60000000000001        1.7867086837038619     
   30.400000000000002        102.40000000000001        1.8015102033036168     

   31.200000000000003       0.80000000000000004        1.8439285538096175     
   31.200000000000003        1.6000000000000001        1.8710996526547592     
   31.200000000000003        2.4000000000000004        1.8997629421507052     
   31.200000000000003        3.2000000000000002        1.9292722990753959     
   31.200000000000003        4.0000000000000000        1.9568767121877482     
   31.200000000000003        4.8000000000000007        1.9838709484735608     
   31.200000000000003        5.6000000000000005        2.0093646707099388     
   31.200000000000003        6.4000000000000004        2.0323865389985496     
   31.200000000000003        7.2000000000000002        2.0558680737231203     
   31.200000000000003        8.0000000000000000        2.0779506608488005     
   31.200000000000003        8.8000000000000007        2.0998612539912105     
   31.200000000000003        9.6000000000000014        2.1220556656204042     
   31.200000000000003        10.400000000000000        2.1431894101593416     
   31.200000000000003        11.200000000000001        2.1660993022211601     
   31.200000000000003        12.000000000000000        2.1900947467694132     
   31.200000000000003        12.800000000000001        2.2120494413485283     
   31.200000000000003        13.600000000000001        2.2407498787460538     
   31.200000000000003        14.400000000000000        2.2693056950658468     
   31.200000000000003        15.200000000000001        2.3002578886121015     
   31.200000000000003        16.000000000000000        2.3282646504316613     
   31.200000000000003        16.800000000000001        2.3551460639613579     
   31.200000000000003        17.600000000000001        2.3768423543436801     
   31.200000000000003        18.400000000000002        2.3927267364879223     
   31.200000000000003        19.200000000000003        2.3947306695422421     
   31.200000000000003        20.000000000000000        2.3785551550124882     
   31.200000000000003        20.800000000000001        2.3425989671839185     
   31.200000000000003        21.600000000000001        2.2780505002162248     
   31.200000000000003        22.400000000000002        2.1805655581878689     
   31.200000000000003        23.200000000000003        2.0456488172798677     
   31.200000000000003        24.000000000000000        1.8837824714967695     
   31.200000000000003        24.800000000000001        1.6771029834710276     
   31.200000000000003        25.600000000000001        1.5204792805947744     
   31.200000000000003        26.400000000000002        1.5135451315112425     
   31.200000000000003        27.200000000000003        1.4870689241751198     
   31.200000000000003        28.000000000000000        1.4377717513116264     
   31.200000000000003        28.800000000000001        1.4180754194178251     
   31.200000000000003        29.600000000000001        1.4339862955731817     
   31.200000000000003        30.400000000000002        1.4424470982005722     
   31.200000000000003        31.200000000000003        1.4670795350172090     
   31.200000000000003        32.000000000000000        1.5067385871403236     
   31.200000000000003        32.800000000000004        1.6490782021056252     
   31.200000000000003        33.600000000000001        1.8470300592565558     
   31.200000000000003        34.399999999999999        1.9791093513150417     
   31.200000000000003        35.200000000000003        2.0703084600976061     
   31.200000000000003        36.000000000000000        2.1268318266066584     
   31.200000000000003        36.800000000000004        2.1570028860775063     
   31.200000000000003        37.600000000000001        2.1661440340223446     
   31.200000000000003        38.400000000000006        2.1576805399422665     
   31.200000000000003        39.200000000000003        2.1384439303510345     
   31.200000000000003        40.000000000000000        2.1130841703754943     
   31.200000000000003        40.800000000000004        2.0852215666046181     
   31.200000000000003        41.600000000000001        2.0614503243036952     
   31.200000000000003        42.400000000000006        2.0455735512300413     
   31.200000000000003        43.200000000000003        2.0414512947686001     
   31.200000000000003        44.000000000000000        2.0500148852297646     
   31.200000000000003        44.800000000000004        2.0724714201142573     
   31.200000000000003        45.600000000000001        2.1084950821384267     
   31.200000000000003        46.400000000000006        2.1536912468090650     
   31.200000000000003        47.200000000000003        2.2026870528705031     
   31.200000000000003        48.000000000000000        2.2475652271787792     
   31.200000000000003        48.800000000000004        2.2774894401575048     
   31.200000000000003        49.600000000000001        2.2807173544914305     
   31.200000000000003        50.400000000000006        2.2424459854480743     
   31.200000000000003        51.200000000000003        2.1480228426206671     
   31.200000000000003        52.000000000000000        1.9780638134529935     
   31.200000000000003        52.800000000000004        1.7077043223534960     
   31.200000000000003        53.600000000000001        1.5226376477519576     
   31.200000000000003        54.400000000000006       0.53834403670680653     
   31.200000000000003        55.200000000000003       0.57318983140637259     
   31.200000000000003        56.000000000000000       0.56820137714833863     
   31.200000000000003        56.800000000000004       0.57010349383114456     
   31.200000000000003        57.600000000000001       0.57505070192537366     
   31.200000000000003        58.400000000000006       0.58280494170815811     
   31.200000000000003        59.200000000000003       0.58916806640508801     
   31.200000000000003        60.000000000000000       0.58640772732320245     
   31.200000000000003        60.800000000000004       0.58892361400317483     
   31.200000000000003        61.600000000000001       0.63114843040369328     
   31.200000000000003        62.400000000000006       0.48028686140161614     
   31.200000000000003        63.200000000000003        1.4682203285374804     
   31.200000000000003        64.000000000000000        1.6981619489209159     
   31.200000000000003        64.799999999999997        2.0220729010077974     
   31.200000000000003        65.600000000000009        2.2421768831048126     
   31.200000000000003        66.400000000000006        2.3865512336747203     
   31.200000000000003        67.200000000000003        2.4615230975591991     
   31.200000000000003        68.000000000000000        2.4855931953042436     
   31.200000000000003        68.799999999999997        2.4790390566707718     
   31.200000000000003        69.600000000000009        2.4694091327318239     
   31.200000000000003        70.400000000000006        2.4663218222329282     
   31.200000000000003        71.200000000000003        2.4660104436389139     
   31.200000000000003        72.000000000000000        2.4677597530966793     
   31.200000000000003        72.799999999999997        2.4600656657350708     
   31.200000000000003        73.600000000000009        2.4111811186770300     
   31.200000000000003        74.400000000000006        2.2865674087516483     
   31.200000000000003        75.200000000000003        2.0726880229716471     
   31.200000000000003        76.000000000000000        1.7628975231228103     
   31.200000000000003        76.800000000000011        1.4695099851850919     
   31.200000000000003        77.600000000000009       0.76187268791313900     
   31.200000000000003        78.400000000000006       0.59884344458038130     
   31.200000000000003        79.200000000000003       0.59075473695488856     
   31.200000000000003        80.000000000000000       0.57615067098754758     
   31.200000000000003        80.800000000000011       0.58881945341370123     
   31.200000000000003        81.600000000000009       0.62390921846949188     
   31.200000000000003        82.400000000000006       0.69063368486855170     
   31.200000000000003        83.200000000000003       0.78484582591175966     
   31.200000000000003        84.000000000000000       0.44722220354190878     
   31.200000000000003        84.800000000000011       0.52462181532320395     
   31.200000000000003        85.600000000000009       0.66992402195889000     
   31.200000000000003        86.400000000000006        1.4676784665652176     
   31.200000000000003        87.200000000000003        1.7710122075365557     
   31.200000000000003        88.000000000000000        2.0574034737029692     
   31.200000000000003        88.800000000000011        2.2483917666187265     
   31.200000000000003        89.600000000000009        2.3494354673077313     
   31.200000000000003        90.400000000000006        2.3735643484016000     
   31.200000000000003        91.200000000000003        2.3447397346589849     
   31.200000000000003        92.000000000000000        2.2775562989804214     
   31.200000000000003        92.800000000000011        2.1900626781829646     
   31.200000000000003        93.600000000000009        2.0957403327608639     
   31.200000000000003        94.400000000000006        2.0057688925083847     
   31.200000000000003        95.200000000000003        1.9262102326841934     
   31.200000000000003        96.000000000000000        1.8611511875223985     
   31.200000000000003        96.800000000000011        1.8137899198567007     
   31.200000000000003        97.600000000000009        1.7824456752000088     
   31.200000000000003        98.400000000000006        1.7646724722377696     
   31.200000000000003        99.200000000000003        1.7595350902595772     
   31.200000000000003        100.00000000000000        1.7639098082213764     
   31.200000000000003        100.80000000000001        1.7761618621231976     
   31.200000000000003        101.60000000000001        1.7949302506630389     
   31.200000000000003        102.40000000000001        1.8179186452320910     

   32.000000000000000       0.80000000000000004        1.8764100883898962     
   32.000000000000000        1.6000000000000001        1.9131854780464412     
   32.000000000000000        2.4000000000000004        1.9524091695382471     
   32.000000000000000        3.2000000000000002        1.9897029373349397     
   32.000000000000000        4.0000000000000000        2.0251331393443972     
   32.000000000000000        4.8000000000000007        2.0596963406877031     
   32.000000000000000        5.6000000000000005        2.0873433600047662     
   32.000000000000000        6.4000000000000004        2.1149282236008946     
   32.000000000000000        7.2000000000000002        2.1388055482194450     
   32.000000000000000        8.0000000000000000        2.1606488922866025     
   32.000000000000000        8.8000000000000007        2.1794842896686686     
   32.000000000000000        9.6000000000000014        2.1983365999990041     
   32.000000000000000        10.400000000000000        2.2172368596362362     
   32.000000000000000        11.200000000000001        2.2345262461551103     
   32.000000000000000        12.000000000000000        2.2532968710121559     
   32.000000000000000        12.800000000000001        2.2726774214227761     
   32.000000000000000        13.600000000000001        2.2924311932671193     
   32.000000000000000        14.400000000000000        2.3139878181335587     
   32.000000000000000        15.200000000000001        2.3368447828325092     
   32.000000000000000        16.000000000000000        2.3587090553502938     
   32.000000000000000        16.800000000000001        2.3782616210364336     
   32.000000000000000        17.600000000000001        2.3924317794079024     
   32.000000000000000        18.400000000000002        2.3976018282200395     
   32.000000000000000        19.200000000000003        2.3894965499300187     
   32.000000000000000        20.000000000000000        2.3620136074626079     
   32.000000000000000        20.800000000000001        2.3084621528142777     
   32.000000000000000        21.600000000000001        2.2243348664454330     
   32.000000000000000        22.400000000000002        2.0965079250242558     
   32.000000000000000        23.200000000000003        1.9185427657192105     
   32.000000000000000        24.000000000000000        1.6662468711892473     
   32.000000000000000        24.800000000000001        1.4846245236746498     
   32.000000000000000        25.600000000000001       0.64622663635710709     
   32.000000000000000        26.400000000000002       0.54948673485373378     
   32.000000000000000        27.200000000000003       0.47025324246824091     
   32.000000000000000        28.000000000000000       0.80632020429412221     
   32.000000000000000        28.800000000000001       0.70762165078110806     
   32.000000000000000        29.600000000000001       0.64179932262025474     
   32.000000000000000        30.400000000000002       0.60802244352597656     
   32.000000000000000        31.200000000000003       0.65378095136156733     
   32.000000000000000        32.000000000000000       0.51311976440692375     
   32.000000000000000        32.800000000000004        1.5046046023457935     
   32.000000000000000        33.600000000000001        1.7689142195366596     
   32.000000000000000        34.399999999999999        1.9362212062786366     
   32.000000000000000        35.200000000000003        2.0495356976885644     
   32.000000000000000        36.000000000000000        2.1226916104153180     
   32.000000000000000        36.800000000000004        2.1650193527863597     
   32.000000000000000        37.600000000000001        2.1803218841367307     
   32.000000000000000        38.400000000000006        2.1759315191977162     
   32.000000000000000        39.200000000000003        2.1581297800811341     
   32.000000000000000        40.000000000000000        2.1313557691700371     
   32.000000000000000        40.800000000000004        2.1018660125523230     
   32.000000000000000        41.600000000000001        2.0736773018091017     
   32.000000000000000        42.400000000000006        2.0535399605882363     
   32.000000000000000        43.200000000000003        2.0436363524466046     
   32.000000000000000        44.000000000000000        2.0475906570683242     
   32.000000000000000        44.800000000000004        2.0652344046823514     
   32.000000000000000        45.600000000000001        2.0974911092179824     
   32.000000000000000        46.400000000000006        2.1390686214879446     
   32.000000000000000        47.200000000000003        2.1892351344407661     
   32.000000000000000        48.000000000000000        2.2375056547827512     
   32.000000000000000        48.800000000000004        2.2755353244622798     
   32.000000000000000        49.600000000000001        2.2935588469660777     
   32.000000000000000        50.400000000000006        2.2794869670983720     
   32.000000000000000        51.200000000000003        2.2213887935935439     
   32.000000000000000        52.000000000000000        2.1093669025863515     
   32.000000000000000        52.800000000000004        1.9498461523128490     
   32.000000000000000        53.600000000000001        1.7262128834937678     
   32.000000000000000        54.400000000000006        1.5470507507722500     
   32.000000000000000        55.200000000000003        1.5346337016793723     
   32.000000000000000        56.000000000000000        1.5345260006656796
[truncated: 894,528 more chars]
