# Supplementary material for: A first-principles phase field method for quantitatively predicting multi-composition phase separation without thermodynamic empirical parameter
Source: Nat Commun. 2019 Aug 1;10:3451. doi: 10.1038/s41467-019-11248-z (PMC6671953; doi:10.1038/s41467-019-11248-z)
Supplement: Supplementary file 3 — Source Data [file 41467_2019_11248_MOESM3_ESM.zip › supplementary-files/data-files/Fig.5/Fig5_f_Ni_100000-35.5%]

  0.80000000000000004       0.80000000000000004        2.1007025632070073     
  0.80000000000000004        1.6000000000000001        2.0997719083764670     
  0.80000000000000004        2.4000000000000004        2.1003816218623981     
  0.80000000000000004        3.2000000000000002        2.1013179982142010     
  0.80000000000000004        4.0000000000000000        2.1008847722383566     
  0.80000000000000004        4.8000000000000007        2.1007450448744924     
  0.80000000000000004        5.6000000000000005        2.0999475254666176     
  0.80000000000000004        6.4000000000000004        2.1000968539477074     
  0.80000000000000004        7.2000000000000002        2.0991956727627548     
  0.80000000000000004        8.0000000000000000        2.0976847971399928     
  0.80000000000000004        8.8000000000000007        2.0991968744244858     
  0.80000000000000004        9.6000000000000014        2.0968665592972151     
  0.80000000000000004        10.400000000000000        2.0963243811904428     
  0.80000000000000004        11.200000000000001        2.0973972741925890     
  0.80000000000000004        12.000000000000000        2.0963082663867314     
  0.80000000000000004        12.800000000000001        2.0967249122213820     
  0.80000000000000004        13.600000000000001        2.0969129410213370     
  0.80000000000000004        14.400000000000000        2.0994938362641475     
  0.80000000000000004        15.200000000000001        2.0985480807467045     
  0.80000000000000004        16.000000000000000        2.1023756501256052     
  0.80000000000000004        16.800000000000001        2.1044202913833470     
  0.80000000000000004        17.600000000000001        2.1074034985059158     
  0.80000000000000004        18.400000000000002        2.1094811159151985     
  0.80000000000000004        19.200000000000003        2.1128244110244507     
  0.80000000000000004        20.000000000000000        2.1151238404874033     
  0.80000000000000004        20.800000000000001        2.1178073658829608     
  0.80000000000000004        21.600000000000001        2.1199339788621931     
  0.80000000000000004        22.400000000000002        2.1217064924952265     
  0.80000000000000004        23.200000000000003        2.1230812714981644     
  0.80000000000000004        24.000000000000000        2.1235991674099779     
  0.80000000000000004        24.800000000000001        2.1218109455126988     
  0.80000000000000004        25.600000000000001        2.1211402561969068     
  0.80000000000000004        26.400000000000002        2.1193878112555335     
  0.80000000000000004        27.200000000000003        2.1174448596375726     
  0.80000000000000004        28.000000000000000        2.1142568986417567     
  0.80000000000000004        28.800000000000001        2.1110152028113847     
  0.80000000000000004        29.600000000000001        2.1075162236691027     
  0.80000000000000004        30.400000000000002        2.1044383876422263     
  0.80000000000000004        31.200000000000003        2.1021884459016853     
  0.80000000000000004        32.000000000000000        2.0981491606740317     
  0.80000000000000004        32.800000000000004        2.0956198932498782     
  0.80000000000000004        33.600000000000001        2.0932889730467079     
  0.80000000000000004        34.399999999999999        2.0917108347292057     
  0.80000000000000004        35.200000000000003        2.0897262891985506     
  0.80000000000000004        36.000000000000000        2.0896726885768531     
  0.80000000000000004        36.800000000000004        2.0883199668757575     
  0.80000000000000004        37.600000000000001        2.0871813772310062     
  0.80000000000000004        38.400000000000006        2.0875308281774188     
  0.80000000000000004        39.200000000000003        2.0879072865885653     
  0.80000000000000004        40.000000000000000        2.0886335384953414     
  0.80000000000000004        40.800000000000004        2.0901231174950401     
  0.80000000000000004        41.600000000000001        2.0920036703914460     
  0.80000000000000004        42.400000000000006        2.0948486380909603     
  0.80000000000000004        43.200000000000003        2.0962922041962151     
  0.80000000000000004        44.000000000000000        2.0984601999304204     
  0.80000000000000004        44.800000000000004        2.1008983587180592     
  0.80000000000000004        45.600000000000001        2.1041719572966473     
  0.80000000000000004        46.400000000000006        2.1075335196201053     
  0.80000000000000004        47.200000000000003        2.1095031419689811     
  0.80000000000000004        48.000000000000000        2.1116806387249514     
  0.80000000000000004        48.800000000000004        2.1146013600802718     
  0.80000000000000004        49.600000000000001        2.1160499248910001     
  0.80000000000000004        50.400000000000006        2.1167253800926771     
  0.80000000000000004        51.200000000000003        2.1166021293009614     
  0.80000000000000004        52.000000000000000        2.1168439394087470     
  0.80000000000000004        52.800000000000004        2.1162186988878822     
  0.80000000000000004        53.600000000000001        2.1151098718171530     
  0.80000000000000004        54.400000000000006        2.1129497721618202     
  0.80000000000000004        55.200000000000003        2.1111690242397931     
  0.80000000000000004        56.000000000000000        2.1091420134454215     
  0.80000000000000004        56.800000000000004        2.1069358616200127     
  0.80000000000000004        57.600000000000001        2.1054282151744776     
  0.80000000000000004        58.400000000000006        2.1025399519149413     
  0.80000000000000004        59.200000000000003        2.1016369144039424     
  0.80000000000000004        60.000000000000000        2.0993975483738732     
  0.80000000000000004        60.800000000000004        2.0996829495690350     
  0.80000000000000004        61.600000000000001        2.0995561618313943     
  0.80000000000000004        62.400000000000006        2.0996750385767573     
  0.80000000000000004        63.200000000000003        2.1000753602620899     
  0.80000000000000004        64.000000000000000        2.1006452649510385     
  0.80000000000000004        64.799999999999997        2.1009602383195078     
  0.80000000000000004        65.600000000000009        2.1008154374422672     
  0.80000000000000004        66.400000000000006        2.1005648878498442     
  0.80000000000000004        67.200000000000003        2.1004877789046525     
  0.80000000000000004        68.000000000000000        2.1004541120864033     
  0.80000000000000004        68.799999999999997        2.1005426401482032     
  0.80000000000000004        69.600000000000009        2.1001610417200776     
  0.80000000000000004        70.400000000000006        2.0997102489593518     
  0.80000000000000004        71.200000000000003        2.0999533572649698     
  0.80000000000000004        72.000000000000000        2.0999212423471545     
  0.80000000000000004        72.799999999999997        2.1003603796321402     
  0.80000000000000004        73.600000000000009        2.1021496761570386     
  0.80000000000000004        74.400000000000006        2.1027456538681730     
  0.80000000000000004        75.200000000000003        2.1038975772677726     
  0.80000000000000004        76.000000000000000        2.1052439351661572     
  0.80000000000000004        76.800000000000011        2.1055042602006919     
  0.80000000000000004        77.600000000000009        2.1105942292758662     
  0.80000000000000004        78.400000000000006        2.1115615447069835     
  0.80000000000000004        79.200000000000003        2.1141774533691611     
  0.80000000000000004        80.000000000000000        2.1135536715883698     
  0.80000000000000004        80.800000000000011        2.1137945733682959     
  0.80000000000000004        81.600000000000009        2.1133345491100859     
  0.80000000000000004        82.400000000000006        2.1123059458994247     
  0.80000000000000004        83.200000000000003        2.1125629210404004     
  0.80000000000000004        84.000000000000000        2.1098155955523863     
  0.80000000000000004        84.800000000000011        2.1077201215094754     
  0.80000000000000004        85.600000000000009        2.1054395600823796     
  0.80000000000000004        86.400000000000006        2.1012714294934596     
  0.80000000000000004        87.200000000000003        2.0995235167781483     
  0.80000000000000004        88.000000000000000        2.0974920180987104     
  0.80000000000000004        88.800000000000011        2.0956778136451604     
  0.80000000000000004        89.600000000000009        2.0941171305509383     
  0.80000000000000004        90.400000000000006        2.0929398249118085     
  0.80000000000000004        91.200000000000003        2.0921465545370452     
  0.80000000000000004        92.000000000000000        2.0919831846395489     
  0.80000000000000004        92.800000000000011        2.0906798770069690     
  0.80000000000000004        93.600000000000009        2.0948289973342007     
  0.80000000000000004        94.400000000000006        2.0933624499915622     
  0.80000000000000004        95.200000000000003        2.0946510311420727     
  0.80000000000000004        96.000000000000000        2.0950394188788373     
  0.80000000000000004        96.800000000000011        2.0969013791893798     
  0.80000000000000004        97.600000000000009        2.1003021244759763     
  0.80000000000000004        98.400000000000006        2.0978104112847826     
  0.80000000000000004        99.200000000000003        2.0982693604191414     
  0.80000000000000004        100.00000000000000        2.0987843228997436     
  0.80000000000000004        100.80000000000001        2.0994316099774317     
  0.80000000000000004        101.60000000000001        2.1001887452456196     
  0.80000000000000004        102.40000000000001        2.1011651012949679     

   1.6000000000000001       0.80000000000000004        2.1004109021909496     
   1.6000000000000001        1.6000000000000001        2.1002039507485462     
   1.6000000000000001        2.4000000000000004        2.1003459725819313     
   1.6000000000000001        3.2000000000000002        2.1009290796411224     
   1.6000000000000001        4.0000000000000000        2.0999627987656075     
   1.6000000000000001        4.8000000000000007        2.1010876883575427     
   1.6000000000000001        5.6000000000000005        2.1003614698268835     
   1.6000000000000001        6.4000000000000004        2.0999403217717960     
   1.6000000000000001        7.2000000000000002        2.0996592598936084     
   1.6000000000000001        8.0000000000000000        2.0986765267774148     
   1.6000000000000001        8.8000000000000007        2.0988754348288996     
   1.6000000000000001        9.6000000000000014        2.0986064142556202     
   1.6000000000000001        10.400000000000000        2.0979440898205208     
   1.6000000000000001        11.200000000000001        2.0982558958946149     
   1.6000000000000001        12.000000000000000        2.0978962137456976     
   1.6000000000000001        12.800000000000001        2.0977728402965776     
   1.6000000000000001        13.600000000000001        2.0975415859003372     
   1.6000000000000001        14.400000000000000        2.0985531270515021     
   1.6000000000000001        15.200000000000001        2.0992301952046195     
   1.6000000000000001        16.000000000000000        2.1012087969893436     
   1.6000000000000001        16.800000000000001        2.1026175488237655     
   1.6000000000000001        17.600000000000001        2.1044181934688329     
   1.6000000000000001        18.400000000000002        2.1059932948252222     
   1.6000000000000001        19.200000000000003        2.1096316100169656     
   1.6000000000000001        20.000000000000000        2.1100135834230742     
   1.6000000000000001        20.800000000000001        2.1121114807915267     
   1.6000000000000001        21.600000000000001        2.1132981111876785     
   1.6000000000000001        22.400000000000002        2.1141315395624658     
   1.6000000000000001        23.200000000000003        2.1157269546794990     
   1.6000000000000001        24.000000000000000        2.1157734260438774     
   1.6000000000000001        24.800000000000001        2.1153047895277508     
   1.6000000000000001        25.600000000000001        2.1157658647899029     
   1.6000000000000001        26.400000000000002        2.1131305189313205     
   1.6000000000000001        27.200000000000003        2.1118576470687236     
   1.6000000000000001        28.000000000000000        2.1101949027887992     
   1.6000000000000001        28.800000000000001        2.1074572582985729     
   1.6000000000000001        29.600000000000001        2.1048736707329416     
   1.6000000000000001        30.400000000000002        2.1021027006100401     
   1.6000000000000001        31.200000000000003        2.0996254555434950     
   1.6000000000000001        32.000000000000000        2.0973524126603111     
   1.6000000000000001        32.800000000000004        2.0954159359332825     
   1.6000000000000001        33.600000000000001        2.0933856459486968     
   1.6000000000000001        34.399999999999999        2.0916895931406607     
   1.6000000000000001        35.200000000000003        2.0907179030901397     
   1.6000000000000001        36.000000000000000        2.0875550009508399     
   1.6000000000000001        36.800000000000004        2.0901676412008907     
   1.6000000000000001        37.600000000000001        2.0895184850498318     
   1.6000000000000001        38.400000000000006        2.0886972071096501     
   1.6000000000000001        39.200000000000003        2.0893933828881726     
   1.6000000000000001        40.000000000000000        2.0903734505122498     
   1.6000000000000001        40.800000000000004        2.0913181277543580     
   1.6000000000000001        41.600000000000001        2.0938890137652746     
   1.6000000000000001        42.400000000000006        2.0972262026811861     
   1.6000000000000001        43.200000000000003        2.0992907475458216     
   1.6000000000000001        44.000000000000000        2.1045014518550804     
   1.6000000000000001        44.800000000000004        2.1060103687577278     
   1.6000000000000001        45.600000000000001        2.1101613893352908     
   1.6000000000000001        46.400000000000006        2.1141391615556397     
   1.6000000000000001        47.200000000000003        2.1171725731529927     
   1.6000000000000001        48.000000000000000        2.1204140402693290     
   1.6000000000000001        48.800000000000004        2.1232010246896085     
   1.6000000000000001        49.600000000000001        2.1247007128262627     
   1.6000000000000001        50.400000000000006        2.1246166652466818     
   1.6000000000000001        51.200000000000003        2.1262665402225256     
   1.6000000000000001        52.000000000000000        2.1258771702657246     
   1.6000000000000001        52.800000000000004        2.1246694114796956     
   1.6000000000000001        53.600000000000001        2.1223315426655529     
   1.6000000000000001        54.400000000000006        2.1199564834343771     
   1.6000000000000001        55.200000000000003        2.1167484539840578     
   1.6000000000000001        56.000000000000000        2.1139988289784366     
   1.6000000000000001        56.800000000000004        2.1107711010214247     
   1.6000000000000001        57.600000000000001        2.1074921762497678     
   1.6000000000000001        58.400000000000006        2.1055049231886565     
   1.6000000000000001        59.200000000000003        2.1024685061749282     
   1.6000000000000001        60.000000000000000        2.1003352364568082     
   1.6000000000000001        60.800000000000004        2.0990846315561966     
   1.6000000000000001        61.600000000000001        2.0984086479639781     
   1.6000000000000001        62.400000000000006        2.0973009327951169     
   1.6000000000000001        63.200000000000003        2.0972634729530961     
   1.6000000000000001        64.000000000000000        2.0976508064644799     
   1.6000000000000001        64.799999999999997        2.0978328201531027     
   1.6000000000000001        65.600000000000009        2.0980621413892004     
   1.6000000000000001        66.400000000000006        2.0978130807491073     
   1.6000000000000001        67.200000000000003        2.0982856601664763     
   1.6000000000000001        68.000000000000000        2.0990181797483296     
   1.6000000000000001        68.799999999999997        2.0998069458529169     
   1.6000000000000001        69.600000000000009        2.1003434348380967     
   1.6000000000000001        70.400000000000006        2.1012308121505381     
   1.6000000000000001        71.200000000000003        2.1025847580427106     
   1.6000000000000001        72.000000000000000        2.1040098387709176     
   1.6000000000000001        72.799999999999997        2.1061312611387817     
   1.6000000000000001        73.600000000000009        2.1063730600462667     
   1.6000000000000001        74.400000000000006        2.1097609705153020     
   1.6000000000000001        75.200000000000003        2.1121493757668355     
   1.6000000000000001        76.000000000000000        2.1146662988814251     
   1.6000000000000001        76.800000000000011        2.1169137180234308     
   1.6000000000000001        77.600000000000009        2.1202220729038586     
   1.6000000000000001        78.400000000000006        2.1210542941718837     
   1.6000000000000001        79.200000000000003        2.1222529044847955     
   1.6000000000000001        80.000000000000000        2.1226085523741207     
   1.6000000000000001        80.800000000000011        2.1223455682088588     
   1.6000000000000001        81.600000000000009        2.1212369371919957     
   1.6000000000000001        82.400000000000006        2.1201797553829347     
   1.6000000000000001        83.200000000000003        2.1173276100034109     
   1.6000000000000001        84.000000000000000        2.1145940720408314     
   1.6000000000000001        84.800000000000011        2.1115724208306950     
   1.6000000000000001        85.600000000000009        2.1080176709665484     
   1.6000000000000001        86.400000000000006        2.1039143180594397     
   1.6000000000000001        87.200000000000003        2.1007933360981172     
   1.6000000000000001        88.000000000000000        2.0988788158656995     
   1.6000000000000001        88.800000000000011        2.0947565849767233     
   1.6000000000000001        89.600000000000009        2.0937462886934410     
   1.6000000000000001        90.400000000000006        2.0893662372324013     
   1.6000000000000001        91.200000000000003        2.0900620336701472     
   1.6000000000000001        92.000000000000000        2.0900387393230768     
   1.6000000000000001        92.800000000000011        2.0901292576475550     
   1.6000000000000001        93.600000000000009        2.0903215639987849     
   1.6000000000000001        94.400000000000006        2.0916335330397406     
   1.6000000000000001        95.200000000000003        2.0928841474100297     
   1.6000000000000001        96.000000000000000        2.0928481671849468     
   1.6000000000000001        96.800000000000011        2.0948434973711549     
   1.6000000000000001        97.600000000000009        2.0944806565577507     
   1.6000000000000001        98.400000000000006        2.0958850074148696     
   1.6000000000000001        99.200000000000003        2.0976640258318899     
   1.6000000000000001        100.00000000000000        2.0982895034374551     
   1.6000000000000001        100.80000000000001        2.0986995383407305     
   1.6000000000000001        101.60000000000001        2.0993715510522999     
   1.6000000000000001        102.40000000000001        2.1004104604960352     

   2.4000000000000004       0.80000000000000004        2.1003868689168979     
   2.4000000000000004        1.6000000000000001        2.0998037014563371     
   2.4000000000000004        2.4000000000000004        2.0998525984125118     
   2.4000000000000004        3.2000000000000002        2.1006487099588402     
   2.4000000000000004        4.0000000000000000        2.0999006269051237     
   2.4000000000000004        4.8000000000000007        2.1013297462346849     
   2.4000000000000004        5.6000000000000005        2.1010763530306837     
   2.4000000000000004        6.4000000000000004        2.1009128570277040     
   2.4000000000000004        7.2000000000000002        2.1005548131157665     
   2.4000000000000004        8.0000000000000000        2.1005830719141700     
   2.4000000000000004        8.8000000000000007        2.1006442596519315     
   2.4000000000000004        9.6000000000000014        2.1011056017003460     
   2.4000000000000004        10.400000000000000        2.0998800421235679     
   2.4000000000000004        11.200000000000001        2.0995539822640787     
   2.4000000000000004        12.000000000000000        2.0989068368632964     
   2.4000000000000004        12.800000000000001        2.0988764767325119     
   2.4000000000000004        13.600000000000001        2.0977301038478888     
   2.4000000000000004        14.400000000000000        2.0991404244423038     
   2.4000000000000004        15.200000000000001        2.1007102435554899     
   2.4000000000000004        16.000000000000000        2.1012308529682855     
   2.4000000000000004        16.800000000000001        2.1010077209191644     
   2.4000000000000004        17.600000000000001        2.1024978608890019     
   2.4000000000000004        18.400000000000002        2.1031936770884405     
   2.4000000000000004        19.200000000000003        2.1064994817814768     
   2.4000000000000004        20.000000000000000        2.1055154686699211     
   2.4000000000000004        20.800000000000001        2.1066726256240940     
   2.4000000000000004        21.600000000000001        2.1080503865364704     
   2.4000000000000004        22.400000000000002        2.1092017476179334     
   2.4000000000000004        23.200000000000003        2.1103300993325274     
   2.4000000000000004        24.000000000000000        2.1100505210936946     
   2.4000000000000004        24.800000000000001        2.1098544322877602     
   2.4000000000000004        25.600000000000001        2.1096460690838086     
   2.4000000000000004        26.400000000000002        2.1084671039730036     
   2.4000000000000004        27.200000000000003        2.1080035284888323     
   2.4000000000000004        28.000000000000000        2.1063401932966799     
   2.4000000000000004        28.800000000000001        2.1046505190470817     
   2.4000000000000004        29.600000000000001        2.1030070464853083     
   2.4000000000000004        30.400000000000002        2.1005886254890815     
   2.4000000000000004        31.200000000000003        2.0995661638342815     
   2.4000000000000004        32.000000000000000        2.0972358495367418     
   2.4000000000000004        32.800000000000004        2.0948677495170909     
   2.4000000000000004        33.600000000000001        2.0937662588383117     
   2.4000000000000004        34.399999999999999        2.0914905803847841     
   2.4000000000000004        35.200000000000003        2.0905461583033667     
   2.4000000000000004        36.000000000000000        2.0894154815989436     
   2.4000000000000004        36.800000000000004        2.0893249269632146     
   2.4000000000000004        37.600000000000001        2.0886147917759761     
   2.4000000000000004        38.400000000000006        2.0898282884247443     
   2.4000000000000004        39.200000000000003        2.0912014802640897     
   2.4000000000000004        40.000000000000000        2.0940548057411652     
   2.4000000000000004        40.800000000000004        2.0940905500607201     
   2.4000000000000004        41.600000000000001        2.0969146975505071     
   2.4000000000000004        42.400000000000006        2.1010403923762508     
   2.4000000000000004        43.200000000000003        2.1045428661094996     
   2.4000000000000004        44.000000000000000        2.1080720097814685     
   2.4000000000000004        44.800000000000004        2.1122443374880744     
   2.4000000000000004        45.600000000000001        2.1171696499879045     
   2.4000000000000004        46.400000000000006        2.1217271789716343     
   2.4000000000000004        47.200000000000003        2.1252060933420291     
   2.4000000000000004        48.000000000000000        2.1297695244658015     
   2.4000000000000004        48.800000000000004        2.1329002702005444     
   2.4000000000000004        49.600000000000001        2.1348789511319071     
   2.4000000000000004        50.400000000000006        2.1367033103034032     
   2.4000000000000004        51.200000000000003        2.1366402778758808     
   2.4000000000000004        52.000000000000000        2.1350813692862713     
   2.4000000000000004        52.800000000000004        2.1329361868098271     
   2.4000000000000004        53.600000000000001        2.1320677255450837     
   2.4000000000000004        54.400000000000006        2.1288045506746109     
   2.4000000000000004        55.200000000000003        2.1246600285995774     
   2.4000000000000004        56.000000000000000        2.1204408971697828     
   2.4000000000000004        56.800000000000004        2.1162455701336969     
   2.4000000000000004        57.600000000000001        2.1127691997434410     
   2.4000000000000004        58.400000000000006        2.1089091674535716     
   2.4000000000000004        59.200000000000003        2.1044155049474460     
   2.4000000000000004        60.000000000000000        2.1009078188093815     
   2.4000000000000004        60.800000000000004        2.0994349540605826     
   2.4000000000000004        61.600000000000001        2.0974386517022303     
   2.4000000000000004        62.400000000000006        2.0972957249664108     
   2.4000000000000004        63.200000000000003        2.0953525432727056     
   2.4000000000000004        64.000000000000000        2.0950625219642354     
   2.4000000000000004        64.799999999999997        2.0944641558059476     
   2.4000000000000004        65.600000000000009        2.0948787810362268     
   2.4000000000000004        66.400000000000006        2.0950961082829633     
   2.4000000000000004        67.200000000000003        2.0959197688525530     
   2.4000000000000004        68.000000000000000        2.0966381220906403     
   2.4000000000000004        68.799999999999997        2.0986759836310416     
   2.4000000000000004        69.600000000000009        2.1000021072844408     
   2.4000000000000004        70.400000000000006        2.1027907503024728     
   2.4000000000000004        71.200000000000003        2.1052335282351411     
   2.4000000000000004        72.000000000000000        2.1068671254229585     
   2.4000000000000004        72.799999999999997        2.1092822405610496     
   2.4000000000000004        73.600000000000009        2.1127161332903466     
   2.4000000000000004        74.400000000000006        2.1176484435231941     
   2.4000000000000004        75.200000000000003        2.1198544840903559     
   2.4000000000000004        76.000000000000000        2.1235181230146414     
   2.4000000000000004        76.800000000000011        2.1264328740847045     
   2.4000000000000004        77.600000000000009        2.1280841343387809     
   2.4000000000000004        78.400000000000006        2.1311965117992133     
   2.4000000000000004        79.200000000000003        2.1324205949256054     
   2.4000000000000004        80.000000000000000        2.1328438005723585     
   2.4000000000000004        80.800000000000011        2.1319340006763805     
   2.4000000000000004        81.600000000000009        2.1304981436711437     
   2.4000000000000004        82.400000000000006        2.1281825251165811     
   2.4000000000000004        83.200000000000003        2.1231736184306365     
   2.4000000000000004        84.000000000000000        2.1198524108308501     
   2.4000000000000004        84.800000000000011        2.1158725290434086     
   2.4000000000000004        85.600000000000009        2.1112820937027399     
   2.4000000000000004        86.400000000000006        2.1075946828799443     
   2.4000000000000004        87.200000000000003        2.1026596249179250     
   2.4000000000000004        88.000000000000000        2.0986155092760996     
   2.4000000000000004        88.800000000000011        2.0951363981828433     
   2.4000000000000004        89.600000000000009        2.0920081268807085     
   2.4000000000000004        90.400000000000006        2.0901934809350506     
   2.4000000000000004        91.200000000000003        2.0899902074311898     
   2.4000000000000004        92.000000000000000        2.0877794124062707     
   2.4000000000000004        92.800000000000011        2.0873292195608890     
   2.4000000000000004        93.600000000000009        2.0884166966014948     
   2.4000000000000004        94.400000000000006        2.0891305764131451     
   2.4000000000000004        95.200000000000003        2.0910681423109145     
   2.4000000000000004        96.000000000000000        2.0919423790054523     
   2.4000000000000004        96.800000000000011        2.0929012576493577     
   2.4000000000000004        97.600000000000009        2.0941494571595785     
   2.4000000000000004        98.400000000000006        2.0950654049606054     
   2.4000000000000004        99.200000000000003        2.0965239989626827     
   2.4000000000000004        100.00000000000000        2.0974070339613524     
   2.4000000000000004        100.80000000000001        2.0981962568360450     
   2.4000000000000004        101.60000000000001        2.0989668275891304     
   2.4000000000000004        102.40000000000001        2.0984374920257780     

   3.2000000000000002       0.80000000000000004        2.0988209215647067     
   3.2000000000000002        1.6000000000000001        2.0991428286421447     
   3.2000000000000002        2.4000000000000004        2.0997941345132678     
   3.2000000000000002        3.2000000000000002        2.1006686301536992     
   3.2000000000000002        4.0000000000000000        2.1010987844936815     
   3.2000000000000002        4.8000000000000007        2.1025316322616936     
   3.2000000000000002        5.6000000000000005        2.1016038000052553     
   3.2000000000000002        6.4000000000000004        2.1017751703890846     
   3.2000000000000002        7.2000000000000002        2.1019301910556827     
   3.2000000000000002        8.0000000000000000        2.1021779910946807     
   3.2000000000000002        8.8000000000000007        2.1018504511391067     
   3.2000000000000002        9.6000000000000014        2.1021166810811773     
   3.2000000000000002        10.400000000000000        2.1015624785300235     
   3.2000000000000002        11.200000000000001        2.1011934996208552     
   3.2000000000000002        12.000000000000000        2.1007269549548724     
   3.2000000000000002        12.800000000000001        2.1001958913500016     
   3.2000000000000002        13.600000000000001        2.1002840614664513     
   3.2000000000000002        14.400000000000000        2.1014319199192775     
   3.2000000000000002        15.200000000000001        2.0993112424401339     
   3.2000000000000002        16.000000000000000        2.1007596855545887     
   3.2000000000000002        16.800000000000001        2.1003760029838565     
   3.2000000000000002        17.600000000000001        2.1004167608001914     
   3.2000000000000002        18.400000000000002        2.1009126789914960     
   3.2000000000000002        19.200000000000003        2.1016080764428580     
   3.2000000000000002        20.000000000000000        2.1016470503771729     
   3.2000000000000002        20.800000000000001        2.1026935689582578     
   3.2000000000000002        21.600000000000001        2.1041702414113224     
   3.2000000000000002        22.400000000000002        2.1042798796444360     
   3.2000000000000002        23.200000000000003        2.1047025832927519     
   3.2000000000000002        24.000000000000000        2.1051839761283015     
   3.2000000000000002        24.800000000000001        2.1048686283132159     
   3.2000000000000002        25.600000000000001        2.1045971227512479     
   3.2000000000000002        26.400000000000002        2.1059162253462147     
   3.2000000000000002        27.200000000000003        2.1046413119550711     
   3.2000000000000002        28.000000000000000        2.1034820586102696     
   3.2000000000000002        28.800000000000001        2.1015855320665460     
   3.2000000000000002        29.600000000000001        2.1024180147480789     
   3.2000000000000002        30.400000000000002        2.1004989600594337     
   3.2000000000000002        31.200000000000003        2.0989373849829005     
   3.2000000000000002        32.000000000000000        2.0971230924779127     
   3.2000000000000002        32.800000000000004        2.0944270274495724     
   3.2000000000000002        33.600000000000001        2.0944962307896566     
   3.2000000000000002        34.399999999999999        2.0931095453451314     
   3.2000000000000002        35.200000000000003        2.0927633504197733     
   3.2000000000000002        36.000000000000000        2.0906560473554476     
   3.2000000000000002        36.800000000000004        2.0906137533400186     
   3.2000000000000002        37.600000000000001        2.0910247031407709     
   3.2000000000000002        38.400000000000006        2.0910764786768881     
   3.2000000000000002        39.200000000000003        2.0923953416588468     
   3.2000000000000002        40.000000000000000        2.0940722772981877     
   3.2000000000000002        40.800000000000004        2.0970949290737071     
   3.2000000000000002        41.600000000000001        2.1027221468884676     
   3.2000000000000002        42.400000000000006        2.1042403302107284     
   3.2000000000000002        43.200000000000003        2.1085854308905141     
   3.2000000000000002        44.000000000000000        2.1135128295177057     
   3.2000000000000002        44.800000000000004        2.1192695331835512     
   3.2000000000000002        45.600000000000001        2.1246497490497087     
   3.2000000000000002        46.400000000000006        2.1297036180120710     
   3.2000000000000002        47.200000000000003        2.1359237682651320     
   3.2000000000000002        48.000000000000000        2.1403188225271399     
   3.2000000000000002        48.800000000000004        2.1445765562563417     
   3.2000000000000002        49.600000000000001        2.1476545633032815     
   3.2000000000000002        50.400000000000006        2.1489539224448579     
   3.2000000000000002        51.200000000000003        2.1488323425971845     
   3.2000000000000002        52.000000000000000        2.1499192116506203     
   3.2000000000000002        52.800000000000004        2.1459115024578952     
   3.2000000000000002        53.600000000000001        2.1426197903927426     
   3.2000000000000002        54.400000000000006        2.1393351362430071     
   3.2000000000000002        55.200000000000003        2.1345894472016216     
   3.2000000000000002        56.000000000000000        2.1284931738224877     
   3.2000000000000002        56.800000000000004        2.1236748760076956     
   3.2000000000000002        57.600000000000001        2.1185307081687621     
   3.2000000000000002        58.400000000000006        2.1133865127354245     
   3.2000000000000002        59.200000000000003        2.1078721792958399     
   3.2000000000000002        60.000000000000000        2.1032579689016893     
   3.2000000000000002        60.800000000000004        2.1001105163002785     
   3.2000000000000002        61.600000000000001        2.0971118737475098     
   3.2000000000000002        62.400000000000006        2.0949379647837887     
   3.2000000000000002        63.200000000000003        2.0934548507348980     
   3.2000000000000002        64.000000000000000        2.0925069238321599     
   3.2000000000000002        64.799999999999997        2.0925495681429234     
   3.2000000000000002        65.600000000000009        2.0918264249629663     
   3.2000000000000002        66.400000000000006        2.0927975252077395     
   3.2000000000000002        67.200000000000003        2.0929782261348042     
   3.2000000000000002        68.000000000000000        2.0934207212945899     
   3.2000000000000002        68.799999999999997        2.0977338903853875     
   3.2000000000000002        69.600000000000009        2.1003579036100279     
   3.2000000000000002        70.400000000000006        2.1029190162855675     
   3.2000000000000002        71.200000000000003        2.1065461141004782     
   3.2000000000000002        72.000000000000000        2.1101811517988849     
   3.2000000000000002        72.799999999999997        2.1140792153952446     
   3.2000000000000002        73.600000000000009        2.1191082558211867     
   3.2000000000000002        74.400000000000006        2.1237045563938599     
   3.2000000000000002        75.200000000000003        2.1284938730553562     
   3.2000000000000002        76.000000000000000        2.1329978813281714     
   3.2000000000000002        76.800000000000011        2.1367790944315805     
   3.2000000000000002        77.600000000000009        2.1402295393484012     
   3.2000000000000002        78.400000000000006        2.1420085600353631     
   3.2000000000000002        79.200000000000003        2.1431479825755839     
   3.2000000000000002        80.000000000000000        2.1431356287139383     
   3.2000000000000002        80.800000000000011        2.1422752865437031     
   3.2000000000000002        81.600000000000009        2.1388686656535096     
   3.2000000000000002        82.400000000000006        2.1362169685048071     
   3.2000000000000002        83.200000000000003        2.1319367191867178     
   3.2000000000000002        84.000000000000000        2.1269284015461114     
   3.2000000000000002        84.800000000000011        2.1218139738320136     
   3.2000000000000002        85.600000000000009        2.1158237595339457     
   3.2000000000000002        86.400000000000006        2.1101869237243611     
   3.2000000000000002        87.200000000000003        2.1056404415587040     
   3.2000000000000002        88.000000000000000        2.1006962870896597     
   3.2000000000000002        88.800000000000011        2.0952509137830644     
   3.2000000000000002        89.600000000000009        2.0930453683904719     
   3.2000000000000002        90.400000000000006        2.0907240083576668     
   3.2000000000000002        91.200000000000003        2.0876616695447998     
   3.2000000000000002        92.000000000000000        2.0870667887978813     
   3.2000000000000002        92.800000000000011        2.0867246438461193     
   3.2000000000000002        93.600000000000009        2.0907378066991051     
   3.2000000000000002        94.400000000000006        2.0866421090761174     
   3.2000000000000002        95.200000000000003        2.0894202146173528     
   3.2000000000000002        96.000000000000000        2.0900938653338987     
   3.2000000000000002        96.800000000000011        2.0911168463358658     
   3.2000000000000002        97.600000000000009        2.0919331852517895     
   3.2000000000000002        98.400000000000006        2.0939379023342641     
   3.2000000000000002        99.200000000000003        2.0949240872750918     
   3.2000000000000002        100.00000000000000        2.0962636159955834     
   3.2000000000000002        100.80000000000001        2.0968760551540240     
   3.2000000000000002        101.60000000000001        2.0981248622040711     
   3.2000000000000002        102.40000000000001        2.0982054417023601     

   4.0000000000000000       0.80000000000000004        2.0984850184222359     
   4.0000000000000000        1.6000000000000001        2.0991844062582445     
   4.0000000000000000        2.4000000000000004        2.0995614201621624     
   4.0000000000000000        3.2000000000000002        2.1004835209180923     
   4.0000000000000000        4.0000000000000000        2.1006087250874628     
   4.0000000000000000        4.8000000000000007        2.1015905568348456     
   4.0000000000000000        5.6000000000000005        2.1019769156193293     
   4.0000000000000000        6.4000000000000004        2.1026227083078819     
   4.0000000000000000        7.2000000000000002        2.1028558832657622     
   4.0000000000000000        8.0000000000000000        2.1022395816635520     
   4.0000000000000000        8.8000000000000007        2.1040085757012825     
   4.0000000000000000        9.6000000000000014        2.1034408028439904     
   4.0000000000000000        10.400000000000000        2.1031355416365130     
   4.0000000000000000        11.200000000000001        2.1029061797865176     
   4.0000000000000000        12.000000000000000        2.1020379754976370     
   4.0000000000000000        12.800000000000001        2.1019910024143496     
   4.0000000000000000        13.600000000000001        2.1014999211993453     
   4.0000000000000000        14.400000000000000        2.1000608017323676     
   4.0000000000000000        15.200000000000001        2.1002244996633475     
   4.0000000000000000        16.000000000000000        2.0996987883077765     
   4.0000000000000000        16.800000000000001        2.0996453559711048     
   4.0000000000000000        17.600000000000001        2.0971050153636090     
   4.0000000000000000        18.400000000000002        2.0976808235894100     
   4.0000000000000000        19.200000000000003        2.0984861433981195     
   4.0000000000000000        20.000000000000000        2.0985457684930013     
   4.0000000000000000        20.800000000000001        2.0989555944731588     
   4.0000000000000000        21.600000000000001        2.0994491829589030     
   4.0000000000000000        22.400000000000002        2.1004262957137096     
   4.0000000000000000        23.200000000000003        2.1012586020365105     
   4.0000000000000000        24.000000000000000        2.1016716810125118     
   4.0000000000000000        24.800000000000001        2.1020198759319619     
   4.0000000000000000        25.600000000000001        2.1025853547397571     
   4.0000000000000000        26.400000000000002        2.1030106213521118     
   4.0000000000000000        27.200000000000003        2.1026955621181842     
   4.0000000000000000        28.000000000000000        2.1011198562434248     
   4.0000000000000000        28.800000000000001        2.1014441758876417     
   4.0000000000000000        29.600000000000001        2.1009813267669495     
   4.0000000000000000        30.400000000000002        2.1005704261997726     
   4.0000000000000000        31.200000000000003        2.0993433455903387     
   4.0000000000000000        32.000000000000000        2.0987850243684942     
   4.0000000000000000        32.800000000000004        2.0969587189418339     
   4.0000000000000000        33.600000000000001        2.0952689157788384     
   4.0000000000000000        34.399999999999999        2.0950427708438086     
   4.0000000000000000        35.200000000000003        2.0925937050117955     
   4.0000000000000000        36.000000000000000        2.0918422248992861     
   4.0000000000000000        36.800000000000004        2.0918962956891995     
   4.0000000000000000        37.600000000000001        2.0919614993114291     
   4.0000000000000000        38.400000000000006        2.0926935139742042     
   4.0000000000000000        39.200000000000003        2.0936639785845141     
   4.0000000000000000        40.000000000000000        2.0959951396993435     
   4.0000000000000000        40.800000000000004        2.0987723439397694     
   4.0000000000000000        41.600000000000001        2.1022510221743542     
   4.0000000000000000        42.400000000000006        2.1065543262702073     
   4.0000000000000000        43.200000000000003        2.1137970846655407     
   4.0000000000000000        44.000000000000000        2.1199989880958996     
   4.0000000000000000        44.800000000000004        2.1265477383721438     
   4.0000000000000000        45.600000000000001        2.1351333663148986     
   4.0000000000000000        46.400000000000006        2.1399439138804985     
   4.0000000000000000        47.200000000000003        2.1463114365961746     
   4.0000000000000000        48.000000000000000        2.1526601539216124     
   4.0000000000000000        48.800000000000004        2.1568564978871838     
   4.0000000000000000        49.600000000000001        2.1613769674156158     
   4.0000000000000000        50.400000000000006        2.1624772160986709     
   4.0000000000000000        51.200000000000003        2.1632547526538461     
   4.0000000000000000        52.000000000000000        2.1619061241982918     
   4.0000000000000000        52.800000000000004        2.1595002284302769     
   4.0000000000000000        53.600000000000001        2.1552100109042627     
   4.0000000000000000        54.400000000000006        2.1507742494204170     
   4.0000000000000000        55.200000000000003        2.1457839675984398     
   4.0000000000000000        56.000000000000000        2.1380690611745523     
   4.0000000000000000        56.800000000000004        2.1307003097824992     
   4.0000000000000000        57.600000000000001        2.1240444971489936     
   4.0000000000000000        58.400000000000006        2.1192971074791385     
   4.0000000000000000        59.200000000000003        2.1123423968428217     
   4.0000000000000000        60.000000000000000        2.1068006307924629     
   4.0000000000000000        60.800000000000004        2.1018148595805690     
   4.0000000000000000        61.600000000000001        2.0990328547841437     
   4.0000000000000000        62.400000000000006        2.0942937275376519     
   4.0000000000000000        63.200000000000003        2.0917670725491155     
   4.0000000000000000        64.000000000000000        2.0907544705630703     
   4.0000000000000000        64.799999999999997        2.0897753246489481     
   4.0000000000000000        65.600000000000009        2.0901545233433723     
   4.0000000000000000        66.400000000000006        2.0907629834282115     
   4.0000000000000000        67.200000000000003        2.0925547589682791     
   4.0000000000000000        68.000000000000000        2.0946270751031504     
   4.0000000000000000        68.799999999999997        2.0969020241279726     
   4.0000000000000000        69.600000000000009        2.1000438386875500     
   4.0000000000000000        70.400000000000006        2.1041911163729505     
   4.0000000000000000        71.200000000000003        2.1092440113818602     
   4.0000000000000000        72.000000000000000        2.1143982412733342     
   4.0000000000000000        72.799999999999997        2.1196560448052240     
   4.0000000000000000        73.600000000000009        2.1252393704413004     
   4.0000000000000000        74.400000000000006        2.1308761979847297     
   4.0000000000000000        75.200000000000003        2.1366157900353286     
   4.0000000000000000        76.000000000000000        2.1415725990131049     
   4.0000000000000000        76.800000000000011        2.1474241168103920     
   4.0000000000000000        77.600000000000009        2.1508404270387116     
   4.0000000000000000        78.400000000000006        2.1533679069369187     
   4.0000000000000000        79.200000000000003        2.1550822990857470     
   4.0000000000000000        80.000000000000000        2.1548021461826643     
   4.0000000000000000        80.800000000000011        2.1526587821672463     
   4.0000000000000000        81.600000000000009        2.1503436139361196     
   4.0000000000000000        82.400000000000006        2.1459722971090573     
   4.0000000000000000        83.200000000000003        2.1394343228964905     
   4.0000000000000000        84.000000000000000        2.1345559704534880     
   4.0000000000000000        84.800000000000011        2.1290144867704455     
   4.0000000000000000        85.600000000000009        2.1218614304601373     
   4.0000000000000000        86.400000000000006        2.1148020399472083     
   4.0000000000000000        87.200000000000003        2.1085355022214767     
   4.0000000000000000        88.000000000000000        2.1037441326861117     
   4.0000000000000000        88.800000000000011        2.0981708334744202     
   4.0000000000000000        89.600000000000009        2.0941159494917772     
   4.0000000000000000        90.400000000000006        2.0907270221680001     
   4.0000000000000000        91.200000000000003        2.0880295709110017     
   4.0000000000000000        92.000000000000000        2.0872436249861450     
   4.0000000000000000        92.800000000000011        2.0865227485344691     
   4.0000000000000000        93.600000000000009        2.0850047169664374     
   4.0000000000000000        94.400000000000006        2.0869697238011318     
   4.0000000000000000        95.200000000000003        2.0882665914458398     
   4.0000000000000000        96.000000000000000        2.0908525721099793     
   4.0000000000000000        96.800000000000011        2.0899445850644440     
   4.0000000000000000        97.600000000000009        2.0912265366946547     
   4.0000000000000000        98.400000000000006        2.0926445009375980     
   4.0000000000000000        99.200000000000003        2.0936073763675163     
   4.0000000000000000        100.00000000000000        2.0956653615606564     
   4.0000000000000000        100.80000000000001        2.0963001883483723     
   4.0000000000000000        101.60000000000001        2.0968196971182911     
   4.0000000000000000        102.40000000000001        2.0975972812625199     

   4.8000000000000007       0.80000000000000004        2.0977379314386106     
   4.8000000000000007        1.6000000000000001        2.0983687989829805     
   4.8000000000000007        2.4000000000000004        2.0992469204512276     
   4.8000000000000007        3.2000000000000002        2.1005865218682622     
   4.8000000000000007        4.0000000000000000        2.1012731064995545     
   4.8000000000000007        4.8000000000000007        2.1014018278276865     
   4.8000000000000007        5.6000000000000005        2.1028446942128558     
   4.8000000000000007        6.4000000000000004        2.1041068701168273     
   4.8000000000000007        7.2000000000000002        2.1040460335760955     
   4.8000000000000007        8.0000000000000000        2.1046574628568591     
   4.8000000000000007        8.8000000000000007        2.1048963490023724     
   4.8000000000000007        9.6000000000000014        2.1047544956464552     
   4.8000000000000007        10.400000000000000        2.1056260894709564     
   4.8000000000000007        11.200000000000001        2.1036952722129652     
   4.8000000000000007        12.000000000000000        2.1036404308579821     
   4.8000000000000007        12.800000000000001        2.1027911053829302     
   4.8000000000000007        13.600000000000001        2.1016195721847795     
   4.8000000000000007        14.400000000000000        2.1007858328259110     
   4.8000000000000007        15.200000000000001        2.0996643242993049     
   4.8000000000000007        16.000000000000000        2.0984278534746719     
   4.8000000000000007        16.800000000000001        2.0972902074933768     
   4.8000000000000007        17.600000000000001        2.0957642044881393     
   4.8000000000000007        18.400000000000002        2.0957862738862918     
   4.8000000000000007        19.200000000000003        2.0943826705489772     
   4.8000000000000007        20.000000000000000        2.0950730433383313     
   4.8000000000000007        20.800000000000001        2.0955155339742286     
   4.8000000000000007        21.600000000000001        2.0957839451401798     
   4.8000000000000007        22.400000000000002        2.0932510211813082     
   4.8000000000000007        23.200000000000003        2.0964060514499883     
   4.8000000000000007        24.000000000000000        2.0980083348003267     
   4.8000000000000007        24.800000000000001        2.0981710236110414     
   4.8000000000000007        25.600000000000001        2.1012646701005724     
   4.8000000000000007        26.400000000000002        2.1001814993276060     
   4.8000000000000007        27.200000000000003        2.1007999514593347     
   4.8000000000000007        28.000000000000000        2.1004939675740748     
   4.8000000000000007        28.800000000000001        2.1008869663776295     
   4.8000000000000007        29.600000000000001        2.1010056933304448     
   4.8000000000000007        30.400000000000002        2.1005506842145873     
   4.8000000000000007        31.200000000000003        2.0995970129072075     
   4.8000000000000007        32.000000000000000        2.0986125063139323     
   4.8000000000000007        32.800000000000004        2.0979314581203909     
   4.8000000000000007        33.600000000000001        2.0967253590630865     
   4.8000000000000007        34.399999999999999        2.0949965631160330     
   4.8000000000000007        35.200000000000003        2.0942571916173334     
   4.8000000000000007        36.000000000000000        2.0928429226016441     
   4.8000000000000007        36.800000000000004        2.0928445155667212     
   4.8000000000000007        37.600000000000001        2.0936380308916167     
   4.8000000000000007        38.400000000000006        2.0910245705149504     
   4.8000000000000007        39.200000000000003        2.0960290880774917     
   4.8000000000000007        40.000000000000000        2.0991045328287234     
   4.8000000000000007        40.800000000000004        2.1021419852704160     
   4.8000000000000007        41.600000000000001        2.1070169825145406     
   4.8000000000000007        42.400000000000006        2.1128058898465594     
   4.8000000000000007        43.200000000000003        2.1194272117817303     
   4.8000000000000007        44.000000000000000        2.1266502328712922     
   4.8000000000000007        44.800000000000004        2.1342087567869159     
   4.8000000000000007        45.600000000000001        2.1420698799537350     
   4.8000000000000007        46.400000000000006        2.1503732109619778     
   4.8000000000000007        47.200000000000003        2.1581925282298871     
   4.8000000000000007        48.000000000000000        2.1649564611794716     
   4.8000000000000007        48.800000000000004        2.1705472304989715     
   4.8000000000000007        49.600000000000001        2.1747123583866443     
   4.8000000000000007        50.400000000000006        2.1769246478533941     
   4.8000000000000007        51.200000000000003        2.1770891727919284     
   4.8000000000000007        52.000000000000000        2.1763741017366502     
   4.8000000000000007        52.800000000000004        2.1744405924018584     
   4.8000000000000007        53.600000000000001        2.1697222529943878     
   4.8000000000000007        54.400000000000006        2.1638207757457373     
   4.8000000000000007        55.200000000000003        2.1563334217596211     
   4.8000000000000007        56.000000000000000        2.1491728027374544     
   4.8000000000000007        56.800000000000004        2.1407279860198933     
   4.8000000000000007        57.600000000000001        2.1321907555096109     
   4.8000000000000007        58.400000000000006        2.1246551612794549     
   4.8000000000000007        59.200000000000003        2.1178753519543028     
   4.8000000000000007        60.000000000000000        2.1095730170056828     
   4.8000000000000007        60.800000000000004        2.1040168785912154     
   4.8000000000000007        61.600000000000001        2.0987812180353220     
   4.8000000000000007        62.400000000000006        2.0939721827857523     
   4.8000000000000007        63.200000000000003        2.0909706375676276     
   4.8000000000000007        64.000000000000000        2.0896465472936820     
   4.8000000000000007        64.799999999999997        2.0877326025709646     
   4.8000000000000007        65.600000000000009        2.0881301296329244     
   4.8000000000000007        66.400000000000006        2.0873059491274577     
   4.8000000000000007        67.200000000000003        2.0893161844735664     
   4.8000000000000007        68.000000000000000        2.0932341888033537     
   4.8000000000000007        68.799999999999997        2.0962595348787576     
   4.8000000000000007        69.600000000000009        2.1004596590459657     
   4.8000000000000007        70.400000000000006        2.1058153221733424     
   4.8000000000000007        71.200000000000003        2.1123912269843284     
   4.8000000000000007        72.000000000000000        2.1175150502547568     
   4.8000000000000007        72.799999999999997        2.1252553028063863     
   4.8000000000000007        73.600000000000009        2.1319633945013772     
   4.8000000000000007        74.400000000000006        2.1380397091061862     
   4.8000000000000007        75.200000000000003        2.1452661362953194     
   4.8000000000000007        76.000000000000000        2.1524308964481969     
   4.8000000000000007        76.800000000000011        2.1583470012432091     
   4.8000000000000007        77.600000000000009        2.1627444384720924     
   4.8000000000000007        78.400000000000006        2.1656084498978005     
   4.8000000000000007        79.200000000000003        2.1671132192925575     
   4.8000000000000007        80.000000000000000        2.1675073008865562     
   4.8000000000000007        80.800000000000011        2.1656833997463139     
   4.8000000000000007        81.600000000000009        2.1624479802725509     
   4.8000000000000007        82.400000000000006        2.1571076177475388     
   4.8000000000000007        83.200000000000003        2.1503740803309523     
   4.8000000000000007        84.000000000000000        2.1437591046070850     
   4.8000000000000007        84.800000000000011        2.1366059337430028     
   4.8000000000000007        85.600000000000009        2.1294191888556551     
   4.8000000000000007        86.400000000000006        2.1209607888346822     
   4.8000000000000007        87.200000000000003        2.1133809550176506     
   4.8000000000000007        88.000000000000000        2.1061090342252524     
   4.8000000000000007        88.800000000000011        2.1007942134958832     
   4.8000000000000007        89.600000000000009        2.0959262171564195     
   4.8000000000000007        90.400000000000006        2.0922487358458079     
   4.8000000000000007        91.200000000000003        2.0894372361727482     
   4.8000000000000007        92.000000000000000        2.0875038620084432     
   4.8000000000000007        92.800000000000011        2.0860027750128407     
   4.8000000000000007        93.600000000000009        2.0856902038862954     
   4.8000000000000007        94.400000000000006        2.0867987456605137     
   4.8000000000000007        95.200000000000003        2.0870506502663599     
   4.8000000000000007        96.000000000000000        2.0889412330724397     
   4.8000000000000007        96.800000000000011        2.0890744231391727     
   4.8000000000000007        97.600000000000009        2.0905656712873086     
   4.8000000000000007        98.400000000000006        2.0917521028341826     
   4.8000000000000007        99.200000000000003        2.0931476657635701     
   4.8000000000000007        100.00000000000000        2.0940617313888903     
   4.8000000000000007        100.80000000000001        2.0951413839569044     
   4.8000000000000007        101.60000000000001        2.0962531778104738     
   4.8000000000000007        102.40000000000001        2.0968399864970619     

   5.6000000000000005       0.80000000000000004        2.0963899580967129     
   5.6000000000000005        1.6000000000000001        2.0971428367237479     
   5.6000000000000005        2.4000000000000004        2.0982664080820008     
   5.6000000000000005        3.2000000000000002        2.0997605049976062     
   5.6000000000000005        4.0000000000000000        2.1012630805506651     
   5.6000000000000005        4.8000000000000007        2.1019442227857956     
   5.6000000000000005        5.6000000000000005        2.1029411354031908     
   5.6000000000000005        6.4000000000000004        2.1038011578072253     
   5.6000000000000005        7.2000000000000002        2.1045814766817346     
   5.6000000000000005        8.0000000000000000        2.1052504774332519     
   5.6000000000000005        8.8000000000000007        2.1060205736176116     
   5.6000000000000005        9.6000000000000014        2.1061414095611641     
   5.6000000000000005        10.400000000000000        2.1055283427111249     
   5.6000000000000005        11.200000000000001        2.1053601955380188     
   5.6000000000000005        12.000000000000000        2.1044121116634642     
   5.6000000000000005        12.800000000000001        2.1026941965737658     
   5.6000000000000005        13.600000000000001        2.1023232881294951     
   5.6000000000000005        14.400000000000000        2.0996138834746674     
   5.6000000000000005        15.200000000000001        2.0987394022342425     
   5.6000000000000005        16.000000000000000        2.0966065664314222     
   5.6000000000000005        16.800000000000001        2.0952535482303927     
   5.6000000000000005        17.600000000000001        2.0926140151955313     
   5.6000000000000005        18.400000000000002        2.0913316167547813     
   5.6000000000000005        19.200000000000003        2.0908699478962323     
   5.6000000000000005        20.000000000000000        2.0904196616893205     
   5.6000000000000005        20.800000000000001        2.0904640886689987     
   5.6000000000000005        21.600000000000001        2.0904388446978963     
   5.6000000000000005        22.400000000000002        2.0911761154590018     
   5.6000000000000005        23.200000000000003        2.0922584448219959     
   5.6000000000000005        24.000000000000000        2.0926828144622545     
   5.6000000000000005        24.800000000000001        2.0944891520590851     
   5.6000000000000005        25.600000000000001        2.0957377725477921     
   5.6000000000000005        26.400000000000002        2.0975042302607112     
   5.6000000000000005        27.200000000000003        2.0988306651476187     
   5.6000000000000005        28.000000000000000        2.0995428627567514     
   5.6000000000000005        28.800000000000001        2.0997327824125680     
   5.6000000000000005        29.600000000000001        2.1005149379968624     
   5.6000000000000005        30.400000000000002        2.1019683138832113     
   5.6000000000000005        31.200000000000003        2.1000149360483356     
   5.6000000000000005        32.000000000000000        2.1003097101356087     
   5.6000000000000005        32.800000000000004        2.0967785096099543     
   5.6000000000000005        33.600000000000001        2.0981016409677808     
   5.6000000000000005        34.399999999999999        2.0960039466665270     
   5.6000000000000005        35.200000000000003        2.0956872825449020     
   5.6000000000000005        36.000000000000000        2.0937685976713567     
   5.6000000000000005        36.800000000000004        2.0938015584915575     
   5.6000000000000005        37.600000000000001        2.0944674079150882     
   5.6000000000000005        38.400000000000006        2.0950261095156355     
   5.6000000000000005        39.200000000000003        2.0978130579171217     
   5.6000000000000005        40.000000000000000        2.1008211815617654     
   5.6000000000000005        40.800000000000004        2.1052615679455036     
   5.6000000000000005        41.600000000000001        2.1109541393151483     
   5.6000000000000005        42.400000000000006        2.1168203510085566     
   5.6000000000000005        43.200000000000003        2.1248809275135905     
   5.6000000000000005        44.000000000000000        2.1333771107490991     
   5.6000000000000005        44.800000000000004        2.1423489192307827     
   5.6000000000000005        45.600000000000001        2.1513374673729069     
   5.6000000000000005        46.400000000000006        2.1610970468649318     
   5.6000000000000005        47.200000000000003        2.1698614310222770     
   5.6000000000000005        48.000000000000000        2.1770003154207664     
   5.6000000000000005        48.800000000000004        2.1842413175173236     
   5.6000000000000005        49.600000000000001        2.1888395910567411     
   5.6000000000000005        50.400000000000006        2.1930339913735679     
   5.6000000000000005        51.200000000000003        2.1927509011792816     
   5.6000000000000005        52.000000000000000        2.1916661584283887     
   5.6000000000000005        52.800000000000004        2.1887990230953283     
   5.6000000000000005        53.600000000000001        2.1839767880072012     
   5.6000000000000005        54.400000000000006        2.1779162866484563     
   5.6000000000000005        55.200000000000003        2.1692458355202957     
   5.6000000000000005        56.000000000000000        2.1604563580650793     
   5.6000000000000005        56.800000000000004        2.1512686946609985     
   5.6000000000000005        57.600000000000001        2.1410840309496191     
   5.6000000000000005        58.400000000000006        2.1321589093549345     
   5.6000000000000005        59.200000000000003        2.1218707320925829     
   5.6000000000000005        60.000000000000000        2.1139859187334844     
   5.6000000000000005        60.800000000000004        2.1070921161686358     
   5.6000000000000005        61.600000000000001        2.0985049734310794     
   5.6000000000000005        62.400000000000006        2.0955842746850561     
   5.6000000000000005        63.200000000000003        2.0917058375218254     
   5.6000000000000005        64.000000000000000        2.0890932742907795     
   5.6000000000000005        64.799999999999997        2.0875164057364155     
   5.6000000000000005        65.600000000000009        2.0880848834371362     
   5.6000000000000005        66.400000000000006        2.0874955984022798     
   5.6000000000000005        67.200000000000003        2.0893406640207379     
   5.6000000000000005        68.000000000000000        2.0923917105170498     
   5.6000000000000005        68.799999999999997        2.0964882343806672     
   5.6000000000000005        69.600000000000009        2.1014397152305118     
   5.6000000000000005        70.400000000000006        2.1079130828690311     
   5.6000000000000005        71.200000000000003        2.1130506790440182     
   5.6000000000000005        72.000000000000000        2.1230565255028853     
   5.6000000000000005        72.799999999999997        2.1304739843214926     
   5.6000000000000005        73.600000000000009        2.1384481166830525     
   5.6000000000000005        74.400000000000006        2.1470510843693935     
   5.6000000000000005        75.200000000000003        2.1564252049916099     
   5.6000000000000005        76.000000000000000        2.1627077125916379     
   5.6000000000000005        76.800000000000011        2.1693607047129810     
   5.6000000000000005        77.600000000000009        2.1768527762492780     
   5.6000000000000005        78.400000000000006        2.1788051650486735     
   5.6000000000000005        79.200000000000003        2.1797945909816052     
   5.6000000000000005        80.000000000000000        2.1794915276663125     
   5.6000000000000005        80.800000000000011        2.1778763830700991     
   5.6000000000000005        81.600000000000009        2.1748162735848586     
   5.6000000000000005        82.400000000000006        2.1683657166766990     
   5.6000000000000005        83.200000000000003        2.1619375394914231     
   5.6000000000000005        84.000000000000000        2.1541435944523393     
   5.6000000000000005        84.800000000000011        2.1455361625287104     
   5.6000000000000005        85.600000000000009        2.1359627905271710     
   5.6000000000000005        86.400000000000006        2.1282470384480678     
   5.6000000000000005        87.200000000000003        2.1190062338052482     
   5.6000000000000005        88.000000000000000        2.1118841228262677     
   5.6000000000000005        88.800000000000011        2.1052700049202002     
   5.6000000000000005        89.600000000000009        2.0994964277106622     
   5.6000000000000005        90.400000000000006        2.0948845052172835     
   5.6000000000000005        91.200000000000003        2.0909379991485135     
   5.6000000000000005        92.000000000000000        2.0884619343532673     
   5.6000000000000005        92.800000000000011        2.0868562197247051     
   5.6000000000000005        93.600000000000009        2.0865850067340919     
   5.6000000000000005        94.400000000000006        2.0864688702777561     
   5.6000000000000005        95.200000000000003        2.0863904680319796     
   5.6000000000000005        96.000000000000000        2.0879693391410563     
   5.6000000000000005        96.800000000000011        2.0882542180528367     
   5.6000000000000005        97.600000000000009        2.0899568597454534     
   5.6000000000000005        98.400000000000006        2.0909557936147762     
   5.6000000000000005        99.200000000000003        2.0913976169662321     
   5.6000000000000005        100.00000000000000        2.0934515517765728     
   5.6000000000000005        100.80000000000001        2.0937240458276265     
   5.6000000000000005        101.60000000000001        2.0938996087304584     
   5.6000000000000005        102.40000000000001        2.0949655361969564     

   6.4000000000000004       0.80000000000000004        2.0952100626953181     
   6.4000000000000004        1.6000000000000001        2.0973385257371344     
   6.4000000000000004        2.4000000000000004        2.0990679302938910     
   6.4000000000000004        3.2000000000000002        2.0992533973904686     
   6.4000000000000004        4.0000000000000000        2.1010267403138836     
   6.4000000000000004        4.8000000000000007        2.1021304535282281     
   6.4000000000000004        5.6000000000000005        2.1031009595210892     
   6.4000000000000004        6.4000000000000004        2.1042334112242815     
   6.4000000000000004        7.2000000000000002        2.1049616918678495     
   6.4000000000000004        8.0000000000000000        2.1067222311810840     
   6.4000000000000004        8.8000000000000007        2.1068160291465916     
   6.4000000000000004        9.6000000000000014        2.1069736626631541     
   6.4000000000000004        10.400000000000000        2.1065311423223245     
   6.4000000000000004        11.200000000000001        2.1059065356446696     
   6.4000000000000004        12.000000000000000        2.1043252289814038     
   6.4000000000000004        12.800000000000001        2.1027201499117139     
   6.4000000000000004        13.600000000000001        2.1009419640341349     
   6.4000000000000004        14.400000000000000        2.0991993423128776     
   6.4000000000000004        15.200000000000001        2.0956976891085177     
   6.4000000000000004        16.000000000000000        2.0939361800519580     
   6.4000000000000004        16.800000000000001        2.0926332873176867     
   6.4000000000000004        17.600000000000001        2.0895317301626273     
   6.4000000000000004        18.400000000000002        2.0876969251822453     
   6.4000000000000004        19.200000000000003        2.0855593161866932     
   6.4000000000000004        20.000000000000000        2.0845152673081033     
   6.4000000000000004        20.800000000000001        2.0832542005230432     
   6.4000000000000004        21.600000000000001        2.0844073180913112     
   6.4000000000000004        22.400000000000002        2.0880381021193641     
   6.4000000000000004        23.200000000000003        2.0866491718101350     
   6.4000000000000004        24.000000000000000        2.0882168364903064     
   6.4000000000000004        24.800000000000001        2.0902038562626917     
   6.4000000000000004        25.600000000000001        2.0919000250244641     
   6.4000000000000004        26.400000000000002        2.0946933990906493     
   6.4000000000000004        27.200000000000003        2.0955756714956828     
   6.4000000000000004        28.000000000000000        2.0982670299606281     
   6.4000000000000004        28.800000000000001        2.1009178254745402     
   6.4000000000000004        29.600000000000001        2.1004282904586238     
   6.4000000000000004        30.400000000000002        2.1012261138032717     
   6.4000000000000004        31.200000000000003        2.1009564191194068     
   6.4000000000000004        32.000000000000000        2.1006652605630003     
   6.4000000000000004        32.800000000000004        2.0992341221202868     
   6.4000000000000004        33.600000000000001        2.0995733235844130     
   6.4000000000000004        34.399999999999999        2.0977299670864560     
   6.4000000000000004        35.200000000000003        2.0961659066585479     
   6.4000000000000004        36.000000000000000        2.0949106573798657     
   6.4000000000000004        36.800000000000004        2.0951221596189424     
   6.4000000000000004        37.600000000000001        2.0955394573121850     
   6.4000000000000004        38.400000000000006        2.0979809428807883     
   6.4000000000000004        39.200000000000003        2.0998613203947745     
   6.4000000000000004        40.000000000000000        2.1030162883877650     
   6.4000000000000004        40.800000000000004        2.1069680571989977     
   6.4000000000000004        41.600000000000001        2.1132307681469675     
   6.4000000000000004        42.400000000000006        2.1216388836329014     
   6.4000000000000004        43.200000000000003        2.1305080647668433     
   6.4000000000000004        44.000000000000000        2.1402079791515112     
   6.4000000000000004        44.800000000000004        2.1504277990164842     
   6.4000000000000004        45.600000000000001        2.1609971181271459     
   6.4000000000000004        46.400000000000006        2.1717003553609211     
   6.4000000000000004        47.200000000000003        2.1809599728957880     
   6.4000000000000004        48.000000000000000        2.1899950438140903     
   6.4000000000000004        48.800000000000004        2.1979381535393037     
   6.4000000000000004        49.600000000000001        2.2028136914945784     
   6.4000000000000004        50.400000000000006        2.2072528142095558     
   6.4000000000000004        51.200000000000003        2.2074046211828176     
   6.4000000000000004        52.000000000000000        2.2062814609378010     
   6.4000000000000004        52.800000000000004        2.2033851336870307     
   6.4000000000000004        53.600000000000001        2.1969671785419385     
   6.4000000000000004        54.400000000000006        2.1906015544835098     
   6.4000000000000004        55.200000000000003        2.1816224753734108     
   6.4000000000000004        56.000000000000000        2.1718892688332563     
   6.4000000000000004        56.800000000000004        2.1611219184114874     
   6.4000000000000004        57.600000000000001        2.1499207096412984     
   6.4000000000000004        58.400000000000006        2.1387951142460135     
   6.4000000000000004        59.200000000000003        2.1295392321369491     
   6.4000000000000004        60.000000000000000        2.1186739888715662     
   6.4000000000000004        60.800000000000004        2.1104179239174123     
   6.4000000000000004        61.600000000000001        2.1040215436587721     
   6.4000000000000004        62.400000000000006        2.0969802560647604     
   6.4000000000000004        63.200000000000003        2.0924029150871286     
   6.4000000000000004        64.000000000000000        2.0889732920460067     
   6.4000000000000004        64.799999999999997        2.0870383008543376     
   6.4000000000000004        65.600000000000009        2.0875902814536018     
   6.4000000000000004        66.400000000000006        2.0867475303327194     
   6.4000000000000004        67.200000000000003        2.0892967355684084     
   6.4000000000000004        68.000000000000000        2.0924730050931437     
   6.4000000000000004        68.799999999999997        2.0973472604796357     
   6.4000000000000004        69.600000000000009        2.1030773867415049     
   6.4000000000000004        70.400000000000006        2.1101634280675792     
   6.4000000000000004        71.200000000000003        2.1198222158427606     
   6.4000000000000004        72.000000000000000        2.1272815479144533     
   6.4000000000000004        72.799999999999997        2.1368956217069464     
   6.4000000000000004        73.600000000000009        2.1461752439664030     
   6.4000000000000004        74.400000000000006        2.1555575493836194     
   6.4000000000000004        75.200000000000003        2.1644304028088919     
   6.4000000000000004        76.000000000000000        2.1735602715982112     
   6.4000000000000004        76.800000000000011        2.1806841604461908     
   6.4000000000000004        77.600000000000009        2.1869347719364587     
   6.4000000000000004        78.400000000000006        2.1902877339236655     
   6.4000000000000004        79.200000000000003        2.1924997368555372     
   6.4000000000000004        80.000000000000000        2.1918549406771564     
   6.4000000000000004        80.800000000000011        2.1906067867189982     
   6.4000000000000004        81.600000000000009        2.1866956838650964     
   6.4000000000000004        82.400000000000006        2.1812005774230090     
   6.4000000000000004        83.200000000000003        2.1736620498969104     
   6.4000000000000004        84.000000000000000        2.1650729557566759     
   6.4000000000000004        84.800000000000011        2.1559288100306344     
   6.4000000000000004        85.600000000000009        2.1454430316426429     
   6.4000000000000004        86.400000000000006        2.1359914464738807     
   6.4000000000000004        87.200000000000003        2.1270395333386922     
   6.4000000000000004        88.000000000000000        2.1186346064785555     
   6.4000000000000004        88.800000000000011        2.1111854741625269     
   6.4000000000000004        89.600000000000009        2.1046701930522200     
   6.4000000000000004        90.400000000000006        2.0985573048519615     
   6.4000000000000004        91.200000000000003        2.0943741855605902     
   6.4000000000000004        92.000000000000000        2.0907350937846796     
   6.4000000000000004        92.800000000000011        2.0887412875678639     
   6.4000000000000004        93.600000000000009        2.0886685585422304     
   6.4000000000000004        94.400000000000006        2.0865184086982858     
   6.4000000000000004        95.200000000000003        2.0878043254735839     
   6.4000000000000004        96.000000000000000        2.0880882994196623     
   6.4000000000000004        96.800000000000011        2.0892214120779307     
   6.4000000000000004        97.600000000000009        2.0897138002722504     
   6.4000000000000004        98.400000000000006        2.0904262978346808     
   6.4000000000000004        99.200000000000003        2.0918351264233599     
   6.4000000000000004        100.00000000000000        2.0925486136449676     
   6.4000000000000004        100.80000000000001        2.0932631984096925     
   6.4000000000000004        101.60000000000001        2.0934695715909504     
   6.4000000000000004        102.40000000000001        2.0928624936805993     

   7.2000000000000002       0.80000000000000004        2.0945925392050810     
   7.2000000000000002        1.6000000000000001        2.0962853310420835     
   7.2000000000000002        2.4000000000000004        2.0971749388035845     
   7.2000000000000002        3.2000000000000002        2.0987632416962092     
   7.2000000000000002        4.0000000000000000        2.1004754432625146     
   7.2000000000000002        4.8000000000000007        2.1016192535430678     
   7.2000000000000002        5.6000000000000005        2.1050089827861620     
   7.2000000000000002        6.4000000000000004        2.1046464743130695     
   7.2000000000000002        7.2000000000000002        2.1057424140250327     
   7.2000000000000002        8.0000000000000000        2.1067568493895239     
   7.2000000000000002        8.8000000000000007        2.1071997205227770     
   7.2000000000000002        9.6000000000000014        2.1070580902480285     
   7.2000000000000002        10.400000000000000        2.1065552758615929     
   7.2000000000000002        11.200000000000001        2.1055910971493179     
   7.2000000000000002        12.000000000000000        2.1041523323316045     
   7.2000000000000002        12.800000000000001        2.1045145261324794     
   7.2000000000000002        13.600000000000001        2.0990841015322310     
   7.2000000000000002        14.400000000000000        2.0968719722309013     
   7.2000000000000002        15.200000000000001        2.0934048586819642     
   7.2000000000000002        16.000000000000000        2.0894881113130115     
   7.2000000000000002        16.800000000000001        2.0867394958480192     
   7.2000000000000002        17.600000000000001        2.0838679110563612     
   7.2000000000000002        18.400000000000002        2.0822841120800017     
   7.2000000000000002        19.200000000000003        2.0794577570844996     
   7.2000000000000002        20.000000000000000        2.0778088193386530     
   7.2000000000000002        20.800000000000001        2.0770901498667365     
   7.2000000000000002        21.600000000000001        2.0778011135240355     
   7.2000000000000002        22.400000000000002        2.0786192879847327     
   7.2000000000000002        23.200000000000003        2.0803519528934511     
   7.2000000000000002        24.000000000000000        2.0815706879993510     
   7.2000000000000002        24.800000000000001        2.0847544932137554     
   7.2000000000000002        25.600000000000001        2.0879916629065236     
   7.2000000000000002        26.400000000000002        2.0912058162994387     
   7.2000000000000002        27.200000000000003        2.0942329940366196     
   7.2000000000000002        28.000000000000000        2.0967435494987181     
   7.2000000000000002        28.800000000000001        2.0978984517001176     
   7.2000000000000002        29.600000000000001        2.1003700269644687     
   7.2000000000000002        30.400000000000002        2.1007284685759755     
   7.2000000000000002        31.200000000000003        2.1023114476328026     
   7.2000000000000002        32.000000000000000        2.1016591662014559     
   7.2000000000000002        32.800000000000004        2.1011799485020739     
   7.2000000000000002        33.600000000000001        2.1008053807819200     
   7.2000000000000002        34.399999999999999        2.0990007770691657     
   7.2000000000000002        35.200000000000003        2.0977261279581128     
   7.2000000000000002        36.000000000000000        2.0968652704813882     
   7.2000000000000002        36.800000000000004        2.0977798622469472     
   7.2000000000000002        37.600000000000001        2.0968212042495691     
   7.2000000000000002        38.400000000000006        2.0985755592544773     
   7.2000000000000002        39.200000000000003        2.1013898073736414     
   7.2000000000000002        40.000000000000000        2.1053472824195101     
   7.2000000000000002        40.800000000000004        2.1103868996975512     
   7.2000000000000002        41.600000000000001        2.1174555224596165     
   7.2000000000000002        42.400000000000006        2.1260032546853305     
   7.2000000000000002        43.200000000000003        2.1359115755105522     
   7.2000000000000002        44.000000000000000        2.1467186091377006     
   7.2000000000000002        44.800000000000004        2.1580430882175241     
   7.2000000000000002        45.600000000000001        2.1700184554788815     
   7.2000000000000002        46.400000000000006        2.1813190790658910     
   7.2000000000000002        47.200000000000003        2.1952888352549551     
   7.2000000000000002        48.000000000000000        2.2022116339332709     
   7.2000000000000002        48.800000000000004        2.2110340233036379     
   7.2000000000000002        49.600000000000001        2.2174386436500813     
   7.2000000000000002        50.400000000000006        2.2211950815324859     
   7.2000000000000002        51.200000000000003        2.2219458158189944     
   7.2000000000000002        52.000000000000000        2.2205487104907498     
   7.2000000000000002        52.800000000000004        2.2175414293074951     
   7.2000000000000002        53.600000000000001        2.2113729279860999     
   7.2000000000000002        54.400000000000006        2.2038363561830114     
   7.2000000000000002        55.200000000000003        2.1932679584900399     
   7.2000000000000002        56.000000000000000        2.1826508857421043     
   7.2000000000000002        56.800000000000004        2.1704553303119014     
   7.2000000000000002        57.600000000000001        2.1579117933451339     
   7.2000000000000002        58.400000000000006        2.1456650484976336     
   7.2000000000000002        59.200000000000003        2.1339250994628292     
   7.2000000000000002        60.000000000000000        2.1237127084516465     
   7.2000000000000002        60.800000000000004        2.1139688999152493     
   7.2000000000000002        61.600000000000001        2.1058272822622044     
   7.2000000000000002        62.400000000000006        2.1009202930679010     
   7.2000000000000002        63.200000000000003        2.0938890610022449     
   7.2000000000000002        64.000000000000000        2.0895923360295883     
   7.2000000000000002        64.799999999999997        2.0872315884899586     
   7.2000000000000002        65.600000000000009        2.0865706003413602     
   7.2000000000000002        66.400000000000006        2.0871159979008169     
   7.2000000000000002        67.200000000000003        2.0892089012076847     
   7.2000000000000002        68.000000000000000        2.0938212484878553     
   7.2000000000000002        68.799999999999997        2.0976311025021830     
   7.2000000000000002        69.600000000000009        2.1046983692514880     
   7.2000000000000002        70.400000000000006        2.1125300847857935     
   7.2000000000000002        71.200000000000003        2.1211943605441808     
   7.2000000000000002        72.000000000000000        2.1315446097643260     
   7.2000000000000002        72.799999999999997        2.1422320919469304     
   7.2000000000000002        73.600000000000009        2.1532435629217184     
   7.2000000000000002        74.400000000000006        2.1646270427694092     
   7.2000000000000002        75.200000000000003        2.1739875482112256     
   7.2000000000000002        76.000000000000000        2.1837271534800191     
   7.2000000000000002        76.800000000000011        2.1919074633296525     
   7.2000000000000002        77.600000000000009        2.1982722870894782     
   7.2000000000000002        78.400000000000006        2.2028916906570815     
   7.2000000000000002        79.200000000000003        2.2048361381839299     
   7.2000000000000002        80.000000000000000        2.2052734048845313     
   7.2000000000000002        80.800000000000011        2.2035030648995932     
   7.2000000000000002        81.600000000000009        2.1991338282107891     
   7.2000000000000002        82.400000000000006        2.1930247359266941     
   7.2000000000000002        83.200000000000003        2.1850965286737329     
   7.2000000000000002        84.000000000000000        2.1763505591189798     
   7.2000000000000002        84.800000000000011        2.1658534634673501     
   7.2000000000000002        85.600000000000009        2.1549026960958333     
   7.2000000000000002        86.400000000000006        2.1444630345637861     
   7.2000000000000002        87.200000000000003        2.1347902936660885     
   7.2000000000000002        88.000000000000000        2.1260791911302706     
   7.2000000000000002        88.800000000000011        2.1162008831145664     
   7.2000000000000002        89.600000000000009        2.1077101031939698     
   7.2000000000000002        90.400000000000006        2.1043665739383202     
   7.2000000000000002        91.200000000000003        2.0992879552718882     
   7.2000000000000002        92.000000000000000        2.0958414076442033     
   7.2000000000000002        92.800000000000011        2.0934061657100012     
   7.2000000000000002        93.600000000000009        2.0916619522157207     
   7.2000000000000002        94.400000000000006        2.0907934483120130     
   7.2000000000000002        95.200000000000003        2.0896027466670151     
   7.2000000000000002        96.000000000000000        2.0896790081991612     
   7.2000000000000002        96.800000000000011        2.0904112650471984     
   7.2000000000000002        97.600000000000009        2.0900487678323363     
   7.2000000000000002        98.400000000000006        2.0908853339029054     
   7.2000000000000002        99.200000000000003        2.0910428481981400     
   7.2000000000000002        100.00000000000000        2.0920180961110670     
   7.2000000000000002        100.80000000000001        2.0927607227137495     
   7.2000000000000002        101.60000000000001        2.0932436233018592     
   7.2000000000000002        102.40000000000001        2.0940601993377501     

   8.0000000000000000       0.80000000000000004        2.0938333277849828     
   8.0000000000000000        1.6000000000000001        2.0968480158089631     
   8.0000000000000000        2.4000000000000004        2.0976491739848155     
   8.0000000000000000        3.2000000000000002        2.0981414434812784     
   8.0000000000000000        4.0000000000000000        2.0994973190558097     
   8.0000000000000000        4.8000000000000007        2.1015733438621806     
   8.0000000000000000        5.6000000000000005        2.1038198635126300     
   8.0000000000000000        6.4000000000000004        2.1056756368461418     
   8.0000000000000000        7.2000000000000002        2.1065814017853350     
   8.0000000000000000        8.0000000000000000        2.1069477581044098     
   8.0000000000000000        8.8000000000000007        2.1071694266702883     
   8.0000000000000000        9.6000000000000014        2.1070192151215186     
   8.0000000000000000        10.400000000000000        2.1062418216781897     
   8.0000000000000000        11.200000000000001        2.1047136125684158     
   8.0000000000000000        12.000000000000000        2.1027600163926468     
   8.0000000000000000        12.800000000000001        2.0993479985594146     
   8.0000000000000000        13.600000000000001        2.0965191827495242     
   8.0000000000000000        14.400000000000000        2.0925623864466765     
   8.0000000000000000        15.200000000000001        2.0885970010427459     
   8.0000000000000000        16.000000000000000        2.0839427349236748     
   8.0000000000000000        16.800000000000001        2.0809922207319320     
   8.0000000000000000        17.600000000000001        2.0768762354894412     
   8.0000000000000000        18.400000000000002        2.0742030255537207     
   8.0000000000000000        19.200000000000003        2.0712943280194431     
   8.0000000000000000        20.000000000000000        2.0693896563976599     
   8.0000000000000000        20.800000000000001        2.0689074298053876     
   8.0000000000000000        21.600000000000001        2.0702265749570388     
   8.0000000000000000        22.400000000000002        2.0703749250995589     
   8.0000000000000000        23.200000000000003        2.0726855002980034     
   8.0000000000000000        24.000000000000000        2.0756912332066237     
   8.0000000000000000        24.800000000000001        2.0782643854067704     
   8.0000000000000000        25.600000000000001        2.0822818546513866     
   8.0000000000000000        26.400000000000002        2.0863339980569826     
   8.0000000000000000        27.200000000000003        2.0901738586877872     
   8.0000000000000000        28.000000000000000        2.0924194848775595     
   8.0000000000000000        28.800000000000001        2.0991760019044969     
   8.0000000000000000        29.600000000000001        2.0995734748102013     
   8.0000000000000000        30.400000000000002        2.1016143307419926     
   8.0000000000000000        31.200000000000003        2.1017349790794677     
   8.0000000000000000        32.000000000000000        2.1021414862140575     
   8.0000000000000000        32.800000000000004        2.1021953900908765     
   8.0000000000000000        33.600000000000001        2.1014343391448969     
   8.0000000000000000        34.399999999999999        2.1011717351703032     
   8.0000000000000000        35.200000000000003        2.0993092064881838     
   8.0000000000000000        36.000000000000000        2.0981871758544708     
   8.0000000000000000        36.800000000000004        2.0987883900031901     
   8.0000000000000000        37.600000000000001        2.0981005347561417     
   8.0000000000000000        38.400000000000006        2.0990993332074486     
   8.0000000000000000        39.200000000000003        2.1029041017926899     
   8.0000000000000000        40.000000000000000        2.1064525374627703     
   8.0000000000000000        40.800000000000004        2.1129864919817969     
   8.0000000000000000        41.600000000000001        2.1207309586327532     
   8.0000000000000000        42.400000000000006        2.1301619093418509     
   8.0000000000000000        43.200000000000003        2.1410033011808034     
   8.0000000000000000        44.000000000000000        2.1528293063000570     
   8.0000000000000000        44.800000000000004        2.1657357601833023     
   8.0000000000000000        45.600000000000001        2.1782392620371600     
   8.0000000000000000        46.400000000000006        2.1901528996422490     
   8.0000000000000000        47.200000000000003        2.2025677110997259     
   8.0000000000000000        48.000000000000000        2.2134372042675130     
   8.0000000000000000        48.800000000000004        2.2226855433570210     
   8.0000000000000000        49.600000000000001        2.2296628409047017     
   8.0000000000000000        50.400000000000006        2.2337646755066287     
   8.0000000000000000        51.200000000000003        2.2351277383572143     
   8.0000000000000000        52.000000000000000        2.2339532519523804     
   8.0000000000000000        52.800000000000004        2.2297000019716804     
   8.0000000000000000        53.600000000000001        2.2240603309889830     
   8.0000000000000000        54.400000000000006        2.2159103461260430     
   8.0000000000000000        55.200000000000003        2.2035248124108961     
   8.0000000000000000        56.000000000000000        2.1920038443004271     
   8.0000000000000000        56.800000000000004        2.1792130362408795     
   8.0000000000000000        57.600000000000001        2.1680966696932726     
   8.0000000000000000        58.400000000000006        2.1524730087899608     
   8.0000000000000000        59.200000000000003        2.1398520174959774     
   8.0000000000000000        60.000000000000000        2.1306000765731490     
   8.0000000000000000        60.800000000000004        2.1177089356541989     
   8.0000000000000000        61.600000000000001        2.1077552678899298     
   8.0000000000000000        62.400000000000006        2.0993528153853429     
   8.0000000000000000        63.200000000000003        2.0950927092376692     
   8.0000000000000000        64.000000000000000        2.0904655574920996     
   8.0000000000000000        64.799999999999997        2.0881396311820257     
   8.0000000000000000        65.600000000000009        2.0872642950799709     
   8.0000000000000000        66.400000000000006        2.0879108550213168     
   8.0000000000000000        67.200000000000003        2.0899550120313193     
   8.0000000000000000        68.000000000000000        2.0940896310418520     
   8.0000000000000000        68.799999999999997        2.0990551764300300     
   8.0000000000000000        69.600000000000009        2.1061256987475132     
   8.0000000000000000        70.400000000000006        2.1153646621225746     
   8.0000000000000000        71.200000000000003        2.1251848255961745     
   8.0000000000000000        72.000000000000000        2.1356649020351397     
   8.0000000000000000        72.799999999999997        2.1474581477692842     
   8.0000000000000000        73.600000000000009        2.1595214532709042     
   8.0000000000000000        74.400000000000006        2.1712975344336183     
   8.0000000000000000        75.200000000000003        2.1829758352694428     
   8.0000000000000000        76.000000000000000        2.1940475991971775     
   8.0000000000000000        76.800000000000011        2.2030858021802588     
   8.0000000000000000        77.600000000000009        2.2091314123101453     
   8.0000000000000000        78.400000000000006        2.2148624153805101     
   8.0000000000000000        79.200000000000003        2.2177006749452528     
   8.0000000000000000        80.000000000000000        2.2173855269055935     
   8.0000000000000000        80.800000000000011        2.2154236978607504     
   8.0000000000000000        81.600000000000009        2.2112765489347446     
   8.0000000000000000        82.400000000000006        2.2048696995496462     
   8.0000000000000000        83.200000000000003        2.1963889707427260     
   8.0000000000000000        84.000000000000000        2.1865031369622985     
   8.0000000000000000        84.800000000000011        2.1762472041994214     
   8.0000000000000000        85.600000000000009        2.1649462295078421     
   8.0000000000000000        86.400000000000006        2.1555037217344193     
   8.0000000000000000        87.200000000000003        2.1441689110161448     
   8.0000000000000000        88.000000000000000        2.1343979722714890     
   8.0000000000000000        88.800000000000011        2.1253988874455247     
   8.0000000000000000        89.600000000000009        2.1170147034375129     
   8.0000000000000000        90.400000000000006        2.1108644589041674     
   8.0000000000000000        91.200000000000003        2.1056387398543572     
   8.0000000000000000        92.000000000000000        2.1008739853011944     
   8.0000000000000000        92.800000000000011        2.0985319524800001     
   8.0000000000000000        93.600000000000009        2.0961470836246896     
   8.0000000000000000        94.400000000000006        2.0944498956999391     
   8.0000000000000000        95.200000000000003        2.0930214715975857     
   8.0000000000000000        96.000000000000000        2.0927514221919399     
   8.0000000000000000        96.800000000000011        2.0921544007580937     
   8.0000000000000000        97.600000000000009        2.0915838401423903     
   8.0000000000000000        98.400000000000006        2.0912749963275221     
   8.0000000000000000        99.200000000000003        2.0913878008991058     
   8.0000000000000000        100.00000000000000        2.0920428543021732     
   8.0000000000000000        100.80000000000001        2.0928435919040633     
   8.0000000000000000        101.60000000000001        2.0927373660694424     
   8.0000000000000000        102.40000000000001        2.0934988802384482     

   8.8000000000000007       0.80000000000000004        2.0937849342597481     
   8.8000000000000007        1.6000000000000001        2.0949945101924028     
   8.8000000000000007        2.4000000000000004        2.0956394939732754     
   8.8000000000000007        3.2000000000000002        2.0974758800608280     
   8.8000000000000007        4.0000000000000000        2.0994815183709417     
   8.8000000000000007        4.8000000000000007        2.1025400726766015     
   8.8000000000000007        5.6000000000000005        2.1033082852181884     
   8.8000000000000007        6.4000000000000004        2.1050169705770729     
   8.8000000000000007        7.2000000000000002        2.1063040872184375     
   8.8000000000000007        8.0000000000000000        2.1068654248855134     
   8.8000000000000007        8.8000000000000007        2.1070752756668667     
   8.8000000000000007        9.6000000000000014        2.1068417078052448     
   8.8000000000000007        10.400000000000000        2.1055932945506135     
   8.8000000000000007        11.200000000000001        2.1033715939003872     
   8.8000000000000007        12.000000000000000        2.1011585950800842     
   8.8000000000000007        12.800000000000001        2.0968817293005584     
   8.8000000000000007        13.600000000000001        2.0921710602561028     
   8.8000000000000007        14.400000000000000        2.0869532408812792     
   8.8000000000000007        15.200000000000001        2.0830944827795843     
   8.8000000000000007        16.000000000000000        2.0775453520174563     
   8.8000000000000007        16.800000000000001        2.0725895934204077     
   8.8000000000000007        17.600000000000001        2.0681019307395223     
   8.8000000000000007        18.400000000000002        2.0643356331197555     
   8.8000000000000007        19.200000000000003        2.0612164771465347     
   8.8000000000000007        20.000000000000000        2.0598574266410954     
   8.8000000000000007        20.800000000000001        2.0595448988225553     
   8.8000000000000007        21.600000000000001        2.0608268732337431     
   8.8000000000000007        22.400000000000002        2.0617525492269939     
   8.8000000000000007        23.200000000000003        2.0635447407017735     
   8.8000000000000007        24.000000000000000        2.0670488868268557     
   8.8000000000000007        24.800000000000001        2.0710996361721228     
   8.8000000000000007        25.600000000000001        2.0740454813456703     
   8.8000000000000007        26.400000000000002        2.0820361399317679     
   8.8000000000000007        27.200000000000003        2.0860390347704354     
   8.8000000000000007        28.000000000000000        2.0892438146895933     
   8.8000000000000007        28.800000000000001        2.0932624837650460     
   8.8000000000000007        29.600000000000001        2.0976295985791298     
   8.8000000000000007        30.400000000000002        2.1004350332425483     
   8.8000000000000007        31.200000000000003        2.1020214509681590     
   8.8000000000000007        32.000000000000000        2.1022422184281426     
   8.8000000000000007        32.800000000000004        2.1023970632057272     
   8.8000000000000007        33.600000000000001        2.1014830784899399     
   8.8000000000000007        34.399999999999999        2.1007803709416857     
   8.8000000000000007        35.200000000000003        2.0999619992154890     
   8.8000000000000007        36.000000000000000        2.0980321979654750     
   8.8000000000000007        36.800000000000004        2.0993273981601894     
   8.8000000000000007        37.600000000000001        2.0987496912394974     
   8.8000000000000007        38.400000000000006        2.1010362289505524     
   8.8000000000000007        39.200000000000003        2.1041496817567915     
   8.8000000000000007        40.000000000000000        2.1084116603057983     
   8.8000000000000007        40.800000000000004        2.1140209486839390     
   8.8000000000000007        41.600000000000001        2.1233973969298017     
   8.8000000000000007        42.400000000000006        2.1337722020247756     
   8.8000000000000007        43.200000000000003        2.1440853314166173     
   8.8000000000000007        44.000000000000000        2.1577666726245708     
   8.8000000000000007        44.800000000000004        2.1714257161554169     
   8.8000000000000007        45.600000000000001        2.1831260897772524     
   8.8000000000000007        46.400000000000006        2.1983428642792413     
   8.8000000000000007        47.200000000000003        2.2110816932810500     
   8.8000000000000007        48.000000000000000        2.2226904495953441     
   8.8000000000000007        48.800000000000004        2.2325527250048900     
   8.8000000000000007        49.600000000000001        2.2399404134188075     
   8.8000000000000007        50.400000000000006        2.2443246685793561     
   8.8000000000000007        51.200000000000003        2.2469358067715910     
   8.8000000000000007        52.000000000000000        2.2450843308054353     
   8.8000000000000007        52.800000000000004        2.2413481005743692     
   8.8000000000000007        53.600000000000001        2.2339360819395702     
   8.8000000000000007        54.400000000000006        2.2245315777564647     
   8.8000000000000007        55.200000000000003        2.2133429756628074     
   8.8000000000000007        56.000000000000000        2.2011911559581914     
   8.8000000000000007        56.800000000000004        2.1873595814361528     
   8.8000000000000007        57.600000000000001        2.1736637905746674     
   8.8000000000000007        58.400000000000006        2.1589521501215958     
   8.8000000000000007        59.200000000000003        2.1455998520904798     
   8.8000000000000007        60.000000000000000        2.1328704882870038     
   8.8000000000000007        60.800000000000004        2.1218612441129237     
   8.8000000000000007        61.600000000000001        2.1126489210946340     
   8.8000000000000007        62.400000000000006        2.1020946455441596     
   8.8000000000000007        63.200000000000003        2.0970828691677958     
   8.8000000000000007        64.000000000000000        2.0921703203454882     
   8.8000000000000007        64.799999999999997        2.0895356474049041     
   8.8000000000000007        65.600000000000009        2.0879743520685801     
   8.8000000000000007        66.400000000000006        2.0882177985156165     
   8.8000000000000007        67.200000000000003        2.0915827769454611     
   8.8000000000000007        68.000000000000000        2.0953259646252169     
   8.8000000000000007        68.799999999999997        2.1009514557591480     
   8.8000000000000007        69.600000000000009        2.1086534136095478     
   8.8000000000000007        70.400000000000006        2.1178438446593169     
   8.8000000000000007        71.200000000000003        2.1285965804937947     
   8.8000000000000007        72.000000000000000        2.1396893893899445     
   8.8000000000000007        72.799999999999997        2.1523953470609554     
   8.8000000000000007        73.600000000000009        2.1650794113602703     
   8.8000000000000007        74.400000000000006        2.1781959868804006     
   8.8000000000000007        75.200000000000003        2.1909293062169675     
   8.8000000000000007        76.000000000000000        2.1976050603464272     
   8.8000000000000007        76.800000000000011        2.2115326290889450     
   8.8000000000000007        77.600000000000009        2.2192758400092063     
   8.8000000000000007        78.400000000000006        2.2239409604981426     
   8.8000000000000007        79.200000000000003        2.2282851920499387     
   8.8000000000000007        80.000000000000000        2.2268098344848566     
   8.8000000000000007        80.800000000000011        2.2264181984284530     
   8.8000000000000007        81.600000000000009        2.2222830528895674     
   8.8000000000000007        82.400000000000006        2.2157058513237500     
   8.8000000000000007        83.200000000000003        2.2066327188138390     
   8.8000000000000007        84.000000000000000        2.1974886946898855     
   8.8000000000000007        84.800000000000011        2.1867500191688580     
   8.8000000000000007        85.600000000000009        2.1755259296562133     
   8.8000000000000007        86.400000000000006        2.1644727554608045     
   8.8000000000000007        87.200000000000003        2.1536560571331305     
   8.8000000000000007        88.000000000000000        2.1433827404590544     
   8.8000000000000007        88.800000000000011        2.1333590128493944     
   8.8000000000000007        89.600000000000009        2.1260795623639126     
   8.8000000000000007        90.400000000000006        2.1196367430422973     
   8.8000000000000007        91.200000000000003        2.1139969067543118     
   8.8000000000000007        92.000000000000000        2.1089843632490277     
   8.8000000000000007        92.800000000000011        2.1060801729077521     
   8.8000000000000007        93.600000000000009        2.1029948108229743     
   8.8000000000000007        94.400000000000006        2.0998005309930221     
   8.8000000000000007        95.200000000000003        2.0979327842990005     
   8.8000000000000007        96.000000000000000        2.0969681882090607     
   8.8000000000000007        96.800000000000011        2.0957781794971750     
   8.8000000000000007        97.600000000000009        2.0947282865356636     
   8.8000000000000007        98.400000000000006        2.0938701603885557     
   8.8000000000000007        99.200000000000003        2.0931509808025823     
   8.8000000000000007        100.00000000000000        2.0933174268864958     
   8.8000000000000007        100.80000000000001        2.0931732504927933     
   8.8000000000000007        101.60000000000001        2.0928958001369904     
   8.8000000000000007        102.40000000000001        2.0924425196860050     

   9.6000000000000014       0.80000000000000004        2.0943635245475538     
   9.6000000000000014        1.6000000000000001        2.0952845741098840     
   9.6000000000000014        2.4000000000000004        2.0945962392195203     
   9.6000000000000014        3.2000000000000002        2.0979006027671150     
   9.6000000000000014        4.0000000000000000        2.0993075785066635     
   9.6000000000000014        4.8000000000000007        2.1007001334307440     
   9.6000000000000014        5.6000000000000005        2.1030523430264485     
   9.6000000000000014        6.4000000000000004        2.1048473482772896     
   9.6000000000000014        7.2000000000000002        2.1060173738206460     
   9.6000000000000014        8.0000000000000000        2.1068869915923467     
   9.6000000000000014        8.8000000000000007        2.1068211271352864     
   9.6000000000000014        9.6000000000000014        2.1059111799901467     
   9.6000000000000014        10.400000000000000        2.1049808442872440     
   9.6000000000000014        11.200000000000001        2.1012415245157947     
   9.6000000000000014        12.000000000000000        2.0971269023332231     
   9.6000000000000014        12.800000000000001        2.0931390934460308     
   9.6000000000000014        13.600000000000001        2.0875975941295115     
   9.6000000000000014        14.400000000000000        2.0818929493087621     
   9.6000000000000014        15.200000000000001        2.0760378205669028     
   9.6000000000000014        16.000000000000000        2.0687358933013944     
   9.6000000000000014        16.800000000000001        2.0635114974433795     
   9.6000000000000014        17.600000000000001        2.0577935564346910     
   9.6000000000000014        18.400000000000002        2.0532152448768248     
   9.6000000000000014        19.200000000000003        2.0497135940914526     
   9.6000000000000014        20.000000000000000        2.0484024783613175     
   9.6000000000000014        20.800000000000001        2.0479043854415955     
   9.6000000000000014        21.600000000000001        2.0487462537292038     
   9.6000000000000014        22.400000000000002        2.0485377768531898     
   9.6000000000000014        23.200000000000003        2.0531861689846775     
   9.6000000000000014        24.000000000000000        2.0573936474091825     
   9.6000000000000014        24.800000000000001        2.0624259821368987     
   9.6000000000000014        25.600000000000001        2.0677395318672795     
   9.6000000000000014        26.400000000000002        2.0736733974637351     
   9.6000000000000014        27.200000000000003        2.0799389729822986     
   9.6000000000000014        28.000000000000000        2.0856748718474698     
   9.6000000000000014        28.800000000000001        2.0906641043096270     
   9.6000000000000014        29.600000000000001        2.0947944591661765     
   9.6000000000000014        30.400000000000002        2.0982091166522348     
   9.6000000000000014        31.200000000000003        2.1004459253316496     
   9.6000000000000014        32.000000000000000        2.1013568100929998     
   9.6000000000000014        32.800000000000004        2.1018993971045425     
   9.6000000000000014        33.600000000000001        2.1017085186552693     
   9.6000000000000014        34.399999999999999        2.1012026114098763     
   9.6000000000000014        35.200000000000003        2.1004906995309169     
   9.6000000000000014        36.000000000000000        2.0993760415188985     
   9.6000000000000014        36.800000000000004        2.0989813505454329     
   9.6000000000000014        37.600000000000001        2.1002327206112654     
   9.6000000000000014        38.400000000000006        2.1019698865267289     
   9.6000000000000014        39.200000000000003        2.1051495538865113     
   9.6000000000000014        40.000000000000000        2.1085431649330015     
   9.6000000000000014        40.800000000000004        2.1158392968371218     
   9.6000000000000014        41.600000000000001        2.1246832822997375     
   9.6000000000000014        42.400000000000006        2.1357518697821543     
   9.6000000000000014        43.200000000000003        2.1481578692870360     
   9.6000000000000014        44.000000000000000        2.1607914172185865     
   9.6000000000000014        44.800000000000004        2.1749867642475178     
   9.6000000000000014        45.600000000000001        2.1895762557662275     
   9.6000000000000014        46.400000000000006        2.2038650004130687     
   9.6000000000000014        47.200000000000003        2.2174723602692747     
   9.6000000000000014        48.000000000000000        2.2296779677177510     
   9.6000000000000014        48.800000000000004        2.2400164371253686     
   9.6000000000000014        49.600000000000001        2.2485789126695264     
   9.6000000000000014        50.400000000000006        2.2515922445377146     
   9.6000000000000014        51.200000000000003        2.2545827891166317     
   9.6000000000000014        52.000000000000000        2.2537082616431312     
   9.6000000000000014        52.800000000000004        2.2499987254784295     
   9.6000000000000014        53.600000000000001        2.2438035303812347     
   9.6000000000000014        54.400000000000006        2.2324801449547400     
   9.6000000000000014        55.200000000000003        2.2210924439195812     
   9.6000000000000014        56.000000000000000        2.2078977007704754     
   9.6000000000000014        56.800000000000004        2.1936530283969473     
   9.6000000000000014        57.600000000000001        2.1790410976296752     
   9.6000000000000014        58.400000000000006        2.1642982251028200     
   9.6000000000000014        59.200000000000003        2.1497264865883090     
   9.6000000000000014        60.000000000000000        2.1366079838356251     
   9.6000000000000014        60.800000000000004        2.1239158078320148     
   9.6000000000000014        61.600000000000001        2.1144501531920041     
   9.6000000000000014        62.400000000000006        2.1057710527904638     
   9.6000000000000014        63.200000000000003        2.0987094230151278     
   9.6000000000000014        64.000000000000000        2.0934001044176598     
   9.6000000000000014        64.799999999999997        2.0905693931207332     
   9.6000000000000014        65.600000000000009        2.0891550936888943     
   9.6000000000000014        66.400000000000006        2.0892227084578257     
   9.6000000000000014        67.200000000000003        2.0923515952876275     
   9.6000000000000014        68.000000000000000        2.0974306158411493     
   9.6000000000000014        68.799999999999997        2.1032796947505155     
   9.6000000000000014        69.600000000000009        2.1114499228833354     
   9.6000000000000014        70.400000000000006        2.1204461596188300     
   9.6000000000000014        71.200000000000003        2.1311807319943705     
   9.6000000000000014        72.000000000000000        2.1434515051770133     
   9.6000000000000014        72.799999999999997        2.1570862483023734     
   9.6000000000000014        73.600000000000009        2.1703740174442463     
   9.6000000000000014        74.400000000000006        2.1837950277023284     
   9.6000000000000014        75.200000000000003        2.1968297518197866     
   9.6000000000000014        76.000000000000000        2.2082827850792683     
   9.6000000000000014        76.800000000000011        2.2195406623431886     
   9.6000000000000014        77.600000000000009        2.2277719322919292     
   9.6000000000000014        78.400000000000006        2.2340389189767267     
   9.6000000000000014        79.200000000000003        2.2369143262094164     
   9.6000000000000014        80.000000000000000        2.2383428009135913     
   9.6000000000000014        80.800000000000011        2.2359053373787816     
   9.6000000000000014        81.600000000000009        2.2320120850682552     
   9.6000000000000014        82.400000000000006        2.2264972850636831     
   9.6000000000000014        83.200000000000003        2.2171868727262902     
   9.6000000000000014        84.000000000000000        2.2065047456084472     
   9.6000000000000014        84.800000000000011        2.1955031336248632     
   9.6000000000000014        85.600000000000009        2.1857205738039234     
   9.6000000000000014        86.400000000000006        2.1743369706445943     
   9.6000000000000014        87.200000000000003        2.1622904907842742     
   9.6000000000000014        88.000000000000000        2.1518338382358260     
   9.6000000000000014        88.800000000000011        2.1454774073219163     
   9.6000000000000014        89.600000000000009        2.1363544003388055     
   9.6000000000000014        90.400000000000006        2.1291790529387886     
   9.6000000000000014        91.200000000000003        2.1225124135221054     
   9.6000000000000014        92.000000000000000        2.1181405088234033     
   9.6000000000000014        92.800000000000011        2.1149902155910825     
   9.6000000000000014        93.600000000000009        2.1099881803986915     
   9.6000000000000014        94.400000000000006        2.1079716771919443     
   9.6000000000000014        95.200000000000003        2.1048668368844612     
   9.6000000000000014        96.000000000000000        2.1041232591074928     
   9.6000000000000014        96.800000000000011        2.1008333373352905     
   9.6000000000000014        97.600000000000009        2.0991536514785376     
   9.6000000000000014        98.400000000000006        2.0969608467203709     
   9.6000000000000014        99.200000000000003        2.0982084511812142     
   9.6000000000000014        100.00000000000000        2.0960643485162356     
   9.6000000000000014        100.80000000000001        2.0942319696210059     
   9.6000000000000014        101.60000000000001        2.0936758967934441     
   9.6000000000000014        102.40000000000001        2.0934820474525564     

   10.400000000000000       0.80000000000000004        2.0956545669802549     
   10.400000000000000        1.6000000000000001        2.0950837996024370     
   10.400000000000000        2.4000000000000004        2.0962757090401070     
   10.400000000000000        3.2000000000000002        2.0977464910871286     
   10.400000000000000        4.0000000000000000        2.0990193201978418     
   10.400000000000000        4.8000000000000007        2.1005093792689253     
   10.400000000000000        5.6000000000000005        2.1028166228678922     
   10.400000000000000        6.4000000000000004        2.1046222613285144     
   10.400000000000000        7.2000000000000002        2.1058685715137599     
   10.400000000000000        8.0000000000000000        2.1064349092624157     
   10.400000000000000        8.8000000000000007        2.1058719768398242     
   10.400000000000000        9.6000000000000014        2.1035052904906690     
   10.400000000000000        10.400000000000000        2.1022331807674193     
   10.400000000000000        11.200000000000001        2.0985000146937449     
   10.400000000000000        12.000000000000000        2.0938802570995096     
   10.400000000000000        12.800000000000001        2.0884466117075351     
   10.400000000000000        13.600000000000001        2.0818780234265990     
   10.400000000000000        14.400000000000000        2.0747698467137425     
   10.400000000000000        15.200000000000001        2.0668212861528232     
   10.400000000000000        16.000000000000000        2.0599806750279606     
   10.400000000000000        16.800000000000001        2.0534023886843751     
   10.400000000000000        17.600000000000001        2.0473915333556580     
   10.400000000000000        18.400000000000002        2.0416213609636915     
   10.400000000000000        19.200000000000003        2.0357874022901421     
   10.400000000000000        20.000000000000000        2.0348913446879777     
   10.400000000000000        20.800000000000001        2.0346853496324906     
   10.400000000000000        21.600000000000001        2.0343963137670249     
   10.400000000000000        22.400000000000002        2.0373573696867613     
   10.400000000000000        23.200000000000003        2.0401459265212036     
   10.400000000000000        24.000000000000000        2.0460757316027371     
   10.400000000000000        24.800000000000001        2.0522804364626719     
   10.400000000000000        25.600000000000001        2.0586080188584575     
   10.400000000000000        26.400000000000002        2.0660393078035422     
   10.400000000000000        27.200000000000003        2.0742770900584220     
   10.400000000000000        28.000000000000000        2.0799367973129526     
   10.400000000000000        28.800000000000001        2.0860742335696365     
   10.400000000000000        29.600000000000001        2.0922833160540972     
   10.400000000000000        30.400000000000002        2.0968949514855844     
   10.400000000000000        31.200000000000003        2.0987732941815915     
   10.400000000000000        32.000000000000000        2.1006550132107731     
   10.400000000000000        32.800000000000004        2.1006906371326748     
   10.400000000000000        33.600000000000001        2.1036956111841913     
   10.400000000000000        34.399999999999999        2.1015230135091012     
   10.400000000000000        35.200000000000003        2.1001038980764148     
   10.400000000000000        36.000000000000000        2.0998373591338897     
   10.400000000000000        36.800000000000004        2.0990645159141548     
   10.400000000000000        37.600000000000001        2.0998017075970807     
   10.400000000000000        38.400000000000006        2.1015630176193758     
   10.400000000000000        39.200000000000003        2.1045902251714597     
   10.400000000000000        40.000000000000000        2.1096475851445078     
   10.400000000000000        40.800000000000004        2.1170456137073219     
   10.400000000000000        41.600000000000001        2.1261288752183507     
   10.400000000000000        42.400000000000006        2.1353461531308882     
   10.400000000000000        43.200000000000003        2.1492677227559125     
   10.400000000000000        44.000000000000000        2.1626466392182726     
   10.400000000000000        44.800000000000004        2.1797394566410659     
   10.400000000000000        45.600000000000001        2.1918184855218659     
   10.400000000000000        46.400000000000006        2.2073978691667802     
   10.400000000000000        47.200000000000003        2.2214558390676946     
   10.400000000000000        48.000000000000000        2.2340792763379334     
   10.400000000000000        48.800000000000004        2.2444291043005546     
   10.400000000000000        49.600000000000001        2.2532244725005457     
   10.400000000000000        50.400000000000006        2.2588270356932116     
   10.400000000000000        51.200000000000003        2.2593778702938683     
   10.400000000000000        52.000000000000000        2.2594144354077410     
   10.400000000000000        52.800000000000004        2.2548762155724691     
   10.400000000000000        53.600000000000001        2.2477323533714060     
   10.400000000000000        54.400000000000006        2.2384113986350807     
   10.400000000000000        55.200000000000003        2.2263174683271507     
   10.400000000000000        56.000000000000000        2.2139110342355361     
   10.400000000000000        56.800000000000004        2.1980970108639997     
   10.400000000000000        57.600000000000001        2.1831724570239612     
   10.400000000000000        58.400000000000006        2.1684849094256138     
   10.400000000000000        59.200000000000003        2.1538086661270808     
   10.400000000000000        60.000000000000000        2.1394106500940917     
   10.400000000000000        60.800000000000004        2.1265691053031124     
   10.400000000000000        61.600000000000001        2.1164204253172052     
   10.400000000000000        62.400000000000006        2.1079172488714897     
   10.400000000000000        63.200000000000003        2.1001322744575504     
   10.400000000000000        64.000000000000000        2.0947067049311690     
   10.400000000000000        64.799999999999997        2.0915976586501306     
   10.400000000000000        65.600000000000009        2.0901541757793956     
   10.400000000000000        66.400000000000006        2.0903464502096032     
   10.400000000000000        67.200000000000003        2.0937161935059887     
   10.400000000000000        68.000000000000000        2.0983243137599632     
   10.400000000000000        68.799999999999997        2.1049463290561139     
   10.400000000000000        69.600000000000009        2.1129405560340602     
   10.400000000000000        70.400000000000006        2.1225211739578720     
   10.400000000000000        71.200000000000003        2.1337776192422915     
   10.400000000000000        72.000000000000000        2.1460788636776207     
   10.400000000000000        72.799999999999997        2.1598380362160698     
   10.400000000000000        73.600000000000009        2.1721918414827286     
   10.400000000000000        74.400000000000006        2.1875824201487655     
   10.400000000000000        75.200000000000003        2.2013198778744685     
   10.400000000000000        76.000000000000000        2.2135952027593495     
   10.400000000000000        76.800000000000011        2.2248153557048469     
   10.400000000000000        77.600000000000009        2.2329217130458665     
   10.400000000000000        78.400000000000006        2.2393065474807554     
   10.400000000000000        79.200000000000003        2.2437786379309079     
   10.400000000000000        80.000000000000000        2.2445610982383455     
   10.400000000000000        80.800000000000011        2.2434486761611474     
   10.400000000000000        81.600000000000009        2.2409211155521893     
   10.400000000000000        82.400000000000006        2.2339318407898845     
   10.400000000000000        83.200000000000003        2.2248299884051028     
   10.400000000000000        84.000000000000000        2.2170507212890276     
   10.400000000000000        84.800000000000011        2.2055811697149710     
   10.400000000000000        85.600000000000009        2.1952232313446491     
   10.400000000000000        86.400000000000006        2.1844113821481752     
   10.400000000000000        87.200000000000003        2.1728516356799448     
   10.400000000000000        88.000000000000000        2.1642562001607546     
   10.400000000000000        88.800000000000011        2.1548820503660640     
   10.400000000000000        89.600000000000009        2.1468086671777495     
   10.400000000000000        90.400000000000006        2.1393603765026965     
   10.400000000000000        91.200000000000003        2.1341953662475914     
   10.400000000000000        92.000000000000000        2.1272128875326639     
   10.400000000000000        92.800000000000011        2.1242107799248942     
   10.400000000000000        93.600000000000009        2.1196861003088365     
   10.400000000000000        94.400000000000006        2.1171741154100614     
   10.400000000000000        95.200000000000003        2.1132675529868665     
   10.400000000000000        96.000000000000000        2.1092441575000715     
   10.400000000000000        96.800000000000011        2.1078105165492924     
   10.400000000000000        97.600000000000009        2.1046082615037238     
   10.400000000000000        98.400000000000006        2.1018899828888986     
   10.400000000000000        99.200000000000003        2.0992618712841895     
   10.400000000000000        100.00000000000000        2.0974981470052350     
   10.400000000000000        100.80000000000001        2.0961046030336705     
   10.400000000000000        101.60000000000001        2.0951376326033353     
   10.400000000000000        102.40000000000001        2.0944348530867147     

   11.200000000000001       0.80000000000000004        2.0954500481594653     
   11.200000000000001        1.6000000000000001        2.0960858763230243     
   11.200000000000001        2.4000000000000004        2.0956091297499548     
   11.200000000000001        3.2000000000000002        2.0977717860277725     
   11.200000000000001        4.0000000000000000        2.0989544760956567     
   11.200000000000001        4.8000000000000007        2.1007000455812892     
   11.200000000000001        5.6000000000000005        2.1034456504331396     
   11.200000000000001        6.4000000000000004        2.1054911663890383     
   11.200000000000001        7.2000000000000002        2.1053463587998946     
   11.200000000000001        8.0000000000000000        2.1056634561691965     
   11.200000000000001        8.8000000000000007        2.1041340133971054     
   11.200000000000001        9.6000000000000014        2.1023820679753524     
   11.200000000000001        10.400000000000000        2.0990391979586631     
   11.200000000000001        11.200000000000001        2.0947764583272437     
   11.200000000000001        12.000000000000000        2.0896753972065421     
   11.200000000000001        12.800000000000001        2.0829684705602816     
   11.200000000000001        13.600000000000001        2.0751893830577823     
   11.200000000000001        14.400000000000000        2.0668566393763532     
   11.200000000000001        15.200000000000001        2.0577076542255575     
   11.200000000000001        16.000000000000000        2.0491389817174639     
   11.200000000000001        16.800000000000001        2.0422308144282932     
   11.200000000000001        17.600000000000001        2.0353433030449644     
   11.200000000000001        18.400000000000002        2.0288067377586763     
   11.200000000000001        19.200000000000003        2.0239367491148053     
   11.200000000000001        20.000000000000000        2.0201892350216233     
   11.200000000000001        20.800000000000001        2.0197439977861542     
   11.200000000000001        21.600000000000001        2.0202864942700027     
   11.200000000000001        22.400000000000002        2.0237646849433579     
   11.200000000000001        23.200000000000003        2.0282767436191018     
   11.200000000000001        24.000000000000000        2.0336047779485096     
   11.200000000000001        24.800000000000001        2.0415145499623999     
   11.200000000000001        25.600000000000001        2.0490641427977812     
   11.200000000000001        26.400000000000002        2.0574543253197008     
   11.200000000000001        27.200000000000003        2.0661259602892423     
   11.200000000000001        28.000000000000000        2.0740479679667443     
   11.200000000000001        28.800000000000001        2.0814361874384919     
   11.200000000000001        29.600000000000001        2.0880807205613183     
   11.200000000000001        30.400000000000002        2.0931836010291875     
   11.200000000000001        31.200000000000003        2.0965479875578596     
   11.200000000000001        32.000000000000000        2.0997661073582843     
   11.200000000000001        32.800000000000004        2.1021811185455497     
   11.200000000000001        33.600000000000001        2.1016527129685816     
   11.200000000000001        34.399999999999999        2.1016795260762069     
   11.200000000000001        35.200000000000003        2.1014292849899632     
   11.200000000000001        36.000000000000000        2.0998700944972688     
   11.200000000000001        36.800000000000004        2.0993077228770032     
   11.200000000000001        37.600000000000001        2.0995454538305145     
   11.200000000000001        38.400000000000006        2.1015272348050149     
   11.200000000000001        39.200000000000003        2.1044234959191628     
   11.200000000000001        40.000000000000000        2.1096426643377377     
   11.200000000000001        40.800000000000004        2.1164189706082825     
   11.200000000000001        41.600000000000001        2.1257226809589347     
   11.200000000000001        42.400000000000006        2.1366770690305668     
   11.200000000000001        43.200000000000003        2.1495215619072043     
   11.200000000000001        44.000000000000000        2.1631433288129482     
   11.200000000000001        44.800000000000004        2.1778468642106126     
   11.200000000000001        45.600000000000001        2.1924554888929730     
   11.200000000000001        46.400000000000006        2.2079391923068479     
   11.200000000000001        47.200000000000003        2.2234445030512746     
   11.200000000000001        48.000000000000000        2.2363981527257946     
   11.200000000000001        48.800000000000004        2.2475071879372415     
   11.200000000000001        49.600000000000001        2.2557718799870172     
   11.200000000000001        50.400000000000006        2.2607761029646438     
   11.200000000000001        51.200000000000003        2.2634258723046141     
   11.200000000000001        52.000000000000000        2.2620206164671761     
   11.200000000000001        52.800000000000004        2.2577779052370066     
   11.200000000000001        53.600000000000001        2.2508468227674547     
   11.200000000000001        54.400000000000006        2.2411842241315343     
   11.200000000000001        55.200000000000003        2.2285911052029124     
   11.200000000000001        56.000000000000000        2.2151901573654182     
   11.200000000000001        56.800000000000004        2.2004587519885148     
   11.200000000000001        57.600000000000001        2.1848677686559683     
   11.200000000000001        58.400000000000006        2.1701997885395157     
   11.200000000000001        59.200000000000003        2.1543682599392433     
   11.200000000000001        60.000000000000000        2.1420319142876081     
   11.200000000000001        60.800000000000004        2.1289399007780698     
   11.200000000000001        61.600000000000001        2.1169437679448868     
   11.200000000000001        62.400000000000006        2.1097890734082276     
   11.200000000000001        63.200000000000003        2.1011765940446172     
   11.200000000000001        64.000000000000000        2.0956714517559902     
   11.200000000000001        64.799999999999997        2.0924767682731589     
   11.200000000000001        65.600000000000009        2.0913403798237331     
   11.200000000000001        66.400000000000006        2.0915128073046865     
   11.200000000000001        67.200000000000003        2.0947919803448851     
   11.200000000000001        68.000000000000000        2.0991884048621610     
   11.200000000000001        68.799999999999997        2.1059082936314719     
   11.200000000000001        69.600000000000009        2.1142937891483857     
   11.200000000000001        70.400000000000006        2.1239735321852056     
   11.200000000000001        71.200000000000003        2.1350496939154429     
   11.200000000000001        72.000000000000000        2.1488038256414264     
   11.200000000000001        72.799999999999997        2.1622160501887242     
   11.200000000000001        73.600000000000009        2.1761423329260028     
   11.200000000000001        74.400000000000006        2.1900158949518533     
   11.200000000000001        75.200000000000003        2.2035045839316001     
   11.200000000000001        76.000000000000000        2.2164682034393337     
   11.200000000000001        76.800000000000011        2.2277496626809117     
   11.200000000000001        77.600000000000009        2.2362870744309489     
   11.200000000000001        78.400000000000006        2.2428171058979141     
   11.200000000000001        79.200000000000003        2.2476318935671991     
   11.200000000000001        80.000000000000000        2.2486579011877375     
   11.200000000000001        80.800000000000011        2.2484881713696896     
   11.200000000000001        81.600000000000009        2.2449548201239002     
   11.200000000000001        82.400000000000006        2.2394348359112239     
   11.200000000000001        83.200000000000003        2.2326962116877289     
   11.200000000000001        84.000000000000000        2.2229199703780904     
   11.200000000000001        84.800000000000011        2.2140868938883385     
   11.200000000000001        85.600000000000009        2.2029236506902534     
   11.200000000000001        86.400000000000006        2.1935525655667298     
   11.200000000000001        87.200000000000003        2.1837570169994933     
   11.200000000000001        88.000000000000000        2.1745461880266213     
   11.200000000000001        88.800000000000011        2.1667615510258935     
   11.200000000000001        89.600000000000009        2.1581081448459303     
   11.200000000000001        90.400000000000006        2.1510459837262998     
   11.200000000000001        91.200000000000003        2.1467860202000248     
   11.200000000000001        92.000000000000000        2.1407439910384900     
   11.200000000000001        92.800000000000011        2.1349904101771484     
   11.200000000000001        93.600000000000009        2.1305944975208537     
   11.200000000000001        94.400000000000006        2.1269247544108909     
   11.200000000000001        95.200000000000003        2.1229705569725277     
   11.200000000000001        96.000000000000000        2.1184632711690630     
   11.200000000000001        96.800000000000011        2.1150329775357575     
   11.200000000000001        97.600000000000009        2.1111015832767102     
   11.200000000000001        98.400000000000006        2.1078271563365081     
   11.200000000000001        99.200000000000003        2.1041531924958696     
   11.200000000000001        100.00000000000000        2.1011583223394634     
   11.200000000000001        100.80000000000001        2.0987415625042951     
   11.200000000000001        101.60000000000001        2.0971730907775870     
   11.200000000000001        102.40000000000001        2.0959876403952307     

   12.000000000000000       0.80000000000000004        2.0970684826412866     
   12.000000000000000        1.6000000000000001        2.0964213408030092     
   12.000000000000000        2.4000000000000004        2.0963526525178708     
   12.000000000000000        3.2000000000000002        2.0979609479661057     
   12.000000000000000        4.0000000000000000        2.0995049891425763     
   12.000000000000000        4.8000000000000007        2.1015064009370321     
   12.000000000000000        5.6000000000000005        2.1017134061843317     
   12.000000000000000        6.4000000000000004        2.1039028196257026     
   12.000000000000000        7.2000000000000002        2.1044050990816601     
   12.000000000000000        8.0000000000000000        2.1045865018838934     
   12.000000000000000        8.8000000000000007        2.1030548049896312     
   12.000000000000000        9.6000000000000014        2.1004951628797044     
   12.000000000000000        10.400000000000000        2.0965382700989297     
   12.000000000000000        11.200000000000001        2.0920974887216781     
   12.000000000000000        12.000000000000000        2.0855480651584406     
   12.000000000000000        12.800000000000001        2.0768090658894507     
   12.000000000000000        13.600000000000001        2.0677082847291581     
   12.000000000000000        14.400000000000000        2.0587772663046326     
   12.000000000000000        15.200000000000001        2.0490253860138301     
   12.000000000000000        16.000000000000000        2.0392721262742581     
   12.000000000000000        16.800000000000001        2.0301893522173784     
   12.000000000000000        17.600000000000001        2.0223792955654365     
   12.000000000000000        18.400000000000002        2.0147750047727269     
   12.000000000000000        19.200000000000003        2.0098033535760274     
   12.000000000000000        20.000000000000000        2.0065705780681458     
   12.000000000000000        20.800000000000001        2.0053042005560240     
   12.000000000000000        21.600000000000001        2.0065798315051144     
   12.000000000000000        22.400000000000002        2.0101826740480968     
   12.000000000000000        23.200000000000003        2.0150871998959126     
   12.000000000000000        24.000000000000000        2.0224705073019016     
   12.000000000000000        24.800000000000001        2.0300809316855810     
   12.000000000000000        25.600000000000001        2.0396140726038525     
   12.000000000000000        26.400000000000002        2.0490270980027168     
   12.000000000000000        27.200000000000003        2.0578331506871121     
   12.000000000000000        28.000000000000000        2.0682397558390129     
   12.000000000000000        28.800000000000001        2.0764165019194203     
   12.000000000000000        29.600000000000001        2.0837218528802555     
   12.000000000000000        30.400000000000002        2.0890516791048621     
   12.000000000000000        31.200000000000003        2.0942242018576991     
   12.000000000000000        32.000000000000000        2.0979272167899992     
   12.000000000000000        32.800000000000004        2.0999318172060271     
   12.000000000000000        33.600000000000001        2.1007630039405827     
   12.000000000000000        34.399999999999999        2.1009879879927600     
   12.000000000000000        35.200000000000003        2.0993602554453004     
   12.000000000000000        36.000000000000000        2.0996705927335304     
   12.000000000000000        36.800000000000004        2.0989884182876071     
   12.000000000000000        37.600000000000001        2.0989864213474991     
   12.000000000000000        38.400000000000006        2.1006344187358672     
   12.000000000000000        39.200000000000003        2.1054146224296533     
   12.000000000000000        40.000000000000000        2.1087912262055784     
   12.000000000000000        40.800000000000004        2.1153176830388314     
   12.000000000000000        41.600000000000001        2.1242535765569861     
   12.000000000000000        42.400000000000006        2.1350737589443938     
   12.000000000000000        43.200000000000003        2.1481520544794535     
   12.000000000000000        44.000000000000000        2.1621829939602391     
   12.000000000000000        44.800000000000004        2.1766428016865436     
   12.000000000000000        45.600000000000001        2.1947955787415308     
   12.000000000000000        46.400000000000006        2.2076552687217412     
   12.000000000000000        47.200000000000003        2.2224035745261319     
   12.000000000000000        48.000000000000000        2.2354829979313862     
   12.000000000000000        48.800000000000004        2.2466049549763523     
   12.000000000000000        49.600000000000001        2.2546801888258674     
   12.000000000000000        50.400000000000006        2.2601461816698141     
   12.000000000000000        51.200000000000003        2.2628547753540658     
   12.000000000000000        52.000000000000000        2.2616701786854536     
   12.000000000000000        52.800000000000004        2.2571436015062858     
   12.000000000000000        53.600000000000001        2.2502213151173156     
   12.000000000000000        54.400000000000006        2.2403745349504036     
   12.000000000000000        55.200000000000003        2.2293233235260792     
   12.000000000000000        56.000000000000000        2.2153988389403172     
   12.000000000000000        56.800000000000004        2.2005204645092986     
   12.000000000000000        57.600000000000001        2.1852449663192353     
   12.000000000000000        58.400000000000006        2.1697731941619121     
   12.000000000000000        59.200000000000003        2.1554217605788626     
   12.000000000000000        60.000000000000000        2.1417410705286617     
   12.000000000000000        60.800000000000004        2.1289716861210097     
   12.000000000000000        61.600000000000001        2.1187899319946006     
   12.000000000000000        62.400000000000006        2.1096246681515907     
   12.000000000000000        63.200000000000003        2.1019837094259972     
   12.000000000000000        64.000000000000000        2.0965540907482678     
   12.000000000000000        64.799999999999997        2.0932901453350521     
   12.000000000000000        65.600000000000009        2.0923888292799564     
   12.000000000000000        66.400000000000006        2.0931422079631306     
   12.000000000000000        67.200000000000003        2.0961767801034936     
   12.000000000000000        68.000000000000000        2.1012350065930443     
   12.000000000000000        68.799999999999997        2.1068963288403801     
   12.000000000000000        69.600000000000009        2.1150972620552788     
   12.000000000000000        70.400000000000006        2.1249749770901438     
   12.000000000000000        71.200000000000003        2.1373733037159877     
   12.000000000000000        72.000000000000000        2.1496150675606280     
   12.000000000000000        72.799999999999997        2.1627199650248321     
   12.000000000000000        73.600000000000009        2.1767316783388919     
   12.000000000000000        74.400000000000006        2.1894812277455733     
   12.000000000000000        75.200000000000003        2.2051286722673873     
   12.000000000000000        76.000000000000000        2.2166101718967521     
   12.000000000000000        76.800000000000011        2.2283832616354542     
   12.000000000000000        77.600000000000009        2.2372091179028475     
   12.000000000000000        78.400000000000006        2.2452069964521675     
   12.000000000000000        79.200000000000003        2.2484620319174384     
   12.000000000000000        80.000000000000000        2.2505034795597503     
   12.000000000000000        80.800000000000011        2.2504774098253209     
   12.000000000000000        81.600000000000009        2.2478772047660058     
   12.000000000000000        82.400000000000006        2.2432544652084050     
   12.000000000000000        83.200000000000003        2.2370295702222274     
   12.000000000000000        84.000000000000000        2.2282891185291280     
   12.000000000000000        84.800000000000011        2.2208765066256282     
   12.000000000000000        85.600000000000009        2.2116906734186697     
   12.000000000000000        86.400000000000006        2.2021431685377570     
   12.000000000000000        87.200000000000003        2.1938325086273274     
   12.000000000000000        88.000000000000000        2.1849882691393292     
   12.000000000000000        88.800000000000011        2.1769397786542766     
   12.000000000000000        89.600000000000009        2.1709800550132856     
   12.000000000000000        90.400000000000006        2.1632216816365837     
   12.000000000000000        91.200000000000003        2.1578978191060485     
   12.000000000000000        92.000000000000000        2.1522029894612169     
   12.000000000000000        92.800000000000011        2.1475935208720975     
   12.000000000000000        93.600000000000009        2.1433442222398664     
   12.000000000000000        94.400000000000006        2.1384419470242562     
   12.000000000000000        95.200000000000003        2.1331457601631150     
   12.000000000000000        96.000000000000000        2.1287187973967674     
   12.000000000000000        96.800000000000011        2.1236264052232641     
   12.000000000000000        97.600000000000009        2.1187687082127438     
   12.000000000000000        98.400000000000006        2.1141260530051871     
   12.000000000000000        99.200000000000003        2.1096446157027073     
   12.000000000000000        100.00000000000000        2.1055619755364576     
   12.000000000000000        100.80000000000001        2.1021927753688656     
   12.000000000000000        101.60000000000001        2.0997826775353801     
   12.000000000000000        102.40000000000001        2.0979742290642611     

   12.800000000000001       0.80000000000000004        2.0980124233625750     
   12.800000000000001        1.6000000000000001        2.0970744536700843     
   12.800000000000001        2.4000000000000004        2.0971322498643969     
   12.800000000000001        3.2000000000000002        2.0973971386311732     
   12.800000000000001        4.0000000000000000        2.0993504460766363     
   12.800000000000001        4.8000000000000007        2.1011345576036429     
   12.800000000000001        5.6000000000000005        2.1025175786077042     
   12.800000000000001        6.4000000000000004        2.1032619597980307     
   12.800000000000001        7.2000000000000002        2.1030016242901111     
   12.800000000000001        8.0000000000000000        2.1030161422056626     
   12.800000000000001        8.8000000000000007        2.1015540427217205     
   12.800000000000001        9.6000000000000014        2.0982137635036833     
   12.800000000000001        10.400000000000000        2.0937334263852234     
   12.800000000000001        11.200000000000001        2.0879553851211470     
   12.800000000000001        12.000000000000000        2.0806991357745739     
   12.800000000000001        12.800000000000001        2.0699107381934851     
   12.800000000000001        13.600000000000001        2.0613237901786321     
   12.800000000000001        14.400000000000000        2.0507179393198935     
   12.800000000000001        15.200000000000001        2.0392670945386766     
   12.800000000000001        16.000000000000000        2.0285896997612962     
   12.800000000000001        16.800000000000001        2.0189238978612991     
   12.800000000000001        17.600000000000001        2.0093712213067585     
   12.800000000000001        18.400000000000002        2.0017683517254325     
   12.800000000000001        19.200000000000003        1.9960730295251388     
   12.800000000000001        20.000000000000000        1.9924763339369629     
   12.800000000000001        20.800000000000001        1.9912689420774603     
   12.800000000000001        21.600000000000001        1.9924478656872104     
   12.800000000000001        22.400000000000002        1.9961613125298441     
   12.800000000000001        23.200000000000003        2.0017722186288598     
   12.800000000000001        24.000000000000000        2.0093839327575638     
   12.800000000000001        24.800000000000001        2.0172270957622556     
   12.800000000000001        25.600000000000001        2.0291946153465417     
   12.800000000000001        26.400000000000002        2.0398292655442214     
   12.800000000000001        27.200000000000003        2.0500096275825288     
   12.800000000000001        28.000000000000000        2.0599904584286626     
   12.800000000000001        28.800000000000001        2.0710359289765830     
   12.800000000000001        29.600000000000001        2.0797193451805867     
   12.800000000000001        30.400000000000002        2.0857127298400377     
   12.800000000000001        31.200000000000003        2.0924587036123929     
   12.800000000000001        32.000000000000000        2.0957465416520797     
   12.800000000000001        32.800000000000004        2.0978794464294923     
   12.800000000000001        33.600000000000001        2.0993725761529576     
   12.800000000000001        34.399999999999999        2.0991100085382790     
   12.800000000000001        35.200000000000003        2.0994285993494031     
   12.800000000000001        36.000000000000000        2.0994411224070535     
   12.800000000000001        36.800000000000004        2.0984516397815627     
   12.800000000000001        37.600000000000001        2.0982599562328574     
   12.800000000000001        38.400000000000006        2.0993403729695026     
   12.800000000000001        39.200000000000003        2.1019414578414937     
   12.800000000000001        40.000000000000000        2.1074161156487508     
   12.800000000000001        40.800000000000004        2.1148445194898211     
   12.800000000000001        41.600000000000001        2.1215620635713996     
   12.800000000000001        42.400000000000006        2.1328013529088805     
   12.800000000000001        43.200000000000003        2.1456534768696249     
   12.800000000000001        44.000000000000000        2.1596710371427426     
   12.800000000000001        44.800000000000004        2.1734565161223798     
   12.800000000000001        45.600000000000001        2.1896560346957989     
   12.800000000000001        46.400000000000006        2.2039372138722819     
   12.800000000000001        47.200000000000003        2.2177828548364396     
   12.800000000000001        48.000000000000000        2.2318106654872065     
   12.800000000000001        48.800000000000004        2.2418772138995999     
   12.800000000000001        49.600000000000001        2.2500684453343651     
   12.800000000000001        50.400000000000006        2.2563141566356255     
   12.800000000000001        51.200000000000003        2.2589193124762459     
   12.800000000000001        52.000000000000000        2.2576755213712114     
   12.800000000000001        52.800000000000004        2.2540128377590487     
   12.800000000000001        53.600000000000001        2.2467770937830425     
   12.800000000000001        54.400000000000006        2.2370881385442489     
   12.800000000000001        55.200000000000003        2.2246485403569731     
   12.800000000000001        56.000000000000000        2.2122660689888525     
   12.800000000000001        56.800000000000004        2.1979220117863649     
   12.800000000000001        57.600000000000001        2.1824074964607334     
   12.800000000000001        58.400000000000006        2.1675010066698541     
   12.800000000000001        59.200000000000003        2.1540626112002625     
   12.800000000000001        60.000000000000000        2.1404432666937003     
   12.800000000000001        60.800000000000004        2.1300050999395070     
   12.800000000000001        61.600000000000001        2.1179722522787268     
   12.800000000000001        62.400000000000006        2.1089278631373078     
   12.800000000000001        63.200000000000003        2.1025895282163676     
   12.800000000000001        64.000000000000000        2.0972398785135264     
   12.800000000000001        64.799999999999997        2.0941318573499990     
   12.800000000000001        65.600000000000009        2.0926746891170516     
   12.800000000000001        66.400000000000006        2.0939120694842095     
   12.800000000000001        67.200000000000003        2.0962420333378224     
   12.800000000000001        68.000000000000000        2.1026324284712974     
   12.800000000000001        68.799999999999997        2.1071684757483524     
   12.800000000000001        69.600000000000009        2.1154758048678279     
   12.800000000000001        70.400000000000006        2.1253406533312966     
   12.800000000000001        71.200000000000003        2.1358634623635271     
   12.800000000000001        72.000000000000000        2.1499452686732123     
   12.800000000000001        72.799999999999997        2.1618871229939272     
   12.800000000000001        73.600000000000009        2.1756704301046974     
   12.800000000000001        74.400000000000006        2.1892401744623804     
   12.800000000000001        75.200000000000003        2.2031959454446035     
   12.800000000000001        76.000000000000000        2.2140073999560030     
   12.800000000000001        76.800000000000011        2.2257556181339004     
   12.800000000000001        77.600000000000009        2.2353440825633797     
   12.800000000000001        78.400000000000006        2.2430411130535837     
   12.800000000000001        79.200000000000003        2.2464412585670028     
   12.800000000000001        80.000000000000000        2.2497422256243516     
   12.800000000000001        80.800000000000011        2.2502202390019943     
   12.800000000000001        81.600000000000009        2.2483300768753725     
   12.800000000000001        82.400000000000006        2.2456851503895479     
   12.800000000000001        83.200000000000003        2.2390649792754482     
   12.800000000000001        84.000000000000000        2.2323454844848238     
   12.800000000000001        84.800000000000011        2.2256032895363194     
   12.800000000000001        85.600000000000009        2.2178677038948549     
   12.800000000000001        86.400000000000006        2.2118539783202240     
   12.800000000000001        87.200000000000003        2.2024481121539736     
   12.800000000000001        88.000000000000000        2.1949395217367726     
   12.800000000000001        88.800000000000011        2.1883868252366239     
   12.800000000000001        89.600000000000009        2.1824182220398991     
   12.800000000000001        90.400000000000006        2.1770179810321557     
   12.800000000000001        91.200000000000003        2.1708802498547852     
   12.800000000000001        92.000000000000000        2.1661887934769704     
   12.800000000000001        92.800000000000011        2.1614646747575583     
   12.800000000000001        93.600000000000009        2.1564966795195022     
   12.800000000000001        94.400000000000006        2.1512085298732870     
   12.800000000000001        95.200000000000003        2.1456313127251359     
   12.800000000000001        96.000000000000000        2.1398493222204471     
   12.800000000000001        96.800000000000011        2.1351441119254932     
   12.800000000000001        97.600000000000009        2.1275635214744515     
   12.800000000000001        98.400000000000006        2.1213114001579019     
   12.800000000000001        99.200000000000003        2.1156657549622295     
   12.800000000000001        100.00000000000000        2.1105954251040866     
   12.800000000000001        100.80000000000001        2.1062611155522530     
   12.800000000000001        101.60000000000001        2.1025782596839027     
   12.800000000000001        102.40000000000001        2.1002824982423727     

   13.600000000000001       0.80000000000000004        2.0992526551177848     
   13.600000000000001        1.6000000000000001        2.0982334917121928     
   13.600000000000001        2.4000000000000004        2.0980366225118394     
   13.600000000000001        3.2000000000000002        2.0990382252064386     
   13.600000000000001        4.0000000000000000        2.0992098725702277     
   13.600000000000001        4.8000000000000007        2.1005172138990367     
   13.600000000000001        5.6000000000000005        2.1021883744153911     
   13.600000000000001        6.4000000000000004        2.1027173405577408     
   13.600000000000001        7.2000000000000002        2.1028564270937662     
   13.600000000000001        8.0000000000000000        2.1016659088768526     
   13.600000000000001        8.8000000000000007        2.0997982684901051     
   13.600000000000001        9.6000000000000014        2.0964026319354283     
   13.600000000000001        10.400000000000000        2.0887360301271505     
   13.600000000000001        11.200000000000001        2.0842040636282468     
   13.600000000000001        12.000000000000000        2.0746590411193218     
   13.600000000000001        12.800000000000001        2.0654225192067539     
   13.600000000000001        13.600000000000001        2.0544756209364654     
   13.600000000000001        14.400000000000000        2.0425325315817497     
   13.600000000000001        15.200000000000001        2.0308767995576824     
   13.600000000000001        16.000000000000000        2.0189526672045330     
   13.600000000000001        16.800000000000001        2.0073785993985918     
   13.600000000000001        17.600000000000001        1.9976076274634038     
   13.600000000000001        18.400000000000002        1.9892665366580837     
   13.600000000000001        19.200000000000003        1.9828161701488263     
   13.600000000000001        20.000000000000000        1.9789066191300055     
   13.600000000000001        20.800000000000001        1.9776792085366972     
   13.600000000000001        21.600000000000001        1.9794418268155869     
   13.600000000000001        22.400000000000002        1.9832250525518489     
   13.600000000000001        23.200000000000003        1.9892697165046560     
   13.600000000000001        24.000000000000000        1.9977038542179435     
   13.600000000000001        24.800000000000001        2.0084231826898913     
   13.600000000000001        25.600000000000001        2.0194168859232513     
   13.600000000000001        26.400000000000002        2.0311964942120997     
   13.600000000000001        27.200000000000003        2.0432627916379253     
   13.600000000000001        28.000000000000000        2.0550762860508871     
   13.600000000000001        28.800000000000001        2.0671862057580896     
   13.600000000000001        29.600000000000001        2.0744711539108058     
   13.600000000000001        30.400000000000002        2.0834990572575336     
   13.600000000000001        31.200000000000003        2.0898106701326302     
   13.600000000000001        32.000000000000000        2.0938496379944684     
   13.600000000000001        32.800000000000004        2.0991152391092749     
   13.600000000000001        33.600000000000001        2.0973215804775598     
   13.600000000000001        34.399999999999999        2.0979159366702120     
   13.600000000000001        35.200000000000003        2.0982599340974515     
   13.600000000000001        36.000000000000000        2.0968477086857322     
   13.600000000000001        36.800000000000004        2.0977423852777664     
   13.600000000000001        37.600000000000001        2.0971358708898933     
   13.600000000000001        38.400000000000006        2.0984883471928337     
   13.600000000000001        39.200000000000003        2.1000727662737524     
   13.600000000000001        40.000000000000000        2.1038545687440209     
   13.600000000000001        40.800000000000004        2.1116457279673986     
   13.600000000000001        41.600000000000001        2.1186249018758891     
   13.600000000000001        42.400000000000006        2.1297883451664363     
   13.600000000000001        43.200000000000003        2.1413162533475791     
   13.600000000000001        44.000000000000000        2.1551269199002441     
   13.600000000000001        44.800000000000004        2.1686003903047046     
   13.600000000000001        45.600000000000001        2.1831459616836857     
   13.600000000000001        46.400000000000006        2.1983512134242034     
   13.600000000000001        47.200000000000003        2.2131884386544622     
   13.600000000000001        48.000000000000000        2.2257870862313816     
   13.600000000000001        48.800000000000004        2.2348498028341623     
   13.600000000000001        49.600000000000001        2.2431539226478558     
   13.600000000000001        50.400000000000006        2.2488758451153616     
   13.600000000000001        51.200000000000003        2.2515561932788102     
   13.600000000000001        52.000000000000000        2.2504333461906381     
   13.600000000000001        52.800000000000004        2.2464116339104243     
   13.600000000000001        53.600000000000001        2.2389156214307611     
   13.600000000000001        54.400000000000006        2.2302868232966420     
   13.600000000000001        55.200000000000003        2.2196499563636318     
   13.600000000000001        56.000000000000000        2.2040479375075330     
   13.600000000000001        56.800000000000004        2.1918620484805884     
   13.600000000000001        57.600000000000001        2.1775467311968653     
   13.600000000000001        58.400000000000006        2.1631701507362950     
   13.600000000000001        59.200000000000003        2.1499339365304690     
   13.600000000000001        60.000000000000000        2.1373711981286476     
   13.600000000000001        60.800000000000004        2.1256862772388425     
   13.600000000000001        61.600000000000001        2.1156778385989834     
   13.600000000000001        62.400000000000006        2.1069034958196418     
   13.600000000000001        63.200000000000003        2.1013168602210648     
   13.600000000000001        64.000000000000000        2.0970156933116133     
   13.600000000000001        64.799999999999997        2.0946933683361619     
   13.600000000000001        65.600000000000009        2.0933790148511862     
   13.600000000000001        66.400000000000006        2.0941641668612263     
   13.600000000000001        67.200000000000003        2.0956511500014372     
   13.600000000000001        68.000000000000000        2.1010419478583269     
   13.600000000000001        68.799999999999997        2.1072856360914973     
   13.600000000000001        69.600000000000009        2.1156174565112935     
   13.600000000000001        70.400000000000006        2.1250767331315208     
   13.600000000000001        71.200000000000003        2.1356554797757670     
   13.600000000000001        72.000000000000000        2.1479119701042415     
   13.600000000000001        72.799999999999997        2.1607587248242170     
   13.600000000000001        73.600000000000009        2.1730750105658636     
   13.600000000000001        74.400000000000006        2.1862935227112752     
   13.600000000000001        75.200000000000003        2.1986347477748884     
   13.600000000000001        76.000000000000000        2.2105245645237517     
   13.600000000000001        76.800000000000011        2.2213696528909419     
   13.600000000000001        77.600000000000009        2.2305163221003057     
   13.600000000000001        78.400000000000006        2.2378229015409321     
   13.600000000000001        79.200000000000003        2.2434115428283983     
   13.600000000000001        80.000000000000000        2.2462362171020014     
   13.600000000000001        80.800000000000011        2.2476533075925529     
   13.600000000000001        81.600000000000009        2.2439699778697331     
   13.600000000000001        82.400000000000006        2.2432924353486703     
   13.600000000000001        83.200000000000003        2.2391516072145925     
   13.600000000000001        84.000000000000000        2.2342000091696739     
   13.600000000000001        84.800000000000011        2.2281659107095861     
   13.600000000000001        85.600000000000009        2.2225242272074595     
   13.600000000000001        86.400000000000006        2.2165769510923279     
   13.600000000000001        87.200000000000003        2.2105643147019522     
   13.600000000000001        88.000000000000000        2.2049405096005104     
   13.600000000000001        88.800000000000011        2.2000239913985715     
   13.600000000000001        89.600000000000009        2.1950561535265130     
   13.600000000000001        90.400000000000006        2.1901221323896958     
   13.600000000000001        91.200000000000003        2.1854217922952142     
   13.600000000000001        92.000000000000000        2.1807816247253951     
   13.600000000000001        92.800000000000011        2.1758216235494876     
   13.600000000000001        93.600000000000009        2.1704696237935086     
   13.600000000000001        94.400000000000006        2.1644434664782475     
   13.600000000000001        95.200000000000003        2.1562054527341048     
   13.600000000000001        96.000000000000000        2.1509293756144157     
   13.600000000000001        96.800000000000011        2.1431864897928814     
   13.600000000000001        97.600000000000009        2.1374910646842324     
   13.600000000000001        98.400000000000006        2.1297616055402071     
   13.600000000000001        99.200000000000003        2.1222191632419984     
   13.600000000000001        100.00000000000000        2.1163054493069060     
   13.600000000000001        100.80000000000001        2.1109027155644342     
   13.600000000000001        101.60000000000001        2.1062098191620358     
   13.600000000000001        102.40000000000001        2.1023964576374259     

   14.400000000000000       0.80000000000000004        2.1017100081529874     
   14.400000000000000        1.6000000000000001        2.0997070935537296     
   14.400000000000000        2.4000000000000004        2.0987354810723682     
   14.400000000000000        3.2000000000000002        2.0987290683558539     
   14.400000000000000        4.0000000000000000        2.0990996133929865     
   14.400000000000000        4.8000000000000007        2.1002070585898371     
   14.400000000000000        5.6000000000000005        2.1021401188152176     
   14.400000000000000        6.4000000000000004        2.1011912607804013     
   14.400000000000000        7.2000000000000002        2.1012596302433004     
   14.400000000000000        8.0000000000000000        2.0998444464299517     
   14.400000000000000        8.8000000000000007        2.0982349245726888     
   14.400000000000000        9.6000000000000014        2.0939974956549814     
   14.400000000000000        10.400000000000000        2.0879471387175075     
   14.400000000000000        11.200000000000001        2.0811279914354719     
   14.400000000000000        12.000000000000000        2.0724318666805108     
   14.400000000000000        12.800000000000001        2.0610187908691926     
   14.400000000000000        13.600000000000001        2.0478730135747591     
   14.400000000000000        14.400000000000000        2.0346027367169701     
   14.400000000000000        15.200000000000001        2.0224520466341889     
   14.400000000000000        16.000000000000000        2.0098471543824799     
   14.400000000000000        16.800000000000001        1.9978102153405244     
   14.400000000000000        17.600000000000001        1.9866565443925770     
   14.400000000000000        18.400000000000002        1.9795572318820396     
   14.400000000000000        19.200000000000003        1.9713943105698668     
   14.400000000000000        20.000000000000000        1.9670676177317392     
   14.400000000000000        20.800000000000001        1.9655698963427697     
   14.400000000000000        21.600000000000001        1.9671690745394648     
   14.400000000000000        22.400000000000002        1.9732365300979744     
   14.400000000000000        23.200000000000003        1.9786590647589983     
   14.400000000000000        24.000000000000000        1.9883019810306042     
   14.400000000000000        24.800000000000001        1.9987426387855070     
   14.400000000000000        25.600000000000001        2.0103634136186423     
   14.400000000000000        26.400000000000002        2.0236802636233464     
   14.400000000000000        27.200000000000003        2.0366632179839770     
   14.400000000000000        28.000000000000000        2.0492583193932892     
   14.400000000000000        28.800000000000001        2.0608126793317818     
   14.400000000000000        29.600000000000001        2.0712465823294774     
   14.400000000000000        30.400000000000002        2.0789593384170226     
   14.400000000000000        31.200000000000003        2.0873991814118136     
   14.400000000000000        32.000000000000000        2.0920886044895495     
   14.400000000000000        32.800000000000004        2.0935511455809084     
   14.400000000000000        33.600000000000001        2.0963452758800094     
   14.400000000000000        34.399999999999999        2.0970272252949864     
   14.400000000000000        35.200000000000003        2.0982695634553812     
   14.400000000000000        36.000000000000000        2.0970255155831690     
   14.400000000000000        36.800000000000004        2.0959586129092402     
   14.400000000000000        37.600000000000001        2.0955389563000506     
   14.400000000000000        38.400000000000006        2.0964275864468442     
   14.400000000000000        39.200000000000003        2.0991038536267248     
   14.400000000000000        40.000000000000000        2.1031381579307173     
   14.400000000000000        40.800000000000004        2.1095028127010589     
   14.400000000000000        41.600000000000001        2.1163215195194320     
   14.400000000000000        42.400000000000006        2.1259232412060425     
   14.400000000000000        43.200000000000003        2.1374073504538571     
   14.400000000000000        44.000000000000000        2.1496863236413786     
   14.400000000000000        44.800000000000004        2.1616580893700172     
   14.400000000000000        45.600000000000001        2.1762810943607467     
   14.400000000000000        46.400000000000006        2.1906478210183296     
   14.400000000000000        47.200000000000003        2.2039130444200699     
   14.400000000000000        48.000000000000000        2.2145780760517728     
   14.400000000000000        48.800000000000004        2.2265720686085446     
   14.400000000000000        49.600000000000001        2.2335175745083129     
   14.400000000000000        50.400000000000006        2.2383032686148874     
   14.400000000000000        51.200000000000003        2.2402492688223079     
   14.400000000000000        52.000000000000000        2.2393778693747954     
   14.400000000000000        52.800000000000004        2.2354120067232026     
   14.400000000000000        53.600000000000001        2.2271559982837297     
   14.400000000000000        54.400000000000006        2.2203149379320677     
   14.400000000000000        55.200000000000003        2.2102525157730057     
   14.400000000000000        56.000000000000000        2.1969909362163214     
   14.400000000000000        56.800000000000004        2.1843073936660504     
   14.400000000000000        57.600000000000001        2.1703944562021849     
   14.400000000000000        58.400000000000006        2.1568566687442350     
   14.400000000000000        59.200000000000003        2.1443038957365359     
   14.400000000000000        60.000000000000000        2.1317717171044634     
   14.400000000000000        60.800000000000004        2.1222976628668344     
   14.400000000000000        61.600000000000001        2.1130533347976939     
   14.400000000000000        62.400000000000006        2.1055874179535707     
   14.400000000000000        63.200000000000003        2.0992377215190894     
   14.400000000000000        64.000000000000000        2.0956217400655071     
   14.400000000000000        64.799999999999997        2.0930916876460715     
   14.400000000000000        65.600000000000009        2.0933543692254490     
   14.400000000000000        66.400000000000006        2.0944531240080182     
   14.400000000000000        67.200000000000003        2.0969621113539549     
   14.400000000000000        68.000000000000000        2.1012307873484874     
   14.400000000000000        68.799999999999997        2.1075483261545700     
   14.400000000000000        69.600000000000009        2.1154446804910196     
   14.400000000000000        70.400000000000006        2.1230086145786489     
   14.400000000000000        71.200000000000003        2.1341000314733716     
   14.400000000000000        72.000000000000000        2.1456024428598184     
   14.400000000000000        72.799999999999997        2.1569188556530512     
   14.400000000000000        73.600000000000009        2.1690733617300411     
   14.400000000000000        74.400000000000006        2.1813033065991019     
   14.400000000000000        75.200000000000003        2.1932277709568844     
   14.400000000000000        76.000000000000000        2.2050232136580017     
   14.400000000000000        76.800000000000011        2.2150918580950569     
   14.400000000000000        77.600000000000009        2.2245608685895513     
   14.400000000000000        78.400000000000006        2.2300578575307015     
   14.400000000000000        79.200000000000003        2.2367484389325143     
   14.400000000000000        80.000000000000000        2.2400231968648820     
   14.400000000000000        80.800000000000011        2.2420604497259276     
   14.400000000000000        81.600000000000009        2.2418322679900164     
   14.400000000000000        82.400000000000006        2.2393676735528345     
   14.400000000000000        83.200000000000003        2.2386448658368843     
   14.400000000000000        84.000000000000000        2.2335532832449339     
   14.400000000000000        84.800000000000011        2.2295416563311914     
   14.400000000000000        85.600000000000009        2.2258126639180533     
   14.400000000000000        86.400000000000006        2.2222609175813361     
   14.400000000000000        87.200000000000003        2.2189374047507946     
   14.400000000000000        88.000000000000000        2.2143937092303192     
   14.400000000000000        88.800000000000011        2.2111878574563262     
   14.400000000000000        89.600000000000009        2.2071213386374633     
   14.400000000000000        90.400000000000006        2.2037842961309493     
   14.400000000000000        91.200000000000003        2.1991712518023312     
   14.400000000000000        92.000000000000000        2.1964465248029676     
   14.400000000000000        92.800000000000011        2.1900263480866999     
   14.400000000000000        93.600000000000009        2.1845873249939975     
   14.400000000000000        94.400000000000006        2.1780723035908669     
   14.400000000000000        95.200000000000003        2.1707553709644731     
   14.400000000000000        96.000000000000000        2.1628155126188626     
   14.400000000000000        96.800000000000011        2.1542830875533863     
   14.400000000000000        97.600000000000009        2.1462640595018985     
   14.400000000000000        98.400000000000006        2.1378097134371052     
   14.400000000000000        99.200000000000003        2.1295804325065659     
   14.400000000000000        100.00000000000000        2.1220922015734356     
   14.400000000000000        100.80000000000001        2.1159848775363486     
   14.400000000000000        101.60000000000001        2.1097499865598137     
   14.400000000000000        102.40000000000001        2.1039366091865332     

   15.200000000000001       0.80000000000000004        2.1039470745204656     
   15.200000000000001        1.6000000000000001        2.1014323810882796     
   15.200000000000001        2.4000000000000004        2.0996046451511301     
   15.200000000000001        3.2000000000000002        2.0991180389553166     
   15.200000000000001        4.0000000000000000        2.0994771683033169     
   15.200000000000001        4.8000000000000007        2.0999594832518325     
   15.200000000000001        5.6000000000000005        2.1006259729533387     
   15.200000000000001        6.4000000000000004        2.1012010201698224     
   15.200000000000001        7.2000000000000002        2.1015547872514611     
   15.200000000000001        8.0000000000000000        2.0995955234997474     
   15.200000000000001        8.8000000000000007        2.0966527804538511     
   15.200000000000001        9.6000000000000014        2.0922366160520061     
   15.200000000000001        10.400000000000000        2.0858038566270221     
   15.200000000000001        11.200000000000001        2.0778418986391731     
   15.200000000000001        12.000000000000000        2.0667362026185194     
   15.200000000000001        12.800000000000001        2.0555628281652694     
   15.200000000000001        13.600000000000001        2.0427813707949150     
   15.200000000000001        14.400000000000000        2.0295519995663227     
   15.200000000000001        15.200000000000001        2.0155457384238877     
   15.200000000000001        16.000000000000000        2.0019363643243095     
   15.200000000000001        16.800000000000001        1.9893276816370529     
   15.200000000000001        17.600000000000001        1.9780751613329850     
   15.200000000000001        18.400000000000002        1.9682880427167517     
   15.200000000000001        19.200000000000003        1.9611503360273146     
   15.200000000000001        20.000000000000000        1.9568018395970324     
   15.200000000000001        20.800000000000001        1.9558132540213715     
   15.200000000000001        21.600000000000001        1.9567316489302611     
   15.200000000000001        22.400000000000002        1.9616461719000977     
   15.200000000000001        23.200000000000003        1.9678010894474796     
   15.200000000000001        24.000000000000000        1.9788545511595874     
   15.200000000000001        24.800000000000001        1.9909997805926158     
   15.200000000000001        25.600000000000001        2.0037010702958589     
   15.200000000000001        26.400000000000002        2.0172612115880466     
   15.200000000000001        27.200000000000003        2.0323529424881919     
   15.200000000000001        28.000000000000000        2.0443714202464376     
   15.200000000000001        28.800000000000001        2.0566780191903136     
   15.200000000000001        29.600000000000001        2.0678648218546609     
   15.200000000000001        30.400000000000002        2.0788943500249570     
   15.200000000000001        31.200000000000003        2.0838430856159791     
   15.200000000000001        32.000000000000000        2.0904813161983298     
   15.200000000000001        32.800000000000004        2.0938297538347501     
   15.200000000000001        33.600000000000001        2.0956394411219188     
   15.200000000000001        34.399999999999999        2.0963548634883744     
   15.200000000000001        35.200000000000003        2.0962518619852744     
   15.200000000000001        36.000000000000000        2.0957036109118903     
   15.200000000000001        36.800000000000004        2.0947069214397822     
   15.200000000000001        37.600000000000001        2.0947106020740818     
   15.200000000000001        38.400000000000006        2.0936592638299207     
   15.200000000000001        39.200000000000003        2.0970582203114594     
   15.200000000000001        40.000000000000000        2.1004069335952757     
   15.200000000000001        40.800000000000004        2.1053140525845593     
   15.200000000000001        41.600000000000001        2.1119879340980101     
   15.200000000000001        42.400000000000006        2.1213049026890869     
   15.200000000000001        43.200000000000003        2.1310823350389390     
   15.200000000000001        44.000000000000000        2.1431980935150254     
   15.200000000000001        44.800000000000004        2.1544389944957105     
   15.200000000000001        45.600000000000001        2.1679654388491634     
   15.200000000000001        46.400000000000006        2.1806789075464890     
   15.200000000000001        47.200000000000003        2.1934857410501296     
   15.200000000000001        48.000000000000000        2.2036088077146108     
   15.200000000000001        48.800000000000004        2.2137318225408995     
   15.200000000000001        49.600000000000001        2.2207514402678559     
   15.200000000000001        50.400000000000006        2.2250086314178161     
   15.200000000000001        51.200000000000003        2.2269096939156250     
   15.200000000000001        52.000000000000000        2.2260717731945423     
   15.200000000000001        52.800000000000004        2.2233924342872196     
   15.200000000000001        53.600000000000001        2.2157381966009249     
   15.200000000000001        54.400000000000006        2.2076275007851276     
   15.200000000000001        55.200000000000003        2.1971890008617048     
   15.200000000000001        56.000000000000000        2.1856002757175967     
   15.200000000000001        56.800000000000004        2.1732386313983363     
   15.200000000000001        57.600000000000001        2.1610178821365649     
   15.200000000000001        58.400000000000006        2.1495450748133313     
   15.200000000000001        59.200000000000003        2.1369363123220548     
   15.200000000000001        60.000000000000000        2.1257381711416592     
   15.200000000000001        60.800000000000004        2.1168549763979723     
   15.200000000000001        61.600000000000001        2.1094650104201014     
   15.200000000000001        62.400000000000006        2.1018646371380254     
   15.200000000000001        63.200000000000003        2.0971650470441658     
   15.200000000000001        64.000000000000000        2.0936507100234727     
   15.200000000000001        64.799999999999997        2.0920269760318737     
   15.200000000000001        65.600000000000009        2.0923129362822137     
   15.200000000000001        66.400000000000006        2.0935080670098825     
   15.200000000000001        67.200000000000003        2.0971650858991437     
   15.200000000000001        68.000000000000000        2.1005374660915486     
   15.200000000000001        68.799999999999997        2.1045881715975097     
   15.200000000000001        69.600000000000009        2.1137950431641332     
   15.200000000000001        70.400000000000006        2.1209744652916140     
   15.200000000000001        71.200000000000003        2.1316941831582241     
   15.200000000000001        72.000000000000000        2.1418816774012042     
   15.200000000000001        72.799999999999997        2.1520492637324429     
   15.200000000000001        73.600000000000009        2.1631714095769534     
   15.200000000000001        74.400000000000006        2.1752485874606671     
   15.200000000000001        75.200000000000003        2.1872469168095079     
   15.200000000000001        76.000000000000000        2.1964319315437963     
   15.200000000000001        76.800000000000011        2.2064208551390982     
   15.200000000000001        77.600000000000009        2.2151956190814439     
   15.200000000000001        78.400000000000006        2.2219417657420997     
   15.200000000000001        79.200000000000003        2.2275927510429279     
   15.200000000000001        80.000000000000000        2.2303437829928257     
   15.200000000000001        80.800000000000011        2.2350416448019814     
   15.200000000000001        81.600000000000009        2.2336932977670401     
   15.200000000000001        82.400000000000006        2.2347633971389835     
   15.200000000000001        83.200000000000003        2.2334695976661547     
   15.200000000000001        84.000000000000000        2.2319193118821326     
   15.200000000000001        84.800000000000011        2.2293732561921122     
   15.200000000000001        85.600000000000009        2.2274550021024404     
   15.200000000000001        86.400000000000006        2.2254995391359258     
   15.200000000000001        87.200000000000003        2.2239928521053169     
   15.200000000000001        88.000000000000000        2.2223298602786095     
   15.200000000000001        88.800000000000011        2.2203271576896504     
   15.200000000000001        89.600000000000009        2.2180176854827827     
   15.200000000000001        90.400000000000006        2.2153689639676983     
   15.200000000000001        91.200000000000003        2.2124318736198023     
   15.200000000000001        92.000000000000000        2.2083100389440338     
   15.200000000000001        92.800000000000011        2.2036323287387729     
   15.200000000000001        93.600000000000009        2.1982347616154665     
   15.200000000000001        94.400000000000006        2.1915095000535896     
   15.200000000000001        95.200000000000003        2.1847708197311948     
   15.200000000000001        96.000000000000000        2.1749970393334968     
   15.200000000000001        96.800000000000011        2.1654265917167463     
   15.200000000000001        97.600000000000009        2.1559306504123064     
   15.200000000000001        98.400000000000006        2.1465721969549922     
   15.200000000000001        99.200000000000003        2.1366845111704733     
   15.200000000000001        100.00000000000000        2.1278048515005237     
   15.200000000000001        100.80000000000001        2.1218373132534945     
   15.200000000000001        101.60000000000001        2.1124120686458761     
   15.200000000000001        102.40000000000001        2.1080854951652910     

   16.000000000000000       0.80000000000000004        2.1060169940089390     
   16.000000000000000        1.6000000000000001        2.1023942983936581     
   16.000000000000000        2.4000000000000004        2.1003740016004544     
   16.000000000000000        3.2000000000000002        2.0998230401668114     
   16.000000000000000        4.0000000000000000        2.1006953042658663     
   16.000000000000000        4.8000000000000007        2.1001097166808469     
   16.000000000000000        5.6000000000000005        2.1002433153379783     
   16.000000000000000        6.4000000000000004        2.1017085064539955     
   16.000000000000000        7.2000000000000002        2.1002098035295669     
   16.000000000000000        8.0000000000000000        2.0986860117342236     
   16.000000000000000        8.8000000000000007        2.0955519539403809     
   16.000000000000000        9.6000000000000014        2.0899648652210074     
   16.000000000000000        10.400000000000000        2.0838764728485262     
   16.000000000000000        11.200000000000001        2.0754910928437900     
   16.000000000000000        12.000000000000000        2.0646230279691165     
   16.000000000000000        12.800000000000001        2.0523744692011596     
   16.000000000000000        13.600000000000001        2.0377579817016831     
   16.000000000000000        14.400000000000000        2.0243135158997108     
   16.000000000000000        15.200000000000001        2.0105118571675527     
   16.000000000000000        16.000000000000000        1.9979174521029810     
   16.000000000000000        16.800000000000001        1.9827502731019739     
   16.000000000000000        17.600000000000001        1.9711566622151675     
   16.000000000000000        18.400000000000002        1.9612453425901060     
   16.000000000000000        19.200000000000003        1.9541228812300031     
   16.000000000000000        20.000000000000000        1.9489379168605012     
   16.000000000000000        20.800000000000001        1.9478360899956333     
   16.000000000000000        21.600000000000001        1.9503073703601732     
   16.000000000000000        22.400000000000002        1.9546835879306246     
   16.000000000000000        23.200000000000003        1.9625179443794494     
   16.000000000000000        24.000000000000000        1.9734413820886192     
   16.000000000000000        24.800000000000001        1.9841798535343500     
   16.000000000000000        25.600000000000001        1.9972971628278353     
   16.000000000000000        26.400000000000002        2.0136900404836089     
   16.000000000000000        27.200000000000003        2.0271029615389158     
   16.000000000000000        28.000000000000000        2.0408439869149286     
   16.000000000000000        28.800000000000001        2.0551983262583136     
   16.000000000000000        29.600000000000001        2.0651636591733697     
   16.000000000000000        30.400000000000002        2.0749927979482732     
   16.000000000000000        31.200000000000003        2.0828498142214236     
   16.000000000000000        32.000000000000000        2.0886825164173159     
   16.000000000000000        32.800000000000004        2.0927179224813233     
   16.000000000000000        33.600000000000001        2.0971363035104296     
   16.000000000000000        34.399999999999999        2.0961001800978956     
   16.000000000000000        35.200000000000003        2.0956224764891136     
   16.000000000000000        36.000000000000000        2.0944636108494583     
   16.000000000000000        36.800000000000004        2.0940852705121866     
   16.000000000000000        37.600000000000001        2.0940942648909631     
   16.000000000000000        38.400000000000006        2.0923571567265302     
   16.000000000000000        39.200000000000003        2.0958645536889340     
   16.000000000000000        40.000000000000000        2.0967600629694485     
   16.000000000000000        40.800000000000004        2.1015139899323443     
   16.000000000000000        41.600000000000001        2.1073472444096835     
   16.000000000000000        42.400000000000006        2.1146938650945488     
   16.000000000000000        43.200000000000003        2.1267480507556287     
   16.000000000000000        44.000000000000000        2.1358003502914040     
   16.000000000000000        44.800000000000004        2.1467046692698428     
   16.000000000000000        45.600000000000001        2.1584175432142372     
   16.000000000000000        46.400000000000006        2.1703252327054003     
   16.000000000000000        47.200000000000003        2.1817039932149114     
   16.000000000000000        48.000000000000000        2.1924091278426494     
   16.000000000000000        48.800000000000004        2.2006140166024424     
   16.000000000000000        49.600000000000001        2.2057058770689930     
   16.000000000000000        50.400000000000006        2.2135989500995672     
   16.000000000000000        51.200000000000003        2.2117523594466766     
   16.000000000000000        52.000000000000000        2.2104908106671077     
   16.000000000000000        52.800000000000004        2.2064582799179169     
   16.000000000000000        53.600000000000001        2.2000273468104319     
   16.000000000000000        54.400000000000006        2.1925711594493014     
   16.000000000000000        55.200000000000003        2.1826370410827254     
   16.000000000000000        56.000000000000000        2.1716300944914222     
   16.000000000000000        56.800000000000004        2.1606633049663726     
   16.000000000000000        57.600000000000001        2.1493076472259141     
   16.000000000000000        58.400000000000006        2.1356562641297989     
   16.000000000000000        59.200000000000003        2.1274261954926419     
   16.000000000000000        60.000000000000000        2.1177169427434945     
   16.000000000000000        60.800000000000004        2.1095755335489650     
   16.000000000000000        61.600000000000001        2.1039589040482518     
   16.000000000000000        62.400000000000006        2.0966536309848900     
   16.000000000000000        63.200000000000003        2.0931079407858522     
   16.000000000000000        64.000000000000000        2.0900705728867615     
   16.000000000000000        64.799999999999997        2.0893375210747682     
   16.000000000000000        65.600000000000009        2.0904841501173856     
   16.000000000000000        66.400000000000006        2.0927883719006859     
   16.000000000000000        67.200000000000003        2.0948491932061728     
   16.000000000000000        68.000000000000000        2.1002586535521988     
   16.000000000000000        68.799999999999997        2.1056847176261178     
   16.000000000000000        69.600000000000009        2.1120023543757722     
   16.000000000000000        70.400000000000006        2.1191483236686666     
   16.000000000000000        71.200000000000003        2.1290316628642660     
   16.000000000000000        72.000000000000000        2.1363125184875629     
   16.000000000000000        72.799999999999997        2.1469215232578578     
   16.000000000000000        73.600000000000009        2.1575999491815456     
   16.000000000000000        74.400000000000006        2.1682404711683008     
   16.000000000000000        75.200000000000003        2.1787946813605310     
   16.000000000000000        76.000000000000000        2.1866207018375645     
   16.000000000000000        76.800000000000011        2.1961432076746550     
   16.000000000000000        77.600000000000009        2.2031722623261776     
   16.000000000000000        78.400000000000006        2.2109056864954684     
   16.000000000000000        79.200000000000003        2.2164877764135604     
   16.000000000000000        80.000000000000000        2.2208900327482799     
   16.000000000000000        80.800000000000011        2.2241846696928862     
   16.000000000000000        81.600000000000009        2.2229507014072594     
   16.000000000000000        82.400000000000006        2.2271304102095000     
   16.000000000000000        83.200000000000003        2.2278659894501702     
   16.000000000000000        84.000000000000000        2.2276832008476726     
   16.000000000000000        84.800000000000011        2.2282932254178940     
   16.000000000000000        85.600000000000009        2.2278170037857730     
   16.000000000000000        86.400000000000006        2.2278848651370247     
   16.000000000000000        87.200000000000003        2.2281525912651987     
   16.000000000000000        88.000000000000000        2.2277678860588477     
   16.000000000000000        88.800000000000011        2.2282383411262949     
   16.000000000000000        89.600000000000009        2.2270451583387869     
   16.000000000000000        90.400000000000006        2.2259220499256003     
   16.000000000000000        91.200000000000003        2.2242224975781357     
   16.000000000000000        92.000000000000000        2.2209676003522381     
   16.000000000000000        92.800000000000011        2.2165383259629565     
   16.000000000000000        93.600000000000009        2.2104735392992914     
   16.000000000000000        94.400000000000006        2.2034366885159158     
   16.000000000000000        95.200000000000003        2.1960193631659046     
   16.000000000000000        96.000000000000000        2.1864588653069532     
   16.000000000000000        96.800000000000011        2.1758348522678159     
   16.000000000000000        97.600000000000009        2.1648401017754400     
   16.000000000000000        98.400000000000006        2.1540903124710722     
   16.000000000000000        99.200000000000003        2.1435960006193211     
   16.000000000000000        100.00000000000000        2.1333292813609401     
   16.000000000000000        100.80000000000001        2.1243348022860995     
   16.000000000000000        101.60000000000001        2.1170916478954585     
   16.000000000000000        102.40000000000001        2.1108897492788041     

   16.800000000000001       0.80000000000000004        2.1074309447593484     
   16.800000000000001        1.6000000000000001        2.1036120584628608     
   16.800000000000001        2.4000000000000004        2.1013034605973706     
   16.800000000000001        3.2000000000000002        2.1002680338237374     
   16.800000000000001        4.0000000000000000        2.0998659399045447     
   16.800000000000001        4.8000000000000007        2.1002662258873914     
   16.800000000000001        5.6000000000000005        2.1000668520104782     
   16.800000000000001        6.4000000000000004        2.1015844154871863     
   16.800000000000001        7.2000000000000002        2.0998262134030257     
   16.800000000000001        8.0000000000000000        2.0979259587804808     
   16.800000000000001        8.8000000000000007        2.0944242987077080     
   16.800000000000001        9.6000000000000014        2.0888845801502414     
   16.800000000000001        10.400000000000000        2.0813671409970080     
   16.800000000000001        11.200000000000001        2.0736598265711530     
   16.800000000000001        12.000000000000000        2.0627378645634078     
   16.800000000000001        12.800000000000001        2.0504605204327513     
   16.800000000000001        13.600000000000001        2.0379470900782559     
   16.800000000000001        14.400000000000000        2.0217258465010519     
   16.800000000000001        15.200000000000001        2.0056231977759027     
   16.800000000000001        16.000000000000000        1.9921237665987936     
   16.800000000000001        16.800000000000001        1.9781001259390723     
   16.800000000000001        17.600000000000001        1.9676275587636161     
   16.800000000000001        18.400000000000002        1.9572517827436353     
   16.800000000000001        19.200000000000003        1.9504715772438004     
   16.800000000000001        20.000000000000000        1.9450727154048457     
   16.800000000000001        20.800000000000001        1.9439500990179679     
   16.800000000000001        21.600000000000001        1.9464008226979759     
   16.800000000000001        22.400000000000002        1.9509424352483764     
   16.800000000000001        23.200000000000003        1.9584852472378584     
   16.800000000000001        24.000000000000000        1.9690950745181159     
   16.800000000000001        24.800000000000001        1.9810360968623684     
   16.800000000000001        25.600000000000001        1.9956048159373982     
   16.800000000000001        26.400000000000002        2.0097456187345801     
   16.800000000000001        27.200000000000003        2.0246735655467041     
   16.800000000000001        28.000000000000000        2.0389960827529285     
   16.800000000000001        28.800000000000001        2.0519780290437124     
   16.800000000000001        29.600000000000001        2.0632111474117045     
   16.800000000000001        30.400000000000002        2.0733514832379942     
   16.800000000000001        31.200000000000003        2.0815168247887770     
   16.800000000000001        32.000000000000000        2.0875811527060093     
   16.800000000000001        32.800000000000004        2.0906871168246992     
   16.800000000000001        33.600000000000001        2.0943938439197218     
   16.800000000000001        34.399999999999999        2.0955710674864516     
   16.800000000000001        35.200000000000003        2.0954884634848487     
   16.800000000000001        36.000000000000000        2.0943158112430322     
   16.800000000000001        36.800000000000004        2.0933148625547044     
   16.800000000000001        37.600000000000001        2.0923839562665827     
   16.800000000000001        38.400000000000006        2.0932265073891720     
   16.800000000000001        39.200000000000003        2.0937301320111428     
   16.800000000000001        40.000000000000000        2.0952215439853497     
   16.800000000000001        40.800000000000004        2.0982949761330718     
   16.800000000000001        41.600000000000001        2.1032874347376365     
   16.800000000000001        42.400000000000006        2.1101201350749261     
   16.800000000000001        43.200000000000003        2.1187654141371297     
   16.800000000000001        44.000000000000000        2.1277540174708727     
   16.800000000000001        44.800000000000004        2.1382285420651823     
   16.800000000000001        45.600000000000001        2.1489381033772692     
   16.800000000000001        46.400000000000006        2.1593300532733082     
   16.800000000000001        47.200000000000003        2.1695187092920230     
   16.800000000000001        48.000000000000000        2.1790387889063529     
   16.800000000000001        48.800000000000004        2.1880174537140413     
   16.800000000000001        49.600000000000001        2.1873818326516510     
   16.800000000000001        50.400000000000006        2.1944824393671913     
   16.800000000000001        51.200000000000003        2.1949053534904301     
   16.800000000000001        52.000000000000000        2.1952281923019892     
   16.800000000000001        52.800000000000004        2.1880436139251231     
   16.800000000000001        53.600000000000001        2.1836111355629355     
   16.800000000000001        54.400000000000006        2.1758435041122750     
   16.800000000000001        55.200000000000003        2.1673155285842221     
   16.800000000000001        56.000000000000000        2.1558273468458493     
   16.800000000000001        56.800000000000004        2.1455563612906170     
   16.800000000000001        57.600000000000001        2.1340877857337430     
   16.800000000000001        58.400000000000006        2.1247939470759802     
   16.800000000000001        59.200000000000003        2.1151978474317912     
   16.800000000000001        60.000000000000000        2.1069495141802541     
   16.800000000000001        60.800000000000004        2.1002763895382355     
   16.800000000000001        61.600000000000001        2.0944701831761159     
   16.800000000000001        62.400000000000006        2.0919544213640715     
   16.800000000000001        63.200000000000003        2.0880769852850665     
   16.800000000000001        64.000000000000000        2.0872844573018088     
   16.800000000000001        64.799999999999997        2.0868772367282054     
   16.800000000000001        65.600000000000009        2.0882731626113524     
   16.800000000000001        66.400000000000006        2.0911570889999869     
   16.800000000000001        67.200000000000003        2.0949060068436562     
   16.800000000000001        68.000000000000000        2.0988777702444414     
   16.800000000000001        68.799999999999997        2.1042946642838580     
   16.800000000000001        69.600000000000009        2.1101937000175504     
   16.800000000000001        70.400000000000006        2.1174405935330025     
   16.800000000000001        71.200000000000003        2.1251392972696270     
   16.800000000000001        72.000000000000000        2.1330855676283575     
   16.800000000000001        72.799999999999997        2.1415046113867859     
   16.800000000000001        73.600000000000009        2.1506000922691224     
   16.800000000000001        74.400000000000006        2.1591171717205664     
   16.800000000000001        75.200000000000003        2.1692891703462887     
   16.800000000000001        76.000000000000000        2.1770042816316462     
   16.800000000000001        76.800000000000011        2.1846311545879953     
   16.800000000000001        77.600000000000009        2.1918123325732646     
   16.800000000000001        78.400000000000006        2.1987008103962711     
   16.800000000000001        79.200000000000003        2.2043420525694852     
   16.800000000000001        80.000000000000000        2.2086350503942778     
   16.800000000000001        80.800000000000011        2.2128419667880666     
   16.800000000000001        81.600000000000009        2.2167902682147358     
   16.800000000000001        82.400000000000006        2.2185004559999322     
   16.800000000000001        83.200000000000003        2.2204060948384510     
   16.800000000000001        84.000000000000000        2.2217765990941416     
   16.800000000000001        84.800000000000011        2.2246115147446912     
   16.800000000000001        85.600000000000009        2.2265745144003075     
   16.800000000000001        86.400000000000006        2.2275984692848780     
   16.800000000000001        87.200000000000003        2.2305869513978744     
   16.800000000000001        88.000000000000000        2.2326210063662240     
   16.800000000000001        88.800000000000011        2.2344098765535234     
   16.800000000000001        89.600000000000009        2.2355192333442857     
   16.800000000000001        90.400000000000006        2.2355360147638579     
   16.800000000000001        91.200000000000003        2.2341370051185638     
   16.800000000000001        92.000000000000000        2.2321341670101482     
   16.800000000000001        92.800000000000011        2.2282119744357858     
   16.800000000000001        93.600000000000009        2.2228121975665940     
   16.800000000000001        94.400000000000006        2.2155286931555196     
   16.800000000000001        95.200000000000003        2.2056519967622408     
   16.800000000000001        96.000000000000000        2.1960591430742453     
   16.800000000000001        96.800000000000011        2.1852206069890547     
   16.800000000000001        97.600000000000009        2.1730639143713053     
   16.800000000000001        98.400000000000006        2.1612588951942682     
   16.800000000000001        99.200000000000003        2.1496338884700825     
   16.800000000000001        100.00000000000000        2.1384691194278074     
   16.800000000000001        100.80000000000001        2.1284025079941626     
   16.800000000000001        101.60000000000001        2.1204509032884737     
   16.800000000000001        102.40000000000001        2.1122025982094721     

   17.600000000000001       0.80000000000000004        2.1092457659495389     
   17.600000000000001        1.6000000000000001        2.1035545802830238     
   17.600000000000001        2.4000000000000004        2.1006989560552922     
   17.600000000000001        3.2000000000000002        2.1004189267154261     
   17.600000000000001        4.0000000000000000        2.1001001257500866     
   17.600000000000001        4.8000000000000007        2.0998255800721908     
   17.600000000000001        5.6000000000000005        2.0995764956180967     
   17.600000000000001        6.4000000000000004        2.0997082340896469     
   17.600000000000001        7.2000000000000002        2.0999976810804806     
   17.600000000000001        8.0000000000000000        2.0974408705401957     
   17.600000000000001        8.8000000000000007        2.0937614607041222     
   17.600000000000001        9.6000000000000014        2.0883431837460922     
   17.600000000000001        10.400000000000000        2.0817964371654014     
   17.600000000000001        11.200000000000001        2.0730991926739768     
   17.600000000000001        12.000000000000000        2.0618100236299521     
   17.600000000000001        12.800000000000001        2.0497784601177278     
   17.600000000000001        13.600000000000001        2.0349230127165754     
   17.600000000000001        14.400000000000000        2.0205611936301531     
   17.600000000000001        15.200000000000001        2.0061668059598898     
   17.600000000000001        16.000000000000000        1.9913455357509662     
   17.600000000000001        16.800000000000001        1.9770655720034442     
   17.600000000000001        17.600000000000001        1.9656745164434224     
   17.600000000000001        18.400000000000002        1.9559189117891427     
   17.600000000000001        19.200000000000003        1.9483642867420279     
   17.600000000000001        20.000000000000000        1.9442832349258352     
   17.600000000000001        20.800000000000001        1.9424473976031955     
   17.600000000000001        21.600000000000001        1.9450040322721946     
   17.600000000000001        22.400000000000002        1.9499252861806000     
   17.600000000000001        23.200000000000003        1.9578357259598242     
   17.600000000000001        24.000000000000000        1.9677813890506295     
   17.600000000000001        24.800000000000001        1.9803190772350872     
   17.600000000000001        25.600000000000001        1.9936096501463989     
   17.600000000000001        26.400000000000002        2.0094205008441652     
   17.600000000000001        27.200000000000003        2.0240868604431856     
   17.600000000000001        28.000000000000000        2.0387469722406517     
   17.600000000000001        28.800000000000001        2.0507817661028387     
   17.600000000000001        29.600000000000001        2.0630933999912147     
   17.600000000000001        30.400000000000002        2.0732438560727502     
   17.600000000000001        31.200000000000003        2.0813022846972449     
   17.600000000000001        32.000000000000000        2.0880122924537416     
   17.600000000000001        32.800000000000004        2.0916663003973333     
   17.600000000000001        33.600000000000001        2.0937084044377272     
   17.600000000000001        34.399999999999999        2.0944015213191274     
   17.600000000000001        35.200000000000003        2.0952124882909424     
   17.600000000000001        36.000000000000000        2.0943333027807736     
   17.600000000000001        36.800000000000004        2.0930839558947856     
   17.600000000000001        37.600000000000001        2.0922082634292893     
   17.600000000000001        38.400000000000006        2.0920117868173498     
   17.600000000000001        39.200000000000003        2.0923566995173899     
   17.600000000000001        40.000000000000000        2.0922276494855039     
   17.600000000000001        40.800000000000004        2.0970969816334666     
   17.600000000000001        41.600000000000001        2.0994639847256926     
   17.600000000000001        42.400000000000006        2.1064290299842519     
   17.600000000000001        43.200000000000003        2.1131698489922188     
   17.600000000000001        44.000000000000000        2.1213991297616719     
   17.600000000000001        44.800000000000004        2.1302193257008022     
   17.600000000000001        45.600000000000001        2.1391804347813408     
   17.600000000000001        46.400000000000006        2.1481429440952899     
   17.600000000000001        47.200000000000003        2.1574822483827254     
   17.600000000000001        48.000000000000000        2.1633065283970643     
   17.600000000000001        48.800000000000004        2.1713801644189794     
   17.600000000000001        49.600000000000001        2.1755278069777129     
   17.600000000000001        50.400000000000006        2.1773169577092020     
   17.600000000000001        51.200000000000003        2.1771341130673112     
   17.600000000000001        52.000000000000000        2.1749401249062674     
   17.600000000000001        52.800000000000004        2.1701366925040757     
   17.600000000000001        53.600000000000001        2.1634858215301418     
   17.600000000000001        54.400000000000006        2.1564726533595655     
   17.600000000000001        55.200000000000003        2.1479291627122388     
   17.600000000000001        56.000000000000000        2.1381721703033474     
   17.600000000000001        56.800000000000004        2.1281605644113428     
   17.600000000000001        57.600000000000001        2.1190178945853941     
   17.600000000000001        58.400000000000006        2.1094121922749807     
   17.600000000000001        59.200000000000003        2.1016144524015634     
   17.600000000000001        60.000000000000000        2.0957466599870975     
   17.600000000000001        60.800000000000004        2.0894749590487507     
   17.600000000000001        61.600000000000001        2.0869489678445157     
   17.600000000000001        62.400000000000006        2.0832563360095895     
   17.600000000000001        63.200000000000003        2.0819746356479500     
   17.600000000000001        64.000000000000000        2.0821855272750396     
   17.600000000000001        64.799999999999997        2.0835250983633351     
   17.600000000000001        65.600000000000009        2.0856415833425963     
   17.600000000000001        66.400000000000006        2.0887361504205422     
   17.600000000000001        67.200000000000003        2.0931468631698675     
   17.600000000000001        68.000000000000000        2.0970498480553736     
   17.600000000000001        68.799999999999997        2.1019932664966214     
   17.600000000000001        69.600000000000009        2.1078826386402678     
   17.600000000000001        70.400000000000006        2.1147312821346138     
   17.600000000000001        71.200000000000003        2.1215616118811726     
   17.600000000000001        72.000000000000000        2.1281721402482447     
   17.600000000000001        72.799999999999997        2.1361164724206820     
   17.600000000000001        73.600000000000009        2.1433904812014704     
   17.600000000000001        74.400000000000006        2.1507158186437265     
   17.600000000000001        75.200000000000003        2.1589555323793581     
   17.600000000000001        76.000000000000000        2.1666418193261983     
   17.600000000000001        76.800000000000011        2.1737383223269058     
   17.600000000000001        77.600000000000009        2.1801932859600246     
   17.600000000000001        78.400000000000006        2.1856284086291704     
   17.600000000000001        79.200000000000003        2.1920593014416094     
   17.600000000000001        80.000000000000000        2.1954825519649952     
   17.600000000000001        80.800000000000011        2.1997311468937890     
   17.600000000000001        81.600000000000009        2.2050402612154718     
   17.600000000000001        82.400000000000006        2.2084068745568430     
   17.600000000000001        83.200000000000003        2.2120205498358056     
   17.600000000000001        84.000000000000000        2.2154856170330426     
   17.600000000000001        84.800000000000011        2.2192542942469844     
   17.600000000000001        85.600000000000009        2.2235323344964080     
   17.600000000000001        86.400000000000006        2.2279351167184624     
   17.600000000000001        87.200000000000003        2.2311436611617026     
   17.600000000000001        88.000000000000000        2.2355379175546242     
   17.600000000000001        88.800000000000011        2.2396007158959268     
   17.600000000000001        89.600000000000009        2.2415974776020375     
   17.600000000000001        90.400000000000006        2.2431799699781814     
   17.600000000000001        91.200000000000003        2.2425156792440260     
   17.600000000000001        92.000000000000000        2.2412841588752830     
   17.600000000000001        92.800000000000011        2.2378648246044017     
   17.600000000000001        93.600000000000009        2.2323635629940868     
   17.600000000000001        94.400000000000006        2.2251613932271890     
   17.600000000000001        95.200000000000003        2.2160083432110937     
   17.600000000000001        96.000000000000000        2.2043394221497241     
   17.600000000000001        96.800000000000011        2.1924353036373323     
   17.600000000000001        97.600000000000009        2.1801355511495277     
   17.600000000000001        98.400000000000006        2.1674725352934328     
   17.600000000000001        99.200000000000003        2.1548900946361265     
   17.600000000000001        100.00000000000000        2.1435836889889406     
   17.600000000000001        100.80000000000001        2.1320291086313166     
   17.600000000000001        101.60000000000001        2.1226565878567172     
   17.600000000000001        102.40000000000001        2.1151341186375796     

   18.400000000000002       0.80000000000000004        2.1081694085021416     
   18.400000000000002        1.6000000000000001        2.1055433088680200     
   18.400000000000002        2.4000000000000004        2.1023666386052211     
   18.400000000000002        3.2000000000000002        2.1004342618876510     
   18.400000000000002        4.0000000000000000        2.0997627179197984     
   18.400000000000002        4.8000000000000007        2.0999884538436131     
   18.400000000000002        5.6000000000000005        2.0997675558967117     
   18.400000000000002        6.4000000000000004        2.0997311743684475     
   18.400000000000002        7.2000000000000002        2.0971221833827829     
   18.400000000000002        8.0000000000000000        2.0971376989105242     
   18.400000000000002        8.8000000000000007        2.0937919390723136     
   18.400000000000002        9.6000000000000014        2.0885396737395436     
   18.400000000000002        10.400000000000000        2.0815730436281257     
   18.400000000000002        11.200000000000001        2.0727917852621598     
   18.400000000000002        12.000000000000000        2.0620847712553179     
   18.400000000000002        12.800000000000001        2.0498542377795683     
   18.400000000000002        13.600000000000001        2.0365709168360957     
   18.400000000000002        14.400000000000000        2.0216441604546382     
   18.400000000000002        15.200000000000001        2.0071084628177207     
   18.400000000000002        16.000000000000000        1.9927755321834204     
   18.400000000000002        16.800000000000001        1.9787760157039926     
   18.400000000000002        17.600000000000001        1.9676603144683036     
   18.400000000000002        18.400000000000002        1.9568739561362143     
   18.400000000000002        19.200000000000003        1.9505294979724384     
   18.400000000000002        20.000000000000000        1.9463050656249261     
   18.400000000000002        20.800000000000001        1.9449741914578575     
   18.400000000000002        21.600000000000001        1.9469793226187064     
   18.400000000000002        22.400000000000002        1.9503146494036669     
   18.400000000000002        23.200000000000003        1.9613157275721538     
   18.400000000000002        24.000000000000000        1.9698961477590089     
   18.400000000000002        24.800000000000001        1.9823753768048566     
   18.400000000000002        25.600000000000001        1.9961950639890442     
   18.400000000000002        26.400000000000002        2.0106574555481846     
   18.400000000000002        27.200000000000003        2.0250845066486556     
   18.400000000000002        28.000000000000000        2.0403467039220753     
   18.400000000000002        28.800000000000001        2.0529429913826180     
   18.400000000000002        29.600000000000001        2.0640610617779580     
   18.400000000000002        30.400000000000002        2.0740507393928969     
   18.400000000000002        31.200000000000003        2.0821988626925658     
   18.400000000000002        32.000000000000000        2.0884633275453832     
   18.400000000000002        32.800000000000004        2.0914439027318843     
   18.400000000000002        33.600000000000001        2.0943913593461270     
   18.400000000000002        34.399999999999999        2.0958163582805804     
   18.400000000000002        35.200000000000003        2.0958886611770384     
   18.400000000000002        36.000000000000000        2.0953683047294764     
   18.400000000000002        36.800000000000004        2.0940827687404631     
   18.400000000000002        37.600000000000001        2.0933247673616262     
   18.400000000000002        38.400000000000006        2.0922714997720169     
   18.400000000000002        39.200000000000003        2.0920185840395700     
   18.400000000000002        40.000000000000000        2.0922529688460174     
   18.400000000000002        40.800000000000004        2.0965946190478943     
   18.400000000000002        41.600000000000001        2.0997680295564254     
   18.400000000000002        42.400000000000006        2.1034121921034297     
   18.400000000000002        43.200000000000003        2.1095403948369693     
   18.400000000000002        44.000000000000000        2.1162868301909596     
   18.400000000000002        44.800000000000004        2.1231488954561817     
   18.400000000000002        45.600000000000001        2.1303788708749889     
   18.400000000000002        46.400000000000006        2.1380091334501241     
   18.400000000000002        47.200000000000003        2.1432510338137725     
   18.400000000000002        48.000000000000000        2.1506465380493665     
   18.400000000000002        48.800000000000004        2.1555361756983196     
   18.400000000000002        49.600000000000001        2.1586998861810769     
   18.400000000000002        50.400000000000006        2.1596316275684964     
   18.400000000000002        51.200000000000003        2.1585235946561800     
   18.400000000000002        52.000000000000000        2.1551680613134998     
   18.400000000000002        52.800000000000004        2.1513240644259453     
   18.400000000000002        53.600000000000001        2.1442746684711573     
   18.400000000000002        54.400000000000006        2.1370407377927663     
   18.400000000000002        55.200000000000003        2.1282247852893130     
   18.400000000000002        56.000000000000000        2.1187980159219744     
   18.400000000000002        56.800000000000004        2.1106422024195637     
   18.400000000000002        57.600000000000001        2.1012657617746213     
   18.400000000000002        58.400000000000006        2.0925510602621435     
   18.400000000000002        59.200000000000003        2.0869421521729272     
   18.400000000000002        60.000000000000000        2.0820711179847589     
   18.400000000000002        60.800000000000004        2.0790751351649432     
   18.400000000000002        61.600000000000001        2.0748165483187853     
   18.400000000000002        62.400000000000006        2.0743287610080170     
   18.400000000000002        63.200000000000003        2.0745370091569861     
   18.400000000000002        64.000000000000000        2.0763822486466674     
   18.400000000000002        64.799999999999997        2.0770345510773449     
   18.400000000000002        65.600000000000009        2.0818816120044468     
   18.400000000000002        66.400000000000006        2.0860966820125229     
   18.400000000000002        67.200000000000003        2.0905975110240216     
   18.400000000000002        68.000000000000000        2.0956100877447796     
   18.400000000000002        68.799999999999997        2.0996141688048757     
   18.400000000000002        69.600000000000009        2.1069269678434015     
   18.400000000000002        70.400000000000006        2.1120536760818278     
   18.400000000000002        71.200000000000003        2.1181708941797326     
   18.400000000000002        72.000000000000000        2.1242236148647944     
   18.400000000000002        72.799999999999997        2.1303022519210777     
   18.400000000000002        73.600000000000009        2.1366248504397247     
   18.400000000000002        74.400000000000006        2.1429710781104454     
   18.400000000000002        75.200000000000003        2.1496615375646502     
   18.400000000000002        76.000000000000000        2.1576231924250919     
   18.400000000000002        76.800000000000011        2.1623094462759638     
   18.400000000000002        77.600000000000009        2.1676637734135378     
   18.400000000000002        78.400000000000006        2.1723614436726648     
   18.400000000000002        79.200000000000003        2.1767105580571329     
   18.400000000000002        80.000000000000000        2.1823260300589271     
   18.400000000000002        80.800000000000011        2.1865918678903351     
   18.400000000000002        81.600000000000009        2.1925486342181011     
   18.400000000000002        82.400000000000006        2.1948196141808656     
   18.400000000000002        83.200000000000003        2.1998495606277397     
   18.400000000000002        84.000000000000000        2.2067321452112747     
   18.400000000000002        84.800000000000011        2.2132676552429618     
   18.400000000000002        85.600000000000009        2.2189110608604787     
   18.400000000000002        86.400000000000006        2.2249737169221881     
   18.400000000000002        87.200000000000003        2.2310563171540529     
   18.400000000000002        88.000000000000000        2.2359738389711397     
   18.400000000000002        88.800000000000011        2.2409231750902499     
   18.400000000000002        89.600000000000009        2.2456140682600885     
   18.400000000000002        90.400000000000006        2.2484214377357108     
   18.400000000000002        91.200000000000003        2.2492862087620971     
   18.400000000000002        92.000000000000000        2.2480535580346817     
   18.400000000000002        92.800000000000011        2.2447230743978035     
   18.400000000000002        93.600000000000009        2.2388081784997933     
   18.400000000000002        94.400000000000006        2.2326032904573956     
   18.400000000000002        95.200000000000003        2.2220597058206177     
   18.400000000000002        96.000000000000000        2.2108359201137637     
   18.400000000000002        96.800000000000011        2.1984925529858170     
   18.400000000000002        97.600000000000009        2.1855041456233799     
   18.400000000000002        98.400000000000006        2.1719310491490282     
   18.400000000000002        99.200000000000003        2.1587095864192198     
   18.400000000000002        100.00000000000000        2.1453296917889086     
   18.400000000000002        100.80000000000001        2.1341004480265795     
   18.400000000000002        101.60000000000001        2.1241449826874050     
   18.400000000000002        102.40000000000001        2.1166434564524157     

   19.200000000000003       0.80000000000000004        2.1102656188295947     
   19.200000000000003        1.6000000000000001        2.1062029908578381     
   19.200000000000003        2.4000000000000004        2.1023007832285172     
   19.200000000000003        3.2000000000000002        2.1006235748812871     
   19.200000000000003        4.0000000000000000        2.0996078451210174     
   19.200000000000003        4.8000000000000007        2.0993453136370621     
   19.200000000000003        5.6000000000000005        2.0996027630138818     
   19.200000000000003        6.4000000000000004        2.0991571732873493     
   19.200000000000003        7.2000000000000002        2.0990421755656814     
   19.200000000000003        8.0000000000000000        2.0988785846222906     
   19.200000000000003        8.8000000000000007        2.0943662334547768     
   19.200000000000003        9.6000000000000014        2.0900207744621535     
   19.200000000000003        10.400000000000000        2.0821264712252252     
   19.200000000000003        11.200000000000001        2.0732752591534971     
   19.200000000000003        12.000000000000000        2.0632680200014346     
   19.200000000000003        12.800000000000001        2.0513801817205839     
   19.200000000000003        13.600000000000001        2.0381046271935221     
   19.200000000000003        14.400000000000000        2.0245071170101023     
   19.200000000000003        15.200000000000001        2.0105596439344113     
   19.200000000000003        16.000000000000000        1.9962458137024883     
   19.200000000000003        16.800000000000001        1.9834186145540784     
   19.200000000000003        17.600000000000001        1.9718513000321993     
   19.200000000000003        18.400000000000002        1.9625341557545419     
   19.200000000000003        19.200000000000003        1.9563249041956912     
   19.200000000000003        20.000000000000000        1.9518996298450917     
   19.200000000000003        20.800000000000001        1.9503618773817635     
   19.200000000000003        21.600000000000001        1.9531355798683145     
   19.200000000000003        22.400000000000002        1.9578506102979756     
   19.200000000000003        23.200000000000003        1.9651328402334542     
   19.200000000000003        24.000000000000000        1.9768969579457436     
   19.200000000000003        24.800000000000001        1.9877236397933862     
   19.200000000000003        25.600000000000001        2.0003755766819591     
   19.200000000000003        26.400000000000002        2.0122487446788107     
   19.200000000000003        27.200000000000003        2.0282739933331912     
   19.200000000000003        28.000000000000000        2.0420720904851239     
   19.200000000000003        28.800000000000001        2.0548632278043506     
   19.200000000000003        29.600000000000001        2.0660687795856623     
   19.200000000000003        30.400000000000002        2.0749475781728317     
   19.200000000000003        31.200000000000003        2.0838555961038474     
   19.200000000000003        32.000000000000000        2.0892429622272699     
   19.200000000000003        32.800000000000004        2.0936500576788575     
   19.200000000000003        33.600000000000001        2.0960527439569665     
   19.200000000000003        34.399999999999999        2.0973807365441273     
   19.200000000000003        35.200000000000003        2.0974574987177368     
   19.200000000000003        36.000000000000000        2.0954545425418427     
   19.200000000000003        36.800000000000004        2.0966316766292397     
   19.200000000000003        37.600000000000001        2.0944694747577373     
   19.200000000000003        38.400000000000006        2.0941906664394301     
   19.200000000000003        39.200000000000003        2.0937800524558234     
   19.200000000000003        40.000000000000000        2.0942257720218058     
   19.200000000000003        40.800000000000004        2.0958048987277587     
   19.200000000000003        41.600000000000001        2.0972729491534117     
   19.200000000000003        42.400000000000006        2.1019817288661469     
   19.200000000000003        43.200000000000003        2.1070254326268345     
   19.200000000000003        44.000000000000000        2.1116178924865237     
   19.200000000000003        44.800000000000004        2.1171911514851200     
   19.200000000000003        45.600000000000001        2.1230065639138158     
   19.200000000000003        46.400000000000006        2.1294544829929869     
   19.200000000000003        47.200000000000003        2.1334173861175314     
   19.200000000000003        48.000000000000000        2.1380464555278804     
   19.200000000000003        48.800000000000004        2.1405687632959771     
   19.200000000000003        49.600000000000001        2.1423735200086709     
   19.200000000000003        50.400000000000006        2.1418803209043005     
   19.200000000000003        51.200000000000003        2.1400615874307176     
   19.200000000000003        52.000000000000000        2.1368737671085616     
   19.200000000000003        52.800000000000004        2.1310342444541717     
   19.200000000000003        53.600000000000001        2.1233746549764647     
   19.200000000000003        54.400000000000006        2.1161464983000453     
   19.200000000000003        55.200000000000003        2.1075534612329765     
   19.200000000000003        56.000000000000000        2.0987270219056899     
   19.200000000000003        56.800000000000004        2.0908586977898400     
   19.200000000000003        57.600000000000001        2.0826656115601203     
   19.200000000000003        58.400000000000006        2.0763331474016118     
   19.200000000000003        59.200000000000003        2.0713834825555892     
   19.200000000000003        60.000000000000000        2.0674050192378326     
   19.200000000000003        60.800000000000004        2.0647066897381960     
   19.200000000000003        61.600000000000001        2.0636805770120215     
   19.200000000000003        62.400000000000006        2.0640934174533214     
   19.200000000000003        63.200000000000003        2.0661883251874560     
   19.200000000000003        64.000000000000000        2.0694208851179621     
   19.200000000000003        64.799999999999997        2.0733396716911168     
   19.200000000000003        65.600000000000009        2.0774535942471193     
   19.200000000000003        66.400000000000006        2.0818103946008018     
   19.200000000000003        67.200000000000003        2.0867066019475953     
   19.200000000000003        68.000000000000000        2.0930217160268012     
   19.200000000000003        68.799999999999997        2.0982677694684542     
   19.200000000000003        69.600000000000009        2.1033023112198257     
   19.200000000000003        70.400000000000006        2.1098016261091499     
   19.200000000000003        71.200000000000003        2.1151422263873969     
   19.200000000000003        72.000000000000000        2.1195340849229285     
   19.200000000000003        72.799999999999997        2.1253739638922298     
   19.200000000000003        73.600000000000009        2.1302891112935565     
   19.200000000000003        74.400000000000006        2.1357300477119199     
   19.200000000000003        75.200000000000003        2.1408189414048819     
   19.200000000000003        76.000000000000000        2.1452858098114622     
   19.200000000000003        76.800000000000011        2.1515268971408319     
   19.200000000000003        77.600000000000009        2.1553556035058299     
   19.200000000000003        78.400000000000006        2.1593083626632286     
   19.200000000000003        79.200000000000003        2.1641830515872429     
   19.200000000000003        80.000000000000000        2.1714190286488484     
   19.200000000000003        80.800000000000011        2.1744812604916324     
   19.200000000000003        81.600000000000009        2.1797807865926653     
   19.200000000000003        82.400000000000006        2.1849867569131884     
   19.200000000000003        83.200000000000003        2.1913150693351260     
   19.200000000000003        84.000000000000000        2.1979602872880832     
   19.200000000000003        84.800000000000011        2.2050661982847610     
   19.200000000000003        85.600000000000009        2.2132678812895481     
   19.200000000000003        86.400000000000006        2.2201655715199435     
   19.200000000000003        87.200000000000003        2.2281230233285605     
   19.200000000000003        88.000000000000000        2.2356797059318914     
   19.200000000000003        88.800000000000011        2.2421310611758241     
   19.200000000000003        89.600000000000009        2.2471849172283322     
   19.200000000000003        90.400000000000006        2.2511476609275949     
   19.200000000000003        91.200000000000003        2.2512180767349710     
   19.200000000000003        92.000000000000000        2.2521200752721056     
   19.200000000000003        92.800000000000011        2.2497997003493446     
   19.200000000000003        93.600000000000009        2.2441526113325296     
   19.200000000000003        94.400000000000006        2.2360290583765070     
   19.200000000000003        95.200000000000003        2.2266140043931983     
   19.200000000000003        96.000000000000000        2.2150538034046199     
   19.200000000000003        96.800000000000011        2.2023032916797258     
   19.200000000000003        97.600000000000009        2.1901275396684219     
   19.200000000000003        98.400000000000006        2.1753551149145447     
   19.200000000000003        99.200000000000003        2.1610502821825297     
   19.200000000000003        100.00000000000000        2.1489723373300373     
   19.200000000000003        100.80000000000001        2.1378335398696495     
   19.200000000000003        101.60000000000001        2.1254920632312237     
   19.200000000000003        102.40000000000001        2.1170793416374893     

   20.000000000000000       0.80000000000000004        2.1102878198765356     
   20.000000000000000        1.6000000000000001        2.1048957441545197     
   20.000000000000000        2.4000000000000004        2.1016590251973093     
   20.000000000000000        3.2000000000000002        2.1004823630309333     
   20.000000000000000        4.0000000000000000        2.0997685470156982     
   20.000000000000000        4.8000000000000007        2.0989549106288794     
   20.000000000000000        5.6000000000000005        2.0991470540859032     
   20.000000000000000        6.4000000000000004        2.0991562095515146     
   20.000000000000000        7.2000000000000002        2.0987639572359273     
   20.000000000000000        8.0000000000000000        2.0976575285755832     
   20.000000000000000        8.8000000000000007        2.0949399189548368     
   20.000000000000000        9.6000000000000014        2.0902426893248958     
   20.000000000000000        10.400000000000000        2.0836635879496055     
   20.000000000000000        11.200000000000001        2.0760271066991063     
   20.000000000000000        12.000000000000000        2.0661161332148117     
   20.000000000000000        12.800000000000001        2.0546549441166304     
   20.000000000000000        13.600000000000001        2.0423012192035768     
   20.000000000000000        14.400000000000000        2.0294369560951524     
   20.000000000000000        15.200000000000001        2.0161372038639738     
   20.000000000000000        16.000000000000000        2.0025055030237406     
   20.000000000000000        16.800000000000001        1.9898770485196202     
   20.000000000000000        17.600000000000001        1.9790861950230256     
   20.000000000000000        18.400000000000002        1.9704937992476352     
   20.000000000000000        19.200000000000003        1.9642187494610999     
   20.000000000000000        20.000000000000000        1.9602396125358796     
   20.000000000000000        20.800000000000001        1.9590336034651674     
   20.000000000000000        21.600000000000001        1.9612227861304097     
   20.000000000000000        22.400000000000002        1.9649710156342655     
   20.000000000000000        23.200000000000003        1.9729513816796400     
   20.000000000000000        24.000000000000000        1.9823246085407131     
   20.000000000000000        24.800000000000001        1.9937690512014019     
   20.000000000000000        25.600000000000001        2.0065725403461094     
   20.000000000000000        26.400000000000002        2.0188206206916997     
   20.000000000000000        27.200000000000003        2.0332973006112374     
   20.000000000000000        28.000000000000000        2.0462561967129118     
   20.000000000000000        28.800000000000001        2.0588154960004212     
   20.000000000000000        29.600000000000001        2.0693036310126334     
   20.000000000000000        30.400000000000002        2.0786484482841781     
   20.000000000000000        31.200000000000003        2.0860087951410127     
   20.000000000000000        32.000000000000000        2.0915706292172009     
   20.000000000000000        32.800000000000004        2.0957241218082912     
   20.000000000000000        33.600000000000001        2.0978863310848244     
   20.000000000000000        34.399999999999999        2.0996314957519324     
   20.000000000000000        35.200000000000003        2.0996032110237852     
   20.000000000000000        36.000000000000000        2.0982653709268795     
   20.000000000000000        36.800000000000004        2.0986891249575690     
   20.000000000000000        37.600000000000001        2.0977620787064000     
   20.000000000000000        38.400000000000006        2.0970025819015037     
   20.000000000000000        39.200000000000003        2.0968220457077846     
   20.000000000000000        40.000000000000000        2.0964369220307226     
   20.000000000000000        40.800000000000004        2.0969707276819149     
   20.000000000000000        41.600000000000001        2.0991795250148639     
   20.000000000000000        42.400000000000006        2.1019637154208475     
   20.000000000000000        43.200000000000003        2.1052409751424102     
   20.000000000000000        44.000000000000000        2.1091624142505396     
   20.000000000000000        44.800000000000004        2.1133341180529426     
   20.000000000000000        45.600000000000001        2.1176806242434494     
   20.000000000000000        46.400000000000006        2.1210911074050829     
   20.000000000000000        47.200000000000003        2.1264122765006812     
   20.000000000000000        48.000000000000000        2.1267905886851017     
   20.000000000000000        48.800000000000004        2.1281274784683517     
   20.000000000000000        49.600000000000001        2.1284037120184576     
   20.000000000000000        50.400000000000006        2.1255144557667953     
   20.000000000000000        51.200000000000003        2.1221451973121699     
   20.000000000000000        52.000000000000000        2.1178982534621045     
   20.000000000000000        52.800000000000004        2.1111518307077564     
   20.000000000000000        53.600000000000001        2.1036983532614020     
   20.000000000000000        54.400000000000006        2.0957958147727185     
   20.000000000000000        55.200000000000003        2.0873014163806083     
   20.000000000000000        56.000000000000000        2.0788863771720818     
   20.000000000000000        56.800000000000004        2.0714064197637558     
   20.000000000000000        57.600000000000001        2.0638591348880087     
   20.000000000000000        58.400000000000006        2.0586797916481814     
   20.000000000000000        59.200000000000003        2.0564694133395771     
   20.000000000000000        60.000000000000000        2.0522046466786468     
   20.000000000000000        60.800000000000004        2.0513406162422947     
   20.000000000000000        61.600000000000001        2.0512699470824307     
   20.000000000000000        62.400000000000006        2.0536248220707081     
   20.000000000000000        63.200000000000003        2.0569697058713809     
   20.000000000000000        64.000000000000000        2.0629434662968791     
   20.000000000000000        64.799999999999997        2.0662198395350639     
   20.000000000000000        65.600000000000009        2.0726823343414891     
   20.000000000000000        66.400000000000006        2.0790855726437010     
   20.000000000000000        67.200000000000003        2.0847657703534397     
   20.000000000000000        68.000000000000000        2.0912991635160281     
   20.000000000000000        68.799999999999997        2.0963769212996222     
   20.000000000000000        69.600000000000009        2.1021888791187537     
   20.000000000000000        70.400000000000006        2.1076408178298318     
   20.000000000000000        71.200000000000003        2.1124095003687846     
   20.000000000000000        72.000000000000000        2.1168519152107064     
   20.000000000000000        72.799999999999997        2.1209720797555356     
   20.000000000000000        73.600000000000009        2.1251521100295756     
   20.000000000000000        74.400000000000006        2.1290223150366585     
   20.000000000000000        75.200000000000003        2.1328118725271974     
   20.000000000000000        76.000000000000000        2.1372078312078298     
   20.000000000000000        76.800000000000011        2.1409763588062942     
   20.000000000000000        77.600000000000009        2.1446070272362854     
   20.000000000000000        78.400000000000006        2.1487959601737421     
   20.000000000000000        79.200000000000003        2.1526758663316796     
   20.000000000000000        80.000000000000000        2.1570318781087203     
   20.000000000000000        80.800000000000011        2.1619799302357583     
   20.000000000000000        81.600000000000009        2.1675946770234198     
   20.000000000000000        82.400000000000006        2.1739242438606223     
   20.000000000000000        83.200000000000003        2.1809632418548519     
   20.000000000000000        84.000000000000000        2.1879516228773004     
   20.000000000000000        84.800000000000011        2.1994998457718817     
   20.000000000000000        85.600000000000009        2.2068144345009535     
   20.000000000000000        86.400000000000006        2.2154532221613819     
   20.000000000000000        87.200000000000003        2.2255779952479866     
   20.000000000000000        88.000000000000000        2.2327928807403827     
   20.000000000000000        88.800000000000011        2.2418043068478752     
   20.000000000000000        89.600000000000009        2.2466117236040195     
   20.000000000000000        90.400000000000006        2.2511637377492630     
   20.000000000000000        91.200000000000003        2.2534669363567574     
   20.000000000000000        92.000000000000000        2.2532718568838908     
   20.000000000000000        92.800000000000011        2.2509872264104351     
   20.000000000000000        93.600000000000009        2.2458072692467250     
   20.000000000000000        94.400000000000006        2.2382350412012131     
   20.000000000000000        95.200000000000003        2.2287946406964192     
   20.000000000000000        96.000000000000000        2.2168540135018673     
   20.000000000000000        96.800000000000011        2.2052209409264423     
   20.000000000000000        97.600000000000009        2.1898995747929662     
   20.000000000000000        98.400000000000006        2.1761077459170526     
   20.000000000000000        99.200000000000003        2.1625548032752993     
   20.000000000000000        100.00000000000000        2.1496624764226056     
   20.000000000000000        100.80000000000001        2.1369664572839482     
   20.000000000000000        101.60000000000001        2.1258690129064961     
   20.000000000000000        102.40000000000001        2.1165898180836824     

   20.800000000000001       0.80000000000000004        2.1100041371617597     
   20.800000000000001        1.6000000000000001        2.1037279779598723     
   20.800000000000001        2.4000000000000004        2.1017800364240444     
   20.800000000000001        3.2000000000000002        2.1001268937475674     
   20.800000000000001        4.0000000000000000        2.0994122282778043     
   20.800000000000001        4.8000000000000007        2.1000118029835204     
   20.800000000000001        5.6000000000000005        2.0986393429817509     
   20.800000000000001        6.4000000000000004        2.0991685659598605     
   20.800000000000001        7.2000000000000002        2.0997255209892551     
   20.800000000000001        8.0000000000000000        2.0980145165946529     
   20.800000000000001        8.8000000000000007        2.0958162649984033     
   20.800000000000001        9.6000000000000014        2.0917056840140238     
   20.800000000000001        10.400000000000000        2.0862513635700495     
   20.800000000000001        11.200000000000001        2.0783798939167717     
   20.800000000000001        12.000000000000000        2.0696040618864400     
   20.800000000000001        12.800000000000001        2.0592427196108356     
   20.800000000000001        13.600000000000001        2.0479002723413662     
   20.800000000000001        14.400000000000000        2.0351634775012126     
   20.800000000000001        15.200000000000001        2.0228948484238072     
   20.800000000000001        16.000000000000000        2.0110884517789853     
   20.800000000000001        16.800000000000001        1.9984163012966467     
   20.800000000000001        17.600000000000001        1.9898571234327584     
   20.800000000000001        18.400000000000002        1.9809667668267494     
   20.800000000000001        19.200000000000003        1.9746360876089559     
   20.800000000000001        20.000000000000000        1.9707279592147422     
   20.800000000000001        20.800000000000001        1.9697395017952610     
   20.800000000000001        21.600000000000001        1.9714895026084642     
   20.800000000000001        22.400000000000002        1.9764210622701144     
   20.800000000000001        23.200000000000003        1.9824022105499934     
   20.800000000000001        24.000000000000000        1.9905784342387336     
   20.800000000000001        24.800000000000001        2.0018721976888436     
   20.800000000000001        25.600000000000001        2.0138537905516483     
   20.800000000000001        26.400000000000002        2.0263576237769674     
   20.800000000000001        27.200000000000003        2.0389463041614833     
   20.800000000000001        28.000000000000000        2.0510014078708827     
   20.800000000000001        28.800000000000001        2.0620938219873968     
   20.800000000000001        29.600000000000001        2.0716926333681189     
   20.800000000000001        30.400000000000002        2.0807173743197493     
   20.800000000000001        31.200000000000003        2.0876602299014304     
   20.800000000000001        32.000000000000000        2.0946814693251117     
   20.800000000000001        32.800000000000004        2.0977565699597833     
   20.800000000000001        33.600000000000001        2.1007983373032806     
   20.800000000000001        34.399999999999999        2.1025384623705423     
   20.800000000000001        35.200000000000003        2.1035201104078052     
   20.800000000000001        36.000000000000000        2.1031535524778553     
   20.800000000000001        36.800000000000004        2.1025056253433827     
   20.800000000000001        37.600000000000001        2.1016503840243264     
   20.800000000000001        38.400000000000006        2.1005895985039404     
   20.800000000000001        39.200000000000003        2.1003692459439711     
   20.800000000000001        40.000000000000000        2.1006217873099646     
   20.800000000000001        40.800000000000004        2.1008881673062527     
   20.800000000000001        41.600000000000001        2.1023162697609474     
   20.800000000000001        42.400000000000006        2.1040203408692024     
   20.800000000000001        43.200000000000003        2.1062855664167981     
   20.800000000000001        44.000000000000000        2.1092763312630640     
   20.800000000000001        44.800000000000004        2.1122749610982132     
   20.800000000000001        45.600000000000001        2.1141702623388152     
   20.800000000000001        46.400000000000006        2.1158931471739448     
   20.800000000000001        47.200000000000003        2.1170213727901777     
   20.800000000000001        48.000000000000000        2.1173388618130633     
   20.800000000000001        48.800000000000004        2.1164804509607076     
   20.800000000000001        49.600000000000001        2.1139312395533132     
   20.800000000000001        50.400000000000006        2.1100766279538652     
   20.800000000000001        51.200000000000003        2.1057130529550490     
   20.800000000000001        52.000000000000000        2.0995079143768707     
   20.800000000000001        52.800000000000004        2.0921753439223374     
   20.800000000000001        53.600000000000001        2.0844371607270511     
   20.800000000000001        54.400000000000006        2.0762153330591828     
   20.800000000000001        55.200000000000003        2.0673454954621593     
   20.800000000000001        56.000000000000000        2.0591782709720299     
   20.800000000000001        56.800000000000004        2.0522540153294280     
   20.800000000000001        57.600000000000001        2.0451567300356035     
   20.800000000000001        58.400000000000006        2.0405778319644026     
   20.800000000000001        59.200000000000003        2.0378225456043451     
   20.800000000000001        60.000000000000000        2.0363869640344272     
   20.800000000000001        60.800000000000004        2.0367045757808180     
   20.800000000000001        61.600000000000001        2.0412000102115599     
   20.800000000000001        62.400000000000006        2.0430931947821263     
   20.800000000000001        63.200000000000003        2.0482092915301737     
   20.800000000000001        64.000000000000000        2.0540133793754909     
   20.800000000000001        64.799999999999997        2.0603616859316753     
   20.800000000000001        65.600000000000009        2.0677987079632674     
   20.800000000000001        66.400000000000006        2.0751135707888397     
   20.800000000000001        67.200000000000003        2.0811851930486012     
   20.800000000000001        68.000000000000000        2.0887163476932402     
   20.800000000000001        68.799999999999997        2.0947035524196838     
   20.800000000000001        69.600000000000009        2.1007978747662550     
   20.800000000000001        70.400000000000006        2.1063359372605670     
   20.800000000000001        71.200000000000003        2.1105622392213332     
   20.800000000000001        72.000000000000000        2.1145644888701911     
   20.800000000000001        72.799999999999997        2.1177958572440168     
   20.800000000000001        73.600000000000009        2.1212006891934987     
   20.800000000000001        74.400000000000006        2.1237031144068692     
   20.800000000000001        75.200000000000003        2.1262013589029625     
   20.800000000000001        76.000000000000000        2.1290528605187085     
   20.800000000000001        76.800000000000011        2.1288752845670253     
   20.800000000000001        77.600000000000009        2.1347573306228096     
   20.800000000000001        78.400000000000006        2.1381724060017593     
   20.800000000000001        79.200000000000003        2.1413141638725905     
   20.800000000000001        80.000000000000000        2.1451677749075801     
   20.800000000000001        80.800000000000011        2.1501189590953644     
   20.800000000000001        81.600000000000009        2.1560513313211791     
   20.800000000000001        82.400000000000006        2.1628258927246264     
   20.800000000000001        83.200000000000003        2.1706388813703512     
   20.800000000000001        84.000000000000000        2.1796575184732019     
   20.800000000000001        84.800000000000011        2.1884024658317531     
   20.800000000000001        85.600000000000009        2.1987007596980659     
   20.800000000000001        86.400000000000006        2.2092905306038495     
   20.800000000000001        87.200000000000003        2.2170611791295300     
   20.800000000000001        88.000000000000000        2.2285588421651634     
   20.800000000000001        88.800000000000011        2.2373175567417847     
   20.800000000000001        89.600000000000009        2.2439112081619159     
   20.800000000000001        90.400000000000006        2.2488002690195845     
   20.800000000000001        91.200000000000003        2.2525788114592924     
   20.800000000000001        92.000000000000000        2.2518128570797393     
   20.800000000000001        92.800000000000011        2.2496699058644141     
   20.800000000000001        93.600000000000009        2.2448835254598563     
   20.800000000000001        94.400000000000006        2.2373622874651242     
   20.800000000000001        95.200000000000003        2.2279105067367206     
   20.800000000000001        96.000000000000000        2.2154649477126922     
   20.800000000000001        96.800000000000011        2.2040330216007944     
   20.800000000000001        97.600000000000009        2.1892568212483154     
   20.800000000000001        98.400000000000006        2.1752889996231346     
   20.800000000000001        99.200000000000003        2.1598140286129319     
   20.800000000000001        100.00000000000000        2.1491039426063678     
   20.800000000000001        100.80000000000001        2.1366117944854941     
   20.800000000000001        101.60000000000001        2.1250656754519044     
   20.800000000000001        102.40000000000001        2.1177456426799273     

   21.600000000000001       0.80000000000000004        2.1075437178441918     
   21.600000000000001        1.6000000000000001        2.1038915395480373     
   21.600000000000001        2.4000000000000004        2.1008954320274023     
   21.600000000000001        3.2000000000000002        2.0986917564022654     
   21.600000000000001        4.0000000000000000        2.0990933015564734     
   21.600000000000001        4.8000000000000007        2.0979004395214220     
   21.600000000000001        5.6000000000000005        2.0995811433829057     
   21.600000000000001        6.4000000000000004        2.0995920932642567     
   21.600000000000001        7.2000000000000002        2.0989343035284151     
   21.600000000000001        8.0000000000000000        2.0987984395892569     
   21.600000000000001        8.8000000000000007        2.0965904080548556     
   21.600000000000001        9.6000000000000014        2.0938095979192144     
   21.600000000000001        10.400000000000000        2.0889295270985686     
   21.600000000000001        11.200000000000001        2.0824095406046208     
   21.600000000000001        12.000000000000000        2.0729852338258512     
   21.600000000000001        12.800000000000001        2.0645790640675368     
   21.600000000000001        13.600000000000001        2.0545066019931819     
   21.600000000000001        14.400000000000000        2.0434873378706531     
   21.600000000000001        15.200000000000001        2.0321596939496307     
   21.600000000000001        16.000000000000000        2.0210625267058129     
   21.600000000000001        16.800000000000001        2.0106580930468478     
   21.600000000000001        17.600000000000001        2.0012884569668934     
   21.600000000000001        18.400000000000002        1.9933481590791784     
   21.600000000000001        19.200000000000003        1.9876094643560083     
   21.600000000000001        20.000000000000000        1.9841088394808890     
   21.600000000000001        20.800000000000001        1.9826487974918510     
   21.600000000000001        21.600000000000001        1.9853606682767508     
   21.600000000000001        22.400000000000002        1.9882434348191644     
   21.600000000000001        23.200000000000003        1.9941016012177970     
   21.600000000000001        24.000000000000000        2.0012551573385933     
   21.600000000000001        24.800000000000001        2.0116672876847774     
   21.600000000000001        25.600000000000001        2.0226120493756583     
   21.600000000000001        26.400000000000002        2.0336672875864195     
   21.600000000000001        27.200000000000003        2.0457265723387330     
   21.600000000000001        28.000000000000000        2.0558100397205030     
   21.600000000000001        28.800000000000001        2.0663843357904503     
   21.600000000000001        29.600000000000001        2.0723858561326054     
   21.600000000000001        30.400000000000002        2.0839175506546455     
   21.600000000000001        31.200000000000003        2.0906688142079175     
   21.600000000000001        32.000000000000000        2.0969350560313904     
   21.600000000000001        32.800000000000004        2.1009751554831610     
   21.600000000000001        33.600000000000001        2.1031554920610258     
   21.600000000000001        34.399999999999999        2.1047052632318519     
   21.600000000000001        35.200000000000003        2.1075012156556494     
   21.600000000000001        36.000000000000000        2.1083517616832763     
   21.600000000000001        36.800000000000004        2.1087027517819155     
   21.600000000000001        37.600000000000001        2.1078249609692516     
   21.600000000000001        38.400000000000006        2.1072839405148573     
   21.600000000000001        39.200000000000003        2.1065221700197743     
   21.600000000000001        40.000000000000000        2.1088809440175469     
   21.600000000000001        40.800000000000004        2.1074421027477794     
   21.600000000000001        41.600000000000001        2.1083183370543979     
   21.600000000000001        42.400000000000006        2.1088782387496336     
   21.600000000000001        43.200000000000003        2.1096417455707299     
   21.600000000000001        44.000000000000000        2.1109548958939244     
   21.600000000000001        44.800000000000004        2.1124754560582519     
   21.600000000000001        45.600000000000001        2.1132160535811102     
   21.600000000000001        46.400000000000006        2.1115357278394318     
   21.600000000000001        47.200000000000003        2.1127329241008037     
   21.600000000000001        48.000000000000000        2.1101581209338574     
   21.600000000000001        48.800000000000004        2.1069760158224229     
   21.600000000000001        49.600000000000001        2.1028738636404634     
   21.600000000000001        50.400000000000006        2.0975395106592503     
   21.600000000000001        51.200000000000003        2.0909683150166276     
   21.600000000000001        52.000000000000000        2.0824453577824160     
   21.600000000000001        52.800000000000004        2.0747278700722731     
   21.600000000000001        53.600000000000001        2.0667722844878322     
   21.600000000000001        54.400000000000006        2.0568476617379630     
   21.600000000000001        55.200000000000003        2.0478593532163991     
   21.600000000000001        56.000000000000000        2.0395759327579399     
   21.600000000000001        56.800000000000004        2.0342524093766072     
   21.600000000000001        57.600000000000001        2.0279041820862309     
   21.600000000000001        58.400000000000006        2.0229855447004468     
   21.600000000000001        59.200000000000003        2.0208502216596353     
   21.600000000000001        60.000000000000000        2.0206319140317062     
   21.600000000000001        60.800000000000004        2.0221126766379158     
   21.600000000000001        61.600000000000001        2.0243638625021605     
   21.600000000000001        62.400000000000006        2.0319107981616686     
   21.600000000000001        63.200000000000003        2.0384921009905752     
   21.600000000000001        64.000000000000000        2.0456844860975445     
   21.600000000000001        64.799999999999997        2.0533317266734077     
   21.600000000000001        65.600000000000009        2.0630518374990245     
   21.600000000000001        66.400000000000006        2.0699411807053325     
   21.600000000000001        67.200000000000003        2.0791124638749623     
   21.600000000000001        68.000000000000000        2.0863152985857933     
   21.600000000000001        68.799999999999997        2.0938369391577463     
   21.600000000000001        69.600000000000009        2.0994759499122484     
   21.600000000000001        70.400000000000006        2.1034782167666841     
   21.600000000000001        71.200000000000003        2.1077268115644876     
   21.600000000000001        72.000000000000000        2.1126309481340235     
   21.600000000000001        72.799999999999997        2.1151815951103052     
   21.600000000000001        73.600000000000009        2.1182226331462322     
   21.600000000000001        74.400000000000006        2.1189074758942601     
   21.600000000000001        75.200000000000003        2.1206595490648117     
   21.600000000000001        76.000000000000000        2.1220064761107666     
   21.600000000000001        76.800000000000011        2.1232806738617569     
   21.600000000000001        77.600000000000009        2.1255731313256456     
   21.600000000000001        78.400000000000006        2.1280892346451163     
   21.600000000000001        79.200000000000003        2.1293423220083780     
   21.600000000000001        80.000000000000000        2.1337701905278408     
   21.600000000000001        80.800000000000011        2.1388694850173366     
   21.600000000000001        81.600000000000009        2.1448829601549457     
   21.600000000000001        82.400000000000006        2.1519267980832182     
   21.600000000000001        83.200000000000003        2.1603475134691421     
   21.600000000000001        84.000000000000000        2.1701338900968903     
   21.600000000000001        84.800000000000011        2.1796333140048540     
   21.600000000000001        85.600000000000009        2.1904723544692728     
   21.600000000000001        86.400000000000006        2.2013213930612787     
   21.600000000000001        87.200000000000003        2.2120485974736845     
   21.600000000000001        88.000000000000000        2.2221166306591491     
   21.600000000000001        88.800000000000011        2.2309738307500577     
   21.600000000000001        89.600000000000009        2.2379396951078130     
   21.600000000000001        90.400000000000006        2.2436435316723187     
   21.600000000000001        91.200000000000003        2.2474521919564410     
   21.600000000000001        92.000000000000000        2.2479332784611428     
   21.600000000000001        92.800000000000011        2.2454835593691320     
   21.600000000000001        93.600000000000009        2.2416527079306947     
   21.600000000000001        94.400000000000006        2.2337910038703206     
   21.600000000000001        95.200000000000003        2.2248765978094514     
   21.600000000000001        96.000000000000000        2.2131070078049548     
   21.600000000000001        96.800000000000011        2.2008772665882765     
   21.600000000000001        97.600000000000009        2.1866111959921581     
   21.600000000000001        98.400000000000006        2.1729869794766157     
   21.600000000000001        99.200000000000003        2.1599897658984375     
   21.600000000000001        100.00000000000000        2.1460752974946957     
   21.600000000000001        100.80000000000001        2.1347054151282707     
   21.600000000000001        101.60000000000001        2.1236947212971020     
   21.600000000000001        102.40000000000001        2.1144063397897961     

   22.400000000000002       0.80000000000000004        2.1070531911372150     
   22.400000000000002        1.6000000000000001        2.1033257040281184     
   22.400000000000002        2.4000000000000004        2.0999292947013126     
   22.400000000000002        3.2000000000000002        2.0979796691035069     
   22.400000000000002        4.0000000000000000        2.0984147889967879     
   22.400000000000002        4.8000000000000007        2.0957447032021719     
   22.400000000000002        5.6000000000000005        2.0998641076605735     
   22.400000000000002        6.4000000000000004        2.0999859605956477     
   22.400000000000002        7.2000000000000002        2.0999663955968106     
   22.400000000000002        8.0000000000000000        2.0997807416720660     
   22.400000000000002        8.8000000000000007        2.0987993740579993     
   22.400000000000002        9.6000000000000014        2.0961865886234765     
   22.400000000000002        10.400000000000000        2.0924770042157839     
   22.400000000000002        11.200000000000001        2.0870201843917395     
   22.400000000000002        12.000000000000000        2.0787253889163835     
   22.400000000000002        12.800000000000001        2.0701736817114180     
   22.400000000000002        13.600000000000001        2.0610776913660485     
   22.400000000000002        14.400000000000000        2.0526214579159028     
   22.400000000000002        15.200000000000001        2.0417387078579865     
   22.400000000000002        16.000000000000000        2.0323937553482021     
   22.400000000000002        16.800000000000001        2.0227681801109489     
   22.400000000000002        17.600000000000001        2.0143478349742829     
   22.400000000000002        18.400000000000002        2.0067987244419565     
   22.400000000000002        19.200000000000003        2.0020482335689307     
   22.400000000000002        20.000000000000000        1.9991742691856820     
   22.400000000000002        20.800000000000001        1.9980926305687241     
   22.400000000000002        21.600000000000001        1.9985143851710181     
   22.400000000000002        22.400000000000002        2.0013353386781154     
   22.400000000000002        23.200000000000003        2.0072086566345795     
   22.400000000000002        24.000000000000000        2.0144813195434264     
   22.400000000000002        24.800000000000001        2.0220384155465330     
   22.400000000000002        25.600000000000001        2.0313542957645723     
   22.400000000000002        26.400000000000002        2.0407847465247309     
   22.400000000000002        27.200000000000003        2.0523662960281803     
   22.400000000000002        28.000000000000000        2.0617842821426002     
   22.400000000000002        28.800000000000001        2.0700571010475342     
   22.400000000000002        29.600000000000001        2.0787992205826553     
   22.400000000000002        30.400000000000002        2.0867892244293818     
   22.400000000000002        31.200000000000003        2.0935609517252058     
   22.400000000000002        32.000000000000000        2.0996523829717382     
   22.400000000000002        32.800000000000004        2.1031030483443880     
   22.400000000000002        33.600000000000001        2.1067071146713543     
   22.400000000000002        34.399999999999999        2.1094282197232226     
   22.400000000000002        35.200000000000003        2.1118068385233570     
   22.400000000000002        36.000000000000000        2.1135592069142364     
   22.400000000000002        36.800000000000004        2.1151050861017326     
   22.400000000000002        37.600000000000001        2.1152541453859373     
   22.400000000000002        38.400000000000006        2.1158831863618914     
   22.400000000000002        39.200000000000003        2.1156667031478009     
   22.400000000000002        40.000000000000000        2.1158547922600421     
   22.400000000000002        40.800000000000004        2.1139942394232336     
   22.400000000000002        41.600000000000001        2.1163894471339164     
   22.400000000000002        42.400000000000006        2.1165051427279362     
   22.400000000000002        43.200000000000003        2.1147649433834350     
   22.400000000000002        44.000000000000000        2.1155262399917865     
   22.400000000000002        44.800000000000004        2.1150899866168684     
   22.400000000000002        45.600000000000001        2.1137614282571824     
   22.400000000000002        46.400000000000006        2.1120710674555063     
   22.400000000000002        47.200000000000003        2.1093285666729709     
   22.400000000000002        48.000000000000000        2.1052520677385194     
   22.400000000000002        48.800000000000004        2.1001048350401286     
   22.400000000000002        49.600000000000001        2.0942071446434412     
   22.400000000000002        50.400000000000006        2.0872837431850200     
   22.400000000000002        51.200000000000003        2.0785686984364107     
   22.400000000000002        52.000000000000000        2.0693568240174933     
   22.400000000000002        52.800000000000004        2.0593507224981904     
   22.400000000000002        53.600000000000001        2.0493059237439741     
   22.400000000000002        54.400000000000006        2.0395276529152140     
   22.400000000000002        55.200000000000003        2.0315247166647490     
   22.400000000000002        56.000000000000000        2.0220410678855099     
   22.400000000000002        56.800000000000004        2.0148079452132222     
   22.400000000000002        57.600000000000001        2.0100547870147025     
   22.400000000000002        58.400000000000006        2.0049102814649613     
   22.400000000000002        59.200000000000003        2.0038383962312669     
   22.400000000000002        60.000000000000000        2.0053608208548681     
   22.400000000000002        60.800000000000004        2.0086454479968956     
   22.400000000000002        61.600000000000001        2.0133614410898639     
   22.400000000000002        62.400000000000006        2.0202221946992815     
   22.400000000000002        63.200000000000003        2.0281266176770738     
   22.400000000000002        64.000000000000000        2.0371907886447551     
   22.400000000000002        64.799999999999997        2.0464740010347309     
   22.400000000000002        65.600000000000009        2.0577425538497298     
   22.400000000000002        66.400000000000006        2.0660281830970044     
   22.400000000000002        67.200000000000003        2.0752017017249109     
   22.400000000000002        68.000000000000000        2.0840244412722493     
   22.400000000000002        68.799999999999997        2.0921920668204419     
   22.400000000000002        69.600000000000009        2.0987186017410822     
   22.400000000000002        70.400000000000006        2.1034030159705059     
   22.400000000000002        71.200000000000003        2.1078431855278450     
   22.400000000000002        72.000000000000000        2.1110138199213440     
   22.400000000000002        72.799999999999997        2.1127734528050310     
   22.400000000000002        73.600000000000009        2.1144175193665586     
   22.400000000000002        74.400000000000006        2.1148861900866578     
   22.400000000000002        75.200000000000003        2.1152371681840108     
   22.400000000000002        76.000000000000000        2.1146870190727358     
   22.400000000000002        76.800000000000011        2.1164108869717211     
   22.400000000000002        77.600000000000009        2.1174358934444020     
   22.400000000000002        78.400000000000006        2.1192757007361296     
   22.400000000000002        79.200000000000003        2.1213162524303444     
   22.400000000000002        80.000000000000000        2.1243361447925393     
   22.400000000000002        80.800000000000011        2.1291353311451187     
   22.400000000000002        81.600000000000009        2.1344745369154068     
   22.400000000000002        82.400000000000006        2.1415370762257000     
   22.400000000000002        83.200000000000003        2.1502908219175945     
   22.400000000000002        84.000000000000000        2.1593039419305646     
   22.400000000000002        84.800000000000011        2.1701662313845693     
   22.400000000000002        85.600000000000009        2.1809050476570331     
   22.400000000000002        86.400000000000006        2.1915884456154751     
   22.400000000000002        87.200000000000003        2.2038457815472374     
   22.400000000000002        88.000000000000000        2.2138806159915498     
   22.400000000000002        88.800000000000011        2.2241665739044314     
   22.400000000000002        89.600000000000009        2.2305919826697300     
   22.400000000000002        90.400000000000006        2.2358034544452372     
   22.400000000000002        91.200000000000003        2.2409289373044969     
   22.400000000000002        92.000000000000000        2.2417277194794956     
   22.400000000000002        92.800000000000011        2.2394661900386064     
   22.400000000000002        93.600000000000009        2.2346884066334569     
   22.400000000000002        94.400000000000006        2.2285993979325691     
   22.400000000000002        95.200000000000003        2.2193371768024122     
   22.400000000000002        96.000000000000000        2.2084522025809168     
   22.400000000000002        96.800000000000011        2.1961303498139713     
   22.400000000000002        97.600000000000009        2.1827391254976791     
   22.400000000000002        98.400000000000006        2.1695769720433025     
   22.400000000000002        99.200000000000003        2.1560574880961942     
   22.400000000000002        100.00000000000000        2.1435247430369260     
   22.400000000000002        100.80000000000001        2.1318292835746044     
   22.400000000000002        101.60000000000001        2.1213432841560471     
   22.400000000000002        102.40000000000001        2.1128092577889248     

   23.200000000000003       0.80000000000000004        2.1058385552684529     
   23.200000000000003        1.6000000000000001        2.1022831727227307     
   23.200000000000003        2.4000000000000004        2.0987850113368132     
   23.200000000000003        3.2000000000000002        2.0997967279147378     
   23.200000000000003        4.0000000000000000        2.0976046373254986     
   23.200000000000003        4.8000000000000007        2.0996881829900933     
   23.200000000000003        5.6000000000000005        2.0988700891041194     
   23.200000000000003        6.4000000000000004        2.1004326562231967     
   23.200000000000003        7.2000000000000002        2.1008404127405678     
   23.200000000000003        8.0000000000000000        2.1011759034829742     
   23.200000000000003        8.8000000000000007        2.1004562931444326     
   23.200000000000003        9.6000000000000014        2.0983451932043349     
   23.200000000000003        10.400000000000000        2.0957192174213035     
   23.200000000000003        11.200000000000001        2.0913599269742531     
   23.200000000000003        12.000000000000000        2.0856587446297810     
   23.200000000000003        12.800000000000001        2.0783748501839661     
   23.200000000000003        13.600000000000001        2.0706034159765907     
   23.200000000000003        14.400000000000000        2.0628598546662822     
   23.200000000000003        15.200000000000001        2.0534986549624805     
   23.200000000000003        16.000000000000000        2.0441991743987140     
   23.200000000000003        16.800000000000001        2.0353853267144051     
   23.200000000000003        17.600000000000001        2.0281884145129867     
   23.200000000000003        18.400000000000002        2.0220823922126625     
   23.200000000000003        19.200000000000003        2.0175858306772856     
   23.200000000000003        20.000000000000000        2.0136129818415789     
   23.200000000000003        20.800000000000001        2.0088644797535586     
   23.200000000000003        21.600000000000001        2.0139946325356055     
   23.200000000000003        22.400000000000002        2.0158656119536595     
   23.200000000000003        23.200000000000003        2.0201360152641588     
   23.200000000000003        24.000000000000000        2.0243848534269064     
   23.200000000000003        24.800000000000001        2.0323064352942528     
   23.200000000000003        25.600000000000001        2.0403022785118057     
   23.200000000000003        26.400000000000002        2.0484908847254300     
   23.200000000000003        27.200000000000003        2.0563505240374322     
   23.200000000000003        28.000000000000000        2.0650055495464339     
   23.200000000000003        28.800000000000001        2.0735532188856918     
   23.200000000000003        29.600000000000001        2.0816473264587518     
   23.200000000000003        30.400000000000002        2.0883457088772830     
   23.200000000000003        31.200000000000003        2.0959159583043108     
   23.200000000000003        32.000000000000000        2.1011778031782429     
   23.200000000000003        32.800000000000004        2.1053114949109739     
   23.200000000000003        33.600000000000001        2.1112198271332714     
   23.200000000000003        34.399999999999999        2.1148886121860535     
   23.200000000000003        35.200000000000003        2.1170796619587664     
   23.200000000000003        36.000000000000000        2.1181752656339055     
   23.200000000000003        36.800000000000004        2.1223978906831125     
   23.200000000000003        37.600000000000001        2.1235570108355977     
   23.200000000000003        38.400000000000006        2.1243997559221186     
   23.200000000000003        39.200000000000003        2.1251839470650160     
   23.200000000000003        40.000000000000000        2.1262600731377352     
   23.200000000000003        40.800000000000004        2.1260448195779160     
   23.200000000000003        41.600000000000001        2.1265150020081487     
   23.200000000000003        42.400000000000006        2.1260169002626199     
   23.200000000000003        43.200000000000003        2.1245542427626867     
   23.200000000000003        44.000000000000000        2.1228060395614086     
   23.200000000000003        44.800000000000004        2.1203651460647817     
   23.200000000000003        45.600000000000001        2.1172749666957462     
   23.200000000000003        46.400000000000006        2.1135434988664601     
   23.200000000000003        47.200000000000003        2.1087475768226236     
   23.200000000000003        48.000000000000000        2.1029594909467551     
   23.200000000000003        48.800000000000004        2.0958440122053923     
   23.200000000000003        49.600000000000001        2.0876016973600549     
   23.200000000000003        50.400000000000006        2.0777833452576182     
   23.200000000000003        51.200000000000003        2.0693329646361196     
   23.200000000000003        52.000000000000000        2.0571448077879744     
   23.200000000000003        52.800000000000004        2.0465870853707311     
   23.200000000000003        53.600000000000001        2.0345919740197211     
   23.200000000000003        54.400000000000006        2.0242699198137060     
   23.200000000000003        55.200000000000003        2.0122506073453970     
   23.200000000000003        56.000000000000000        2.0053562252163264     
   23.200000000000003        56.800000000000004        1.9976364849903228     
   23.200000000000003        57.600000000000001        1.9931959782257982     
   23.200000000000003        58.400000000000006        1.9899260004421040     
   23.200000000000003        59.200000000000003        1.9894286188572929     
   23.200000000000003        60.000000000000000        1.9908804674343921     
   23.200000000000003        60.800000000000004        1.9949005077632314     
   23.200000000000003        61.600000000000001        2.0007435438938423     
   23.200000000000003        62.400000000000006        2.0081874951443974     
   23.200000000000003        63.200000000000003        2.0168147300030626     
   23.200000000000003        64.000000000000000        2.0285009198672994     
   23.200000000000003        64.799999999999997        2.0397124456918592     
   23.200000000000003        65.600000000000009        2.0510214031545932     
   23.200000000000003        66.400000000000006        2.0618733904356725     
   23.200000000000003        67.200000000000003        2.0724336319769252     
   23.200000000000003        68.000000000000000        2.0852693455002700     
   23.200000000000003        68.799999999999997        2.0908684609578629     
   23.200000000000003        69.600000000000009        2.0997174659233764     
   23.200000000000003        70.400000000000006        2.1030458144568871     
   23.200000000000003        71.200000000000003        2.1069825954330770     
   23.200000000000003        72.000000000000000        2.1105194729278649     
   23.200000000000003        72.799999999999997        2.1114132318642564     
   23.200000000000003        73.600000000000009        2.1126082988078263     
   23.200000000000003        74.400000000000006        2.1129828255827667     
   23.200000000000003        75.200000000000003        2.1123262597312604     
   23.200000000000003        76.000000000000000        2.1125179320529313     
   23.200000000000003        76.800000000000011        2.1103604639625346     
   23.200000000000003        77.600000000000009        2.1110159755428546     
   23.200000000000003        78.400000000000006        2.1114710874658540     
   23.200000000000003        79.200000000000003        2.1124740263651223     
   23.200000000000003        80.000000000000000        2.1158003623579020     
   23.200000000000003        80.800000000000011        2.1197659200350727     
   23.200000000000003        81.600000000000009        2.1249845084361114     
   23.200000000000003        82.400000000000006        2.1311528427040418     
   23.200000000000003        83.200000000000003        2.1398921792371071     
   23.200000000000003        84.000000000000000        2.1493666016060504     
   23.200000000000003        84.800000000000011        2.1598545701537106     
   23.200000000000003        85.600000000000009        2.1715806898630103     
   23.200000000000003        86.400000000000006        2.1825644698018607     
   23.200000000000003        87.200000000000003        2.1936439796651284     
   23.200000000000003        88.000000000000000        2.2042220599392031     
   23.200000000000003        88.800000000000011        2.2133072371209690     
   23.200000000000003        89.600000000000009        2.2219690603030822     
   23.200000000000003        90.400000000000006        2.2281058818949884     
   23.200000000000003        91.200000000000003        2.2317227250668141     
   23.200000000000003        92.000000000000000        2.2327940581132837     
   23.200000000000003        92.800000000000011        2.2304099853190911     
   23.200000000000003        93.600000000000009        2.2278924921839285     
   23.200000000000003        94.400000000000006        2.2203213424728436     
   23.200000000000003        95.200000000000003        2.2115533718002527     
   23.200000000000003        96.000000000000000        2.2008574471608249     
   23.200000000000003        96.800000000000011        2.1891690624548872     
   23.200000000000003        97.600000000000009        2.1764768414111346     
   23.200000000000003        98.400000000000006        2.1638285042874177     
   23.200000000000003        99.200000000000003        2.1514061668404905     
   23.200000000000003        100.00000000000000        2.1393445419977897     
   23.200000000000003        100.80000000000001        2.1284408115168705     
   23.200000000000003        101.60000000000001        2.1202799263795611     
   23.200000000000003        102.40000000000001        2.1117259328537203     

   24.000000000000000       0.80000000000000004        2.1049380748529427     
   24.000000000000000        1.6000000000000001        2.1008702142829843     
   24.000000000000000        2.4000000000000004        2.0979918069574413     
   24.000000000000000        3.2000000000000002        2.0962415223545450     
   24.000000000000000        4.0000000000000000        2.0987352352991806     
   24.000000000000000        4.8000000000000007        2.0997984565481080     
   24.000000000000000        5.6000000000000005        2.0996958037843969     
   24.000000000000000        6.4000000000000004        2.1015057680272617     
   24.000000000000000        7.2000000000000002        2.1024936579819533     
   24.000000000000000        8.0000000000000000        2.1028986917367067     
   24.000000000000000        8.8000000000000007        2.1024712462248001     
   24.000000000000000        9.6000000000000014        2.1011743915948138     
   24.000000000000000        10.400000000000000        2.0990853375052545     
   24.000000000000000        11.200000000000001        2.0959349209223679     
   24.000000000000000        12.000000000000000        2.0907235310741963     
   24.000000000000000        12.800000000000001        2.0857002276558076     
   24.000000000000000        13.600000000000001        2.0780269563046003     
   24.000000000000000        14.400000000000000        2.0724962345511693     
   24.000000000000000        15.200000000000001        2.0646301403962650     
   24.000000000000000        16.000000000000000        2.0566973366434831     
   24.000000000000000        16.800000000000001        2.0492480426005755     
   24.000000000000000        17.600000000000001        2.0425086508475756     
   24.000000000000000        18.400000000000002        2.0372893845163320     
   24.000000000000000        19.200000000000003        2.0315584593125742     
   24.000000000000000        20.000000000000000        2.0294834070654031     
   24.000000000000000        20.800000000000001        2.0283129723441320     
   24.000000000000000        21.600000000000001        2.0284877686757006     
   24.000000000000000        22.400000000000002        2.0290122305184468     
   24.000000000000000        23.200000000000003        2.0318058983833458     
   24.000000000000000        24.000000000000000        2.0361728993133350     
   24.000000000000000        24.800000000000001        2.0414753526581277     
   24.000000000000000        25.600000000000001        2.0476861350768276     
   24.000000000000000        26.400000000000002        2.0547151344652796     
   24.000000000000000        27.200000000000003        2.0604578708698615     
   24.000000000000000        28.000000000000000        2.0692646237194543     
   24.000000000000000        28.800000000000001        2.0783172203404119     
   24.000000000000000        29.600000000000001        2.0841958879204543     
   24.000000000000000        30.400000000000002        2.0908101243606656     
   24.000000000000000        31.200000000000003        2.0975333638234637     
   24.000000000000000        32.000000000000000        2.1037841115490172     
   24.000000000000000        32.800000000000004        2.1106287827693508     
   24.000000000000000        33.600000000000001        2.1144168173378026     
   24.000000000000000        34.399999999999999        2.1191780574340244     
   24.000000000000000        35.200000000000003        2.1228754643606407     
   24.000000000000000        36.000000000000000        2.1285240722335228     
   24.000000000000000        36.800000000000004        2.1305969051632663     
   24.000000000000000        37.600000000000001        2.1321505896385151     
   24.000000000000000        38.400000000000006        2.1351361855268367     
   24.000000000000000        39.200000000000003        2.1364790520854098     
   24.000000000000000        40.000000000000000        2.1378728204963564     
   24.000000000000000        40.800000000000004        2.1383766428297286     
   24.000000000000000        41.600000000000001        2.1379655065050365     
   24.000000000000000        42.400000000000006        2.1373807757978849     
   24.000000000000000        43.200000000000003        2.1370451899573930     
   24.000000000000000        44.000000000000000        2.1322954099296627     
   24.000000000000000        44.800000000000004        2.1285072537016765     
   24.000000000000000        45.600000000000001        2.1237228961052015     
   24.000000000000000        46.400000000000006        2.1184936668987877     
   24.000000000000000        47.200000000000003        2.1111415749899676     
   24.000000000000000        48.000000000000000        2.1041720227869711     
   24.000000000000000        48.800000000000004        2.0940340792907541     
   24.000000000000000        49.600000000000001        2.0834466529639268     
   24.000000000000000        50.400000000000006        2.0731158996204431     
   24.000000000000000        51.200000000000003        2.0605211008934874     
   24.000000000000000        52.000000000000000        2.0481876329924891     
   24.000000000000000        52.800000000000004        2.0372152849701606     
   24.000000000000000        53.600000000000001        2.0229513486466892     
   24.000000000000000        54.400000000000006        2.0112810712514482     
   24.000000000000000        55.200000000000003        2.0000804961729539     
   24.000000000000000        56.000000000000000        1.9915662610021916     
   24.000000000000000        56.800000000000004        1.9837175345702600     
   24.000000000000000        57.600000000000001        1.9782351398603308     
   24.000000000000000        58.400000000000006        1.9750214591918649     
   24.000000000000000        59.200000000000003        1.9747422364084266     
   24.000000000000000        60.000000000000000        1.9765595291607718     
   24.000000000000000        60.800000000000004        1.9818249840364603     
   24.000000000000000        61.600000000000001        1.9888949419028907     
   24.000000000000000        62.400000000000006        1.9976665097912594     
   24.000000000000000        63.200000000000003        2.0083583855843306     
   24.000000000000000        64.000000000000000        2.0197887417726501     
   24.000000000000000        64.799999999999997        2.0328608132159429     
   24.000000000000000        65.600000000000009        2.0455617739294212     
   24.000000000000000        66.400000000000006        2.0571532013372336     
   24.000000000000000        67.200000000000003        2.0698895898353391     
   24.000000000000000        68.000000000000000        2.0790450353576313     
   24.000000000000000        68.799999999999997        2.0896410376247485     
   24.000000000000000        69.600000000000009        2.0949366607925710     
   24.000000000000000        70.400000000000006        2.1033532659831566     
   24.000000000000000        71.200000000000003        2.1067835322993411     
   24.000000000000000        72.000000000000000        2.1095538144136898     
   24.000000000000000        72.799999999999997        2.1111267927903290     
   24.000000000000000        73.600000000000009        2.1122572072976573     
   24.000000000000000        74.400000000000006        2.1107424971575952     
   24.000000000000000        75.200000000000003        2.1092671456131966     
   24.000000000000000        76.000000000000000        2.1076167375204240     
   24.000000000000000        76.800000000000011        2.1057913572170577     
   24.000000000000000        77.600000000000009        2.1046391132472091     
   24.000000000000000        78.400000000000006        2.1040492184988211     
   24.000000000000000        79.200000000000003        2.1052537810882024     
   24.000000000000000        80.000000000000000        2.1051648755804946     
   24.000000000000000        80.800000000000011        2.1097671128583033     
   24.000000000000000        81.600000000000009        2.1156638555087461     
   24.000000000000000        82.400000000000006        2.1218612559121945     
   24.000000000000000        83.200000000000003        2.1287247116405519     
   24.000000000000000        84.000000000000000        2.1394526029577712     
   24.000000000000000        84.800000000000011        2.1478533331561951     
   24.000000000000000        85.600000000000009        2.1608178960621442     
   24.000000000000000        86.400000000000006        2.1717767621756119     
   24.000000000000000        87.200000000000003        2.1839233661095490     
   24.000000000000000        88.000000000000000        2.1935422761086931     
   24.000000000000000        88.800000000000011        2.2030147730725660     
   24.000000000000000        89.600000000000009        2.2107050358780267     
   24.000000000000000        90.400000000000006        2.2169904296500644     
   24.000000000000000        91.200000000000003        2.2207346786576503     
   24.000000000000000        92.000000000000000        2.2219535191939355     
   24.000000000000000        92.800000000000011        2.2202877004404331     
   24.000000000000000        93.600000000000009        2.2163355395346751     
   24.000000000000000        94.400000000000006        2.2098613141323229     
   24.000000000000000        95.200000000000003        2.2020658705224596     
   24.000000000000000        96.000000000000000        2.1924049070193714     
   24.000000000000000        96.800000000000011        2.1806510604692266     
   24.000000000000000        97.600000000000009        2.1687610783957711     
   24.000000000000000        98.400000000000006        2.1575069896381476     
   24.000000000000000        99.200000000000003        2.1460234609649356     
   24.000000000000000        100.00000000000000        2.1341438623760318     
   24.000000000000000        100.80000000000001        2.1271305562756742     
   24.000000000000000        101.60000000000001        2.1163972407096932     
   24.000000000000000        102.40000000000001        2.1093868700646476     

   24.800000000000001       0.80000000000000004        2.1020798556977152     
   24.800000000000001        1.6000000000000001        2.0988504118768074     
   24.800000000000001        2.4000000000000004        2.0970843557342609     
   24.800000000000001        3.2000000000000002        2.0977070513472391     
   24.800000000000001        4.0000000000000000        2.0976582195170814     
   24.800000000000001        4.8000000000000007        2.0989492678757635     
   24.800000000000001        5.6000000000000005        2.1004844001083263     
   24.800000000000001        6.4000000000000004        2.1023556905283631     
   24.800000000000001        7.2000000000000002        2.1044645779523719     
   24.800000000000001        8.0000000000000000        2.1048703106376356     
   24.800000000000001        8.8000000000000007        2.1057307173544011     
   24.800000000000001        9.6000000000000014        2.1044647824037686     
   24.800000000000001        10.400000000000000        2.1032642329272595     
   24.800000000000001        11.200000000000001        2.1007080257175441     
   24.800000000000001        12.000000000000000        2.0959780583595164     
   24.800000000000001        12.800000000000001        2.0933778138049499     
   24.800000000000001        13.600000000000001        2.0883985152585147     
   24.800000000000001        14.400000000000000        2.0816738468514449     
   24.800000000000001        15.200000000000001        2.0747438063870924     
   24.800000000000001        16.000000000000000        2.0682001579583735     
   24.800000000000001        16.800000000000001        2.0623725013627938     
   24.800000000000001        17.600000000000001        2.0566159690665100     
   24.800000000000001        18.400000000000002        2.0507315161518771     
   24.800000000000001        19.200000000000003        2.0479528508238247     
   24.800000000000001        20.000000000000000        2.0436261888566882     
   24.800000000000001        20.800000000000001        2.0415927518648029     
   24.800000000000001        21.600000000000001        2.0408440396963292     
   24.800000000000001        22.400000000000002        2.0414889953564685     
   24.800000000000001        23.200000000000003        2.0429556755905254     
   24.800000000000001        24.000000000000000        2.0458417921220633     
   24.800000000000001        24.800000000000001        2.0492587555941975     
   24.800000000000001        25.600000000000001        2.0531615231090012     
   24.800000000000001        26.400000000000002        2.0591369691789296     
   24.800000000000001        27.200000000000003        2.0650461546474199     
   24.800000000000001        28.000000000000000        2.0705924873854848     
   24.800000000000001        28.800000000000001        2.0776158603616275     
   24.800000000000001        29.600000000000001        2.0845476344823206     
   24.800000000000001        30.400000000000002        2.0912421675432391     
   24.800000000000001        31.200000000000003        2.0979804986633224     
   24.800000000000001        32.000000000000000        2.1028220553810826     
   24.800000000000001        32.800000000000004        2.1097902068571490     
   24.800000000000001        33.600000000000001        2.1175052170646280     
   24.800000000000001        34.399999999999999        2.1224699768619129     
   24.800000000000001        35.200000000000003        2.1286937655455755     
   24.800000000000001        36.000000000000000        2.1345771290381950     
   24.800000000000001        36.800000000000004        2.1392710228576397     
   24.800000000000001        37.600000000000001        2.1436352895939867     
   24.800000000000001        38.400000000000006        2.1471110245443947     
   24.800000000000001        39.200000000000003        2.1495991284911602     
   24.800000000000001        40.000000000000000        2.1517217905709201     
   24.800000000000001        40.800000000000004        2.1521892364225321     
   24.800000000000001        41.600000000000001        2.1522892082680012     
   24.800000000000001        42.400000000000006        2.1504994756047968     
   24.800000000000001        43.200000000000003        2.1477255101550385     
   24.800000000000001        44.000000000000000        2.1433175568641505     
   24.800000000000001        44.800000000000004        2.1388274875535798     
   24.800000000000001        45.600000000000001        2.1325887547620299     
   24.800000000000001        46.400000000000006        2.1247274329876595     
   24.800000000000001        47.200000000000003        2.1160729456386997     
   24.800000000000001        48.000000000000000        2.1060055238535806     
   24.800000000000001        48.800000000000004        2.0946745192619800     
   24.800000000000001        49.600000000000001        2.0822451676297584     
   24.800000000000001        50.400000000000006        2.0690516042284348     
   24.800000000000001        51.200000000000003        2.0556872447842998     
   24.800000000000001        52.000000000000000        2.0418062051774259     
   24.800000000000001        52.800000000000004        2.0275259637367942     
   24.800000000000001        53.600000000000001        2.0131681431974298     
   24.800000000000001        54.400000000000006        2.0010420579844208     
   24.800000000000001        55.200000000000003        1.9892855987016258     
   24.800000000000001        56.000000000000000        1.9792160558589720     
   24.800000000000001        56.800000000000004        1.9711165261757955     
   24.800000000000001        57.600000000000001        1.9655300460737146     
   24.800000000000001        58.400000000000006        1.9626758285088788     
   24.800000000000001        59.200000000000003        1.9624322641557386     
   24.800000000000001        60.000000000000000        1.9648108369000237     
   24.800000000000001        60.800000000000004        1.9704932304169980     
   24.800000000000001        61.600000000000001        1.9782671279008130     
   24.800000000000001        62.400000000000006        1.9880705468269144     
   24.800000000000001        63.200000000000003        1.9994894871768489     
   24.800000000000001        64.000000000000000        2.0123071893306768     
   24.800000000000001        64.799999999999997        2.0256274043308999     
   24.800000000000001        65.600000000000009        2.0391976342853675     
   24.800000000000001        66.400000000000006        2.0535581256572280     
   24.800000000000001        67.200000000000003        2.0659366844823674     
   24.800000000000001        68.000000000000000        2.0774193462741608     
   24.800000000000001        68.799999999999997        2.0856255935866774     
   24.800000000000001        69.600000000000009        2.0963778197706895     
   24.800000000000001        70.400000000000006        2.1024716705441318     
   24.800000000000001        71.200000000000003        2.1067294852008533     
   24.800000000000001        72.000000000000000        2.1092027840041996     
   24.800000000000001        72.799999999999997        2.1111711107170681     
   24.800000000000001        73.600000000000009        2.1092074023843326     
   24.800000000000001        74.400000000000006        2.1076637189248983     
   24.800000000000001        75.200000000000003        2.1064436310428269     
   24.800000000000001        76.000000000000000        2.1035137766564156     
   24.800000000000001        76.800000000000011        2.1013427417768291     
   24.800000000000001        77.600000000000009        2.0992113654151159     
   24.800000000000001        78.400000000000006        2.0978174654620370     
   24.800000000000001        79.200000000000003        2.0987404545596617     
   24.800000000000001        80.000000000000000        2.0994176935797824     
   24.800000000000001        80.800000000000011        2.1026384515000873     
   24.800000000000001        81.600000000000009        2.1064392344310905     
   24.800000000000001        82.400000000000006        2.1125472798234459     
   24.800000000000001        83.200000000000003        2.1203291985418966     
   24.800000000000001        84.000000000000000        2.1296180298952745     
   24.800000000000001        84.800000000000011        2.1392340744684990     
   24.800000000000001        85.600000000000009        2.1496734970705038     
   24.800000000000001        86.400000000000006        2.1606065147953117     
   24.800000000000001        87.200000000000003        2.1709128952921208     
   24.800000000000001        88.000000000000000        2.1809147486318765     
   24.800000000000001        88.800000000000011        2.1913050326834567     
   24.800000000000001        89.600000000000009        2.1981869348734149     
   24.800000000000001        90.400000000000006        2.2048093233886918     
   24.800000000000001        91.200000000000003        2.2084146948845222     
   24.800000000000001        92.000000000000000        2.2098775846344556     
   24.800000000000001        92.800000000000011        2.2085193788011801     
   24.800000000000001        93.600000000000009        2.2044569655718642     
   24.800000000000001        94.400000000000006        2.1995568251296471     
   24.800000000000001        95.200000000000003        2.1910240986832976     
   24.800000000000001        96.000000000000000        2.1824419220593394     
   24.800000000000001        96.800000000000011        2.1710115711323543     
   24.800000000000001        97.600000000000009        2.1593189610675156     
   24.800000000000001        98.400000000000006        2.1494913306426584     
   24.800000000000001        99.200000000000003        2.1393237780406418     
   24.800000000000001        100.00000000000000        2.1292659694726153     
   24.800000000000001        100.80000000000001        2.1196143389759490     
   24.800000000000001        101.60000000000001        2.1129477121968194     
   24.800000000000001        102.40000000000001        2.1069052087525426     

   25.600000000000001       0.80000000000000004        2.0992743749567264     
   25.600000000000001        1.6000000000000001        2.0970619512575905     
   25.600000000000001        2.4000000000000004        2.0971132249094029     
   25.600000000000001        3.2000000000000002        2.0972140241246824     
   25.600000000000001        4.0000000000000000        2.0978700554140430     
   25.600000000000001        4.8000000000000007        2.0992960346031264     
   25.600000000000001        5.6000000000000005        2.1013169460425889     
   25.600000000000001        6.4000000000000004        2.1034021518828028     
   25.600000000000001        7.2000000000000002        2.1052380980334746     
   25.600000000000001        8.0000000000000000        2.1067524051115543     
   25.600000000000001        8.8000000000000007        2.1075226801754843     
   25.600000000000001        9.6000000000000014        2.1070665458936184     
   25.600000000000001        10.400000000000000        2.1057936775560853     
   25.600000000000001        11.200000000000001        2.1052473050889184     
   25.600000000000001        12.000000000000000        2.1027907193187541     
   25.600000000000001        12.800000000000001        2.0998985387862068     
   25.600000000000001        13.600000000000001        2.0958558261617317     
   25.600000000000001        14.400000000000000        2.0903377151004165     
   25.600000000000001        15.200000000000001        2.0853572829623643     
   25.600000000000001        16.000000000000000        2.0796024753274991     
   25.600000000000001        16.800000000000001        2.0747798311017962     
   25.600000000000001        17.600000000000001        2.0700586527379290     
   25.600000000000001        18.400000000000002        2.0650477188204297     
   25.600000000000001        19.200000000000003        2.0606986062102806     
   25.600000000000001        20.000000000000000        2.0563911449540724     
   25.600000000000001        20.800000000000001        2.0543352982495784     
   25.600000000000001        21.600000000000001        2.0527732156381004     
   25.600000000000001        22.400000000000002        2.0523819558184582     
   25.600000000000001        23.200000000000003        2.0520486108491407     
   25.600000000000001        24.000000000000000        2.0537615909517131     
   25.600000000000001        24.800000000000001        2.0550052845121787     
   25.600000000000001        25.600000000000001        2.0576807823743302     
   25.600000000000001        26.400000000000002        2.0617918792290708     
   25.600000000000001        27.200000000000003        2.0660813115596079     
   25.600000000000001        28.000000000000000        2.0710056024590622     
   25.600000000000001        28.800000000000001        2.0770495242837952     
   25.600000000000001        29.600000000000001        2.0833973477764007     
   25.600000000000001        30.400000000000002        2.0896751752513496     
   25.600000000000001        31.200000000000003        2.0968101456272783     
   25.600000000000001        32.000000000000000        2.1046997595637036     
   25.600000000000001        32.800000000000004        2.1123442178881247     
   25.600000000000001        33.600000000000001        2.1194080768459225     
   25.600000000000001        34.399999999999999        2.1269404676600461     
   25.600000000000001        35.200000000000003        2.1344428194625040     
   25.600000000000001        36.000000000000000        2.1417550998213510     
   25.600000000000001        36.800000000000004        2.1478120809906067     
   25.600000000000001        37.600000000000001        2.1544701194086078     
   25.600000000000001        38.400000000000006        2.1592712237721496     
   25.600000000000001        39.200000000000003        2.1640978773307533     
   25.600000000000001        40.000000000000000        2.1667574127577209     
   25.600000000000001        40.800000000000004        2.1670938721868387     
   25.600000000000001        41.600000000000001        2.1676618868430366     
   25.600000000000001        42.400000000000006        2.1660524046399998     
   25.600000000000001        43.200000000000003        2.1634755750447798     
   25.600000000000001        44.000000000000000        2.1589122123857054     
   25.600000000000001        44.800000000000004        2.1512115745532525     
   25.600000000000001        45.600000000000001        2.1461543151556328     
   25.600000000000001        46.400000000000006        2.1339764591978163     
   25.600000000000001        47.200000000000003        2.1225794187001457     
   25.600000000000001        48.000000000000000        2.1110529234369655     
   25.600000000000001        48.800000000000004        2.0980626810632423     
   25.600000000000001        49.600000000000001        2.0847745574039016     
   25.600000000000001        50.400000000000006        2.0691909643265114     
   25.600000000000001        51.200000000000003        2.0529877582018821     
   25.600000000000001        52.000000000000000        2.0383931245870275     
   25.600000000000001        52.800000000000004        2.0233541112726385     
   25.600000000000001        53.600000000000001        2.0076873596624525     
   25.600000000000001        54.400000000000006        1.9937332649634618     
   25.600000000000001        55.200000000000003        1.9820721241085519     
   25.600000000000001        56.000000000000000        1.9707056108990455     
   25.600000000000001        56.800000000000004        1.9618304532369606     
   25.600000000000001        57.600000000000001        1.9567103472600353     
   25.600000000000001        58.400000000000006        1.9527347867323248     
   25.600000000000001        59.200000000000003        1.9522485860495298     
   25.600000000000001        60.000000000000000        1.9549099945352497     
   25.600000000000001        60.800000000000004        1.9605937271219187     
   25.600000000000001        61.600000000000001        1.9686453129010770     
   25.600000000000001        62.400000000000006        1.9791225532424197     
   25.600000000000001        63.200000000000003        1.9919798842832159     
   25.600000000000001        64.000000000000000        2.0046735427285145     
   25.600000000000001        64.799999999999997        2.0198174857663704     
   25.600000000000001        65.600000000000009        2.0340273363349164     
   25.600000000000001        66.400000000000006        2.0487912094388312     
   25.600000000000001        67.200000000000003        2.0625904569158613     
   25.600000000000001        68.000000000000000        2.0737837607495511     
   25.600000000000001        68.799999999999997        2.0854208789633892     
   25.600000000000001        69.600000000000009        2.0953051853019580     
   25.600000000000001        70.400000000000006        2.1003447478651727     
   25.600000000000001        71.200000000000003        2.1059636600636331     
   25.600000000000001        72.000000000000000        2.1083529238241834     
   25.600000000000001        72.799999999999997        2.1095177817103750     
   25.600000000000001        73.600000000000009        2.1069723186149587     
   25.600000000000001        74.400000000000006        2.1066494765530410     
   25.600000000000001        75.200000000000003        2.1030773988848170     
   25.600000000000001        76.000000000000000        2.1003181530078958     
   25.600000000000001        76.800000000000011        2.0965406251969085     
   25.600000000000001        77.600000000000009        2.0936765817967489     
   25.600000000000001        78.400000000000006        2.0913777871946926     
   25.600000000000001        79.200000000000003        2.0909331493985364     
   25.600000000000001        80.000000000000000        2.0923712578648082     
   25.600000000000001        80.800000000000011        2.0935657904677556     
   25.600000000000001        81.600000000000009        2.0984545166741215     
   25.600000000000001        82.400000000000006        2.1027233183283869     
   25.600000000000001        83.200000000000003        2.1096129317084826     
   25.600000000000001        84.000000000000000        2.1185975920342046     
   25.600000000000001        84.800000000000011        2.1256929195307839     
   25.600000000000001        85.600000000000009        2.1376916828261336     
   25.600000000000001        86.400000000000006        2.1495915718260745     
   25.600000000000001        87.200000000000003        2.1598028070568827     
   25.600000000000001        88.000000000000000        2.1711842498717080     
   25.600000000000001        88.800000000000011        2.1795935205248425     
   25.600000000000001        89.600000000000009        2.1849005497940799     
   25.600000000000001        90.400000000000006        2.1907409896704246     
   25.600000000000001        91.200000000000003        2.1949043733080709     
   25.600000000000001        92.000000000000000        2.1961596377839339     
   25.600000000000001        92.800000000000011        2.1943155718980232     
   25.600000000000001        93.600000000000009        2.1915148041869603     
   25.600000000000001        94.400000000000006        2.1869887497970693     
   25.600000000000001        95.200000000000003        2.1793981600798848     
   25.600000000000001        96.000000000000000        2.1730732942073123     
   25.600000000000001        96.800000000000011        2.1611461245727090     
   25.600000000000001        97.600000000000009        2.1517130908731428     
   25.600000000000001        98.400000000000006        2.1418447977850987     
   25.600000000000001        99.200000000000003        2.1339101134665217     
   25.600000000000001        100.00000000000000        2.1238361150715273     
   25.600000000000001        100.80000000000001        2.1166150298507422     
   25.600000000000001        101.60000000000001        2.1095054195375602     
   25.600000000000001        102.40000000000001        2.1042014208856319     

   26.400000000000002       0.80000000000000004        2.0978947490103779     
   26.400000000000002        1.6000000000000001        2.0973612286079995     
   26.400000000000002        2.4000000000000004        2.0977090621658672     
   26.400000000000002        3.2000000000000002        2.0978401240015145     
   26.400000000000002        4.0000000000000000        2.0978737735052122     
   26.400000000000002        4.8000000000000007        2.1004581036204573     
   26.400000000000002        5.6000000000000005        2.1014925285641324     
   26.400000000000002        6.4000000000000004        2.1042463899882331     
   26.400000000000002        7.2000000000000002        2.1060081109407598     
   26.400000000000002        8.0000000000000000        2.1080717811820522     
   26.400000000000002        8.8000000000000007        2.1100472926561480     
   26.400000000000002        9.6000000000000014        2.1104359062392617     
   26.400000000000002        10.400000000000000        2.1095901275941791     
   26.400000000000002        11.200000000000001        2.1099402481758056     
   26.400000000000002        12.000000000000000        2.1073714012427742     
   26.400000000000002        12.800000000000001        2.1056693912141671     
   26.400000000000002        13.600000000000001        2.1030361677564988     
   26.400000000000002        14.400000000000000        2.0993606308520150     
   26.400000000000002        15.200000000000001        2.0951378447165698     
   26.400000000000002        16.000000000000000        2.0900271254115990     
   26.400000000000002        16.800000000000001        2.0859381087735662     
   26.400000000000002        17.600000000000001        2.0817726315986476     
   26.400000000000002        18.400000000000002        2.0775653621806200     
   26.400000000000002        19.200000000000003        2.0738808349414724     
   26.400000000000002        20.000000000000000        2.0689935770964678     
   26.400000000000002        20.800000000000001        2.0655560916947695     
   26.400000000000002        21.600000000000001        2.0628869798820113     
   26.400000000000002        22.400000000000002        2.0608528069020555     
   26.400000000000002        23.200000000000003        2.0602174455556770     
   26.400000000000002        24.000000000000000        2.0584993217417171     
   26.400000000000002        24.800000000000001        2.0589072394391099     
   26.400000000000002        25.600000000000001        2.0601764030280956     
   26.400000000000002        26.400000000000002        2.0622171518469536     
   26.400000000000002        27.200000000000003        2.0651625136117362     
   26.400000000000002        28.000000000000000        2.0688744077166863     
   26.400000000000002        28.800000000000001        2.0741329819867205     
   26.400000000000002        29.600000000000001        2.0802795541855814     
   26.400000000000002        30.400000000000002        2.0875184930774489     
   26.400000000000002        31.200000000000003        2.0954361458725850     
   26.400000000000002        32.000000000000000        2.1030405647383374     
   26.400000000000002        32.800000000000004        2.1119896375681591     
   26.400000000000002        33.600000000000001        2.1203246684199333     
   26.400000000000002        34.399999999999999        2.1303360962935507     
   26.400000000000002        35.200000000000003        2.1398540302848685     
   26.400000000000002        36.000000000000000        2.1491462667153347     
   26.400000000000002        36.800000000000004        2.1556650432212092     
   26.400000000000002        37.600000000000001        2.1651487844358956     
   26.400000000000002        38.400000000000006        2.1722581762149336     
   26.400000000000002        39.200000000000003        2.1782689650517102     
   26.400000000000002        40.000000000000000        2.1812382749653998     
   26.400000000000002        40.800000000000004        2.1832439337612142     
   26.400000000000002        41.600000000000001        2.1838374857814378     
   26.400000000000002        42.400000000000006        2.1822089682104453     
   26.400000000000002        43.200000000000003        2.1767547603241040     
   26.400000000000002        44.000000000000000        2.1732465186077183     
   26.400000000000002        44.800000000000004        2.1658447881233167     
   26.400000000000002        45.600000000000001        2.1563009893159681     
   26.400000000000002        46.400000000000006        2.1452495681244010     
   26.400000000000002        47.200000000000003        2.1326396333999793     
   26.400000000000002        48.000000000000000        2.1179596675303931     
   26.400000000000002        48.800000000000004        2.1040952403988507     
   26.400000000000002        49.600000000000001        2.0885497159735884     
   26.400000000000002        50.400000000000006        2.0714489988022149     
   26.400000000000002        51.200000000000003        2.0541514869875455     
   26.400000000000002        52.000000000000000        2.0370953833498193     
   26.400000000000002        52.800000000000004        2.0205614708545134     
   26.400000000000002        53.600000000000001        2.0039140376346012     
   26.400000000000002        54.400000000000006        1.9898779741656978     
   26.400000000000002        55.200000000000003        1.9756183349014946     
   26.400000000000002        56.000000000000000        1.9645850116305084     
   26.400000000000002        56.800000000000004        1.9548943987782648     
   26.400000000000002        57.600000000000001        1.9467695967481973     
   26.400000000000002        58.400000000000006        1.9439829958016641     
   26.400000000000002        59.200000000000003        1.9428131222053764     
   26.400000000000002        60.000000000000000        1.9462568881847346     
   26.400000000000002        60.800000000000004        1.9518108713101656     
   26.400000000000002        61.600000000000001        1.9600338193179969     
   26.400000000000002        62.400000000000006        1.9706372811640143     
   26.400000000000002        63.200000000000003        1.9833867300268575     
   26.400000000000002        64.000000000000000        1.9979505660566415     
   26.400000000000002        64.799999999999997        2.0137245825650179     
   26.400000000000002        65.600000000000009        2.0291982410817906     
   26.400000000000002        66.400000000000006        2.0450844353085365     
   26.400000000000002        67.200000000000003        2.0588472581875901     
   26.400000000000002        68.000000000000000        2.0721657905794570     
   26.400000000000002        68.799999999999997        2.0828118225578462     
   26.400000000000002        69.600000000000009        2.0926028425547858     
   26.400000000000002        70.400000000000006        2.1000543830699447     
   26.400000000000002        71.200000000000003        2.1038178648497401     
   26.400000000000002        72.000000000000000        2.1067446457446835     
   26.400000000000002        72.799999999999997        2.1068755112163822     
   26.400000000000002        73.600000000000009        2.1058779997619013     
   26.400000000000002        74.400000000000006        2.1029562104570960     
   26.400000000000002        75.200000000000003        2.1001514808760851     
   26.400000000000002        76.000000000000000        2.0955657033171118     
   26.400000000000002        76.800000000000011        2.0924122536702483     
   26.400000000000002        77.600000000000009        2.0880835181679567     
   26.400000000000002        78.400000000000006        2.0850859014499177     
   26.400000000000002        79.200000000000003        2.0842032464627955     
   26.400000000000002        80.000000000000000        2.0823446028572494     
   26.400000000000002        80.800000000000011        2.0853797953229241     
   26.400000000000002        81.600000000000009        2.0882480671204569     
   26.400000000000002        82.400000000000006        2.0925266672636167     
   26.400000000000002        83.200000000000003        2.0996340236871283     
   26.400000000000002        84.000000000000000        2.1075509585164327     
   26.400000000000002        84.800000000000011        2.1169490179826123     
   26.400000000000002        85.600000000000009        2.1276044101722897     
   26.400000000000002        86.400000000000006        2.1371554011869729     
   26.400000000000002        87.200000000000003        2.1469350184909266     
   26.400000000000002        88.000000000000000        2.1576813497487279     
   26.400000000000002        88.800000000000011        2.1660853635223010     
   26.400000000000002        89.600000000000009        2.1725202732901749     
   26.400000000000002        90.400000000000006        2.1771021357215163     
   26.400000000000002        91.200000000000003        2.1811382114433835     
   26.400000000000002        92.000000000000000        2.1822930130933313     
   26.400000000000002        92.800000000000011        2.1811910058071637     
   26.400000000000002        93.600000000000009        2.1785332551488628     
   26.400000000000002        94.400000000000006        2.1743460534611057     
   26.400000000000002        95.200000000000003        2.1674387308250380     
   26.400000000000002        96.000000000000000        2.1596428025368954     
   26.400000000000002        96.800000000000011        2.1514852845620744     
   26.400000000000002        97.600000000000009        2.1427553758452444     
   26.400000000000002        98.400000000000006        2.1338905223250784     
   26.400000000000002        99.200000000000003        2.1253152143151204     
   26.400000000000002        100.00000000000000        2.1186045782499887     
   26.400000000000002        100.80000000000001        2.1095564107226097     
   26.400000000000002        101.60000000000001        2.1073357604619845     
   26.400000000000002        102.40000000000001        2.1015705762763108     

   27.200000000000003       0.80000000000000004        2.0972452213903647     
   27.200000000000003        1.6000000000000001        2.0965010439909997     
   27.200000000000003        2.4000000000000004        2.0968637643451067     
   27.200000000000003        3.2000000000000002        2.0965014532132180     
   27.200000000000003        4.0000000000000000        2.0980489401413553     
   27.200000000000003        4.8000000000000007        2.1015963917643452     
   27.200000000000003        5.6000000000000005        2.1023558323937368     
   27.200000000000003        6.4000000000000004        2.1060559163220711     
   27.200000000000003        7.2000000000000002        2.1081558109908185     
   27.200000000000003        8.0000000000000000        2.1092765631287396     
   27.200000000000003        8.8000000000000007        2.1102832662885569     
   27.200000000000003        9.6000000000000014        2.1130134392516093     
   27.200000000000003        10.400000000000000        2.1135394202662097     
   27.200000000000003        11.200000000000001        2.1118598400911317     
   27.200000000000003        12.000000000000000        2.1135009935982390     
   27.200000000000003        12.800000000000001        2.1107302410521176     
   27.200000000000003        13.600000000000001        2.1091949059835700     
   27.200000000000003        14.400000000000000        2.1066555872944321     
   27.200000000000003        15.200000000000001        2.1034264273663701     
   27.200000000000003        16.000000000000000        2.0990961330682025     
   27.200000000000003        16.800000000000001        2.0951573747568979     
   27.200000000000003        17.600000000000001        2.0917253940800182     
   27.200000000000003        18.400000000000002        2.0871582570714851     
   27.200000000000003        19.200000000000003        2.0814438535568187     
   27.200000000000003        20.000000000000000        2.0792447524502506     
   27.200000000000003        20.800000000000001        2.0744307008834602     
   27.200000000000003        21.600000000000001        2.0686743745475527     
   27.200000000000003        22.400000000000002        2.0669821016816967     
   27.200000000000003        23.200000000000003        2.0640831478320076     
   27.200000000000003        24.000000000000000        2.0612341068729854     
   27.200000000000003        24.800000000000001        2.0599699034640122     
   27.200000000000003        25.600000000000001        2.0602302895850628     
   27.200000000000003        26.400000000000002        2.0598379542936840     
   27.200000000000003        27.200000000000003        2.0614345598574189     
   27.200000000000003        28.000000000000000        2.0645544982162258     
   27.200000000000003        28.800000000000001        2.0691559133000159     
   27.200000000000003        29.600000000000001        2.0748463218971467     
   27.200000000000003        30.400000000000002        2.0815676269920815     
   27.200000000000003        31.200000000000003        2.0902362356945732     
   27.200000000000003        32.000000000000000        2.0995694481240421     
   27.200000000000003        32.800000000000004        2.1100926332207646     
   27.200000000000003        33.600000000000001        2.1209798434886591     
   27.200000000000003        34.399999999999999        2.1322390221467153     
   27.200000000000003        35.200000000000003        2.1431932603524029     
   27.200000000000003        36.000000000000000        2.1564689114189259     
   27.200000000000003        36.800000000000004        2.1660361313158223     
   27.200000000000003        37.600000000000001        2.1758390857557650     
   27.200000000000003        38.400000000000006        2.1842003229334432     
   27.200000000000003        39.200000000000003        2.1913288650258234     
   27.200000000000003        40.000000000000000        2.1966546276359971     
   27.200000000000003        40.800000000000004        2.1988035935000680     
   27.200000000000003        41.600000000000001        2.1998488525427544     
   27.200000000000003        42.400000000000006        2.1984274956630787     
   27.200000000000003        43.200000000000003        2.1943758685477133     
   27.200000000000003        44.000000000000000        2.1882632368647585     
   27.200000000000003        44.800000000000004        2.1804021226309778     
   27.200000000000003        45.600000000000001        2.1687874306904962     
   27.200000000000003        46.400000000000006        2.1573846218599733     
   27.200000000000003        47.200000000000003        2.1440592507094260     
   27.200000000000003        48.000000000000000        2.1284453673227701     
   27.200000000000003        48.800000000000004        2.1114078843104189     
   27.200000000000003        49.600000000000001        2.0936477560231932     
   27.200000000000003        50.400000000000006        2.0752178113908237     
   27.200000000000003        51.200000000000003        2.0567313798565836     
   27.200000000000003        52.000000000000000        2.0386774727379007     
   27.200000000000003        52.800000000000004        2.0205070139033854     
   27.200000000000003        53.600000000000001        2.0042375707090958     
   27.200000000000003        54.400000000000006        1.9871097642529643     
   27.200000000000003        55.200000000000003        1.9728647806785864     
   27.200000000000003        56.000000000000000        1.9613597669980576     
   27.200000000000003        56.800000000000004        1.9501472796874035     
   27.200000000000003        57.600000000000001        1.9429315625712456     
   27.200000000000003        58.400000000000006        1.9387971249671461     
   27.200000000000003        59.200000000000003        1.9371634113704841     
   27.200000000000003        60.000000000000000        1.9397396468902033     
   27.200000000000003        60.800000000000004        1.9451188216807165     
   27.200000000000003        61.600000000000001        1.9534720328243880     
   27.200000000000003        62.400000000000006        1.9642323216129005     
   27.200000000000003        63.200000000000003        1.9769286986246886     
   27.200000000000003        64.000000000000000        1.9916306141683511     
   27.200000000000003        64.799999999999997        2.0078701638572651     
   27.200000000000003        65.600000000000009        2.0238335182794849     
   27.200000000000003        66.400000000000006        2.0391475855867034     
   27.200000000000003        67.200000000000003        2.0547099906927926     
   27.200000000000003        68.000000000000000        2.0678341198733845     
   27.200000000000003        68.799999999999997        2.0796680429379144     
   27.200000000000003        69.600000000000009        2.0882895030509188     
   27.200000000000003        70.400000000000006        2.0972400874810857     
   27.200000000000003        71.200000000000003        2.1018741922719806     
   27.200000000000003        72.000000000000000        2.1040185998747103     
   27.200000000000003        72.799999999999997        2.1048531575468163     
   27.200000000000003        73.600000000000009        2.1022795606144911     
   27.200000000000003        74.400000000000006        2.1033164587006223     
   27.200000000000003        75.200000000000003        2.0950559433799887     
   27.200000000000003        76.000000000000000        2.0908812927018916     
   27.200000000000003        76.800000000000011        2.0863560763949835     
   27.200000000000003        77.600000000000009        2.0824048194113307     
   27.200000000000003        78.400000000000006        2.0781097881418331     
   27.200000000000003        79.200000000000003        2.0760252088266160     
   27.200000000000003        80.000000000000000        2.0752223731625148     
   27.200000000000003        80.800000000000011        2.0759009942353583     
   27.200000000000003        81.600000000000009        2.0779650210470266     
   27.200000000000003        82.400000000000006        2.0830072344775159     
   27.200000000000003        83.200000000000003        2.0888828227973053     
   27.200000000000003        84.000000000000000        2.0962490126475957     
   27.200000000000003        84.800000000000011        2.1053483535099571     
   27.200000000000003        85.600000000000009        2.1154453109837061     
   27.200000000000003        86.400000000000006        2.1261942266278919     
   27.200000000000003        87.200000000000003        2.1339731011826517     
   27.200000000000003        88.000000000000000        2.1444129637895943     
   27.200000000000003        88.800000000000011        2.1523080957973084     
   27.200000000000003        89.600000000000009        2.1592176378586219     
   27.200000000000003        90.400000000000006        2.1638825014390570     
   27.200000000000003        91.200000000000003        2.1670675590817963     
   27.200000000000003        92.000000000000000        2.1686933506789008     
   27.200000000000003        92.800000000000011        2.1681308534662533     
   27.200000000000003        93.600000000000009        2.1645526370813712     
   27.200000000000003        94.400000000000006        2.1612691938362794     
   27.200000000000003        95.200000000000003        2.1555145994633711     
   27.200000000000003        96.000000000000000        2.1490777665654579     
   27.200000000000003        96.800000000000011        2.1417270813463434     
   27.200000000000003        97.600000000000009        2.1341480449244923     
   27.200000000000003        98.400000000000006        2.1265117852576738     
   27.200000000000003        99.200000000000003        2.1191231858665676     
   27.200000000000003        100.00000000000000        2.1132548651453162     
   27.200000000000003        100.80000000000001        2.1070072967444609     
   27.200000000000003        101.60000000000001        2.1027138556003333     
   27.200000000000003        102.40000000000001        2.0992031861547900     

   28.000000000000000       0.80000000000000004        2.0959229525240106     
   28.000000000000000        1.6000000000000001        2.0958530137096583     
   28.000000000000000        2.4000000000000004        2.0962355883362824     
   28.000000000000000        3.2000000000000002        2.0987644611252230     
   28.000000000000000        4.0000000000000000        2.0987737511539226     
   28.000000000000000        4.8000000000000007        2.1016888049824560     
   28.000000000000000        5.6000000000000005        2.1042280474384132     
   28.000000000000000        6.4000000000000004        2.1065572790312928     
   28.000000000000000        7.2000000000000002        2.1089800791163653     
   28.000000000000000        8.0000000000000000        2.1096405804902378     
   28.000000000000000        8.8000000000000007        2.1133732946858537     
   28.000000000000000        9.6000000000000014        2.1145895917431643     
   28.000000000000000        10.400000000000000        2.1149904704017217     
   28.000000000000000        11.200000000000001        2.1155596094538773     
   28.000000000000000        12.000000000000000        2.1152092914605585     
   28.000000000000000        12.800000000000001        2.1154741959370393     
   28.000000000000000        13.600000000000001        2.1137042981986403     
   28.000000000000000        14.400000000000000        2.1126015618828955     
   28.000000000000000        15.200000000000001        2.1098040146114601     
   28.000000000000000        16.000000000000000        2.1077206615653399     
   28.000000000000000        16.800000000000001        2.1035210532326807     
   28.000000000000000        17.600000000000001        2.0995296752402965     
   28.000000000000000        18.400000000000002        2.0952266252961529     
   28.000000000000000        19.200000000000003        2.0901234513106099     
   28.000000000000000        20.000000000000000        2.0857422911329708     
   28.000000000000000        20.800000000000001        2.0795957906425726     
   28.000000000000000        21.600000000000001        2.0748120266474075     
   28.000000000000000        22.400000000000002        2.0697136589113949     
   28.000000000000000        23.200000000000003        2.0643402870083718     
   28.000000000000000        24.000000000000000        2.0612123915248812     
   28.000000000000000        24.800000000000001        2.0583364514780715     
   28.000000000000000        25.600000000000001        2.0556005398656350     
   28.000000000000000        26.400000000000002        2.0558787255101212     
   28.000000000000000        27.200000000000003        2.0551681970996780     
   28.000000000000000        28.000000000000000        2.0579424636069534     
   28.000000000000000        28.800000000000001        2.0612895093775339     
   28.000000000000000        29.600000000000001        2.0670159431998045     
   28.000000000000000        30.400000000000002        2.0744037934835093     
   28.000000000000000        31.200000000000003        2.0835762014348487     
   28.000000000000000        32.000000000000000        2.0944702899090246     
   28.000000000000000        32.800000000000004        2.1067767069291188     
   28.000000000000000        33.600000000000001        2.1200891030222886     
   28.000000000000000        34.399999999999999        2.1322496310373515     
   28.000000000000000        35.200000000000003        2.1466451115636347     
   28.000000000000000        36.000000000000000        2.1609155483199958     
   28.000000000000000        36.800000000000004        2.1737828344609968     
   28.000000000000000        37.600000000000001        2.1851476631799538     
   28.000000000000000        38.400000000000006        2.1958031774673494     
   28.000000000000000        39.200000000000003        2.2043817080195343     
   28.000000000000000        40.000000000000000        2.2109385381104358     
   28.000000000000000        40.800000000000004        2.2141412987388076     
   28.000000000000000        41.600000000000001        2.2153561459462972     
   28.000000000000000        42.400000000000006        2.2139886810135492     
   28.000000000000000        43.200000000000003        2.2097874838421925     
   28.000000000000000        44.000000000000000        2.2029288112437992     
   28.000000000000000        44.800000000000004        2.1942833547178084     
   28.000000000000000        45.600000000000001        2.1835291216254094     
   28.000000000000000        46.400000000000006        2.1693847362789480     
   28.000000000000000        47.200000000000003        2.1542916076830179     
   28.000000000000000        48.000000000000000        2.1370856897367130     
   28.000000000000000        48.800000000000004        2.1196027406430660     
   28.000000000000000        49.600000000000001        2.1003385368683269     
   28.000000000000000        50.400000000000006        2.0812234752304657     
   28.000000000000000        51.200000000000003        2.0620964075957122     
   28.000000000000000        52.000000000000000        2.0430710428245962     
   28.000000000000000        52.800000000000004        2.0235369477019112     
   28.000000000000000        53.600000000000001        2.0052920345805498     
   28.000000000000000        54.400000000000006        1.9883349362633287     
   28.000000000000000        55.200000000000003        1.9727975700684466     
   28.000000000000000        56.000000000000000        1.9600080814428951     
   28.000000000000000        56.800000000000004        1.9493280104767692     
   28.000000000000000        57.600000000000001        1.9406555951733100     
   28.000000000000000        58.400000000000006        1.9358133633234289     
   28.000000000000000        59.200000000000003        1.9341159272375483     
   28.000000000000000        60.000000000000000        1.9356066806232359     
   28.000000000000000        60.800000000000004        1.9402500372104619     
   28.000000000000000        61.600000000000001        1.9487501888444263     
   28.000000000000000        62.400000000000006        1.9590542269808564     
   28.000000000000000        63.200000000000003        1.9712230475993262     
   28.000000000000000        64.000000000000000        1.9861437714060686     
   28.000000000000000        64.799999999999997        2.0022136207651631     
   28.000000000000000        65.600000000000009        2.0181591212980998     
   28.000000000000000        66.400000000000006        2.0343419776605494     
   28.000000000000000        67.200000000000003        2.0491791794258107     
   28.000000000000000        68.000000000000000        2.0633935118842333     
   28.000000000000000        68.799999999999997        2.0755150623160037     
   28.000000000000000        69.600000000000009        2.0852746061217045     
   28.000000000000000        70.400000000000006        2.0930566853247083     
   28.000000000000000        71.200000000000003        2.0980484831865307     
   28.000000000000000        72.000000000000000        2.1002217978578135     
   28.000000000000000        72.799999999999997        2.1006455275248395     
   28.000000000000000        73.600000000000009        2.0984455473146624     
   28.000000000000000        74.400000000000006        2.0946366663145479     
   28.000000000000000        75.200000000000003        2.0907652997593167     
   28.000000000000000        76.000000000000000        2.0856163826394134     
   28.000000000000000        76.800000000000011        2.0799758935595252     
   28.000000000000000        77.600000000000009        2.0740318075593307     
   28.000000000000000        78.400000000000006        2.0697679101505231     
   28.000000000000000        79.200000000000003        2.0670357880352750     
   28.000000000000000        80.000000000000000        2.0654504756750671     
   28.000000000000000        80.800000000000011        2.0657325306649277     
   28.000000000000000        81.600000000000009        2.0677531981156640     
   28.000000000000000        82.400000000000006        2.0718886868142645     
   28.000000000000000        83.200000000000003        2.0772308927410177     
   28.000000000000000        84.000000000000000        2.0849554073021199     
   28.000000000000000        84.800000000000011        2.0936997101119488     
   28.000000000000000        85.600000000000009        2.1021781526091203     
   28.000000000000000        86.400000000000006        2.1111467945698159     
   28.000000000000000        87.200000000000003        2.1217794075619842     
   28.000000000000000        88.000000000000000        2.1311960832457308     
   28.000000000000000        88.800000000000011        2.1392711061865421     
   28.000000000000000        89.600000000000009        2.1461922374805473     
   28.000000000000000        90.400000000000006        2.1502465681510041     
   28.000000000000000        91.200000000000003        2.1547210058599555     
   28.000000000000000        92.000000000000000        2.1550790788010756     
   28.000000000000000        92.800000000000011        2.1547076937341552     
   28.000000000000000        93.600000000000009        2.1531681387989727     
   28.000000000000000        94.400000000000006        2.1501763871666411     
   28.000000000000000        95.200000000000003        2.1439971043004600     
   28.000000000000000        96.000000000000000        2.1383956288203501     
   28.000000000000000        96.800000000000011        2.1318692844736091     
   28.000000000000000        97.600000000000009        2.1247188392979717     
   28.000000000000000        98.400000000000006        2.1185409218751667     
   28.000000000000000        99.200000000000003        2.1132651082333807     
   28.000000000000000        100.00000000000000        2.1080493133664588     
   28.000000000000000        100.80000000000001        2.1038449231637286     
   28.000000000000000        101.60000000000001        2.1002010111143097     
   28.000000000000000        102.40000000000001        2.0970669832110267     

   28.800000000000001       0.80000000000000004        2.0950173941548860     
   28.800000000000001        1.6000000000000001        2.0956019274340649     
   28.800000000000001        2.4000000000000004        2.0966034579358270     
   28.800000000000001        3.2000000000000002        2.0978309511286577     
   28.800000000000001        4.0000000000000000        2.1014901605192216     
   28.800000000000001        4.8000000000000007        2.1020925486805098     
   28.800000000000001        5.6000000000000005        2.1049761399673383     
   28.800000000000001        6.4000000000000004        2.1069971869473094     
   28.800000000000001        7.2000000000000002        2.1096328294832558     
   28.800000000000001        8.0000000000000000        2.1106606436512814     
   28.800000000000001        8.8000000000000007        2.1138903856136384     
   28.800000000000001        9.6000000000000014        2.1149487193938254     
   28.800000000000001        10.400000000000000        2.1161735063244875     
   28.800000000000001        11.200000000000001        2.1168279343200842     
   28.800000000000001        12.000000000000000        2.1175182358314109     
   28.800000000000001        12.800000000000001        2.1173603720133958     
   28.800000000000001        13.600000000000001        2.1166523904832375     
   28.800000000000001        14.400000000000000        2.1161749809619907     
   28.800000000000001        15.200000000000001        2.1140636477470398     
   28.800000000000001        16.000000000000000        2.1120019155791572     
   28.800000000000001        16.800000000000001        2.1090905617152949     
   28.800000000000001        17.600000000000001        2.1049728935812753     
   28.800000000000001        18.400000000000002        2.1003064954774251     
   28.800000000000001        19.200000000000003        2.0957679775773257     
   28.800000000000001        20.000000000000000        2.0894668883071978     
   28.800000000000001        20.800000000000001        2.0825706426216017     
   28.800000000000001        21.600000000000001        2.0765884803970422     
   28.800000000000001        22.400000000000002        2.0699383668793012     
   28.800000000000001        23.200000000000003        2.0637478878871063     
   28.800000000000001        24.000000000000000        2.0582090660689270     
   28.800000000000001        24.800000000000001        2.0534037778024259     
   28.800000000000001        25.600000000000001        2.0489052132980290     
   28.800000000000001        26.400000000000002        2.0467068987580865     
   28.800000000000001        27.200000000000003        2.0463292760577509     
   28.800000000000001        28.000000000000000        2.0477612850764064     
   28.800000000000001        28.800000000000001        2.0515062716771135     
   28.800000000000001        29.600000000000001        2.0556059230368620     
   28.800000000000001        30.400000000000002        2.0649813100919236     
   28.800000000000001        31.200000000000003        2.0751056061092212     
   28.800000000000001        32.000000000000000        2.0877009788794099     
   28.800000000000001        32.800000000000004        2.1015654821826995     
   28.800000000000001        33.600000000000001        2.1167494100009430     
   28.800000000000001        34.399999999999999        2.1320683369301632     
   28.800000000000001        35.200000000000003        2.1495593375639452     
   28.800000000000001        36.000000000000000        2.1645600364464981     
   28.800000000000001        36.800000000000004        2.1795915242760424     
   28.800000000000001        37.600000000000001        2.1937459327655557     
   28.800000000000001        38.400000000000006        2.2059510573860530     
   28.800000000000001        39.200000000000003        2.2161757303386804     
   28.800000000000001        40.000000000000000        2.2241223222332276     
   28.800000000000001        40.800000000000004        2.2288768580716689     
   28.800000000000001        41.600000000000001        2.2304811196867074     
   28.800000000000001        42.400000000000006        2.2284527186675969     
   28.800000000000001        43.200000000000003        2.2246216234075047     
   28.800000000000001        44.000000000000000        2.2175816971788977     
   28.800000000000001        44.800000000000004        2.2067609658308038     
   28.800000000000001        45.600000000000001        2.1969834625765841     
   28.800000000000001        46.400000000000006        2.1807784860321568     
   28.800000000000001        47.200000000000003        2.1663933176627812     
   28.800000000000001        48.000000000000000        2.1478847197443818     
   28.800000000000001        48.800000000000004        2.1288560680503097     
   28.800000000000001        49.600000000000001        2.1084808677454840     
   28.800000000000001        50.400000000000006        2.0889114629017262     
   28.800000000000001        51.200000000000003        2.0689591304327375     
   28.800000000000001        52.000000000000000        2.0487537197916921     
   28.800000000000001        52.800000000000004        2.0285493800500483     
   28.800000000000001        53.600000000000001        2.0094788277477451     
   28.800000000000001        54.400000000000006        1.9909181184265432     
   28.800000000000001        55.200000000000003        1.9761812844769482     
   28.800000000000001        56.000000000000000        1.9621451318839560     
   28.800000000000001        56.800000000000004        1.9503173935843701     
   28.800000000000001        57.600000000000001        1.9414534891076471     
   28.800000000000001        58.400000000000006        1.9345247144166526     
   28.800000000000001        59.200000000000003        1.9325526167462725     
   28.800000000000001        60.000000000000000        1.9333084263897371     
   28.800000000000001        60.800000000000004        1.9382416432875320     
   28.800000000000001        61.600000000000001        1.9454683429588182     
   28.800000000000001        62.400000000000006        1.9529969150708912     
   28.800000000000001        63.200000000000003        1.9669272609558535     
   28.800000000000001        64.000000000000000        1.9806347784891167     
   28.800000000000001        64.799999999999997        1.9958383871744201     
   28.800000000000001        65.600000000000009        2.0123257644820973     
   28.800000000000001        66.400000000000006        2.0276320794366973     
   28.800000000000001        67.200000000000003        2.0437468350783559     
   28.800000000000001        68.000000000000000        2.0580231402485176     
   28.800000000000001        68.799999999999997        2.0700750576422280     
   28.800000000000001        69.600000000000009        2.0802640227705615     
   28.800000000000001        70.400000000000006        2.0888132948304290     
   28.800000000000001        71.200000000000003        2.0922065050658234     
   28.800000000000001        72.000000000000000        2.0953790821970411     
   28.800000000000001        72.799999999999997        2.0946254621385370     
   28.800000000000001        73.600000000000009        2.0932901081396795     
   28.800000000000001        74.400000000000006        2.0901661657122825     
   28.800000000000001        75.200000000000003        2.0837827257420951     
   28.800000000000001        76.000000000000000        2.0776835080429370     
   28.800000000000001        76.800000000000011        2.0725884284324829     
   28.800000000000001        77.600000000000009        2.0654282856656483     
   28.800000000000001        78.400000000000006        2.0604955956795528     
   28.800000000000001        79.200000000000003        2.0567524683266467     
   28.800000000000001        80.000000000000000        2.0544076269781661     
   28.800000000000001        80.800000000000011        2.0548790242966941     
   28.800000000000001        81.600000000000009        2.0562809977245147     
   28.800000000000001        82.400000000000006        2.0629307727001454     
   28.800000000000001        83.200000000000003        2.0657241113789313     
   28.800000000000001        84.000000000000000        2.0715144425230472     
   28.800000000000001        84.800000000000011        2.0812673819622551     
   28.800000000000001        85.600000000000009        2.0905409578049938     
   28.800000000000001        86.400000000000006        2.0995028082002087     
   28.800000000000001        87.200000000000003        2.1087082351032067     
   28.800000000000001        88.000000000000000        2.1179978628275800     
   28.800000000000001        88.800000000000011        2.1245274716519433     
   28.800000000000001        89.600000000000009        2.1322912687604516     
   28.800000000000001        90.400000000000006        2.1372205472384760     
   28.800000000000001        91.200000000000003        2.1404422226686761     
   28.800000000000001        92.000000000000000        2.1419362854017319     
   28.800000000000001        92.800000000000011        2.1419199106553490     
   28.800000000000001        93.600000000000009        2.1399769330822553     
   28.800000000000001        94.400000000000006        2.1373058043098148     
   28.800000000000001        95.200000000000003        2.1332586713022521     
   28.800000000000001        96.000000000000000        2.1282257391593915     
   28.800000000000001        96.800000000000011        2.1229644053393582     
   28.800000000000001        97.600000000000009        2.1176346069039922     
   28.800000000000001        98.400000000000006        2.1124776410444159     
   28.800000000000001        99.200000000000003        2.1075969761122106     
   28.800000000000001        100.00000000000000        2.1037134086329545     
   28.800000000000001        100.80000000000001        2.1001341450754416     
   28.800000000000001        101.60000000000001        2.0981865212512836     
   28.800000000000001        102.40000000000001        2.0955813723533350     

   29.600000000000001       0.80000000000000004        2.0950239212471367     
   29.600000000000001        1.6000000000000001        2.0958431555110208     
   29.600000000000001        2.4000000000000004        2.0973711139311120     
   29.600000000000001        3.2000000000000002        2.0991893209799151     
   29.600000000000001        4.0000000000000000        2.1009502312273036     
   29.600000000000001        4.8000000000000007        2.1023682252911065     
   29.600000000000001        5.6000000000000005        2.1048633164204600     
   29.600000000000001        6.4000000000000004        2.1076187011743381     
   29.600000000000001        7.2000000000000002        2.1096306220348016     
   29.600000000000001        8.0000000000000000        2.1116264734006576     
   29.600000000000001        8.8000000000000007        2.1143507345756070     
   29.600000000000001        9.6000000000000014        2.1154249453897762     
   29.600000000000001        10.400000000000000        2.1164267242240022     
   29.600000000000001        11.200000000000001        2.1177338796421736     
   29.600000000000001        12.000000000000000        2.1186985282405431     
   29.600000000000001        12.800000000000001        2.1203243290800482     
   29.600000000000001        13.600000000000001        2.1182346738399449     
   29.600000000000001        14.400000000000000        2.1174629264751874     
   29.600000000000001        15.200000000000001        2.1163252227817408     
   29.600000000000001        16.000000000000000        2.1144693609895677     
   29.600000000000001        16.800000000000001        2.1116251943012445     
   29.600000000000001        17.600000000000001        2.1079851082876129     
   29.600000000000001        18.400000000000002        2.1029164290070277     
   29.600000000000001        19.200000000000003        2.0982460285144895     
   29.600000000000001        20.000000000000000        2.0910982386939629     
   29.600000000000001        20.800000000000001        2.0824769836936903     
   29.600000000000001        21.600000000000001        2.0772750560634754     
   29.600000000000001        22.400000000000002        2.0677901017021023     
   29.600000000000001        23.200000000000003        2.0591112810132146     
   29.600000000000001        24.000000000000000        2.0525017485270167     
   29.600000000000001        24.800000000000001        2.0464699316991708     
   29.600000000000001        25.600000000000001        2.0411688716405791     
   29.600000000000001        26.400000000000002        2.0373172424699151     
   29.600000000000001        27.200000000000003        2.0356393704015070     
   29.600000000000001        28.000000000000000        2.0361304287301611     
   29.600000000000001        28.800000000000001        2.0397084352271362     
   29.600000000000001        29.600000000000001        2.0453430288895680     
   29.600000000000001        30.400000000000002        2.0542526884893553     
   29.600000000000001        31.200000000000003        2.0652444358400319     
   29.600000000000001        32.000000000000000        2.0793203549789947     
   29.600000000000001        32.800000000000004        2.0943391778504981     
   29.600000000000001        33.600000000000001        2.1108421544345868     
   29.600000000000001        34.399999999999999        2.1297434540860873     
   29.600000000000001        35.200000000000003        2.1469294809182795     
   29.600000000000001        36.000000000000000        2.1656121190244515     
   29.600000000000001        36.800000000000004        2.1836730169631697     
   29.600000000000001        37.600000000000001        2.1993099074306972     
   29.600000000000001        38.400000000000006        2.2137060806150139     
   29.600000000000001        39.200000000000003        2.2262505262399768     
   29.600000000000001        40.000000000000000        2.2354189111341447     
   29.600000000000001        40.800000000000004        2.2412343190361894     
   29.600000000000001        41.600000000000001        2.2446130465842731     
   29.600000000000001        42.400000000000006        2.2439205260153829     
   29.600000000000001        43.200000000000003        2.2385133189829118     
   29.600000000000001        44.000000000000000        2.2315823902464036     
   29.600000000000001        44.800000000000004        2.2205365980793994     
   29.600000000000001        45.600000000000001        2.2080575183444897     
   29.600000000000001        46.400000000000006        2.1932119189810328     
   29.600000000000001        47.200000000000003        2.1766496837602345     
   29.600000000000001        48.000000000000000        2.1586000758564348     
   29.600000000000001        48.800000000000004        2.1385540178758244     
   29.600000000000001        49.600000000000001        2.1190470371117502     
   29.600000000000001        50.400000000000006        2.0973797567446422     
   29.600000000000001        51.200000000000003        2.0764273899683516     
   29.600000000000001        52.000000000000000        2.0553994819903738     
   29.600000000000001        52.800000000000004        2.0351890006572182     
   29.600000000000001        53.600000000000001        2.0157005436167492     
   29.600000000000001        54.400000000000006        1.9973065100696645     
   29.600000000000001        55.200000000000003        1.9808013354145824     
   29.600000000000001        56.000000000000000        1.9659659330238699     
   29.600000000000001        56.800000000000004        1.9536465604636575     
   29.600000000000001        57.600000000000001        1.9447675727839031     
   29.600000000000001        58.400000000000006        1.9374269212999309     
   29.600000000000001        59.200000000000003        1.9335642955207364     
   29.600000000000001        60.000000000000000        1.9329998217362101     
   29.600000000000001        60.800000000000004        1.9359812884935990     
   29.600000000000001        61.600000000000001        1.9421004554520676     
   29.600000000000001        62.400000000000006        1.9513210690017975     
   29.600000000000001        63.200000000000003        1.9625277850868736     
   29.600000000000001        64.000000000000000        1.9753234393633758     
   29.600000000000001        64.799999999999997        1.9904619036920503     
   29.600000000000001        65.600000000000009        2.0055936749198500     
   29.600000000000001        66.400000000000006        2.0222529573221042     
   29.600000000000001        67.200000000000003        2.0375914669439603     
   29.600000000000001        68.000000000000000        2.0510862965007148     
   29.600000000000001        68.799999999999997        2.0635157435238609     
   29.600000000000001        69.600000000000009        2.0735731318675281     
   29.600000000000001        70.400000000000006        2.0816698644765408     
   29.600000000000001        71.200000000000003        2.0868852397087889     
   29.600000000000001        72.000000000000000        2.0891735694707658     
   29.600000000000001        72.799999999999997        2.0889211865316524     
   29.600000000000001        73.600000000000009        2.0865603004102566     
   29.600000000000001        74.400000000000006        2.0816573785077774     
   29.600000000000001        75.200000000000003        2.0753279306489976     
   29.600000000000001        76.000000000000000        2.0691111207966260     
   29.600000000000001        76.800000000000011        2.0624651928385376     
   29.600000000000001        77.600000000000009        2.0557469680718357     
   29.600000000000001        78.400000000000006        2.0499652508310522     
   29.600000000000001        79.200000000000003        2.0482888293734756     
   29.600000000000001        80.000000000000000        2.0439385688696885     
   29.600000000000001        80.800000000000011        2.0431483571804256     
   29.600000000000001        81.600000000000009        2.0445562499007037     
   29.600000000000001        82.400000000000006        2.0484536843405725     
   29.600000000000001        83.200000000000003        2.0533077572953076     
   29.600000000000001        84.000000000000000        2.0603158356525788     
   29.600000000000001        84.800000000000011        2.0686441741059807     
   29.600000000000001        85.600000000000009        2.0784707551391932     
   29.600000000000001        86.400000000000006        2.0874734945322810     
   29.600000000000001        87.200000000000003        2.0962051886592259     
   29.600000000000001        88.000000000000000        2.1049003836410671     
   29.600000000000001        88.800000000000011        2.1127732088000637     
   29.600000000000001        89.600000000000009        2.1193862724917767     
   29.600000000000001        90.400000000000006        2.1250578910726254     
   29.600000000000001        91.200000000000003        2.1285962310312478     
   29.600000000000001        92.000000000000000        2.1305695944151464     
   29.600000000000001        92.800000000000011        2.1302066740349459     
   29.600000000000001        93.600000000000009        2.1291930504473924     
   29.600000000000001        94.400000000000006        2.1271053801752253     
   29.600000000000001        95.200000000000003        2.1235609108529658     
   29.600000000000001        96.000000000000000        2.1190121061168412     
   29.600000000000001        96.800000000000011        2.1148948788177546     
   29.600000000000001        97.600000000000009        2.1115551230437810     
   29.600000000000001        98.400000000000006        2.1068366154929303     
   29.600000000000001        99.200000000000003        2.1032686580045632     
   29.600000000000001        100.00000000000000        2.1005213922871158     
   29.600000000000001        100.80000000000001        2.0977332041946468     
   29.600000000000001        101.60000000000001        2.0958053151978078     
   29.600000000000001        102.40000000000001        2.0946480289119052     

   30.400000000000002       0.80000000000000004        2.0956333825924327     
   30.400000000000002        1.6000000000000001        2.0965541607800202     
   30.400000000000002        2.4000000000000004        2.0978227166826788     
   30.400000000000002        3.2000000000000002        2.0999010899874246     
   30.400000000000002        4.0000000000000000        2.1007039818926172     
   30.400000000000002        4.8000000000000007        2.1035795490011293     
   30.400000000000002        5.6000000000000005        2.1053580744111251     
   30.400000000000002        6.4000000000000004        2.1077714993954135     
   30.400000000000002        7.2000000000000002        2.1094872034674998     
   30.400000000000002        8.0000000000000000        2.1102707067429813     
   30.400000000000002        8.8000000000000007        2.1125315644230476     
   30.400000000000002        9.6000000000000014        2.1138595139097651     
   30.400000000000002        10.400000000000000        2.1156241355231837     
   30.400000000000002        11.200000000000001        2.1169723515136778     
   30.400000000000002        12.000000000000000        2.1181853764467027     
   30.400000000000002        12.800000000000001        2.1183641689160293     
   30.400000000000002        13.600000000000001        2.1181921213513184     
   30.400000000000002        14.400000000000000        2.1183364136313507     
   30.400000000000002        15.200000000000001        2.1170522013439270     
   30.400000000000002        16.000000000000000        2.1151931376772470     
   30.400000000000002        16.800000000000001        2.1121071340627959     
   30.400000000000002        17.600000000000001        2.1072949878757092     
   30.400000000000002        18.400000000000002        2.1037526732462393     
   30.400000000000002        19.200000000000003        2.0978021474968838     
   30.400000000000002        20.000000000000000        2.0901869538746456     
   30.400000000000002        20.800000000000001        2.0816417433005330     
   30.400000000000002        21.600000000000001        2.0724094966734588     
   30.400000000000002        22.400000000000002        2.0632131240343723     
   30.400000000000002        23.200000000000003        2.0540256406954684     
   30.400000000000002        24.000000000000000        2.0458559706099968     
   30.400000000000002        24.800000000000001        2.0376468352389008     
   30.400000000000002        25.600000000000001        2.0302087599117473     
   30.400000000000002        26.400000000000002        2.0272789549438808     
   30.400000000000002        27.200000000000003        2.0236585173416333     
   30.400000000000002        28.000000000000000        2.0246781607419928     
   30.400000000000002        28.800000000000001        2.0258024423273886     
   30.400000000000002        29.600000000000001        2.0326724546253909     
   30.400000000000002        30.400000000000002        2.0423801668755859     
   30.400000000000002        31.200000000000003        2.0545619373041202     
   30.400000000000002        32.000000000000000        2.0690228350141080     
   30.400000000000002        32.800000000000004        2.0858070773645840     
   30.400000000000002        33.600000000000001        2.1033095339610481     
   30.400000000000002        34.399999999999999        2.1282361309065601     
   30.400000000000002        35.200000000000003        2.1451374781959522     
   30.400000000000002        36.000000000000000        2.1661028770295445     
   30.400000000000002        36.800000000000004        2.1861014912873822     
   30.400000000000002        37.600000000000001        2.2043142334365302     
   30.400000000000002        38.400000000000006        2.2204756819889551     
   30.400000000000002        39.200000000000003        2.2340217660507511     
   30.400000000000002        40.000000000000000        2.2444104981842048     
   30.400000000000002        40.800000000000004        2.2502850081164771     
   30.400000000000002        41.600000000000001        2.2542417831402193     
   30.400000000000002        42.400000000000006        2.2545425669907644     
   30.400000000000002        43.200000000000003        2.2498985645173004     
   30.400000000000002        44.000000000000000        2.2424705639722422     
   30.400000000000002        44.800000000000004        2.2324377822053472     
   30.400000000000002        45.600000000000001        2.2195878549442694     
   30.400000000000002        46.400000000000006        2.2048203324655020     
   30.400000000000002        47.200000000000003        2.1868482320821285     
   30.400000000000002        48.000000000000000        2.1681150807756486     
   30.400000000000002        48.800000000000004        2.1486062133356745     
   30.400000000000002        49.600000000000001        2.1267061152332309     
   30.400000000000002        50.400000000000006        2.1062574268292553     
   30.400000000000002        51.200000000000003        2.0839116171931127     
   30.400000000000002        52.000000000000000        2.0629285251123681     
   30.400000000000002        52.800000000000004        2.0417032954874617     
   30.400000000000002        53.600000000000001        2.0223892935120085     
   30.400000000000002        54.400000000000006        2.0036880248926674     
   30.400000000000002        55.200000000000003        1.9871592419262269     
   30.400000000000002        56.000000000000000        1.9715600847731118     
   30.400000000000002        56.800000000000004        1.9586166700473020     
   30.400000000000002        57.600000000000001        1.9480271580842883     
   30.400000000000002        58.400000000000006        1.9405863299407733     
   30.400000000000002        59.200000000000003        1.9363104804543119     
   30.400000000000002        60.000000000000000        1.9344178362648403     
   30.400000000000002        60.800000000000004        1.9361247148633096     
   30.400000000000002        61.600000000000001        1.9408514619472108     
   30.400000000000002        62.400000000000006        1.9483775620333403     
   30.400000000000002        63.200000000000003        1.9585005989441575     
   30.400000000000002        64.000000000000000        1.9713027902390787     
   30.400000000000002        64.799999999999997        1.9851100309856893     
   30.400000000000002        65.600000000000009        2.0006870283731630     
   30.400000000000002        66.400000000000006        2.0156362255266882     
   30.400000000000002        67.200000000000003        2.0302353979997418     
   30.400000000000002        68.000000000000000        2.0439796569131672     
   30.400000000000002        68.799999999999997        2.0557273609288886     
   30.400000000000002        69.600000000000009        2.0657058483439767     
   30.400000000000002        70.400000000000006        2.0733124788303443     
   30.400000000000002        71.200000000000003        2.0783727553720439     
   30.400000000000002        72.000000000000000        2.0803085408269291     
   30.400000000000002        72.799999999999997        2.0806452679307927     
   30.400000000000002        73.600000000000009        2.0787225581827578     
   30.400000000000002        74.400000000000006        2.0725441295930755     
   30.400000000000002        75.200000000000003        2.0665798682454306     
   30.400000000000002        76.000000000000000        2.0592538703373648     
   30.400000000000002        76.800000000000011        2.0521817528283890     
   30.400000000000002        77.600000000000009        2.0449932773967539     
   30.400000000000002        78.400000000000006        2.0384962809056546     
   30.400000000000002        79.200000000000003        2.0332513588842498     
   30.400000000000002        80.000000000000000        2.0310716966708511     
   30.400000000000002        80.800000000000011        2.0304218815868134     
   30.400000000000002        81.600000000000009        2.0319139663842454     
   30.400000000000002        82.400000000000006        2.0353732706214509     
   30.400000000000002        83.200000000000003        2.0408320399991084     
   30.400000000000002        84.000000000000000        2.0478220639600324     
   30.400000000000002        84.800000000000011        2.0557787709569215     
   30.400000000000002        85.600000000000009        2.0652148257813874     
   30.400000000000002        86.400000000000006        2.0749231562447501     
   30.400000000000002        87.200000000000003        2.0837545196377429     
   30.400000000000002        88.000000000000000        2.0920026049595393     
   30.400000000000002        88.800000000000011        2.1009613277195496     
   30.400000000000002        89.600000000000009        2.1086481345895294     
   30.400000000000002        90.400000000000006        2.1139363409876797     
   30.400000000000002        91.200000000000003        2.1183243292417568     
   30.400000000000002        92.000000000000000        2.1205957832025586     
   30.400000000000002        92.800000000000011        2.1197739360798300     
   30.400000000000002        93.600000000000009        2.1193307147197213     
   30.400000000000002        94.400000000000006        2.1176158985597486     
   30.400000000000002        95.200000000000003        2.1151462176209761     
   30.400000000000002        96.000000000000000        2.1109173688073160     
   30.400000000000002        96.800000000000011        2.1080945915173781     
   30.400000000000002        97.600000000000009        2.1053285721314658     
   30.400000000000002        98.400000000000006        2.1030325015925886     
   30.400000000000002        99.200000000000003        2.0992390225608970     
   30.400000000000002        100.00000000000000        2.0968286640891605     
   30.400000000000002        100.80000000000001        2.0957163041084557     
   30.400000000000002        101.60000000000001        2.0949673378203952     
   30.400000000000002        102.40000000000001        2.0949197148904726     

   31.200000000000003       0.80000000000000004        2.0959432818436086     
   31.200000000000003        1.6000000000000001        2.0966820530491606     
   31.200000000000003        2.4000000000000004        2.0982420707691323     
   31.200000000000003        3.2000000000000002        2.1007231968663769     
   31.200000000000003        4.0000000000000000        2.1019673150073408     
   31.200000000000003        4.8000000000000007        2.1036803770335055     
   31.200000000000003        5.6000000000000005        2.1051780409933589     
   31.200000000000003        6.4000000000000004        2.1054912040427283     
   31.200000000000003        7.2000000000000002        2.1073825400579924     
   31.200000000000003        8.0000000000000000        2.1087059045151282     
   31.200000000000003        8.8000000000000007        2.1103318675364457     
   31.200000000000003        9.6000000000000014        2.1123199795276033     
   31.200000000000003        10.400000000000000        2.1128958895902672     
   31.200000000000003        11.200000000000001        2.1144328006799693     
   31.200000000000003        12.000000000000000        2.1157608787145126     
   31.200000000000003        12.800000000000001        2.1133141078527937     
   31.200000000000003        13.600000000000001        2.1155746902538870     
   31.200000000000003        14.400000000000000        2.1156112374410498     
   31.200000000000003        15.200000000000001        2.1163362720500425     
   31.200000000000003        16.000000000000000        2.1133553468524306     
   31.200000000000003        16.800000000000001        2.1101727915411406     
   31.200000000000003        17.600000000000001        2.1052678009740835     
   31.200000000000003        18.400000000000002        2.1014266048104551     
   31.200000000000003        19.200000000000003        2.0947601534150269     
   31.200000000000003        20.000000000000000        2.0857007451190790     
   31.200000000000003        20.800000000000001        2.0776897855030030     
   31.200000000000003        21.600000000000001        2.0673458808684582     
   31.200000000000003        22.400000000000002        2.0566676818110023     
   31.200000000000003        23.200000000000003        2.0460899013644545     
   31.200000000000003        24.000000000000000        2.0361052532370878     
   31.200000000000003        24.800000000000001        2.0267936173314056     
   31.200000000000003        25.600000000000001        2.0183376884842152     
   31.200000000000003        26.400000000000002        2.0135356167281411     
   31.200000000000003        27.200000000000003        2.0101274820855526     
   31.200000000000003        28.000000000000000        2.0101203204245075     
   31.200000000000003        28.800000000000001        2.0129249061462429     
   31.200000000000003        29.600000000000001        2.0189962340038350     
   31.200000000000003        30.400000000000002        2.0289801524240394     
   31.200000000000003        31.200000000000003        2.0421257637854056     
   31.200000000000003        32.000000000000000        2.0580075741867319     
   31.200000000000003        32.800000000000004        2.0769258120321425     
   31.200000000000003        33.600000000000001        2.0971788941906020     
   31.200000000000003        34.399999999999999        2.1184804352755822     
   31.200000000000003        35.200000000000003        2.1423863847393787     
   31.200000000000003        36.000000000000000        2.1649159899987374     
   31.200000000000003        36.800000000000004        2.1867893677623762     
   31.200000000000003        37.600000000000001        2.2073701191160393     
   31.200000000000003        38.400000000000006        2.2245516669143011     
   31.200000000000003        39.200000000000003        2.2395477581265215     
   31.200000000000003        40.000000000000000        2.2514341422868860     
   31.200000000000003        40.800000000000004        2.2584600030289050     
   31.200000000000003        41.600000000000001        2.2622492788890018     
   31.200000000000003        42.400000000000006        2.2623021148467708     
   31.200000000000003        43.200000000000003        2.2591542147631594     
   31.200000000000003        44.000000000000000        2.2517329489687663     
   31.200000000000003        44.800000000000004        2.2409125786972610     
   31.200000000000003        45.600000000000001        2.2280243835095841     
   31.200000000000003        46.400000000000006        2.2125558063962503     
   31.200000000000003        47.200000000000003        2.1953276537813426     
   31.200000000000003        48.000000000000000        2.1768323848809303     
   31.200000000000003        48.800000000000004        2.1567550138381453     
   31.200000000000003        49.600000000000001        2.1361214268433133     
   31.200000000000003        50.400000000000006        2.1147755652741300     
   31.200000000000003        51.200000000000003        2.0933535201235194     
   31.200000000000003        52.000000000000000        2.0724155007705400     
   31.200000000000003        52.800000000000004        2.0511307517839077     
   31.200000000000003        53.600000000000001        2.0307253276649893     
   31.200000000000003        54.400000000000006        2.0122855592712749     
   31.200000000000003        55.200000000000003        1.9951566675462600     
   31.200000000000003        56.000000000000000        1.9796364587077531     
   31.200000000000003        56.800000000000004        1.9660715766256389     
   31.200000000000003        57.600000000000001        1.9527955393001173     
   31.200000000000003        58.400000000000006        1.9458028550167843     
   31.200000000000003        59.200000000000003        1.9401405239303759     
   31.200000000000003        60.000000000000000        1.9376507881565519     
   31.200000000000003        60.800000000000004        1.9370486680189318     
   31.200000000000003        61.600000000000001        1.9399138293050704     
   31.200000000000003        62.400000000000006        1.9472178178467530     
   31.200000000000003        63.200000000000003        1.9552065407410002     
   31.200000000000003        64.000000000000000        1.9674761610265579     
   31.200000000000003        64.799999999999997        1.9810527250761854     
   31.200000000000003        65.600000000000009        1.9944865723823832     
   31.200000000000003        66.400000000000006        2.0088925661149664     
   31.200000000000003        67.200000000000003        2.0206827983849616     
   31.200000000000003        68.000000000000000        2.0356702925248538     
   31.200000000000003        68.799999999999997        2.0471660567863195     
   31.200000000000003        69.600000000000009        2.0565229623217682     
   31.200000000000003        70.400000000000006        2.0645567798455011     
   31.200000000000003        71.200000000000003        2.0688724864430674     
   31.200000000000003        72.000000000000000        2.0705064085024811     
   31.200000000000003        72.799999999999997        2.0700341699422484     
   31.200000000000003        73.600000000000009        2.0670910397161224     
   31.200000000000003        74.400000000000006        2.0617396247336037     
   31.200000000000003        75.200000000000003        2.0554260640085320     
   31.200000000000003        76.000000000000000        2.0481147818527883     
   31.200000000000003        76.800000000000011        2.0405498557587634     
   31.200000000000003        77.600000000000009        2.0334508015738786     
   31.200000000000003        78.400000000000006        2.0268110417904288     
   31.200000000000003        79.200000000000003        2.0215677303156712     
   31.200000000000003        80.000000000000000        2.0180274537014964     
   31.200000000000003        80.800000000000011        2.0175219438612060     
   31.200000000000003        81.600000000000009        2.0183838438499162     
   31.200000000000003        82.400000000000006        2.0226779626301745     
   31.200000000000003        83.200000000000003        2.0278627196162353     
   31.200000000000003        84.000000000000000        2.0345259065219050     
   31.200000000000003        84.800000000000011        2.0420517692631623     
   31.200000000000003        85.600000000000009        2.0521726990304732     
   31.200000000000003        86.400000000000006        2.0622381751987464     
   31.200000000000003        87.200000000000003        2.0751692038332119     
   31.200000000000003        88.000000000000000        2.0787703901542383     
   31.200000000000003        88.800000000000011        2.0891601348035294     
   31.200000000000003        89.600000000000009        2.0974670501275905     
   31.200000000000003        90.400000000000006        2.1019368326138745     
   31.200000000000003        91.200000000000003        2.1071847491443032     
   31.200000000000003        92.000000000000000        2.1096250497024722     
   31.200000000000003        92.800000000000011        2.1109695224328022     
   31.200000000000003        93.600000000000009        2.1109480051436016     
   31.200000000000003        94.400000000000006        2.1102623939914755     
   31.200000000000003        95.200000000000003        2.1080360993716094     
   31.200000000000003        96.000000000000000        2.1046912685368424     
   31.200000000000003        96.800000000000011        2.1023867243365020     
   31.200000000000003        97.600000000000009        2.1002318371534487     
   31.200000000000003        98.400000000000006        2.0976415430192574     
   31.200000000000003        99.200000000000003        2.0959985947329627     
   31.200000000000003        100.00000000000000        2.0945290735153987     
   31.200000000000003        100.80000000000001        2.0937368180922573     
   31.200000000000003        101.60000000000001        2.0940896859166331     
   31.200000000000003        102.40000000000001        2.0948076705058845     

   32.000000000000000       0.80000000000000004        2.0960463399801585     
   32.000000000000000        1.6000000000000001        2.0964734510494480     
   32.000000000000000        2.4000000000000004        2.0987840217096561     
   32.000000000000000        3.2000000000000002        2.0999291867449199     
   32.000000000000000        4.0000000000000000        2.1010711937846898     
   32.000000000000000        4.8000000000000007        2.1039714096620918     
   32.000000000000000        5.6000000000000005        2.1029516916326720     
   32.000000000000000        6.4000000000000004        2.1048543908810093     
   32.000000000000000        7.2000000000000002        2.1057297105418309     
   32.000000000000000        8.0000000000000000        2.1067858315818366     
   32.000000000000000        8.8000000000000007        2.1065366848356613     
   32.000000000000000        9.6000000000000014        2.1075013491501506     
   32.000000000000000        10.400000000000000        2.1092019523742613     
   32.000000000000000        11.200000000000001        2.1094330303401843     
   32.000000000000000        12.000000000000000        2.1106925328531974     
   32.000000000000000        12.800000000000001        2.1115184464561594     
   32.000000000000000        13.600000000000001        2.1112064225879670     
   32.000000000000000        14.400000000000000        2.1110099975993495     
   32.000000000000000        15.200000000000001        2.1107262874829309     
   32.000000000000000        16.000000000000000        2.1090110260136492     
   32.000000000000000        16.800000000000001        2.1062942499718411     
   32.000000000000000        17.600000000000001        2.1021724468999992     
   32.000000000000000        18.400000000000002        2.0966727018806512     
   32.000000000000000        19.200000000000003        2.0901182770731035     
   32.000000000000000        20.000000000000000        2.0818375096868924     
   32.000000000000000        20.800000000000001        2.0712499310440959     
   32.000000000000000        21.600000000000001        2.0611733911471770     
   32.000000000000000        22.400000000000002        2.0486649293158616     
   32.000000000000000        23.200000000000003        2.0371992317277301     
   32.000000000000000        24.000000000000000        2.0259250452285391     
   32.000000000000000        24.800000000000001        2.0159198369659417     
   32.000000000000000        25.600000000000001        2.0072824476525062     
   32.000000000000000        26.400000000000002        2.0004106257536320     
   32.000000000000000        27.200000000000003        1.9959978951614288     
   32.000000000000000        28.000000000000000        1.9971186147292637     
   32.000000000000000        28.800000000000001        1.9971979773030992     
   32.000000000000000        29.600000000000001        2.0048682771151149     
   32.000000000000000        30.400000000000002        2.0153031901030274     
   32.000000000000000        31.200000000000003        2.0287313358212873     
   32.000000000000000        32.000000000000000        2.0466982416031034     
   32.000000000000000        32.800000000000004        2.0665957454537214     
   32.000000000000000        33.600000000000001        2.0889933843918809     
   32.000000000000000        34.399999999999999        2.1129286001247922     
   32.000000000000000        35.200000000000003        2.1374594917834893     
   32.000000000000000        36.000000000000000        2.1618078243188239     
   32.000000000000000        36.800000000000004        2.1859817561297277     
   32.000000000000000        37.600000000000001        2.2067030195815915     
   32.000000000000000        38.400000000000006        2.2251555780484917     
   32.000000000000000        39.200000000000003        2.2414011745612137     
   32.000000000000000        40.000000000000000        2.2537503663306033     
   32.000000000000000        40.800000000000004        2.2626054348735054     
   32.000000000000000        41.600000000000001        2.2665845724750668     
   32.000000000000000        42.400000000000006        2.2677436468986603     
   32.000000000000000        43.200000000000003        2.2645595580646729     
   32.000000000000000        44.000000000000000        2.2582458693599703     
   32.000000000000000        44.800000000000004        2.2478318647878162     
   32.000000000000000        45.600000000000001        2.2353343398910268     
   32.000000000000000        46.400000000000006        2.2186642974459292     
   32.000000000000000        47.200000000000003        2.2024861888562244     
   32.000000000000000        48.000000000000000        2.1838007237475292     
   32.000000000000000        48.800000000000004        2.1636015322872755     
   32.000000000000000        49.600000000000001        2.1431087167672875     
   32.000000000000000        50.400000000000006        2.1224148238261704     
   32.000000000000000        51.200000000000003        2.1014340532688944     
   32.000000000000000        52.000000000000000        2.0792197505118244     
   32.000000000000000        52.800000000000004        2.0598538683052681     
   32.000000000000000        53.600000000000001        2.0398076770199696     
   32.000000000000000        54.400000000000006        2.0209528718713212     
   32.000000000000000        55.200000000000003        2.0037448901470669     
   32.000000000000000        56.000000000000000        1.9879216651334717
[truncated: 894,528 more chars]
