# Supplementary material for: A first-principles phase field method for quantitatively predicting multi-composition phase separation without thermodynamic empirical parameter
Source: Nat Commun. 2019 Aug 1;10:3451. doi: 10.1038/s41467-019-11248-z (PMC6671953; doi:10.1038/s41467-019-11248-z)
Supplement: Supplementary file 3 — Source Data [file 41467_2019_11248_MOESM3_ESM.zip › supplementary-files/data-files/Fig.5/Fig5_g_Ni_100000-40.0%]

  0.80000000000000004       0.80000000000000004        2.4873510143569861     
  0.80000000000000004        1.6000000000000001        2.5469193655552091     
  0.80000000000000004        2.4000000000000004        2.4783722563743376     
  0.80000000000000004        3.2000000000000002        2.5487183219449348     
  0.80000000000000004        4.0000000000000000        2.4791834454546304     
  0.80000000000000004        4.8000000000000007        2.5529091503313928     
  0.80000000000000004        5.6000000000000005        2.4875658210490541     
  0.80000000000000004        6.4000000000000004        2.4749485000474083     
  0.80000000000000004        7.2000000000000002        2.5393288627377260     
  0.80000000000000004        8.0000000000000000        2.4821204548214753     
  0.80000000000000004        8.8000000000000007        2.5488868694709188     
  0.80000000000000004        9.6000000000000014        2.4688382331210152     
  0.80000000000000004        10.400000000000000        2.5421581513548688     
  0.80000000000000004        11.200000000000001        2.4827220929022626     
  0.80000000000000004        12.000000000000000        2.4857910833396111     
  0.80000000000000004        12.800000000000001        2.4812966625448998     
  0.80000000000000004        13.600000000000001        2.5455270705984425     
  0.80000000000000004        14.400000000000000        2.4776105267240500     
  0.80000000000000004        15.200000000000001        2.5442785033060726     
  0.80000000000000004        16.000000000000000        2.4812048769023267     
  0.80000000000000004        16.800000000000001        2.4808397273401690     
  0.80000000000000004        17.600000000000001        2.5548414185761010     
  0.80000000000000004        18.400000000000002        2.4848948753695606     
  0.80000000000000004        19.200000000000003        2.5459412756064932     
  0.80000000000000004        20.000000000000000        2.4806811963564375     
  0.80000000000000004        20.800000000000001        2.5545177635753400     
  0.80000000000000004        21.600000000000001        2.4853583851506311     
  0.80000000000000004        22.400000000000002        2.5373776482379795     
  0.80000000000000004        23.200000000000003        2.5335045805045482     
  0.80000000000000004        24.000000000000000        2.4777036892104327     
  0.80000000000000004        24.800000000000001        2.5455900484577736     
  0.80000000000000004        25.600000000000001        2.4812473326067841     
  0.80000000000000004        26.400000000000002        2.5462354825251756     
  0.80000000000000004        27.200000000000003        2.4730655224089864     
  0.80000000000000004        28.000000000000000        2.5420183298302645     
  0.80000000000000004        28.800000000000001        2.5375198964076202     
  0.80000000000000004        29.600000000000001        2.5418074200178493     
  0.80000000000000004        30.400000000000002        2.4772839330992875     
  0.80000000000000004        31.200000000000003        2.4783282259561181     
  0.80000000000000004        32.000000000000000        2.5465837552930441     
  0.80000000000000004        32.800000000000004        2.4774937868993749     
  0.80000000000000004        33.600000000000001        2.4775253515514399     
  0.80000000000000004        34.399999999999999        2.4822787628689742     
  0.80000000000000004        35.200000000000003        2.4861825955207961     
  0.80000000000000004        36.000000000000000        2.4872364235767583     
  0.80000000000000004        36.800000000000004        2.4778022756511811     
  0.80000000000000004        37.600000000000001        2.5330062085429943     
  0.80000000000000004        38.400000000000006        2.5331809667731795     
  0.80000000000000004        39.200000000000003        2.5417369267093162     
  0.80000000000000004        40.000000000000000        2.4809490996571562     
  0.80000000000000004        40.800000000000004        2.4898655506023388     
  0.80000000000000004        41.600000000000001        2.4945647046823218     
  0.80000000000000004        42.400000000000006        2.4868226794992134     
  0.80000000000000004        43.200000000000003        2.5422391968882749     
  0.80000000000000004        44.000000000000000        2.5420182450986872     
  0.80000000000000004        44.800000000000004        2.4770636821864263     
  0.80000000000000004        45.600000000000001        2.5426337653770501     
  0.80000000000000004        46.400000000000006        2.5478504470835408     
  0.80000000000000004        47.200000000000003        2.4869590923152267     
  0.80000000000000004        48.000000000000000        2.5518902541009907     
  0.80000000000000004        48.800000000000004        2.4794007018021098     
  0.80000000000000004        49.600000000000001        2.5488197675419562     
  0.80000000000000004        50.400000000000006        2.5486771007443143     
  0.80000000000000004        51.200000000000003        2.5483023186844029     
  0.80000000000000004        52.000000000000000        2.4751083962351248     
  0.80000000000000004        52.800000000000004        2.5444094300099751     
  0.80000000000000004        53.600000000000001        2.4794601280010631     
  0.80000000000000004        54.400000000000006        2.5479162430603113     
  0.80000000000000004        55.200000000000003        2.4783560430510603     
  0.80000000000000004        56.000000000000000        2.5470632573705343     
  0.80000000000000004        56.800000000000004        2.4813658977618256     
  0.80000000000000004        57.600000000000001        2.4766271785927465     
  0.80000000000000004        58.400000000000006        2.5394582443906004     
  0.80000000000000004        59.200000000000003        2.4741854368580256     
  0.80000000000000004        60.000000000000000        2.5325022551261229     
  0.80000000000000004        60.800000000000004        2.5325328491787040     
  0.80000000000000004        61.600000000000001        2.4714010285131272     
  0.80000000000000004        62.400000000000006        2.5356593158738585     
  0.80000000000000004        63.200000000000003        2.4659554133276456     
  0.80000000000000004        64.000000000000000        2.5437739159022210     
  0.80000000000000004        64.799999999999997        2.4741432009173843     
  0.80000000000000004        65.600000000000009        2.5384639691141979     
  0.80000000000000004        66.400000000000006        2.4687294102174033     
  0.80000000000000004        67.200000000000003        2.5422994688016405     
  0.80000000000000004        68.000000000000000        2.4820700033831784     
  0.80000000000000004        68.799999999999997        2.4782714791883813     
  0.80000000000000004        69.600000000000009        2.5389905090772249     
  0.80000000000000004        70.400000000000006        2.4698830312192261     
  0.80000000000000004        71.200000000000003        2.5398852944610688     
  0.80000000000000004        72.000000000000000        2.4708617004519731     
  0.80000000000000004        72.799999999999997        2.4712983709819545     
  0.80000000000000004        73.600000000000009        2.5376178606233424     
  0.80000000000000004        74.400000000000006        2.5375579250225178     
  0.80000000000000004        75.200000000000003        2.4728954403125458     
  0.80000000000000004        76.000000000000000        2.5378758897450062     
  0.80000000000000004        76.800000000000011        2.5411598162122568     
  0.80000000000000004        77.600000000000009        2.4844290795123101     
  0.80000000000000004        78.400000000000006        2.5490839138520709     
  0.80000000000000004        79.200000000000003        2.5463965027226756     
  0.80000000000000004        80.000000000000000        2.4759919101281871     
  0.80000000000000004        80.800000000000011        2.5366552503315547     
  0.80000000000000004        81.600000000000009        2.5366208619346677     
  0.80000000000000004        82.400000000000006        2.4804762761591714     
  0.80000000000000004        83.200000000000003        2.5470903402738574     
  0.80000000000000004        84.000000000000000        2.4726215436391383     
  0.80000000000000004        84.800000000000011        2.5464244524781994     
  0.80000000000000004        85.600000000000009        2.4772281095411262     
  0.80000000000000004        86.400000000000006        2.5492037962459033     
  0.80000000000000004        87.200000000000003        2.4806005074259785     
  0.80000000000000004        88.000000000000000        2.5456956064126492     
  0.80000000000000004        88.800000000000011        2.4809914433767570     
  0.80000000000000004        89.600000000000009        2.4810028139550817     
  0.80000000000000004        90.400000000000006        2.5458522449963565     
  0.80000000000000004        91.200000000000003        2.4765134824206232     
  0.80000000000000004        92.000000000000000        2.5459663041895815     
  0.80000000000000004        92.800000000000011        2.5358692659253830     
  0.80000000000000004        93.600000000000009        2.5353112235073834     
  0.80000000000000004        94.400000000000006        2.4727710622751258     
  0.80000000000000004        95.200000000000003        2.5469096833374989     
  0.80000000000000004        96.000000000000000        2.4815723564275771     
  0.80000000000000004        96.800000000000011        2.4826594419777952     
  0.80000000000000004        97.600000000000009        2.5413950174371465     
  0.80000000000000004        98.400000000000006        2.5382252589752956     
  0.80000000000000004        99.200000000000003        2.4775790546030714     
  0.80000000000000004        100.00000000000000        2.5468256414218100     
  0.80000000000000004        100.80000000000001        2.4778257287466445     
  0.80000000000000004        101.60000000000001        2.5475721102291651     
  0.80000000000000004        102.40000000000001        2.4878992012728682     

   1.6000000000000001       0.80000000000000004        2.5567270516423690     
   1.6000000000000001        1.6000000000000001        2.4826953663164399     
   1.6000000000000001        2.4000000000000004        2.5476489006474452     
   1.6000000000000001        3.2000000000000002        2.4789165556611454     
   1.6000000000000001        4.0000000000000000        2.5427303881830925     
   1.6000000000000001        4.8000000000000007        2.4833085392572483     
   1.6000000000000001        5.6000000000000005        2.4914332955307561     
   1.6000000000000001        6.4000000000000004        2.5428072584795980     
   1.6000000000000001        7.2000000000000002        2.5382776453784812     
   1.6000000000000001        8.0000000000000000        2.4813326404137355     
   1.6000000000000001        8.8000000000000007        2.4817034077106017     
   1.6000000000000001        9.6000000000000014        2.5377139362924348     
   1.6000000000000001        10.400000000000000        2.5371521993006447     
   1.6000000000000001        11.200000000000001        2.4813456139737071     
   1.6000000000000001        12.000000000000000        2.5545017509488734     
   1.6000000000000001        12.800000000000001        2.4804400259512258     
   1.6000000000000001        13.600000000000001        2.5446195346806384     
   1.6000000000000001        14.400000000000000        2.4756224599873873     
   1.6000000000000001        15.200000000000001        2.5445218546369381     
   1.6000000000000001        16.000000000000000        2.4803128970704380     
   1.6000000000000001        16.800000000000001        2.5493931474509099     
   1.6000000000000001        17.600000000000001        2.4845276657816173     
   1.6000000000000001        18.400000000000002        2.4842290428162723     
   1.6000000000000001        19.200000000000003        2.5464289672466758     
   1.6000000000000001        20.000000000000000        2.4800366972922672     
   1.6000000000000001        20.800000000000001        2.4891263974555509     
   1.6000000000000001        21.600000000000001        2.4844781282720261     
   1.6000000000000001        22.400000000000002        2.5315619834450094     
   1.6000000000000001        23.200000000000003        2.5325327730410057     
   1.6000000000000001        24.000000000000000        2.4762709673591052     
   1.6000000000000001        24.800000000000001        2.5453486546605868     
   1.6000000000000001        25.600000000000001        2.4774582137678007     
   1.6000000000000001        26.400000000000002        2.5367098865158861     
   1.6000000000000001        27.200000000000003        2.5372508874335455     
   1.6000000000000001        28.000000000000000        2.4816973556951893     
   1.6000000000000001        28.800000000000001        2.4814120029981162     
   1.6000000000000001        29.600000000000001        2.4770667081248385     
   1.6000000000000001        30.400000000000002        2.5418557576500667     
   1.6000000000000001        31.200000000000003        2.5375935424008791     
   1.6000000000000001        32.000000000000000        2.4728943777566359     
   1.6000000000000001        32.800000000000004        2.5468759072899028     
   1.6000000000000001        33.600000000000001        2.5424260904175155     
   1.6000000000000001        34.399999999999999        2.5467888398485554     
   1.6000000000000001        35.200000000000003        2.4866094703154951     
   1.6000000000000001        36.000000000000000        2.5536368897965676     
   1.6000000000000001        36.800000000000004        2.4831848586712857     
   1.6000000000000001        37.600000000000001        2.5432002174238195     
   1.6000000000000001        38.400000000000006        2.4684083208373977     
   1.6000000000000001        39.200000000000003        2.5419759766156784     
   1.6000000000000001        40.000000000000000        2.4855892011941538     
   1.6000000000000001        40.800000000000004        2.5628647399781399     
   1.6000000000000001        41.600000000000001        2.4896929489871105     
   1.6000000000000001        42.400000000000006        2.5467446618730873     
   1.6000000000000001        43.200000000000003        2.4724020160372477     
   1.6000000000000001        44.000000000000000        2.4788970552572418     
   1.6000000000000001        44.800000000000004        2.5463269259177759     
   1.6000000000000001        45.600000000000001        2.4778033441048497     
   1.6000000000000001        46.400000000000006        2.4828341203402591     
   1.6000000000000001        47.200000000000003        2.4871296858974690     
   1.6000000000000001        48.000000000000000        2.4831976598597154     
   1.6000000000000001        48.800000000000004        2.5486045973244433     
   1.6000000000000001        49.600000000000001        2.4791883123686498     
   1.6000000000000001        50.400000000000006        2.4781442788214374     
   1.6000000000000001        51.200000000000003        2.4795586685316602     
   1.6000000000000001        52.000000000000000        2.5488886860894615     
   1.6000000000000001        52.800000000000004        2.4883417550457039     
   1.6000000000000001        53.600000000000001        2.4877537034499464     
   1.6000000000000001        54.400000000000006        2.5436693933910597     
   1.6000000000000001        55.200000000000003        2.4737144833587608     
   1.6000000000000001        56.000000000000000        2.5427971143457095     
   1.6000000000000001        56.800000000000004        2.5420966057367371     
   1.6000000000000001        57.600000000000001        2.5411734928492122     
   1.6000000000000001        58.400000000000006        2.5412130367472003     
   1.6000000000000001        59.200000000000003        2.4749540217897237     
   1.6000000000000001        60.000000000000000        2.5432606825536332     
   1.6000000000000001        60.800000000000004        2.4778740327014548     
   1.6000000000000001        61.600000000000001        2.5424327271292060     
   1.6000000000000001        62.400000000000006        2.5325324364854427     
   1.6000000000000001        63.200000000000003        2.5410252176416241     
   1.6000000000000001        64.000000000000000        2.4760620890374749     
   1.6000000000000001        64.799999999999997        2.5406252258549493     
   1.6000000000000001        65.600000000000009        2.4711236950693238     
   1.6000000000000001        66.400000000000006        2.5396534033975864     
   1.6000000000000001        67.200000000000003        2.4792321275105849     
   1.6000000000000001        68.000000000000000        2.4796253795053187     
   1.6000000000000001        68.799999999999997        2.5405582687536890     
   1.6000000000000001        69.600000000000009        2.4758555589611331     
   1.6000000000000001        70.400000000000006        2.5454929341955435     
   1.6000000000000001        71.200000000000003        2.4724645443344118     
   1.6000000000000001        72.000000000000000        2.5422065600200399     
   1.6000000000000001        72.799999999999997        2.5430751769421227     
   1.6000000000000001        73.600000000000009        2.4681053192488189     
   1.6000000000000001        74.400000000000006        2.5345456991670470     
   1.6000000000000001        75.200000000000003        2.5393327403967767     
   1.6000000000000001        76.000000000000000        2.4748899605778227     
   1.6000000000000001        76.800000000000011        2.4794998358649845     
   1.6000000000000001        77.600000000000009        2.4854098903246040     
   1.6000000000000001        78.400000000000006        2.4804484660476422     
   1.6000000000000001        79.200000000000003        2.4763608108273849     
   1.6000000000000001        80.000000000000000        2.5501460284406927     
   1.6000000000000001        80.800000000000011        2.4766474967307675     
   1.6000000000000001        81.600000000000009        2.5415116710674672     
   1.6000000000000001        82.400000000000006        2.4817771762772591     
   1.6000000000000001        83.200000000000003        2.5418131073541765     
   1.6000000000000001        84.000000000000000        2.5376421322376723     
   1.6000000000000001        84.800000000000011        2.4774249724124102     
   1.6000000000000001        85.600000000000009        2.5465529791628962     
   1.6000000000000001        86.400000000000006        2.4766384908555210     
   1.6000000000000001        87.200000000000003        2.5461063553443579     
   1.6000000000000001        88.000000000000000        2.4779505107648405     
   1.6000000000000001        88.800000000000011        2.5413067991248557     
   1.6000000000000001        89.600000000000009        2.5424070889162391     
   1.6000000000000001        90.400000000000006        2.4747120463926144     
   1.6000000000000001        91.200000000000003        2.5456701075077661     
   1.6000000000000001        92.000000000000000        2.4768873612282745     
   1.6000000000000001        92.800000000000011        2.4726369744400993     
   1.6000000000000001        93.600000000000009        2.5417605256393179     
   1.6000000000000001        94.400000000000006        2.4775216548070169     
   1.6000000000000001        95.200000000000003        2.5471393600904495     
   1.6000000000000001        96.000000000000000        2.4812552659576768     
   1.6000000000000001        96.800000000000011        2.5515707792481410     
   1.6000000000000001        97.600000000000009        2.4722238031481498     
   1.6000000000000001        98.400000000000006        2.5420594737152289     
   1.6000000000000001        99.200000000000003        2.4781463510655057     
   1.6000000000000001        100.00000000000000        2.5517214980160747     
   1.6000000000000001        100.80000000000001        2.4867101540652392     
   1.6000000000000001        101.60000000000001        2.5518484719726695     
   1.6000000000000001        102.40000000000001        2.4832949309102776     

   2.4000000000000004       0.80000000000000004        2.4879520442970815     
   2.4000000000000004        1.6000000000000001        2.4870153564863218     
   2.4000000000000004        2.4000000000000004        2.5428482051454098     
   2.4000000000000004        3.2000000000000002        2.4741066182293325     
   2.4000000000000004        4.0000000000000000        2.5422508705938194     
   2.4000000000000004        4.8000000000000007        2.5477045055673786     
   2.4000000000000004        5.6000000000000005        2.4823268028020236     
   2.4000000000000004        6.4000000000000004        2.5424431059599040     
   2.4000000000000004        7.2000000000000002        2.4726333424492011     
   2.4000000000000004        8.0000000000000000        2.5461328385181137     
   2.4000000000000004        8.8000000000000007        2.5461079431311515     
   2.4000000000000004        9.6000000000000014        2.4729098324842611     
   2.4000000000000004        10.400000000000000        2.5409430868597185     
   2.4000000000000004        11.200000000000001        2.4756858397301436     
   2.4000000000000004        12.000000000000000        2.5442546081241422     
   2.4000000000000004        12.800000000000001        2.4748791508169812     
   2.4000000000000004        13.600000000000001        2.5428294420340967     
   2.4000000000000004        14.400000000000000        2.4746284447514495     
   2.4000000000000004        15.200000000000001        2.5449781416986874     
   2.4000000000000004        16.000000000000000        2.4755596444865269     
   2.4000000000000004        16.800000000000001        2.5437473604911021     
   2.4000000000000004        17.600000000000001        2.4793410991332658     
   2.4000000000000004        18.400000000000002        2.5482143654821607     
   2.4000000000000004        19.200000000000003        2.4723117267588037     
   2.4000000000000004        20.000000000000000        2.5349843947807389     
   2.4000000000000004        20.800000000000001        2.5437245245786428     
   2.4000000000000004        21.600000000000001        2.4792229333510023     
   2.4000000000000004        22.400000000000002        2.5401065792757365     
   2.4000000000000004        23.200000000000003        2.4714609463241368     
   2.4000000000000004        24.000000000000000        2.5446351474118249     
   2.4000000000000004        24.800000000000001        2.4753344008906004     
   2.4000000000000004        25.600000000000001        2.5450166441589142     
   2.4000000000000004        26.400000000000002        2.4711102865298766     
   2.4000000000000004        27.200000000000003        2.5455592973991008     
   2.4000000000000004        28.000000000000000        2.4849833824925835     
   2.4000000000000004        28.800000000000001        2.5456059360233674     
   2.4000000000000004        29.600000000000001        2.5416269740279391     
   2.4000000000000004        30.400000000000002        2.4720454192134431     
   2.4000000000000004        31.200000000000003        2.5379295589915047     
   2.4000000000000004        32.000000000000000        2.5463791771670059     
   2.4000000000000004        32.800000000000004        2.4854386002857960     
   2.4000000000000004        33.600000000000001        2.4772763295508433     
   2.4000000000000004        34.399999999999999        2.5413864884019648     
   2.4000000000000004        35.200000000000003        2.4767576542791936     
   2.4000000000000004        36.000000000000000        2.5457486659043687     
   2.4000000000000004        36.800000000000004        2.4768747238554285     
   2.4000000000000004        37.600000000000001        2.5498922827600623     
   2.4000000000000004        38.400000000000006        2.4858020783109764     
   2.4000000000000004        39.200000000000003        2.5510926883787999     
   2.4000000000000004        40.000000000000000        2.4831496207130641     
   2.4000000000000004        40.800000000000004        2.4898692602248422     
   2.4000000000000004        41.600000000000001        2.4900495925753119     
   2.4000000000000004        42.400000000000006        2.5471449902831136     
   2.4000000000000004        43.200000000000003        2.5426929058294041     
   2.4000000000000004        44.000000000000000        2.5466287300411667     
   2.4000000000000004        44.800000000000004        2.4772209562284222     
   2.4000000000000004        45.600000000000001        2.5470473740061501     
   2.4000000000000004        46.400000000000006        2.5429266399395631     
   2.4000000000000004        47.200000000000003        2.5379999740361008     
   2.4000000000000004        48.000000000000000        2.5434240623064133     
   2.4000000000000004        48.800000000000004        2.4787609456582924     
   2.4000000000000004        49.600000000000001        2.5478953203864738     
   2.4000000000000004        50.400000000000006        2.5441125073405946     
   2.4000000000000004        51.200000000000003        2.5438149031477488     
   2.4000000000000004        52.000000000000000        2.4780601948548098     
   2.4000000000000004        52.800000000000004        2.5511558999857264     
   2.4000000000000004        53.600000000000001        2.4834860464006012     
   2.4000000000000004        54.400000000000006        2.5394369252543694     
   2.4000000000000004        55.200000000000003        2.5388542432207237     
   2.4000000000000004        56.000000000000000        2.4779126229265400     
   2.4000000000000004        56.800000000000004        2.4774824261433630     
   2.4000000000000004        57.600000000000001        2.4820579593304410     
   2.4000000000000004        58.400000000000006        2.4859544509146909     
   2.4000000000000004        59.200000000000003        2.5492420442935781     
   2.4000000000000004        60.000000000000000        2.4832577107596712     
   2.4000000000000004        60.800000000000004        2.4924626807686479     
   2.4000000000000004        61.600000000000001        2.4830400570344686     
   2.4000000000000004        62.400000000000006        2.4749709133257740     
   2.4000000000000004        63.200000000000003        2.4822280281268458     
   2.4000000000000004        64.000000000000000        2.4819576037762729     
   2.4000000000000004        64.799999999999997        2.5416233460992848     
   2.4000000000000004        65.600000000000009        2.4723636878980981     
   2.4000000000000004        66.400000000000006        2.5412066925229402     
   2.4000000000000004        67.200000000000003        2.4763996041154601     
   2.4000000000000004        68.000000000000000        2.5366840236312438     
   2.4000000000000004        68.799999999999997        2.5332232161403625     
   2.4000000000000004        69.600000000000009        2.4771577224892729     
   2.4000000000000004        70.400000000000006        2.4783060562383210     
   2.4000000000000004        71.200000000000003        2.5436987920079992     
   2.4000000000000004        72.000000000000000        2.4737961461160736     
   2.4000000000000004        72.799999999999997        2.4736319431272729     
   2.4000000000000004        73.600000000000009        2.5435273965305969     
   2.4000000000000004        74.400000000000006        2.4761707125121295     
   2.4000000000000004        75.200000000000003        2.4752421496053301     
   2.4000000000000004        76.000000000000000        2.5451125732572750     
   2.4000000000000004        76.800000000000011        2.5452230299238399     
   2.4000000000000004        77.600000000000009        2.5445279461638686     
   2.4000000000000004        78.400000000000006        2.5459529851061449     
   2.4000000000000004        79.200000000000003        2.5462544946482732     
   2.4000000000000004        80.000000000000000        2.4817415598898487     
   2.4000000000000004        80.800000000000011        2.4816615599576370     
   2.4000000000000004        81.600000000000009        2.5467800466071635     
   2.4000000000000004        82.400000000000006        2.4866055084950855     
   2.4000000000000004        83.200000000000003        2.4805814353770916     
   2.4000000000000004        84.000000000000000        2.5416970792759659     
   2.4000000000000004        84.800000000000011        2.4771814602596507     
   2.4000000000000004        85.600000000000009        2.5463484749690313     
   2.4000000000000004        86.400000000000006        2.4778807761323276     
   2.4000000000000004        87.200000000000003        2.5464578851676061     
   2.4000000000000004        88.000000000000000        2.4813962238390546     
   2.4000000000000004        88.800000000000011        2.5461322527449131     
   2.4000000000000004        89.600000000000009        2.4720731248503016     
   2.4000000000000004        90.400000000000006        2.5460088069684419     
   2.4000000000000004        91.200000000000003        2.4778763955843472     
   2.4000000000000004        92.000000000000000        2.5456734970897088     
   2.4000000000000004        92.800000000000011        2.5454161695053950     
   2.4000000000000004        93.600000000000009        2.4769540359100848     
   2.4000000000000004        94.400000000000006        2.5462882688057773     
   2.4000000000000004        95.200000000000003        2.4780385545023176     
   2.4000000000000004        96.000000000000000        2.5471325806311684     
   2.4000000000000004        96.800000000000011        2.4777314115483544     
   2.4000000000000004        97.600000000000009        2.5471975664236854     
   2.4000000000000004        98.400000000000006        2.4778178778340156     
   2.4000000000000004        99.200000000000003        2.5475787152594078     
   2.4000000000000004        100.00000000000000        2.4871200302989624     
   2.4000000000000004        100.80000000000001        2.4960244450875519     
   2.4000000000000004        101.60000000000001        2.4874599799749237     
   2.4000000000000004        102.40000000000001        2.5469156663460932     

   3.2000000000000002       0.80000000000000004        2.5518641935816917     
   3.2000000000000002        1.6000000000000001        2.4823417033325659     
   3.2000000000000002        2.4000000000000004        2.5385527785966011     
   3.2000000000000002        3.2000000000000002        2.5344471781944744     
   3.2000000000000002        4.0000000000000000        2.4781575598671060     
   3.2000000000000002        4.8000000000000007        2.4833082356685749     
   3.2000000000000002        5.6000000000000005        2.5422299414581060     
   3.2000000000000002        6.4000000000000004        2.4725948747904929     
   3.2000000000000002        7.2000000000000002        2.5458739076278207     
   3.2000000000000002        8.0000000000000000        2.4807483884298520     
   3.2000000000000002        8.8000000000000007        2.4800731296833090     
   3.2000000000000002        9.6000000000000014        2.5449656554025144     
   3.2000000000000002        10.400000000000000        2.4793843384467671     
   3.2000000000000002        11.200000000000001        2.5482267943865362     
   3.2000000000000002        12.000000000000000        2.4741352364273577     
   3.2000000000000002        12.800000000000001        2.5429865719281093     
   3.2000000000000002        13.600000000000001        2.4738568351908596     
   3.2000000000000002        14.400000000000000        2.5487183426330016     
   3.2000000000000002        15.200000000000001        2.4773296769915536     
   3.2000000000000002        16.000000000000000        2.5436006058897256     
   3.2000000000000002        16.800000000000001        2.4737652250917361     
   3.2000000000000002        17.600000000000001        2.5427340655628736     
   3.2000000000000002        18.400000000000002        2.4735469318490892     
   3.2000000000000002        19.200000000000003        2.5342292209282338     
   3.2000000000000002        20.000000000000000        2.5292561299064014     
   3.2000000000000002        20.800000000000001        2.4691270768802704     
   3.2000000000000002        21.600000000000001        2.5435940653990148     
   3.2000000000000002        22.400000000000002        2.4738532007065870     
   3.2000000000000002        23.200000000000003        2.5475024950483922     
   3.2000000000000002        24.000000000000000        2.4784417977079829     
   3.2000000000000002        24.800000000000001        2.5430115450399136     
   3.2000000000000002        25.600000000000001        2.4737567823744886     
   3.2000000000000002        26.400000000000002        2.5448329991138272     
   3.2000000000000002        27.200000000000003        2.4838220278310059     
   3.2000000000000002        28.000000000000000        2.4836800896723399     
   3.2000000000000002        28.800000000000001        2.5391721016861801     
   3.2000000000000002        29.600000000000001        2.4678603369443604     
   3.2000000000000002        30.400000000000002        2.5411815738623056     
   3.2000000000000002        31.200000000000003        2.4807474535005585     
   3.2000000000000002        32.000000000000000        2.4849633629045624     
   3.2000000000000002        32.800000000000004        2.4839092685964710     
   3.2000000000000002        33.600000000000001        2.5504604100621684     
   3.2000000000000002        34.399999999999999        2.4768573995656058     
   3.2000000000000002        35.200000000000003        2.5469821436492102     
   3.2000000000000002        36.000000000000000        2.4764634802084426     
   3.2000000000000002        36.800000000000004        2.5461678225375688     
   3.2000000000000002        37.600000000000001        2.4816643049876550     
   3.2000000000000002        38.400000000000006        2.4899347353902006     
   3.2000000000000002        39.200000000000003        2.4857138816421434     
   3.2000000000000002        40.000000000000000        2.5416651955052116     
   3.2000000000000002        40.800000000000004        2.5465193013191865     
   3.2000000000000002        41.600000000000001        2.4927603808107275     
   3.2000000000000002        42.400000000000006        2.4903526891600722     
   3.2000000000000002        43.200000000000003        2.4814075413743240     
   3.2000000000000002        44.000000000000000        2.4769186471810407     
   3.2000000000000002        44.800000000000004        2.5465584065543352     
   3.2000000000000002        45.600000000000001        2.4815830219071469     
   3.2000000000000002        46.400000000000006        2.4768736533167637     
   3.2000000000000002        47.200000000000003        2.5385357717961829     
   3.2000000000000002        48.000000000000000        2.4736492001323738     
   3.2000000000000002        48.800000000000004        2.5435109958655469     
   3.2000000000000002        49.600000000000001        2.4790287835374984     
   3.2000000000000002        50.400000000000006        2.4787716011363532     
   3.2000000000000002        51.200000000000003        2.5431969212879362     
   3.2000000000000002        52.000000000000000        2.4803332667897751     
   3.2000000000000002        52.800000000000004        2.5476526395104053     
   3.2000000000000002        53.600000000000001        2.4782706278186639     
   3.2000000000000002        54.400000000000006        2.5394997298326638     
   3.2000000000000002        55.200000000000003        2.4701050416304442     
   3.2000000000000002        56.000000000000000        2.5470671516730823     
   3.2000000000000002        56.800000000000004        2.5473556675114808     
   3.2000000000000002        57.600000000000001        2.5516749639203775     
   3.2000000000000002        58.400000000000006        2.4864477763543369     
   3.2000000000000002        59.200000000000003        2.4808664601459376     
   3.2000000000000002        60.000000000000000        2.5492715671422608     
   3.2000000000000002        60.800000000000004        2.4843551543451667     
   3.2000000000000002        61.600000000000001        2.5486963789287027     
   3.2000000000000002        62.400000000000006        2.5439175667306513     
   3.2000000000000002        63.200000000000003        2.5480057952282129     
   3.2000000000000002        64.000000000000000        2.4784243030404784     
   3.2000000000000002        64.799999999999997        2.5435018170193127     
   3.2000000000000002        65.600000000000009        2.4732076556739764     
   3.2000000000000002        66.400000000000006        2.5427283560803291     
   3.2000000000000002        67.200000000000003        2.4725573440735031     
   3.2000000000000002        68.000000000000000        2.5364528845647420     
   3.2000000000000002        68.799999999999997        2.4696834386500841     
   3.2000000000000002        69.600000000000009        2.5393134384219374     
   3.2000000000000002        70.400000000000006        2.5347688465939671     
   3.2000000000000002        71.200000000000003        2.4704042118549077     
   3.2000000000000002        72.000000000000000        2.5441220715946007     
   3.2000000000000002        72.799999999999997        2.5441059916912958     
   3.2000000000000002        73.600000000000009        2.4713387292136155     
   3.2000000000000002        74.400000000000006        2.5365094501516126     
   3.2000000000000002        75.200000000000003        2.5413904243246637     
   3.2000000000000002        76.000000000000000        2.4769061994687243     
   3.2000000000000002        76.800000000000011        2.4814228279125228     
   3.2000000000000002        77.600000000000009        2.4863076175730114     
   3.2000000000000002        78.400000000000006        2.4860255096102448     
   3.2000000000000002        79.200000000000003        2.4817390395240091     
   3.2000000000000002        80.000000000000000        2.5422238532912580     
   3.2000000000000002        80.800000000000011        2.5469252935704674     
   3.2000000000000002        81.600000000000009        2.4853126031277957     
   3.2000000000000002        82.400000000000006        2.5552638181164227     
   3.2000000000000002        83.200000000000003        2.4816025992401767     
   3.2000000000000002        84.000000000000000        2.5464468242817686     
   3.2000000000000002        84.800000000000011        2.4774451334666807     
   3.2000000000000002        85.600000000000009        2.5463181379608875     
   3.2000000000000002        86.400000000000006        2.4769739634972407     
   3.2000000000000002        87.200000000000003        2.5469434174282921     
   3.2000000000000002        88.000000000000000        2.4862787378358475     
   3.2000000000000002        88.800000000000011        2.4893730691730429     
   3.2000000000000002        89.600000000000009        2.5510674783407645     
   3.2000000000000002        90.400000000000006        2.4777448082822664     
   3.2000000000000002        91.200000000000003        2.5457842989092820     
   3.2000000000000002        92.000000000000000        2.4813803272687691     
   3.2000000000000002        92.800000000000011        2.4814558481790656     
   3.2000000000000002        93.600000000000009        2.5502214530546845     
   3.2000000000000002        94.400000000000006        2.4763027649441223     
   3.2000000000000002        95.200000000000003        2.5474717776199269     
   3.2000000000000002        96.000000000000000        2.4778232893153436     
   3.2000000000000002        96.800000000000011        2.5425829782258069     
   3.2000000000000002        97.600000000000009        2.4729461209002506     
   3.2000000000000002        98.400000000000006        2.5474766979340049     
   3.2000000000000002        99.200000000000003        2.4780982047975750     
   3.2000000000000002        100.00000000000000        2.5521562290496353     
   3.2000000000000002        100.80000000000001        2.4826949190485368     
   3.2000000000000002        101.60000000000001        2.5437372210901308     
   3.2000000000000002        102.40000000000001        2.4738587525863576     

   4.0000000000000000       0.80000000000000004        2.4828911096253905     
   4.0000000000000000        1.6000000000000001        2.5432713039209518     
   4.0000000000000000        2.4000000000000004        2.4692351341663743     
   4.0000000000000000        3.2000000000000002        2.5341273937430389     
   4.0000000000000000        4.0000000000000000        2.5376407646205426     
   4.0000000000000000        4.8000000000000007        2.4771474641707405     
   4.0000000000000000        5.6000000000000005        2.5414046510777499     
   4.0000000000000000        6.4000000000000004        2.5411171655844287     
   4.0000000000000000        7.2000000000000002        2.4755996764692902     
   4.0000000000000000        8.0000000000000000        2.5478955094689422     
   4.0000000000000000        8.8000000000000007        2.4797879209181053     
   4.0000000000000000        9.6000000000000014        2.5436155754115655     
   4.0000000000000000        10.400000000000000        2.4825622382038706     
   4.0000000000000000        11.200000000000001        2.4822510957497883     
   4.0000000000000000        12.000000000000000        2.5419859685610109     
   4.0000000000000000        12.800000000000001        2.4729616903596736     
   4.0000000000000000        13.600000000000001        2.5420612810670455     
   4.0000000000000000        14.400000000000000        2.4805765102453652     
   4.0000000000000000        15.200000000000001        2.4812372424966131     
   4.0000000000000000        16.000000000000000        2.5416767657078809     
   4.0000000000000000        16.800000000000001        2.4727970076727006     
   4.0000000000000000        17.600000000000001        2.5398407330587789     
   4.0000000000000000        18.400000000000002        2.4713403266763261     
   4.0000000000000000        19.200000000000003        2.5370741923293894     
   4.0000000000000000        20.000000000000000        2.4677481147558553     
   4.0000000000000000        20.800000000000001        2.5415517897282260     
   4.0000000000000000        21.600000000000001        2.4723771497645961     
   4.0000000000000000        22.400000000000002        2.5421736030939650     
   4.0000000000000000        23.200000000000003        2.4820557862540116     
   4.0000000000000000        24.000000000000000        2.4864640527860504     
   4.0000000000000000        24.800000000000001        2.5470327606161232     
   4.0000000000000000        25.600000000000001        2.4738579377436145     
   4.0000000000000000        26.400000000000002        2.5435979194496596     
   4.0000000000000000        27.200000000000003        2.4786306728278267     
   4.0000000000000000        28.000000000000000        2.5468172044424433     
   4.0000000000000000        28.800000000000001        2.4742672729709647     
   4.0000000000000000        29.600000000000001        2.5352794741906437     
   4.0000000000000000        30.400000000000002        2.5359827265197037     
   4.0000000000000000        31.200000000000003        2.4799685020825968     
   4.0000000000000000        32.000000000000000        2.5456433870882744     
   4.0000000000000000        32.800000000000004        2.5453083211892360     
   4.0000000000000000        33.600000000000001        2.4802640269857097     
   4.0000000000000000        34.399999999999999        2.5463291868637303     
   4.0000000000000000        35.200000000000003        2.4758531865780382     
   4.0000000000000000        36.000000000000000        2.5452985775657950     
   4.0000000000000000        36.800000000000004        2.4766143115476185     
   4.0000000000000000        37.600000000000001        2.5414870902896673     
   4.0000000000000000        38.400000000000006        2.5503101883498838     
   4.0000000000000000        39.200000000000003        2.4850381420517964     
   4.0000000000000000        40.000000000000000        2.5412838288735418     
   4.0000000000000000        40.800000000000004        2.4717185501928931     
   4.0000000000000000        41.600000000000001        2.5492298020532940     
   4.0000000000000000        42.400000000000006        2.4838403495529384     
   4.0000000000000000        43.200000000000003        2.5460347035873068     
   4.0000000000000000        44.000000000000000        2.5461368456021907     
   4.0000000000000000        44.800000000000004        2.4812732694431787     
   4.0000000000000000        45.600000000000001        2.5524058317258573     
   4.0000000000000000        46.400000000000006        2.4857525787163706     
   4.0000000000000000        47.200000000000003        2.5552154820699928     
   4.0000000000000000        48.000000000000000        2.4824903825647495     
   4.0000000000000000        48.800000000000004        2.5382751933332535     
   4.0000000000000000        49.600000000000001        2.5482907073767644     
   4.0000000000000000        50.400000000000006        2.4913666038123434     
   4.0000000000000000        51.200000000000003        2.5565332453672753     
   4.0000000000000000        52.000000000000000        2.4869935232181346     
   4.0000000000000000        52.800000000000004        2.5519927168289254     
   4.0000000000000000        53.600000000000001        2.4779146858519390     
   4.0000000000000000        54.400000000000006        2.5432986999613081     
   4.0000000000000000        55.200000000000003        2.5440263509047290     
   4.0000000000000000        56.000000000000000        2.4777020718264837     
   4.0000000000000000        56.800000000000004        2.4768698601477470     
   4.0000000000000000        57.600000000000001        2.4767494173158320     
   4.0000000000000000        58.400000000000006        2.5475495659229050     
   4.0000000000000000        59.200000000000003        2.5464151402351969     
   4.0000000000000000        60.000000000000000        2.4767713408652301     
   4.0000000000000000        60.800000000000004        2.5454789504156499     
   4.0000000000000000        61.600000000000001        2.4770331022306316     
   4.0000000000000000        62.400000000000006        2.4794940440272701     
   4.0000000000000000        63.200000000000003        2.4789930956333639     
   4.0000000000000000        64.000000000000000        2.5397516382613858     
   4.0000000000000000        64.799999999999997        2.4700814560011080     
   4.0000000000000000        65.600000000000009        2.5440111267565548     
   4.0000000000000000        66.400000000000006        2.4745694264125562     
   4.0000000000000000        67.200000000000003        2.5486818569618626     
   4.0000000000000000        68.000000000000000        2.4795510471390876     
   4.0000000000000000        68.799999999999997        2.5442029758144624     
   4.0000000000000000        69.600000000000009        2.4749666090441140     
   4.0000000000000000        70.400000000000006        2.5402406524551395     
   4.0000000000000000        71.200000000000003        2.5409457166981277     
   4.0000000000000000        72.000000000000000        2.4807577880542779     
   4.0000000000000000        72.799999999999997        2.4807865861988398     
   4.0000000000000000        73.600000000000009        2.5369614657879915     
   4.0000000000000000        74.400000000000006        2.5325684075341801     
   4.0000000000000000        75.200000000000003        2.4722934098720430     
   4.0000000000000000        76.000000000000000        2.5457086482557569     
   4.0000000000000000        76.800000000000011        2.5557951733003095     
   4.0000000000000000        77.600000000000009        2.4906928693962302     
   4.0000000000000000        78.400000000000006        2.5511778320052314     
   4.0000000000000000        79.200000000000003        2.4780099679097218     
   4.0000000000000000        80.000000000000000        2.5426922152784530     
   4.0000000000000000        80.800000000000011        2.4771114381944122     
   4.0000000000000000        81.600000000000009        2.4863939801019810     
   4.0000000000000000        82.400000000000006        2.4816636003455335     
   4.0000000000000000        83.200000000000003        2.5451525339298020     
   4.0000000000000000        84.000000000000000        2.4769243309646067     
   4.0000000000000000        84.800000000000011        2.5514852031508668     
   4.0000000000000000        85.600000000000009        2.4817439348950923     
   4.0000000000000000        86.400000000000006        2.5462157526307601     
   4.0000000000000000        87.200000000000003        2.4769928395512575     
   4.0000000000000000        88.000000000000000        2.5471693373919644     
   4.0000000000000000        88.800000000000011        2.4861310046808707     
   4.0000000000000000        89.600000000000009        2.4862719030558340     
   4.0000000000000000        90.400000000000006        2.5466628429935971     
   4.0000000000000000        91.200000000000003        2.4770737335544672     
   4.0000000000000000        92.000000000000000        2.5514598145966030     
   4.0000000000000000        92.800000000000011        2.4822221638830508     
   4.0000000000000000        93.600000000000009        2.5456938059248975     
   4.0000000000000000        94.400000000000006        2.4779813254643601     
   4.0000000000000000        95.200000000000003        2.5477597752640126     
   4.0000000000000000        96.000000000000000        2.4800895132836245     
   4.0000000000000000        96.800000000000011        2.5385272431212900     
   4.0000000000000000        97.600000000000009        2.5386181434656163     
   4.0000000000000000        98.400000000000006        2.4783764913375741     
   4.0000000000000000        99.200000000000003        2.5474527104126286     
   4.0000000000000000        100.00000000000000        2.4792210900694829     
   4.0000000000000000        100.80000000000001        2.5394490538439900     
   4.0000000000000000        101.60000000000001        2.5302972680218567     
   4.0000000000000000        102.40000000000001        2.5433715202153535     

   4.8000000000000007       0.80000000000000004        2.4871672477647544     
   4.8000000000000007        1.6000000000000001        2.5384487419768065     
   4.8000000000000007        2.4000000000000004        2.5338888230073739     
   4.8000000000000007        3.2000000000000002        2.4691499203856107     
   4.8000000000000007        4.0000000000000000        2.5377547308577890     
   4.8000000000000007        4.8000000000000007        2.5409170375200274     
   4.8000000000000007        5.6000000000000005        2.4805513580035154     
   4.8000000000000007        6.4000000000000004        2.4849050634506304     
   4.8000000000000007        7.2000000000000002        2.5485146390915681     
   4.8000000000000007        8.0000000000000000        2.4744258399137191     
   4.8000000000000007        8.8000000000000007        2.5431063968072842     
   4.8000000000000007        9.6000000000000014        2.4730580547838423     
   4.8000000000000007        10.400000000000000        2.5472483131143369     
   4.8000000000000007        11.200000000000001        2.4759793930063085     
   4.8000000000000007        12.000000000000000        2.5410376588248198     
   4.8000000000000007        12.800000000000001        2.4713747561524744     
   4.8000000000000007        13.600000000000001        2.5445264757120687     
   4.8000000000000007        14.400000000000000        2.4796989563564198     
   4.8000000000000007        15.200000000000001        2.5444504977027060     
   4.8000000000000007        16.000000000000000        2.4749813841653721     
   4.8000000000000007        16.800000000000001        2.5441355827126131     
   4.8000000000000007        17.600000000000001        2.4698547905075747     
   4.8000000000000007        18.400000000000002        2.5399220474319355     
   4.8000000000000007        19.200000000000003        2.4697866722639272     
   4.8000000000000007        20.000000000000000        2.5400555583666282     
   4.8000000000000007        20.800000000000001        2.4712732109126296     
   4.8000000000000007        21.600000000000001        2.5406532865755231     
   4.8000000000000007        22.400000000000002        2.4684618983427824     
   4.8000000000000007        23.200000000000003        2.5447067117644777     
   4.8000000000000007        24.000000000000000        2.4852069289803471     
   4.8000000000000007        24.800000000000001        2.4803821547381895     
   4.8000000000000007        25.600000000000001        2.5434216356634582     
   4.8000000000000007        26.400000000000002        2.4726100686310319     
   4.8000000000000007        27.200000000000003        2.5421786330221816     
   4.8000000000000007        28.000000000000000        2.4725140223587032     
   4.8000000000000007        28.800000000000001        2.5423972826474399     
   4.8000000000000007        29.600000000000001        2.4693651414313083     
   4.8000000000000007        30.400000000000002        2.5345600060026112     
   4.8000000000000007        31.200000000000003        2.4697101690901784     
   4.8000000000000007        32.000000000000000        2.5391387145171036     
   4.8000000000000007        32.800000000000004        2.4749461647507074     
   4.8000000000000007        33.600000000000001        2.4796273275733052     
   4.8000000000000007        34.399999999999999        2.5442282293585072     
   4.8000000000000007        35.200000000000003        2.4755302395369592     
   4.8000000000000007        36.000000000000000        2.5443859313801185     
   4.8000000000000007        36.800000000000004        2.4757166474500130     
   4.8000000000000007        37.600000000000001        2.5413274291239283     
   4.8000000000000007        38.400000000000006        2.4774159468012060     
   4.8000000000000007        39.200000000000003        2.4851673064216562     
   4.8000000000000007        40.000000000000000        2.5461388304163788     
   4.8000000000000007        40.800000000000004        2.4762956175210906     
   4.8000000000000007        41.600000000000001        2.5456757902196068     
   4.8000000000000007        42.400000000000006        2.4808670464261011     
   4.8000000000000007        43.200000000000003        2.5457655075801071     
   4.8000000000000007        44.000000000000000        2.4764364871048619     
   4.8000000000000007        44.800000000000004        2.4762436555308911     
   4.8000000000000007        45.600000000000001        2.5365619476378991     
   4.8000000000000007        46.400000000000006        2.4765188807770602     
   4.8000000000000007        47.200000000000003        2.4857415878974707     
   4.8000000000000007        48.000000000000000        2.4816120959600738     
   4.8000000000000007        48.800000000000004        2.5423443709229465     
   4.8000000000000007        49.600000000000001        2.4776489540172717     
   4.8000000000000007        50.400000000000006        2.4862695426089712     
   4.8000000000000007        51.200000000000003        2.4857978585119480     
   4.8000000000000007        52.000000000000000        2.4906760248134825     
   4.8000000000000007        52.800000000000004        2.4872771350313436     
   4.8000000000000007        53.600000000000001        2.5431607448985201     
   4.8000000000000007        54.400000000000006        2.4738256811246186     
   4.8000000000000007        55.200000000000003        2.4775416853460221     
   4.8000000000000007        56.000000000000000        2.5471749938371793     
   4.8000000000000007        56.800000000000004        2.5466749283976617     
   4.8000000000000007        57.600000000000001        2.5461733733531107     
   4.8000000000000007        58.400000000000006        2.4771815366245677     
   4.8000000000000007        59.200000000000003        2.4777025337519087     
   4.8000000000000007        60.000000000000000        2.5452625100835009     
   4.8000000000000007        60.800000000000004        2.4761918340563041     
   4.8000000000000007        61.600000000000001        2.5450533871883749     
   4.8000000000000007        62.400000000000006        2.5485067519058351     
   4.8000000000000007        63.200000000000003        2.4791645617625044     
   4.8000000000000007        64.000000000000000        2.5358797480745343     
   4.8000000000000007        64.799999999999997        2.5349986831882982     
   4.8000000000000007        65.600000000000009        2.4750647457991302     
   4.8000000000000007        66.400000000000006        2.5383451990266970     
   4.8000000000000007        67.200000000000003        2.4783155262628931     
   4.8000000000000007        68.000000000000000        2.4842828700281450     
   4.8000000000000007        68.799999999999997        2.5402143415876495     
   4.8000000000000007        69.600000000000009        2.4755944302265451     
   4.8000000000000007        70.400000000000006        2.4805585721411130     
   4.8000000000000007        71.200000000000003        2.4771793740317061     
   4.8000000000000007        72.000000000000000        2.5498810193843617     
   4.8000000000000007        72.799999999999997        2.4774120536055912     
   4.8000000000000007        73.600000000000009        2.5377322231033292     
   4.8000000000000007        74.400000000000006        2.4763741574803673     
   4.8000000000000007        75.200000000000003        2.5504940037264432     
   4.8000000000000007        76.000000000000000        2.4777000727485876     
   4.8000000000000007        76.800000000000011        2.4825390607311051     
   4.8000000000000007        77.600000000000009        2.4825377939023259     
   4.8000000000000007        78.400000000000006        2.5428273548807860     
   4.8000000000000007        79.200000000000003        2.5428377137188325     
   4.8000000000000007        80.000000000000000        2.4784674833633535     
   4.8000000000000007        80.800000000000011        2.5475910695912307     
   4.8000000000000007        81.600000000000009        2.5475868955293488     
   4.8000000000000007        82.400000000000006        2.5469746839960461     
   4.8000000000000007        83.200000000000003        2.4769440620341974     
   4.8000000000000007        84.000000000000000        2.5464396831725642     
   4.8000000000000007        84.800000000000011        2.4862626998498341     
   4.8000000000000007        85.600000000000009        2.4868367357675769     
   4.8000000000000007        86.400000000000006        2.5465558773013894     
   4.8000000000000007        87.200000000000003        2.4814824080597893     
   4.8000000000000007        88.000000000000000        2.5457869822164390     
   4.8000000000000007        88.800000000000011        2.5463942935259434     
   4.8000000000000007        89.600000000000009        2.4816565283331169     
   4.8000000000000007        90.400000000000006        2.5468317520759678     
   4.8000000000000007        91.200000000000003        2.4777222533844148     
   4.8000000000000007        92.000000000000000        2.5470797115894674     
   4.8000000000000007        92.800000000000011        2.4730821925867081     
   4.8000000000000007        93.600000000000009        2.5424830274057855     
   4.8000000000000007        94.400000000000006        2.4785409426040501     
   4.8000000000000007        95.200000000000003        2.5474595982412045     
   4.8000000000000007        96.000000000000000        2.4792195692972747     
   4.8000000000000007        96.800000000000011        2.5431800929744184     
   4.8000000000000007        97.600000000000009        2.4742725651951023     
   4.8000000000000007        98.400000000000006        2.5435706154319653     
   4.8000000000000007        99.200000000000003        2.4745371778954617     
   4.8000000000000007        100.00000000000000        2.5480964415763316     
   4.8000000000000007        100.80000000000001        2.4701447148997038     
   4.8000000000000007        101.60000000000001        2.5351310000541973     
   4.8000000000000007        102.40000000000001        2.4829532854740104     

   5.6000000000000005       0.80000000000000004        2.5512512706042392     
   5.6000000000000005        1.6000000000000001        2.4726832582241078     
   5.6000000000000005        2.4000000000000004        2.5373141039599028     
   5.6000000000000005        3.2000000000000002        2.5416668007213183     
   5.6000000000000005        4.0000000000000000        2.4810654959489726     
   5.6000000000000005        4.8000000000000007        2.4800612172370036     
   5.6000000000000005        5.6000000000000005        2.5442360465048064     
   5.6000000000000005        6.4000000000000004        2.4830136355624797     
   5.6000000000000005        7.2000000000000002        2.4823014242071380     
   5.6000000000000005        8.0000000000000000        2.5421586009815464     
   5.6000000000000005        8.8000000000000007        2.4770412229891563     
   5.6000000000000005        9.6000000000000014        2.5456827750158415     
   5.6000000000000005        10.400000000000000        2.4710145201072544     
   5.6000000000000005        11.200000000000001        2.5401577090554865     
   5.6000000000000005        12.000000000000000        2.4703255141429410     
   5.6000000000000005        12.800000000000001        2.5430023589033133     
   5.6000000000000005        13.600000000000001        2.4832609527809475     
   5.6000000000000005        14.400000000000000        2.4731369203358109     
   5.6000000000000005        15.200000000000001        2.5342534981819447     
   5.6000000000000005        16.000000000000000        2.4776643141265362     
   5.6000000000000005        16.800000000000001        2.4779080635611477     
   5.6000000000000005        17.600000000000001        2.5372783410979309     
   5.6000000000000005        18.400000000000002        2.4680655023753006     
   5.6000000000000005        19.200000000000003        2.5378822503958514     
   5.6000000000000005        20.000000000000000        2.4688153737421903     
   5.6000000000000005        20.800000000000001        2.5384331234422057     
   5.6000000000000005        21.600000000000001        2.4690603550719197     
   5.6000000000000005        22.400000000000002        2.5386657614331498     
   5.6000000000000005        23.200000000000003        2.4697390013347023     
   5.6000000000000005        24.000000000000000        2.5429135874992470     
   5.6000000000000005        24.800000000000001        2.4700129312478243     
   5.6000000000000005        25.600000000000001        2.5350513880740522     
   5.6000000000000005        26.400000000000002        2.4708726523516655     
   5.6000000000000005        27.200000000000003        2.5405219429405932     
   5.6000000000000005        28.000000000000000        2.4712672710451571     
   5.6000000000000005        28.800000000000001        2.5403351039371507     
   5.6000000000000005        29.600000000000001        2.4718779826063195     
   5.6000000000000005        30.400000000000002        2.5297932759822159     
   5.6000000000000005        31.200000000000003        2.5285171673085332     
   5.6000000000000005        32.000000000000000        2.4780952221161860     
   5.6000000000000005        32.800000000000004        2.5450280448312563     
   5.6000000000000005        33.600000000000001        2.5434417977016208     
   5.6000000000000005        34.399999999999999        2.4692328745173993     
   5.6000000000000005        35.200000000000003        2.5395829133785819     
   5.6000000000000005        36.000000000000000        2.4738871825026569     
   5.6000000000000005        36.800000000000004        2.5394338326250065     
   5.6000000000000005        37.600000000000001        2.4707793392310227     
   5.6000000000000005        38.400000000000006        2.5484747943199459     
   5.6000000000000005        39.200000000000003        2.4800505316597348     
   5.6000000000000005        40.000000000000000        2.5449313838250869     
   5.6000000000000005        40.800000000000004        2.4758885116294906     
   5.6000000000000005        41.600000000000001        2.5453757138057949     
   5.6000000000000005        42.400000000000006        2.4797429617970419     
   5.6000000000000005        43.200000000000003        2.4801284402796191     
   5.6000000000000005        44.000000000000000        2.5449769607888588     
   5.6000000000000005        44.800000000000004        2.5405182594883593     
   5.6000000000000005        45.600000000000001        2.5358517622054912     
   5.6000000000000005        46.400000000000006        2.5408620396367749     
   5.6000000000000005        47.200000000000003        2.5454022136217955     
   5.6000000000000005        48.000000000000000        2.5449185796294116     
   5.6000000000000005        48.800000000000004        2.4765974052830639     
   5.6000000000000005        49.600000000000001        2.5457651555116065     
   5.6000000000000005        50.400000000000006        2.5471430230870657     
   5.6000000000000005        51.200000000000003        2.5416697507398225     
   5.6000000000000005        52.000000000000000        2.5462623111157776     
   5.6000000000000005        52.800000000000004        2.4818154789959874     
   5.6000000000000005        53.600000000000001        2.5381539327433478     
   5.6000000000000005        54.400000000000006        2.5387574077529989     
   5.6000000000000005        55.200000000000003        2.5467774574077384     
   5.6000000000000005        56.000000000000000        2.4774531093132550     
   5.6000000000000005        56.800000000000004        2.4819345521218827     
   5.6000000000000005        57.600000000000001        2.4811969153003273     
   5.6000000000000005        58.400000000000006        2.5420522780588004     
   5.6000000000000005        59.200000000000003        2.5405923071943124     
   5.6000000000000005        60.000000000000000        2.4758570271834199     
   5.6000000000000005        60.800000000000004        2.5452970042641736     
   5.6000000000000005        61.600000000000001        2.4734817616855911     
   5.6000000000000005        62.400000000000006        2.4710747785394860     
   5.6000000000000005        63.200000000000003        2.5402674810137609     
   5.6000000000000005        64.000000000000000        2.4710492874461223     
   5.6000000000000005        64.799999999999997        2.5402548863610446     
   5.6000000000000005        65.600000000000009        2.4763800251121602     
   5.6000000000000005        66.400000000000006        2.5355815302342761     
   5.6000000000000005        67.200000000000003        2.5401230013136744     
   5.6000000000000005        68.000000000000000        2.4755742304604671     
   5.6000000000000005        68.799999999999997        2.5319455873041377     
   5.6000000000000005        69.600000000000009        2.5365018259726697     
   5.6000000000000005        70.400000000000006        2.5459807522576350     
   5.6000000000000005        71.200000000000003        2.5488872118805328     
   5.6000000000000005        72.000000000000000        2.4823212451042815     
   5.6000000000000005        72.799999999999997        2.5379642961187892     
   5.6000000000000005        73.600000000000009        2.5377475237543994     
   5.6000000000000005        74.400000000000006        2.4820023450500286     
   5.6000000000000005        75.200000000000003        2.4789732548253731     
   5.6000000000000005        76.000000000000000        2.5383669358141803     
   5.6000000000000005        76.800000000000011        2.5429778691284359     
   5.6000000000000005        77.600000000000009        2.5496858533078095     
   5.6000000000000005        78.400000000000006        2.4832001965725641     
   5.6000000000000005        79.200000000000003        2.4823921582019923     
   5.6000000000000005        80.000000000000000        2.5425884323869576     
   5.6000000000000005        80.800000000000011        2.4735791803713072     
   5.6000000000000005        81.600000000000009        2.4829804652593026     
   5.6000000000000005        82.400000000000006        2.4818248360796220     
   5.6000000000000005        83.200000000000003        2.5469826629256009     
   5.6000000000000005        84.000000000000000        2.4776560421171010     
   5.6000000000000005        84.800000000000011        2.5511412000937401     
   5.6000000000000005        85.600000000000009        2.4810673320735428     
   5.6000000000000005        86.400000000000006        2.5469370450244253     
   5.6000000000000005        87.200000000000003        2.4855834236413310     
   5.6000000000000005        88.000000000000000        2.4861711645849369     
   5.6000000000000005        88.800000000000011        2.4775771507081488     
   5.6000000000000005        89.600000000000009        2.5468798903225616     
   5.6000000000000005        90.400000000000006        2.4776972867346574     
   5.6000000000000005        91.200000000000003        2.5466356442450766     
   5.6000000000000005        92.000000000000000        2.4774654075790870     
   5.6000000000000005        92.800000000000011        2.5379608483478280     
   5.6000000000000005        93.600000000000009        2.5385029863078725     
   5.6000000000000005        94.400000000000006        2.4780922502134946     
   5.6000000000000005        95.200000000000003        2.5425671560365677     
   5.6000000000000005        96.000000000000000        2.4742332754143201     
   5.6000000000000005        96.800000000000011        2.5473133775396235     
   5.6000000000000005        97.600000000000009        2.4787495172516136     
   5.6000000000000005        98.400000000000006        2.5435890841837709     
   5.6000000000000005        99.200000000000003        2.5429711208419463     
   5.6000000000000005        100.00000000000000        2.4791377436108837     
   5.6000000000000005        100.80000000000001        2.5388884511650156     
   5.6000000000000005        101.60000000000001        2.5335972155777085     
   5.6000000000000005        102.40000000000001        2.4773967444608105     

   6.4000000000000004       0.80000000000000004        2.4768563035466538     
   6.4000000000000004        1.6000000000000001        2.5467788475022060     
   6.4000000000000004        2.4000000000000004        2.4819986480881449     
   6.4000000000000004        3.2000000000000002        2.4803551170319706     
   6.4000000000000004        4.0000000000000000        2.5494447320525784     
   6.4000000000000004        4.8000000000000007        2.4837338659641479     
   6.4000000000000004        5.6000000000000005        2.5387883140386491     
   6.4000000000000004        6.4000000000000004        2.5380150193100364     
   6.4000000000000004        7.2000000000000002        2.4765613865411500     
   6.4000000000000004        8.0000000000000000        2.5372797900027582     
   6.4000000000000004        8.8000000000000007        2.4713195842736679     
   6.4000000000000004        9.6000000000000014        2.4750649818595312     
   6.4000000000000004        10.400000000000000        2.5391718180178162     
   6.4000000000000004        11.200000000000001        2.4694782800703470     
   6.4000000000000004        12.000000000000000        2.5378357310486805     
   6.4000000000000004        12.800000000000001        2.4725123249257392     
   6.4000000000000004        13.600000000000001        2.4723657974822393     
   6.4000000000000004        14.400000000000000        2.5286336292298444     
   6.4000000000000004        15.200000000000001        2.5316717122318440     
   6.4000000000000004        16.000000000000000        2.4760593714950607     
   6.4000000000000004        16.800000000000001        2.5418651545060511     
   6.4000000000000004        17.600000000000001        2.4672801979596164     
   6.4000000000000004        18.400000000000002        2.5322030408583420     
   6.4000000000000004        19.200000000000003        2.4622496912097347     
   6.4000000000000004        20.000000000000000        2.5358730422757070     
   6.4000000000000004        20.800000000000001        2.4657782228985430     
   6.4000000000000004        21.600000000000001        2.5405469159891254     
   6.4000000000000004        22.400000000000002        2.4743638544148587     
   6.4000000000000004        23.200000000000003        2.5368782098514133     
   6.4000000000000004        24.000000000000000        2.4678669427112832     
   6.4000000000000004        24.800000000000001        2.5287313676463454     
   6.4000000000000004        25.600000000000001        2.5286838679958046     
   6.4000000000000004        26.400000000000002        2.4692186869058541     
   6.4000000000000004        27.200000000000003        2.5376978931542062     
   6.4000000000000004        28.000000000000000        2.4697328560957073     
   6.4000000000000004        28.800000000000001        2.5406179572319751     
   6.4000000000000004        29.600000000000001        2.4703144946093456     
   6.4000000000000004        30.400000000000002        2.5271389204429080     
   6.4000000000000004        31.200000000000003        2.5228279913186871     
   6.4000000000000004        32.000000000000000        2.4716092154176139     
   6.4000000000000004        32.800000000000004        2.4756556855290617     
   6.4000000000000004        33.600000000000001        2.4730331246261956     
   6.4000000000000004        34.399999999999999        2.5332317035335712     
   6.4000000000000004        35.200000000000003        2.5331481683553823     
   6.4000000000000004        36.000000000000000        2.4726498484064159     
   6.4000000000000004        36.800000000000004        2.5340132978211232     
   6.4000000000000004        37.600000000000001        2.5343816908607537     
   6.4000000000000004        38.400000000000006        2.4753092283450759     
   6.4000000000000004        39.200000000000003        2.5442827793725615     
   6.4000000000000004        40.000000000000000        2.4747509474466969     
   6.4000000000000004        40.800000000000004        2.5431729745159801     
   6.4000000000000004        41.600000000000001        2.4739673592469971     
   6.4000000000000004        42.400000000000006        2.5397096552675715     
   6.4000000000000004        43.200000000000003        2.5398283153538941     
   6.4000000000000004        44.000000000000000        2.4793754391132889     
   6.4000000000000004        44.800000000000004        2.4793114381772492     
   6.4000000000000004        45.600000000000001        2.4749605577124707     
   6.4000000000000004        46.400000000000006        2.4752710455706142     
   6.4000000000000004        47.200000000000003        2.4747417975007431     
   6.4000000000000004        48.000000000000000        2.4750581211637335     
   6.4000000000000004        48.800000000000004        2.5494127583096002     
   6.4000000000000004        49.600000000000001        2.4839863143440990     
   6.4000000000000004        50.400000000000006        2.4851727128222021     
   6.4000000000000004        51.200000000000003        2.4755763191002158     
   6.4000000000000004        52.000000000000000        2.5362531175992999     
   6.4000000000000004        52.800000000000004        2.4720301005754846     
   6.4000000000000004        53.600000000000001        2.5404747804849288     
   6.4000000000000004        54.400000000000006        2.4722626382348816     
   6.4000000000000004        55.200000000000003        2.4721787204668848     
   6.4000000000000004        56.000000000000000        2.5371966658142351     
   6.4000000000000004        56.800000000000004        2.5501541909140060     
   6.4000000000000004        57.600000000000001        2.4892709534584627     
   6.4000000000000004        58.400000000000006        2.5449243455971784     
   6.4000000000000004        59.200000000000003        2.4678570894528122     
   6.4000000000000004        60.000000000000000        2.5356795679956590     
   6.4000000000000004        60.800000000000004        2.4708755729575067     
   6.4000000000000004        61.600000000000001        2.5453288908225078     
   6.4000000000000004        62.400000000000006        2.5398080574789161     
   6.4000000000000004        63.200000000000003        2.5442904862237041     
   6.4000000000000004        64.000000000000000        2.4793253949869629     
   6.4000000000000004        64.799999999999997        2.5442425389902419     
   6.4000000000000004        65.600000000000009        2.4806360769291982     
   6.4000000000000004        66.400000000000006        2.5440924675752981     
   6.4000000000000004        67.200000000000003        2.4711557645100646     
   6.4000000000000004        68.000000000000000        2.5405443190315702     
   6.4000000000000004        68.799999999999997        2.5410735909909805     
   6.4000000000000004        69.600000000000009        2.4807943537007686     
   6.4000000000000004        70.400000000000006        2.4811819974760074     
   6.4000000000000004        71.200000000000003        2.4831844434316053     
   6.4000000000000004        72.000000000000000        2.4821977892625697     
   6.4000000000000004        72.799999999999997        2.5432044608949900     
   6.4000000000000004        73.600000000000009        2.4737414734116805     
   6.4000000000000004        74.400000000000006        2.5472565885744523     
   6.4000000000000004        75.200000000000003        2.5425462851180951     
   6.4000000000000004        76.000000000000000        2.5432319283551372     
   6.4000000000000004        76.800000000000011        2.4869126674227870     
   6.4000000000000004        77.600000000000009        2.4916319803013773     
   6.4000000000000004        78.400000000000006        2.5557536813012991     
   6.4000000000000004        79.200000000000003        2.4822048070935381     
   6.4000000000000004        80.000000000000000        2.5419710721805777     
   6.4000000000000004        80.800000000000011        2.5427090182327556     
   6.4000000000000004        81.600000000000009        2.5515886862320176     
   6.4000000000000004        82.400000000000006        2.4826109876432172     
   6.4000000000000004        83.200000000000003        2.5472832079947416     
   6.4000000000000004        84.000000000000000        2.4779557749981862     
   6.4000000000000004        84.800000000000011        2.5473899529305668     
   6.4000000000000004        85.600000000000009        2.4773033859207301     
   6.4000000000000004        86.400000000000006        2.5467629844431796     
   6.4000000000000004        87.200000000000003        2.4822101064348696     
   6.4000000000000004        88.000000000000000        2.5472652896302157     
   6.4000000000000004        88.800000000000011        2.5430782976303754     
   6.4000000000000004        89.600000000000009        2.4782790604505229     
   6.4000000000000004        90.400000000000006        2.5424556302093420     
   6.4000000000000004        91.200000000000003        2.4688346735575877     
   6.4000000000000004        92.000000000000000        2.5419963384290596     
   6.4000000000000004        92.800000000000011        2.4728494296259007     
   6.4000000000000004        93.600000000000009        2.5433249411360590     
   6.4000000000000004        94.400000000000006        2.4769332721395187     
   6.4000000000000004        95.200000000000003        2.5387688244051763     
   6.4000000000000004        96.000000000000000        2.5387372301644566     
   6.4000000000000004        96.800000000000011        2.4787929123912384     
   6.4000000000000004        97.600000000000009        2.5477940176159208     
   6.4000000000000004        98.400000000000006        2.4784496498589261     
   6.4000000000000004        99.200000000000003        2.4789966875619207     
   6.4000000000000004        100.00000000000000        2.5480647219176156     
   6.4000000000000004        100.80000000000001        2.4741497536528829     
   6.4000000000000004        101.60000000000001        2.5381567073845157     
   6.4000000000000004        102.40000000000001        2.5407251503601693     

   7.2000000000000002       0.80000000000000004        2.5457621835876134     
   7.2000000000000002        1.6000000000000001        2.4765831777576426     
   7.2000000000000002        2.4000000000000004        2.5492960808265486     
   7.2000000000000002        3.2000000000000002        2.4795539649585918     
   7.2000000000000002        4.0000000000000000        2.5439370098579692     
   7.2000000000000002        4.8000000000000007        2.4779770338123743     
   7.2000000000000002        5.6000000000000005        2.4747022567140404     
   7.2000000000000002        6.4000000000000004        2.5370315970512753     
   7.2000000000000002        7.2000000000000002        2.4669175217504433     
   7.2000000000000002        8.0000000000000000        2.5267507052664619     
   7.2000000000000002        8.8000000000000007        2.5303315467467029     
   7.2000000000000002        9.6000000000000014        2.5382076897648185     
   7.2000000000000002        10.400000000000000        2.4682466046268599     
   7.2000000000000002        11.200000000000001        2.5370262514760280     
   7.2000000000000002        12.000000000000000        2.4674042093208457     
   7.2000000000000002        12.800000000000001        2.5343388580373509     
   7.2000000000000002        13.600000000000001        2.5223249076132079     
   7.2000000000000002        14.400000000000000        2.5227370860552631     
   7.2000000000000002        15.200000000000001        2.4660651897583548     
   7.2000000000000002        16.000000000000000        2.4694852717385749     
   7.2000000000000002        16.800000000000001        2.5345734016693693     
   7.2000000000000002        17.600000000000001        2.4652742582492562     
   7.2000000000000002        18.400000000000002        2.5309948527709114     
   7.2000000000000002        19.200000000000003        2.5300848321969265     
   7.2000000000000002        20.000000000000000        2.4648754764370691     
   7.2000000000000002        20.800000000000001        2.5340043597054587     
   7.2000000000000002        21.600000000000001        2.4741420035715098     
   7.2000000000000002        22.400000000000002        2.4742040391731766     
   7.2000000000000002        23.200000000000003        2.5350580421984992     
   7.2000000000000002        24.000000000000000        2.4651747961787516     
   7.2000000000000002        24.800000000000001        2.5309756470595195     
   7.2000000000000002        25.600000000000001        2.4624265692867273     
   7.2000000000000002        26.400000000000002        2.5367289337919705     
   7.2000000000000002        27.200000000000003        2.4680179734681804     
   7.2000000000000002        28.000000000000000        2.5376324443790050     
   7.2000000000000002        28.800000000000001        2.4677294105416556     
   7.2000000000000002        29.600000000000001        2.5382453806334957     
   7.2000000000000002        30.400000000000002        2.4643251885791839     
   7.2000000000000002        31.200000000000003        2.5263445295809990     
   7.2000000000000002        32.000000000000000        2.5262052510288995     
   7.2000000000000002        32.800000000000004        2.5311011312778420     
   7.2000000000000002        33.600000000000001        2.5408535896965927     
   7.2000000000000002        34.399999999999999        2.4756968847428489     
   7.2000000000000002        35.200000000000003        2.5408220169867133     
   7.2000000000000002        36.000000000000000        2.4720087715904855     
   7.2000000000000002        36.800000000000004        2.5385650063084677     
   7.2000000000000002        37.600000000000001        2.4682756623186703     
   7.2000000000000002        38.400000000000006        2.5425751033742405     
   7.2000000000000002        39.200000000000003        2.4737153488216563     
   7.2000000000000002        40.000000000000000        2.5431440404547510     
   7.2000000000000002        40.800000000000004        2.4735603944078144     
   7.2000000000000002        41.600000000000001        2.5430230866921528     
   7.2000000000000002        42.400000000000006        2.4695186225698342     
   7.2000000000000002        43.200000000000003        2.5389633347934248     
   7.2000000000000002        44.000000000000000        2.4785103307512539     
   7.2000000000000002        44.800000000000004        2.5432366313939307     
   7.2000000000000002        45.600000000000001        2.5346576141935335     
   7.2000000000000002        46.400000000000006        2.5387831052411109     
   7.2000000000000002        47.200000000000003        2.5418478146619208     
   7.2000000000000002        48.000000000000000        2.5346254980480682     
   7.2000000000000002        48.800000000000004        2.4748479121018381     
   7.2000000000000002        49.600000000000001        2.4795219782127003     
   7.2000000000000002        50.400000000000006        2.5443905123794734     
   7.2000000000000002        51.200000000000003        2.4703045787035451     
   7.2000000000000002        52.000000000000000        2.5263029606614706     
   7.2000000000000002        52.800000000000004        2.5314489232966415     
   7.2000000000000002        53.600000000000001        2.4752601845383166     
   7.2000000000000002        54.400000000000006        2.5406829565374975     
   7.2000000000000002        55.200000000000003        2.5355097315282236     
   7.2000000000000002        56.000000000000000        2.5358477293958153     
   7.2000000000000002        56.800000000000004        2.4748497938324179     
   7.2000000000000002        57.600000000000001        2.4831422968454246     
   7.2000000000000002        58.400000000000006        2.4784748135023724     
   7.2000000000000002        59.200000000000003        2.5387259318651370     
   7.2000000000000002        60.000000000000000        2.5303582683538783     
   7.2000000000000002        60.800000000000004        2.5345219879432852     
   7.2000000000000002        61.600000000000001        2.4785580841947930     
   7.2000000000000002        62.400000000000006        2.4805536554633689     
   7.2000000000000002        63.200000000000003        2.4790127106479662     
   7.2000000000000002        64.000000000000000        2.4786850467309418     
   7.2000000000000002        64.799999999999997        2.5436155564324565     
   7.2000000000000002        65.600000000000009        2.4834532245765457     
   7.2000000000000002        66.400000000000006        2.4879385292435479     
   7.2000000000000002        67.200000000000003        2.5486238332832873     
   7.2000000000000002        68.000000000000000        2.4762266477950265     
   7.2000000000000002        68.799999999999997        2.4796020471728948     
   7.2000000000000002        69.600000000000009        2.4848420535564872     
   7.2000000000000002        70.400000000000006        2.5500751957221923     
   7.2000000000000002        71.200000000000003        2.5457560455035875     
   7.2000000000000002        72.000000000000000        2.5465833519013366     
   7.2000000000000002        72.799999999999997        2.4777799934032627     
   7.2000000000000002        73.600000000000009        2.5474197154426963     
   7.2000000000000002        74.400000000000006        2.4832280190993017     
   7.2000000000000002        75.200000000000003        2.4867305539124027     
   7.2000000000000002        76.000000000000000        2.4870393917401130     
   7.2000000000000002        76.800000000000011        2.4913882066664406     
   7.2000000000000002        77.600000000000009        2.4911476253391021     
   7.2000000000000002        78.400000000000006        2.4779431736356190     
   7.2000000000000002        79.200000000000003        2.5379163057182459     
   7.2000000000000002        80.000000000000000        2.4732703445276285     
   7.2000000000000002        80.800000000000011        2.4779378099175724     
   7.2000000000000002        81.600000000000009        2.4733731154497951     
   7.2000000000000002        82.400000000000006        2.5427234581483864     
   7.2000000000000002        83.200000000000003        2.4821809459486390     
   7.2000000000000002        84.000000000000000        2.5518565151024384     
   7.2000000000000002        84.800000000000011        2.4776896775812185     
   7.2000000000000002        85.600000000000009        2.5508447439510817     
   7.2000000000000002        86.400000000000006        2.4815452356926579     
   7.2000000000000002        87.200000000000003        2.5468174220952511     
   7.2000000000000002        88.000000000000000        2.4737905448942619     
   7.2000000000000002        88.800000000000011        2.5415509720871734     
   7.2000000000000002        89.600000000000009        2.4754575070415368     
   7.2000000000000002        90.400000000000006        2.5386615346448651     
   7.2000000000000002        91.200000000000003        2.5340336155759005     
   7.2000000000000002        92.000000000000000        2.5430599441421484     
   7.2000000000000002        92.800000000000011        2.4783728457768222     
   7.2000000000000002        93.600000000000009        2.5477039416405005     
   7.2000000000000002        94.400000000000006        2.4742963388397561     
   7.2000000000000002        95.200000000000003        2.5385552030977330     
   7.2000000000000002        96.000000000000000        2.4738770176524736     
   7.2000000000000002        96.800000000000011        2.5480650348479110     
   7.2000000000000002        97.600000000000009        2.4824793576400812     
   7.2000000000000002        98.400000000000006        2.5477475998744823     
   7.2000000000000002        99.200000000000003        2.5429267483641382     
   7.2000000000000002        100.00000000000000        2.4783185281372448     
   7.2000000000000002        100.80000000000001        2.5474832652162451     
   7.2000000000000002        101.60000000000001        2.4821222682828785     
   7.2000000000000002        102.40000000000001        2.4817433526861103     

   8.0000000000000000       0.80000000000000004        2.4801364017481302     
   8.0000000000000000        1.6000000000000001        2.5420125308172503     
   8.0000000000000000        2.4000000000000004        2.4715609122726221     
   8.0000000000000000        3.2000000000000002        2.5434762791374017     
   8.0000000000000000        4.0000000000000000        2.4687387592972212     
   8.0000000000000000        4.8000000000000007        2.5331648288822950     
   8.0000000000000000        5.6000000000000005        2.5372737357524549     
   8.0000000000000000        6.4000000000000004        2.4718481021703278     
   8.0000000000000000        7.2000000000000002        2.5355062434598135     
   8.0000000000000000        8.0000000000000000        2.5297617330407296     
   8.0000000000000000        8.8000000000000007        2.4638822587357851     
   8.0000000000000000        9.6000000000000014        2.4674907467742746     
   8.0000000000000000        10.400000000000000        2.5360719518091912     
   8.0000000000000000        11.200000000000001        2.4661232995319526     
   8.0000000000000000        12.000000000000000        2.5350700393006953     
   8.0000000000000000        12.800000000000001        2.4603097266186849     
   8.0000000000000000        13.600000000000001        2.5297003795010329     
   8.0000000000000000        14.400000000000000        2.4642978699099363     
   8.0000000000000000        15.200000000000001        2.5288835081222052     
   8.0000000000000000        16.000000000000000        2.5324672285708107     
   8.0000000000000000        16.800000000000001        2.4684354742357040     
   8.0000000000000000        17.600000000000001        2.5326923494586793     
   8.0000000000000000        18.400000000000002        2.4682047780216081     
   8.0000000000000000        19.200000000000003        2.4676823574234770     
   8.0000000000000000        20.000000000000000        2.5322612560037734     
   8.0000000000000000        20.800000000000001        2.4632300305058079     
   8.0000000000000000        21.600000000000001        2.5380249996750290     
   8.0000000000000000        22.400000000000002        2.4678365839597300     
   8.0000000000000000        23.200000000000003        2.5331952930324504     
   8.0000000000000000        24.000000000000000        2.4644334531257002     
   8.0000000000000000        24.800000000000001        2.5332501373097305     
   8.0000000000000000        25.600000000000001        2.4646276663476128     
   8.0000000000000000        26.400000000000002        2.5344849472688735     
   8.0000000000000000        27.200000000000003        2.4612768564073879     
   8.0000000000000000        28.000000000000000        2.5297081184999319     
   8.0000000000000000        28.800000000000001        2.4689431195920259     
   8.0000000000000000        29.600000000000001        2.5365757911957014     
   8.0000000000000000        30.400000000000002        2.4724673137230959     
   8.0000000000000000        31.200000000000003        2.5413436915032634     
   8.0000000000000000        32.000000000000000        2.4638873104595920     
   8.0000000000000000        32.800000000000004        2.5252137330783699     
   8.0000000000000000        33.600000000000001        2.4651766194299261     
   8.0000000000000000        34.399999999999999        2.4839856722507241     
   8.0000000000000000        35.200000000000003        2.4792504141991727     
   8.0000000000000000        36.000000000000000        2.5399774032424625     
   8.0000000000000000        36.800000000000004        2.4721317856697693     
   8.0000000000000000        37.600000000000001        2.5406358994977394     
   8.0000000000000000        38.400000000000006        2.4711449904757332     
   8.0000000000000000        39.200000000000003        2.5416512135574365     
   8.0000000000000000        40.000000000000000        2.4717890995796701     
   8.0000000000000000        40.800000000000004        2.5417807452340599     
   8.0000000000000000        41.600000000000001        2.4727324453523654     
   8.0000000000000000        42.400000000000006        2.5423021932725205     
   8.0000000000000000        43.200000000000003        2.4732589064186814     
   8.0000000000000000        44.000000000000000        2.5425871574212286     
   8.0000000000000000        44.800000000000004        2.4693043640460375     
   8.0000000000000000        45.600000000000001        2.5338210621168726     
   8.0000000000000000        46.400000000000006        2.4725815581244657     
   8.0000000000000000        47.200000000000003        2.4730444504596778     
   8.0000000000000000        48.000000000000000        2.5336852212449328     
   8.0000000000000000        48.800000000000004        2.5384023343187785     
   8.0000000000000000        49.600000000000001        2.5386217372559479     
   8.0000000000000000        50.400000000000006        2.5341088882504152     
   8.0000000000000000        51.200000000000003        2.5340100962594492     
   8.0000000000000000        52.000000000000000        2.5297014751905595     
   8.0000000000000000        52.800000000000004        2.5337744240837039     
   8.0000000000000000        53.600000000000001        2.4740964295142582     
   8.0000000000000000        54.400000000000006        2.5394896090940078     
   8.0000000000000000        55.200000000000003        2.4683748040805829     
   8.0000000000000000        56.000000000000000        2.4731324609703118     
   8.0000000000000000        56.800000000000004        2.5423408482892809     
   8.0000000000000000        57.600000000000001        2.5399474125170869     
   8.0000000000000000        58.400000000000006        2.5373742020535097     
   8.0000000000000000        59.200000000000003        2.4768812463476815     
   8.0000000000000000        60.000000000000000        2.4749394989073012     
   8.0000000000000000        60.800000000000004        2.5418781517963698     
   8.0000000000000000        61.600000000000001        2.4806892132592533     
   8.0000000000000000        62.400000000000006        2.5405273835202369     
   8.0000000000000000        63.200000000000003        2.5336973307465143     
   8.0000000000000000        64.000000000000000        2.5380336181470375     
   8.0000000000000000        64.799999999999997        2.4780835380775312     
   8.0000000000000000        65.600000000000009        2.5520857234879570     
   8.0000000000000000        66.400000000000006        2.4831125031890897     
   8.0000000000000000        67.200000000000003        2.4744261113527255     
   8.0000000000000000        68.000000000000000        2.5354268083908149     
   8.0000000000000000        68.799999999999997        2.5395445352031540     
   8.0000000000000000        69.600000000000009        2.5442403716289097     
   8.0000000000000000        70.400000000000006        2.4760725412109115     
   8.0000000000000000        71.200000000000003        2.4765191782922638     
   8.0000000000000000        72.000000000000000        2.4765384047490429     
   8.0000000000000000        72.799999999999997        2.5463754321901755     
   8.0000000000000000        73.600000000000009        2.4774924722246028     
   8.0000000000000000        74.400000000000006        2.5556491205501239     
   8.0000000000000000        75.200000000000003        2.4912190287079206     
   8.0000000000000000        76.000000000000000        2.5480246531434529     
   8.0000000000000000        76.800000000000011        2.5436732796372801     
   8.0000000000000000        77.600000000000009        2.5469008423654884     
   8.0000000000000000        78.400000000000006        2.5431139317851255     
   8.0000000000000000        79.200000000000003        2.5387262163058573     
   8.0000000000000000        80.000000000000000        2.5423656618288715     
   8.0000000000000000        80.800000000000011        2.5467965703397581     
   8.0000000000000000        81.600000000000009        2.5425955034421599     
   8.0000000000000000        82.400000000000006        2.5426579484546723     
   8.0000000000000000        83.200000000000003        2.4819504452996464     
   8.0000000000000000        84.000000000000000        2.4816534923370202     
   8.0000000000000000        84.800000000000011        2.5467404472923465     
   8.0000000000000000        85.600000000000009        2.4859346209420479     
   8.0000000000000000        86.400000000000006        2.4874998038652261     
   8.0000000000000000        87.200000000000003        2.5472884022701154     
   8.0000000000000000        88.000000000000000        2.4781877192234818     
   8.0000000000000000        88.800000000000011        2.5473713223413306     
   8.0000000000000000        89.600000000000009        2.4775286660603397     
   8.0000000000000000        90.400000000000006        2.5384672850872261     
   8.0000000000000000        91.200000000000003        2.4693757172176594     
   8.0000000000000000        92.000000000000000        2.4732324426490879     
   8.0000000000000000        92.800000000000011        2.5433255095430702     
   8.0000000000000000        93.600000000000009        2.4784303986098726     
   8.0000000000000000        94.400000000000006        2.5388530938443630     
   8.0000000000000000        95.200000000000003        2.5385391708282441     
   8.0000000000000000        96.000000000000000        2.4784493880725904     
   8.0000000000000000        96.800000000000011        2.5474306137260214     
   8.0000000000000000        97.600000000000009        2.4822147873372082     
   8.0000000000000000        98.400000000000006        2.4731740691769915     
   8.0000000000000000        99.200000000000003        2.5379881779914877     
   8.0000000000000000        100.00000000000000        2.4821770917217330     
   8.0000000000000000        100.80000000000001        2.5516322506764864     
   8.0000000000000000        101.60000000000001        2.4814489320815465     
   8.0000000000000000        102.40000000000001        2.5548119712304116     

   8.8000000000000007       0.80000000000000004        2.4842045203570633     
   8.8000000000000007        1.6000000000000001        2.5354713823201016     
   8.8000000000000007        2.4000000000000004        2.5341133100654765     
   8.8000000000000007        3.2000000000000002        2.4730805198910355     
   8.8000000000000007        4.0000000000000000        2.5373126793578331     
   8.8000000000000007        4.8000000000000007        2.5332329784600724     
   8.8000000000000007        5.6000000000000005        2.4664067858672465     
   8.8000000000000007        6.4000000000000004        2.5392498086514146     
   8.8000000000000007        7.2000000000000002        2.4690558493565415     
   8.8000000000000007        8.0000000000000000        2.4678653901634195     
   8.8000000000000007        8.8000000000000007        2.5362012078921774     
   8.8000000000000007        9.6000000000000014        2.5356105865364338     
   8.8000000000000007        10.400000000000000        2.4656041810650606     
   8.8000000000000007        11.200000000000001        2.5340561105588453     
   8.8000000000000007        12.000000000000000        2.4648283380561740     
   8.8000000000000007        12.800000000000001        2.5328930889611567     
   8.8000000000000007        13.600000000000001        2.4671017982122665     
   8.8000000000000007        14.400000000000000        2.4662346149911194     
   8.8000000000000007        15.200000000000001        2.5275239799578020     
   8.8000000000000007        16.000000000000000        2.4619305928820516     
   8.8000000000000007        16.800000000000001        2.4660532085562168     
   8.8000000000000007        17.600000000000001        2.5307072939640967     
   8.8000000000000007        18.400000000000002        2.4657685605277577     
   8.8000000000000007        19.200000000000003        2.5348057724479180     
   8.8000000000000007        20.000000000000000        2.4616899232160057     
   8.8000000000000007        20.800000000000001        2.5314955458602952     
   8.8000000000000007        21.600000000000001        2.4631496753873701     
   8.8000000000000007        22.400000000000002        2.5363062677109895     
   8.8000000000000007        23.200000000000003        2.4664257599571560     
   8.8000000000000007        24.000000000000000        2.5315813720377105     
   8.8000000000000007        24.800000000000001        2.4624895846148971     
   8.8000000000000007        25.600000000000001        2.5259816493970662     
   8.8000000000000007        26.400000000000002        2.4602220092484841     
   8.8000000000000007        27.200000000000003        2.5246714284822209     
   8.8000000000000007        28.000000000000000        2.5237207736171943     
   8.8000000000000007        28.800000000000001        2.4680575219756853     
   8.8000000000000007        29.600000000000001        2.5387980991636150     
   8.8000000000000007        30.400000000000002        2.4703305001658147     
   8.8000000000000007        31.200000000000003        2.4752231247039980     
   8.8000000000000007        32.000000000000000        2.4707959391303462     
   8.8000000000000007        32.800000000000004        2.5319282991653389     
   8.8000000000000007        33.600000000000001        2.5276355426177979     
   8.8000000000000007        34.399999999999999        2.5371245754935310     
   8.8000000000000007        35.200000000000003        2.4729913443970917     
   8.8000000000000007        36.000000000000000        2.5329236052776323     
   8.8000000000000007        36.800000000000004        2.4657759007322189     
   8.8000000000000007        37.600000000000001        2.5387721350630956     
   8.8000000000000007        38.400000000000006        2.4704941947018879     
   8.8000000000000007        39.200000000000003        2.5401608594995375     
   8.8000000000000007        40.000000000000000        2.4707474571476840     
   8.8000000000000007        40.800000000000004        2.5394304786427582     
   8.8000000000000007        41.600000000000001        2.4714955382632002     
   8.8000000000000007        42.400000000000006        2.5413569628585764     
   8.8000000000000007        43.200000000000003        2.4710475370040661     
   8.8000000000000007        44.000000000000000        2.5414117901284610     
   8.8000000000000007        44.800000000000004        2.4723715401547897     
   8.8000000000000007        45.600000000000001        2.5395335148310556     
   8.8000000000000007        46.400000000000006        2.4762377631567225     
   8.8000000000000007        47.200000000000003        2.5453844900741309     
   8.8000000000000007        48.000000000000000        2.4761930200401223     
   8.8000000000000007        48.800000000000004        2.4808062311220880     
   8.8000000000000007        49.600000000000001        2.4764691887607824     
   8.8000000000000007        50.400000000000006        2.4718262662090438     
   8.8000000000000007        51.200000000000003        2.4726723067928589     
   8.8000000000000007        52.000000000000000        2.4719915570520019     
   8.8000000000000007        52.800000000000004        2.4723003221310598     
   8.8000000000000007        53.600000000000001        2.5409048063922732     
   8.8000000000000007        54.400000000000006        2.4713803094461917     
   8.8000000000000007        55.200000000000003        2.5405866385649118     
   8.8000000000000007        56.000000000000000        2.5410236388830381     
   8.8000000000000007        56.800000000000004        2.4715045835455554     
   8.8000000000000007        57.600000000000001        2.4674371560475721     
   8.8000000000000007        58.400000000000006        2.5359638631138672     
   8.8000000000000007        59.200000000000003        2.4756344940625650     
   8.8000000000000007        60.000000000000000        2.5447872411564494     
   8.8000000000000007        60.800000000000004        2.4759498890929841     
   8.8000000000000007        61.600000000000001        2.4767603305197801     
   8.8000000000000007        62.400000000000006        2.5395604578239110     
   8.8000000000000007        63.200000000000003        2.4677366617434169     
   8.8000000000000007        64.000000000000000        2.5371316660639951     
   8.8000000000000007        64.799999999999997        2.4816418154832940     
   8.8000000000000007        65.600000000000009        2.4815349235250657     
   8.8000000000000007        66.400000000000006        2.5420246736430303     
   8.8000000000000007        67.200000000000003        2.5390092501511803     
   8.8000000000000007        68.000000000000000        2.5389282670465811     
   8.8000000000000007        68.799999999999997        2.4785204358167703     
   8.8000000000000007        69.600000000000009        2.4790118596201198     
   8.8000000000000007        70.400000000000006        2.5443933625822259     
   8.8000000000000007        71.200000000000003        2.5406961377161661     
   8.8000000000000007        72.000000000000000        2.5405759559549161     
   8.8000000000000007        72.799999999999997        2.4763932351473805     
   8.8000000000000007        73.600000000000009        2.5414514100848486     
   8.8000000000000007        74.400000000000006        2.4771828353684362     
   8.8000000000000007        75.200000000000003        2.4822720178737594     
   8.8000000000000007        76.000000000000000        2.5427341703864719     
   8.8000000000000007        76.800000000000011        2.4821531744212506     
   8.8000000000000007        77.600000000000009        2.4820790239483408     
   8.8000000000000007        78.400000000000006        2.4767480773317532     
   8.8000000000000007        79.200000000000003        2.4779353342459207     
   8.8000000000000007        80.000000000000000        2.4757795152971482     
   8.8000000000000007        80.800000000000011        2.4816526632813973     
   8.8000000000000007        81.600000000000009        2.4862563362115280     
   8.8000000000000007        82.400000000000006        2.4818492274828512     
   8.8000000000000007        83.200000000000003        2.5416690447513988     
   8.8000000000000007        84.000000000000000        2.5423314102889569     
   8.8000000000000007        84.800000000000011        2.4818606557495766     
   8.8000000000000007        85.600000000000009        2.5555766354751315     
   8.8000000000000007        86.400000000000006        2.4821909131686191     
   8.8000000000000007        87.200000000000003        2.5472285352668709     
   8.8000000000000007        88.000000000000000        2.4779360363571423     
   8.8000000000000007        88.800000000000011        2.5464499851239197     
   8.8000000000000007        89.600000000000009        2.4780535677356448     
   8.8000000000000007        90.400000000000006        2.5434487896464586     
   8.8000000000000007        91.200000000000003        2.5436289557271925     
   8.8000000000000007        92.000000000000000        2.5389592017453269     
   8.8000000000000007        92.800000000000011        2.5354055693711257     
   8.8000000000000007        93.600000000000009        2.4747652731649383     
   8.8000000000000007        94.400000000000006        2.5430551552265248     
   8.8000000000000007        95.200000000000003        2.4736008470459123     
   8.8000000000000007        96.000000000000000        2.5519923921202841     
   8.8000000000000007        96.800000000000011        2.4869315000284735     
   8.8000000000000007        97.600000000000009        2.5516368065453090     
   8.8000000000000007        98.400000000000006        2.5382809127879118     
   8.8000000000000007        99.200000000000003        2.5379618083538635     
   8.8000000000000007        100.00000000000000        2.4865403289401442     
   8.8000000000000007        100.80000000000001        2.4861949527961658     
   8.8000000000000007        101.60000000000001        2.5458803883003172     
   8.8000000000000007        102.40000000000001        2.4840924929743640     

   9.6000000000000014       0.80000000000000004        2.4841181361911575     
   9.6000000000000014        1.6000000000000001        2.5439862821944987     
   9.6000000000000014        2.4000000000000004        2.4676271468104458     
   9.6000000000000014        3.2000000000000002        2.5421399658003025     
   9.6000000000000014        4.0000000000000000        2.4758934958611718     
   9.6000000000000014        4.8000000000000007        2.4788143228064961     
   9.6000000000000014        5.6000000000000005        2.5432126263338470     
   9.6000000000000014        6.4000000000000004        2.4643486704751689     
   9.6000000000000014        7.2000000000000002        2.5281625735706812     
   9.6000000000000014        8.0000000000000000        2.5361205899200812     
   9.6000000000000014        8.8000000000000007        2.4746410260376490     
   9.6000000000000014        9.6000000000000014        2.4693335338762883     
   9.6000000000000014        10.400000000000000        2.5343167815579228     
   9.6000000000000014        11.200000000000001        2.4589422658013720     
   9.6000000000000014        12.000000000000000        2.5271286720747841     
   9.6000000000000014        12.800000000000001        2.4622428121966586     
   9.6000000000000014        13.600000000000001        2.5263425731126103     
   9.6000000000000014        14.400000000000000        2.5260422237406561     
   9.6000000000000014        15.200000000000001        2.4611083048741018     
   9.6000000000000014        16.000000000000000        2.5245275152951292     
   9.6000000000000014        16.800000000000001        2.5249563265634563     
   9.6000000000000014        17.600000000000001        2.4595277509642615     
   9.6000000000000014        18.400000000000002        2.5286044724322352     
   9.6000000000000014        19.200000000000003        2.4592307627209435     
   9.6000000000000014        20.000000000000000        2.5294175952095417     
   9.6000000000000014        20.800000000000001        2.4605479885743469     
   9.6000000000000014        21.600000000000001        2.5301196036778255     
   9.6000000000000014        22.400000000000002        2.4719800072204086     
   9.6000000000000014        23.200000000000003        2.4736116207708583     
   9.6000000000000014        24.000000000000000        2.5298684814395811     
   9.6000000000000014        24.800000000000001        2.4608382670596671     
   9.6000000000000014        25.600000000000001        2.5212161312111299     
   9.6000000000000014        26.400000000000002        2.5215227621786380     
   9.6000000000000014        27.200000000000003        2.4573343608155018     
   9.6000000000000014        28.000000000000000        2.5270365662292797     
   9.6000000000000014        28.800000000000001        2.4712837843931190     
   9.6000000000000014        29.600000000000001        2.4715856246456829     
   9.6000000000000014        30.400000000000002        2.5282582693323534     
   9.6000000000000014        31.200000000000003        2.5243517159967768     
   9.6000000000000014        32.000000000000000        2.5244640983635485     
   9.6000000000000014        32.800000000000004        2.4646298736071430     
   9.6000000000000014        33.600000000000001        2.4652154276797793     
   9.6000000000000014        34.399999999999999        2.5308294358542822     
   9.6000000000000014        35.200000000000003        2.4667818367778369     
   9.6000000000000014        36.000000000000000        2.5275057204078850     
   9.6000000000000014        36.800000000000004        2.5279225842059363     
   9.6000000000000014        37.600000000000001        2.4685910769778285     
   9.6000000000000014        38.400000000000006        2.5382829162268581     
   9.6000000000000014        39.200000000000003        2.4693913145754829     
   9.6000000000000014        40.000000000000000        2.5374874786062831     
   9.6000000000000014        40.800000000000004        2.4690290450934933     
   9.6000000000000014        41.600000000000001        2.5387417891182054     
   9.6000000000000014        42.400000000000006        2.4702814209923654     
   9.6000000000000014        43.200000000000003        2.5400426258447326     
   9.6000000000000014        44.000000000000000        2.4701321084452426     
   9.6000000000000014        44.800000000000004        2.5394376787077531     
   9.6000000000000014        45.600000000000001        2.4701944755328369     
   9.6000000000000014        46.400000000000006        2.5393793692881905     
   9.6000000000000014        47.200000000000003        2.4701135143885780     
   9.6000000000000014        48.000000000000000        2.5437830964659875     
   9.6000000000000014        48.800000000000004        2.4789875755453266     
   9.6000000000000014        49.600000000000001        2.5446017046821798     
   9.6000000000000014        50.400000000000006        2.5381937870049951     
   9.6000000000000014        51.200000000000003        2.5391628672541686     
   9.6000000000000014        52.000000000000000        2.5393599648517298     
   9.6000000000000014        52.800000000000004        2.5397822270073367     
   9.6000000000000014        53.600000000000001        2.4712702230443577     
   9.6000000000000014        54.400000000000006        2.5386825248695453     
   9.6000000000000014        55.200000000000003        2.4695763152184389     
   9.6000000000000014        56.000000000000000        2.4695144454477536     
   9.6000000000000014        56.800000000000004        2.5386916643023048     
   9.6000000000000014        57.600000000000001        2.5431553160751066     
   9.6000000000000014        58.400000000000006        2.4738226205224154     
   9.6000000000000014        59.200000000000003        2.5339116519641633     
   9.6000000000000014        60.000000000000000        2.4648567938886030     
   9.6000000000000014        60.800000000000004        2.5335426019205545     
   9.6000000000000014        61.600000000000001        2.5346718614454606     
   9.6000000000000014        62.400000000000006        2.4789701822675183     
   9.6000000000000014        63.200000000000003        2.4748034604006044     
   9.6000000000000014        64.000000000000000        2.5353565908539504     
   9.6000000000000014        64.799999999999997        2.4799723177456512     
   9.6000000000000014        65.600000000000009        2.5494929657737484     
   9.6000000000000014        66.400000000000006        2.4713471827712525     
   9.6000000000000014        67.200000000000003        2.4724496178505624     
   9.6000000000000014        68.000000000000000        2.4779594995632692     
   9.6000000000000014        68.799999999999997        2.4824159135000263     
   9.6000000000000014        69.600000000000009        2.5479436776944397     
   9.6000000000000014        70.400000000000006        2.4741860474154223     
   9.6000000000000014        71.200000000000003        2.4699859188038116     
   9.6000000000000014        72.000000000000000        2.5397734270815460     
   9.6000000000000014        72.799999999999997        2.4759264599187905     
   9.6000000000000014        73.600000000000009        2.5409936673040381     
   9.6000000000000014        74.400000000000006        2.5413056284433231     
   9.6000000000000014        75.200000000000003        2.5460879597042774     
   9.6000000000000014        76.000000000000000        2.4809868517920601     
   9.6000000000000014        76.800000000000011        2.4864377919620768     
   9.6000000000000014        77.600000000000009        2.5512492289452782     
   9.6000000000000014        78.400000000000006        2.5427339237453088     
   9.6000000000000014        79.200000000000003        2.5377412668259156     
   9.6000000000000014        80.000000000000000        2.5382810532812510     
   9.6000000000000014        80.800000000000011        2.5419324922451434     
   9.6000000000000014        81.600000000000009        2.4817427036653026     
   9.6000000000000014        82.400000000000006        2.5519614030372813     
   9.6000000000000014        83.200000000000003        2.4729327013621938     
   9.6000000000000014        84.000000000000000        2.5456935568645482     
   9.6000000000000014        84.800000000000011        2.4893710425937430     
   9.6000000000000014        85.600000000000009        2.4820592490239362     
   9.6000000000000014        86.400000000000006        2.5425227359464939     
   9.6000000000000014        87.200000000000003        2.4766371354503027     
   9.6000000000000014        88.000000000000000        2.5413479689187852     
   9.6000000000000014        88.800000000000011        2.4750798831022189     
   9.6000000000000014        89.600000000000009        2.5478925245778545     
   9.6000000000000014        90.400000000000006        2.4829808115079093     
   9.6000000000000014        91.200000000000003        2.4868073207318564     
   9.6000000000000014        92.000000000000000        2.4787614578428427     
   9.6000000000000014        92.800000000000011        2.5359258130441331     
   9.6000000000000014        93.600000000000009        2.5387815075986770     
   9.6000000000000014        94.400000000000006        2.4791299474633175     
   9.6000000000000014        95.200000000000003        2.5476530747429695     
   9.6000000000000014        96.000000000000000        2.4884769223688723     
   9.6000000000000014        96.800000000000011        2.4913734127959746     
   9.6000000000000014        97.600000000000009        2.4869262327106525     
   9.6000000000000014        98.400000000000006        2.4773893558784343     
   9.6000000000000014        99.200000000000003        2.5446262116969631     
   9.6000000000000014        100.00000000000000        2.4827548722791133     
   9.6000000000000014        100.80000000000001        2.5505819814365975     
   9.6000000000000014        101.60000000000001        2.4763171437845539     
   9.6000000000000014        102.40000000000001        2.5492040123634778     

   10.400000000000000       0.80000000000000004        2.4843997442300325     
   10.400000000000000        1.6000000000000001        2.4824482228336531     
   10.400000000000000        2.4000000000000004        2.5421958125220510     
   10.400000000000000        3.2000000000000002        2.4719565581899343     
   10.400000000000000        4.0000000000000000        2.5440680857762832     
   10.400000000000000        4.8000000000000007        2.4777283309753688     
   10.400000000000000        5.6000000000000005        2.4727764849588798     
   10.400000000000000        6.4000000000000004        2.5324786644896418     
   10.400000000000000        7.2000000000000002        2.5271479161265242     
   10.400000000000000        8.0000000000000000        2.4701121330482683     
   10.400000000000000        8.8000000000000007        2.4777129614982387     
   10.400000000000000        9.6000000000000014        2.5362346779060232     
   10.400000000000000        10.400000000000000        2.4673146341370620     
   10.400000000000000        11.200000000000001        2.5312191812069131     
   10.400000000000000        12.000000000000000        2.5305192456881676     
   10.400000000000000        12.800000000000001        2.4652171772021569     
   10.400000000000000        13.600000000000001        2.5249941795000312     
   10.400000000000000        14.400000000000000        2.4551671335750069     
   10.400000000000000        15.200000000000001        2.5278211353863171     
   10.400000000000000        16.000000000000000        2.4542826105489430     
   10.400000000000000        16.800000000000001        2.5236998653982887     
   10.400000000000000        17.600000000000001        2.4589088299586037     
   10.400000000000000        18.400000000000002        2.5275498096078990     
   10.400000000000000        19.200000000000003        2.4563711410659423     
   10.400000000000000        20.000000000000000        2.5272602635495884     
   10.400000000000000        20.800000000000001        2.4587372356442820     
   10.400000000000000        21.600000000000001        2.5269830409649212     
   10.400000000000000        22.400000000000002        2.4715961162200561     
   10.400000000000000        23.200000000000003        2.4663158989883383     
   10.400000000000000        24.000000000000000        2.5234307938159910     
   10.400000000000000        24.800000000000001        2.4589145711798119     
   10.400000000000000        25.600000000000001        2.5235492609815098     
   10.400000000000000        26.400000000000002        2.4548591576151124     
   10.400000000000000        27.200000000000003        2.5299448446827619     
   10.400000000000000        28.000000000000000        2.4598321017486358     
   10.400000000000000        28.800000000000001        2.5338225126609548     
   10.400000000000000        29.600000000000001        2.4702874224735347     
   10.400000000000000        30.400000000000002        2.5360702485593527     
   10.400000000000000        31.200000000000003        2.4573998233288505     
   10.400000000000000        32.000000000000000        2.5183517606788697     
   10.400000000000000        32.800000000000004        2.5267814721089352     
   10.400000000000000        33.600000000000001        2.4697292146665570     
   10.400000000000000        34.399999999999999        2.5378785094532739     
   10.400000000000000        35.200000000000003        2.4686288327229104     
   10.400000000000000        36.000000000000000        2.5301783765300305     
   10.400000000000000        36.800000000000004        2.4653467401393758     
   10.400000000000000        37.600000000000001        2.5440620674065144     
   10.400000000000000        38.400000000000006        2.4708546548631531     
   10.400000000000000        39.200000000000003        2.5359683317046855     
   10.400000000000000        40.000000000000000        2.4671201168958246     
   10.400000000000000        40.800000000000004        2.5371634701571697     
   10.400000000000000        41.600000000000001        2.4683618921568646     
   10.400000000000000        42.400000000000006        2.5319126981841840     
   10.400000000000000        43.200000000000003        2.4642603576087154     
   10.400000000000000        44.000000000000000        2.5375906732482973     
   10.400000000000000        44.800000000000004        2.4707285870465112     
   10.400000000000000        45.600000000000001        2.5370119534923616     
   10.400000000000000        46.400000000000006        2.4684130454729782     
   10.400000000000000        47.200000000000003        2.5376333725882532     
   10.400000000000000        48.000000000000000        2.4682662481280033     
   10.400000000000000        48.800000000000004        2.5371718805630712     
   10.400000000000000        49.600000000000001        2.4684902607143036     
   10.400000000000000        50.400000000000006        2.4687744275278840     
   10.400000000000000        51.200000000000003        2.4670957841239702     
   10.400000000000000        52.000000000000000        2.4681120135597947     
   10.400000000000000        52.800000000000004        2.4632738132998222     
   10.400000000000000        53.600000000000001        2.5324052960385126     
   10.400000000000000        54.400000000000006        2.4678396521943839     
   10.400000000000000        55.200000000000003        2.5324404533999396     
   10.400000000000000        56.000000000000000        2.5335140724553016     
   10.400000000000000        56.800000000000004        2.4673431163455390     
   10.400000000000000        57.600000000000001        2.4718740946509885     
   10.400000000000000        58.400000000000006        2.4723009457256180     
   10.400000000000000        59.200000000000003        2.5327199315059223     
   10.400000000000000        60.000000000000000        2.5320880780601098     
   10.400000000000000        60.800000000000004        2.4624942408464991     
   10.400000000000000        61.600000000000001        2.5326317720661295     
   10.400000000000000        62.400000000000006        2.4686338575321689     
   10.400000000000000        63.200000000000003        2.5288746077411801     
   10.400000000000000        64.000000000000000        2.5291212193630237     
   10.400000000000000        64.799999999999997        2.4736952667387051     
   10.400000000000000        65.600000000000009        2.4740331880212394     
   10.400000000000000        66.400000000000006        2.5389600787058493     
   10.400000000000000        67.200000000000003        2.5402621864071140     
   10.400000000000000        68.000000000000000        2.5408582599163405     
   10.400000000000000        68.799999999999997        2.5415856382919286     
   10.400000000000000        69.600000000000009        2.4726269203240108     
   10.400000000000000        70.400000000000006        2.5421408541690247     
   10.400000000000000        71.200000000000003        2.5425607008020066     
   10.400000000000000        72.000000000000000        2.4735029537125190     
   10.400000000000000        72.799999999999997        2.5435570629182909     
   10.400000000000000        73.600000000000009        2.4731857202143117     
   10.400000000000000        74.400000000000006        2.4750934005166889     
   10.400000000000000        75.200000000000003        2.4757974455045035     
   10.400000000000000        76.000000000000000        2.5452937424280000     
   10.400000000000000        76.800000000000011        2.5459227215514773     
   10.400000000000000        77.600000000000009        2.4805377346181166     
   10.400000000000000        78.400000000000006        2.4762138368347149     
   10.400000000000000        79.200000000000003        2.5373748089983361     
   10.400000000000000        80.000000000000000        2.4677539567604145     
   10.400000000000000        80.800000000000011        2.5329374096827562     
   10.400000000000000        81.600000000000009        2.5387084924834604     
   10.400000000000000        82.400000000000006        2.4774011905429041     
   10.400000000000000        83.200000000000003        2.5456034346642551     
   10.400000000000000        84.000000000000000        2.4824073928233688     
   10.400000000000000        84.800000000000011        2.4857709861459498     
   10.400000000000000        85.600000000000009        2.5468521158267672     
   10.400000000000000        86.400000000000006        2.5426968083915171     
   10.400000000000000        87.200000000000003        2.4770004134853467     
   10.400000000000000        88.000000000000000        2.5389070362382848     
   10.400000000000000        88.800000000000011        2.5387102445015737     
   10.400000000000000        89.600000000000009        2.4783462800491560     
   10.400000000000000        90.400000000000006        2.5472892130826437     
   10.400000000000000        91.200000000000003        2.4834452611132209     
   10.400000000000000        92.000000000000000        2.5511136305041631     
   10.400000000000000        92.800000000000011        2.4746503622004692     
   10.400000000000000        93.600000000000009        2.5433685183482608     
   10.400000000000000        94.400000000000006        2.4794567480807075     
   10.400000000000000        95.200000000000003        2.5479550916122284     
   10.400000000000000        96.000000000000000        2.4819669394912136     
   10.400000000000000        96.800000000000011        2.5524556146262518     
   10.400000000000000        97.600000000000009        2.5561243453423952     
   10.400000000000000        98.400000000000006        2.4864188120615776     
   10.400000000000000        99.200000000000003        2.5462432638512054     
   10.400000000000000        100.00000000000000        2.4768027496404259     
   10.400000000000000        100.80000000000001        2.5413865683480910     
   10.400000000000000        101.60000000000001        2.4672896218019535     
   10.400000000000000        102.40000000000001        2.5400828863331810     

   11.200000000000001       0.80000000000000004        2.4784095616673745     
   11.200000000000001        1.6000000000000001        2.5471798165812771     
   11.200000000000001        2.4000000000000004        2.4712708013624680     
   11.200000000000001        3.2000000000000002        2.5403693054131189     
   11.200000000000001        4.0000000000000000        2.4739142987845848     
   11.200000000000001        4.8000000000000007        2.5419961656773475     
   11.200000000000001        5.6000000000000005        2.5374664152688302     
   11.200000000000001        6.4000000000000004        2.4721036261287588     
   11.200000000000001        7.2000000000000002        2.4699180020425793     
   11.200000000000001        8.0000000000000000        2.5382363776216672     
   11.200000000000001        8.8000000000000007        2.4671913063123672     
   11.200000000000001        9.6000000000000014        2.5312391563471617     
   11.200000000000001        10.400000000000000        2.4696828255710770     
   11.200000000000001        11.200000000000001        2.4689862406439702     
   11.200000000000001        12.000000000000000        2.4643641727389953     
   11.200000000000001        12.800000000000001        2.4637378489464155     
   11.200000000000001        13.600000000000001        2.5278806464877537     
   11.200000000000001        14.400000000000000        2.4580393857143328     
   11.200000000000001        15.200000000000001        2.5262937764337003     
   11.200000000000001        16.000000000000000        2.4566207957951933     
   11.200000000000001        16.800000000000001        2.5268105810413792     
   11.200000000000001        17.600000000000001        2.4532900922710130     
   11.200000000000001        18.400000000000002        2.5219494490819363     
   11.200000000000001        19.200000000000003        2.4566885688060882     
   11.200000000000001        20.000000000000000        2.5250235257987841     
   11.200000000000001        20.800000000000001        2.4563153548352563     
   11.200000000000001        21.600000000000001        2.5252238517225400     
   11.200000000000001        22.400000000000002        2.4611224673394210     
   11.200000000000001        23.200000000000003        2.5217453002632819     
   11.200000000000001        24.000000000000000        2.5168731010743550     
   11.200000000000001        24.800000000000001        2.4573360684046839     
   11.200000000000001        25.600000000000001        2.5264041975321252     
   11.200000000000001        26.400000000000002        2.4530267917084596     
   11.200000000000001        27.200000000000003        2.5228575399786708     
   11.200000000000001        28.000000000000000        2.4581655096122454     
   11.200000000000001        28.800000000000001        2.5278011586188986     
   11.200000000000001        29.600000000000001        2.4680226154065670     
   11.200000000000001        30.400000000000002        2.4728450493757870     
   11.200000000000001        31.200000000000003        2.4640726359520304     
   11.200000000000001        32.000000000000000        2.5257156238891993     
   11.200000000000001        32.800000000000004        2.4579136600037255     
   11.200000000000001        33.600000000000001        2.5354763566916847     
   11.200000000000001        34.399999999999999        2.4758487543391432     
   11.200000000000001        35.200000000000003        2.4725067008056949     
   11.200000000000001        36.000000000000000        2.5327571077207458     
   11.200000000000001        36.800000000000004        2.4681663763690231     
   11.200000000000001        37.600000000000001        2.4771655204176919     
   11.200000000000001        38.400000000000006        2.4735342958932760     
   11.200000000000001        39.200000000000003        2.5341630094365453     
   11.200000000000001        40.000000000000000        2.4655072576010273     
   11.200000000000001        40.800000000000004        2.5349099727861613     
   11.200000000000001        41.600000000000001        2.4662866177701566     
   11.200000000000001        42.400000000000006        2.5270601337121588     
   11.200000000000001        43.200000000000003        2.5274480618254023     
   11.200000000000001        44.000000000000000        2.4666736300185632     
   11.200000000000001        44.800000000000004        2.5357040238072526     
   11.200000000000001        45.600000000000001        2.4656668610266852     
   11.200000000000001        46.400000000000006        2.5352125509124162     
   11.200000000000001        47.200000000000003        2.4670243590145016     
   11.200000000000001        48.000000000000000        2.5362569345573216     
   11.200000000000001        48.800000000000004        2.4670910063847544     
   11.200000000000001        49.600000000000001        2.5361551706315457     
   11.200000000000001        50.400000000000006        2.5312144347752970     
   11.200000000000001        51.200000000000003        2.5270881609941989     
   11.200000000000001        52.000000000000000        2.5265682114694945     
   11.200000000000001        52.800000000000004        2.5219099702562766     
   11.200000000000001        53.600000000000001        2.5307150377134722     
   11.200000000000001        54.400000000000006        2.4702447248197732     
   11.200000000000001        55.200000000000003        2.5256691187485902     
   11.200000000000001        56.000000000000000        2.4522386548574517     
   11.200000000000001        56.800000000000004        2.5258497749157391     
   11.200000000000001        57.600000000000001        2.5254558284172504     
   11.200000000000001        58.400000000000006        2.5260322504060153     
   11.200000000000001        59.200000000000003        2.4645069409529556     
   11.200000000000001        60.000000000000000        2.4704428687836524     
   11.200000000000001        60.800000000000004        2.5348859016296910     
   11.200000000000001        61.600000000000001        2.4648497725313327     
   11.200000000000001        62.400000000000006        2.5276645300736078     
   11.200000000000001        63.200000000000003        2.5267394924779452     
   11.200000000000001        64.000000000000000        2.4665880417678956     
   11.200000000000001        64.799999999999997        2.5276886350878480     
   11.200000000000001        65.600000000000009        2.5283929256914948     
   11.200000000000001        66.400000000000006        2.4723580409363408     
   11.200000000000001        67.200000000000003        2.4735562895411563     
   11.200000000000001        68.000000000000000        2.4695786828584914     
   11.200000000000001        68.799999999999997        2.4703915169677546     
   11.200000000000001        69.600000000000009        2.5402946611607602     
   11.200000000000001        70.400000000000006        2.4712717383470633     
   11.200000000000001        71.200000000000003        2.4714106769663213     
   11.200000000000001        72.000000000000000        2.5422490789406176     
   11.200000000000001        72.799999999999997        2.4732908219630136     
   11.200000000000001        73.600000000000009        2.5428961166435431     
   11.200000000000001        74.400000000000006        2.5431510917812274     
   11.200000000000001        75.200000000000003        2.5434992097348750     
   11.200000000000001        76.000000000000000        2.4750089006359133     
   11.200000000000001        76.800000000000011        2.4755422588569438     
   11.200000000000001        77.600000000000009        2.5489287557887779     
   11.200000000000001        78.400000000000006        2.4796222277263271     
   11.200000000000001        79.200000000000003        2.5452209469380094     
   11.200000000000001        80.000000000000000        2.4754960186533568     
   11.200000000000001        80.800000000000011        2.5412847894087074     
   11.200000000000001        81.600000000000009        2.4719763634014207     
   11.200000000000001        82.400000000000006        2.5457901078030094     
   11.200000000000001        83.200000000000003        2.4772475240893144     
   11.200000000000001        84.000000000000000        2.5456240453285468     
   11.200000000000001        84.800000000000011        2.5465843707158990     
   11.200000000000001        85.600000000000009        2.4808579671871733     
   11.200000000000001        86.400000000000006        2.4818538186736046     
   11.200000000000001        87.200000000000003        2.5469845748918161     
   11.200000000000001        88.000000000000000        2.4779862144384310     
   11.200000000000001        88.800000000000011        2.5481641700134188     
   11.200000000000001        89.600000000000009        2.4780540992958273     
   11.200000000000001        90.400000000000006        2.5427833817313048     
   11.200000000000001        91.200000000000003        2.5446674519670447     
   11.200000000000001        92.000000000000000        2.4748275437432561     
   11.200000000000001        92.800000000000011        2.5432327423301184     
   11.200000000000001        93.600000000000009        2.4783800727083944     
   11.200000000000001        94.400000000000006        2.5480930559629762     
   11.200000000000001        95.200000000000003        2.4788456562028105     
   11.200000000000001        96.000000000000000        2.5430421397344074     
   11.200000000000001        96.800000000000011        2.4739489787424525     
   11.200000000000001        97.600000000000009        2.4866344673743330     
   11.200000000000001        98.400000000000006        2.4909757896773641     
   11.200000000000001        99.200000000000003        2.5507238481107071     
   11.200000000000001        100.00000000000000        2.4765699786577704     
   11.200000000000001        100.80000000000001        2.5409509202528100     
   11.200000000000001        101.60000000000001        2.5317970735282906     
   11.200000000000001        102.40000000000001        2.5354274487247648     

   12.000000000000000       0.80000000000000004        2.4738214945774510     
   12.000000000000000        1.6000000000000001        2.5417268937337032     
   12.000000000000000        2.4000000000000004        2.4752933150771614     
   12.000000000000000        3.2000000000000002        2.5439994439058768     
   12.000000000000000        4.0000000000000000        2.4736519316074137     
   12.000000000000000        4.8000000000000007        2.4728298545639489     
   12.000000000000000        5.6000000000000005        2.4658130690005211     
   12.000000000000000        6.4000000000000004        2.5391917392770718     
   12.000000000000000        7.2000000000000002        2.4685354870560325     
   12.000000000000000        8.0000000000000000        2.5326478626511375     
   12.000000000000000        8.8000000000000007        2.4620772264553659     
   12.000000000000000        9.6000000000000014        2.5303046581795789     
   12.000000000000000        10.400000000000000        2.4644171704014153     
   12.000000000000000        11.200000000000001        2.5336708926358131     
   12.000000000000000        12.000000000000000        2.5285619785468136     
   12.000000000000000        12.800000000000001        2.5269859158350654     
   12.000000000000000        13.600000000000001        2.4568597775358354     
   12.000000000000000        14.400000000000000        2.5262164171243291     
   12.000000000000000        15.200000000000001        2.4565718224089035     
   12.000000000000000        16.000000000000000        2.5254408866716069     
   12.000000000000000        16.800000000000001        2.4559769923986461     
   12.000000000000000        17.600000000000001        2.5210394744165163     
   12.000000000000000        18.400000000000002        2.5201487883620630     
   12.000000000000000        19.200000000000003        2.4553611659957695     
   12.000000000000000        20.000000000000000        2.5245262240023560     
   12.000000000000000        20.800000000000001        2.4550426884586041     
   12.000000000000000        21.600000000000001        2.5245003606508227     
   12.000000000000000        22.400000000000002        2.4556702745992856     
   12.000000000000000        23.200000000000003        2.5203876360594433     
   12.000000000000000        24.000000000000000        2.4517640937464300     
   12.000000000000000        24.800000000000001        2.5249740511076166     
   12.000000000000000        25.600000000000001        2.4563055496446871     
   12.000000000000000        26.400000000000002        2.5168325720335649     
   12.000000000000000        27.200000000000003        2.5162102554723464     
   12.000000000000000        28.000000000000000        2.4615330177919899     
   12.000000000000000        28.800000000000001        2.5307695252001259     
   12.000000000000000        29.600000000000001        2.4617687775298411     
   12.000000000000000        30.400000000000002        2.5262873989035763     
   12.000000000000000        31.200000000000003        2.5228373879636830     
   12.000000000000000        32.000000000000000        2.4589028920828082     
   12.000000000000000        32.800000000000004        2.5286838213406120     
   12.000000000000000        33.600000000000001        2.4687073964182646     
   12.000000000000000        34.399999999999999        2.4739017434104951     
   12.000000000000000        35.200000000000003        2.5339263735616497     
   12.000000000000000        36.000000000000000        2.4574925238235292     
   12.000000000000000        36.800000000000004        2.5225396360446175     
   12.000000000000000        37.600000000000001        2.5314003192807610     
   12.000000000000000        38.400000000000006        2.4626821080657431     
   12.000000000000000        39.200000000000003        2.5297025121613719     
   12.000000000000000        40.000000000000000        2.4637146093787567     
   12.000000000000000        40.800000000000004        2.5329770555840883     
   12.000000000000000        41.600000000000001        2.4640843048593783     
   12.000000000000000        42.400000000000006        2.5292097215880243     
   12.000000000000000        43.200000000000003        2.4606348103677984     
   12.000000000000000        44.000000000000000        2.5300597700792786     
   12.000000000000000        44.800000000000004        2.4603077940957578     
   12.000000000000000        45.600000000000001        2.5367110195459652     
   12.000000000000000        46.400000000000006        2.4649839155828972     
   12.000000000000000        47.200000000000003        2.5345121338270546     
   12.000000000000000        48.000000000000000        2.4652384600684956     
   12.000000000000000        48.800000000000004        2.5345265785543734     
   12.000000000000000        49.600000000000001        2.4691561633248469     
   12.000000000000000        50.400000000000006        2.4645600391414986     
   12.000000000000000        51.200000000000003        2.5252257046913158     
   12.000000000000000        52.000000000000000        2.4555363104461061     
   12.000000000000000        52.800000000000004        2.5241392850309543     
   12.000000000000000        53.600000000000001        2.4723659596305305     
   12.000000000000000        54.400000000000006        2.4764826854382291     
   12.000000000000000        55.200000000000003        2.5245956967872996     
   12.000000000000000        56.000000000000000        2.5154559029953800     
   12.000000000000000        56.800000000000004        2.5195504553964900     
   12.000000000000000        57.600000000000001        2.4545332063556580     
   12.000000000000000        58.400000000000006        2.5190583610983510     
   12.000000000000000        59.200000000000003        2.5281583326270929     
   12.000000000000000        60.000000000000000        2.4677611117696334     
   12.000000000000000        60.800000000000004        2.5324113367938739     
   12.000000000000000        61.600000000000001        2.4640926661797269     
   12.000000000000000        62.400000000000006        2.5292151890859071     
   12.000000000000000        63.200000000000003        2.4643206288110608     
   12.000000000000000        64.000000000000000        2.4646727741577443     
   12.000000000000000        64.799999999999997        2.5168904895596618     
   12.000000000000000        65.600000000000009        2.5222062303583006     
   12.000000000000000        66.400000000000006        2.4711223398885540     
   12.000000000000000        67.200000000000003        2.5369634038875084     
   12.000000000000000        68.000000000000000        2.5292890993935759     
   12.000000000000000        68.799999999999997        2.5335167493308357     
   12.000000000000000        69.600000000000009        2.4691988342862046     
   12.000000000000000        70.400000000000006        2.5346363096380204     
   12.000000000000000        71.200000000000003        2.5362105867819738     
   12.000000000000000        72.000000000000000        2.4715114397601878     
   12.000000000000000        72.799999999999997        2.5409176978948373     
   12.000000000000000        73.600000000000009        2.4765993069012895     
   12.000000000000000        74.400000000000006        2.4758401938616212     
   12.000000000000000        75.200000000000003        2.4740373472595989     
   12.000000000000000        76.000000000000000        2.5426894380304264     
   12.000000000000000        76.800000000000011        2.5437532296817298     
   12.000000000000000        77.600000000000009        2.4700296172935565     
   12.000000000000000        78.400000000000006        2.5361773208818441     
   12.000000000000000        79.200000000000003        2.4701999062341189     
   12.000000000000000        80.000000000000000        2.5440489036615572     
   12.000000000000000        80.800000000000011        2.4753848928693287     
   12.000000000000000        81.600000000000009        2.5450274255232972     
   12.000000000000000        82.400000000000006        2.4761394433852066     
   12.000000000000000        83.200000000000003        2.5459017715799170     
   12.000000000000000        84.000000000000000        2.4758859676250196     
   12.000000000000000        84.800000000000011        2.4773133105424128     
   12.000000000000000        85.600000000000009        2.5510865793768560     
   12.000000000000000        86.400000000000006        2.4816060666262989     
   12.000000000000000        87.200000000000003        2.5472372176648950     
   12.000000000000000        88.000000000000000        2.4820970625940717     
   12.000000000000000        88.800000000000011        2.4819447177317229     
   12.000000000000000        89.600000000000009        2.5480228433189835     
   12.000000000000000        90.400000000000006        2.4818928479772229     
   12.000000000000000        91.200000000000003        2.4824999513398822     
   12.000000000000000        92.000000000000000        2.5382942609178931     
   12.000000000000000        92.800000000000011        2.5387334828250125     
   12.000000000000000        93.600000000000009        2.4788161274355809     
   12.000000000000000        94.400000000000006        2.5479292221093242     
   12.000000000000000        95.200000000000003        2.4737789547801774     
   12.000000000000000        96.000000000000000        2.5345808195751287     
   12.000000000000000        96.800000000000011        2.5385029648844761     
   12.000000000000000        97.600000000000009        2.5513206531982542     
   12.000000000000000        98.400000000000006        2.4861184289780902     
   12.000000000000000        99.200000000000003        2.4812548439721591     
   12.000000000000000        100.00000000000000        2.5455178220400825     
   12.000000000000000        100.80000000000001        2.4800961405144508     
   12.000000000000000        101.60000000000001        2.4752866680952059     
   12.000000000000000        102.40000000000001        2.5394325623059228     

   12.800000000000001       0.80000000000000004        2.4769649262631233     
   12.800000000000001        1.6000000000000001        2.5362826715335709     
   12.800000000000001        2.4000000000000004        2.4703587966563973     
   12.800000000000001        3.2000000000000002        2.4687220787870623     
   12.800000000000001        4.0000000000000000        2.5287129446451142     
   12.800000000000001        4.8000000000000007        2.5278516566143359     
   12.800000000000001        5.6000000000000005        2.5265701024907026     
   12.800000000000001        6.4000000000000004        2.4600641947458470     
   12.800000000000001        7.2000000000000002        2.5362101059881730     
   12.800000000000001        8.0000000000000000        2.4663347747389448     
   12.800000000000001        8.8000000000000007        2.5304211609179061     
   12.800000000000001        9.6000000000000014        2.4599499930264805     
   12.800000000000001        10.400000000000000        2.5240345340481118     
   12.800000000000001        11.200000000000001        2.4542693158651105     
   12.800000000000001        12.000000000000000        2.4626419574669662     
   12.800000000000001        12.800000000000001        2.4644817612575016     
   12.800000000000001        13.600000000000001        2.5301856223664405     
   12.800000000000001        14.400000000000000        2.4561426907569683     
   12.800000000000001        15.200000000000001        2.5245804176170612     
   12.800000000000001        16.000000000000000        2.4551197331244756     
   12.800000000000001        16.800000000000001        2.5290570021608008     
   12.800000000000001        17.600000000000001        2.4635513655923340     
   12.800000000000001        18.400000000000002        2.4590052009096186     
   12.800000000000001        19.200000000000003        2.5237829085114445     
   12.800000000000001        20.000000000000000        2.4543414018754786     
   12.800000000000001        20.800000000000001        2.5235066265545592     
   12.800000000000001        21.600000000000001        2.4541266035477225     
   12.800000000000001        22.400000000000002        2.5234999331519310     
   12.800000000000001        23.200000000000003        2.4540765739116459     
   12.800000000000001        24.000000000000000        2.5233434671880270     
   12.800000000000001        24.800000000000001        2.4528102436825550     
   12.800000000000001        25.600000000000001        2.5239925922773021     
   12.800000000000001        26.400000000000002        2.4503591000384910     
   12.800000000000001        27.200000000000003        2.5235047062900198     
   12.800000000000001        28.000000000000000        2.4671505627087020     
   12.800000000000001        28.800000000000001        2.4644234104304292     
   12.800000000000001        29.600000000000001        2.5298921602622468     
   12.800000000000001        30.400000000000002        2.4555782611438528     
   12.800000000000001        31.200000000000003        2.5220922377448738     
   12.800000000000001        32.000000000000000        2.4613955409201425     
   12.800000000000001        32.800000000000004        2.5307720162840228     
   12.800000000000001        33.600000000000001        2.4623022806492711     
   12.800000000000001        34.399999999999999        2.5316736920290355     
   12.800000000000001        35.200000000000003        2.4549693190363744     
   12.800000000000001        36.000000000000000        2.5167165011335717     
   12.800000000000001        36.800000000000004        2.5166271123162334     
   12.800000000000001        37.600000000000001        2.4561449615677891     
   12.800000000000001        38.400000000000006        2.5211396280399172     
   12.800000000000001        39.200000000000003        2.5213128571979730     
   12.800000000000001        40.000000000000000        2.4620851308680658     
   12.800000000000001        40.800000000000004        2.5325138599736579     
   12.800000000000001        41.600000000000001        2.4616437042962351     
   12.800000000000001        42.400000000000006        2.5318452334517279     
   12.800000000000001        43.200000000000003        2.4633343464812723     
   12.800000000000001        44.000000000000000        2.5242132828834110     
   12.800000000000001        44.800000000000004        2.5233147476042714     
   12.800000000000001        45.600000000000001        2.4638186860208502     
   12.800000000000001        46.400000000000006        2.5366604316326504     
   12.800000000000001        47.200000000000003        2.4669040901445909     
   12.800000000000001        48.000000000000000        2.5328589897083309     
   12.800000000000001        48.800000000000004        2.4626829512149655     
   12.800000000000001        49.600000000000001        2.5316272044820214     
   12.800000000000001        50.400000000000006        2.4628890280071372     
   12.800000000000001        51.200000000000003        2.5365651487248959     
   12.800000000000001        52.000000000000000        2.4666882270506667     
   12.800000000000001        52.800000000000004        2.5316434118521096     
   12.800000000000001        53.600000000000001        2.4750243601666773     
   12.800000000000001        54.400000000000006        2.4746934734275721     
   12.800000000000001        55.200000000000003        2.5255605589185652     
   12.800000000000001        56.000000000000000        2.4527873886888161     
   12.800000000000001        56.800000000000004        2.5263784835188234     
   12.800000000000001        57.600000000000001        2.4607892086032077     
   12.800000000000001        58.400000000000006        2.5255552292570456     
   12.800000000000001        59.200000000000003        2.4571412830495030     
   12.800000000000001        60.000000000000000        2.5306044028213392     
   12.800000000000001        60.800000000000004        2.4630918781544673     
   12.800000000000001        61.600000000000001        2.5310886045477212     
   12.800000000000001        62.400000000000006        2.4618413239006833     
   12.800000000000001        63.200000000000003        2.5320865734834692     
   12.800000000000001        64.000000000000000        2.5234609122205498     
   12.800000000000001        64.799999999999997        2.5196444156446298     
   12.800000000000001        65.600000000000009        2.4594194396667226     
   12.800000000000001        66.400000000000006        2.5340854327047801     
   12.800000000000001        67.200000000000003        2.4607088138736946     
   12.800000000000001        68.000000000000000        2.5281102851394421     
   12.800000000000001        68.799999999999997        2.4620667824992957     
   12.800000000000001        69.600000000000009        2.5322416968505621     
   12.800000000000001        70.400000000000006        2.4550173563482609     
   12.800000000000001        71.200000000000003        2.5287138388360177     
   12.800000000000001        72.000000000000000        2.4705924074039602     
   12.800000000000001        72.799999999999997        2.5348160175638479     
   12.800000000000001        73.600000000000009        2.4706736483432596     
   12.800000000000001        74.400000000000006        2.5447663770929143     
   12.800000000000001        75.200000000000003        2.5415922374043345     
   12.800000000000001        76.000000000000000        2.4713242829920157     
   12.800000000000001        76.800000000000011        2.4725773443226426     
   12.800000000000001        77.600000000000009        2.5382780584358691     
   12.800000000000001        78.400000000000006        2.5347978468244659     
   12.800000000000001        79.200000000000003        2.5424497886425153     
   12.800000000000001        80.000000000000000        2.4786667188628968     
   12.800000000000001        80.800000000000011        2.5441313212238068     
   12.800000000000001        81.600000000000009        2.4752557377665445     
   12.800000000000001        82.400000000000006        2.5416371650436034     
   12.800000000000001        83.200000000000003        2.4714252494966007     
   12.800000000000001        84.000000000000000        2.5451967098898067     
   12.800000000000001        84.800000000000011        2.5460363589516732     
   12.800000000000001        85.600000000000009        2.4770166458225216     
   12.800000000000001        86.400000000000006        2.5483046684694091     
   12.800000000000001        87.200000000000003        2.4774070747675032     
   12.800000000000001        88.000000000000000        2.5465114555423183     
   12.800000000000001        88.800000000000011        2.5467792718743136     
   12.800000000000001        89.600000000000009        2.4778098094573822     
   12.800000000000001        90.400000000000006        2.5519120040462848     
   12.800000000000001        91.200000000000003        2.4775796546800728     
   12.800000000000001        92.000000000000000        2.5385931518959137     
   12.800000000000001        92.800000000000011        2.4740982523461419     
   12.800000000000001        93.600000000000009        2.5478930879376560     
   12.800000000000001        94.400000000000006        2.4786746593522402     
   12.800000000000001        95.200000000000003        2.5347776868093836     
   12.800000000000001        96.000000000000000        2.5302928412016925     
   12.800000000000001        96.800000000000011        2.4796146881028833     
   12.800000000000001        97.600000000000009        2.4820599216709014     
   12.800000000000001        98.400000000000006        2.5461898941644243     
   12.800000000000001        99.200000000000003        2.5457036476905595     
   12.800000000000001        100.00000000000000        2.4758900866364337     
   12.800000000000001        100.80000000000001        2.5490065162280686     
   12.800000000000001        101.60000000000001        2.4788941798980515     
   12.800000000000001        102.40000000000001        2.5476987601479242     

   13.600000000000001       0.80000000000000004        2.4845381532243449     
   13.600000000000001        1.6000000000000001        2.5399303202022878     
   13.600000000000001        2.4000000000000004        2.5346515500837210     
   13.600000000000001        3.2000000000000002        2.5340822672844374     
   13.600000000000001        4.0000000000000000        2.5276824232796806     
   13.600000000000001        4.8000000000000007        2.4528601558006544     
   13.600000000000001        5.6000000000000005        2.5169176748214586     
   13.600000000000001        6.4000000000000004        2.5240994676821393     
   13.600000000000001        7.2000000000000002        2.4667610896111838     
   13.600000000000001        8.0000000000000000        2.4652768394512012     
   13.600000000000001        8.8000000000000007        2.5293989465327247     
   13.600000000000001        9.6000000000000014        2.4594557305516287     
   13.600000000000001        10.400000000000000        2.5210659124422246     
   13.600000000000001        11.200000000000001        2.5226414466075711     
   13.600000000000001        12.000000000000000        2.5296734624279411     
   13.600000000000001        12.800000000000001        2.4648743439833680     
   13.600000000000001        13.600000000000001        2.4600764053690107     
   13.600000000000001        14.400000000000000        2.5243693789472745     
   13.600000000000001        15.200000000000001        2.4551799583128955     
   13.600000000000001        16.000000000000000        2.5241332461114281     
   13.600000000000001        16.800000000000001        2.4586171515430921     
   13.600000000000001        17.600000000000001        2.4630087364963744     
   13.600000000000001        18.400000000000002        2.5276728695941251     
   13.600000000000001        19.200000000000003        2.4536169134651886     
   13.600000000000001        20.000000000000000        2.5270709472869921     
   13.600000000000001        20.800000000000001        2.4576940275436758     
   13.600000000000001        21.600000000000001        2.5228595022175662     
   13.600000000000001        22.400000000000002        2.4533370043496396     
   13.600000000000001        23.200000000000003        2.5222450441033879     
   13.600000000000001        24.000000000000000        2.4529670828064858     
   13.600000000000001        24.800000000000001        2.5229140755496071     
   13.600000000000001        25.600000000000001        2.4535077330586810     
   13.600000000000001        26.400000000000002        2.5184155664857339     
   13.600000000000001        27.200000000000003        2.4581499955408934     
   13.600000000000001        28.000000000000000        2.4673603915785050     
   13.600000000000001        28.800000000000001        2.5294787253065310     
   13.600000000000001        29.600000000000001        2.4627964943184737     
   13.600000000000001        30.400000000000002        2.4642307039096485     
   13.600000000000001        31.200000000000003        2.5294799595405695     
   13.600000000000001        32.000000000000000        2.4688808629393604     
   13.600000000000001        32.800000000000004        2.4672211944035789     
   13.600000000000001        33.600000000000001        2.5248517940562571     
   13.600000000000001        34.399999999999999        2.4563076984768570     
   13.600000000000001        35.200000000000003        2.5180016792360718     
   13.600000000000001        36.000000000000000        2.5133589232436551     
   13.600000000000001        36.800000000000004        2.4547486279717834     
   13.600000000000001        37.600000000000001        2.5281154051960661     
   13.600000000000001        38.400000000000006        2.4594554032648874     
   13.600000000000001        39.200000000000003        2.5281853883839198     
   13.600000000000001        40.000000000000000        2.4544171928487977     
   13.600000000000001        40.800000000000004        2.5256430978161619     
   13.600000000000001        41.600000000000001        2.4598541107064760     
   13.600000000000001        42.400000000000006        2.5304275591350494     
   13.600000000000001        43.200000000000003        2.4610815266755344     
   13.600000000000001        44.000000000000000        2.5266482098157299     
   13.600000000000001        44.800000000000004        2.4610539864209038     
   13.600000000000001        45.600000000000001        2.5345243138719469     
   13.600000000000001        46.400000000000006        2.4657982761863768     
   13.600000000000001        47.200000000000003        2.4667274187557275     
   13.600000000000001        48.000000000000000        2.5316248206400567     
   13.600000000000001        48.800000000000004        2.4563894491715677     
   13.600000000000001        49.600000000000001        2.5168736629692936     
   13.600000000000001        50.400000000000006        2.5213738867209412     
   13.600000000000001        51.200000000000003        2.4697792500233722     
   13.600000000000001        52.000000000000000        2.4692350702087205     
   13.600000000000001        52.800000000000004        2.5293549712637606     
   13.600000000000001        53.600000000000001        2.4635002218937139     
   13.600000000000001        54.400000000000006        2.5332020889136784     
   13.600000000000001        55.200000000000003        2.4601045441172884     
   13.600000000000001        56.000000000000000        2.5265595158433776     
   13.600000000000001        56.800000000000004        2.4588476744569983     
   13.600000000000001        57.600000000000001        2.5280503160507442     
   13.600000000000001        58.400000000000006        2.4586322516171997     
   13.600000000000001        59.200000000000003        2.5283958946364713     
   13.600000000000001        60.000000000000000        2.4593648916174713     
   13.600000000000001        60.800000000000004        2.5285517846441281     
   13.600000000000001        61.600000000000001        2.4594286151673108     
   13.600000000000001        62.400000000000006        2.5284273212072015     
   13.600000000000001        63.200000000000003        2.4691732497550678     
   13.600000000000001        64.000000000000000        2.4655492143494437     
   13.600000000000001        64.799999999999997        2.5270165092005263     
   13.600000000000001        65.600000000000009        2.4623145734399228     
   13.600000000000001        66.400000000000006        2.5320426772696782     
   13.600000000000001        67.200000000000003        2.4622430470078638     
   13.600000000000001        68.000000000000000        2.5330988808396646     
   13.600000000000001        68.799999999999997        2.4689253279796088     
   13.600000000000001        69.600000000000009        2.5350448728162771     
   13.600000000000001        70.400000000000006        2.5227346188756736     
   13.600000000000001        71.200000000000003        2.5277147931098152     
   13.600000000000001        72.000000000000000        2.4727483482485364     
   13.600000000000001        72.799999999999997        2.5341037673035238     
   13.600000000000001        73.600000000000009        2.5295820110616596     
   13.600000000000001        74.400000000000006        2.4742102876474705     
   13.600000000000001        75.200000000000003        2.4743799785828453     
   13.600000000000001        76.000000000000000        2.5398217255069859     
   13.600000000000001        76.800000000000011        2.5405576511748071     
   13.600000000000001        77.600000000000009        2.4718907399270846     
   13.600000000000001        78.400000000000006        2.4724900640052669     
   13.600000000000001        79.200000000000003        2.4778143589119508     
   13.600000000000001        80.000000000000000        2.4737180734196533     
   13.600000000000001        80.800000000000011        2.5351718970698975     
   13.600000000000001        81.600000000000009        2.4681134107632761     
   13.600000000000001        82.400000000000006        2.5354089716539052     
   13.600000000000001        83.200000000000003        2.5356961256986854     
   13.600000000000001        84.000000000000000        2.4801124740856464     
   13.600000000000001        84.800000000000011        2.4801593977202470     
   13.600000000000001        85.600000000000009        2.5458153079181955     
   13.600000000000001        86.400000000000006        2.4770166323895042     
   13.600000000000001        87.200000000000003        2.5464983772560248     
   13.600000000000001        88.000000000000000        2.4774847737937100     
   13.600000000000001        88.800000000000011        2.4780409125901852     
   13.600000000000001        89.600000000000009        2.5474909574570170     
   13.600000000000001        90.400000000000006        2.4738366722798308     
   13.600000000000001        91.200000000000003        2.5344446186090268     
   13.600000000000001        92.000000000000000        2.5390593549440159     
   13.600000000000001        92.800000000000011        2.4786373871571210     
   13.600000000000001        93.600000000000009        2.5522898396236946     
   13.600000000000001        94.400000000000006        2.4872611950243790     
   13.600000000000001        95.200000000000003        2.5370264654080410     
   13.600000000000001        96.000000000000000        2.5340118592375855     
   13.600000000000001        96.800000000000011        2.4814180041199787     
   13.600000000000001        97.600000000000009        2.5474134902723273     
   13.600000000000001        98.400000000000006        2.4727585431421719     
   13.600000000000001        99.200000000000003        2.4759615999589224     
   13.600000000000001        100.00000000000000        2.5449849536551068     
   13.600000000000001        100.80000000000001        2.4751318306607160     
   13.600000000000001        101.60000000000001        2.5434746280078722     
   13.600000000000001        102.40000000000001        2.4818036877579428     

   14.400000000000000       0.80000000000000004        2.4800376811409590     
   14.400000000000000        1.6000000000000001        2.4745405600114334     
   14.400000000000000        2.4000000000000004        2.4689034401953389     
   14.400000000000000        3.2000000000000002        2.4676571554240452     
   14.400000000000000        4.0000000000000000        2.4661084346858231     
   14.400000000000000        4.8000000000000007        2.5298182798767637     
   14.400000000000000        5.6000000000000005        2.5250701391214285     
   14.400000000000000        6.4000000000000004        2.4573767618342610     
   14.400000000000000        7.2000000000000002        2.5256373926410873     
   14.400000000000000        8.0000000000000000        2.5243316901113819     
   14.400000000000000        8.8000000000000007        2.4594137744233926     
   14.400000000000000        9.6000000000000014        2.5276497745865818     
   14.400000000000000        10.400000000000000        2.4617695628303058     
   14.400000000000000        11.200000000000001        2.4662307092454441     
   14.400000000000000        12.000000000000000        2.4662098413265152     
   14.400000000000000        12.800000000000001        2.5255615153969329     
   14.400000000000000        13.600000000000001        2.5195653072518898     
   14.400000000000000        14.400000000000000        2.4582097478548617     
   14.400000000000000        15.200000000000001        2.5280547459461227     
   14.400000000000000        16.000000000000000        2.4543758586549740     
   14.400000000000000        16.800000000000001        2.5190677411819680     
   14.400000000000000        17.600000000000001        2.5184260396782396     
   14.400000000000000        18.400000000000002        2.4551657623484795     
   14.400000000000000        19.200000000000003        2.5227124462121568     
   14.400000000000000        20.000000000000000        2.4618066222822361     
   14.400000000000000        20.800000000000001        2.4614509599156413     
   14.400000000000000        21.600000000000001        2.5218609250583772     
   14.400000000000000        22.400000000000002        2.4542510448513157     
   14.400000000000000        23.200000000000003        2.5219660702815623     
   14.400000000000000        24.000000000000000        2.4531681708814315     
   14.400000000000000        24.800000000000001        2.5219813392646437     
   14.400000000000000        25.600000000000001        2.4522650502246930     
   14.400000000000000        26.400000000000002        2.5133049725478633     
   14.400000000000000        27.200000000000003        2.5178259163128942     
   14.400000000000000        28.000000000000000        2.4575810299253540     
   14.400000000000000        28.800000000000001        2.5181944428786398     
   14.400000000000000        29.600000000000001        2.4537185616603465     
   14.400000000000000        30.400000000000002        2.5266464265745254     
   14.400000000000000        31.200000000000003        2.4591600672370260     
   14.400000000000000        32.000000000000000        2.4634890317496496     
   14.400000000000000        32.800000000000004        2.5268344300271655     
   14.400000000000000        33.600000000000001        2.4545556998106437     
   14.400000000000000        34.399999999999999        2.5243762025084875     
   14.400000000000000        35.200000000000003        2.4526530482358626     
   14.400000000000000        36.000000000000000        2.5218064965178741     
   14.400000000000000        36.800000000000004        2.4569036971295866     
   14.400000000000000        37.600000000000001        2.5262300083723397     
   14.400000000000000        38.400000000000006        2.4661871944099718     
   14.400000000000000        39.200000000000003        2.4714925503129948     
   14.400000000000000        40.000000000000000        2.5281418797388957     
   14.400000000000000        40.800000000000004        2.5291774038641730     
   14.400000000000000        41.600000000000001        2.4682192128123859     
   14.400000000000000        42.400000000000006        2.5334841741181071     
   14.400000000000000        43.200000000000003        2.4603799728925466     
   14.400000000000000        44.000000000000000        2.5295286718304943     
   14.400000000000000        44.800000000000004        2.4631591987613861     
   14.400000000000000        45.600000000000001        2.4637700099868298     
   14.400000000000000        46.400000000000006        2.5290461760057523     
   14.400000000000000        47.200000000000003        2.5290351042953181     
   14.400000000000000        48.000000000000000        2.4584446578418335     
   14.400000000000000        48.800000000000004        2.5207801763184308     
   14.400000000000000        49.600000000000001        2.5110479679058328     
   14.400000000000000        50.400000000000006        2.4500437307136327     
   14.400000000000000        51.200000000000003        2.5320185781023867     
   14.400000000000000        52.000000000000000        2.4580811092044552     
   14.400000000000000        52.800000000000004        2.5225945010349133     
   14.400000000000000        53.600000000000001        2.4557691740385135     
   14.400000000000000        54.400000000000006        2.5268888984785747     
   14.400000000000000        55.200000000000003        2.4582452467702378     
   14.400000000000000        56.000000000000000        2.5264128502611776     
   14.400000000000000        56.800000000000004        2.4575618640227379     
   14.400000000000000        57.600000000000001        2.5264596080061477     
   14.400000000000000        58.400000000000006        2.4570791092125410     
   14.400000000000000        59.200000000000003        2.5266888094728781     
   14.400000000000000        60.000000000000000        2.4568536979850135     
   14.400000000000000        60.800000000000004        2.5274135880548800     
   14.400000000000000        61.600000000000001        2.4582640714258708     
   14.400000000000000        62.400000000000006        2.5234072538741943     
   14.400000000000000        63.200000000000003        2.4670744181506024     
   14.400000000000000        64.000000000000000        2.4722982387646928     
   14.400000000000000        64.799999999999997        2.5286031612770143     
   14.400000000000000        65.600000000000009        2.4651277950194150     
   14.400000000000000        66.400000000000006        2.5349938718209533     
   14.400000000000000        67.200000000000003        2.4573489935110122     
   14.400000000000000        68.000000000000000        2.5271585048994591     
   14.400000000000000        68.799999999999997        2.4721017412994342     
   14.400000000000000        69.600000000000009        2.4732862838564791     
   14.400000000000000        70.400000000000006        2.4595758820155207     
   14.400000000000000        71.200000000000003        2.5305848962729773     
   14.400000000000000        72.000000000000000        2.4712248248751045     
   14.400000000000000        72.799999999999997        2.4670089158914070     
   14.400000000000000        73.600000000000009        2.5324362652148324     
   14.400000000000000        74.400000000000006        2.4724990067093837     
   14.400000000000000        75.200000000000003        2.5423197043638215     
   14.400000000000000        76.000000000000000        2.4698160069986606     
   14.400000000000000        76.800000000000011        2.4703246995131325     
   14.400000000000000        77.600000000000009        2.5408633437898218     
   14.400000000000000        78.400000000000006        2.5397845153831091     
   14.400000000000000        79.200000000000003        2.5417135774532595     
   14.400000000000000        80.000000000000000        2.5377709245991560     
   14.400000000000000        80.800000000000011        2.5300059823101453     
   14.400000000000000        81.600000000000009        2.5347937033226660     
   14.400000000000000        82.400000000000006        2.4694228421787976     
   14.400000000000000        83.200000000000003        2.5410177759151971     
   14.400000000000000        84.000000000000000        2.4793468630469295     
   14.400000000000000        84.800000000000011        2.5445955517525163     
   14.400000000000000        85.600000000000009        2.4718080925739443     
   14.400000000000000        86.400000000000006        2.5465418069622534     
   14.400000000000000        87.200000000000003        2.4739636098571278     
   14.400000000000000        88.000000000000000        2.5384826212724780     
   14.400000000000000        88.800000000000011        2.5436124934218678     
   14.400000000000000        89.600000000000009        2.4785052760534847     
   14.400000000000000        90.400000000000006        2.5395231152986102     
   14.400000000000000        91.200000000000003        2.5345353188787834     
   14.400000000000000        92.000000000000000        2.4800902354442642     
   14.400000000000000        92.800000000000011        2.5522116423343708     
   14.400000000000000        93.600000000000009        2.4830319255047058     
   14.400000000000000        94.400000000000006        2.4916279087526032     
   14.400000000000000        95.200000000000003        2.4825368560911616     
   14.400000000000000        96.000000000000000        2.5382517860803460     
   14.400000000000000        96.800000000000011        2.4727455434611447     
   14.400000000000000        97.600000000000009        2.5419976681120704     
   14.400000000000000        98.400000000000006        2.5414846544900884     
   14.400000000000000        99.200000000000003        2.5452132695677303     
   14.400000000000000        100.00000000000000        2.4752942082288816     
   14.400000000000000        100.80000000000001        2.5443869976763884     
   14.400000000000000        101.60000000000001        2.4736320378579006     
   14.400000000000000        102.40000000000001        2.5449624728255493     

   15.200000000000001       0.80000000000000004        2.5313673618415442     
   15.200000000000001        1.6000000000000001        2.5347085370061371     
   15.200000000000001        2.4000000000000004        2.5374177444487374     
   15.200000000000001        3.2000000000000002        2.5360210423624698     
   15.200000000000001        4.0000000000000000        2.5347570401807298     
   15.200000000000001        4.8000000000000007        2.4683372201273852     
   15.200000000000001        5.6000000000000005        2.4713099240274450     
   15.200000000000001        6.4000000000000004        2.5395127761172809     
   15.200000000000001        7.2000000000000002        2.4610691329574479     
   15.200000000000001        8.0000000000000000        2.5200764089647532     
   15.200000000000001        8.8000000000000007        2.4542348536342784     
   15.200000000000001        9.6000000000000014        2.5271775565793733     
   15.200000000000001        10.400000000000000        2.4614467973785330     
   15.200000000000001        11.200000000000001        2.5346810306603276     
   15.200000000000001        12.000000000000000        2.4637674004534680     
   15.200000000000001        12.800000000000001        2.4549384462312922     
   15.200000000000001        13.600000000000001        2.5193962893752677     
   15.200000000000001        14.400000000000000        2.4588895289960484     
   15.200000000000001        15.200000000000001        2.4584280801798553     
   15.200000000000001        16.000000000000000        2.5231115324765123     
   15.200000000000001        16.800000000000001        2.4450162642409947     
   15.200000000000001        17.600000000000001        2.5141768481050297     
   15.200000000000001        18.400000000000002        2.4530926114711114     
   15.200000000000001        19.200000000000003        2.5219717954509639     
   15.200000000000001        20.000000000000000        2.4568044524721540     
   15.200000000000001        20.800000000000001        2.5262310326362294     
   15.200000000000001        21.600000000000001        2.4516298917956729     
   15.200000000000001        22.400000000000002        2.5210512831750909     
   15.200000000000001        23.200000000000003        2.4504732839999255     
   15.200000000000001        24.000000000000000        2.5210605585038244     
   15.200000000000001        24.800000000000001        2.4523263909849962     
   15.200000000000001        25.600000000000001        2.5214278335528713     
   15.200000000000001        26.400000000000002        2.4477517493462781     
   15.200000000000001        27.200000000000003        2.5184343764026296     
   15.200000000000001        28.000000000000000        2.4524059323476415     
   15.200000000000001        28.800000000000001        2.5129940052065503     
   15.200000000000001        29.600000000000001        2.5133771859505458     
   15.200000000000001        30.400000000000002        2.4548005088740350     
   15.200000000000001        31.200000000000003        2.5217561841065947     
   15.200000000000001        32.000000000000000        2.5231220223486543     
   15.200000000000001        32.800000000000004        2.4538125462575260     
   15.200000000000001        33.600000000000001        2.5231697865521299     
   15.200000000000001        34.399999999999999        2.4542186229401537     
   15.200000000000001        35.200000000000003        2.5239815446724516     
   15.200000000000001        36.000000000000000        2.4552737760717367     
   15.200000000000001        36.800000000000004        2.5247033837937454     
   15.200000000000001        37.600000000000001        2.4561309874426698     
   15.200000000000001        38.400000000000006        2.5285889943882074     
   15.200000000000001        39.200000000000003        2.4657279499590850     
   15.200000000000001        40.000000000000000        2.4661239382459095     
   15.200000000000001        40.800000000000004        2.4706621228565853     
   15.200000000000001        41.600000000000001        2.4751168545738009     
   15.200000000000001        42.400000000000006        2.4672239644178835     
   15.200000000000001        43.200000000000003        2.5274073890955533     
   15.200000000000001        44.000000000000000        2.4587640446633481     
   15.200000000000001        44.800000000000004        2.5223312564704083     
   15.200000000000001        45.600000000000001        2.5228037924923230     
   15.200000000000001        46.400000000000006        2.4576290321964223     
   15.200000000000001        47.200000000000003        2.4579972262564365     
   15.200000000000001        48.000000000000000        2.5261730682696131     
   15.200000000000001        48.800000000000004        2.4531494579060404     
   15.200000000000001        49.600000000000001        2.5177232141681736     
   15.200000000000001        50.400000000000006        2.5215403271830765     
   15.200000000000001        51.200000000000003        2.4564675869173094     
   15.200000000000001        52.000000000000000        2.5212493825555553     
   15.200000000000001        52.800000000000004        2.5221315384066396     
   15.200000000000001        53.600000000000001        2.4557324940165755     
   15.200000000000001        54.400000000000006        2.5252393935428605     
   15.200000000000001        55.200000000000003        2.4556690013596030     
   15.200000000000001        56.000000000000000        2.5292367046859958     
   15.200000000000001        56.800000000000004        2.4599303047438252     
   15.200000000000001        57.600000000000001        2.5252527791847381     
   15.200000000000001        58.400000000000006        2.4569987448019726     
   15.200000000000001        59.200000000000003        2.5255335889482686     
   15.200000000000001        60.000000000000000        2.4559856972928822     
   15.200000000000001        60.800000000000004        2.5260874870436507     
   15.200000000000001        61.600000000000001        2.4577761848343140     
   15.200000000000001        62.400000000000006        2.5174298826962627     
   15.200000000000001        63.200000000000003        2.5223229165831440     
   15.200000000000001        64.000000000000000        2.4619903497603284     
   15.200000000000001        64.799999999999997        2.5273229310191350     
   15.200000000000001        65.600000000000009        2.4677492595447852     
   15.200000000000001        66.400000000000006        2.4681253412501278     
   15.200000000000001        67.200000000000003        2.5212151971636905     
   15.200000000000001        68.000000000000000        2.5209228658568223     
   15.200000000000001        68.799999999999997        2.4594367280862999     
   15.200000000000001        69.600000000000009        2.5271838419198969     
   15.200000000000001        70.400000000000006        2.5268671233116242     
   15.200000000000001        71.200000000000003        2.4640989512827396     
   15.200000000000001        72.000000000000000        2.5296243362710484     
   15.200000000000001        72.799999999999997        2.5296406394456148     
   15.200000000000001        73.600000000000009        2.4653156149041111     
   15.200000000000001        74.400000000000006        2.5359592880310502     
   15.200000000000001        75.200000000000003        2.4682826485123717     
   15.200000000000001        76.000000000000000        2.5325633870754136     
   15.200000000000001        76.800000000000011        2.5337094367837323     
   15.200000000000001        77.600000000000009        2.4699376898707768     
   15.200000000000001        78.400000000000006        2.4747428308777257     
   15.200000000000001        79.200000000000003        2.4843960118380921     
   15.200000000000001        80.000000000000000        2.4840027273296319     
   15.200000000000001        80.800000000000011        2.4738941097857556     
   15.200000000000001        81.600000000000009        2.5371320930717745     
   15.200000000000001        82.400000000000006        2.4740988732706062     
   15.200000000000001        83.200000000000003        2.5436675766758703     
   15.200000000000001        84.000000000000000        2.4750495260755643     
   15.200000000000001        84.800000000000011        2.5399217674133889     
   15.200000000000001        85.600000000000009        2.5406642106222885     
   15.200000000000001        86.400000000000006        2.4764360902693277     
   15.200000000000001        87.200000000000003        2.5422742713437372     
   15.200000000000001        88.000000000000000        2.5385885985355139     
   15.200000000000001        88.800000000000011        2.4740077249533354     
   15.200000000000001        89.600000000000009        2.5477351698401547     
   15.200000000000001        90.400000000000006        2.4740508103608820     
   15.200000000000001        91.200000000000003        2.5479043208911847     
   15.200000000000001        92.000000000000000        2.4915092500023239     
   15.200000000000001        92.800000000000011        2.4871128648811127     
   15.200000000000001        93.600000000000009        2.5478649060789418     
   15.200000000000001        94.400000000000006        2.5522024375465713     
   15.200000000000001        95.200000000000003        2.4838190862057590     
   15.200000000000001        96.000000000000000        2.5385399587786699     
   15.200000000000001        96.800000000000011        2.5378922520431004     
   15.200000000000001        97.600000000000009        2.4814791229481306     
   15.200000000000001        98.400000000000006        2.4812143010292655     
   15.200000000000001        99.200000000000003        2.4756537831307610     
   15.200000000000001        100.00000000000000        2.5440505216787170     
   15.200000000000001        100.80000000000001        2.4757844940499019     
   15.200000000000001        101.60000000000001        2.5413916189040981     
   15.200000000000001        102.40000000000001        2.4677473387369209     

   16.000000000000000       0.80000000000000004        2.5308589814517983     
   16.000000000000000        1.6000000000000001        2.4643971039283938     
   16.000000000000000        2.4000000000000004        2.4717791954513815     
   16.000000000000000        3.2000000000000002        2.4750913415727438     
   16.000000000000000        4.0000000000000000        2.4658252999688846     
   16.000000000000000        4.8000000000000007        2.5283064387222334     
   16.000000000000000        5.6000000000000005        2.4704781079061870     
   16.000000000000000        6.4000000000000004        2.4792982740669758     
   16.000000000000000        7.2000000000000002        2.4685158483136860     
   16.000000000000000        8.0000000000000000        2.5238322684738543     
   16.000000000000000        8.8000000000000007        2.5230159353789610     
   16.000000000000000        9.6000000000000014        2.4522710657749540     
   16.000000000000000        10.400000000000000        2.5215059751040902     
   16.000000000000000        11.200000000000001        2.4607171135772838     
   16.000000000000000        12.000000000000000        2.5247407864300189     
   16.000000000000000        12.800000000000001        2.5154314174294967     
   16.000000000000000        13.600000000000001        2.4489608680991788     
   16.000000000000000        14.400000000000000        2.5229995677729442     
   16.000000000000000        15.200000000000001        2.5233702137736995     
   16.000000000000000        16.000000000000000        2.4554850575286364     
   16.000000000000000        16.800000000000001        2.5182854897148697     
   16.000000000000000        17.600000000000001        2.5182645217767727     
   16.000000000000000        18.400000000000002        2.4529899452631758     
   16.000000000000000        19.200000000000003        2.5221404177545619     
   16.000000000000000        20.000000000000000        2.4518350121357932     
   16.000000000000000        20.800000000000001        2.5211252713994954     
   16.000000000000000        21.600000000000001        2.4523072019083219     
   16.000000000000000        22.400000000000002        2.5252918813310963     
   16.000000000000000        23.200000000000003        2.4560458624415680     
   16.000000000000000        24.000000000000000        2.5172721966849574     
   16.000000000000000        24.800000000000001        2.4466251244765838     
   16.000000000000000        25.600000000000001        2.5199203091406512     
   16.000000000000000        26.400000000000002        2.4528331780736492     
   16.000000000000000        27.200000000000003        2.5212316069525880     
   16.000000000000000        28.000000000000000        2.4519071638205943     
   16.000000000000000        28.800000000000001        2.5183665630753609     
   16.000000000000000        29.600000000000001        2.4477061405996459     
   16.000000000000000        30.400000000000002        2.5215631466340240     
   16.000000000000000        31.200000000000003        2.4568487922129734     
   16.000000000000000        32.000000000000000        2.4570289902362887     
   16.000000000000000        32.800000000000004        2.5222137663192101     
   16.000000000000000        33.600000000000001        2.4553594694790690     
   16.000000000000000        34.399999999999999        2.5230237309356172     
   16.000000000000000        35.200000000000003        2.4537980916649742     
   16.000000000000000        36.000000000000000        2.5186541084910048     
   16.000000000000000        36.800000000000004        2.4502594199814691     
   16.000000000000000        37.600000000000001        2.5248546259417584     
   16.000000000000000        38.400000000000006        2.4540079060215505     
   16.000000000000000        39.200000000000003        2.5214226102330182     
   16.000000000000000        40.000000000000000        2.5242855744942605     
   16.000000000000000        40.800000000000004        2.4644356396357243     
   16.000000000000000        41.600000000000001        2.5336867335379116     
   16.000000000000000        42.400000000000006        2.4598573982503473     
   16.000000000000000        43.200000000000003        2.5276860028539661     
   16.000000000000000        44.000000000000000        2.4570241291966339     
   16.000000000000000        44.800000000000004        2.5213754148664074     
   16.000000000000000        45.600000000000001        2.4519019776857456     
   16.000000000000000        46.400000000000006        2.5211766515464289     
   16.000000000000000        47.200000000000003        2.5211968062029393     
   16.000000000000000        48.000000000000000        2.4568016575324387     
   16.000000000000000        48.800000000000004        2.5256563373012990     
   16.000000000000000        49.600000000000001        2.4593207673624051     
   16.000000000000000        50.400000000000006        2.4630239321401772     
   16.000000000000000        51.200000000000003        2.5244001218134109     
   16.000000000000000        52.000000000000000        2.4636918943639117     
   16.000000000000000        52.800000000000004        2.4632647702901540     
   16.000000000000000        53.600000000000001        2.5233076314324729     
   16.000000000000000        54.400000000000006        2.4546407326179840     
   16.000000000000000        55.200000000000003        2.5235866852820625     
   16.000000000000000        56.000000000000000        2.4628942275087589     
   16.000000000000000        56.800000000000004        2.4634119341420107     
   16.000000000000000        57.600000000000001        2.5242201308521470     
   16.000000000000000        58.400000000000006        2.4527201534031384     
   16.000000000000000        59.200000000000003        2.5244730781489859     
   16.000000000000000        60.000000000000000        2.4552002822618801     
   16.000000000000000        60.800000000000004        2.5248077738254895     
   16.000000000000000        61.600000000000001        2.4570217280248294     
   16.000000000000000        62.400000000000006        2.5246389254936328     
   16.000000000000000        63.200000000000003        2.4559578422543913     
   16.000000000000000        64.000000000000000        2.5249035616875903     
   16.000000000000000        64.799999999999997        2.4561936439160577     
   16.000000000000000        65.600000000000009        2.5309516676194028     
   16.000000000000000        66.400000000000006        2.4626871466742348     
   16.000000000000000        67.200000000000003        2.5227149665284347     
   16.000000000000000        68.000000000000000        2.4595611337786907     
   16.000000000000000        68.799999999999997        2.5294104616422781     
   16.000000000000000        69.600000000000009        2.5210158530030640     
   16.000000000000000        70.400000000000006        2.4563756575354847     
   16.000000000000000        71.200000000000003        2.5365157175957904     
   16.000000000000000        72.000000000000000        2.4615817275272578     
   16.000000000000000        72.799999999999997        2.5279725869913721     
   16.000000000000000        73.600000000000009        2.4643347787781651     
   16.000000000000000        74.400000000000006        2.5347041770260175     
   16.000000000000000        75.200000000000003        2.4710703723713943     
   16.000000000000000        76.000000000000000        2.5393435658726986     
   16.000000000000000        76.800000000000011        2.4671873648833822     
   16.000000000000000        77.600000000000009        2.5320715526862809     
   16.000000000000000        78.400000000000006        2.5382509170132361     
   16.000000000000000        79.200000000000003        2.4830260873949239     
   16.000000000000000        80.000000000000000        2.4839499028016019     
   16.000000000000000        80.800000000000011        2.5454989912388410     
   16.000000000000000        81.600000000000009        2.4650007627339323     
   16.000000000000000        82.400000000000006        2.5380277913137634     
   16.000000000000000        83.200000000000003        2.4740028977554993     
   16.000000000000000        84.000000000000000        2.5435495590210104     
   16.000000000000000        84.800000000000011        2.4799400685808397     
   16.000000000000000        85.600000000000009        2.4800666765675112     
   16.000000000000000        86.400000000000006        2.5498835623997080     
   16.000000000000000        87.200000000000003        2.4857560629800117     
   16.000000000000000        88.000000000000000        2.4770826236455239     
   16.000000000000000        88.800000000000011        2.5386151785555491     
   16.000000000000000        89.600000000000009        2.4733791081985821     
   16.000000000000000        90.400000000000006        2.5472854972489336     
   16.000000000000000        91.200000000000003        2.4828756136120287     
   16.000000000000000        92.000000000000000        2.4872136171239236     
   16.000000000000000        92.800000000000011        2.5520763447157684     
   16.000000000000000        93.600000000000009        2.4780791105878732     
   16.000000000000000        94.400000000000006        2.4779839125038596     
   16.000000000000000        95.200000000000003        2.5523673357201973     
   16.000000000000000        96.000000000000000        2.4782873159641943     
   16.000000000000000        96.800000000000011        2.5423682060784474     
   16.000000000000000        97.600000000000009        2.4811015657578097     
   16.000000000000000        98.400000000000006        2.5454080680709135     
   16.000000000000000        99.200000000000003        2.5403600464013030     
   16.000000000000000        100.00000000000000        2.4743082117987178     
   16.000000000000000        100.80000000000001        2.5425464973804277     
   16.000000000000000        101.60000000000001        2.4726969085131318     
   16.000000000000000        102.40000000000001        2.5365468826706907     

   16.800000000000001       0.80000000000000004        2.4781458772187461     
   16.800000000000001        1.6000000000000001        2.5373748932588298     
   16.800000000000001        2.4000000000000004        2.5317431439729852     
   16.800000000000001        3.2000000000000002        2.4700797241517707     
   16.800000000000001        4.0000000000000000        2.5334925343064207     
   16.800000000000001        4.8000000000000007        2.5235211381364659     
   16.800000000000001        5.6000000000000005        2.5304682118715136     
   16.800000000000001        6.4000000000000004        2.4702462160865553     
   16.800000000000001        7.2000000000000002        2.5329928751600739     
   16.800000000000001        8.0000000000000000        2.4627491988058487     
   16.800000000000001        8.8000000000000007        2.4661858258321399     
   16.800000000000001        9.6000000000000014        2.5255170388347654     
   16.800000000000001        10.400000000000000        2.5200195666428753     
   16.800000000000001        11.200000000000001        2.4602958933786718     
   16.800000000000001        12.000000000000000        2.4553461024928560     
   16.800000000000001        12.800000000000001        2.5156096625481998     
   16.800000000000001        13.600000000000001        2.5208836581240104     
   16.800000000000001        14.400000000000000        2.4540231347596779     
   16.800000000000001        15.200000000000001        2.4524778583901679     
   16.800000000000001        16.000000000000000        2.5225330880284145     
   16.800000000000001        16.800000000000001        2.4526173453035285     
   16.800000000000001        17.600000000000001        2.4539815433342680     
   16.800000000000001        18.400000000000002        2.5225896536553361     
   16.800000000000001        19.200000000000003        2.4536461637826865     
   16.800000000000001        20.000000000000000        2.5261214380045511     
   16.800000000000001        20.800000000000001        2.4567874635247064     
   16.800000000000001        21.600000000000001        2.5219342424046256     
   16.800000000000001        22.400000000000002        2.4607585909169596     
   16.800000000000001        23.200000000000003        2.4602765141744150     
   16.800000000000001        24.000000000000000        2.5120849253075463     
   16.800000000000001        24.800000000000001        2.5116053358167463     
   16.800000000000001        25.600000000000001        2.4518580203915143     
   16.800000000000001        26.400000000000002        2.5206769645302871     
   16.800000000000001        27.200000000000003        2.4516680438472158     
   16.800000000000001        28.000000000000000        2.5211014318622924     
   16.800000000000001        28.800000000000001        2.4516721938458335     
   16.800000000000001        29.600000000000001        2.5204889540898163     
   16.800000000000001        30.400000000000002        2.4513998546913398     
   16.800000000000001        31.200000000000003        2.5252733198523649     
   16.800000000000001        32.000000000000000        2.4561450443834740     
   16.800000000000001        32.800000000000004        2.5201570649500860     
   16.800000000000001        33.600000000000001        2.4568063706731817     
   16.800000000000001        34.399999999999999        2.5265461694715596     
   16.800000000000001        35.200000000000003        2.4532540189001977     
   16.800000000000001        36.000000000000000        2.5137058980892517     
   16.800000000000001        36.800000000000004        2.5140414729585743     
   16.800000000000001        37.600000000000001        2.4537308828934501     
   16.800000000000001        38.400000000000006        2.5243130040962027     
   16.800000000000001        39.200000000000003        2.4506251601210032     
   16.800000000000001        40.000000000000000        2.5194959415979579     
   16.800000000000001        40.800000000000004        2.4586595301654102     
   16.800000000000001        41.600000000000001        2.5279116123466796     
   16.800000000000001        42.400000000000006        2.4545178786839728     
   16.800000000000001        43.200000000000003        2.5244104095454114     
   16.800000000000001        44.000000000000000        2.4548313219735385     
   16.800000000000001        44.800000000000004        2.5244158814472950     
   16.800000000000001        45.600000000000001        2.4552436010739451     
   16.800000000000001        46.400000000000006        2.5199154764995799     
   16.800000000000001        47.200000000000003        2.4507727028316082     
   16.800000000000001        48.000000000000000        2.5249569238637299     
   16.800000000000001        48.800000000000004        2.4571285691092690     
   16.800000000000001        49.600000000000001        2.5245795174589243     
   16.800000000000001        50.400000000000006        2.4590404955311165     
   16.800000000000001        51.200000000000003        2.5233009812174894     
   16.800000000000001        52.000000000000000        2.4689747541177689     
   16.800000000000001        52.800000000000004        2.4655807411675994     
   16.800000000000001        53.600000000000001        2.5231956489396250     
   16.800000000000001        54.400000000000006        2.4539726403830318     
   16.800000000000001        55.200000000000003        2.5238560780837664     
   16.800000000000001        56.000000000000000        2.4575961607490124     
   16.800000000000001        56.800000000000004        2.5272179572236757     
   16.800000000000001        57.600000000000001        2.4527369093004125     
   16.800000000000001        58.400000000000006        2.5229718414986380     
   16.800000000000001        59.200000000000003        2.4535513104460747     
   16.800000000000001        60.000000000000000        2.5229406959608247     
   16.800000000000001        60.800000000000004        2.4585004877771626     
   16.800000000000001        61.600000000000001        2.5276961110386624     
   16.800000000000001        62.400000000000006        2.4646155717482818     
   16.800000000000001        63.200000000000003        2.4680415815033121     
   16.800000000000001        64.000000000000000        2.5293037546185198     
   16.800000000000001        64.799999999999997        2.4556058005503916     
   16.800000000000001        65.600000000000009        2.5254552033109303     
   16.800000000000001        66.400000000000006        2.4571482292160125     
   16.800000000000001        67.200000000000003        2.5272561863612579     
   16.800000000000001        68.000000000000000        2.4625145147309588     
   16.800000000000001        68.799999999999997        2.4632179929638163     
   16.800000000000001        69.600000000000009        2.4591893803431790     
   16.800000000000001        70.400000000000006        2.5294040527399866     
   16.800000000000001        71.200000000000003        2.4652484560388355     
   16.800000000000001        72.000000000000000        2.4612488561672050     
   16.800000000000001        72.799999999999997        2.5265536055703022     
   16.800000000000001        73.600000000000009        2.4625600228458815     
   16.800000000000001        74.400000000000006        2.5276648687382699     
   16.800000000000001        75.200000000000003        2.4648257952487516     
   16.800000000000001        76.000000000000000        2.4779798407645766     
   16.800000000000001        76.800000000000011        2.4740854834092625     
   16.800000000000001        77.600000000000009        2.5310647474006971     
   16.800000000000001        78.400000000000006        2.4632961826528699     
   16.800000000000001        79.200000000000003        2.5336432145691705     
   16.800000000000001        80.000000000000000        2.5386326089076885     
   16.800000000000001        80.800000000000011        2.4795603891984093     
   16.800000000000001        81.600000000000009        2.5418663056168258     
   16.800000000000001        82.400000000000006        2.5375669937353336     
   16.800000000000001        83.200000000000003        2.4732552169330657     
   16.800000000000001        84.000000000000000        2.5426631177035288     
   16.800000000000001        84.800000000000011        2.4749805198979096     
   16.800000000000001        85.600000000000009        2.5447836974048683     
   16.800000000000001        86.400000000000006        2.4837464151459474     
   16.800000000000001        87.200000000000003        2.4895763980953247     
   16.800000000000001        88.000000000000000        2.5418835192989695     
   16.800000000000001        88.800000000000011        2.5293463812294061     
   16.800000000000001        89.600000000000009        2.5385806910699182     
   16.800000000000001        90.400000000000006        2.4782306999729715     
   16.800000000000001        91.200000000000003        2.5429278842303717     
   16.800000000000001        92.000000000000000        2.5434908144891470     
   16.800000000000001        92.800000000000011        2.4787695669163075     
   16.800000000000001        93.600000000000009        2.5438881100664452     
   16.800000000000001        94.400000000000006        2.5437756560771274     
   16.800000000000001        95.200000000000003        2.4820022828639368     
   16.800000000000001        96.000000000000000        2.4821610746563549     
   16.800000000000001        96.800000000000011        2.5468371968583812     
   16.800000000000001        97.600000000000009        2.4765407532935124     
   16.800000000000001        98.400000000000006        2.5451901872795024     
   16.800000000000001        99.200000000000003        2.4751023661945530     
   16.800000000000001        100.00000000000000        2.5432157559541571     
   16.800000000000001        100.80000000000001        2.4771386063336074     
   16.800000000000001        101.60000000000001        2.5459240931644138     
   16.800000000000001        102.40000000000001        2.4742813570813489     

   17.600000000000001       0.80000000000000004        2.4822105865507895     
   17.600000000000001        1.6000000000000001        2.4707691600143700     
   17.600000000000001        2.4000000000000004        2.5254845899598299     
   17.600000000000001        3.2000000000000002        2.5297618697602080     
   17.600000000000001        4.0000000000000000        2.4637393531534464     
   17.600000000000001        4.8000000000000007        2.4621327667736077     
   17.600000000000001        5.6000000000000005        2.4560122954421173     
   17.600000000000001        6.4000000000000004        2.5243100955497746     
   17.600000000000001        7.2000000000000002        2.4594639872482023     
   17.600000000000001        8.0000000000000000        2.5315400888349142     
   17.600000000000001        8.8000000000000007        2.4700223685972102     
   17.600000000000001        9.6000000000000014        2.4647803965242279     
   17.600000000000001        10.400000000000000        2.4560128484847237     
   17.600000000000001        11.200000000000001        2.5251523726701928     
   17.600000000000001        12.000000000000000        2.5243461796686546     
   17.600000000000001        12.800000000000001        2.4596552633026523     
   17.600000000000001        13.600000000000001        2.4627319785107860     
   17.600000000000001        14.400000000000000        2.5276099239339271     
   17.600000000000001        15.200000000000001        2.5278956339619225     
   17.600000000000001        16.000000000000000        2.4625742812801508     
   17.600000000000001        16.800000000000001        2.5266046704509506     
   17.600000000000001        17.600000000000001        2.5227139548623976     
   17.600000000000001        18.400000000000002        2.4534249912139314     
   17.600000000000001        19.200000000000003        2.5222328628617743     
   17.600000000000001        20.000000000000000        2.4574396449879927     
   17.600000000000001        20.800000000000001        2.4565797417250628     
   17.600000000000001        21.600000000000001        2.5261349909564728     
   17.600000000000001        22.400000000000002        2.4608447408910368     
   17.600000000000001        23.200000000000003        2.5255020953471630     
   17.600000000000001        24.000000000000000        2.4512161643344887     
   17.600000000000001        24.800000000000001        2.5204695881510113     
   17.600000000000001        25.600000000000001        2.4505393712480208     
   17.600000000000001        26.400000000000002        2.5209752392005202     
   17.600000000000001        27.200000000000003        2.4516014687405376     
   17.600000000000001        28.000000000000000        2.5212456325824211     
   17.600000000000001        28.800000000000001        2.4507373557087009     
   17.600000000000001        29.600000000000001        2.5205155114196094     
   17.600000000000001        30.400000000000002        2.4513425258934007     
   17.600000000000001        31.200000000000003        2.5205809951656351     
   17.600000000000001        32.000000000000000        2.4519503997415537     
   17.600000000000001        32.800000000000004        2.5207616021723593     
   17.600000000000001        33.600000000000001        2.4556103744614735     
   17.600000000000001        34.399999999999999        2.4554897403122489     
   17.600000000000001        35.200000000000003        2.5215324919225397     
   17.600000000000001        36.000000000000000        2.4480882947761042     
   17.600000000000001        36.800000000000004        2.5174924672370507     
   17.600000000000001        37.600000000000001        2.4529702571938761     
   17.600000000000001        38.400000000000006        2.5227603394335034     
   17.600000000000001        39.200000000000003        2.4537037104514123     
   17.600000000000001        40.000000000000000        2.5214930466575756     
   17.600000000000001        40.800000000000004        2.4631676978291899     
   17.600000000000001        41.600000000000001        2.4613899668204873     
   17.600000000000001        42.400000000000006        2.5232703518799573     
   17.600000000000001        43.200000000000003        2.4538650578573491     
   17.600000000000001        44.000000000000000        2.5233529909261838     
   17.600000000000001        44.800000000000004        2.4541049568841795     
   17.600000000000001        45.600000000000001        2.5231738111115649     
   17.600000000000001        46.400000000000006        2.4537650777995532     
   17.600000000000001        47.200000000000003        2.5237996683290671     
   17.600000000000001        48.000000000000000        2.4527450507900532     
   17.600000000000001        48.800000000000004        2.5239085751582886     
   17.600000000000001        49.600000000000001        2.4543632323100684     
   17.600000000000001        50.400000000000006        2.5230613920629956     
   17.600000000000001        51.200000000000003        2.4533950127051654     
   17.600000000000001        52.000000000000000        2.5268575473519261     
   17.600000000000001        52.800000000000004        2.4569033571494701     
   17.600000000000001        53.600000000000001        2.5211885179770981     
   17.600000000000001        54.400000000000006        2.4525242969782401     
   17.600000000000001        55.200000000000003        2.5220135646641388     
   17.600000000000001        56.000000000000000        2.4524667382374399     
   17.600000000000001        56.800000000000004        2.5215061957103471     
   17.600000000000001        57.600000000000001        2.4527095324585209     
   17.600000000000001        58.400000000000006        2.5214241903876009     
   17.600000000000001        59.200000000000003        2.4524927148893365     
   17.600000000000001        60.000000000000000        2.5228345151851674     
   17.600000000000001        60.800000000000004        2.4617399227467347     
   17.600000000000001        61.600000000000001        2.4590768229922655     
   17.600000000000001        62.400000000000006        2.5231021504317792     
   17.600000000000001        63.200000000000003        2.4672861012521512     
   17.600000000000001        64.000000000000000        2.4633893272919840     
   17.600000000000001        64.799999999999997        2.5244711842286538     
   17.600000000000001        65.600000000000009        2.4511802705744161     
   17.600000000000001        66.400000000000006        2.5208807125533603     
   17.600000000000001        67.200000000000003        2.4569874974730239     
   17.600000000000001        68.000000000000000        2.5216573086396594     
   17.600000000000001        68.799999999999997        2.5219002711875436     
   17.600000000000001        69.600000000000009        2.5269428397875555     
   17.600000000000001        70.400000000000006        2.4543652528399322     
   17.600000000000001        71.200000000000003        2.5198837650508277     
   17.600000000000001        72.000000000000000        2.5198972553616472     
   17.600000000000001        72.799999999999997        2.5253506954327070     
   17.600000000000001        73.600000000000009        2.4607750692473829     
   17.600000000000001        74.400000000000006        2.5216342936364393     
   17.600000000000001        75.200000000000003        2.5186046394862771     
   17.600000000000001        76.000000000000000        2.5372610291578885     
   17.600000000000001        76.800000000000011        2.4777510581497091     
   17.600000000000001        77.600000000000009        2.5392469177931907     
   17.600000000000001        78.400000000000006        2.4618293652984118     
   17.600000000000001        79.200000000000003        2.5244259872278696     
   17.600000000000001        80.000000000000000        2.4635573250794369     
   17.600000000000001        80.800000000000011        2.4776722762814773     
   17.600000000000001        81.600000000000009        2.4756259172251034     
   17.600000000000001        82.400000000000006        2.4718622269810533     
   17.600000000000001        83.200000000000003        2.5420266254914852     
   17.600000000000001        84.000000000000000        2.4689889635738553     
   17.600000000000001        84.800000000000011        2.5301594038659121     
   17.600000000000001        85.600000000000009        2.5354865029547788     
   17.600000000000001        86.400000000000006        2.4802900386193634     
   17.600000000000001        87.200000000000003        2.5492672225360922     
   17.600000000000001        88.000000000000000        2.4723535191007104     
   17.600000000000001        88.800000000000011        2.5384848217173599     
   17.600000000000001        89.600000000000009        2.4734523990632069     
   17.600000000000001        90.400000000000006        2.5476518791621117     
   17.600000000000001        91.200000000000003        2.4692440993443445     
   17.600000000000001        92.000000000000000        2.5392120394763782     
   17.600000000000001        92.800000000000011        2.4789918156538597     
   17.600000000000001        93.600000000000009        2.5438539534384463     
   17.600000000000001        94.400000000000006        2.4747073045961416     
   17.600000000000001        95.200000000000003        2.5437364654331160     
   17.600000000000001        96.000000000000000        2.5467365514930065     
   17.600000000000001        96.800000000000011        2.4813024720803676     
   17.600000000000001        97.600000000000009        2.5413911458106675     
   17.600000000000001        98.400000000000006        2.4758892323121122     
   17.600000000000001        99.200000000000003        2.4793109648043425     
   17.600000000000001        100.00000000000000        2.5436252082126125     
   17.600000000000001        100.80000000000001        2.4812346880230485     
   17.600000000000001        101.60000000000001        2.4800141403618694     
   17.600000000000001        102.40000000000001        2.5438194846393927     

   18.400000000000002       0.80000000000000004        2.4750328839613478     
   18.400000000000002        1.6000000000000001        2.5450847818910880     
   18.400000000000002        2.4000000000000004        2.4656928030465313     
   18.400000000000002        3.2000000000000002        2.4641905356784104     
   18.400000000000002        4.0000000000000000        2.5320888917177458     
   18.400000000000002        4.8000000000000007        2.5310567251869700     
   18.400000000000002        5.6000000000000005        2.5250900990919991     
   18.400000000000002        6.4000000000000004        2.5240961827082566     
   18.400000000000002        7.2000000000000002        2.4564128623249997     
   18.400000000000002        8.0000000000000000        2.5310625557099304     
   18.400000000000002        8.8000000000000007        2.4654845687661777     
   18.400000000000002        9.6000000000000014        2.5252727042285086     
   18.400000000000002        10.400000000000000        2.5204512971023139     
   18.400000000000002        11.200000000000001        2.4596934131152395     
   18.400000000000002        12.000000000000000        2.4637559302135479     
   18.400000000000002        12.800000000000001        2.5328818895969354     
   18.400000000000002        13.600000000000001        2.4637694175397140     
   18.400000000000002        14.400000000000000        2.4587080566607526     
   18.400000000000002        15.200000000000001        2.4586732774291482     
   18.400000000000002        16.000000000000000        2.4629146904794497     
   18.400000000000002        16.800000000000001        2.4577787269879652     
   18.400000000000002        17.600000000000001        2.4495831154403946     
   18.400000000000002        18.400000000000002        2.5176453836923685     
   18.400000000000002        19.200000000000003        2.4533924664862403     
   18.400000000000002        20.000000000000000        2.5180581369224688     
   18.400000000000002        20.800000000000001        2.5176097070718635     
   18.400000000000002        21.600000000000001        2.4612690676753917     
   18.400000000000002        22.400000000000002        2.4592902681615456     
   18.400000000000002        23.200000000000003        2.5182878570812148     
   18.400000000000002        24.000000000000000        2.4515319533938507     
   18.400000000000002        24.800000000000001        2.4559385098303346     
   18.400000000000002        25.600000000000001        2.5208437864221200     
   18.400000000000002        26.400000000000002        2.4471748975172289     
   18.400000000000002        27.200000000000003        2.5162690803663614     
   18.400000000000002        28.000000000000000        2.4525120188345317     
   18.400000000000002        28.800000000000001        2.5212491487936504     
   18.400000000000002        29.600000000000001        2.4513948641521148     
   18.400000000000002        30.400000000000002        2.5206807237425788     
   18.400000000000002        31.200000000000003        2.4514915361746614     
   18.400000000000002        32.000000000000000        2.5209117999258619     
   18.400000000000002        32.800000000000004        2.4548274999748818     
   18.400000000000002        33.600000000000001        2.5202192500929352     
   18.400000000000002        34.399999999999999        2.5163277648600495     
   18.400000000000002        35.200000000000003        2.4517685674033975     
   18.400000000000002        36.000000000000000        2.5215014264826978     
   18.400000000000002        36.800000000000004        2.4522931080569728     
   18.400000000000002        37.600000000000001        2.5221152735937284     
   18.400000000000002        38.400000000000006        2.4526886524895519     
   18.400000000000002        39.200000000000003        2.5218831252473355     
   18.400000000000002        40.000000000000000        2.4519792199472992     
   18.400000000000002        40.800000000000004        2.5279497100098469     
   18.400000000000002        41.600000000000001        2.4585553133238438     
   18.400000000000002        42.400000000000006        2.5225485413505075     
   18.400000000000002        43.200000000000003        2.4537216517765739     
   18.400000000000002        44.000000000000000        2.5230960439145651     
   18.400000000000002        44.800000000000004        2.4533938787312808     
   18.400000000000002        45.600000000000001        2.5223024742661768     
   18.400000000000002        46.400000000000006        2.4531557004593347     
   18.400000000000002        47.200000000000003        2.5207159448577063     
   18.400000000000002        48.000000000000000        2.4528361438873030     
   18.400000000000002        48.800000000000004        2.5223281365668400     
   18.400000000000002        49.600000000000001        2.4531795031544021     
   18.400000000000002        50.400000000000006        2.5222095793173871     
   18.400000000000002        51.200000000000003        2.4526170607091791     
   18.400000000000002        52.000000000000000        2.5212948111476061     
   18.400000000000002        52.800000000000004        2.4528037052395799     
   18.400000000000002        53.600000000000001        2.5212936708916294     
   18.400000000000002        54.400000000000006        2.4523375476351639     
   18.400000000000002        55.200000000000003        2.5212758042414483     
   18.400000000000002        56.000000000000000        2.4515515062173980     
   18.400000000000002        56.800000000000004        2.5216820716461132     
   18.400000000000002        57.600000000000001        2.4516534918126864     
   18.400000000000002        58.400000000000006        2.5200936205739382     
   18.400000000000002        59.200000000000003        2.4520566376035631     
   18.400000000000002        60.000000000000000        2.5219766112250390     
   18.400000000000002        60.800000000000004        2.4626264608089650     
   18.400000000000002        61.600000000000001        2.5259531283092036     
   18.400000000000002        62.400000000000006        2.5179827457343422     
   18.400000000000002        63.200000000000003        2.4577601202677832     
   18.400000000000002        64.000000000000000        2.5277603466891492     
   18.400000000000002        64.799999999999997        2.4527174609227749     
   18.400000000000002        65.600000000000009        2.5151787461315904     
   18.400000000000002        66.400000000000006        2.5158388770175719     
   18.400000000000002        67.200000000000003        2.4558176449694171     
   18.400000000000002        68.000000000000000        2.5168187793806318     
   18.400000000000002        68.799999999999997        2.4467528238717113     
   18.400000000000002        69.600000000000009        2.4577579924099955     
   18.400000000000002        70.400000000000006        2.5224056251022700     
   18.400000000000002        71.200000000000003        2.5186253798141407     
   18.400000000000002        72.000000000000000        2.4585503057274374     
   18.400000000000002        72.799999999999997        2.4676161414798692     
   18.400000000000002        73.600000000000009        2.5374295619193021     
   18.400000000000002        74.400000000000006        2.4600918811342556     
   18.400000000000002        75.200000000000003        2.5216971465548426     
   18.400000000000002        76.000000000000000        2.4681560406695007     
   18.400000000000002        76.800000000000011        2.4765755162058318     
   18.400000000000002        77.600000000000009        2.4641454693139946     
   18.400000000000002        78.400000000000006        2.5207155760117947     
   18.400000000000002        79.200000000000003        2.5210680356833990     
   18.400000000000002        80.000000000000000        2.5316446002862887     
   18.400000000000002        80.800000000000011        2.5366235915631847     
   18.400000000000002        81.600000000000009        2.5389774090320292     
   18.400000000000002        82.400000000000006        2.5375282681652247     
   18.400000000000002        83.200000000000003        2.4693003951675752     
   18.400000000000002        84.000000000000000        2.5367151092046809     
   18.400000000000002        84.800000000000011        2.5385075797172547     
   18.400000000000002        85.600000000000009        2.4785980204385853     
   18.400000000000002        86.400000000000006        2.5486540450502488     
   18.400000000000002        87.200000000000003        2.4758385593984129     
   18.400000000000002        88.000000000000000        2.5451029183637246     
   18.400000000000002        88.800000000000011        2.4763930236504681     
   18.400000000000002        89.600000000000009        2.5468823809675585     
   18.400000000000002        90.400000000000006        2.4782793825967318     
   18.400000000000002        91.200000000000003        2.5390996211266437     
   18.400000000000002        92.000000000000000        2.5391684486604649     
   18.400000000000002        92.800000000000011        2.4786506548243370     
   18.400000000000002        93.600000000000009        2.5473374219522475     
   18.400000000000002        94.400000000000006        2.4836507531021184     
   18.400000000000002        95.200000000000003        2.5471377558654007     
   18.400000000000002        96.000000000000000        2.4817337074569448     
   18.400000000000002        96.800000000000011        2.4856598597918276     
   18.400000000000002        97.600000000000009        2.5368500964137759     
   18.400000000000002        98.400000000000006        2.5315305987777039     
   18.400000000000002        99.200000000000003        2.5393451744892301     
   18.400000000000002        100.00000000000000        2.4724639872167073     
   18.400000000000002        100.80000000000001        2.5450896956179800     
   18.400000000000002        101.60000000000001        2.4745640573345069     
   18.400000000000002        102.40000000000001        2.5388721758189576     

   19.200000000000003       0.80000000000000004        2.4803267261466018     
   19.200000000000003        1.6000000000000001        2.4799016356637562     
   19.200000000000003        2.4000000000000004        2.5253185049786100     
   19.200000000000003        3.2000000000000002        2.5198571427548133     
   19.200000000000003        4.0000000000000000        2.4577859769953712     
   19.200000000000003        4.8000000000000007        2.4650794764149095     
   19.200000000000003        5.6000000000000005        2.4684502780359283     
   19.200000000000003        6.4000000000000004        2.4582887913207516     
   19.200000000000003        7.2000000000000002        2.5228448210040275     
   19.200000000000003        8.0000000000000000        2.4675753930968360     
   19.200000000000003        8.8000000000000007        2.4655891906349434     
   19.200000000000003        9.6000000000000014        2.5216954758525834     
   19.200000000000003        10.400000000000000        2.4508406253579782     
   19.200000000000003        11.200000000000001        2.5282624354883652     
   19.200000000000003        12.000000000000000        2.4634477276002889     
   19.200000000000003        12.800000000000001        2.4589060517137677     
   19.200000000000003        13.600000000000001        2.5191562552106959     
   19.200000000000003        14.400000000000000        2.5150194796299452     
   19.200000000000003        15.200000000000001        2.5195265948942502     
   19.200000000000003        16.000000000000000        2.5232853495627645     
   19.200000000000003        16.800000000000001        2.5232831065640684     
   19.200000000000003        17.600000000000001        2.5186579436407985     
   19.200000000000003        18.400000000000002        2.5185883374132727     
   19.200000000000003        19.200000000000003        2.4542302811067067     
   19.200000000000003        20.000000000000000        2.5229633641303519     
   19.200000000000003        20.800000000000001        2.4529704624902893     
   19.200000000000003        21.600000000000001        2.5271432657244008     
   19.200000000000003        22.400000000000002        2.4574295495972227     
   19.200000000000003        23.200000000000003        2.5129637381801015     
   19.200000000000003        24.000000000000000        2.5101217668460944     
   19.200000000000003        24.800000000000001        2.5176359899037171     
   19.200000000000003        25.600000000000001        2.4520567691907114     
   19.200000000000003        26.400000000000002        2.5103387899096430     
   19.200000000000003        27.200000000000003        2.5165808356265251     
   19.200000000000003        28.000000000000000        2.4561793357716240     
   19.200000000000003        28.800000000000001        2.5210855034210664     
   19.200000000000003        29.600000000000001        2.4516548506685223     
   19.200000000000003        30.400000000000002        2.5200604711669667     
   19.200000000000003        31.200000000000003        2.4517751589423900     
   19.200000000000003        32.000000000000000        2.5203544166239129     
   19.200000000000003        32.800000000000004        2.4600756795631846     
   19.200000000000003        33.600000000000001        2.4555636492650099     
   19.200000000000003        34.399999999999999        2.5162989292766440     
   19.200000000000003        35.200000000000003        2.4515608455243632     
   19.200000000000003        36.000000000000000        2.5196179606310083     
   19.200000000000003        36.800000000000004        2.4527465015945151     
   19.200000000000003        37.600000000000001        2.5211333193061214     
   19.200000000000003        38.400000000000006        2.4525575831598130     
   19.200000000000003        39.200000000000003        2.5218123174442675     
   19.200000000000003        40.000000000000000        2.4525408277647061     
   19.200000000000003        40.800000000000004        2.5219586838262842     
   19.200000000000003        41.600000000000001        2.4516640673253152     
   19.200000000000003        42.400000000000006        2.5221248678682695     
   19.200000000000003        43.200000000000003        2.4534095318716900     
   19.200000000000003        44.000000000000000        2.5220592720436166     
   19.200000000000003        44.800000000000004        2.4482423508742590     
   19.200000000000003        45.600000000000001        2.5174117908721563     
   19.200000000000003        46.400000000000006        2.4532233567183961     
   19.200000000000003        47.200000000000003        2.5212700302009932     
   19.200000000000003        48.000000000000000        2.4523711848580803     
   19.200000000000003        48.800000000000004        2.5211488446847192     
   19.200000000000003        49.600000000000001        2.4521799514839446     
   19.200000000000003        50.400000000000006        2.5211639461391533     
   19.200000000000003        51.200000000000003        2.4520415792644026     
   19.200000000000003        52.000000000000000        2.5218423822757305     
   19.200000000000003        52.800000000000004        2.4520418477838213     
   19.200000000000003        53.600000000000001        2.5202969049539732     
   19.200000000000003        54.400000000000006        2.4558601953598447     
   19.200000000000003        55.200000000000003        2.5248792016502888     
   19.200000000000003        56.000000000000000        2.4509590288826915     
   19.200000000000003        56.800000000000004        2.5207378290114026     
   19.200000000000003        57.600000000000001        2.4509964031540421     
   19.200000000000003        58.400000000000006        2.5207419694277609     
   19.200000000000003        59.200000000000003        2.4477166855588992     
   19.200000000000003        60.000000000000000        2.5127301966066184     
   19.200000000000003        60.800000000000004        2.4521400839575649     
   19.200000000000003        61.600000000000001        2.4566308405931623     
   19.200000000000003        62.400000000000006        2.4523542988269451     
   19.200000000000003        63.200000000000003        2.5221793665902812     
   19.200000000000003        64.000000000000000        2.4491107317861229     
   19.200000000000003        64.799999999999997        2.5188479334219127     
   19.200000000000003        65.600000000000009        2.4495746118427015     
   19.200000000000003        66.400000000000006        2.5142095859831066     
   19.200000000000003        67.200000000000003        2.4493841499943612     
   19.200000000000003        68.000000000000000        2.5155721240225977     
   19.200000000000003        68.799999999999997        2.5113513102620102     
   19.200000000000003        69.600000000000009        2.5200894621377858     
   19.200000000000003        70.400000000000006        2.4610701499080032     
   19.200000000000003        71.200000000000003        2.4615074343516783     
   19.200000000000003        72.000000000000000        2.5259519957540029     
   19.200000000000003        72.799999999999997        2.4621643123887900     
   19.200000000000003        73.600000000000009        2.4668749347460404     
   19.200000000000003        74.400000000000006        2.4591048888959777     
   19.200000000000003        75.200000000000003        2.5247743441753849     
   19.200000000000003        76.000000000000000        2.4689829777489969     
   19.200000000000003        76.800000000000011        2.5405007472361287     
   19.200000000000003        77.600000000000009        2.5274281676186021     
   19.200000000000003        78.400000000000006        2.5234417185693858     
   19.200000000000003        79.200000000000003        2.4642342216923816     
   19.200000000000003        80.000000000000000        2.4765343764906378     
   19.200000000000003        80.800000000000011        2.4713193704345864     
   19.200000000000003        81.600000000000009        2.4681211007033022     
   19.200000000000003        82.400000000000006        2.4687785494907564     
   19.200000000000003        83.200000000000003        2.5392642506892589     
   19.200000000000003        84.000000000000000        2.4753749728693739     
   19.200000000000003        84.800000000000011        2.4850977398842287     
   19.200000000000003        85.600000000000009        2.4911136434247099     
   19.200000000000003        86.400000000000006        2.4824370845721533     
   19.200000000000003        87.200000000000003        2.5441520169781451     
   19.200000000000003        88.000000000000000        2.4760360924624139     
   19.200000000000003        88.800000000000011        2.5460396769062261     
   19.200000000000003        89.600000000000009        2.4772019073687797     
   19.200000000000003        90.400000000000006        2.5473422535052781     
   19.200000000000003        91.200000000000003        2.4724579045995587     
   19.200000000000003        92.000000000000000        2.5433789912461879     
   19.200000000000003        92.800000000000011        2.4791151426641207     
   19.200000000000003        93.600000000000009        2.5479005463375941     
   19.200000000000003        94.400000000000006        2.4866730032382183     
   19.200000000000003        95.200000000000003        2.4865647814556220     
   19.200000000000003        96.000000000000000        2.5508199826547497     
   19.200000000000003        96.800000000000011        2.4809879046989112     
   19.200000000000003        97.600000000000009        2.5421936327513546     
   19.200000000000003        98.400000000000006        2.4668028293471727     
   19.200000000000003        99.200000000000003        2.5388190943174558     
   19.200000000000003        100.00000000000000        2.4736458950624685     
   19.200000000000003        100.80000000000001        2.5467460619591842     
   19.200000000000003        101.60000000000001        2.4741801308756437     
   19.200000000000003        102.40000000000001        2.5378523196722713     

   20.000000000000000       0.80000000000000004        2.4840897322944744     
   20.000000000000000        1.6000000000000001        2.4780283084059747     
   20.000000000000000        2.4000000000000004        2.5241890513953766     
   20.000000000000000        3.2000000000000002        2.5192805404355494     
   20.000000000000000        4.0000000000000000        2.5268113445231757     
   20.000000000000000        4.8000000000000007        2.5379712200513591     
   20.000000000000000        5.6000000000000005        2.4720121062817073     
   20.000000000000000        6.4000000000000004        2.5227420081636329     
   20.000000000000000        7.2000000000000002        2.5176949991259860     
   20.000000000000000        8.0000000000000000        2.4569154311140715     
   20.000000000000000        8.8000000000000007        2.5257511867571694     
   20.000000000000000        9.6000000000000014        2.4558612011380294     
   20.000000000000000        10.400000000000000        2.5244483641562230     
   20.000000000000000        11.200000000000001        2.4596825696816067     
   20.000000000000000        12.000000000000000        2.5285684357994755     
   20.000000000000000        12.800000000000001        2.5282475115761200     
   20.000000000000000        13.600000000000001        2.4590545609001571     
   20.000000000000000        14.400000000000000        2.5198272640571191     
   20.000000000000000        15.200000000000001        2.4550072688011402     
   20.000000000000000        16.000000000000000        2.4675921333076252     
   20.000000000000000        16.800000000000001        2.4671324732019895     
   20.000000000000000        17.600000000000001        2.4627082808180902     
   20.000000000000000        18.400000000000002        2.4628916269263672     
   20.000000000000000        19.200000000000003        2.5278542501572629     
   20.000000000000000        20.000000000000000        2.4583318876564815     
   20.000000000000000        20.800000000000001        2.4579083602954985     
   20.000000000000000        21.600000000000001        2.5271712302509890     
   20.000000000000000        22.400000000000002        2.4567261445847652     
   20.000000000000000        23.200000000000003        2.5177493030471751     
   20.000000000000000        24.000000000000000        2.4437623856908477     
   20.000000000000000        24.800000000000001        2.5173640816652592     
   20.000000000000000        25.600000000000001        2.4525696452390835     
   20.000000000000000        26.400000000000002        2.5163043051173291     
   20.000000000000000        27.200000000000003        2.4568445950140765     
   20.000000000000000        28.000000000000000        2.4611366857895147     
   20.000000000000000        28.800000000000001        2.5219940404191186     
   20.000000000000000        29.600000000000001        2.4523367526282360     
   20.000000000000000        30.400000000000002        2.5215633048838919     
   20.000000000000000        31.200000000000003        2.4519757257923223     
   20.000000000000000        32.000000000000000        2.5208822672729450     
   20.000000000000000        32.800000000000004        2.4559146729414389     
   20.000000000000000        33.600000000000001        2.5246869839193944     
   20.000000000000000        34.399999999999999        2.4514611593854592     
   20.000000000000000        35.200000000000003        2.5204859508859632     
   20.000000000000000        36.000000000000000        2.4504011220173223     
   20.000000000000000        36.800000000000004        2.5210654366540588     
   20.000000000000000        37.600000000000001        2.4519417211341996     
   20.000000000000000        38.400000000000006        2.5213810060340260     
   20.000000000000000        39.200000000000003        2.4524078180967988     
   20.000000000000000        40.000000000000000        2.5211314775629061     
   20.000000000000000        40.800000000000004        2.4514628713360267     
   20.000000000000000        41.600000000000001        2.5211979775028448     
   20.000000000000000        42.400000000000006        2.4521440741517662     
   20.000000000000000        43.200000000000003        2.5214157576521514     
   20.000000000000000        44.000000000000000        2.4522746883416633     
   20.000000000000000        44.800000000000004        2.5127945523385811     
   20.000000000000000        45.600000000000001        2.5129658481191668     
   20.000000000000000        46.400000000000006        2.4520184215024141     
   20.000000000000000        47.200000000000003        2.5189047823651580     
   20.000000000000000        48.000000000000000        2.4476404735267692     
   20.000000000000000        48.800000000000004        2.5214581777167071     
   20.000000000000000        49.600000000000001        2.4526577734856390     
   20.000000000000000        50.400000000000006        2.5208027874433183     
   20.000000000000000        51.200000000000003        2.4514878946411578     
   20.000000000000000        52.000000000000000        2.5213467697070140     
   20.000000000000000        52.800000000000004        2.4514909768741600     
   20.000000000000000        53.600000000000001        2.5205294199575570     
   20.000000000000000        54.400000000000006        2.4601457391647732     
   20.000000000000000        55.200000000000003        2.4600186072936481     
   20.000000000000000        56.000000000000000        2.5204032702109722     
   20.000000000000000        56.800000000000004        2.4515126353002286     
   20.000000000000000        57.600000000000001        2.5201873835157915     
   20.000000000000000        58.400000000000006        2.4515289555459598     
   20.000000000000000        59.200000000000003        2.5141699284622274     
   20.000000000000000        60.000000000000000        2.5082703941783935     
   20.000000000000000        60.800000000000004        2.5173244066097085     
   20.000000000000000        61.600000000000001        2.5167699754248205     
   20.000000000000000        62.400000000000006        2.5172144756344466     
   20.000000000000000        63.200000000000003        2.4525349838509700     
   20.000000000000000        64.000000000000000        2.5147631249875473     
   20.000000000000000        64.799999999999997        2.5130504078806224     
   20.000000000000000        65.600000000000009        2.4535728343459073     
   20.000000000000000        66.400000000000006        2.5146781623630430     
   20.000000000000000        67.200000000000003        2.5145615187571750     
   20.000000000000000        68.000000000000000        2.4505214255424383     
   20.000000000000000        68.799999999999997        2.5149729191623869     
   20.000000000000000        69.600000000000009        2.4507289767538256     
   20.000000000000000        70.400000000000006        2.5294176247902476     
   20.000000000000000        71.200000000000003        2.4604894607609382     
   20.000000000000000        72.000000000000000        2.5169181808673771     
   20.000000000000000        72.799999999999997        2.5172238690463624     
   20.000000000000000        73.600000000000009        2.5266588149792031     
   20.000000000000000        74.400000000000006        2.5228421779074957     
   20.000000000000000        75.200000000000003        2.5235739458646842     
   20.000000000000000        76.000000000000000        2.4645379424722611     
   20.000000000000000        76.800000000000011        2.4698012999639545     
   20.000000000000000        77.600000000000009        2.4706158007077423     
   20.000000000000000        78.400000000000006        2.4631409739000376     
   20.000000000000000        79.200000000000003        2.5287869774939153     
   20.000000000000000        80.000000000000000        2.4691752207383475     
   20.000000000000000        80.800000000000011        2.5394420791689165     
   20.000000000000000        81.600000000000009        2.5317817193882641     
   20.000000000000000        82.400000000000006        2.5329474142490329     
   20.000000000000000        83.200000000000003        2.4735527398604220     
   20.000000000000000        84.000000000000000        2.5475091648690347     
   20.000000000000000        84.800000000000011        2.4824372041089280     
   20.000000000000000        85.600000000000009        2.5512276467574111     
   20.000000000000000        86.400000000000006        2.4781658582600428     
   20.000000000000000        87.200000000000003        2.5451921684649319     
   20.000000000000000        88.000000000000000        2.4755426441903916     
   20.000000000000000        88.800000000000011        2.5470348595592669     
   20.000000000000000        89.600000000000009        2.4770079703923167     
   20.000000000000000        90.400000000000006        2.5469465178090127     
   20.000000000000000        91.200000000000003        2.4736659415856019     
   20.000000000000000        92.000000000000000        2.5430176239383644     
   20.000000000000000        92.800000000000011        2.4784879534636888     
   20.000000000000000        93.600000000000009        2.5431818301320348     
   20.000000000000000        94.400000000000006        2.4780222556838707     
   20.000000000000000        95.200000000000003        2.5515706528707254     
   20.000000000000000        96.000000000000000        2.4769556696854376     
   20.000000000000000        96.800000000000011        2.5468913343896511     
   20.000000000000000        97.600000000000009        2.4753392964379080     
   20.000000000000000        98.400000000000006        2.5440540540547083     
   20.000000000000000        99.200000000000003        2.4740671651354358     
   20.000000000000000        100.00000000000000        2.5424246316393160     
   20.000000000000000        100.80000000000001        2.4755988071185340     
   20.000000000000000        101.60000000000001        2.4736701663031844     
   20.000000000000000        102.40000000000001        2.5409881438516151     

   20.800000000000001       0.80000000000000004        2.4749020130471977     
   20.800000000000001        1.6000000000000001        2.5371492918373155     
   20.800000000000001        2.4000000000000004        2.4635845273624124     
   20.800000000000001        3.2000000000000002        2.4625460604262224     
   20.800000000000001        4.0000000000000000        2.4612661492318688     
   20.800000000000001        4.8000000000000007        2.4650420777738149     
   20.800000000000001        5.6000000000000005        2.4579341438857663     
   20.800000000000001        6.4000000000000004        2.5134732496729582     
   20.800000000000001        7.2000000000000002        2.4486989065695073     
   20.800000000000001        8.0000000000000000        2.5211659341633852     
   20.800000000000001        8.8000000000000007        2.5209206894976992     
   20.800000000000001        9.6000000000000014        2.4555871039555659     
   20.800000000000001        10.400000000000000        2.5247675390648729     
   20.800000000000001        11.200000000000001        2.4591668485076763     
   20.800000000000001        12.000000000000000        2.4635962383684058     
   20.800000000000001        12.800000000000001        2.4679424214156716     
   20.800000000000001        13.600000000000001        2.4681441258912367     
   20.800000000000001        14.400000000000000        2.4588748729933578     
   20.800000000000001        15.200000000000001        2.5283330629753964     
   20.800000000000001        16.000000000000000        2.4682258246370217     
   20.800000000000001        16.800000000000001        2.4625409858174723     
   20.800000000000001        17.600000000000001        2.5244874181788011     
   20.800000000000001        18.400000000000002        2.4633349360793018     
   20.800000000000001        19.200000000000003        2.4629605236842349     
   20.800000000000001        20.000000000000000        2.5185682084563972     
   20.800000000000001        20.800000000000001        2.5183372891143385     
   20.800000000000001        21.600000000000001        2.4620325333655382     
   20.800000000000001        22.400000000000002        2.4623626076871390     
   20.800000000000001        23.200000000000003        2.5218915017627235     
   20.800000000000001        24.000000000000000        2.4518342632294834     
   20.800000000000001        24.800000000000001        2.5216857501506049     
   20.800000000000001        25.600000000000001        2.4569348016554136     
   20.800000000000001        26.400000000000002        2.5263117326054436     
   20.800000000000001        27.200000000000003        2.4527293567239239     
   20.800000000000001        28.000000000000000        2.5219019572369126     
   20.800000000000001        28.800000000000001        2.4523258509043928     
   20.800000000000001        29.600000000000001        2.5208936574943706     
   20.800000000000001        30.400000000000002        2.4560864371880147     
   20.800000000000001        31.200000000000003        2.5249304250018616     
   20.800000000000001        32.000000000000000        2.4480933721980507     
   20.800000000000001        32.800000000000004        2.5161696518967283     
   20.800000000000001        33.600000000000001        2.4514433681497261     
   20.800000000000001        34.399999999999999        2.5208015341224437     
   20.800000000000001        35.200000000000003        2.4518908849981691     
   20.800000000000001        36.000000000000000        2.5165142344870315     
   20.800000000000001        36.800000000000004        2.4471426987883600     
   20.800000000000001        37.600000000000001        2.5206896436789958     
   20.800000000000001        38.400000000000006        2.4465974977111182     
   20.800000000000001        39.200000000000003        2.5160514972148844     
   20.800000000000001        40.000000000000000        2.4514078283885952     
   20.800000000000001        40.800000000000004        2.5204077923821373     
   20.800000000000001        41.600000000000001        2.4514644863742938     
   20.800000000000001        42.400000000000006        2.5207938115153792     
   20.800000000000001        43.200000000000003        2.4516769737715047     
   20.800000000000001        44.000000000000000        2.5215303813803280     
   20.800000000000001        44.800000000000004        2.4527361604412987     
   20.800000000000001        45.600000000000001        2.5215274522258917     
   20.800000000000001        46.400000000000006        2.4520161194511587     
   20.800000000000001        47.200000000000003        2.5167178463519320     
   20.800000000000001        48.000000000000000        2.5166631922907463     
   20.800000000000001        48.800000000000004        2.4517052057499664     
   20.800000000000001        49.600000000000001        2.5204974906564543     
   20.800000000000001        50.400000000000006        2.4508322119656092     
   20.800000000000001        51.200000000000003        2.5205843893805375     
   20.800000000000001        52.000000000000000        2.4512156819318274     
   20.800000000000001        52.800000000000004        2.5247852030313993     
   20.800000000000001        53.600000000000001        2.4557823413420441     
   20.800000000000001        54.400000000000006        2.5253163365463305     
   20.800000000000001        55.200000000000003        2.4557548900088277     
   20.800000000000001        56.000000000000000        2.5207022133208330     
   20.800000000000001        56.800000000000004        2.4519898450124593     
   20.800000000000001        57.600000000000001        2.5204773563638310     
   20.800000000000001        58.400000000000006        2.4559246770631380     
   20.800000000000001        59.200000000000003        2.5257080631708138     
   20.800000000000001        60.000000000000000        2.4564813312171312     
   20.800000000000001        60.800000000000004        2.4609207681076533     
   20.800000000000001        61.600000000000001        2.4546201130460106     
   20.800000000000001        62.400000000000006        2.5178790215788438     
   20.800000000000001        63.200000000000003        2.4533187062636097     
   20.800000000000001        64.000000000000000        2.5181634523046244     
   20.800000000000001        64.799999999999997        2.4487059174739958     
   20.800000000000001        65.600000000000009        2.5228813784936697     
   20.800000000000001        66.400000000000006        2.4494681617093192     
   20.800000000000001        67.200000000000003        2.5179291492367373     
   20.800000000000001        68.000000000000000        2.4584440481200303     
   20.800000000000001        68.799999999999997        2.5320881632932317     
   20.800000000000001        69.600000000000009        2.4591121052889036     
   20.800000000000001        70.400000000000006        2.5247563290973032     
   20.800000000000001        71.200000000000003        2.4556049768651285     
   20.800000000000001        72.000000000000000        2.5209663686172528     
   20.800000000000001        72.799999999999997        2.4562978902494095     
   20.800000000000001        73.600000000000009        2.4658910606845241     
   20.800000000000001        74.400000000000006        2.4661724537038570     
   20.800000000000001        75.200000000000003        2.4623867011790912     
   20.800000000000001        76.000000000000000        2.5239289510038074     
   20.800000000000001        76.800000000000011        2.5263223475466439     
   20.800000000000001        77.600000000000009        2.4741920309374610     
   20.800000000000001        78.400000000000006        2.5359461264763499     
   20.800000000000001        79.200000000000003        2.5189776835999687     
   20.800000000000001        80.000000000000000        2.5240937081356085     
   20.800000000000001        80.800000000000011        2.4690863788095085     
   20.800000000000001        81.600000000000009        2.4659332934761404     
   20.800000000000001        82.400000000000006        2.5320192492255318     
   20.800000000000001        83.200000000000003        2.4728388366795078     
   20.800000000000001        84.000000000000000        2.4743798799768428     
   20.800000000000001        84.800000000000011        2.5397981800075984     
   20.800000000000001        85.600000000000009        2.4721044118150144     
   20.800000000000001        86.400000000000006        2.5429590635750792     
   20.800000000000001        87.200000000000003        2.4724940258556694     
   20.800000000000001        88.000000000000000        2.5447551917513094     
   20.800000000000001        88.800000000000011        2.4766401029755523     
   20.800000000000001        89.600000000000009        2.5462635616572906     
   20.800000000000001        90.400000000000006        2.4774152992248708     
   20.800000000000001        91.200000000000003        2.5392612414835227     
   20.800000000000001        92.000000000000000        2.5383781140796904     
   20.800000000000001        92.800000000000011        2.4781489611560108     
   20.800000000000001        93.600000000000009        2.5386786329351398     
   20.800000000000001        94.400000000000006        2.5383223996549242     
   20.800000000000001        95.200000000000003        2.4775689376749090     
   20.800000000000001        96.000000000000000        2.5496740331049716     
   20.800000000000001        96.800000000000011        2.4855759112276443     
   20.800000000000001        97.600000000000009        2.5486499503425906     
   20.800000000000001        98.400000000000006        2.4741840619055231     
   20.800000000000001        99.200000000000003        2.5407780085395224     
   20.800000000000001        100.00000000000000        2.4727245200681232     
   20.800000000000001        100.80000000000001        2.5401905415832471     
   20.800000000000001        101.60000000000001        2.5377351470530507     
   20.800000000000001        102.40000000000001        2.4728277948242741     

   21.600000000000001       0.80000000000000004        2.5333095320623604     
   21.600000000000001        1.6000000000000001        2.4638155554482979     
   21.600000000000001        2.4000000000000004        2.5319300580078572     
   21.600000000000001        3.2000000000000002        2.5257987857857991     
   21.600000000000001        4.0000000000000000        2.5211880988190276     
   21.600000000000001        4.8000000000000007        2.5231091467270987     
   21.600000000000001        5.6000000000000005        2.5188987117226875     
   21.600000000000001        6.4000000000000004        2.5088052804786574     
   21.600000000000001        7.2000000000000002        2.5206064209166579     
   21.600000000000001        8.0000000000000000        2.4646200405672367     
   21.600000000000001        8.8000000000000007        2.4595766793796305     
   21.600000000000001        9.6000000000000014        2.5247813098254204     
   21.600000000000001        10.400000000000000        2.4553486083977489     
   21.600000000000001        11.200000000000001        2.5244517080912807     
   21.600000000000001        12.000000000000000        2.5273695208971949     
   21.600000000000001        12.800000000000001        2.4634757895660768     
   21.600000000000001        13.600000000000001        2.5243411280135986     
   21.600000000000001        14.400000000000000        2.5200874472463886     
   21.600000000000001        15.200000000000001        2.4552921836308150     
   21.600000000000001        16.000000000000000        2.5202059110081150     
   21.600000000000001        16.800000000000001        2.5158740445094825     
   21.600000000000001        17.600000000000001        2.5113324944885842     
   21.600000000000001        18.400000000000002        2.5153113113425327     
   21.600000000000001        19.200000000000003        2.4545904179886255     
   21.600000000000001        20.000000000000000        2.5235776243179551     
   21.600000000000001        20.800000000000001        2.4536130252147701     
   21.600000000000001        21.600000000000001        2.5282623084689364     
   21.600000000000001        22.400000000000002        2.4621829480225896     
   21.600000000000001        23.200000000000003        2.5266924705386944     
   21.600000000000001        24.000000000000000        2.4520654075769168     
   21.600000000000001        24.800000000000001        2.5264607157952907     
   21.600000000000001        25.600000000000001        2.4705818436892995     
   21.600000000000001        26.400000000000002        2.4659996894673695     
   21.600000000000001        27.200000000000003        2.5139789899070744     
   21.600000000000001        28.000000000000000        2.5129804594298895     
   21.600000000000001        28.800000000000001        2.4481609795079220     
   21.600000000000001        29.600000000000001        2.5137868119885840     
   21.600000000000001        30.400000000000002        2.4607979107446618     
   21.600000000000001        31.200000000000003        2.4604596966432193     
   21.600000000000001        32.000000000000000        2.5171034772372418     
   21.600000000000001        32.800000000000004        2.5167680045432093     
   21.600000000000001        33.600000000000001        2.4508690076830431     
   21.600000000000001        34.399999999999999        2.5195489634527282     
   21.600000000000001        35.200000000000003        2.4518756660139327     
   21.600000000000001        36.000000000000000        2.5127056040526035     
   21.600000000000001        36.800000000000004        2.5086016336624910     
   21.600000000000001        37.600000000000001        2.4474258372323043     
   21.600000000000001        38.400000000000006        2.5163342848528223     
   21.600000000000001        39.200000000000003        2.5201162245404487     
   21.600000000000001        40.000000000000000        2.4575823550693552     
   21.600000000000001        40.800000000000004        2.5207231958778498     
   21.600000000000001        41.600000000000001        2.4517598937703546     
   21.600000000000001        42.400000000000006        2.5207619751754482     
   21.600000000000001        43.200000000000003        2.4512595635369183     
   21.600000000000001        44.000000000000000        2.5207777440790076     
   21.600000000000001        44.800000000000004        2.4609121941857004     
   21.600000000000001        45.600000000000001        2.4610838854246979     
   21.600000000000001        46.400000000000006        2.5198473521132261     
   21.600000000000001        47.200000000000003        2.4569594403238932     
   21.600000000000001        48.000000000000000        2.4561079696390715     
   21.600000000000001        48.800000000000004        2.5206383914250314     
   21.600000000000001        49.600000000000001        2.4513356601922727     
   21.600000000000001        50.400000000000006        2.5205613382827763     
   21.600000000000001        51.200000000000003        2.4556058493306661     
   21.600000000000001        52.000000000000000        2.5239290572705340     
   21.600000000000001        52.800000000000004        2.4553977155861832     
   21.600000000000001        53.600000000000001        2.4564394613529141     
   21.600000000000001        54.400000000000006        2.5205286200785832     
   21.600000000000001        55.200000000000003        2.4512177830403221     
   21.600000000000001        56.000000000000000        2.5205261298633630     
   21.600000000000001        56.800000000000004        2.4532034988816482     
   21.600000000000001        57.600000000000001        2.5219870686432815     
   21.600000000000001        58.400000000000006        2.4563647851125765     
   21.600000000000001        59.200000000000003        2.4609336301322253     
   21.600000000000001        60.000000000000000        2.4610502342546621     
   21.600000000000001        60.800000000000004        2.5302258856606095     
   21.600000000000001        61.600000000000001        2.4553898633245339     
   21.600000000000001        62.400000000000006        2.5227421838031683     
   21.600000000000001        63.200000000000003        2.4536024892802586     
   21.600000000000001        64.000000000000000        2.5226336172562407     
   21.600000000000001        64.799999999999997        2.4485219243970837     
   21.600000000000001        65.600000000000009        2.5190853825878530     
   21.600000000000001        66.400000000000006        2.4570920007986476     
   21.600000000000001        67.200000000000003        2.5274722968284173     
   21.600000000000001        68.000000000000000        2.4579593959246613     
   21.600000000000001        68.799999999999997        2.4632495527556286     
   21.600000000000001        69.600000000000009        2.4542969281026972     
   21.600000000000001        70.400000000000006        2.5183158029978898     
   21.600000000000001        71.200000000000003        2.4537459389337619     
   21.600000000000001        72.000000000000000        2.5247891914887948     
   21.600000000000001        72.799999999999997        2.4600794474853847     
   21.600000000000001        73.600000000000009        2.5350095034359383     
   21.600000000000001        74.400000000000006        2.4695785945920963     
   21.600000000000001        75.200000000000003        2.5354024521428205     
   21.600000000000001        76.000000000000000        2.4536216608343606     
   21.600000000000001        76.800000000000011        2.5233768046017615     
   21.600000000000001        77.600000000000009        2.4685409425206744     
   21.600000000000001        78.400000000000006        2.4741161711197526     
   21.600000000000001        79.200000000000003        2.4602688792766139     
   21.600000000000001        80.000000000000000        2.5268461895837904     
   21.600000000000001        80.800000000000011        2.4678012308395263     
   21.600000000000001        81.600000000000009        2.5384370608489752     
   21.600000000000001        82.400000000000006        2.4616943741762514     
   21.600000000000001        83.200000000000003        2.5280941055864781     
   21.600000000000001        84.000000000000000        2.5387303346506118     
   21.600000000000001        84.800000000000011        2.4745887978014505     
   21.600000000000001        85.600000000000009        2.5409407016008188     
   21.600000000000001        86.400000000000006        2.4728483498064482     
   21.600000000000001        87.200000000000003        2.5432108038558576     
   21.600000000000001        88.000000000000000        2.4792915836552480     
   21.600000000000001        88.800000000000011        2.5493160647307902     
   21.600000000000001        89.600000000000009        2.4759191344059492     
   21.600000000000001        90.400000000000006        2.5460450755958619     
   21.600000000000001        91.200000000000003        2.4734209233606124     
   21.600000000000001        92.000000000000000        2.5471799470830794     
   21.600000000000001        92.800000000000011        2.4820186569447373     
   21.600000000000001        93.600000000000009        2.5389581034277873     
   21.600000000000001        94.400000000000006        2.4688167079014822     
   21.600000000000001        95.200000000000003        2.5512983304344661     
   21.600000000000001        96.000000000000000        2.4896527617228221     
   21.600000000000001        96.800000000000011        2.4937912609440422     
   21.600000000000001        97.600000000000009        2.4834550458909823     
   21.600000000000001        98.400000000000006        2.5431809240808483     
   21.600000000000001        99.200000000000003        2.4777889986224975     
   21.600000000000001        100.00000000000000        2.5447767229194107     
   21.600000000000001        100.80000000000001        2.4701540049662953     
   21.600000000000001        101.60000000000001        2.4679895604909721     
   21.600000000000001        102.40000000000001        2.5349886481695707     

   22.400000000000002       0.80000000000000004        2.4643417960743665     
   22.400000000000002        1.6000000000000001        2.5329345252665747     
   22.400000000000002        2.4000000000000004        2.4618137534665059     
   22.400000000000002        3.2000000000000002        2.4513222846088447     
   22.400000000000002        4.0000000000000000        2.5114358043167027     
   22.400000000000002        4.8000000000000007        2.4468297753501669     
   22.400000000000002        5.6000000000000005        2.4536400559217943     
   22.400000000000002        6.4000000000000004        2.5170738637073575     
   22.400000000000002        7.2000000000000002        2.4555618637140357     
   22.400000000000002        8.0000000000000000        2.4596652770531966     
   22.400000000000002        8.8000000000000007        2.5202630356624658     
   22.400000000000002        9.6000000000000014        2.4508778741575727     
   22.400000000000002        10.400000000000000        2.5247970881762898     
   22.400000000000002        11.200000000000001        2.4599682297505931     
   22.400000000000002        12.000000000000000        2.4586743402027427     
   22.400000000000002        12.800000000000001        2.5188887713845576     
   22.400000000000002        13.600000000000001        2.4454244890224053     
   22.400000000000002        14.400000000000000        2.5205688998372446     
   22.400000000000002        15.200000000000001        2.4549843138470115     
   22.400000000000002        16.000000000000000        2.5205240260669468     
   22.400000000000002        16.800000000000001        2.4510607188556581     
   22.400000000000002        17.600000000000001        2.4509791708803346     
   22.400000000000002        18.400000000000002        2.5150960654013699     
   22.400000000000002        19.200000000000003        2.5197743173110698     
   22.400000000000002        20.000000000000000        2.4594961630094065     
   22.400000000000002        20.800000000000001        2.4593144627400720     
   22.400000000000002        21.600000000000001        2.5232665924187110     
   22.400000000000002        22.400000000000002        2.4577895512585006     
   22.400000000000002        23.200000000000003        2.4582993750748865     
   22.400000000000002        24.000000000000000        2.5233757212063526     
   22.400000000000002        24.800000000000001        2.4575905735675527     
   22.400000000000002        25.600000000000001        2.4706664722410006     
   22.400000000000002        26.400000000000002        2.4657551883942324     
   22.400000000000002        27.200000000000003        2.5189215231932982     
   22.400000000000002        28.000000000000000        2.4535263865213932     
   22.400000000000002        28.800000000000001        2.5214806261414715     
   22.400000000000002        29.600000000000001        2.5213325864096139     
   22.400000000000002        30.400000000000002        2.4653404012739100     
   22.400000000000002        31.200000000000003        2.5301290600003945     
   22.400000000000002        32.000000000000000        2.4568496007067799     
   22.400000000000002        32.800000000000004        2.4556410963551549     
   22.400000000000002        33.600000000000001        2.5204203767539868     
   22.400000000000002        34.399999999999999        2.4510978284454490     
   22.400000000000002        35.200000000000003        2.5207684671832897     
   22.400000000000002        36.000000000000000        2.4475171594307854     
   22.400000000000002        36.800000000000004        2.5086231130135936     
   22.400000000000002        37.600000000000001        2.5125542828404841     
   22.400000000000002        38.400000000000006        2.4522666410843690     
   22.400000000000002        39.200000000000003        2.4561560479060378     
   22.400000000000002        40.000000000000000        2.4517350112792142     
   22.400000000000002        40.800000000000004        2.5145643743748658     
   22.400000000000002        41.600000000000001        2.4519236342653805     
   22.400000000000002        42.400000000000006        2.5211872031415163     
   22.400000000000002        43.200000000000003        2.4502171041997656     
   22.400000000000002        44.000000000000000        2.5205223786072852     
   22.400000000000002        44.800000000000004        2.4558759373625376     
   22.400000000000002        45.600000000000001        2.5250411823132288     
   22.400000000000002        46.400000000000006        2.4560140769561474     
   22.400000000000002        47.200000000000003        2.5297969816713057     
   22.400000000000002        48.000000000000000        2.4559175788910386     
   22.400000000000002        48.800000000000004        2.5206467830718000     
   22.400000000000002        49.600000000000001        2.4516131326377990     
   22.400000000000002        50.400000000000006        2.5211730176437608     
   22.400000000000002        51.200000000000003        2.4602482382224560     
   22.400000000000002        52.000000000000000        2.4602113357867150     
   22.400000000000002        52.800000000000004        2.5160782912207300     
   22.400000000000002        53.600000000000001        2.5161401934339231     
   22.400000000000002        54.400000000000006        2.4514592388626770     
   22.400000000000002        55.200000000000003        2.5221948302075390     
   22.400000000000002        56.000000000000000        2.4519947598120089     
   22.400000000000002        56.800000000000004        2.5212792106462740     
   22.400000000000002        57.600000000000001        2.4528453679476083     
   22.400000000000002        58.400000000000006        2.5206337677013462     
   22.400000000000002        59.200000000000003        2.5210808377585594     
   22.400000000000002        60.000000000000000        2.5219756833737401     
   22.400000000000002        60.800000000000004        2.4488432226761949     
   22.400000000000002        61.600000000000001        2.5181040676645514     
   22.400000000000002        62.400000000000006        2.4535844120737069     
   22.400000000000002        63.200000000000003        2.5227501876428251     
   22.400000000000002        64.000000000000000        2.4579244932120257     
   22.400000000000002        64.799999999999997        2.5180494677649876     
   22.400000000000002        65.600000000000009        2.5150121776431926     
   22.400000000000002        66.400000000000006        2.4618599028671668     
   22.400000000000002        67.200000000000003        2.4617682501129434     
   22.400000000000002        68.000000000000000        2.5182633532340168     
   22.400000000000002        68.799999999999997        2.5146365369778150     
   22.400000000000002        69.600000000000009        2.5148347125123367     
   22.400000000000002        70.400000000000006        2.5188077501852675     
   22.400000000000002        71.200000000000003        2.4500539350960597     
   22.400000000000002        72.000000000000000        2.5196674488626409     
   22.400000000000002        72.799999999999997        2.4546941598316940     
   22.400000000000002        73.600000000000009        2.5245468418484336     
   22.400000000000002        74.400000000000006        2.4642208942953547     
   22.400000000000002        75.200000000000003        2.4603171279608897     
   22.400000000000002        76.000000000000000        2.5205534727913754     
   22.400000000000002        76.800000000000011        2.4620239995006412     
   22.400000000000002        77.600000000000009        2.5366003252767988     
   22.400000000000002        78.400000000000006        2.4685759377831031     
   22.400000000000002        79.200000000000003        2.5385902111449958     
   22.400000000000002        80.000000000000000        2.4701161133277840     
   22.400000000000002        80.800000000000011        2.5364851671866191     
   22.400000000000002        81.600000000000009        2.4637029798851833     
   22.400000000000002        82.400000000000006        2.5255602278302214     
   22.400000000000002        83.200000000000003        2.5228914072366724     
   22.400000000000002        84.000000000000000        2.4720859228738288     
   22.400000000000002        84.800000000000011        2.4738689467164523     
   22.400000000000002        85.600000000000009        2.5353728227348782     
   22.400000000000002        86.400000000000006        2.4711599194516958     
   22.400000000000002        87.200000000000003        2.5426840221507838     
   22.400000000000002        88.000000000000000        2.4828698430490030     
   22.400000000000002        88.800000000000011        2.4803935738253298     
   22.400000000000002        89.600000000000009        2.5403862971969526     
   22.400000000000002        90.400000000000006        2.4756755813495888     
   22.400000000000002        91.200000000000003        2.5471039270903724     
   22.400000000000002        92.000000000000000        2.4868678942887601     
   22.400000000000002        92.800000000000011        2.4865966232986061     
   22.400000000000002        93.600000000000009        2.5380072451230244     
   22.400000000000002        94.400000000000006        2.5342704322801977     
   22.400000000000002        95.200000000000003        2.4819753420754171     
   22.400000000000002        96.000000000000000        2.4901296472272585     
   22.400000000000002        96.800000000000011        2.5541996591066898     
   22.400000000000002        97.600000000000009        2.4794058722770775     
   22.400000000000002        98.400000000000006        2.5434459356702308     
   22.400000000000002        99.200000000000003        2.4813787975035333     
   22.400000000000002        100.00000000000000        2.4799369900634560     
   22.400000000000002        100.80000000000001        2.5342126981506152     
   22.400000000000002        101.60000000000001        2.5277179220575925     
   22.400000000000002        102.40000000000001        2.4609208832793397     

   23.200000000000003       0.80000000000000004        2.5290276827339260     
   23.200000000000003        1.6000000000000001        2.4631748535401856     
   23.200000000000003        2.4000000000000004        2.5300980403286570     
   23.200000000000003        3.2000000000000002        2.5266502289262265     
   23.200000000000003        4.0000000000000000        2.5190131273795688     
   23.200000000000003        4.8000000000000007        2.5237939527262028     
   23.200000000000003        5.6000000000000005        2.5254271774853230     
   23.200000000000003        6.4000000000000004        2.4559226568510204     
   23.200000000000003        7.2000000000000002        2.5243128655680493     
   23.200000000000003        8.0000000000000000        2.5197780932813578     
   23.200000000000003        8.8000000000000007        2.5152497016079902     
   23.200000000000003        9.6000000000000014        2.5237410423820110     
   23.200000000000003        10.400000000000000        2.4637706717762562     
   23.200000000000003        11.200000000000001        2.5332737946415587     
   23.200000000000003        12.000000000000000        2.4598831668091963     
   23.200000000000003        12.800000000000001        2.5202062142371173     
   23.200000000000003        13.600000000000001        2.5204794249373483     
   23.200000000000003        14.400000000000000        2.4564693354850102     
   23.200000000000003        15.200000000000001        2.5252406705048163     
   23.200000000000003        16.000000000000000        2.4554819752250339     
   23.200000000000003        16.800000000000001        2.5198464578965249     
   23.200000000000003        17.600000000000001        2.5200494444946062     
   23.200000000000003        18.400000000000002        2.4596576296755295     
   23.200000000000003        19.200000000000003        2.4598276573153277     
   23.200000000000003        20.000000000000000        2.5193014131582228     
   23.200000000000003        20.800000000000001        2.5112868287112167     
   23.200000000000003        21.600000000000001        2.4507728237592827     
   23.200000000000003        22.400000000000002        2.5192606539837068     
   23.200000000000003        23.200000000000003        2.5191411056573472     
   23.200000000000003        24.000000000000000        2.4570979295652142     
   23.200000000000003        24.800000000000001        2.5228293254967613     
   23.200000000000003        25.600000000000001        2.5228697149314336     
   23.200000000000003        26.400000000000002        2.4577009325563224     
   23.200000000000003        27.200000000000003        2.5172472717545444     
   23.200000000000003        28.000000000000000        2.4522527960243132     
   23.200000000000003        28.800000000000001        2.4566317475553832     
   23.200000000000003        29.600000000000001        2.4566139849672237     
   23.200000000000003        30.400000000000002        2.4602962093443073     
   23.200000000000003        31.200000000000003        2.4523724675419358     
   23.200000000000003        32.000000000000000        2.5210368886754186     
   23.200000000000003        32.800000000000004        2.4551834358562177     
   23.200000000000003        33.600000000000001        2.5215878553664526     
   23.200000000000003        34.399999999999999        2.4523596288916685     
   23.200000000000003        35.200000000000003        2.5164003545846123     
   23.200000000000003        36.000000000000000        2.4457722879364576     
   23.200000000000003        36.800000000000004        2.5172732122232304     
   23.200000000000003        37.600000000000001        2.4475235721243629     
   23.200000000000003        38.400000000000006        2.5207679314456453     
   23.200000000000003        39.200000000000003        2.5206286416170967     
   23.200000000000003        40.000000000000000        2.5167351176596182     
   23.200000000000003        40.800000000000004        2.5162735223976593     
   23.200000000000003        41.600000000000001        2.4519543044364824     
   23.200000000000003        42.400000000000006        2.5212105373566995     
   23.200000000000003        43.200000000000003        2.4514577882221062     
   23.200000000000003        44.000000000000000        2.5205341721177774     
   23.200000000000003        44.800000000000004        2.4510383305114822     
   23.200000000000003        45.600000000000001        2.5201999847457324     
   23.200000000000003        46.400000000000006        2.4598929126254268     
   23.200000000000003        47.200000000000003        2.4600071714350498     
   23.200000000000003        48.000000000000000        2.5207177144230122     
   23.200000000000003        48.800000000000004        2.4514979418709921     
   23.200000000000003        49.600000000000001        2.5207527827595650     
   23.200000000000003        50.400000000000006        2.4508765539260691     
   23.200000000000003        51.200000000000003        2.5262150351778017     
   23.200000000000003        52.000000000000000        2.4556041513980440     
   23.200000000000003        52.800000000000004        2.5167757580606254     
   23.200000000000003        53.600000000000001        2.4467797143490295     
   23.200000000000003        54.400000000000006        2.5210310685487181     
   23.200000000000003        55.200000000000003        2.4498786929387921     
   23.200000000000003        56.000000000000000        2.5212161245013007     
   23.200000000000003        56.800000000000004        2.4560047487837751     
   23.200000000000003        57.600000000000001        2.5263463634030701     
   23.200000000000003        58.400000000000006        2.4527389719023702     
   23.200000000000003        59.200000000000003        2.4576160021991029     
   23.200000000000003        60.000000000000000        2.4620459376666979     
   23.200000000000003        60.800000000000004        2.5227866388670854     
   23.200000000000003        61.600000000000001        2.5183599730104769     
   23.200000000000003        62.400000000000006        2.4487564214948643     
   23.200000000000003        63.200000000000003        2.5172375799634046     
   23.200000000000003        64.000000000000000        2.4623541288342397     
   23.200000000000003        64.799999999999997        2.4580431746478610     
   23.200000000000003        65.600000000000009        2.5185039784628342     
   23.200000000000003        66.400000000000006        2.4577785152503240     
   23.200000000000003        67.200000000000003        2.5271395746912622     
   23.200000000000003        68.000000000000000        2.4524523256888804     
   23.200000000000003        68.799999999999997        2.5146640826009174     
   23.200000000000003        69.600000000000009        2.4561317704307881     
   23.200000000000003        70.400000000000006        2.4584283326212661     
   23.200000000000003        71.200000000000003        2.5144304641691475     
   23.200000000000003        72.000000000000000        2.5153235543513017     
   23.200000000000003        72.799999999999997        2.4542858116796742     
   23.200000000000003        73.600000000000009        2.5243253066891658     
   23.200000000000003        74.400000000000006        2.4558842785576385     
   23.200000000000003        75.200000000000003        2.5166913188995048     
   23.200000000000003        76.000000000000000        2.5180875951085393     
   23.200000000000003        76.800000000000011        2.4610175903720153     
   23.200000000000003        77.600000000000009        2.4580827762986566     
   23.200000000000003        78.400000000000006        2.5236362193379334     
   23.200000000000003        79.200000000000003        2.4679651430816962     
   23.200000000000003        80.000000000000000        2.4740367934730920     
   23.200000000000003        80.800000000000011        2.4663473631693145     
   23.200000000000003        81.600000000000009        2.5323061921056307     
   23.200000000000003        82.400000000000006        2.4592638588482787     
   23.200000000000003        83.200000000000003        2.5303331500538584     
   23.200000000000003        84.000000000000000        2.4711930674563289     
   23.200000000000003        84.800000000000011        2.5330309809145395     
   23.200000000000003        85.600000000000009        2.5305777954381039     
   23.200000000000003        86.400000000000006        2.4753939006378305     
   23.200000000000003        87.200000000000003        2.5456882273602535     
   23.200000000000003        88.000000000000000        2.4775665569516709     
   23.200000000000003        88.800000000000011        2.5431431332879932     
   23.200000000000003        89.600000000000009        2.5404883256014057     
   23.200000000000003        90.400000000000006        2.4766762965976032     
   23.200000000000003        91.200000000000003        2.5465549951281163     
   23.200000000000003        92.000000000000000        2.4821162317667369     
   23.200000000000003        92.800000000000011        2.5508699353684370     
   23.200000000000003        93.600000000000009        2.4745903775155420     
   23.200000000000003        94.400000000000006        2.5339362108878527     
   23.200000000000003        95.200000000000003        2.5422422455186990     
   23.200000000000003        96.000000000000000        2.4808712356545941     
   23.200000000000003        96.800000000000011        2.5449838587112450     
   23.200000000000003        97.600000000000009        2.4745953481646414     
   23.200000000000003        98.400000000000006        2.5428121854724921     
   23.200000000000003        99.200000000000003        2.4766744473627762     
   23.200000000000003        100.00000000000000        2.5442062651129276     
   23.200000000000003        100.80000000000001        2.4687871715566403     
   23.200000000000003        101.60000000000001        2.5287903415692248     
   23.200000000000003        102.40000000000001        2.5218412970198316     

   24.000000000000000       0.80000000000000004        2.4599943545100840     
   24.000000000000000        1.6000000000000001        2.5316513509134397     
   24.000000000000000        2.4000000000000004        2.4601618506775429     
   24.000000000000000        3.2000000000000002        2.4579480488691767     
   24.000000000000000        4.0000000000000000        2.4590873841814371     
   24.000000000000000        4.8000000000000007        2.4582059412591866     
   24.000000000000000        5.6000000000000005        2.4559325105102459     
   24.000000000000000        6.4000000000000004        2.5249831278507147     
   24.000000000000000        7.2000000000000002        2.4551106722661236     
   24.000000000000000        8.0000000000000000        2.4546730967870283     
   24.000000000000000        8.8000000000000007        2.4543073503122521     
   24.000000000000000        9.6000000000000014        2.4629058839658549     
   24.000000000000000        10.400000000000000        2.4719326909327832     
   24.000000000000000        11.200000000000001        2.4636131527649963     
   24.000000000000000        12.000000000000000        2.5237828020686877     
   24.000000000000000        12.800000000000001        2.4554594018342391     
   24.000000000000000        13.600000000000001        2.4501240825149444     
   24.000000000000000        14.400000000000000        2.5211462832698817     
   24.000000000000000        15.200000000000001        2.4559762914239220     
   24.000000000000000        16.000000000000000        2.5248750248472764     
   24.000000000000000        16.800000000000001        2.4553705243166357     
   24.000000000000000        17.600000000000001        2.5244359315047276     
   24.000000000000000        18.400000000000002        2.4599191581647322     
   24.000000000000000        19.200000000000003        2.5278513946645211     
   24.000000000000000        20.000000000000000        2.4506975168107270     
   24.000000000000000        20.800000000000001        2.5158496347624504     
   24.000000000000000        21.600000000000001        2.5202901789550429     
   24.000000000000000        22.400000000000002        2.4498303609566330     
   24.000000000000000        23.200000000000003        2.5230970032802880     
   24.000000000000000        24.000000000000000        2.4669513138911903     
   24.000000000000000        24.800000000000001        2.4579412004267729     
   24.000000000000000        25.600000000000001        2.5182854934498868     
   24.000000000000000        26.400000000000002        2.4534793718073491     
   24.000000000000000        27.200000000000003        2.5166770322643974     
   24.000000000000000        28.000000000000000        2.5178990380715898     
   24.000000000000000        28.800000000000001        2.5238082225018510     
   24.000000000000000        29.600000000000001        2.5223211041550280     
   24.000000000000000        30.400000000000002        2.5219035572930939     
   24.000000000000000        31.200000000000003        2.5175836695478946     
   24.000000000000000        32.000000000000000        2.5176184342687273     
   24.000000000000000        32.800000000000004        2.4538284951700118     
   24.000000000000000        33.600000000000001        2.5216082791173178     
   24.000000000000000        34.399999999999999        2.4523162850699722     
   24.000000000000000        35.200000000000003        2.5165771654870466     
   24.000000000000000        36.000000000000000        2.5184157226709973     
   24.000000000000000        36.800000000000004        2.4522911683368331     
   24.000000000000000        37.600000000000001        2.5202640559759284     
   24.000000000000000        38.400000000000006        2.4516487257192705     
   24.000000000000000        39.200000000000003        2.4512419498985496     
   24.000000000000000        40.000000000000000        2.4515025915874604     
   24.000000000000000        40.800000000000004        2.4515079172534286     
   24.000000000000000        41.600000000000001        2.5205677289920199     
   24.000000000000000        42.400000000000006        2.4516821994555626     
   24.000000000000000        43.200000000000003        2.5224402454711958     
   24.000000000000000        44.000000000000000        2.4511365747256622     
   24.000000000000000        44.800000000000004        2.5203215948248325     
   24.000000000000000        45.600000000000001        2.4509727526395664     
   24.000000000000000        46.400000000000006        2.5252341977434005     
   24.000000000000000        47.200000000000003        2.4555721757405924     
   24.000000000000000        48.000000000000000        2.5216094807900991     
   24.000000000000000        48.800000000000004        2.4514573429122177     
   24.000000000000000        49.600000000000001        2.5204384150070855     
   24.000000000000000        50.400000000000006        2.4520733809104196     
   24.000000000000000        51.200000000000003        2.5207787925119396     
   24.000000000000000        52.000000000000000        2.4473025014250509     
   24.000000000000000        52.800000000000004        2.5183372059056981     
   24.000000000000000        53.600000000000001        2.4517176734543091     
   24.000000000000000        54.400000000000006        2.5212308095028528     
   24.000000000000000        55.200000000000003        2.4517216166322342     
   24.000000000000000        56.000000000000000        2.5220165201749629     
   24.000000000000000        56.800000000000004        2.4614161975419697     
   24.000000000000000        57.600000000000001        2.4614951502311122     
   24.000000000000000        58.400000000000006        2.5219024490636701     
   24.000000000000000        59.200000000000003        2.5266449386045107     
   24.000000000000000        60.000000000000000        2.4615857874808769     
   24.000000000000000        60.800000000000004        2.4623321327882945     
   24.000000000000000        61.600000000000001        2.4581907554074909     
   24.000000000000000        62.400000000000006        2.5141716079017336     
   24.000000000000000        63.200000000000003        2.5142761271866347     
   24.000000000000000        64.000000000000000        2.4577992853223041     
   24.000000000000000        64.799999999999997        2.5276479411158035     
   24.000000000000000        65.600000000000009        2.4540400520330308     
   24.000000000000000        66.400000000000006        2.5225342277161724     
   24.000000000000000        67.200000000000003        2.4543229239671875     
   24.000000000000000        68.000000000000000        2.5266374824344262     
   24.000000000000000        68.799999999999997        2.4588434966455583     
   24.000000000000000        69.600000000000009        2.5214781444005312     
   24.000000000000000        70.400000000000006        2.4503912386029683     
   24.000000000000000        71.200000000000003        2.5101281505785438     
   24.000000000000000        72.000000000000000        2.4454349022419306     
   24.000000000000000        72.799999999999997        2.5239083794407158     
   24.000000000000000        73.600000000000009        2.4558489177147242     
   24.000000000000000        74.400000000000006        2.5203182971323121     
   24.000000000000000        75.200000000000003        2.5162209541030269     
   24.000000000000000        76.000000000000000        2.4517737838891591     
   24.000000000000000        76.800000000000011        2.5256398843228594     
   24.000000000000000        77.600000000000009        2.5217868266630177     
   24.000000000000000        78.400000000000006        2.5223027079335600     
   24.000000000000000        79.200000000000003        2.4588016476673404     
   24.000000000000000        80.000000000000000        2.5225455157996559     
   24.000000000000000        80.800000000000011        2.5248152100065822     
   24.000000000000000        81.600000000000009        2.4576567966922598     
   24.000000000000000        82.400000000000006        2.5278476303979467     
   24.000000000000000        83.200000000000003        2.4631362880200416     
   24.000000000000000        84.000000000000000        2.5351912755140984     
   24.000000000000000        84.800000000000011        2.4654157398741146     
   24.000000000000000        85.600000000000009        2.5380210978611184     
   24.000000000000000        86.400000000000006        2.4741338746114701     
   24.000000000000000        87.200000000000003        2.4764381292579829     
   24.000000000000000        88.000000000000000        2.5416592677819541     
   24.000000000000000        88.800000000000011        2.4780496956280618     
   24.000000000000000        89.600000000000009        2.4789738042994482     
   24.000000000000000        90.400000000000006        2.5451491035818976     
   24.000000000000000        91.200000000000003        2.4811366684474900     
   24.000000000000000        92.000000000000000        2.5510067764902700     
   24.000000000000000        92.800000000000011        2.4773998715359702     
   24.000000000000000        93.600000000000009        2.5467841019676527     
   24.000000000000000        94.400000000000006        2.4727228969882153     
   24.000000000000000        95.200000000000003        2.5420183307002282     
   24.000000000000000        96.000000000000000        2.4766915340240923     
   24.000000000000000        96.800000000000011        2.5444228458773033     
   24.000000000000000        97.600000000000009        2.4739807150645392     
   24.000000000000000        98.400000000000006        2.5426950967319004     
   24.000000000000000        99.200000000000003        2.4721794944117299     
   24.000000000000000        100.00000000000000        2.5389500552775930     
   24.000000000000000        100.80000000000001        2.4796837632403967     
   24.000000000000000        101.60000000000001        2.4757748619637372     
   24.000000000000000        102.40000000000001        2.5300814876295683     

   24.800000000000001       0.80000000000000004        2.5319936379436325     
   24.800000000000001        1.6000000000000001        2.4609050061068904     
   24.800000000000001        2.4000000000000004        2.5285450724657932     
   24.800000000000001        3.2000000000000002        2.5282469649421881     
   24.800000000000001        4.0000000000000000        2.5264970484469300     
   24.800000000000001        4.8000000000000007        2.5256017258957262     
   24.800000000000001        5.6000000000000005        2.5247666450298758     
   24.800000000000001        6.4000000000000004        2.4550771213718052     
   24.800000000000001        7.2000000000000002        2.5245353275634845     
   24.800000000000001        8.0000000000000000        2.5237031403389860     
   24.800000000000001        8.8000000000000007        2.5197553808437299     
   24.800000000000001        9.6000000000000014        2.5233672035879620     
   24.800000000000001        10.400000000000000        2.4676474124706043     
   24.800000000000001        11.200000000000001        2.5326984345636863     
   24.800000000000001        12.000000000000000        2.4537371067785934     
   24.800000000000001        12.800000000000001        2.5207809785386566     
   24.800000000000001        13.600000000000001        2.5124858967135228     
   24.800000000000001        14.400000000000000        2.5161875628290873     
   24.800000000000001        15.200000000000001        2.4550785695270876     
   24.800000000000001        16.000000000000000        2.5241378194516000     
   24.800000000000001        16.800000000000001        2.4640424215743550     
   24.800000000000001        17.600000000000001        2.4640279315674865     
   24.800000000000001        18.400000000000002        2.5236720335303762     
   24.800000000000001        19.200000000000003        2.4558220262540207     
   24.800000000000001        20.000000000000000        2.5238570936046685     
   24.800000000000001        20.800000000000001        2.4588358838310413     
   24.800000000000001        21.600000000000001        2.4587192629108321     
   24.800000000000001        22.400000000000002        2.5236260554371253     
   24.800000000000001        23.200000000000003        2.4583936522513468     
   24.800000000000001        24.000000000000000        2.4627363076103115     
   24.800000000000001        24.800000000000001        2.5271645640755609     
   24.800000000000001        25.600000000000001        2.4527209152708056     
   24.800000000000001        26.400000000000002        2.5225605628409840     
   24.800000000000001        27.200000000000003        2.4576213191770879     
   24.800000000000001        28.000000000000000        2.4612195281870117     
   24.800000000000001        28.800000000000001        2.4572486018030362     
   24.800000000000001        29.600000000000001        2.4530785022409347     
   24.800000000000001        30.400000000000002        2.4529999430356542     
   24.800000000000001        31.200000000000003        2.4529314897919972     
   24.800000000000001        32.000000000000000        2.4510212821836390     
   24.800000000000001        32.800000000000004        2.5206496161067298     
   24.800000000000001        33.600000000000001        2.4526490410168864     
   24.800000000000001        34.399999999999999        2.5250927255857092     
   24.800000000000001        35.200000000000003        2.4606159468652415     
   24.800000000000001        36.000000000000000        2.4567089387051091     
   24.800000000000001        36.800000000000004        2.5213941611799831     
   24.800000000000001        37.600000000000001        2.4521962382277889     
   24.800000000000001        38.400000000000006        2.5213377133385122     
   24.800000000000001        39.200000000000003        2.5210082412474146     
   24.800000000000001        40.000000000000000        2.5212278967221486     
   24.800000000000001        40.800000000000004        2.5207988823530783     
   24.800000000000001        41.600000000000001        2.4518062589654543     
   24.800000000000001        42.400000000000006        2.5206221834663327     
   24.800000000000001        43.200000000000003        2.4511046182406795     
   24.800000000000001        44.000000000000000        2.5197522845322564     
   24.800000000000001        44.800000000000004        2.4510456574971959     
   24.800000000000001        45.600000000000001        2.5204644104104279     
   24.800000000000001        46.400000000000006        2.4465974189610158     
   24.800000000000001        47.200000000000003        2.5161495392939837     
   24.800000000000001        48.000000000000000        2.4513635083282814     
   24.800000000000001        48.800000000000004        2.5205846965173224     
   24.800000000000001        49.600000000000001        2.4555939292408704     
   24.800000000000001        50.400000000000006        2.5248612802423906     
   24.800000000000001        51.200000000000003        2.4516935637986550     
   24.800000000000001        52.000000000000000        2.5169046831487121     
   24.800000000000001        52.800000000000004        2.5168373270033721     
   24.800000000000001        53.600000000000001        2.4514129276257370     
   24.800000000000001        54.400000000000006        2.5259657910205204     
   24.800000000000001        55.200000000000003        2.4568198190284103     
   24.800000000000001        56.000000000000000        2.5174951320218502     
   24.800000000000001        56.800000000000004        2.4483269441152449     
   24.800000000000001        57.600000000000001        2.5222070475026817     
   24.800000000000001        58.400000000000006        2.4576606075838971     
   24.800000000000001        59.200000000000003        2.4578509154720551     
   24.800000000000001        60.000000000000000        2.5182967853239986     
   24.800000000000001        60.800000000000004        2.5232926018477388     
   24.800000000000001        61.600000000000001        2.4586620431609050     
   24.800000000000001        62.400000000000006        2.5148322960413205     
   24.800000000000001        63.200000000000003        2.4454489340017260     
   24.800000000000001        64.000000000000000        2.5234158992942777     
   24.800000000000001        64.799999999999997        2.4537807265171043     
   24.800000000000001        65.600000000000009        2.5228102004823256     
   24.800000000000001        66.400000000000006        2.4543877485056358     
   24.800000000000001        67.200000000000003        2.5232937178636496     
   24.800000000000001        68.000000000000000        2.4583700157417478     
   24.800000000000001        68.799999999999997        2.4522111354428837     
   24.800000000000001        69.600000000000009        2.5108376691119472     
   24.800000000000001        70.400000000000006        2.5106312823287671     
   24.800000000000001        71.200000000000003        2.5148681760278442     
   24.800000000000001        72.000000000000000        2.5191580407616070     
   24.800000000000001        72.799999999999997        2.4553359711346565     
   24.800000000000001        73.600000000000009        2.5231365114897448     
   24.800000000000001        74.400000000000006        2.4583900039356763     
   24.800000000000001        75.200000000000003        2.4596421631080463     
   24.800000000000001        76.000000000000000        2.5244290983096085     
   24.800000000000001        76.800000000000011        2.4602359513442624     
   24.800000000000001        77.600000000000009        2.4650424595907823     
   24.800000000000001        78.400000000000006        2.4611865634212404     
   24.800000000000001        79.200000000000003        2.5191418219352633     
   24.800000000000001        80.000000000000000        2.5150911993363687     
   24.800000000000001        80.800000000000011        2.4560592175641953     
   24.800000000000001        81.600000000000009        2.5257605346418912     
   24.800000000000001        82.400000000000006        2.5313706730267689     
   24.800000000000001        83.200000000000003        2.4723583234198592     
   24.800000000000001        84.000000000000000        2.5389262797192003     
   24.800000000000001        84.800000000000011        2.4707135591857083     
   24.800000000000001        85.600000000000009        2.4718458065866433     
   24.800000000000001        86.400000000000006        2.5379910527760985     
   24.800000000000001        87.200000000000003        2.5388234796088125     
   24.800000000000001        88.000000000000000        2.4706278169629212     
   24.800000000000001        88.800000000000011        2.5467585471860517     
   24.800000000000001        89.600000000000009        2.4778504667252572     
   24.800000000000001        90.400000000000006        2.5446059840115902     
   24.800000000000001        91.200000000000003        2.4806356589931000     
   24.800000000000001        92.000000000000000        2.4815311695860967     
   24.800000000000001        92.800000000000011        2.5466745307112935     
   24.800000000000001        93.600000000000009        2.4770907987173651     
   24.800000000000001        94.400000000000006        2.5471280036812085     
   24.800000000000001        95.200000000000003        2.4765814192059357     
   24.800000000000001        96.000000000000000        2.5501912759720500     
   24.800000000000001        96.800000000000011        2.4788611679464676     
   24.800000000000001        97.600000000000009        2.5417958201456528     
   24.800000000000001        98.400000000000006        2.4767799338026761     
   24.800000000000001        99.200000000000003        2.5450915235461906     
   24.800000000000001        100.00000000000000        2.4696842099093201     
   24.800000000000001        100.80000000000001        2.5408522462479617     
   24.800000000000001        101.60000000000001        2.4751355454189534     
   24.800000000000001        102.40000000000001        2.4690795068412861     

   25.600000000000001       0.80000000000000004        2.4610409419942414     
   25.600000000000001        1.6000000000000001        2.5288030094396570     
   25.600000000000001        2.4000000000000004        2.4635442504480118     
   25.600000000000001        3.2000000000000002        2.4666753305144660     
   25.600000000000001        4.0000000000000000        2.4652812253067093     
   25.600000000000001        4.8000000000000007        2.4642752872571743     
   25.600000000000001        5.6000000000000005        2.4593003752795002     
   25.600000000000001        6.4000000000000004        2.5281289421869846     
   25.600000000000001        7.2000000000000002        2.4672870135343232     
   25.600000000000001        8.0000000000000000        2.4672314625952358     
   25.600000000000001        8.8000000000000007        2.4539963175659167     
   25.600000000000001        9.6000000000000014        2.5227664543165291     
   25.600000000000001        10.400000000000000        2.4662781314114532     
   25.600000000000001        11.200000000000001        2.4587748627533652     
   25.600000000000001        12.000000000000000        2.5196036527063082     
   25.600000000000001        12.800000000000001        2.4510712672886275     
   25.600000000000001        13.600000000000001        2.5118112945607067     
   25.600000000000001        14.400000000000000        2.4418368187574080     
   25.600000000000001        15.200000000000001        2.5200443655361444     
   25.600000000000001        16.000000000000000        2.4546806395592946     
   25.600000000000001        16.800000000000001        2.5287917451622191     
   25.600000000000001        17.600000000000001        2.4642690929898072     
   25.600000000000001        18.400000000000002        2.5288195202019166     
   25.600000000000001        19.200000000000003        2.4548971564138218     
   25.600000000000001        20.000000000000000        2.5231810978904936     
   25.600000000000001        20.800000000000001        2.4587142763890024     
   25.600000000000001        21.600000000000001        2.5280037223988820     
   25.600000000000001        22.400000000000002        2.4545462554938622     
   25.600000000000001        23.200000000000003        2.5231174349956764     
   25.600000000000001        24.000000000000000        2.5235380030632726     
   25.600000000000001        24.800000000000001        2.4533492558960113     
   25.600000000000001        25.600000000000001        2.5222717007042776     
   25.600000000000001        26.400000000000002        2.4532660878269579     
   25.600000000000001        27.200000000000003        2.5266862454183929     
   25.600000000000001        28.000000000000000        2.4615831628428353     
   25.600000000000001        28.800000000000001        2.5268150488813355     
   25.600000000000001        29.600000000000001        2.5181740522864287     
   25.600000000000001        30.400000000000002        2.5133555774706813     
   25.600000000000001        31.200000000000003        2.5177496418461400     
   25.600000000000001        32.000000000000000        2.5225627204163041     
   25.600000000000001        32.800000000000004        2.4532523667230692     
   25.600000000000001        33.600000000000001        2.5217749727173340     
   25.600000000000001        34.399999999999999        2.4610232053223569     
   25.600000000000001        35.200000000000003        2.4653255293699470     
   25.600000000000001        36.000000000000000        2.5258968317251016     
   25.600000000000001        36.800000000000004        2.4516428824438745     
   25.600000000000001        37.600000000000001        2.5172071108816252     
   25.600000000000001        38.400000000000006        2.4476260242574397     
   25.600000000000001        39.200000000000003        2.4528103492920499     
   25.600000000000001        40.000000000000000        2.4526510394223378     
   25.600000000000001        40.800000000000004        2.4515344882691115     
   25.600000000000001        41.600000000000001        2.5213703346076248     
   25.600000000000001        42.400000000000006        2.4520201043073557     
   25.600000000000001        43.200000000000003        2.5218459307041603     
   25.600000000000001        44.000000000000000        2.4527391023432865     
   25.600000000000001        44.800000000000004        2.5206099929999439     
   25.600000000000001        45.600000000000001        2.4541536127641890     
   25.600000000000001        46.400000000000006        2.5118342407535197     
   25.600000000000001        47.200000000000003        2.5112216535919023     
   25.600000000000001        48.000000000000000        2.4513032738603990     
   25.600000000000001        48.800000000000004        2.5163970120075341     
   25.600000000000001        49.600000000000001        2.4569031619724000     
   25.600000000000001        50.400000000000006        2.4607475963561947     
   25.600000000000001        51.200000000000003        2.5205590972820158     
   25.600000000000001        52.000000000000000        2.4569486924887083     
   25.600000000000001        52.800000000000004        2.4531892570729896     
   25.600000000000001        53.600000000000001        2.5174610388648100     
   25.600000000000001        54.400000000000006        2.4615573140839242     
   25.600000000000001        55.200000000000003        2.4582974155410087     
   25.600000000000001        56.000000000000000        2.5096796882823060     
   25.600000000000001        56.800000000000004        2.5052393071764034     
   25.600000000000001        57.600000000000001        2.5107091160264852     
   25.600000000000001        58.400000000000006        2.4496465243898959     
   25.600000000000001        59.200000000000003        2.5232938284029034     
   25.600000000000001        60.000000000000000        2.4541605297185671     
   25.600000000000001        60.800000000000004        2.5281031738605630     
   25.600000000000001        61.600000000000001        2.4632759952218719     
   25.600000000000001        62.400000000000006        2.5195148549343362     
   25.600000000000001        63.200000000000003        2.5157170145708352     
   25.600000000000001        64.000000000000000        2.4542038573249410     
   25.600000000000001        64.799999999999997        2.5239954754410263     
   25.600000000000001        65.600000000000009        2.4541141853379194     
   25.600000000000001        66.400000000000006        2.5192749595414075     
   25.600000000000001        67.200000000000003        2.4457443983180633     
   25.600000000000001        68.000000000000000        2.5138051707267390     
   25.600000000000001        68.799999999999997        2.5146880092756345     
   25.600000000000001        69.600000000000009        2.5157304848788939     
   25.600000000000001        70.400000000000006        2.4534892527140704     
   25.600000000000001        71.200000000000003        2.4632369858704313     
   25.600000000000001        72.000000000000000        2.4542130185135052     
   25.600000000000001        72.799999999999997        2.5195554288582707     
   25.600000000000001        73.600000000000009        2.4530275963260526     
   25.600000000000001        74.400000000000006        2.5285477163464374     
   25.600000000000001        75.200000000000003        2.4588006949299639     
   25.600000000000001        76.000000000000000        2.5244597651515410     
   25.600000000000001        76.800000000000011        2.4637928869863970     
   25.600000000000001        77.600000000000009        2.5422938511108626     
   25.600000000000001        78.400000000000006        2.4646098423068161     
   25.600000000000001        79.200000000000003        2.5219598841284756     
   25.600000000000001        80.000000000000000        2.4545043231347767     
   25.600000000000001        80.800000000000011        2.5281642971624390     
   25.600000000000001        81.600000000000009        2.4653613210160756     
   25.600000000000001        82.400000000000006        2.4696188018884113     
   25.600000000000001        83.200000000000003        2.4750065500075058     
   25.600000000000001        84.000000000000000        2.4724486801369632     
   25.600000000000001        84.800000000000011        2.5274567440487479     
   25.600000000000001        85.600000000000009        2.5305901767262426     
   25.600000000000001        86.400000000000006        2.4684336915011702     
   25.600000000000001        87.200000000000003        2.4652017369010415     
   25.600000000000001        88.000000000000000        2.5329566527787550     
   25.600000000000001        88.800000000000011        2.4689284227914023     
   25.600000000000001        89.600000000000009        2.5417198837759369     
   25.600000000000001        90.400000000000006        2.4738436031928779     
   25.600000000000001        91.200000000000003        2.5403536075520012     
   25.600000000000001        92.000000000000000        2.5411030191188622     
   25.600000000000001        92.800000000000011        2.4759245799378271     
   25.600000000000001        93.600000000000009        2.5458406527850772     
   25.600000000000001        94.400000000000006        2.4816480559029332     
   25.600000000000001        95.200000000000003        2.5499551536796914     
   25.600000000000001        96.000000000000000        2.4865030228903042     
   25.600000000000001        96.800000000000011        2.4830550389202339     
   25.600000000000001        97.600000000000009        2.5427670372340936     
   25.600000000000001        98.400000000000006        2.4809772298576744     
   25.600000000000001        99.200000000000003        2.4766598965007565     
   25.600000000000001        100.00000000000000        2.5342493438099489     
   25.600000000000001        100.80000000000001        2.4682262141574234     
   25.600000000000001        101.60000000000001        2.5307154414424646     
   25.600000000000001        102.40000000000001        2.5288135647037260     

   26.400000000000002       0.80000000000000004        2.5298848009624937     
   26.400000000000002        1.6000000000000001        2.4600496954710995     
   26.400000000000002        2.4000000000000004        2.5330668561893583     
   26.400000000000002        3.2000000000000002        2.4665157432712159     
   26.400000000000002        4.0000000000000000        2.5334515051981419     
   26.400000000000002        4.8000000000000007        2.4640960353604688     
   26.400000000000002        5.6000000000000005        2.5272467522046558     
   26.400000000000002        6.4000000000000004        2.4580176989209761     
   26.400000000000002        7.2000000000000002        2.4705588968380039     
   26.400000000000002        8.0000000000000000        2.4707566358150861     
   26.400000000000002        8.8000000000000007        2.5232261437858505     
   26.400000000000002        9.6000000000000014        2.4538357298496769     
   26.400000000000002        10.400000000000000        2.4620218444460327     
   26.400000000000002        11.200000000000001        2.5194921479821253     
   26.400000000000002        12.000000000000000        2.5144014487667610     
   26.400000000000002        12.800000000000001        2.4548267927422645     
   26.400000000000002        13.600000000000001        2.5158610459167736     
   26.400000000000002        14.400000000000000        2.5114989479144758     
   26.400000000000002        15.200000000000001        2.5201676516885110     
   26.400000000000002        16.000000000000000        2.4545332776245807     
   26.400000000000002        16.800000000000001        2.5242174292189183     
   26.400000000000002        17.600000000000001        2.4597285132727849     
   26.400000000000002        18.400000000000002        2.4599559257722374     
   26.400000000000002        19.200000000000003        2.5252822623759124     
   26.400000000000002        20.000000000000000        2.4548299997183962     
   26.400000000000002        20.800000000000001        2.5238852965693512     
   26.400000000000002        21.600000000000001        2.4501924189610720     
   26.400000000000002        22.400000000000002        2.5193634158278368     
   26.400000000000002        23.200000000000003        2.4594339665946197     
   26.400000000000002        24.000000000000000        2.4537086202155809     
   26.400000000000002        24.800000000000001        2.5185582884068829     
   26.400000000000002        25.600000000000001        2.4580265637988337     
   26.400000000000002        26.400000000000002        2.5314802891851507     
   26.400000000000002        27.200000000000003        2.4620192190700680     
   26.400000000000002        28.000000000000000        2.5265924003622726     
   26.400000000000002        28.800000000000001        2.4532646743360562     
   26.400000000000002        29.600000000000001        2.4491527178319155     
   26.400000000000002        30.400000000000002        2.5144620723782638     
   26.400000000000002        31.200000000000003        2.4498707285364194     
   26.400000000000002        32.000000000000000        2.4534788115123325     
   26.400000000000002        32.800000000000004        2.5227082105098004     
   26.400000000000002        33.600000000000001        2.4523673048360375     
   26.400000000000002        34.399999999999999        2.5264538520930553     
   26.400000000000002        35.200000000000003        2.4571297585297889     
   26.400000000000002        36.000000000000000        2.5220509107929083     
   26.400000000000002        36.800000000000004        2.4506478171264372     
   26.400000000000002        37.600000000000001        2.5171438348686923     
   26.400000000000002        38.400000000000006        2.5174562524780684     
   26.400000000000002        39.200000000000003        2.5224403669806703     
   26.400000000000002        40.000000000000000        2.5171597258254570     
   26.400000000000002        40.800000000000004        2.5170394649087484     
   26.400000000000002        41.600000000000001        2.4524313543314316     
   26.400000000000002        42.400000000000006        2.5216674810223014     
   26.400000000000002        43.200000000000003        2.4505428868684964     
   26.400000000000002        44.000000000000000        2.5174575812795039     
   26.400000000000002        44.800000000000004        2.4481557364093680     
   26.400000000000002        45.600000000000001        2.5258717030653344     
   26.400000000000002        46.400000000000006        2.4520547212313084     
   26.400000000000002        47.200000000000003        2.5167803206638442     
   26.400000000000002        48.000000000000000        2.4554887022794918     
   26.400000000000002        48.800000000000004        2.5171424270340039     
   26.400000000000002        49.600000000000001        2.5132503391123526     
   26.400000000000002        50.400000000000006        2.4524185113539163     
   26.400000000000002        51.200000000000003        2.5214923908125644     
   26.400000000000002        52.000000000000000        2.4568608526927145     
   26.400000000000002        52.800000000000004        2.5178401477349186     
   26.400000000000002        53.600000000000001        2.5131000056333139     
   26.400000000000002        54.400000000000006        2.4625952336163781     
   26.400000000000002        55.200000000000003        2.5268964440899357     
   26.400000000000002        56.000000000000000        2.5145212188182260     
   26.400000000000002        56.800000000000004        2.4450670111349804     
   26.400000000000002        57.600000000000001        2.5129351868255041     
   26.400000000000002        58.400000000000006        2.5139223742870831     
   26.400000000000002        59.200000000000003        2.5178838196242146     
   26.400000000000002        60.000000000000000        2.4584919862407539     
   26.400000000000002        60.800000000000004        2.4630225188309733     
   26.400000000000002        61.600000000000001        2.4630593327499315     
   26.400000000000002        62.400000000000006        2.4542306640852241     
   26.400000000000002        63.200000000000003        2.5191524670772383     
   26.400000000000002        64.000000000000000        2.4545444874202436     
   26.400000000000002        64.799999999999997        2.5287080486001514     
   26.400000000000002        65.600000000000009        2.4637527998837627     
   26.400000000000002        66.400000000000006        2.5248587769411093     
   26.400000000000002        67.200000000000003        2.5154145403775154     
   26.400000000000002        68.000000000000000        2.5156060717758661     
   26.400000000000002        68.799999999999997        2.4499443866555355     
   26.400000000000002        69.600000000000009        2.4547165559570101     
   26.400000000000002        70.400000000000006        2.5286155241306196     
   26.400000000000002        71.200000000000003        2.4626264500099833     
   26.400000000000002        72.000000000000000        2.5234188206382928     
   26.400000000000002        72.799999999999997        2.5186492476634021     
   26.400000000000002        73.600000000000009        2.4496333445543699     
   26.400000000000002        74.400000000000006        2.5142156359656047     
   26.400000000000002        75.200000000000003        2.4457972759658757     
   26.400000000000002        76.000000000000000        2.5190785211838684     
   26.400000000000002        76.800000000000011        2.4641270341561006     
   26.400000000000002        77.600000000000009        2.4725989387021690     
   26.400000000000002        78.400000000000006        2.4685742588465960     
   26.400000000000002        79.200000000000003        2.5349397895301227     
   26.400000000000002        80.000000000000000        2.4604121573443849     
   26.400000000000002        80.800000000000011        2.5277340962446697     
   26.400000000000002        81.600000000000009        2.4635239407068505     
   26.400000000000002        82.400000000000006        2.5287663761802892     
   26.400000000000002        83.200000000000003        2.5348394263063496     
   26.400000000000002        84.000000000000000        2.4711683839366207     
   26.400000000000002        84.800000000000011        2.5288704817962824     
   26.400000000000002        85.600000000000009        2.4618383778985744     
   26.400000000000002        86.400000000000006        2.5319438835428456     
   26.400000000000002        87.200000000000003        2.5243496429868584     
   26.400000000000002        88.000000000000000        2.5226522070337749     
   26.400000000000002        88.800000000000011        2.5327226049548108     
   26.400000000000002        89.600000000000009        2.4728536674629273     
   26.400000000000002        90.400000000000006        2.5425455967963080     
   26.400000000000002        91.200000000000003        2.4705774443524944     
   26.400000000000002        92.000000000000000        2.5405558651777485     
   26.400000000000002        92.800000000000011        2.4759870004380180     
   26.400000000000002        93.600000000000009        2.5457423224910598     
   26.400000000000002        94.400000000000006        2.4814267841149231     
   26.400000000000002        95.200000000000003        2.4804956763208215     
   26.400000000000002        96.000000000000000        2.5488733066428013     
   26.400000000000002        96.800000000000011        2.4745352059208430     
   26.400000000000002        97.600000000000009        2.5382673158359323     
   26.400000000000002        98.400000000000006        2.4806494215156825     
   26.400000000000002        99.200000000000003        2.5436689725767998     
   26.400000000000002        100.00000000000000        2.5341140381246090     
   26.400000000000002        100.80000000000001        2.4651249476707235     
   26.400000000000002        101.60000000000001        2.5314160195394959     
   26.400000000000002        102.40000000000001        2.4587481352765361     

   27.200000000000003       0.80000000000000004        2.4606302686602821     
   27.200000000000003        1.6000000000000001        2.5284566644398656     
   27.200000000000003        2.4000000000000004        2.4579907864717070     
   27.200000000000003        3.2000000000000002        2.5246955689676214     
   27.200000000000003        4.0000000000000000        2.4543249626949466     
   27.200000000000003        4.8000000000000007        2.5243120983199061     
   27.200000000000003        5.6000000000000005        2.4485367975677970     
   27.200000000000003        6.4000000000000004        2.5142946313319285     
   27.200000000000003        7.2000000000000002        2.5226233297589316     
   27.200000000000003        8.0000000000000000        2.4567820898450181     
   27.200000000000003        8.8000000000000007        2.5167528467785547     
   27.200000000000003        9.6000000000000014        2.5185372647765090     
   27.200000000000003        10.400000000000000        2.5275619324201242     
   27.200000000000003        11.200000000000001        2.4526105027905674     
   27.200000000000003        12.000000000000000        2.5202105931566936     
   27.200000000000003        12.800000000000001        2.4542698878418192     
   27.200000000000003        13.600000000000001        2.5198441889718013     
   27.200000000000003        14.400000000000000        2.4552165565520698     
   27.200000000000003        15.200000000000001        2.4595869509648334     
   27.200000000000003        16.000000000000000        2.5281067215751829     
   27.200000000000003        16.800000000000001        2.4632297611082907     
   27.200000000000003        17.600000000000001        2.5288186021393066     
   27.200000000000003        18.400000000000002        2.5241787080076801     
   27.200000000000003        19.200000000000003        2.4535276053091137     
   27.200000000000003        20.000000000000000        2.5292242430531515     
   27.200000000000003        20.800000000000001        2.4592365554772542     
   27.200000000000003        21.600000000000001        2.5133761220226813     
   27.200000000000003        22.400000000000002        2.5150341443593782     
   27.200000000000003        23.200000000000003        2.4588375616350704     
   27.200000000000003        24.000000000000000        2.5229589378572732     
   27.200000000000003        24.800000000000001        2.5186403945262068     
   27.200000000000003        25.600000000000001        2.4588459006797305     
   27.200000000000003        26.400000000000002        2.4621648091468615     
   27.200000000000003        27.200000000000003        2.4619734109269897     
   27.200000000000003        28.000000000000000        2.4533085062344386     
   27.200000000000003        28.800000000000001        2.5140694254941542     
   27.200000000000003        29.600000000000001        2.5184689261046866     
   27.200000000000003        30.400000000000002        2.4532679217753102     
   27.200000000000003        31.200000000000003        2.5184833947414078     
   27.200000000000003        32.000000000000000        2.5183226666922143     
   27.200000000000003        32.800000000000004        2.4579291892373116     
   27.200000000000003        33.600000000000001        2.5269359815198578     
   27.200000000000003        34.399999999999999        2.4529335566642891     
   27.200000000000003        35.200000000000003        2.5214757481949284     
   27.200000000000003        36.000000000000000        2.4540318771422736     
   27.200000000000003        36.800000000000004        2.5220353384820235     
   27.200000000000003        37.600000000000001        2.4526738602516467     
   27.200000000000003        38.400000000000006        2.4568319133047622     
   27.200000000000003        39.200000000000003        2.4614160209749958     
   27.200000000000003        40.000000000000000        2.4484987814051387     
   27.200000000000003        40.800000000000004        2.5125903184509109     
   27.200000000000003        41.600000000000001        2.4524198158825516     
   27.200000000000003        42.400000000000006        2.5217957615328492     
   27.200000000000003        43.200000000000003        2.4524066621519633     
   27.200000000000003        44.000000000000000        2.5129655628429166     
   27.200000000000003        44.800000000000004        2.5134046766176898     
   27.200000000000003        45.600000000000001        2.4604548579754031     
   27.200000000000003        46.400000000000006        2.4612893632316704     
   27.200000000000003        47.200000000000003        2.5223638143543754     
   27.200000000000003        48.000000000000000        2.4616996755932270     
   27.200000000000003        48.800000000000004        2.4569331191369415     
   27.200000000000003        49.600000000000001        2.5084523016872691     
   27.200000000000003        50.400000000000006        2.5126699096871494     
   27.200000000000003        51.200000000000003        2.4522478034608528     
   27.200000000000003        52.000000000000000        2.5220326684619128     
   27.200000000000003        52.800000000000004        2.4484257560925178     
   27.200000000000003        53.600000000000001        2.5144333510220322     
   27.200000000000003        54.400000000000006        2.4530145088567776     
   27.200000000000003        55.200000000000003        2.4577702054793140     
   27.200000000000003        56.000000000000000        2.4544670750742488     
   27.200000000000003        56.800000000000004        2.5226862693208036     
   27.200000000000003        57.600000000000001        2.4579558772414081     
   27.200000000000003        58.400000000000006        2.4625983706865626     
   27.200000000000003        59.200000000000003        2.4577847365701322     
   27.200000000000003        60.000000000000000        2.5232446555370545     
   27.200000000000003        60.800000000000004        2.5234868363209246     
   27.200000000000003        61.600000000000001        2.5237988997819136     
   27.200000000000003        62.400000000000006        2.5239384611275630     
   27.200000000000003        63.200000000000003        2.4545255445012857     
   27.200000000000003        64.000000000000000        2.5239623010615153     
   27.200000000000003        64.799999999999997        2.4597231043310552     
   27.200000000000003        65.600000000000009        2.4640731096201827     
   27.200000000000003        66.400000000000006        2.4591748366018851     
   27.200000000000003        67.200000000000003        2.4553337428753053     
   27.200000000000003        68.000000000000000        2.4547563974643674     
   27.200000000000003        68.799999999999997        2.5238998126568450     
   27.200000000000003        69.600000000000009        2.5226980899312990     
   27.200000000000003        70.400000000000006        2.4549138105556745     
   27.200000000000003        71.200000000000003        2.5237814404996639     
   27.200000000000003        72.000000000000000        2.4540302013023090     
   27.200000000000003        72.799999999999997        2.4501070624874144     
   27.200000000000003        73.600000000000009        2.5095363988722954     
   27.200000000000003        74.400000000000006        2.5136270608847129     
   27.200000000000003        75.200000000000003        2.5139385062452275     
   27.200000000000003        76.000000000000000        2.5189783295592214     
   27.200000000000003        76.800000000000011        2.4589590044193326     
   27.200000000000003        77.600000000000009        2.5333914542364400     
   27.200000000000003        78.400000000000006        2.4638469462266652     
   27.200000000000003        79.200000000000003        2.4691263929783998     
   27.200000000000003        80.000000000000000        2.4654885029753224     
   27.200000000000003        80.800000000000011        2.5266185554611558     
   27.200000000000003        81.600000000000009        2.4577443029536692     
   27.200000000000003        82.400000000000006        2.5198508636061585     
   27.200000000000003        83.200000000000003        2.4558540229491448     
   27.200000000000003        84.000000000000000        2.4656296395836401     
   27.200000000000003        84.800000000000011        2.5365966269855389     
   27.200000000000003        85.600000000000009        2.4694112220820155     
   27.200000000000003        86.400000000000006        2.5323138303395285     
   27.200000000000003        87.200000000000003        2.4582563305952982     
   27.200000000000003        88.000000000000000        2.5303400633831474     
   27.200000000000003        88.800000000000011        2.4666354481969064     
   27.200000000000003        89.600000000000009        2.5417603588502184     
   27.200000000000003        90.400000000000006        2.4732469115675935     
   27.200000000000003        91.200000000000003        2.5435413863043048     
   27.200000000000003        92.000000000000000        2.4754749512157108     
   27.200000000000003        92.800000000000011        2.5454269290961413     
   27.200000000000003        93.600000000000009        2.4798040962163799     
   27.200000000000003        94.400000000000006        2.5456192076696271     
   27.200000000000003        95.200000000000003        2.5407605019434838     
   27.200000000000003        96.000000000000000        2.4799244512724901     
   27.200000000000003        96.800000000000011        2.5394931147524678     
   27.200000000000003        97.600000000000009        2.5295616512657539     
   27.200000000000003        98.400000000000006        2.4719214122923625     
   27.200000000000003        99.200000000000003        2.4787725601654711     
   27.200000000000003        100.00000000000000        2.4731848348388916     
   27.200000000000003        100.80000000000001        2.5310933150268005     
   27.200000000000003        101.60000000000001        2.4600731727833605     
   27.200000000000003        102.40000000000001        2.5316079986879680     

   28.000000000000000       0.80000000000000004        2.5289096140180818     
   28.000000000000000        1.6000000000000001        2.4582024272742817     
   28.000000000000000        2.4000000000000004        2.5258351141807980     
   28.000000000000000        3.2000000000000002        2.4565565313896109     
   28.000000000000000        4.0000000000000000        2.5230011008449909     
   28.000000000000000        4.8000000000000007        2.4492907734365912     
   28.000000000000000        5.6000000000000005        2.5093512497498107     
   28.000000000000000        6.4000000000000004        2.5088417654210726     
   28.000000000000000        7.2000000000000002        2.4482014615210921     
   28.000000000000000        8.0000000000000000        2.5203145959941491     
   28.000000000000000        8.8000000000000007        2.4574547867984773     
   28.000000000000000        9.6000000000000014        2.4618386965940142     
   28.000000000000000        10.400000000000000        2.4659250041730738     
   28.000000000000000        11.200000000000001        2.4663827544060126     
   28.000000000000000        12.000000000000000        2.5269520254283382     
   28.000000000000000        12.800000000000001        2.4545264116702805     
   28.000000000000000        13.600000000000001        2.5235089975259681     
   28.000000000000000        14.400000000000000        2.4595171327185961     
   28.000000000000000        15.200000000000001        2.5284746503785698     
   28.000000000000000        16.000000000000000        2.4601095954842198     
   28.000000000000000        16.800000000000001        2.4637998569991706     
   28.000000000000000        17.600000000000001        2.4637333335302851     
   28.000000000000000        18.400000000000002        2.4593740655557967     
   28.000000000000000        19.200000000000003        2.5237757657229025     
   28.000000000000000        20.000000000000000        2.4637955953049429     
   28.000000000000000        20.800000000000001        2.4626800324742448     
   28.000000000000000        21.600000000000001        2.5190102220452619     
   28.000000000000000        22.400000000000002        2.4494928084367280     
   28.000000000000000        23.200000000000003        2.5221997436917465     
   28.000000000000000        24.000000000000000        2.4580588715985057     
   28.000000000000000        24.800000000000001        2.4583131301760712     
   28.000000000000000        25.600000000000001        2.5181365068902521     
   28.000000000000000        26.400000000000002        2.5192675698491325     
   28.000000000000000        27.200000000000003        2.5224018832834361     
   28.000000000000000        28.000000000000000        2.5186602211553129     
   28.000000000000000        28.800000000000001        2.5137773059510127     
   28.000000000000000        29.600000000000001        2.4489696542425690     
   28.000000000000000        30.400000000000002        2.5225896553123723     
   28.000000000000000        31.200000000000003        2.4489456669332696     
   28.000000000000000        32.000000000000000        2.5183979845383884     
   28.000000000000000        32.800000000000004        2.4582027625172813     
   28.000000000000000        33.600000000000001        2.4540724271340593     
   28.000000000000000        34.399999999999999        2.5174192608186194     
   28.000000000000000        35.200000000000003        2.4529905124808273     
   28.000000000000000        36.000000000000000        2.5183405252432287     
   28.000000000000000        36.800000000000004        2.4488472349796924     
   28.000000000000000        37.600000000000001        2.5175044779737696     
   28.000000000000000        38.400000000000006        2.5176786879406130     
   28.000000000000000        39.200000000000003        2.4572535703203782     
   28.000000000000000        40.000000000000000        2.5223492388405098     
   28.000000000000000        40.800000000000004        2.5172710284303834     
   28.000000000000000        41.600000000000001        2.4523285937508907     
   28.000000000000000        42.400000000000006        2.5216078190191009     
   28.000000000000000        43.200000000000003        2.4522290205631903     
   28.000000000000000        44.000000000000000        2.5169317084708194     
   28.000000000000000        44.800000000000004        2.4480859559608352     
   28.000000000000000        45.600000000000001        2.5267141085310261     
   28.000000000000000        46.400000000000006        2.4566756701057360     
   28.000000000000000        47.200000000000003        2.5216603598330738     
   28.000000000000000        48.000000000000000        2.4562772463480749     
   28.000000000000000        48.800000000000004        2.5260239956470616     
   28.000000000000000        49.600000000000001        2.4475958861019937     
   28.000000000000000        50.400000000000006        2.5172463343869809     
   28.000000000000000        51.200000000000003        2.4485564013948000     
   28.000000000000000        52.000000000000000        2.5140438866261596     
   28.000000000000000        52.800000000000004        2.4488636076624903     
   28.000000000000000        53.600000000000001        2.5182140636540264     
   28.000000000000000        54.400000000000006        2.5183184007065340     
   28.000000000000000        55.200000000000003        2.5182143884410300     
   28.000000000000000        56.000000000000000        2.5188012070951782     
   28.000000000000000        56.800000000000004        2.4541482147388041     
   28.000000000000000        57.600000000000001        2.5272079943844190     
   28.000000000000000        58.400000000000006        2.4669659635656109     
   28.000000000000000        59.200000000000003        2.5320592740878136     
   28.000000000000000        60.000000000000000        2.4585446082541691     
   28.000000000000000        60.800000000000004        2.4630235883721374     
   28.000000000000000        61.600000000000001        2.4594999865056759     
   28.000000000000000        62.400000000000006        2.4550794775492966     
   28.000000000000000        63.200000000000003        2.5238713419028986     
   28.000000000000000        64.000000000000000        2.4550771368974202     
   28.000000000000000        64.799999999999997        2.5203932811676006     
   28.000000000000000        65.600000000000009        2.5157547676694252     
   28.000000000000000        66.400000000000006        2.5202703933037842     
   28.000000000000000        67.200000000000003        2.5241541110868018     
   28.000000000000000        68.000000000000000        2.5243034495703167     
   28.000000000000000        68.799999999999997        2.4592914925684526     
   28.000000000000000        69.600000000000009        2.4589662343460215     
   28.000000000000000        70.400000000000006        2.5195548632451041     
   28.000000000000000        71.200000000000003        2.4501369204321404     
   28.000000000000000        72.000000000000000        2.5233677189615551     
   28.000000000000000        72.799999999999997        2.5147279899866759     
   28.000000000000000        73.600000000000009        2.5099142015837139     
   28.000000000000000        74.400000000000006        2.4534821625200092     
   28.000000000000000        75.200000000000003        2.4586747448541804     
   28.000000000000000        76.000000000000000        2.4545417300686547     
   28.000000000000000        76.800000000000011        2.5238148930156106     
   28.000000000000000        77.600000000000009        2.4539772869452356     
   28.000000000000000        78.400000000000006        2.5192248180109518     
   28.000000000000000        79.200000000000003        2.5243956572949835     
   28.000000000000000        80.000000000000000        2.4600079085382478     
   28.000000000000000        80.800000000000011        2.5255913568566157     
   28.000000000000000        81.600000000000009        2.4570971330421774     
   28.000000000000000        82.400000000000006        2.5186857094683397     
   28.000000000000000        83.200000000000003        2.5193431245759368     
   28.000000000000000        84.000000000000000        2.5297955681796327     
   28.000000000000000        84.800000000000011        2.4666134475523092     
   28.000000000000000        85.600000000000009        2.4629815320994601     
   28.000000000000000        86.400000000000006        2.5287808200296094     
   28.000000000000000        87.200000000000003        2.4710687955011306     
   28.000000000000000        88.000000000000000        2.5424459228802401     
   28.000000000000000        88.800000000000011        2.4704687823444305     
   28.000000000000000        89.600000000000009        2.5415184901000245     
   28.000000000000000        90.400000000000006        2.4726168738439096     
   28.000000000000000        91.200000000000003        2.5443145020602373     
   28.000000000000000        92.000000000000000        2.4705486513216228     
   28.000000000000000        92.800000000000011        2.5404983695449488     
   28.000000000000000        93.600000000000009        2.4853601208037444     
   28.000000000000000        94.400000000000006        2.4816225998700436     
   28.000000000000000        95.200000000000003        2.5404833353752925     
   28.000000000000000        96.000000000000000        2.4796085827933099     
   28.000000000000000        96.800000000000011        2.4741068126200334     
   28.000000000000000        97.600000000000009        2.5327398464302568     
   28.000000000000000        98.400000000000006        2.5357940225564914     
   28.000000000000000        99.200000000000003        2.5435132114341510     
   28.000000000000000        100.00000000000000        2.4724711856030481     
   28.000000000000000        100.80000000000001        2.5312045560936167     
   28.000000000000000        101.60000000000001        2.5289658627891485     
   28.000000000000000        102.40000000000001        2.4613373562560747     

   28.800000000000001       0.80000000000000004        2.4675672970110645     
   28.800000000000001        1.6000000000000001        2.5354685019789112     
   28.800000000000001        2.4000000000000004        2.4603310262730269     
   28.800000000000001        3.2000000000000002        2.5236179663517073     
   28.800000000000001        4.0000000000000000        2.4550351805396331     
   28.800000000000001        4.8000000000000007        2.5130824570810804     
   28.800000000000001        5.6000000000000005        2.5130345137364376     
   28.800000000000001        6.4000000000000004        2.4518437724768294     
   28.800000000000001        7.2000000000000002        2.5212337066519583     
   28.800000000000001        8.0000000000000000        2.4552141094544417     
   28.800000000000001        8.8000000000000007        2.5303439675004333     
   28.800000000000001        9.6000000000000014        2.4607586691286802     
   28.800000000000001        10.400000000000000        2.5302948638866343     
   28.800000000000001        11.200000000000001        2.4611852269555223     
   28.800000000000001        12.000000000000000        2.4574761142632400     
   28.800000000000001        12.800000000000001        2.5226377374664088     
   28.800000000000001        13.600000000000001        2.4535302114603623     
   28.800000000000001        14.400000000000000        2.5236815137178139     
   28.800000000000001        15.200000000000001        2.4542178305414786     
   28.800000000000001        16.000000000000000        2.5239780013458657     
   28.800000000000001        16.800000000000001        2.5198246992766520     
   28.800000000000001        17.600000000000001        2.5239490410314338     
   28.800000000000001        18.400000000000002        2.4588951532870196     
   28.800000000000001        19.200000000000003        2.5242808525625970     
   28.800000000000001        20.000000000000000        2.4587066483149287     
   28.800000000000001        20.800000000000001        2.5270707064551274     
   28.800000000000001        21.600000000000001        2.4580985664052446     
   28.800000000000001        22.400000000000002        2.5270791238555343     
   28.800000000000001        23.200000000000003        2.4533062031355786     
   28.800000000000001        24.000000000000000        2.5270502636152452     
   28.800000000000001        24.800000000000001        2.4577970907464652     
   28.800000000000001        25.600000000000001        2.5175142430291064     
   28.800000000000001        26.400000000000002        2.4483500175906125     
   28.800000000000001        27.200000000000003        2.4529190462263912     
   28.800000000000001        28.000000000000000        2.4529614632006709     
   28.800000000000001        28.800000000000001        2.4532354894247188     
   28.800000000000001        29.600000000000001        2.5208977255248928     
   28.800000000000001        30.400000000000002        2.4530547306345691     
   28.800000000000001        31.200000000000003        2.5223894555650594     
   28.800000000000001        32.000000000000000        2.4536576172967814     
   28.800000000000001        32.800000000000004        2.5230810967707091     
   28.800000000000001        33.600000000000001        2.5144715936713378     
   28.800000000000001        34.399999999999999        2.5095233253497469     
   28.800000000000001        35.200000000000003        2.4502590448719852     
   28.800000000000001        36.000000000000000        2.5183591991994252     
   28.800000000000001        36.800000000000004        2.5180098613020498     
   28.800000000000001        37.600000000000001        2.4488236934604681     
   28.800000000000001        38.400000000000006        2.5091451427073896     
   28.800000000000001        39.200000000000003        2.5091824753638363     
   28.800000000000001        40.000000000000000        2.4490031125851419     
   28.800000000000001        40.800000000000004        2.4532690110893469     
   28.800000000000001        41.600000000000001        2.5222009482114118     
   28.800000000000001        42.400000000000006        2.4520108831073180     
   28.800000000000001        43.200000000000003        2.5215872702016893     
   28.800000000000001        44.000000000000000        2.4522826985201931     
   28.800000000000001        44.800000000000004        2.5204209827916970     
   28.800000000000001        45.600000000000001        2.4534611860186435     
   28.800000000000001        46.400000000000006        2.5208366081199234     
   28.800000000000001        47.200000000000003        2.4489723350115837     
   28.800000000000001        48.000000000000000        2.5174423461907187     
   28.800000000000001        48.800000000000004        2.4524736632002191     
   28.800000000000001        49.600000000000001        2.5168187882158652     
   28.800000000000001        50.400000000000006        2.4483949083395564     
   28.800000000000001        51.200000000000003        2.5183354593820613     
   28.800000000000001        52.000000000000000        2.5141897031990488     
   28.800000000000001        52.800000000000004        2.5183648616757188     
   28.800000000000001        53.600000000000001        2.4534870324370583     
   28.800000000000001        54.400000000000006        2.4571440726304976     
   28.800000000000001        55.200000000000003        2.4541562859048205     
   28.800000000000001        56.000000000000000        2.5191070476898463     
   28.800000000000001        56.800000000000004        2.4541024790214081     
   28.800000000000001        57.600000000000001        2.5233587018131840     
   28.800000000000001        58.400000000000006        2.4618484028712215     
   28.800000000000001        59.200000000000003        2.4582341636014409     
   28.800000000000001        60.000000000000000        2.5189482629659863     
   28.800000000000001        60.800000000000004        2.4596472722734650     
   28.800000000000001        61.600000000000001        2.5248311674338204     
   28.800000000000001        62.400000000000006        2.5182592774489803     
   28.800000000000001        63.200000000000003        2.4551967973037878     
   28.800000000000001        64.000000000000000        2.5241229885983589     
   28.800000000000001        64.799999999999997        2.4547307092037802     
   28.800000000000001        65.600000000000009        2.5200997149330977     
   28.800000000000001        66.400000000000006        2.4501000725174453     
   28.800000000000001        67.200000000000003        2.4552025325697753     
   28.800000000000001        68.000000000000000        2.4508829704307824     
   28.800000000000001        68.799999999999997        2.5197993979542881     
   28.800000000000001        69.600000000000009        2.4548890506676972     
   28.800000000000001        70.400000000000006        2.5205297688871120     
   28.800000000000001        71.200000000000003        2.5187468465643543     
   28.800000000000001        72.000000000000000        2.4544799168741247     
   28.800000000000001        72.799999999999997        2.4492150036703988     
   28.800000000000001        73.600000000000009        2.5191975405112172     
   28.800000000000001        74.400000000000006        2.4594181831970947     
   28.800000000000001        75.200000000000003        2.5230450864671692     
   28.800000000000001        76.000000000000000        2.5185216909566894     
   28.800000000000001        76.800000000000011        2.4547811442713785     
   28.800000000000001        77.600000000000009        2.5228448773920902     
   28.800000000000001        78.400000000000006        2.4494321963885155     
   28.800000000000001        79.200000000000003        2.5189639452341992     
   28.800000000000001        80.000000000000000        2.4542622237455856     
   28.800000000000001        80.800000000000011        2.5248181624300639     
   28.800000000000001        81.600000000000009        2.4559665294462003     
   28.800000000000001        82.400000000000006        2.5246626391719982     
   28.800000000000001        83.200000000000003        2.4625301074102168     
   28.800000000000001        84.000000000000000        2.4669291195891025     
   28.800000000000001        84.800000000000011        2.5259390456780308     
   28.800000000000001        85.600000000000009        2.5233131762197529     
   28.800000000000001        86.400000000000006        2.5332087930184066     
   28.800000000000001        87.200000000000003        2.4786504700104817     
   28.800000000000001        88.000000000000000        2.4764206274675615     
   28.800000000000001        88.800000000000011        2.5416388010001594     
   28.800000000000001        89.600000000000009        2.4795700431711585     
   28.800000000000001        90.400000000000006        2.5458118412164872     
   28.800000000000001        91.200000000000003        2.4733261318192374     
   28.800000000000001        92.000000000000000        2.5391348269269658     
   28.800000000000001        92.800000000000011        2.5399307591250926     
   28.800000000000001        93.600000000000009        2.4795583317054071     
   28.800000000000001        94.400000000000006        2.5536237910729755     
   28.800000000000001        95.200000000000003        2.4841469799780649     
   28.800000000000001        96.000000000000000        2.5482688667169611     
   28.800000000000001        96.800000000000011        2.5430379527822016     
   28.800000000000001        97.600000000000009        2.4726674852604242     
   28.800000000000001        98.400000000000006        2.4756013434822353     
   28.800000000000001        99.200000000000003        2.4737403611079052     
   28.800000000000001        100.00000000000000        2.5325738302278702     
   28.800000000000001        100.80000000000001        2.4654637839250313     
   28.800000000000001        101.60000000000001        2.4726403589600254     
   28.800000000000001        102.40000000000001        2.5387247566364546     

   29.600000000000001       0.80000000000000004        2.4674122294746259     
   29.600000000000001        1.6000000000000001        2.4657526239537249     
   29.600000000000001        2.4000000000000004        2.4600587206779139     
   29.600000000000001        3.2000000000000002        2.5237340981668392     
   29.600000000000001        4.0000000000000000        2.4531746928309781     
   29.600000000000001        4.8000000000000007        2.5164665599571379     
   29.600000000000001        5.6000000000000005        2.4512817893544980     
   29.600000000000001        6.4000000000000004        2.4514794555888764     
   29.600000000000001        7.2000000000000002        2.5116649848508001     
   29.600000000000001        8.0000000000000000        2.4512501411187397     
   29.600000000000001        8.8000000000000007        2.4523054329419107     
   29.600000000000001        9.6000000000000014        2.5168884447282340     
   29.600000000000001        10.400000000000000        2.4563932837614617     
   29.600000000000001        11.200000000000001        2.5262527459372892     
   29.600000000000001        12.000000000000000        2.5225066899893265     
   29.600000000000001        12.800000000000001        2.4505193726805903     
   29.600000000000001        13.600000000000001        2.5181255429368785     
   29.600000000000001        14.400000000000000        2.4533799133858225     
   29.600000000000001        15.200000000000001        2.5230003213071983     
   29.600000000000001        16.000000000000000        2.4584906101488215     
   29.600000000000001        16.800000000000001        2.4542248037204359     
   29.600000000000001        17.600000000000001        2.5192827829954498     
   29.600000000000001        18.400000000000002        2.4540580596029895     
   29.600000000000001        19.200000000000003        2.5242291100562158     
   29.600000000000001        20.000000000000000        2.4541624641984248     
   29.600000000000001        20.800000000000001        2.5262145426462221     
   29.600000000000001        21.600000000000001        2.4680653310371685     
   29.600000000000001        22.400000000000002        2.4619734024036619     
   29.600000000000001        23.200000000000003        2.5215050467335871     
   29.600000000000001        24.000000000000000        2.4528974503329191     
   29.600000000000001        24.800000000000001        2.5225890325214548     
   29.600000000000001        25.600000000000001        2.4488737559655624     
   29.600000000000001        26.400000000000002        2.5134903041375360     
   29.600000000000001        27.200000000000003        2.5177735494333886     
   29.600000000000001        28.000000000000000        2.5219384075630624     
   29.600000000000001        28.800000000000001        2.5223146243344776     
   29.600000000000001        29.600000000000001        2.4528363944136053     
   29.600000000000001        30.400000000000002        2.5225083045184178     
   29.600000000000001        31.200000000000003        2.4531566822725237     
   29.600000000000001        32.000000000000000        2.5230831414343200     
   29.600000000000001        32.800000000000004        2.4533987591591457     
   29.600000000000001        33.600000000000001        2.4485306944706244     
   29.600000000000001        34.399999999999999        2.5098269802046569     
   29.600000000000001        35.200000000000003        2.5127956813357661     
   29.600000000000001        36.000000000000000        2.4569268137187068     
   29.600000000000001        36.800000000000004        2.4573176324914905     
   29.600000000000001        37.600000000000001        2.5216632181576433     
   29.600000000000001        38.400000000000006        2.4482187015395303     
   29.600000000000001        39.200000000000003        2.5138739410762425     
   29.600000000000001        40.000000000000000        2.5140619037581144     
   29.600000000000001        40.800000000000004        2.5183578730151632     
   29.600000000000001        41.600000000000001        2.4586308014202762     
   29.600000000000001        42.400000000000006        2.5279626001926880     
   29.600000000000001        43.200000000000003        2.4529572477640462     
   29.600000000000001        44.000000000000000        2.5225061923542329     
   29.600000000000001        44.800000000000004        2.4478288186502950     
   29.600000000000001        45.600000000000001        2.5172719219015325     
   29.600000000000001        46.400000000000006        2.4525169230284649     
   29.600000000000001        47.200000000000003        2.5132970176627967     
   29.600000000000001        48.000000000000000        2.5136760477772389     
   29.600000000000001        48.800000000000004        2.4527866737416479     
   29.600000000000001        49.600000000000001        2.5186206959282096     
   29.600000000000001        50.400000000000006        2.5179757306637907     
   29.600000000000001        51.200000000000003        2.4533424308407983     
   29.600000000000001        52.000000000000000        2.4533127135922159     
   29.600000000000001        52.800000000000004        2.4535895047310552     
   29.600000000000001        53.600000000000001        2.5185602928213120     
   29.600000000000001        54.400000000000006        2.5229411507503960     
   29.600000000000001        55.200000000000003        2.4583274195567588     
   29.600000000000001        56.000000000000000        2.5231321541964631     
   29.600000000000001        56.800000000000004        2.4539868259031854     
   29.600000000000001        57.600000000000001        2.5240894342017084     
   29.600000000000001        58.400000000000006        2.4630734863273198     
   29.600000000000001        59.200000000000003        2.5278071164596416     
   29.600000000000001        60.000000000000000        2.5145263770532313     
   29.600000000000001        60.800000000000004        2.5191734650104358     
   29.600000000000001        61.600000000000001        2.4501301821972428     
   29.600000000000001        62.400000000000006        2.5198730689308850     
   29.600000000000001        63.200000000000003        2.4549137384943487     
   29.600000000000001        64.000000000000000        2.5236153417153826     
   29.600000000000001        64.799999999999997        2.4591358536694972     
   29.600000000000001        65.600000000000009        2.4543536864924640     
   29.600000000000001        66.400000000000006        2.5157696133473810     
   29.600000000000001        67.200000000000003        2.5202827299863908     
   29.600000000000001        68.000000000000000        2.5196951345418830     
   29.600000000000001        68.799999999999997        2.5153375639841533     
   29.600000000000001        69.600000000000009        2.5195650365179971     
   29.600000000000001        70.400000000000006        2.4550434018013005     
   29.600000000000001        71.200000000000003        2.4551507605704859     
   29.600000000000001        72.000000000000000        2.5242544634938708     
   29.600000000000001        72.799999999999997        2.5240801745765533     
   29.600000000000001        73.600000000000009        2.4547647342668664     
   29.600000000000001        74.400000000000006        2.5233207946724407     
   29.600000000000001        75.200000000000003        2.4488927121156672     
   29.600000000000001        76.000000000000000        2.5183973473635124     
   29.600000000000001        76.800000000000011        2.4535830469069979     
   29.600000000000001        77.600000000000009        2.5225451363175440     
   29.600000000000001        78.400000000000006        2.4531464112850356     
   29.600000000000001        79.200000000000003        2.5252038035168463     
   29.600000000000001        80.000000000000000        2.4500695492866917     
   29.600000000000001        80.800000000000011        2.5152515126448054     
   29.600000000000001        81.600000000000009        2.4509825536367371     
   29.600000000000001        82.400000000000006        2.5302451040100178     
   29.600000000000001        83.200000000000003        2.4746650064444098     
   29.600000000000001        84.000000000000000        2.4715600706514529     
   29.600000000000001        84.800000000000011        2.5248286914751130     
   29.600000000000001        85.600000000000009        2.4579735668011464     
   29.600000000000001        86.400000000000006        2.4680340261817175     
   29.600000000000001        87.200000000000003        2.4691585814798902     
   29.600000000000001        88.000000000000000        2.5356610478787407     
   29.600000000000001        88.800000000000011        2.4769037990618616     
   29.600000000000001        89.600000000000009        2.4829447143285153     
   29.600000000000001        90.400000000000006        2.4762321021009916     
   29.600000000000001        91.200000000000003        2.5424944475429818     
   29.600000000000001        92.000000000000000        2.4788215088910546     
   29.600000000000001        92.800000000000011        2.4789853369398065     
   29.600000000000001        93.600000000000009        2.5444553110020247     
   29.600000000000001        94.400000000000006        2.4844004852339623     
   29.600000000000001        95.200000000000003        2.4883682638278954     
   29.600000000000001        96.000000000000000        2.4828480483273618     
   29.600000000000001        96.800000000000011        2.4777999012501346     
   29.600000000000001        97.600000000000009        2.5380768907472899     
   29.600000000000001        98.400000000000006        2.5403755399926427     
   29.600000000000001        99.200000000000003        2.4738912107485582     
   29.600000000000001        100.00000000000000        2.5283817580981798     
   29.600000000000001        100.80000000000001        2.5258818957349920     
   29.600000000000001        101.60000000000001        2.4672356772358035     
   29.600000000000001        102.40000000000001        2.4690479052058496     

   30.400000000000002       0.80000000000000004        2.5281992730081360     
   30.400000000000002        1.6000000000000001        2.5262285077675268     
   30.400000000000002        2.4000000000000004        2.5244163920050018     
   30.400000000000002        3.2000000000000002        2.4540973109257052     
   30.400000000000002        4.0000000000000000        2.5211389697605946     
   30.400000000000002        4.8000000000000007        2.4518948360913808     
   30.400000000000002        5.6000000000000005        2.5203789891023587     
   30.400000000000002        6.4000000000000004        2.5161465717528380     
   30.400000000000002        7.2000000000000002        2.5115045695582250     
   30.400000000000002        8.0000000000000000        2.5150039306326097     
   30.400000000000002        8.8000000000000007        2.5158611890338562     
   30.400000000000002        9.6000000000000014        2.5160466766438279     
   30.400000000000002        10.400000000000000        2.4563971681666961     
   30.400000000000002        11.200000000000001        2.4569703590014500     
   30.400000000000002        12.000000000000000        2.4532960306561633     
   30.400000000000002        12.800000000000001        2.5137376739389770     
   30.400000000000002        13.600000000000001        2.5136968964342530     
   30.400000000000002        14.400000000000000        2.4539879214681988     
   30.400000000000002        15.200000000000001        2.5187536358979439     
   30.400000000000002        16.000000000000000        2.4540062999872605     
   30.400000000000002        16.800000000000001        2.5274995300448944     
   30.400000000000002        17.600000000000001        2.4529068293514480     
   30.400000000000002        18.400000000000002        2.5236245230037091     
   30.400000000000002        19.200000000000003        2.4544768228408937     
   30.400000000000002        20.000000000000000        2.5232675368613537     
   30.400000000000002        20.800000000000001        2.4578773079570939     
   30.400000000000002        21.600000000000001        2.4617711738658912     
   30.400000000000002        22.400000000000002        2.5266041845411835     
   30.400000000000002        23.200000000000003        2.4529737396375078     
   30.400000000000002        24.000000000000000        2.5228898773512527     
   30.400000000000002        24.800000000000001        2.4533245815545643     
   30.400000000000002        25.600000000000001        2.5173559290199301     
   30.400000000000002        26.400000000000002        2.5148153177369479     
   30.400000000000002        27.200000000000003        2.4488516255892487     
   30.400000000000002        28.000000000000000        2.4541683489394774     
   30.400000000000002        28.800000000000001        2.4478722070733929     
   30.400000000000002        29.600000000000001        2.5179511559598029     
   30.400000000000002        30.400000000000002        2.4536663091992392     
   30.400000000000002        31.200000000000003        2.5186226489286185     
   30.400000000000002        32.000000000000000        2.4490139770963100     
   30.400000000000002        32.800000000000004        2.5179491178425435     
   30.400000000000002        33.600000000000001        2.5165410766832319     
   30.400000000000002        34.399999999999999        2.4520331052144795     
   30.400000000000002        35.200000000000003        2.5173743297907798     
   30.400000000000002        36.000000000000000        2.4615804751496628     
   30.400000000000002        36.800000000000004        2.5354362982822805     
   30.400000000000002        37.600000000000001        2.4617901482316222     
   30.400000000000002        38.400000000000006        2.5269036350793055     
   30.400000000000002        39.200000000000003        2.4535327758334877     
   30.400000000000002        40.000000000000000        2.4493048423395067     
   30.400000000000002        40.800000000000004        2.5175536656997983     
   30.400000000000002        41.600000000000001        2.4621272496507101     
   30.400000000000002        42.400000000000006        2.4627450659634151     
   30.400000000000002        43.200000000000003        2.5180413469961405     
   30.400000000000002        44.000000000000000        2.4485696752936517     
   30.400000000000002        44.800000000000004        2.5180380899485653     
   30.400000000000002        45.600000000000001        2.5181114570369898     
   30.400000000000002        46.400000000000006        2.4537707005583487     
   30.400000000000002        47.200000000000003        2.5179330240512661     
   30.400000000000002        48.000000000000000        2.4487793892084282     
   30.400000000000002        48.800000000000004        2.5229829524185052     
   30.400000000000002        49.600000000000001        2.4526502750393639     
   30.400000000000002        50.400000000000006        2.4534937640713674     
   30.400000000000002        51.200000000000003        2.5218271357506126     
   30.400000000000002        52.000000000000000        2.5220544499206432     
   30.400000000000002        52.800000000000004        2.5259744856760884     
   30.400000000000002        53.600000000000001        2.4528877634848225     
   30.400000000000002        54.400000000000006        2.5177795557120235     
   30.400000000000002        55.200000000000003        2.4535815377868353     
   30.400000000000002        56.000000000000000        2.5225819626946411     
   30.400000000000002        56.800000000000004        2.4535047310384579     
   30.400000000000002        57.600000000000001        2.5227420304936130     
   30.400000000000002        58.400000000000006        2.4625966853179366     
   30.400000000000002        59.200000000000003        2.4631139229063335     
   30.400000000000002        60.000000000000000        2.4584822725290718     
   30.400000000000002        60.800000000000004        2.4586697508410169     
   30.400000000000002        61.600000000000001        2.5192339516474567     
   30.400000000000002        62.400000000000006        2.4455565545458042     
   30.400000000000002        63.200000000000003        2.5147780908069488     
   30.400000000000002        64.000000000000000        2.4503469830830200     
   30.400000000000002        64.799999999999997        2.5239161117738567     
   30.400000000000002        65.600000000000009        2.5158775725060867     
   30.400000000000002        66.400000000000006        2.5113151883353648     
   30.400000000000002        67.200000000000003        2.4550600162275824     
   30.400000000000002        68.000000000000000        2.4594115669840400     
   30.400000000000002        68.799999999999997        2.4590028399028978     
   30.400000000000002        69.600000000000009        2.4633268188497763     
   30.400000000000002        70.400000000000006        2.5281837146032871     
   30.400000000000002        71.200000000000003        2.5238994324650896     
   30.400000000000002        72.000000000000000        2.4542926105957017     
   30.400000000000002        72.799999999999997        2.4549138163208615     
   30.400000000000002        73.600000000000009        2.5248694722296596     
   30.400000000000002        74.400000000000006        2.4539267514975798     
   30.400000000000002        75.200000000000003        2.5276003268078000     
   30.400000000000002        76.000000000000000        2.4578367603483766     
   30.400000000000002        76.800000000000011        2.5227428237414249     
   30.400000000000002        77.600000000000009        2.4575187387919892     
   30.400000000000002        78.400000000000006        2.5263107701130698     
   30.400000000000002        79.200000000000003        2.4521657608353156     
   30.400000000000002        80.000000000000000        2.5180384285162463     
   30.400000000000002        80.800000000000011        2.5142717202727960     
   30.400000000000002        81.600000000000009        2.5194594051233468     
   30.400000000000002        82.400000000000006        2.4597876646472248     
   30.400000000000002        83.200000000000003        2.4652515107875490     
   30.400000000000002        84.000000000000000        2.5357277223032217     
   30.400000000000002        84.800000000000011        2.4675881872718466     
   30.400000000000002        85.600000000000009        2.5343740850775798     
   30.400000000000002        86.400000000000006        2.5274859666456364     
   30.400000000000002        87.200000000000003        2.5198514287644871     
   30.400000000000002        88.000000000000000        2.5253440734537156     
   30.400000000000002        88.800000000000011        2.4719570112319165     
   30.400000000000002        89.600000000000009        2.5438132832912546     
   30.400000000000002        90.400000000000006        2.5409771005204393     
   30.400000000000002        91.200000000000003        2.4736939547785273     
   30.400000000000002        92.000000000000000        2.5529615587480050     
   30.400000000000002        92.800000000000011        2.4830193353212358     
   30.400000000000002        93.600000000000009        2.5442116566846340     
   30.400000000000002        94.400000000000006        2.4795934759552134     
   30.400000000000002        95.200000000000003        2.5444025810790896     
   30.400000000000002        96.000000000000000        2.5427940129606221     
   30.400000000000002        96.800000000000011        2.4776461389347872     
   30.400000000000002        97.600000000000009        2.5374960304947027     
   30.400000000000002        98.400000000000006        2.4675146749165675     
   30.400000000000002        99.200000000000003        2.5383422402376801     
   30.400000000000002        100.00000000000000        2.4580850042125588     
   30.400000000000002        100.80000000000001        2.5168140106639143     
   30.400000000000002        101.60000000000001        2.5234026034594579     
   30.400000000000002        102.40000000000001        2.5300519200540985     

   31.200000000000003       0.80000000000000004        2.4588328735777591     
   31.200000000000003        1.6000000000000001        2.4564137369870305     
   31.200000000000003        2.4000000000000004        2.4547329752012992     
   31.200000000000003        3.2000000000000002        2.5233648200832293     
   31.200000000000003        4.0000000000000000        2.4524696324172730     
   31.200000000000003        4.8000000000000007        2.5209183927263039     
   31.200000000000003        5.6000000000000005        2.4509554742554474     
   31.200000000000003        6.4000000000000004        2.4494399032806733     
   31.200000000000003        7.2000000000000002        2.4541944812485355     
   31.200000000000003        8.0000000000000000        2.4630462621833704     
   31.200000000000003        8.8000000000000007        2.4636694191146220     
   31.200000000000003        9.6000000000000014        2.4560506024459792     
   31.200000000000003        10.400000000000000        2.5207945060577726     
   31.200000000000003        11.200000000000001        2.5216773706940723     
   31.200000000000003        12.000000000000000        2.5268839526595994     
   31.200000000000003        12.800000000000001        2.4548368499394697     
   31.200000000000003        13.600000000000001        2.5219343869403423     
   31.200000000000003        14.400000000000000        2.4531152501977305     
   31.200000000000003        15.200000000000001        2.5197167199089532     
   31.200000000000003        16.000000000000000        2.5185839196528379     
   31.200000000000003        16.800000000000001        2.4489833256105040     
   31.200000000000003        17.600000000000001        2.5173302686524157     
   31.200000000000003        18.400000000000002        2.4538586441874597     
   31.200000000000003        19.200000000000003        2.5230360099829161     
   31.200000000000003        20.000000000000000        2.4525604829999872     
   31.200000000000003        20.800000000000001        2.5183636359561379     
   31.200000000000003        21.600000000000001        2.5178495820723810     
   31.200000000000003        22.400000000000002        2.4527009688099382     
   31.200000000000003        23.200000000000003        2.5219335143711512     
   31.200000000000003        24.000000000000000        2.4528314299530720     
   31.200000000000003        24.800000000000001        2.5264321966737029     
   31.200000000000003        25.600000000000001        2.4609103389372642     
   31.200000000000003        26.400000000000002        2.4575545474801781     
   31.200000000000003        27.200000000000003        2.5179730487328493     
   31.200000000000003        28.000000000000000        2.5139687781628846     
   31.200000000000003        28.800000000000001        2.5138896952257523     
   31.200000000000003        29.600000000000001        2.5180464528266642     
   31.200000000000003        30.400000000000002        2.4534271815220188     
   31.200000000000003        31.200000000000003        2.5183602471064899     
   31.200000000000003        32.000000000000000        2.5225625826538511     
   31.200000000000003        32.800000000000004        2.4535566180283097     
   31.200000000000003        33.600000000000001        2.5135845881218652     
   31.200000000000003        34.399999999999999        2.4479308435615499     
   31.200000000000003        35.200000000000003        2.5227061173536005     
   31.200000000000003        36.000000000000000        2.4576784531262099     
   31.200000000000003        36.800000000000004        2.4666121565420918     
   31.200000000000003        37.600000000000001        2.4716076299396450     
   31.200000000000003        38.400000000000006        2.4580233862126404     
   31.200000000000003        39.200000000000003        2.5144127914584811     
   31.200000000000003        40.000000000000000        2.5193171398422014     
   31.200000000000003        40.800000000000004        2.4492619404572307     
   31.200000000000003        41.600000000000001        2.5183217247009559     
   31.200000000000003        42.400000000000006        2.4533452851186821     
   31.200000000000003        43.200000000000003        2.5186305132949269     
   31.200000000000003        44.000000000000000        2.5182925392141384     
   31.200000000000003        44.800000000000004        2.4528507142789611     
   31.200000000000003        45.600000000000001        2.4529583539026723     
   31.200000000000003        46.400000000000006        2.5265388555643162     
   31.200000000000003        47.200000000000003        2.4618002916968789     
   31.200000000000003        48.000000000000000        2.5271537705229634     
   31.200000000000003        48.800000000000004        2.4491620681698292     
   31.200000000000003        49.600000000000001        2.5142828193488396     
   31.200000000000003        50.400000000000006        2.5185770850860152     
   31.200000000000003        51.200000000000003        2.4536226465156559     
   31.200000000000003        52.000000000000000        2.4538453545985823     
   31.200000000000003        52.800000000000004        2.4576669602717574     
   31.200000000000003        53.600000000000001        2.4571856330536868     
   31.200000000000003        54.400000000000006        2.5224661708352345     
   31.200000000000003        55.200000000000003        2.4535329381980491     
   31.200000000000003        56.000000000000000        2.5230407078157322     
   31.200000000000003        56.800000000000004        2.4539292383686959     
   31.200000000000003        57.600000000000001        2.5213019097862128     
   31.200000000000003        58.400000000000006        2.4582185522867470     
   31.200000000000003        59.200000000000003        2.5233379262266573     
   31.200000000000003        60.000000000000000        2.5237577012389383     
   31.200000000000003        60.800000000000004        2.4581522001668250     
   31.200000000000003        61.600000000000001        2.5138607661328312     
   31.200000000000003        62.400000000000006        2.5106558969239301     
   31.200000000000003        63.200000000000003        2.5098436669082975     
   31.200000000000003        64.000000000000000        2.5154197140154246     
   31.200000000000003        64.799999999999997        2.4601549142453281     
   31.200000000000003        65.600000000000009        2.4553191400677670     
   31.200000000000003        66.400000000000006        2.5202798048042983     
   31.200000000000003        67.200000000000003        2.4574763034380083     
   31.200000000000003        68.000000000000000        2.5284655463033356     
   31.200000000000003        68.799999999999997        2.5282008492490764     
   31.200000000000003        69.600000000000009        2.4629426040393123     
   31.200000000000003        70.400000000000006        2.4592136685629020     
   31.200000000000003        71.200000000000003        2.4543967171744807     
   31.200000000000003        72.000000000000000        2.5232410872098101     
   31.200000000000003        72.799999999999997        2.5232783842337074     
   31.200000000000003        73.600000000000009        2.4539220849969285     
   31.200000000000003        74.400000000000006        2.5226444288692829     
   31.200000000000003        75.200000000000003        2.4577250266222976     
   31.200000000000003        76.000000000000000        2.4575956171187578     
   31.200000000000003        76.800000000000011        2.5223714979865655     
   31.200000000000003        77.600000000000009        2.4575730437610797     
   31.200000000000003        78.400000000000006        2.4572368970631344     
   31.200000000000003        79.200000000000003        2.5218596910358726     
   31.200000000000003        80.000000000000000        2.4523618477687532     
   31.200000000000003        80.800000000000011        2.4532160280828630     
   31.200000000000003        81.600000000000009        2.4533797044836780     
   31.200000000000003        82.400000000000006        2.5242545346296277     
   31.200000000000003        83.200000000000003        2.5249447556515654     
   31.200000000000003        84.000000000000000        2.4607421690639564     
   31.200000000000003        84.800000000000011        2.4655559012185186     
   31.200000000000003        85.600000000000009        2.4634813233309605     
   31.200000000000003        86.400000000000006        2.4566931732077735     
   31.200000000000003        87.200000000000003        2.5309560036250813     
   31.200000000000003        88.000000000000000        2.4666609419730756     
   31.200000000000003        88.800000000000011        2.5398187040070161     
   31.200000000000003        89.600000000000009        2.4691523316312685     
   31.200000000000003        90.400000000000006        2.4696268746268895     
   31.200000000000003        91.200000000000003        2.5414198414234797     
   31.200000000000003        92.000000000000000        2.4775406572672001     
   31.200000000000003        92.800000000000011        2.4785899561239781     
   31.200000000000003        93.600000000000009        2.5485062602275339     
   31.200000000000003        94.400000000000006        2.4799317745889717     
   31.200000000000003        95.200000000000003        2.5399596879542479     
   31.200000000000003        96.000000000000000        2.4692262444909816     
   31.200000000000003        96.800000000000011        2.5422762566394739     
   31.200000000000003        97.600000000000009        2.4765144632214908     
   31.200000000000003        98.400000000000006        2.5482782988644814     
   31.200000000000003        99.200000000000003        2.4774002659734702     
   31.200000000000003        100.00000000000000        2.5357719380622177     
   31.200000000000003        100.80000000000001        2.5291862675097150     
   31.200000000000003        101.60000000000001        2.4669750564090793     
   31.200000000000003        102.40000000000001        2.4650544809894090     

   32.000000000000000       0.80000000000000004        2.5277587998328319     
   32.000000000000000        1.6000000000000001        2.5248720911852525     
   32.000000000000000        2.4000000000000004        2.5283450423912730     
   32.000000000000000        3.2000000000000002        2.4616856639674514     
   32.000000000000000        4.0000000000000000        2.5251717207096585     
   32.000000000000000        4.8000000000000007        2.4522996150838203     
   32.000000000000000        5.6000000000000005        2.5188863771581413     
   32.000000000000000        6.4000000000000004        2.5195008924856275     
   32.000000000000000        7.2000000000000002        2.5238129707326347     
   32.000000000000000        8.0000000000000000        2.4637067203531751     
   32.000000000000000        8.8000000000000007        2.4629881410185206     
   32.000000000000000        9.6000000000000014        2.5240844021368525     
   32.000000000000000        10.400000000000000        2.4517828098360397     
   32.000000000000000        11.200000000000001        2.4516038348776830     
   32.000000000000000        12.000000000000000        2.4568286094777898     
   32.000000000000000        12.800000000000001        2.4617368990502770     
   32.000000000000000        13.600000000000001        2.4569151569482388     
   32.000000000000000        14.400000000000000        2.5218501306514849     
   32.000000000000000        15.200000000000001        2.4575670324064869     
   32.000000000000000        16.000000000000000        2.4576079794427979     
   32.000000000000000        16.800000000000001        2.5137418966489795     
   32.000000000000000        17.600000000000001        2.5180521689362934     
   32.000000000000000        18.400000000000002        2.4575335247689685     
   32.000000000000000        19.200000000000003        2.5183973959855730     
   32.000000000000000        20.000000000000000        2.4492946123992145     
   32.000000000000000        20.800000000000001        2.5176917967960732     
   32.000000000000000        21.600000000000001        2.4490944182989458     
   32.000000000000000        22.400000000000002        2.5217255501088967     
   32.000000000000000        23.200000000000003        2.4526380310498399     
   32.000000000000000        24.000000000000000        2.5219436167674614     
   32.000000000000000        24.800000000000001        2.4574390977756666     
   32.000000000000000        25.600000000000001        2.4620659980625157     
   32.000000000000000        26.400000000000002        2.5268130712716523     
   32.000000000000000        27.200000000000003        2.4483545880894235     
   32.000000000000000        28.000000000000000        2.5151134148177272     
   32.000000000000000        28.800000000000001        2.4519326962050489     
   32.000000000000000        29.600000000000001        2.4574796232728398     
   32.000000000000000        30.400000000000002        2.5224898744038762     
   32.000000000000000        31.200000000000003        2.4571530339030527     
   32.000000000000000        32.000000000000000        2.4623012537140303     
   32.000000000000000        32.800000000000004        2.4577804723680292     
   32.000000000000000        33.600000000000001        2.5140042792859800     
   32.000000000000000        34.399999999999999        2.5141592706070757     
   32.000000000000000        35.200000000000003        2.4537309447161832     
   32.000000000000000        36.000000000000000        2.5185682571404930     
   32.000000000000000        36.800000000000004        2.5237522014358236     
   32.000000000000000        37.600000000000001        2.4624538163625207     
   32.000000000000000        38.400000000000006        2.5179717482463619     
   32.000000000000000        39.200000000000003        2.5094697573600748     
   32.000000000000000        40.000000000000000        2.4532916039596935     
   32.000000000000000        40.800000000000004        2.5227831307101116     
   32.000000000000000        41.600000000000001        2.5133211138846021     
   32.000000000000000        42.400000000000006        2.5226379639754803     
   32.000000000000000        43.200000000000003        2.4621848642913067     
   32.000000000000000        44.000000000000000        2.4582927076991492     
   32.000000000000000        44.800000000000004        2.5228460354897555     
   32.000000000000000        45.600000000000001        2.5232598707052363     
   32.000000000000000        46.400000000000006        2.4569762047992811     
   32.000000000000000        47.200000000000003        2.4668113385492378     
   32.000000000000000        48.000000000000000        2.4625157783893195     
   32.000000000000000        48.800000000000004        2.5139300337150039     
   32.000000000000000        49.600000000000001        2.5096384804470873     
   32.000000000000000        50.400000000000006        2.4493453028302272     
   32.000000000000000        51.200000000000003        2.5230115734106819     
   32.000000000000000        52.000000000000000        2.5172549235580943     
   32.000000000000000        52.800000000000004        2.5138932057494476     
   32.000000000000000        53.600000000000001        2.5179233104366778     
   32.000000000000000        54.400000000000006        2.4529164801375600     
   32.000000000000000        55.200000000000003        2.5225148109600193     
   32.000000000000000        56.000000000000000        2.4534258873445878
[truncated: 894,528 more chars]
