# Supplementary material for: A first-principles phase field method for quantitatively predicting multi-composition phase separation without thermodynamic empirical parameter
Source: Nat Commun. 2019 Aug 1;10:3451. doi: 10.1038/s41467-019-11248-z (PMC6671953; doi:10.1038/s41467-019-11248-z)
Supplement: Supplementary file 3 — Source Data [file 41467_2019_11248_MOESM3_ESM.zip › supplementary-files/data-files/Fig.5/Fig5_h_Ni_100000-41.0%]

  0.80000000000000004       0.80000000000000004        2.3497560353008868     
  0.80000000000000004        1.6000000000000001        2.3488321646327659     
  0.80000000000000004        2.4000000000000004        2.3494468665492381     
  0.80000000000000004        3.2000000000000002        2.3503947149710136     
  0.80000000000000004        4.0000000000000000        2.3499909521746059     
  0.80000000000000004        4.8000000000000007        2.3499119082648487     
  0.80000000000000004        5.6000000000000005        2.3492194021716100     
  0.80000000000000004        6.4000000000000004        2.3495291200373667     
  0.80000000000000004        7.2000000000000002        2.3488509198568388     
  0.80000000000000004        8.0000000000000000        2.3476276899334914     
  0.80000000000000004        8.8000000000000007        2.3494883697139333     
  0.80000000000000004        9.6000000000000014        2.3475582571080342     
  0.80000000000000004        10.400000000000000        2.3474537188125812     
  0.80000000000000004        11.200000000000001        2.3489840649950628     
  0.80000000000000004        12.000000000000000        2.3483527922221930     
  0.80000000000000004        12.800000000000001        2.3492075120641314     
  0.80000000000000004        13.600000000000001        2.3497949087402845     
  0.80000000000000004        14.400000000000000        2.3527194837216903     
  0.80000000000000004        15.200000000000001        2.3520479579932689     
  0.80000000000000004        16.000000000000000        2.3560709828363029     
  0.80000000000000004        16.800000000000001        2.3582285724602690     
  0.80000000000000004        17.600000000000001        2.3612448649634636     
  0.80000000000000004        18.400000000000002        2.3632847905525267     
  0.80000000000000004        19.200000000000003        2.3665342614239133     
  0.80000000000000004        20.000000000000000        2.3687021228351588     
  0.80000000000000004        20.800000000000001        2.3712360124648839     
  0.80000000000000004        21.600000000000001        2.3732132965850865     
  0.80000000000000004        22.400000000000002        2.3748516973430678     
  0.80000000000000004        23.200000000000003        2.3761176597667739     
  0.80000000000000004        24.000000000000000        2.3765567772481755     
  0.80000000000000004        24.800000000000001        2.3747193768280708     
  0.80000000000000004        25.600000000000001        2.3740241362884356     
  0.80000000000000004        26.400000000000002        2.3722633559847268     
  0.80000000000000004        27.200000000000003        2.3703179553340168     
  0.80000000000000004        28.000000000000000        2.3671228898065251     
  0.80000000000000004        28.800000000000001        2.3638601217631674     
  0.80000000000000004        29.600000000000001        2.3603188588772110     
  0.80000000000000004        30.400000000000002        2.3571726690230093     
  0.80000000000000004        31.200000000000003        2.3548260681569810     
  0.80000000000000004        32.000000000000000        2.3506627521261998     
  0.80000000000000004        32.800000000000004        2.3479869777605304     
  0.80000000000000004        33.600000000000001        2.3454964573421271     
  0.80000000000000004        34.399999999999999        2.3437591390927834     
  0.80000000000000004        35.200000000000003        2.3416319345192993     
  0.80000000000000004        36.000000000000000        2.3414683369067237     
  0.80000000000000004        36.800000000000004        2.3400514999584177     
  0.80000000000000004        37.600000000000001        2.3389023710952772     
  0.80000000000000004        38.400000000000006        2.3392955118043917     
  0.80000000000000004        39.200000000000003        2.3397635409610844     
  0.80000000000000004        40.000000000000000        2.3406175041061279     
  0.80000000000000004        40.800000000000004        2.3422564504040961     
  0.80000000000000004        41.600000000000001        2.3442935798383595     
  0.80000000000000004        42.400000000000006        2.3472899698544505     
  0.80000000000000004        43.200000000000003        2.3488704512367029     
  0.80000000000000004        44.000000000000000        2.3511545637618623     
  0.80000000000000004        44.800000000000004        2.3536845544643188     
  0.80000000000000004        45.600000000000001        2.3570248852806568     
  0.80000000000000004        46.400000000000006        2.3604299876291339     
  0.80000000000000004        47.200000000000003        2.3624246424622215     
  0.80000000000000004        48.000000000000000        2.3646159890692160     
  0.80000000000000004        48.800000000000004        2.3675488590161144     
  0.80000000000000004        49.600000000000001        2.3690185084918980     
  0.80000000000000004        50.400000000000006        2.3697341297709498     
  0.80000000000000004        51.200000000000003        2.3696775914471262     
  0.80000000000000004        52.000000000000000        2.3700151906412414     
  0.80000000000000004        52.800000000000004        2.3695108125214959     
  0.80000000000000004        53.600000000000001        2.3685370895371505     
  0.80000000000000004        54.400000000000006        2.3665099380682029     
  0.80000000000000004        55.200000000000003        2.3648405571968887     
  0.80000000000000004        56.000000000000000        2.3628840034730101     
  0.80000000000000004        56.800000000000004        2.3606910975303914     
  0.80000000000000004        57.600000000000001        2.3591283925693212     
  0.80000000000000004        58.400000000000006        2.3561120897923651     
  0.80000000000000004        59.200000000000003        2.3550100687261044     
  0.80000000000000004        60.000000000000000        2.3525091629540866     
  0.80000000000000004        60.800000000000004        2.3524845367744147     
  0.80000000000000004        61.600000000000001        2.3520182752781085     
  0.80000000000000004        62.400000000000006        2.3517914547647010     
  0.80000000000000004        63.200000000000003        2.3518659900462433     
  0.80000000000000004        64.000000000000000        2.3521568847626444     
  0.80000000000000004        64.799999999999997        2.3522641213921958     
  0.80000000000000004        65.600000000000009        2.3520015623853876     
  0.80000000000000004        66.400000000000006        2.3517333400730709     
  0.80000000000000004        67.200000000000003        2.3517387461725416     
  0.80000000000000004        68.000000000000000        2.3518781619373206     
  0.80000000000000004        68.799999999999997        2.3522127351635680     
  0.80000000000000004        69.600000000000009        2.3521272129645383     
  0.80000000000000004        70.400000000000006        2.3519972545735719     
  0.80000000000000004        71.200000000000003        2.3525611573648391     
  0.80000000000000004        72.000000000000000        2.3528277842953438     
  0.80000000000000004        72.799999999999997        2.3535260238582385     
  0.80000000000000004        73.600000000000009        2.3555225930205403     
  0.80000000000000004        74.400000000000006        2.3562676408644263     
  0.80000000000000004        75.200000000000003        2.3575098914432475     
  0.80000000000000004        76.000000000000000        2.3588928058407124     
  0.80000000000000004        76.800000000000011        2.3591457001969784     
  0.80000000000000004        77.600000000000009        2.3641976611013042     
  0.80000000000000004        78.400000000000006        2.3651117302668214     
  0.80000000000000004        79.200000000000003        2.3676743567481187     
  0.80000000000000004        80.000000000000000        2.3670101791550944     
  0.80000000000000004        80.800000000000011        2.3672323372952691     
  0.80000000000000004        81.600000000000009        2.3667785015548972     
  0.80000000000000004        82.400000000000006        2.3657782110957313     
  0.80000000000000004        83.200000000000003        2.3660769434419517     
  0.80000000000000004        84.000000000000000        2.3633713071563425     
  0.80000000000000004        84.800000000000011        2.3613008611113329     
  0.80000000000000004        85.600000000000009        2.3590112106639642     
  0.80000000000000004        86.400000000000006        2.3547838945110215     
  0.80000000000000004        87.200000000000003        2.3529143009101938     
  0.80000000000000004        88.000000000000000        2.3506913987063793     
  0.80000000000000004        88.800000000000011        2.3486149247716610     
  0.80000000000000004        89.600000000000009        2.3467262287709456     
  0.80000000000000004        90.400000000000006        2.3451660489149995     
  0.80000000000000004        91.200000000000003        2.3439506080921255     
  0.80000000000000004        92.000000000000000        2.3433445345081707     
  0.80000000000000004        92.800000000000011        2.3415982243221385     
  0.80000000000000004        93.600000000000009        2.3453239297924364     
  0.80000000000000004        94.400000000000006        2.3434713228655628     
  0.80000000000000004        95.200000000000003        2.3444252833755468     
  0.80000000000000004        96.000000000000000        2.3445397100514209     
  0.80000000000000004        96.800000000000011        2.3461920973702490     
  0.80000000000000004        97.600000000000009        2.3494459085768731     
  0.80000000000000004        98.400000000000006        2.3468633197760420     
  0.80000000000000004        99.200000000000003        2.3472772082073847     
  0.80000000000000004        100.00000000000000        2.3477805375832346     
  0.80000000000000004        100.80000000000001        2.3484367692787318     
  0.80000000000000004        101.60000000000001        2.3492117756593602     
  0.80000000000000004        102.40000000000001        2.3502059535671918     

   1.6000000000000001       0.80000000000000004        2.3494379896760460     
   1.6000000000000001        1.6000000000000001        2.3492263270267206     
   1.6000000000000001        2.4000000000000004        2.3493641499203366     
   1.6000000000000001        3.2000000000000002        2.3499490163920149     
   1.6000000000000001        4.0000000000000000        2.3489993745348969     
   1.6000000000000001        4.8000000000000007        2.3501669347551521     
   1.6000000000000001        5.6000000000000005        2.3495212050008418     
   1.6000000000000001        6.4000000000000004        2.3492290304995329     
   1.6000000000000001        7.2000000000000002        2.3491332988769802     
   1.6000000000000001        8.0000000000000000        2.3483959832197598     
   1.6000000000000001        8.8000000000000007        2.3488991784861355     
   1.6000000000000001        9.6000000000000014        2.3489870094320064     
   1.6000000000000001        10.400000000000000        2.3487232375052476     
   1.6000000000000001        11.200000000000001        2.3494609493741856     
   1.6000000000000001        12.000000000000000        2.3495380847193856     
   1.6000000000000001        12.800000000000001        2.3498453549383584     
   1.6000000000000001        13.600000000000001        2.3500221452910885     
   1.6000000000000001        14.400000000000000        2.3514044348611844     
   1.6000000000000001        15.200000000000001        2.3524028384536244     
   1.6000000000000001        16.000000000000000        2.3546445383990284     
   1.6000000000000001        16.800000000000001        2.3562532202472499     
   1.6000000000000001        17.600000000000001        2.3581900118685581     
   1.6000000000000001        18.400000000000002        2.3598412689485393     
   1.6000000000000001        19.200000000000003        2.3635035408047100     
   1.6000000000000001        20.000000000000000        2.3638680760274289     
   1.6000000000000001        20.800000000000001        2.3659194507941508     
   1.6000000000000001        21.600000000000001        2.3670425021030295     
   1.6000000000000001        22.400000000000002        2.3678053246842752     
   1.6000000000000001        23.200000000000003        2.3693298630195465     
   1.6000000000000001        24.000000000000000        2.3693080836678182     
   1.6000000000000001        24.800000000000001        2.3687730302731085     
   1.6000000000000001        25.600000000000001        2.3691658465708336     
   1.6000000000000001        26.400000000000002        2.3664550437264951     
   1.6000000000000001        27.200000000000003        2.3650937925191462     
   1.6000000000000001        28.000000000000000        2.3633248032487946     
   1.6000000000000001        28.800000000000001        2.3604597111556411     
   1.6000000000000001        29.600000000000001        2.3577262578049578     
   1.6000000000000001        30.400000000000002        2.3547842756760993     
   1.6000000000000001        31.200000000000003        2.3521190095763402     
   1.6000000000000001        32.000000000000000        2.3496483149182419     
   1.6000000000000001        32.800000000000004        2.3475153061095693     
   1.6000000000000001        33.600000000000001        2.3453032596053194     
   1.6000000000000001        34.399999999999999        2.3434554738230022     
   1.6000000000000001        35.200000000000003        2.3423767787565688     
   1.6000000000000001        36.000000000000000        2.3391631420958499     
   1.6000000000000001        36.800000000000004        2.3417871842620537     
   1.6000000000000001        37.600000000000001        2.3412100454843454     
   1.6000000000000001        38.400000000000006        2.3405122142495465     
   1.6000000000000001        39.200000000000003        2.3413678620993847     
   1.6000000000000001        40.000000000000000        2.3425246737863716     
   1.6000000000000001        40.800000000000004        2.3436446105035929     
   1.6000000000000001        41.600000000000001        2.3463731481245924     
   1.6000000000000001        42.400000000000006        2.3498380935412095     
   1.6000000000000001        43.200000000000003        2.3519920321649339     
   1.6000000000000001        44.000000000000000        2.3572487759139529     
   1.6000000000000001        44.800000000000004        2.3587589311524719     
   1.6000000000000001        45.600000000000001        2.3628689646023036     
   1.6000000000000001        46.400000000000006        2.3667704857584160     
   1.6000000000000001        47.200000000000003        2.3697036032983312     
   1.6000000000000001        48.000000000000000        2.3728356304589444     
   1.6000000000000001        48.800000000000004        2.3755216422522532     
   1.6000000000000001        49.600000000000001        2.3769476095503106     
   1.6000000000000001        50.400000000000006        2.3768346602762005     
   1.6000000000000001        51.200000000000003        2.3785137529365952     
   1.6000000000000001        52.000000000000000        2.3782177522031080     
   1.6000000000000001        52.800000000000004        2.3771641937771242     
   1.6000000000000001        53.600000000000001        2.3750281752778823     
   1.6000000000000001        54.400000000000006        2.3728809554827928     
   1.6000000000000001        55.200000000000003        2.3698997497453997     
   1.6000000000000001        56.000000000000000        2.3673478041259624     
   1.6000000000000001        56.800000000000004        2.3642636491420648     
   1.6000000000000001        57.600000000000001        2.3610558535532249     
   1.6000000000000001        58.400000000000006        2.3590577027595847     
   1.6000000000000001        59.200000000000003        2.3559281655544919     
   1.6000000000000001        60.000000000000000        2.3536279379804039     
   1.6000000000000001        60.800000000000004        2.3521516609989281     
   1.6000000000000001        61.600000000000001        2.3512110643054891     
   1.6000000000000001        62.400000000000006        2.3498225987246224     
   1.6000000000000001        63.200000000000003        2.3495129661455896     
   1.6000000000000001        64.000000000000000        2.3496620136461219     
   1.6000000000000001        64.799999999999997        2.3496632951705170     
   1.6000000000000001        65.600000000000009        2.3497883415028662     
   1.6000000000000001        66.400000000000006        2.3495224839594031     
   1.6000000000000001        67.200000000000003        2.3500669123657048     
   1.6000000000000001        68.000000000000000        2.3509511178236102     
   1.6000000000000001        68.799999999999997        2.3519543032661372     
   1.6000000000000001        69.600000000000009        2.3527454353454686     
   1.6000000000000001        70.400000000000006        2.3539030565573711     
   1.6000000000000001        71.200000000000003        2.3555191077147786     
   1.6000000000000001        72.000000000000000        2.3571775688101955     
   1.6000000000000001        72.799999999999997        2.3594876618756708     
   1.6000000000000001        73.600000000000009        2.3598628656203391     
   1.6000000000000001        74.400000000000006        2.3633243118447651     
   1.6000000000000001        75.200000000000003        2.3657281321645276     
   1.6000000000000001        76.000000000000000        2.3682105779437634     
   1.6000000000000001        76.800000000000011        2.3703877959002417     
   1.6000000000000001        77.600000000000009        2.3736087904471184     
   1.6000000000000001        78.400000000000006        2.3743569584073789     
   1.6000000000000001        79.200000000000003        2.3754942513511503     
   1.6000000000000001        80.000000000000000        2.3758270068453609     
   1.6000000000000001        80.800000000000011        2.3755895025543183     
   1.6000000000000001        81.600000000000009        2.3745577103777369     
   1.6000000000000001        82.400000000000006        2.3736241884746159     
   1.6000000000000001        83.200000000000003        2.3709305142977839     
   1.6000000000000001        84.000000000000000        2.3683716101442074     
   1.6000000000000001        84.800000000000011        2.3655172664268411     
   1.6000000000000001        85.600000000000009        2.3620968670382614     
   1.6000000000000001        86.400000000000006        2.3580703212120802     
   1.6000000000000001        87.200000000000003        2.3549481361875682     
   1.6000000000000001        88.000000000000000        2.3529404897202033     
   1.6000000000000001        88.800000000000011        2.3486273313212118     
   1.6000000000000001        89.600000000000009        2.3473308970686899     
   1.6000000000000001        90.400000000000006        2.3425800044595508     
   1.6000000000000001        91.200000000000003        2.3428373173442512     
   1.6000000000000001        92.000000000000000        2.3423296013025259     
   1.6000000000000001        92.800000000000011        2.3419139414894601     
   1.6000000000000001        93.600000000000009        2.3416027894599107     
   1.6000000000000001        94.400000000000006        2.3424367438976788     
   1.6000000000000001        95.200000000000003        2.3432539555611620     
   1.6000000000000001        96.000000000000000        2.3428433598366407     
   1.6000000000000001        96.800000000000011        2.3445311295259170     
   1.6000000000000001        97.600000000000009        2.3439298853517725     
   1.6000000000000001        98.400000000000006        2.3451613676045779     
   1.6000000000000001        99.200000000000003        2.3468247668107267     
   1.6000000000000001        100.00000000000000        2.3473804339256312     
   1.6000000000000001        100.80000000000001        2.3477536098900607     
   1.6000000000000001        101.60000000000001        2.3484092021145755     
   1.6000000000000001        102.40000000000001        2.3494415611480961     

   2.4000000000000004       0.80000000000000004        2.3494421195399955     
   2.4000000000000004        1.6000000000000001        2.3488342686212027     
   2.4000000000000004        2.4000000000000004        2.3488625549959772     
   2.4000000000000004        3.2000000000000002        2.3496449382217910     
   2.4000000000000004        4.0000000000000000        2.3488964123172131     
   2.4000000000000004        4.8000000000000007        2.3503473595384938     
   2.4000000000000004        5.6000000000000005        2.3501482675462944     
   2.4000000000000004        6.4000000000000004        2.3500814106656196     
   2.4000000000000004        7.2000000000000002        2.3498703252210627     
   2.4000000000000004        8.0000000000000000        2.3501006401899733     
   2.4000000000000004        8.8000000000000007        2.3504196572846974     
   2.4000000000000004        9.6000000000000014        2.3511908300700823     
   2.4000000000000004        10.400000000000000        2.3503191369954086     
   2.4000000000000004        11.200000000000001        2.3503796061854696     
   2.4000000000000004        12.000000000000000        2.3501380295450778     
   2.4000000000000004        12.800000000000001        2.3505177183350674     
   2.4000000000000004        13.600000000000001        2.3497716315420720     
   2.4000000000000004        14.400000000000000        2.3515595868241208     
   2.4000000000000004        15.200000000000001        2.3534736112566219     
   2.4000000000000004        16.000000000000000        2.3542968176769867     
   2.4000000000000004        16.800000000000001        2.3543293656445581     
   2.4000000000000004        17.600000000000001        2.3560259204548157     
   2.4000000000000004        18.400000000000002        2.3568794002561186     
   2.4000000000000004        19.200000000000003        2.3602971626314329     
   2.4000000000000004        20.000000000000000        2.3593843730193051     
   2.4000000000000004        20.800000000000001        2.3605780469160917     
   2.4000000000000004        21.600000000000001        2.3619636602310226     
   2.4000000000000004        22.400000000000002        2.3630992354596052     
   2.4000000000000004        23.200000000000003        2.3641913832074368     
   2.4000000000000004        24.000000000000000        2.3638562451382477     
   2.4000000000000004        24.800000000000001        2.3635843241015260     
   2.4000000000000004        25.600000000000001        2.3632776158878479     
   2.4000000000000004        26.400000000000002        2.3619751773562458     
   2.4000000000000004        27.200000000000003        2.3613610161274914     
   2.4000000000000004        28.000000000000000        2.3595195015703272     
   2.4000000000000004        28.800000000000001        2.3576257225753467     
   2.4000000000000004        29.600000000000001        2.3557564787374310     
   2.4000000000000004        30.400000000000002        2.3530977587202515     
   2.4000000000000004        31.200000000000003        2.3518306201334256     
   2.4000000000000004        32.000000000000000        2.3492642631008898     
   2.4000000000000004        32.800000000000004        2.3466839973653930     
   2.4000000000000004        33.600000000000001        2.3454104031376262     
   2.4000000000000004        34.399999999999999        2.3430178427656854     
   2.4000000000000004        35.200000000000003        2.3420234453913542     
   2.4000000000000004        36.000000000000000        2.3409154033613979     
   2.4000000000000004        36.800000000000004        2.3409178513839044     
   2.4000000000000004        37.600000000000001        2.3403601652439128     
   2.4000000000000004        38.400000000000006        2.3417670028991622     
   2.4000000000000004        39.200000000000003        2.3433511139149674     
   2.4000000000000004        40.000000000000000        2.3464087823220616     
   2.4000000000000004        40.800000000000004        2.3466208121562175     
   2.4000000000000004        41.600000000000001        2.3495762167659175     
   2.4000000000000004        42.400000000000006        2.3537757510588651     
   2.4000000000000004        43.200000000000003        2.3572863626304001     
   2.4000000000000004        44.000000000000000        2.3607540952185473     
   2.4000000000000004        44.800000000000004        2.3647972863302424     
   2.4000000000000004        45.600000000000001        2.3695341707156294     
   2.4000000000000004        46.400000000000006        2.3738586548947236     
   2.4000000000000004        47.200000000000003        2.3770794886027380     
   2.4000000000000004        48.000000000000000        2.3813830393074849     
   2.4000000000000004        48.800000000000004        2.3842779887911174     
   2.4000000000000004        49.600000000000001        2.3860717156713731     
   2.4000000000000004        50.400000000000006        2.3877863617596020     
   2.4000000000000004        51.200000000000003        2.3877069861215436     
   2.4000000000000004        52.000000000000000        2.3862338466805331     
   2.4000000000000004        52.800000000000004        2.3842742285802516     
   2.4000000000000004        53.600000000000001        2.3836772727002384     
   2.4000000000000004        54.400000000000006        2.3807468931982467     
   2.4000000000000004        55.200000000000003        2.3769635827203603     
   2.4000000000000004        56.000000000000000        2.3730975141346802     
   2.4000000000000004        56.800000000000004        2.3692122511996661     
   2.4000000000000004        57.600000000000001        2.3659746290547474     
   2.4000000000000004        58.400000000000006        2.3622637261633668     
   2.4000000000000004        59.200000000000003        2.3578232402937220     
   2.4000000000000004        60.000000000000000        2.3542784596660917     
   2.4000000000000004        60.800000000000004        2.3526937117709719     
   2.4000000000000004        61.600000000000001        2.3505322074078996     
   2.4000000000000004        62.400000000000006        2.3501945298644782     
   2.4000000000000004        63.200000000000003        2.3480509554854394     
   2.4000000000000004        64.000000000000000        2.3475781106998785     
   2.4000000000000004        64.799999999999997        2.3468360949610156     
   2.4000000000000004        65.600000000000009        2.3471641799281784     
   2.4000000000000004        66.400000000000006        2.3473634311676297     
   2.4000000000000004        67.200000000000003        2.3482398359772390     
   2.4000000000000004        68.000000000000000        2.3490744408793542     
   2.4000000000000004        68.799999999999997        2.3512765135303910     
   2.4000000000000004        69.600000000000009        2.3527939748223781     
   2.4000000000000004        70.400000000000006        2.3557783798149181     
   2.4000000000000004        71.200000000000003        2.3583996981020503     
   2.4000000000000004        72.000000000000000        2.3601759937070792     
   2.4000000000000004        72.799999999999997        2.3626835406937352     
   2.4000000000000004        73.600000000000009        2.3661503238444417     
   2.4000000000000004        74.400000000000006        2.3710531077062433     
   2.4000000000000004        75.200000000000003        2.3731721813962063     
   2.4000000000000004        76.000000000000000        2.3767050642768854     
   2.4000000000000004        76.800000000000011        2.3794667262571401     
   2.4000000000000004        77.600000000000009        2.3809688217643759     
   2.4000000000000004        78.400000000000006        2.3839625972874727     
   2.4000000000000004        79.200000000000003        2.3851213800186040     
   2.4000000000000004        80.000000000000000        2.3855486773419519     
   2.4000000000000004        80.800000000000011        2.3847209097929953     
   2.4000000000000004        81.600000000000009        2.3834461816874963     
   2.4000000000000004        82.400000000000006        2.3813646227866241     
   2.4000000000000004        83.200000000000003        2.3766487811312231     
   2.4000000000000004        84.000000000000000        2.3736576088814854     
   2.4000000000000004        84.800000000000011        2.3700153959168464     
   2.4000000000000004        85.600000000000009        2.3657362215220172     
   2.4000000000000004        86.400000000000006        2.3622989918776862     
   2.4000000000000004        87.200000000000003        2.3575222531702136     
   2.4000000000000004        88.000000000000000        2.3535215643689313     
   2.4000000000000004        88.800000000000011        2.3499582285177905     
   2.4000000000000004        89.600000000000009        2.3466165747784316     
   2.4000000000000004        90.400000000000006        2.3444686774750116     
   2.4000000000000004        91.200000000000003        2.3438307074637681     
   2.4000000000000004        92.000000000000000        2.3411088285766630     
   2.4000000000000004        92.800000000000011        2.3400999763876924     
   2.4000000000000004        93.600000000000009        2.3406109661013472     
   2.4000000000000004        94.400000000000006        2.3407587317447756     
   2.4000000000000004        95.200000000000003        2.3421651550954934     
   2.4000000000000004        96.000000000000000        2.3425626030740085     
   2.4000000000000004        96.800000000000011        2.3431121055263735     
   2.4000000000000004        97.600000000000009        2.3440245958018027     
   2.4000000000000004        98.400000000000006        2.3446781884944605     
   2.4000000000000004        99.200000000000003        2.3459418330788586     
   2.4000000000000004        100.00000000000000        2.3466872148689073     
   2.4000000000000004        100.80000000000001        2.3473835982116995     
   2.4000000000000004        101.60000000000001        2.3480931484145864     
   2.4000000000000004        102.40000000000001        2.3475228297579176     

   3.2000000000000002       0.80000000000000004        2.3479689997336899     
   3.2000000000000002        1.6000000000000001        2.3482373714640650     
   3.2000000000000002        2.4000000000000004        2.3488437081874274     
   3.2000000000000002        3.2000000000000002        2.3496823072114319     
   3.2000000000000002        4.0000000000000000        2.3500897413541919     
   3.2000000000000002        4.8000000000000007        2.3515199265584164     
   3.2000000000000002        5.6000000000000005        2.3506179869396582     
   3.2000000000000002        6.4000000000000004        2.3508525572768466     
   3.2000000000000002        7.2000000000000002        2.3511156984457138     
   3.2000000000000002        8.0000000000000000        2.3515217711420715     
   3.2000000000000002        8.8000000000000007        2.3514045847005889     
   3.2000000000000002        9.6000000000000014        2.3519314045373019     
   3.2000000000000002        10.400000000000000        2.3516824520048769     
   3.2000000000000002        11.200000000000001        2.3516546035558927     
   3.2000000000000002        12.000000000000000        2.3515539937152146     
   3.2000000000000002        12.800000000000001        2.3514014131829302     
   3.2000000000000002        13.600000000000001        2.3518683125198154     
   3.2000000000000002        14.400000000000000        2.3533837805571860     
   3.2000000000000002        15.200000000000001        2.3516098823617448     
   3.2000000000000002        16.000000000000000        2.3533766346998752     
   3.2000000000000002        16.800000000000001        2.3532773573137664     
   3.2000000000000002        17.600000000000001        2.3535652975522270     
   3.2000000000000002        18.400000000000002        2.3542697143611822     
   3.2000000000000002        19.200000000000003        2.3551349417052752     
   3.2000000000000002        20.000000000000000        2.3553060913480262     
   3.2000000000000002        20.800000000000001        2.3564486050134108     
   3.2000000000000002        21.600000000000001        2.3579864744791994     
   3.2000000000000002        22.400000000000002        2.3581233304421727     
   3.2000000000000002        23.200000000000003        2.3585392398999216     
   3.2000000000000002        24.000000000000000        2.3589789352975590     
   3.2000000000000002        24.800000000000001        2.3585855511921898     
   3.2000000000000002        25.600000000000001        2.3581982873907061     
   3.2000000000000002        26.400000000000002        2.3593633455915204     
   3.2000000000000002        27.200000000000003        2.3578971467978245     
   3.2000000000000002        28.000000000000000        2.3565127098859677     
   3.2000000000000002        28.800000000000001        2.3543632527089415     
   3.2000000000000002        29.600000000000001        2.3549243146606944     
   3.2000000000000002        30.400000000000002        2.3527277589361586     
   3.2000000000000002        31.200000000000003        2.3508978793953537     
   3.2000000000000002        32.000000000000000        2.3488418770379544     
   3.2000000000000002        32.800000000000004        2.3459488905598644     
   3.2000000000000002        33.600000000000001        2.3458830177494558     
   3.2000000000000002        34.399999999999999        2.3444366106953143     
   3.2000000000000002        35.200000000000003        2.3441134282126050     
   3.2000000000000002        36.000000000000000        2.3421108483705861     
   3.2000000000000002        36.800000000000004        2.3422442410707141     
   3.2000000000000002        37.600000000000001        2.3428817115875047     
   3.2000000000000002        38.400000000000006        2.3431837854235300     
   3.2000000000000002        39.200000000000003        2.3447469590563887     
   3.2000000000000002        40.000000000000000        2.3466342886051019     
   3.2000000000000002        40.800000000000004        2.3498103034475792     
   3.2000000000000002        41.600000000000001        2.3555161045694275     
   3.2000000000000002        42.400000000000006        2.3570250198491767     
   3.2000000000000002        43.200000000000003        2.3612649578288503     
   3.2000000000000002        44.000000000000000        2.3659905049595755     
   3.2000000000000002        44.800000000000004        2.3714572841584514     
   3.2000000000000002        45.600000000000001        2.3764769612430272     
   3.2000000000000002        46.400000000000006        2.3811227363157701     
   3.2000000000000002        47.200000000000003        2.3869131541543345     
   3.2000000000000002        48.000000000000000        2.3908857725458428     
   3.2000000000000002        48.800000000000004        2.3947615363937746     
   3.2000000000000002        49.600000000000001        2.3975335778275024     
   3.2000000000000002        50.400000000000006        2.3986349531284623     
   3.2000000000000002        51.200000000000003        2.3984456243128296     
   3.2000000000000002        52.000000000000000        2.3996050645048408     
   3.2000000000000002        52.800000000000004        2.3958087941731030     
   3.2000000000000002        53.600000000000001        2.3928546014873948     
   3.2000000000000002        54.400000000000006        2.3900083261657676     
   3.2000000000000002        55.200000000000003        2.3857648340618924     
   3.2000000000000002        56.000000000000000        2.3801904470079616     
   3.2000000000000002        56.800000000000004        2.3758696438203364     
   3.2000000000000002        57.600000000000001        2.3711605093871277     
   3.2000000000000002        58.400000000000006        2.3663604539433059     
   3.2000000000000002        59.200000000000003        2.3610832287821988     
   3.2000000000000002        60.000000000000000        2.3565973727294667     
   3.2000000000000002        60.800000000000004        2.3534819172376436     
   3.2000000000000002        61.600000000000001        2.3504412675524984     
   3.2000000000000002        62.400000000000006        2.3481773226134939     
   3.2000000000000002        63.200000000000003        2.3465807944025316     
   3.2000000000000002        64.000000000000000        2.3455177012362394     
   3.2000000000000002        64.799999999999997        2.3454622868765016     
   3.2000000000000002        65.600000000000009        2.3446739949072937     
   3.2000000000000002        66.400000000000006        2.3456236997849711     
   3.2000000000000002        67.200000000000003        2.3458301827892507     
   3.2000000000000002        68.000000000000000        2.3463404235358198     
   3.2000000000000002        68.799999999999997        2.3507504153040983     
   3.2000000000000002        69.600000000000009        2.3534824690109186     
   3.2000000000000002        70.400000000000006        2.3561431585873409     
   3.2000000000000002        71.200000000000003        2.3598423130017627     
   3.2000000000000002        72.000000000000000        2.3635049053635888     
   3.2000000000000002        72.799999999999997        2.3673722698756738     
   3.2000000000000002        73.600000000000009        2.3723037771165068     
   3.2000000000000002        74.400000000000006        2.3767354168176942     
   3.2000000000000002        75.200000000000003        2.3813041452622317     
   3.2000000000000002        76.000000000000000        2.3855554277727076     
   3.2000000000000002        76.800000000000011        2.3890853248839741     
   3.2000000000000002        77.600000000000009        2.3923226009803766     
   3.2000000000000002        78.400000000000006        2.3939587553878141     
   3.2000000000000002        79.200000000000003        2.3950476370448959     
   3.2000000000000002        80.000000000000000        2.3950877152857104     
   3.2000000000000002        80.800000000000011        2.3943845196005338     
   3.2000000000000002        81.600000000000009        2.3912360501909564     
   3.2000000000000002        82.400000000000006        2.3889359240023067     
   3.2000000000000002        83.200000000000003        2.3850878360885237     
   3.2000000000000002        84.000000000000000        2.3805712086065833     
   3.2000000000000002        84.800000000000011        2.3759767300448433     
   3.2000000000000002        85.600000000000009        2.3704943911268201     
   3.2000000000000002        86.400000000000006        2.3653084972934204     
   3.2000000000000002        87.200000000000003        2.3611130475855560     
   3.2000000000000002        88.000000000000000        2.3563850660140861     
   3.2000000000000002        88.800000000000011        2.3509984280123981     
   3.2000000000000002        89.600000000000009        2.3486860367271807     
   3.2000000000000002        90.400000000000006        2.3460985009821953     
   3.2000000000000002        91.200000000000003        2.3426295196787623     
   3.2000000000000002        92.000000000000000        2.3415158962408422     
   3.2000000000000002        92.800000000000011        2.3405769417939615     
   3.2000000000000002        93.600000000000009        2.3439510880559387     
   3.2000000000000002        94.400000000000006        2.3392085850197524     
   3.2000000000000002        95.200000000000003        2.3413625938322911     
   3.2000000000000002        96.000000000000000        2.3414596675584707     
   3.2000000000000002        96.800000000000011        2.3419715441056081     
   3.2000000000000002        97.600000000000009        2.3423527658860279     
   3.2000000000000002        98.400000000000006        2.3440015260055644     
   3.2000000000000002        99.200000000000003        2.3447075533979040     
   3.2000000000000002        100.00000000000000        2.3458342523299835     
   3.2000000000000002        100.80000000000001        2.3462894267310461     
   3.2000000000000002        101.60000000000001        2.3474234342319908     
   3.2000000000000002        102.40000000000001        2.3474190901525511     

   4.0000000000000000       0.80000000000000004        2.3477968674384324     
   4.0000000000000000        1.6000000000000001        2.3484054471554150     
   4.0000000000000000        2.4000000000000004        2.3487051855948153     
   4.0000000000000000        3.2000000000000002        2.3495622001430845     
   4.0000000000000000        4.0000000000000000        2.3496366750285014     
   4.0000000000000000        4.8000000000000007        2.3505871335160973     
   4.0000000000000000        5.6000000000000005        2.3509683076400352     
   4.0000000000000000        6.4000000000000004        2.3516425808161903     
   4.0000000000000000        7.2000000000000002        2.3519447857793749     
   4.0000000000000000        8.0000000000000000        2.3514432253633584     
   4.0000000000000000        8.8000000000000007        2.3533752293147923     
   4.0000000000000000        9.6000000000000014        2.3530181700581161     
   4.0000000000000000        10.400000000000000        2.3529675458990207     
   4.0000000000000000        11.200000000000001        2.3530300793559138     
   4.0000000000000000        12.000000000000000        2.3524821599317076     
   4.0000000000000000        12.800000000000001        2.3527736937170691     
   4.0000000000000000        13.600000000000001        2.3526288443092205     
   4.0000000000000000        14.400000000000000        2.3515337328963093     
   4.0000000000000000        15.200000000000001        2.3520304788755113     
   4.0000000000000000        16.000000000000000        2.3518197144873754     
   4.0000000000000000        16.800000000000001        2.3520576762784571     
   4.0000000000000000        17.600000000000001        2.3497812628186714     
   4.0000000000000000        18.400000000000002        2.3505908299576235     
   4.0000000000000000        19.200000000000003        2.3515978360357357     
   4.0000000000000000        20.000000000000000        2.3518255358705327     
   4.0000000000000000        20.800000000000001        2.3523682703516897     
   4.0000000000000000        21.600000000000001        2.3529577556799808     
   4.0000000000000000        22.400000000000002        2.3539914994992612     
   4.0000000000000000        23.200000000000003        2.3548385886158738     
   4.0000000000000000        24.000000000000000        2.3552219915540622     
   4.0000000000000000        24.800000000000001        2.3554939212515240     
   4.0000000000000000        25.600000000000001        2.3559355584101920     
   4.0000000000000000        26.400000000000002        2.3561902920358713     
   4.0000000000000000        27.200000000000003        2.3556614580284139     
   4.0000000000000000        28.000000000000000        2.3538353085590962     
   4.0000000000000000        28.800000000000001        2.3538825594764434     
   4.0000000000000000        29.600000000000001        2.3531295964566654     
   4.0000000000000000        30.400000000000002        2.3524323550666106     
   4.0000000000000000        31.200000000000003        2.3509420002931920     
   4.0000000000000000        32.000000000000000        2.3501639167711028     
   4.0000000000000000        32.800000000000004        2.3481810404641967     
   4.0000000000000000        33.600000000000001        2.3464143493428189     
   4.0000000000000000        34.399999999999999        2.3462016090882214     
   4.0000000000000000        35.200000000000003        2.3438583793097618     
   4.0000000000000000        36.000000000000000        2.3432968845688311     
   4.0000000000000000        36.800000000000004        2.3436057959667260     
   4.0000000000000000        37.600000000000001        2.3439619132382585     
   4.0000000000000000        38.400000000000006        2.3449865438611663     
   4.0000000000000000        39.200000000000003        2.3462166917573581     
   4.0000000000000000        40.000000000000000        2.3487442606307236     
   4.0000000000000000        40.800000000000004        2.3516303322035812     
   4.0000000000000000        41.600000000000001        2.3551114715550407     
   4.0000000000000000        42.400000000000006        2.3592971533567098     
   4.0000000000000000        43.200000000000003        2.3662965167761083     
   4.0000000000000000        44.000000000000000        2.3721357130522751     
   4.0000000000000000        44.800000000000004        2.3782213648553010     
   4.0000000000000000        45.600000000000001        2.3862687716917108     
   4.0000000000000000        46.400000000000006        2.3904901440788691     
   4.0000000000000000        47.200000000000003        2.3962404318937796     
   4.0000000000000000        48.000000000000000        2.4019739779045062     
   4.0000000000000000        48.800000000000004        2.4056018781744117     
   4.0000000000000000        49.600000000000001        2.4096550413125772     
   4.0000000000000000        50.400000000000006        2.4104379539995833     
   4.0000000000000000        51.200000000000003        2.4110786588981896     
   4.0000000000000000        52.000000000000000        2.4097850346338614     
   4.0000000000000000        52.800000000000004        2.4076241471401647     
   4.0000000000000000        53.600000000000001        2.4037559573495972     
   4.0000000000000000        54.400000000000006        2.3998907350583809     
   4.0000000000000000        55.200000000000003        2.3955731336329746     
   4.0000000000000000        56.000000000000000        2.3885757712377349     
   4.0000000000000000        56.800000000000004        2.3819139351591891     
   4.0000000000000000        57.600000000000001        2.3759093998572527     
   4.0000000000000000        58.400000000000006        2.3717239848018394     
   4.0000000000000000        59.200000000000003        2.3652181714862937     
   4.0000000000000000        60.000000000000000        2.3600005486125450     
   4.0000000000000000        60.800000000000004        2.3552185833141093     
   4.0000000000000000        61.600000000000001        2.3525398752290081     
   4.0000000000000000        62.400000000000006        2.3478314617160891     
   4.0000000000000000        63.200000000000003        2.3452900259355483     
   4.0000000000000000        64.000000000000000        2.3442386840465126     
   4.0000000000000000        64.799999999999997        2.3432131281810413     
   4.0000000000000000        65.600000000000009        2.3435510717829837     
   4.0000000000000000        66.400000000000006        2.3441328267922215     
   4.0000000000000000        67.200000000000003        2.3459166158890912     
   4.0000000000000000        68.000000000000000        2.3479970221820401     
   4.0000000000000000        68.799999999999997        2.3502869391834817     
   4.0000000000000000        69.600000000000009        2.3534367974760100     
   4.0000000000000000        70.400000000000006        2.3575690847686075     
   4.0000000000000000        71.200000000000003        2.3625670687833158     
   4.0000000000000000        72.000000000000000        2.3676098295993238     
   4.0000000000000000        72.799999999999997        2.3726852637850544     
   4.0000000000000000        73.600000000000009        2.3780077203492902     
   4.0000000000000000        74.400000000000006        2.3833105781942932     
   4.0000000000000000        75.200000000000003        2.3886663909230386     
   4.0000000000000000        76.000000000000000        2.3932302789490616     
   4.0000000000000000        76.800000000000011        2.3987300819787341     
   4.0000000000000000        77.600000000000009        2.4018835525291791     
   4.0000000000000000        78.400000000000006        2.4042707275274173     
   4.0000000000000000        79.200000000000003        2.4059819216947278     
   4.0000000000000000        80.000000000000000        2.4058338094242613     
   4.0000000000000000        80.800000000000011        2.4039469897946222     
   4.0000000000000000        81.600000000000009        2.4020008626075389     
   4.0000000000000000        82.400000000000006        2.3981013026664573     
   4.0000000000000000        83.200000000000003        2.3921282087090461     
   4.0000000000000000        84.000000000000000        2.3878925020818649     
   4.0000000000000000        84.800000000000011        2.3830441988018762     
   4.0000000000000000        85.600000000000009        2.3765934447291754     
   4.0000000000000000        86.400000000000006        2.3701932888447539     
   4.0000000000000000        87.200000000000003        2.3644878625623078     
   4.0000000000000000        88.000000000000000        2.3601106671156105     
   4.0000000000000000        88.800000000000011        2.3547692289744226     
   4.0000000000000000        89.600000000000009        2.3507459060708449     
   4.0000000000000000        90.400000000000006        2.3471885594407400     
   4.0000000000000000        91.200000000000003        2.3441398533632820     
   4.0000000000000000        92.000000000000000        2.3428503733356520     
   4.0000000000000000        92.800000000000011        2.3415128684445241     
   4.0000000000000000        93.600000000000009        2.3393077274258824     
   4.0000000000000000        94.400000000000006        2.3405566225722287     
   4.0000000000000000        95.200000000000003        2.3411454106926488     
   4.0000000000000000        96.000000000000000        2.3430618689562848     
   4.0000000000000000        96.800000000000011        2.3415457776065765     
   4.0000000000000000        97.600000000000009        2.3422957345420379     
   4.0000000000000000        98.400000000000006        2.3432644333430175     
   4.0000000000000000        99.200000000000003        2.3438600699845953     
   4.0000000000000000        100.00000000000000        2.3456261920475470     
   4.0000000000000000        100.80000000000001        2.3460337619901419     
   4.0000000000000000        101.60000000000001        2.3463777596559416     
   4.0000000000000000        102.40000000000001        2.3470185854360102     

   4.8000000000000007       0.80000000000000004        2.3472860412533625     
   4.8000000000000007        1.6000000000000001        2.3477817851986091     
   4.8000000000000007        2.4000000000000004        2.3485431750729355     
   4.8000000000000007        3.2000000000000002        2.3497817933766361     
   4.8000000000000007        4.0000000000000000        2.3503838661634804     
   4.8000000000000007        4.8000000000000007        2.3504480401259635     
   4.8000000000000007        5.6000000000000005        2.3518517007377757     
   4.8000000000000007        6.4000000000000004        2.3531062206471671     
   4.8000000000000007        7.2000000000000002        2.3530752270939836     
   4.8000000000000007        8.0000000000000000        2.3537586881378547     
   4.8000000000000007        8.8000000000000007        2.3541144300247625     
   4.8000000000000007        9.6000000000000014        2.3541343388515434     
   4.8000000000000007        10.400000000000000        2.3552099834353868     
   4.8000000000000007        11.200000000000001        2.3535203938294242     
   4.8000000000000007        12.000000000000000        2.3537368616686134     
   4.8000000000000007        12.800000000000001        2.3531805641196502     
   4.8000000000000007        13.600000000000001        2.3523149422229719     
   4.8000000000000007        14.400000000000000        2.3517914303887251     
   4.8000000000000007        15.200000000000001        2.3509767401683535     
   4.8000000000000007        16.000000000000000        2.3500371279722221     
   4.8000000000000007        16.800000000000001        2.3491810763002907     
   4.8000000000000007        17.600000000000001        2.3479171807329182     
   4.8000000000000007        18.400000000000002        2.3481783991731464     
   4.8000000000000007        19.200000000000003        2.3469878575094265     
   4.8000000000000007        20.000000000000000        2.3478620272802129     
   4.8000000000000007        20.800000000000001        2.3484555368056679     
   4.8000000000000007        21.600000000000001        2.3488382213775880     
   4.8000000000000007        22.400000000000002        2.3463784980100084     
   4.8000000000000007        23.200000000000003        2.3495612890704511     
   4.8000000000000007        24.000000000000000        2.3511420170679886     
   4.8000000000000007        24.800000000000001        2.3512311413610263     
   4.8000000000000007        25.600000000000001        2.3541984838027350     
   4.8000000000000007        26.400000000000002        2.3529382729644381     
   4.8000000000000007        27.200000000000003        2.3533343489484664     
   4.8000000000000007        28.000000000000000        2.3527699080455089     
   4.8000000000000007        28.800000000000001        2.3528816479580388     
   4.8000000000000007        29.600000000000001        2.3527134096008453     
   4.8000000000000007        30.400000000000002        2.3519859653213735     
   4.8000000000000007        31.200000000000003        2.3507965335991927     
   4.8000000000000007        32.000000000000000        2.3496351542496714     
   4.8000000000000007        32.800000000000004        2.3488560027098337     
   4.8000000000000007        33.600000000000001        2.3476453392705667     
   4.8000000000000007        34.399999999999999        2.3460123165649747     
   4.8000000000000007        35.200000000000003        2.3454653718390843     
   4.8000000000000007        36.000000000000000        2.3443244562515608     
   4.8000000000000007        36.800000000000004        2.3446527847313057     
   4.8000000000000007        37.600000000000001        2.3457898508645543     
   4.8000000000000007        38.400000000000006        2.3434964536216722     
   4.8000000000000007        39.200000000000003        2.3487595322509129     
   4.8000000000000007        40.000000000000000        2.3520002016826367     
   4.8000000000000007        40.800000000000004        2.3550841621737053     
   4.8000000000000007        41.600000000000001        2.3598669488683566     
   4.8000000000000007        42.400000000000006        2.3654123489349752     
   4.8000000000000007        43.200000000000003        2.3716396994057711     
   4.8000000000000007        44.000000000000000        2.3783358623154656     
   4.8000000000000007        44.800000000000004        2.3852614414653361     
   4.8000000000000007        45.600000000000001        2.3924036056759199     
   4.8000000000000007        46.400000000000006        2.3999073179187960     
   4.8000000000000007        47.200000000000003        2.4068515955351000     
   4.8000000000000007        48.000000000000000        2.4126993867111466     
   4.8000000000000007        48.800000000000004        2.4174113553450933     
   4.8000000000000007        49.600000000000001        2.4208387287050552     
   4.8000000000000007        50.400000000000006        2.4225438723074557     
   4.8000000000000007        51.200000000000003        2.4224801186916896     
   4.8000000000000007        52.000000000000000        2.4218242391493447     
   4.8000000000000007        52.800000000000004        2.4202236392969287     
   4.8000000000000007        53.600000000000001        2.4160861336998365     
   4.8000000000000007        54.400000000000006        2.4109714799997048     
   4.8000000000000007        55.200000000000003        2.4044121956212456     
   4.8000000000000007        56.000000000000000        2.3982399075764906     
   4.8000000000000007        56.800000000000004        2.3907672028922109     
   4.8000000000000007        57.600000000000001        2.3831319566827198     
   4.8000000000000007        58.400000000000006        2.3763970714009228     
   4.8000000000000007        59.200000000000003        2.3702961788329024     
   4.8000000000000007        60.000000000000000        2.3625348727443396     
   4.8000000000000007        60.800000000000004        2.3573765048875033     
   4.8000000000000007        61.600000000000001        2.3524081203958223     
   4.8000000000000007        62.400000000000006        2.3477634126817954     
   4.8000000000000007        63.200000000000003        2.3448536297400779     
   4.8000000000000007        64.000000000000000        2.3435721709788746     
   4.8000000000000007        64.799999999999997        2.3416665255891913     
   4.8000000000000007        65.600000000000009        2.3420476173832920     
   4.8000000000000007        66.400000000000006        2.3411894222076972     
   4.8000000000000007        67.200000000000003        2.3431525460028730     
   4.8000000000000007        68.000000000000000        2.3470105563528372     
   4.8000000000000007        68.799999999999997        2.3499582529282370     
   4.8000000000000007        69.600000000000009        2.3540538777623796     
   4.8000000000000007        70.400000000000006        2.3592653603952791     
   4.8000000000000007        71.200000000000003        2.3656413487986283     
   4.8000000000000007        72.000000000000000        2.3704915290401560     
   4.8000000000000007        72.799999999999997        2.3778690120782131     
   4.8000000000000007        73.600000000000009        2.3841210583688084     
   4.8000000000000007        74.400000000000006        2.3896649570881956     
   4.8000000000000007        75.200000000000003        2.3963251972860360     
   4.8000000000000007        76.000000000000000        2.4029524609082453     
   4.8000000000000007        76.800000000000011        2.4084264853376025     
   4.8000000000000007        77.600000000000009        2.4125303533284250     
   4.8000000000000007        78.400000000000006        2.4152776963259459     
   4.8000000000000007        79.200000000000003        2.4168462147148522     
   4.8000000000000007        80.000000000000000        2.4174708785906547     
   4.8000000000000007        80.800000000000011        2.4160233625285570     
   4.8000000000000007        81.600000000000009        2.4132890839159495     
   4.8000000000000007        82.400000000000006        2.4085576528653601     
   4.8000000000000007        83.200000000000003        2.4025282964095656     
   4.8000000000000007        84.000000000000000        2.3967004036059376     
   4.8000000000000007        84.800000000000011        2.3903970954693428     
   4.8000000000000007        85.600000000000009        2.3840876334138148     
   4.8000000000000007        86.400000000000006        2.3764818300963690     
   4.8000000000000007        87.200000000000003        2.3696675717837010     
   4.8000000000000007        88.000000000000000        2.3630130387995170     
   4.8000000000000007        88.800000000000011        2.3581182687319120     
   4.8000000000000007        89.600000000000009        2.3534426942014117     
   4.8000000000000007        90.400000000000006        2.3497211725710616     
   4.8000000000000007        91.200000000000003        2.3466412869176216     
   4.8000000000000007        92.000000000000000        2.3442452759324119     
   4.8000000000000007        92.800000000000011        2.3421301965517993     
   4.8000000000000007        93.600000000000009        2.3411014387511622     
   4.8000000000000007        94.400000000000006        2.3414406913316008     
   4.8000000000000007        95.200000000000003        2.3409144552253518     
   4.8000000000000007        96.000000000000000        2.3420546668551023     
   4.8000000000000007        96.800000000000011        2.3414930195549961     
   4.8000000000000007        97.600000000000009        2.3423635878109663     
   4.8000000000000007        98.400000000000006        2.3430132875760452     
   4.8000000000000007        99.200000000000003        2.3439578623091566     
   4.8000000000000007        100.00000000000000        2.3445018623870348     
   4.8000000000000007        100.80000000000001        2.3452827640248177     
   4.8000000000000007        101.60000000000001        2.3461547933462645     
   4.8000000000000007        102.40000000000001        2.3465478158378996     

   5.6000000000000005       0.80000000000000004        2.3462431202030465     
   5.6000000000000005        1.6000000000000001        2.3468117900374184     
   5.6000000000000005        2.4000000000000004        2.3477736225232988     
   5.6000000000000005        3.2000000000000002        2.3491251295870401     
   5.6000000000000005        4.0000000000000000        2.3505041389061900     
   5.6000000000000005        4.8000000000000007        2.3510832400019046     
   5.6000000000000005        5.6000000000000005        2.3520039319388211     
   5.6000000000000005        6.4000000000000004        2.3528186796383959     
   5.6000000000000005        7.2000000000000002        2.3535896546916280     
   5.6000000000000005        8.0000000000000000        2.3542892169865364     
   5.6000000000000005        8.8000000000000007        2.3551320645259795     
   5.6000000000000005        9.6000000000000014        2.3553680127280270     
   5.6000000000000005        10.400000000000000        2.3549103455526725     
   5.6000000000000005        11.200000000000001        2.3549337265719266     
   5.6000000000000005        12.000000000000000        2.3542074622420728     
   5.6000000000000005        12.800000000000001        2.3527347187965160     
   5.6000000000000005        13.600000000000001        2.3526249347396946     
   5.6000000000000005        14.400000000000000        2.3501853461330051     
   5.6000000000000005        15.200000000000001        2.3495827088557695     
   5.6000000000000005        16.000000000000000        2.3477179334642417     
   5.6000000000000005        16.800000000000001        2.3466242607291958     
   5.6000000000000005        17.600000000000001        2.3442311289448687     
   5.6000000000000005        18.400000000000002        2.3431783369078021     
   5.6000000000000005        19.200000000000003        2.3429256254379336     
   5.6000000000000005        20.000000000000000        2.3426594466236828     
   5.6000000000000005        20.800000000000001        2.3428583707393176     
   5.6000000000000005        21.600000000000001        2.3429526843561974     
   5.6000000000000005        22.400000000000002        2.3437689091010170     
   5.6000000000000005        23.200000000000003        2.3448840727565314     
   5.6000000000000005        24.000000000000000        2.3452904859881389     
   5.6000000000000005        24.800000000000001        2.3470250924499307     
   5.6000000000000005        25.600000000000001        2.3481477997318256     
   5.6000000000000005        26.400000000000002        2.3497371568126031     
   5.6000000000000005        27.200000000000003        2.3508423476113083     
   5.6000000000000005        28.000000000000000        2.3513006154704539     
   5.6000000000000005        28.800000000000001        2.3512197787817835     
   5.6000000000000005        29.600000000000001        2.3517341328451398     
   5.6000000000000005        30.400000000000002        2.3529453335772605     
   5.6000000000000005        31.200000000000003        2.3507993164814227     
   5.6000000000000005        32.000000000000000        2.3509738618077858     
   5.6000000000000005        32.800000000000004        2.3474139047413307     
   5.6000000000000005        33.600000000000001        2.3488119644479077     
   5.6000000000000005        34.399999999999999        2.3468953049401331     
   5.6000000000000005        35.200000000000003        2.3468560337464623     
   5.6000000000000005        36.000000000000000        2.3452880670013774     
   5.6000000000000005        36.800000000000004        2.3457098737831314     
   5.6000000000000005        37.600000000000001        2.3467594428577203     
   5.6000000000000005        38.400000000000006        2.3476519205737074     
   5.6000000000000005        39.200000000000003        2.3506825296697107     
   5.6000000000000005        40.000000000000000        2.3538113569771513     
   5.6000000000000005        40.800000000000004        2.3582229803015937     
   5.6000000000000005        41.600000000000001        2.3637171453854178     
   5.6000000000000005        42.400000000000006        2.3692072019983668     
   5.6000000000000005        43.200000000000003        2.3767253896120351     
   5.6000000000000005        44.000000000000000        2.3845400862725969     
   5.6000000000000005        44.800000000000004        2.3927108655352876     
   5.6000000000000005        45.600000000000001        2.4007647251438939     
   5.6000000000000005        46.400000000000006        2.4094134917741150     
   5.6000000000000005        47.200000000000003        2.4168719395977054     
   5.6000000000000005        48.000000000000000        2.4225775154660640     
   5.6000000000000005        48.800000000000004        2.4284255356379507     
   5.6000000000000005        49.600000000000001        2.4318791859701245     
   5.6000000000000005        50.400000000000006        2.4353382471026692     
   5.6000000000000005        51.200000000000003        2.4347923634629836     
   5.6000000000000005        52.000000000000000        2.4338917966655256     
   5.6000000000000005        52.800000000000004        2.4315850114375013     
   5.6000000000000005        53.600000000000001        2.4276243077398774     
   5.6000000000000005        54.400000000000006        2.4226610572295337     
   5.6000000000000005        55.200000000000003        2.4152537365503477     
   5.6000000000000005        56.000000000000000        2.4078030133450814     
   5.6000000000000005        56.800000000000004        2.3999294322885016     
   5.6000000000000005        57.600000000000001        2.3909565701153555     
   5.6000000000000005        58.400000000000006        2.3831050062895418     
   5.6000000000000005        59.200000000000003        2.3737428085422136     
   5.6000000000000005        60.000000000000000        2.3666286347693504     
   5.6000000000000005        60.800000000000004        2.3603406019582795     
   5.6000000000000005        61.600000000000001        2.3521979139917457     
   5.6000000000000005        62.400000000000006        2.3495840715197298     
   5.6000000000000005        63.200000000000003        2.3459080636262319     
   5.6000000000000005        64.000000000000000        2.3434206573190353     
   5.6000000000000005        64.799999999999997        2.3419067307739949     
   5.6000000000000005        65.600000000000009        2.3424827726411355     
   5.6000000000000005        66.400000000000006        2.3418501600514534     
   5.6000000000000005        67.200000000000003        2.3436053776736574     
   5.6000000000000005        68.000000000000000        2.3465231544981942     
   5.6000000000000005        68.799999999999997        2.3504428721811523     
   5.6000000000000005        69.600000000000009        2.3551692235635375     
   5.6000000000000005        70.400000000000006        2.3613584961152205     
   5.6000000000000005        71.200000000000003        2.3661361349746399     
   5.6000000000000005        72.000000000000000        2.3756858677493646     
   5.6000000000000005        72.799999999999997        2.3825361507143303     
   5.6000000000000005        73.600000000000009        2.3898362259127364     
   5.6000000000000005        74.400000000000006        2.3976931469580847     
   5.6000000000000005        75.200000000000003        2.4063147324362180     
   5.6000000000000005        76.000000000000000        2.4119184842170318     
   5.6000000000000005        76.800000000000011        2.4180376499047758     
   5.6000000000000005        77.600000000000009        2.4251861170210627     
   5.6000000000000005        78.400000000000006        2.4270045163973251     
   5.6000000000000005        79.200000000000003        2.4280744242540244     
   5.6000000000000005        80.000000000000000        2.4280650436345912     
   5.6000000000000005        80.800000000000011        2.4269469446227778     
   5.6000000000000005        81.600000000000009        2.4245620739590104     
   5.6000000000000005        82.400000000000006        2.4189256076696348     
   5.6000000000000005        83.200000000000003        2.4134088050588063     
   5.6000000000000005        84.000000000000000        2.4065919276659864     
   5.6000000000000005        84.800000000000011        2.3990057373558238     
   5.6000000000000005        85.600000000000009        2.3904738189682853     
   5.6000000000000005        86.400000000000006        2.3837800620495493     
   5.6000000000000005        87.200000000000003        2.3754842503097806     
   5.6000000000000005        88.000000000000000        2.3691647829003637     
   5.6000000000000005        88.800000000000011        2.3631520922435878     
   5.6000000000000005        89.600000000000009        2.3577369850338172     
   5.6000000000000005        90.400000000000006        2.3532209702498958     
   5.6000000000000005        91.200000000000003        2.3491115302283796     
   5.6000000000000005        92.000000000000000        2.3462393615898889     
   5.6000000000000005        92.800000000000011        2.3440477340734258     
   5.6000000000000005        93.600000000000009        2.3430547634884920     
   5.6000000000000005        94.400000000000006        2.3421373995665284     
   5.6000000000000005        95.200000000000003        2.3412301720787010     
   5.6000000000000005        96.000000000000000        2.3419957497291133     
   5.6000000000000005        96.800000000000011        2.3415155653701940     
   5.6000000000000005        97.600000000000009        2.3425235770565211     
   5.6000000000000005        98.400000000000006        2.3429107557408684     
   5.6000000000000005        99.200000000000003        2.3428275405851076     
   5.6000000000000005        100.00000000000000        2.3444399212811309     
   5.6000000000000005        100.80000000000001        2.3443459009923560     
   5.6000000000000005        101.60000000000001        2.3442184040384775     
   5.6000000000000005        102.40000000000001        2.3450320674447362     

   6.4000000000000004       0.80000000000000004        2.3454280717738687     
   6.4000000000000004        1.6000000000000001        2.3473215341644740     
   6.4000000000000004        2.4000000000000004        2.3488409646711652     
   6.4000000000000004        3.2000000000000002        2.3488381663701312     
   6.4000000000000004        4.0000000000000000        2.3504446570020763     
   6.4000000000000004        4.8000000000000007        2.3514050680927006     
   6.4000000000000004        5.6000000000000005        2.3522595551886178     
   6.4000000000000004        6.4000000000000004        2.3533076708628995     
   6.4000000000000004        7.2000000000000002        2.3539874731953025     
   6.4000000000000004        8.0000000000000000        2.3557385869257610     
   6.4000000000000004        8.8000000000000007        2.3558636752020234     
   6.4000000000000004        9.6000000000000014        2.3560931360980910     
   6.4000000000000004        10.400000000000000        2.3557609032613001     
   6.4000000000000004        11.200000000000001        2.3552812510352612     
   6.4000000000000004        12.000000000000000        2.3538744311620396     
   6.4000000000000004        12.800000000000001        2.3524673919550434     
   6.4000000000000004        13.600000000000001        2.3509045062183622     
   6.4000000000000004        14.400000000000000        2.3493883137150720     
   6.4000000000000004        15.200000000000001        2.3461185909109847     
   6.4000000000000004        16.000000000000000        2.3445895465591149     
   6.4000000000000004        16.800000000000001        2.3435153060061928     
   6.4000000000000004        17.600000000000001        2.3406346460712575     
   6.4000000000000004        18.400000000000002        2.3390091136905879     
   6.4000000000000004        19.200000000000003        2.3370649920621003     
   6.4000000000000004        20.000000000000000        2.3361938930670716     
   6.4000000000000004        20.800000000000001        2.3350797479997669     
   6.4000000000000004        21.600000000000001        2.3363476083802364     
   6.4000000000000004        22.400000000000002        2.3400544880483087     
   6.4000000000000004        23.200000000000003        2.3386968253915024     
   6.4000000000000004        24.000000000000000        2.3402458585916914     
   6.4000000000000004        24.800000000000001        2.3421613406802040     
   6.4000000000000004        25.600000000000001        2.3437330943730741     
   6.4000000000000004        26.400000000000002        2.3463531006325615     
   6.4000000000000004        27.200000000000003        2.3470214936391698     
   6.4000000000000004        28.000000000000000        2.3494716864102512     
   6.4000000000000004        28.800000000000001        2.3518718558848293     
   6.4000000000000004        29.600000000000001        2.3511439381075139     
   6.4000000000000004        30.400000000000002        2.3517398621646524     
   6.4000000000000004        31.200000000000003        2.3513295248931274     
   6.4000000000000004        32.000000000000000        2.3509816627406344     
   6.4000000000000004        32.800000000000004        2.3495952813442260     
   6.4000000000000004        33.600000000000001        2.3500898480022996     
   6.4000000000000004        34.399999999999999        2.3485102704470182     
   6.4000000000000004        35.200000000000003        2.3473026627490112     
   6.4000000000000004        36.000000000000000        2.3464666329786024     
   6.4000000000000004        36.800000000000004        2.3471181146148759     
   6.4000000000000004        37.600000000000001        2.3479474257091222     
   6.4000000000000004        38.400000000000006        2.3507249242462742     
   6.4000000000000004        39.200000000000003        2.3528238447954553     
   6.4000000000000004        40.000000000000000        2.3560462272167872     
   6.4000000000000004        40.800000000000004        2.3598869662548552     
   6.4000000000000004        41.600000000000001        2.3658419226154059     
   6.4000000000000004        42.400000000000006        2.3737458024067677     
   6.4000000000000004        43.200000000000003        2.3819373621925122     
   6.4000000000000004        44.000000000000000        2.3908115299865766     
   6.4000000000000004        44.800000000000004        2.4000398652917410     
   6.4000000000000004        45.600000000000001        2.4093640791885695     
   6.4000000000000004        46.400000000000006        2.4184562593808314     
   6.4000000000000004        47.200000000000003        2.4257206745659454     
   6.4000000000000004        48.000000000000000        2.4325538020777180     
   6.4000000000000004        48.800000000000004        2.4384384066757181     
   6.4000000000000004        49.600000000000001        2.4417690724353744     
   6.4000000000000004        50.400000000000006        2.4453969850651118     
   6.4000000000000004        51.200000000000003        2.4454749892148988     
   6.4000000000000004        52.000000000000000        2.4448707041796731     
   6.4000000000000004        52.800000000000004        2.4429170513572118     
   6.4000000000000004        53.600000000000001        2.4377407075183042     
   6.4000000000000004        54.400000000000006        2.4328254034723251     
   6.4000000000000004        55.200000000000003        2.4254324304818748     
   6.4000000000000004        56.000000000000000        2.4173581956121692     
   6.4000000000000004        56.800000000000004        2.4082454198548620     
   6.4000000000000004        57.600000000000001        2.3985987483776903     
   6.4000000000000004        58.400000000000006        2.3888570338346895     
   6.4000000000000004        59.200000000000003        2.3807953974748677     
   6.4000000000000004        60.000000000000000        2.3709388271262584     
   6.4000000000000004        60.800000000000004        2.3635023766255157     
   6.4000000000000004        61.600000000000001        2.3577338021184793     
   6.4000000000000004        62.400000000000006        2.3511459169064035     
   6.4000000000000004        63.200000000000003        2.3468819623865338     
   6.4000000000000004        64.000000000000000        2.3436577101102456     
   6.4000000000000004        64.799999999999997        2.3418373741254248     
   6.4000000000000004        65.600000000000009        2.3424184744666157     
   6.4000000000000004        66.400000000000006        2.3415211762528538     
   6.4000000000000004        67.200000000000003        2.3439360961741067     
   6.4000000000000004        68.000000000000000        2.3469040468003408     
   6.4000000000000004        68.799999999999997        2.3515001053145190     
   6.4000000000000004        69.600000000000009        2.3568808788276159     
   6.4000000000000004        70.400000000000006        2.3635365653744809     
   6.4000000000000004        71.200000000000003        2.3726652485854158     
   6.4000000000000004        72.000000000000000        2.3794729990101477     
   6.4000000000000004        72.799999999999997        2.3883033142207699     
   6.4000000000000004        73.600000000000009        2.3966847873034696     
   6.4000000000000004        74.400000000000006        2.4051096886822574     
   6.4000000000000004        75.200000000000003        2.4130470523751817     
   6.4000000000000004        76.000000000000000        2.4213413115287410     
   6.4000000000000004        76.800000000000011        2.4277781193524244     
   6.4000000000000004        77.600000000000009        2.4335107583143318     
   6.4000000000000004        78.400000000000006        2.4365368884608398     
   6.4000000000000004        79.200000000000003        2.4386644043771897     
   6.4000000000000004        80.000000000000000        2.4382497101775806     
   6.4000000000000004        80.800000000000011        2.4375943096822779     
   6.4000000000000004        81.600000000000009        2.4346171900654285     
   6.4000000000000004        82.400000000000006        2.4303020993035296     
   6.4000000000000004        83.200000000000003        2.4240634766098523     
   6.4000000000000004        84.000000000000000        2.4167929514375808     
   6.4000000000000004        84.800000000000011        2.4089365362467374     
   6.4000000000000004        85.600000000000009        2.3996944941866545     
   6.4000000000000004        86.400000000000006        2.3914307663407977     
   6.4000000000000004        87.200000000000003        2.3835772752277293     
   6.4000000000000004        88.000000000000000        2.3761278283745431     
   6.4000000000000004        88.800000000000011        2.3694338628323428     
   6.4000000000000004        89.600000000000009        2.3634270865869897     
   6.4000000000000004        90.400000000000006        2.3575483733108649     
   6.4000000000000004        91.200000000000003        2.3533192292158724     
   6.4000000000000004        92.000000000000000        2.3493712153420336     
   6.4000000000000004        92.800000000000011        2.3468447273325173     
   6.4000000000000004        93.600000000000009        2.3460707241718728     
   6.4000000000000004        94.400000000000006        2.3431126073737287     
   6.4000000000000004        95.200000000000003        2.3435430656840444     
   6.4000000000000004        96.000000000000000        2.3429740083821402     
   6.4000000000000004        96.800000000000011        2.3432942526605771     
   6.4000000000000004        97.600000000000009        2.3430393505381426     
   6.4000000000000004        98.400000000000006        2.3430845010342596     
   6.4000000000000004        99.200000000000003        2.3439110150042111     
   6.4000000000000004        100.00000000000000        2.3441249659007664     
   6.4000000000000004        100.80000000000001        2.3444152222726382     
   6.4000000000000004        101.60000000000001        2.3442616708722892     
   6.4000000000000004        102.40000000000001        2.3433470605396209     

   7.2000000000000002       0.80000000000000004        2.3452213381087992     
   7.2000000000000002        1.6000000000000001        2.3466303045834498     
   7.2000000000000002        2.4000000000000004        2.3472613742037076     
   7.2000000000000002        3.2000000000000002        2.3486138434974748     
   7.2000000000000002        4.0000000000000000        2.3501131906991848     
   7.2000000000000002        4.8000000000000007        2.3510696108019276     
   7.2000000000000002        5.6000000000000005        2.3543012211658323     
   7.2000000000000002        6.4000000000000004        2.3538140447047473     
   7.2000000000000002        7.2000000000000002        2.3548224589742590     
   7.2000000000000002        8.0000000000000000        2.3557890449642751     
   7.2000000000000002        8.8000000000000007        2.3562246893599865     
   7.2000000000000002        9.6000000000000014        2.3561156394527627     
   7.2000000000000002        10.400000000000000        2.3556826978439767     
   7.2000000000000002        11.200000000000001        2.3548217341100788     
   7.2000000000000002        12.000000000000000        2.3535145486982518     
   7.2000000000000002        12.800000000000001        2.3540311613289462     
   7.2000000000000002        13.600000000000001        2.3487723953011637     
   7.2000000000000002        14.400000000000000        2.3467438774179925     
   7.2000000000000002        15.200000000000001        2.3434675945675396     
   7.2000000000000002        16.000000000000000        2.3397447752719875     
   7.2000000000000002        16.800000000000001        2.3371895492165482     
   7.2000000000000002        17.600000000000001        2.3345073879843734     
   7.2000000000000002        18.400000000000002        2.3331054636542863     
   7.2000000000000002        19.200000000000003        2.3304493280564489     
   7.2000000000000002        20.000000000000000        2.3289540487263527     
   7.2000000000000002        20.800000000000001        2.3283666748543408     
   7.2000000000000002        21.600000000000001        2.3291800235861930     
   7.2000000000000002        22.400000000000002        2.3300648099388259     
   7.2000000000000002        23.200000000000003        2.3318218383883886     
   7.2000000000000002        24.000000000000000        2.3330175193535578     
   7.2000000000000002        24.800000000000001        2.3361280254152135     
   7.2000000000000002        25.600000000000001        2.3392421906328194     
   7.2000000000000002        26.400000000000002        2.3422884126603520     
   7.2000000000000002        27.200000000000003        2.3451123311850561     
   7.2000000000000002        28.000000000000000        2.3473988929168823     
   7.2000000000000002        28.800000000000001        2.3483283207206442     
   7.2000000000000002        29.600000000000001        2.3505959267661871     
   7.2000000000000002        30.400000000000002        2.3507970257088129     
   7.2000000000000002        31.200000000000003        2.3522942546433714     
   7.2000000000000002        32.000000000000000        2.3516497209813747     
   7.2000000000000002        32.800000000000004        2.3512873017717384     
   7.2000000000000002        33.600000000000001        2.3511444541411115     
   7.2000000000000002        34.399999999999999        2.3496797344049427     
   7.2000000000000002        35.200000000000003        2.3488317537643280     
   7.2000000000000002        36.000000000000000        2.3484482515501490     
   7.2000000000000002        36.800000000000004        2.3498430832908768     
   7.2000000000000002        37.600000000000001        2.3493145647794833     
   7.2000000000000002        38.400000000000006        2.3513987615395058     
   7.2000000000000002        39.200000000000003        2.3544002814517171     
   7.2000000000000002        40.000000000000000        2.3583680606163449     
   7.2000000000000002        40.800000000000004        2.3632136866098463     
   7.2000000000000002        41.600000000000001        2.3698702796890783     
   7.2000000000000002        42.400000000000006        2.3777991972490979     
   7.2000000000000002        43.200000000000003        2.3869120381769879     
   7.2000000000000002        44.000000000000000        2.3967491585801333     
   7.2000000000000002        44.800000000000004        2.4068364879278583     
   7.2000000000000002        45.600000000000001        2.4171115226324007     
   7.2000000000000002        46.400000000000006        2.4260738621832285     
   7.2000000000000002        47.200000000000003        2.4371240740547111     
   7.2000000000000002        48.000000000000000        2.4409536246786101     
   7.2000000000000002        48.800000000000004        2.4471505588298101     
   7.2000000000000002        49.600000000000001        2.4519459159650703     
   7.2000000000000002        50.400000000000006        2.4552198474742535     
   7.2000000000000002        51.200000000000003        2.4562399542406501     
   7.2000000000000002        52.000000000000000        2.4554530493583746     
   7.2000000000000002        52.800000000000004        2.4534410498525361     
   7.2000000000000002        53.600000000000001        2.4489121079571805     
   7.2000000000000002        54.400000000000006        2.4435097399096040     
   7.2000000000000002        55.200000000000003        2.4350953117353882     
   7.2000000000000002        56.000000000000000        2.4264315726253547     
   7.2000000000000002        56.800000000000004        2.4160880673466769     
   7.2000000000000002        57.600000000000001        2.4053554661927707     
   7.2000000000000002        58.400000000000006        2.3947927172628929     
   7.2000000000000002        59.200000000000003        2.3845272874404944     
   7.2000000000000002        60.000000000000000        2.3755660805073657     
   7.2000000000000002        60.800000000000004        2.3668541881277849     
   7.2000000000000002        61.600000000000001        2.3595220265764150     
   7.2000000000000002        62.400000000000006        2.3552131604260667     
   7.2000000000000002        63.200000000000003        2.3486025824992729     
   7.2000000000000002        64.000000000000000        2.3445861139291218     
   7.2000000000000002        64.799999999999997        2.3423864897641593     
   7.2000000000000002        65.600000000000009        2.3417724867404721     
   7.2000000000000002        66.400000000000006        2.3422504920564160     
   7.2000000000000002        67.200000000000003        2.3441649174606023     
   7.2000000000000002        68.000000000000000        2.3484954396094300     
   7.2000000000000002        68.799999999999997        2.3519276149274435     
   7.2000000000000002        69.600000000000009        2.3585223369652590     
   7.2000000000000002        70.400000000000006        2.3657766374088443     
   7.2000000000000002        71.200000000000003        2.3737385280080407     
   7.2000000000000002        72.000000000000000        2.3832410846539913     
   7.2000000000000002        72.799999999999997        2.3929333085880025     
   7.2000000000000002        73.600000000000009        2.4028350215828227     
   7.2000000000000002        74.400000000000006        2.4130618717822396     
   7.2000000000000002        75.200000000000003        2.4212921516043591     
   7.2000000000000002        76.000000000000000        2.4299658633807000     
   7.2000000000000002        76.800000000000011        2.4371352864230480     
   7.2000000000000002        77.600000000000009        2.4425331174819100     
   7.2000000000000002        78.400000000000006        2.4462934728139687     
   7.2000000000000002        79.200000000000003        2.4476646724546565     
   7.2000000000000002        80.000000000000000        2.4480530679119910     
   7.2000000000000002        80.800000000000011        2.4469297640627712     
   7.2000000000000002        81.600000000000009        2.4438926260679077     
   7.2000000000000002        82.400000000000006        2.4395956573548263     
   7.2000000000000002        83.200000000000003        2.4336640688129849     
   7.2000000000000002        84.000000000000000        2.4268525836580990     
   7.2000000000000002        84.800000000000011        2.4181082428810119     
   7.2000000000000002        85.600000000000009        2.4087191067950218     
   7.2000000000000002        86.400000000000006        2.3996804346807732     
   7.2000000000000002        87.200000000000003        2.3912598014048925     
   7.2000000000000002        88.000000000000000        2.3836301994057858     
   7.2000000000000002        88.800000000000011        2.3746236612486471     
   7.2000000000000002        89.600000000000009        2.3667574981685626     
   7.2000000000000002        90.400000000000006        2.3637650169575029     
   7.2000000000000002        91.200000000000003        2.3587522153274416     
   7.2000000000000002        92.000000000000000        2.3550936646615401     
   7.2000000000000002        92.800000000000011        2.3521988017616251     
   7.2000000000000002        93.600000000000009        2.3497986439806180     
   7.2000000000000002        94.400000000000006        2.3481418137262309     
   7.2000000000000002        95.200000000000003        2.3460954708405115     
   7.2000000000000002        96.000000000000000        2.3453053347334771     
   7.2000000000000002        96.800000000000011        2.3452033670912020     
   7.2000000000000002        97.600000000000009        2.3440672272074727     
   7.2000000000000002        98.400000000000006        2.3442062636649634     
   7.2000000000000002        99.200000000000003        2.3437476176655774     
   7.2000000000000002        100.00000000000000        2.3441857439610847     
   7.2000000000000002        100.80000000000001        2.3444628449226683     
   7.2000000000000002        101.60000000000001        2.3445414811092937     
   7.2000000000000002        102.40000000000001        2.3450037911556505     

   8.0000000000000000       0.80000000000000004        2.3449010948421729     
   8.0000000000000000        1.6000000000000001        2.3475891283723866     
   8.0000000000000000        2.4000000000000004        2.3480861181122124     
   8.0000000000000000        3.2000000000000002        2.3482956360425260     
   8.0000000000000000        4.0000000000000000        2.3493918120103823     
   8.0000000000000000        4.8000000000000007        2.3512347930216353     
   8.0000000000000000        5.6000000000000005        2.3532795245526090     
   8.0000000000000000        6.4000000000000004        2.3549693459344274     
   8.0000000000000000        7.2000000000000002        2.3557486767959697     
   8.0000000000000000        8.0000000000000000        2.3560302744759922     
   8.0000000000000000        8.8000000000000007        2.3562091686342246     
   8.0000000000000000        9.6000000000000014        2.3560565927579704     
   8.0000000000000000        10.400000000000000        2.3553139987742338     
   8.0000000000000000        11.200000000000001        2.3538532258578693     
   8.0000000000000000        12.000000000000000        2.3519943919761981     
   8.0000000000000000        12.800000000000001        2.3486988910338753     
   8.0000000000000000        13.600000000000001        2.3460029828320694     
   8.0000000000000000        14.400000000000000        2.3421906725822708     
   8.0000000000000000        15.200000000000001        2.3383772600129409     
   8.0000000000000000        16.000000000000000        2.3338790547395325     
   8.0000000000000000        16.800000000000001        2.3310857709654287     
   8.0000000000000000        17.600000000000001        2.3271253952965396     
   8.0000000000000000        18.400000000000002        2.3246030924413974     
   8.0000000000000000        19.200000000000003        2.3218368311552897     
   8.0000000000000000        20.000000000000000        2.3200613942377339     
   8.0000000000000000        20.800000000000001        2.3196894387176283     
   8.0000000000000000        21.600000000000001        2.3210932989485986     
   8.0000000000000000        22.400000000000002        2.3212938839776989     
   8.0000000000000000        23.200000000000003        2.3236177355774439     
   8.0000000000000000        24.000000000000000        2.3265927447366157     
   8.0000000000000000        24.800000000000001        2.3290886618082953     
   8.0000000000000000        25.600000000000001        2.3329834604888600     
   8.0000000000000000        26.400000000000002        2.3368730298508837     
   8.0000000000000000        27.200000000000003        2.3405209405069547     
   8.0000000000000000        28.000000000000000        2.3425608544187653     
   8.0000000000000000        28.800000000000001        2.3491181382285129     
   8.0000000000000000        29.600000000000001        2.3493466305666075     
   8.0000000000000000        30.400000000000002        2.3512742605105372     
   8.0000000000000000        31.200000000000003        2.3513621437285157     
   8.0000000000000000        32.000000000000000        2.3518371290662166     
   8.0000000000000000        32.800000000000004        2.3520741584134797     
   8.0000000000000000        33.600000000000001        2.3516135145233039     
   8.0000000000000000        34.399999999999999        2.3517575807295130     
   8.0000000000000000        35.200000000000003        2.3503815581083054     
   8.0000000000000000        36.000000000000000        2.3497844615832766     
   8.0000000000000000        36.800000000000004        2.3508965392920929     
   8.0000000000000000        37.600000000000001        2.3506493324102053     
   8.0000000000000000        38.400000000000006        2.3519669516485546     
   8.0000000000000000        39.200000000000003        2.3559258292317367     
   8.0000000000000000        40.000000000000000        2.3594286014013681     
   8.0000000000000000        40.800000000000004        2.3656908361241027     
   8.0000000000000000        41.600000000000001        2.3729306193743218     
   8.0000000000000000        42.400000000000006        2.3816464834620867     
   8.0000000000000000        43.200000000000003        2.3915903824168803     
   8.0000000000000000        44.000000000000000        2.4022912251041380     
   8.0000000000000000        44.800000000000004        2.4136446447183411     
   8.0000000000000000        45.600000000000001        2.4238519401277596     
   8.0000000000000000        46.400000000000006        2.4325378765977503     
   8.0000000000000000        47.200000000000003        2.4410426301855117     
   8.0000000000000000        48.000000000000000        2.4480827900343161     
   8.0000000000000000        48.800000000000004        2.4546005568862186     
   8.0000000000000000        49.600000000000001        2.4606346864495112     
   8.0000000000000000        50.400000000000006        2.4651462850297499     
   8.0000000000000000        51.200000000000003        2.4666370708140875     
   8.0000000000000000        52.000000000000000        2.4643000459036348     
   8.0000000000000000        52.800000000000004        2.4592446378107340     
   8.0000000000000000        53.600000000000001        2.4555869918887954     
   8.0000000000000000        54.400000000000006        2.4517191340042941     
   8.0000000000000000        55.200000000000003        2.4434060083636173     
   8.0000000000000000        56.000000000000000        2.4345900389240476     
   8.0000000000000000        56.800000000000004        2.4237187963134872     
   8.0000000000000000        57.600000000000001        2.4144468636615191     
   8.0000000000000000        58.400000000000006        2.4006971969722168     
   8.0000000000000000        59.200000000000003        2.3898036500469373     
   8.0000000000000000        60.000000000000000        2.3820374239951669     
   8.0000000000000000        60.800000000000004        2.3703805626955656     
   8.0000000000000000        61.600000000000001        2.3614077809584049     
   8.0000000000000000        62.400000000000006        2.3537396402963702     
   8.0000000000000000        63.200000000000003        2.3499995272552145     
   8.0000000000000000        64.000000000000000        2.3457195970913509     
   8.0000000000000000        64.799999999999997        2.3435943713749543     
   8.0000000000000000        65.600000000000009        2.3427794764213923     
   8.0000000000000000        66.400000000000006        2.3433446859447535     
   8.0000000000000000        67.200000000000003        2.3451683031466417     
   8.0000000000000000        68.000000000000000        2.3489522002578518     
   8.0000000000000000        68.799999999999997        2.3534464558524295     
   8.0000000000000000        69.600000000000009        2.3599272757517040     
   8.0000000000000000        70.400000000000006        2.3684480112398409     
   8.0000000000000000        71.200000000000003        2.3774020782560221     
   8.0000000000000000        72.000000000000000        2.3868528983828421     
   8.0000000000000000        72.799999999999997        2.3974619367078915     
   8.0000000000000000        73.600000000000009        2.4082287982508266     
   8.0000000000000000        74.400000000000006        2.4186557441782663     
   8.0000000000000000        75.200000000000003        2.4289591280916958     
   8.0000000000000000        76.000000000000000        2.4385850500486881     
   8.0000000000000000        76.800000000000011        2.4460245105866778     
   8.0000000000000000        77.600000000000009        2.4503100970264233     
   8.0000000000000000        78.400000000000006        2.4542846285882964     
   8.0000000000000000        79.200000000000003        2.4557251332827650     
   8.0000000000000000        80.000000000000000        2.4548315118387185     
   8.0000000000000000        80.800000000000011        2.4534787630367352     
   8.0000000000000000        81.600000000000009        2.4511715465281014     
   8.0000000000000000        82.400000000000006        2.4474852094514747     
   8.0000000000000000        83.200000000000003        2.4420476883449842     
   8.0000000000000000        84.000000000000000        2.4350450575914691     
   8.0000000000000000        84.800000000000011        2.4272702708472935     
   8.0000000000000000        85.600000000000009        2.4180291298639407     
   8.0000000000000000        86.400000000000006        2.4103063576741532     
   8.0000000000000000        87.200000000000003        2.4004227641372533     
   8.0000000000000000        88.000000000000000        2.3918591882059199     
   8.0000000000000000        88.800000000000011        2.3838184111441452     
   8.0000000000000000        89.600000000000009        2.3761323328555521     
   8.0000000000000000        90.400000000000006        2.3704110814232298     
   8.0000000000000000        91.200000000000003        2.3653388539130078     
   8.0000000000000000        92.000000000000000        2.3604533158722956     
   8.0000000000000000        92.800000000000011        2.3577349352225379     
   8.0000000000000000        93.600000000000009        2.3547600144860570     
   8.0000000000000000        94.400000000000006        2.3523197490538914     
   8.0000000000000000        95.200000000000003        2.3500628626072948     
   8.0000000000000000        96.000000000000000        2.3489409424855072     
   8.0000000000000000        96.800000000000011        2.3475166989406873     
   8.0000000000000000        97.600000000000009        2.3461750359358691     
   8.0000000000000000        98.400000000000006        2.3451675040455915     
   8.0000000000000000        99.200000000000003        2.3446584863250153     
   8.0000000000000000        100.00000000000000        2.3447648909363554     
   8.0000000000000000        100.80000000000001        2.3450816216040882     
   8.0000000000000000        101.60000000000001        2.3445453331375714     
   8.0000000000000000        102.40000000000001        2.3449199096230555     

   8.8000000000000007       0.80000000000000004        2.3452995882921339     
   8.8000000000000007        1.6000000000000001        2.3461497108489211     
   8.8000000000000007        2.4000000000000004        2.3464511880131345     
   8.8000000000000007        3.2000000000000002        2.3479612499362204     
   8.8000000000000007        4.0000000000000000        2.3496615673982082     
   8.8000000000000007        4.8000000000000007        2.3524413342042338     
   8.8000000000000007        5.6000000000000005        2.3529634509903157     
   8.8000000000000007        6.4000000000000004        2.3544644085383357     
   8.8000000000000007        7.2000000000000002        2.3555864181434947     
   8.8000000000000007        8.0000000000000000        2.3560274743817518     
   8.8000000000000007        8.8000000000000007        2.3561617752870845     
   8.8000000000000007        9.6000000000000014        2.3558950945421500     
   8.8000000000000007        10.400000000000000        2.3546518831575303     
   8.8000000000000007        11.200000000000001        2.3524683007837903     
   8.8000000000000007        12.000000000000000        2.3503202933431906     
   8.8000000000000007        12.800000000000001        2.3461292197828079     
   8.8000000000000007        13.600000000000001        2.3415195583250741     
   8.8000000000000007        14.400000000000000        2.3364132101533350     
   8.8000000000000007        15.200000000000001        2.3326726033530609     
   8.8000000000000007        16.000000000000000        2.3272453995555407     
   8.8000000000000007        16.800000000000001        2.3224130298777785     
   8.8000000000000007        17.600000000000001        2.3180480656284477     
   8.8000000000000007        18.400000000000002        2.3144012987123843     
   8.8000000000000007        19.200000000000003        2.3113952607082529     
   8.8000000000000007        20.000000000000000        2.3101386040411542     
   8.8000000000000007        20.800000000000001        2.3099123020298351     
   8.8000000000000007        21.600000000000001        2.3112579850346857     
   8.8000000000000007        22.400000000000002        2.3122181397447537     
   8.8000000000000007        23.200000000000003        2.3140093336528218     
   8.8000000000000007        24.000000000000000        2.3174722668623473     
   8.8000000000000007        24.800000000000001        2.3214394883090628     
   8.8000000000000007        25.600000000000001        2.3242611043874062     
   8.8000000000000007        26.400000000000002        2.3320930190845246     
   8.8000000000000007        27.200000000000003        2.3359139149089647     
   8.8000000000000007        28.000000000000000        2.3389297955281880     
   8.8000000000000007        28.800000000000001        2.3427735573810233     
   8.8000000000000007        29.600000000000001        2.3470039586321700     
   8.8000000000000007        30.400000000000002        2.3497364143134907     
   8.8000000000000007        31.200000000000003        2.3513377586062760     
   8.8000000000000007        32.000000000000000        2.3516808613115674     
   8.8000000000000007        32.800000000000004        2.3520767233024582     
   8.8000000000000007        33.600000000000001        2.3515220795164904     
   8.8000000000000007        34.399999999999999        2.3512822647287495     
   8.8000000000000007        35.200000000000003        2.3509996439934211     
   8.8000000000000007        36.000000000000000        2.3496327463482429     
   8.8000000000000007        36.800000000000004        2.3514619059297970     
   8.8000000000000007        37.600000000000001        2.3513308231028498     
   8.8000000000000007        38.400000000000006        2.3539240626398255     
   8.8000000000000007        39.200000000000003        2.3571607727341277     
   8.8000000000000007        40.000000000000000        2.3613269095588256     
   8.8000000000000007        40.800000000000004        2.3665968981326913     
   8.8000000000000007        41.600000000000001        2.3753916394171242     
   8.8000000000000007        42.400000000000006        2.3849742474729076     
   8.8000000000000007        43.200000000000003        2.3943007452243843     
   8.8000000000000007        44.000000000000000        2.4066905524110100     
   8.8000000000000007        44.800000000000004        2.4184328961306396     
   8.8000000000000007        45.600000000000001        2.4271747209276424     
   8.8000000000000007        46.400000000000006        2.4382640720246895     
   8.8000000000000007        47.200000000000003        2.4462885900917684     
   8.8000000000000007        48.000000000000000        2.4538606165460615     
   8.8000000000000007        48.800000000000004        2.4622304773954751     
   8.8000000000000007        49.600000000000001        2.4709848970462178     
   8.8000000000000007        50.400000000000006        2.4779441755850438     
   8.8000000000000007        51.200000000000003        2.4814125921791401     
   8.8000000000000007        52.000000000000000        2.4749631980691382     
   8.8000000000000007        52.800000000000004        2.4644023695889685     
   8.8000000000000007        53.600000000000001        2.4567042928935190     
   8.8000000000000007        54.400000000000006        2.4543593759608808     
   8.8000000000000007        55.200000000000003        2.4507919760554095     
   8.8000000000000007        56.000000000000000        2.4430040167446734     
   8.8000000000000007        56.800000000000004        2.4312892800925048     
   8.8000000000000007        57.600000000000001        2.4192578711470007     
   8.8000000000000007        58.400000000000006        2.4064216311393336     
   8.8000000000000007        59.200000000000003        2.3949645014913976     
   8.8000000000000007        60.000000000000000        2.3839224349838903     
   8.8000000000000007        60.800000000000004        2.3743279043621075     
   8.8000000000000007        61.600000000000001        2.3662481895862855     
   8.8000000000000007        62.400000000000006        2.3565484688163481     
   8.8000000000000007        63.200000000000003        2.3521435738718450     
   8.8000000000000007        64.000000000000000        2.3476350221495785     
   8.8000000000000007        64.799999999999997        2.3452327234672863     
   8.8000000000000007        65.600000000000009        2.3437407417767893     
   8.8000000000000007        66.400000000000006        2.3438885085962751     
   8.8000000000000007        67.200000000000003        2.3469947999458052     
   8.8000000000000007        68.000000000000000        2.3503257814950724     
   8.8000000000000007        68.799999999999997        2.3553961099729674     
   8.8000000000000007        69.600000000000009        2.3624026767062896     
   8.8000000000000007        70.400000000000006        2.3707483465142736     
   8.8000000000000007        71.200000000000003        2.3804913129602845     
   8.8000000000000007        72.000000000000000        2.3904018983896864     
   8.8000000000000007        72.799999999999997        2.4017698161838759     
   8.8000000000000007        73.600000000000009        2.4129992465491497     
   8.8000000000000007        74.400000000000006        2.4245664881265889     
   8.8000000000000007        75.200000000000003        2.4355941913196477     
   8.8000000000000007        76.000000000000000        2.4402591710816095     
   8.8000000000000007        76.800000000000011        2.4517680654996910     
   8.8000000000000007        77.600000000000009        2.4567827730277640     
   8.8000000000000007        78.400000000000006        2.4587220434179318     
   8.8000000000000007        79.200000000000003        2.4608092460636199     
   8.8000000000000007        80.000000000000000        2.4581255885766993     
   8.8000000000000007        80.800000000000011        2.4581248858297693     
   8.8000000000000007        81.600000000000009        2.4561810445111343     
   8.8000000000000007        82.400000000000006        2.4532119993768662     
   8.8000000000000007        83.200000000000003        2.4483569202114617     
   8.8000000000000007        84.000000000000000        2.4432543741303094     
   8.8000000000000007        84.800000000000011        2.4359415470624115     
   8.8000000000000007        85.600000000000009        2.4274568023048291     
   8.8000000000000007        86.400000000000006        2.4185759327824448     
   8.8000000000000007        87.200000000000003        2.4094933803741534     
   8.8000000000000007        88.000000000000000        2.4005863663326492     
   8.8000000000000007        88.800000000000011        2.3915954597138498     
   8.8000000000000007        89.600000000000009        2.3850456544151211     
   8.8000000000000007        90.400000000000006        2.3790585710036023     
   8.8000000000000007        91.200000000000003        2.3736180809737326     
   8.8000000000000007        92.000000000000000        2.3685543496298025     
   8.8000000000000007        92.800000000000011        2.3653573185931558     
   8.8000000000000007        93.600000000000009        2.3617650650649091     
   8.8000000000000007        94.400000000000006        2.3579001844638658     
   8.8000000000000007        95.200000000000003        2.3552623939531072     
   8.8000000000000007        96.000000000000000        2.3534922969476932     
   8.8000000000000007        96.800000000000011        2.3515133783126805     
   8.8000000000000007        97.600000000000009        2.3497257937627021     
   8.8000000000000007        98.400000000000006        2.3481985419514304     
   8.8000000000000007        99.200000000000003        2.3468822895264201     
   8.8000000000000007        100.00000000000000        2.3465178713561139     
   8.8000000000000007        100.80000000000001        2.3458982013673326     
   8.8000000000000007        101.60000000000001        2.3451883375708653     
   8.8000000000000007        102.40000000000001        2.3443345030399092     

   9.6000000000000014       0.80000000000000004        2.3463120619659525     
   9.6000000000000014        1.6000000000000001        2.3468544779447229     
   9.6000000000000014        2.4000000000000004        2.3457927233422131     
   9.6000000000000014        3.2000000000000002        2.3487331373093725     
   9.6000000000000014        4.0000000000000000        2.3497924654908622     
   9.6000000000000014        4.8000000000000007        2.3508619513220701     
   9.6000000000000014        5.6000000000000005        2.3529241672242582     
   9.6000000000000014        6.4000000000000004        2.3544697513021169     
   9.6000000000000014        7.2000000000000002        2.3554363947521417     
   9.6000000000000014        8.0000000000000000        2.3561514410563378     
   9.6000000000000014        8.8000000000000007        2.3559796778825044     
   9.6000000000000014        9.6000000000000014        2.3550096678734644     
   9.6000000000000014        10.400000000000000        2.3540601047292138     
   9.6000000000000014        11.200000000000001        2.3503359601267131     
   9.6000000000000014        12.000000000000000        2.3462638486015011     
   9.6000000000000014        12.800000000000001        2.3423389349235246     
   9.6000000000000014        13.600000000000001        2.3368744884172568     
   9.6000000000000014        14.400000000000000        2.3312559450152208     
   9.6000000000000014        15.200000000000001        2.3254921146832630     
   9.6000000000000014        16.000000000000000        2.3182839691951980     
   9.6000000000000014        16.800000000000001        2.3131539192804573     
   9.6000000000000014        17.600000000000001        2.3075292659739572     
   9.6000000000000014        18.400000000000002        2.3030413033332797     
   9.6000000000000014        19.200000000000003        2.2996244221572257     
   9.6000000000000014        20.000000000000000        2.2983887563985537     
   9.6000000000000014        20.800000000000001        2.2979518677815585     
   9.6000000000000014        21.600000000000001        2.2988348114540171     
   9.6000000000000014        22.400000000000002        2.2986410005060951     
   9.6000000000000014        23.200000000000003        2.3032718289086103     
   9.6000000000000014        24.000000000000000        2.3074252240643678     
   9.6000000000000014        24.800000000000001        2.3123653495971461     
   9.6000000000000014        25.600000000000001        2.3175507214315689     
   9.6000000000000014        26.400000000000002        2.3233272073583233     
   9.6000000000000014        27.200000000000003        2.3294180449825008     
   9.6000000000000014        28.000000000000000        2.3349787352239564     
   9.6000000000000014        28.800000000000001        2.3398135851605879     
   9.6000000000000014        29.600000000000001        2.3438347589437400     
   9.6000000000000014        30.400000000000002        2.3472107932032471     
   9.6000000000000014        31.200000000000003        2.3495030258493146     
   9.6000000000000014        32.000000000000000        2.3505815892547779     
   9.6000000000000014        32.800000000000004        2.3514134198664505     
   9.6000000000000014        33.600000000000001        2.3516303981618925     
   9.6000000000000014        34.399999999999999        2.3516330956197034     
   9.6000000000000014        35.200000000000003        2.3514964884180056     
   9.6000000000000014        36.000000000000000        2.3509749072046864     
   9.6000000000000014        36.800000000000004        2.3511324028287026     
   9.6000000000000014        37.600000000000001        2.3528351335097097     
   9.6000000000000014        38.400000000000006        2.3548694605013667     
   9.6000000000000014        39.200000000000003        2.3581477744383998     
   9.6000000000000014        40.000000000000000        2.3614052523602709     
   9.6000000000000014        40.800000000000004        2.3683083004819308     
   9.6000000000000014        41.600000000000001        2.3765107772370300     
   9.6000000000000014        42.400000000000006        2.3867276254140131     
   9.6000000000000014        43.200000000000003        2.3980701044880299     
   9.6000000000000014        44.000000000000000        2.4092502239510556     
   9.6000000000000014        44.800000000000004        2.4211745593144478     
   9.6000000000000014        45.600000000000001        2.4321935897950264     
   9.6000000000000014        46.400000000000006        2.4416074437213822     
   9.6000000000000014        47.200000000000003        2.4500758470430357     
   9.6000000000000014        48.000000000000000        2.4588528977305391     
   9.6000000000000014        48.800000000000004        2.4712598176559428     
   9.6000000000000014        49.600000000000001        2.4887617020195383     
   9.6000000000000014        50.400000000000006        2.5084807004438825     
   9.6000000000000014        51.200000000000003        2.5019501988822364     
   9.6000000000000014        52.000000000000000        2.5043515363813826     
   9.6000000000000014        52.800000000000004        2.5096261976790699     
   9.6000000000000014        53.600000000000001        2.4641085356466692     
   9.6000000000000014        54.400000000000006        2.4579646463731706     
   9.6000000000000014        55.200000000000003        2.4558969476275632     
   9.6000000000000014        56.000000000000000        2.4489573624482177     
   9.6000000000000014        56.800000000000004        2.4374129849007540     
   9.6000000000000014        57.600000000000001        2.4242892196084713     
   9.6000000000000014        58.400000000000006        2.4112655233112057     
   9.6000000000000014        59.200000000000003        2.3986359232646786     
   9.6000000000000014        60.000000000000000        2.3873451461232444     
   9.6000000000000014        60.800000000000004        2.3762108393589076     
   9.6000000000000014        61.600000000000001        2.3679993590394766     
   9.6000000000000014        62.400000000000006        2.3602714248091203     
   9.6000000000000014        63.200000000000003        2.3538865196197767     
   9.6000000000000014        64.000000000000000        2.3490257676781665     
   9.6000000000000014        64.799999999999997        2.3464506788977255     
   9.6000000000000014        65.600000000000009        2.3451102523769110     
   9.6000000000000014        66.400000000000006        2.3450684076293231     
   9.6000000000000014        67.200000000000003        2.3479060507025666     
   9.6000000000000014        68.000000000000000        2.3525213806433554     
   9.6000000000000014        68.799999999999997        2.3577449572368687     
   9.6000000000000014        69.600000000000009        2.3651311129175365     
   9.6000000000000014        70.400000000000006        2.3731780983502930     
   9.6000000000000014        71.200000000000003        2.3827889180156645     
   9.6000000000000014        72.000000000000000        2.3937627458505037     
   9.6000000000000014        72.799999999999997        2.4059471842709574     
   9.6000000000000014        73.600000000000009        2.4176513845600516     
   9.6000000000000014        74.400000000000006        2.4293122693372058     
   9.6000000000000014        75.200000000000003        2.4402311828128389     
   9.6000000000000014        76.000000000000000        2.4489797501310027     
   9.6000000000000014        76.800000000000011        2.4569388985166043     
   9.6000000000000014        77.600000000000009        2.4614846562200290     
   9.6000000000000014        78.400000000000006        2.4640505447852021     
   9.6000000000000014        79.200000000000003        2.4641129583035308     
   9.6000000000000014        80.000000000000000        2.4644220977842100     
   9.6000000000000014        80.800000000000011        2.4624917226359653     
   9.6000000000000014        81.600000000000009        2.4606717878355600     
   9.6000000000000014        82.400000000000006        2.4589339069022520     
   9.6000000000000014        83.200000000000003        2.4545473462433258     
   9.6000000000000014        84.000000000000000        2.4489009921208602     
   9.6000000000000014        84.800000000000011        2.4422921055184790     
   9.6000000000000014        85.600000000000009        2.4360198880506130     
   9.6000000000000014        86.400000000000006        2.4273638585519794     
   9.6000000000000014        87.200000000000003        2.4174216032785059     
   9.6000000000000014        88.000000000000000        2.4085415250167950     
   9.6000000000000014        88.800000000000011        2.4032976070410452     
   9.6000000000000014        89.600000000000009        2.3949010958850616     
   9.6000000000000014        90.400000000000006        2.3881531434220884     
   9.6000000000000014        91.200000000000003        2.3816791442045266     
   9.6000000000000014        92.000000000000000        2.3772927494929941     
   9.6000000000000014        92.800000000000011        2.3739267171527567     
   9.6000000000000014        93.600000000000009        2.3685184325088477     
   9.6000000000000014        94.400000000000006        2.3659373430454131     
   9.6000000000000014        95.200000000000003        2.3621619429735778     
   9.6000000000000014        96.000000000000000        2.3607014283500871     
   9.6000000000000014        96.800000000000011        2.3567007621628431     
   9.6000000000000014        97.600000000000009        2.3543532821771733     
   9.6000000000000014        98.400000000000006        2.3515544948643758     
   9.6000000000000014        99.200000000000003        2.3522613972874562     
   9.6000000000000014        100.00000000000000        2.3496344748212405     
   9.6000000000000014        100.80000000000001        2.3473638129435450     
   9.6000000000000014        101.60000000000001        2.3463991941159352     
   9.6000000000000014        102.40000000000001        2.3458137809830006     

   10.400000000000000       0.80000000000000004        2.3480045048835496     
   10.400000000000000        1.6000000000000001        2.3470521579548871     
   10.400000000000000        2.4000000000000004        2.3478527039007275     
   10.400000000000000        3.2000000000000002        2.3489301048881628     
   10.400000000000000        4.0000000000000000        2.3498181279719215     
   10.400000000000000        4.8000000000000007        2.3509437767541361     
   10.400000000000000        5.6000000000000005        2.3529186040637029     
   10.400000000000000        6.4000000000000004        2.3544338524156689     
   10.400000000000000        7.2000000000000002        2.3554391343428023     
   10.400000000000000        8.0000000000000000        2.3558177112244905     
   10.400000000000000        8.8000000000000007        2.3551205447941053     
   10.400000000000000        9.6000000000000014        2.3526700577846702     
   10.400000000000000        10.400000000000000        2.3513588211877177     
   10.400000000000000        11.200000000000001        2.3476236943885240     
   10.400000000000000        12.000000000000000        2.3430308730421983     
   10.400000000000000        12.800000000000001        2.3376449462072357     
   10.400000000000000        13.600000000000001        2.3311376350848456     
   10.400000000000000        14.400000000000000        2.3240984412342716     
   10.400000000000000        15.200000000000001        2.3162222693367935     
   10.400000000000000        16.000000000000000        2.3094545897902559     
   10.400000000000000        16.800000000000001        2.3029479797450580     
   10.400000000000000        17.600000000000001        2.2970062633346386     
   10.400000000000000        18.400000000000002        2.2913013097222095     
   10.400000000000000        19.200000000000003        2.2855266028073284     
   10.400000000000000        20.000000000000000        2.2846807267032565     
   10.400000000000000        20.800000000000001        2.2845115599283918     
   10.400000000000000        21.600000000000001        2.2842407442554715     
   10.400000000000000        22.400000000000002        2.2871957396282547     
   10.400000000000000        23.200000000000003        2.2899487265560521     
   10.400000000000000        24.000000000000000        2.2958097452583113     
   10.400000000000000        24.800000000000001        2.3019114187763470     
   10.400000000000000        25.600000000000001        2.3081044499736199     
   10.400000000000000        26.400000000000002        2.3153769753143125     
   10.400000000000000        27.200000000000003        2.3234441079067265     
   10.400000000000000        28.000000000000000        2.3289385485929102     
   10.400000000000000        28.800000000000001        2.3349376211025690     
   10.400000000000000        29.600000000000001        2.3410596081936133     
   10.400000000000000        30.400000000000002        2.3456604416487652     
   10.400000000000000        31.200000000000003        2.3476270219534636     
   10.400000000000000        32.000000000000000        2.3497130075728188     
   10.400000000000000        32.800000000000004        2.3500765428688135     
   10.400000000000000        33.600000000000001        2.3535280288604765     
   10.400000000000000        34.399999999999999        2.3519003390230155     
   10.400000000000000        35.200000000000003        2.3510881032090136     
   10.400000000000000        36.000000000000000        2.3514393444875585     
   10.400000000000000        36.800000000000004        2.3512348894208248     
   10.400000000000000        37.600000000000001        2.3524301143257254     
   10.400000000000000        38.400000000000006        2.3544849693294254     
   10.400000000000000        39.200000000000003        2.3575959251998677     
   10.400000000000000        40.000000000000000        2.3624901930664710     
   10.400000000000000        40.800000000000004        2.3694577251048576     
   10.400000000000000        41.600000000000001        2.3778570351955537     
   10.400000000000000        42.400000000000006        2.3861784033263014     
   10.400000000000000        43.200000000000003        2.3989744152116326     
   10.400000000000000        44.000000000000000        2.4107678538338697     
   10.400000000000000        44.800000000000004        2.4253140661255630     
   10.400000000000000        45.600000000000001        2.4333737414767844     
   10.400000000000000        46.400000000000006        2.4435909246344134     
   10.400000000000000        47.200000000000003        2.4525019576506280     
   10.400000000000000        48.000000000000000        2.4630063824208102     
   10.400000000000000        48.800000000000004        2.4777633913610093     
   10.400000000000000        49.600000000000001        2.4873134600570443     
   10.400000000000000        50.400000000000006        2.5157042164268542     
   10.400000000000000        51.200000000000003        2.4900530002416441     
   10.400000000000000        52.000000000000000        2.4975978932953993     
   10.400000000000000        52.800000000000004        2.5071071958426128     
   10.400000000000000        53.600000000000001        2.4824745725273707     
   10.400000000000000        54.400000000000006        2.4669994608158916     
   10.400000000000000        55.200000000000003        2.4592704637539597     
   10.400000000000000        56.000000000000000        2.4538779452359067     
   10.400000000000000        56.800000000000004        2.4417345434406474     
   10.400000000000000        57.600000000000001        2.4283828413738111     
   10.400000000000000        58.400000000000006        2.4152340427380521     
   10.400000000000000        59.200000000000003        2.4024462191501406     
   10.400000000000000        60.000000000000000        2.3899410287428058     
   10.400000000000000        60.800000000000004        2.3787487818218458     
   10.400000000000000        61.600000000000001        2.3699354910818031     
   10.400000000000000        62.400000000000006        2.3624494554309594     
   10.400000000000000        63.200000000000003        2.3553898664528354     
   10.400000000000000        64.000000000000000        2.3504435171395013     
   10.400000000000000        64.799999999999997        2.3476047167016305     
   10.400000000000000        65.600000000000009        2.3462358957718203     
   10.400000000000000        66.400000000000006        2.3463064877648221     
   10.400000000000000        67.200000000000003        2.3493595797013027     
   10.400000000000000        68.000000000000000        2.3534649081734940     
   10.400000000000000        68.799999999999997        2.3594082001843057     
   10.400000000000000        69.600000000000009        2.3665517329492647     
   10.400000000000000        70.400000000000006        2.3751068507106234     
   10.400000000000000        71.200000000000003        2.3851613391042918     
   10.400000000000000        72.000000000000000        2.3960935691025318     
   10.400000000000000        72.799999999999997        2.4083347763850469     
   10.400000000000000        73.600000000000009        2.4190128921893712     
   10.400000000000000        74.400000000000006        2.4324498357854116     
   10.400000000000000        75.200000000000003        2.4436548408928789     
   10.400000000000000        76.000000000000000        2.4525348626621586     
   10.400000000000000        76.800000000000011        2.4596865922055620     
   10.400000000000000        77.600000000000009        2.4632411244609793     
   10.400000000000000        78.400000000000006        2.4640938562442853     
   10.400000000000000        79.200000000000003        2.4652240724363614     
   10.400000000000000        80.000000000000000        2.4677810719662499     
   10.400000000000000        80.800000000000011        2.4690824665076505     
   10.400000000000000        81.600000000000009        2.4674960414091149     
   10.400000000000000        82.400000000000006        2.4628656041909847     
   10.400000000000000        83.200000000000003        2.4582710353991022     
   10.400000000000000        84.000000000000000        2.4559289356585294     
   10.400000000000000        84.800000000000011        2.4495783582851818     
   10.400000000000000        85.600000000000009        2.4434375947695521     
   10.400000000000000        86.400000000000006        2.4359217671042930     
   10.400000000000000        87.200000000000003        2.4268829831985896     
   10.400000000000000        88.000000000000000        2.4201200164371786     
   10.400000000000000        88.800000000000011        2.4119569799506348     
   10.400000000000000        89.600000000000009        2.4045911219096809     
   10.400000000000000        90.400000000000006        2.3975007323560948     
   10.400000000000000        91.200000000000003        2.3924739752121411     
   10.400000000000000        92.000000000000000        2.3854779912927055     
   10.400000000000000        92.800000000000011        2.3823248326412880     
   10.400000000000000        93.600000000000009        2.3775076422736690     
   10.400000000000000        94.400000000000006        2.3745709875596619     
   10.400000000000000        95.200000000000003        2.3701402766774886     
   10.400000000000000        96.000000000000000        2.3655407297917286     
   10.400000000000000        96.800000000000011        2.3635259298134015     
   10.400000000000000        97.600000000000009        2.3597724928661243     
   10.400000000000000        98.400000000000006        2.3565518264344325     
   10.400000000000000        99.200000000000003        2.3534741077026489     
   10.400000000000000        100.00000000000000        2.3513063273690276     
   10.400000000000000        100.80000000000001        2.3495400245730438     
   10.400000000000000        101.60000000000001        2.3482148066383082     
   10.400000000000000        102.40000000000001        2.3471534069624358     

   11.200000000000001       0.80000000000000004        2.3481529841407291     
   11.200000000000001        1.6000000000000001        2.3484216652277556     
   11.200000000000001        2.4000000000000004        2.3475491668560888     
   11.200000000000001        3.2000000000000002        2.3492988375296617     
   11.200000000000001        4.0000000000000000        2.3500662177039384     
   11.200000000000001        4.8000000000000007        2.3514102349462362     
   11.200000000000001        5.6000000000000005        2.3537834553714378     
   11.200000000000001        6.4000000000000004        2.3554989872812837     
   11.200000000000001        7.2000000000000002        2.3550764225504803     
   11.200000000000001        8.0000000000000000        2.3551735942566472     
   11.200000000000001        8.8000000000000007        2.3534831902076845     
   11.200000000000001        9.6000000000000014        2.3516262512128878     
   11.200000000000001        10.400000000000000        2.3482280466589476     
   11.200000000000001        11.200000000000001        2.3439511120255800     
   11.200000000000001        12.000000000000000        2.3388674510656311     
   11.200000000000001        12.800000000000001        2.3322000533197476     
   11.200000000000001        13.600000000000001        2.3244741280034900     
   11.200000000000001        14.400000000000000        2.3162012530662404     
   11.200000000000001        15.200000000000001        2.3071137439073484     
   11.200000000000001        16.000000000000000        2.2986048029431920     
   11.200000000000001        16.800000000000001        2.2917526464923443     
   11.200000000000001        17.600000000000001        2.2849162472410613     
   11.200000000000001        18.400000000000002        2.2784248510684169     
   11.200000000000001        19.200000000000003        2.2735925576476879     
   11.200000000000001        20.000000000000000        2.2698727987837839     
   11.200000000000001        20.800000000000001        2.2694418029106527     
   11.200000000000001        21.600000000000001        2.2699805147887315     
   11.200000000000001        22.400000000000002        2.2734319716277360     
   11.200000000000001        23.200000000000003        2.2778898562147045     
   11.200000000000001        24.000000000000000        2.2831332807986238     
   11.200000000000001        24.800000000000001        2.2909276502905911     
   11.200000000000001        25.600000000000001        2.2983343854198686     
   11.200000000000001        26.400000000000002        2.3065620916464362     
   11.200000000000001        27.200000000000003        2.3150643735397431     
   11.200000000000001        28.000000000000000        2.3228276868654265     
   11.200000000000001        28.800000000000001        2.3300894673865886     
   11.200000000000001        29.600000000000001        2.3366640246532233     
   11.200000000000001        30.400000000000002        2.3417779770219496     
   11.200000000000001        31.200000000000003        2.3452564673901155     
   11.200000000000001        32.000000000000000        2.3487076203716062     
   11.200000000000001        32.800000000000004        2.3514808349092702     
   11.200000000000001        33.600000000000001        2.3514292137290691     
   11.200000000000001        34.399999999999999        2.3520296345346807     
   11.200000000000001        35.200000000000003        2.3524120087422853     
   11.200000000000001        36.000000000000000        2.3514922675416199     
   11.200000000000001        36.800000000000004        2.3515150982871780     
   11.200000000000001        37.600000000000001        2.3522221963137566     
   11.200000000000001        38.400000000000006        2.3545025887863154     
   11.200000000000001        39.200000000000003        2.3574802364947312     
   11.200000000000001        40.000000000000000        2.3625254525611812     
   11.200000000000001        40.800000000000004        2.3688521949230079     
   11.200000000000001        41.600000000000001        2.3774469047584881     
   11.200000000000001        42.400000000000006        2.3874753705626466     
   11.200000000000001        43.200000000000003        2.3991513663678052     
   11.200000000000001        44.000000000000000        2.4111093091160636     
   11.200000000000001        44.800000000000004        2.4231248804645271     
   11.200000000000001        45.600000000000001        2.4335039898077944     
   11.200000000000001        46.400000000000006        2.4434431536163106     
   11.200000000000001        47.200000000000003        2.4541306340603839     
   11.200000000000001        48.000000000000000        2.4664729359533557     
   11.200000000000001        48.800000000000004        2.4817826113792436     
   11.200000000000001        49.600000000000001        2.5192593829788352     
   11.200000000000001        50.400000000000006        2.5078277392233019     
   11.200000000000001        51.200000000000003        2.5128145937474740     
   11.200000000000001        52.000000000000000        2.5033230474253054     
   11.200000000000001        52.800000000000004        2.5050292967406080     
   11.200000000000001        53.600000000000001        2.5013016079316275     
   11.200000000000001        54.400000000000006        2.4794131739847836     
   11.200000000000001        55.200000000000003        2.4606338331910900     
   11.200000000000001        56.000000000000000        2.4538000774222835     
   11.200000000000001        56.800000000000004        2.4438196197378859     
   11.200000000000001        57.600000000000001        2.4301749631408134     
   11.200000000000001        58.400000000000006        2.4169656592187714     
   11.200000000000001        59.200000000000003        2.4029335803257243     
   11.200000000000001        60.000000000000000        2.3924881779914813     
   11.200000000000001        60.800000000000004        2.3810767008234492     
   11.200000000000001        61.600000000000001        2.3704492471391978     
   11.200000000000001        62.400000000000006        2.3643421105713904     
   11.200000000000001        63.200000000000003        2.3564795636578544     
   11.200000000000001        64.000000000000000        2.3514691601354203     
   11.200000000000001        64.799999999999997        2.3485507192843471     
   11.200000000000001        65.600000000000009        2.3474866453977064     
   11.200000000000001        66.400000000000006        2.3475277045391496     
   11.200000000000001        67.200000000000003        2.3504733590982547     
   11.200000000000001        68.000000000000000        2.3543423723990791     
   11.200000000000001        68.799999999999997        2.3603505431048251     
   11.200000000000001        69.600000000000009        2.3678447962903397     
   11.200000000000001        70.400000000000006        2.3764550115618102     
   11.200000000000001        71.200000000000003        2.3862891890444655     
   11.200000000000001        72.000000000000000        2.3986452759983834     
   11.200000000000001        72.799999999999997        2.4105188857033593     
   11.200000000000001        73.600000000000009        2.4227311927897737     
   11.200000000000001        74.400000000000006        2.4345309179129382     
   11.200000000000001        75.200000000000003        2.4451854248175353     
   11.200000000000001        76.000000000000000        2.4542173270246059     
   11.200000000000001        76.800000000000011        2.4608322638206266     
   11.200000000000001        77.600000000000009        2.4644345592228496     
   11.200000000000001        78.400000000000006        2.4652212435160172     
   11.200000000000001        79.200000000000003        2.4674389804696584     
   11.200000000000001        80.000000000000000        2.4788978390647300     
   11.200000000000001        80.800000000000011        2.4828202770139365     
   11.200000000000001        81.600000000000009        2.4755250186195576     
   11.200000000000001        82.400000000000006        2.4678520140870717     
   11.200000000000001        83.200000000000003        2.4634437989095974     
   11.200000000000001        84.000000000000000        2.4585548843097920     
   11.200000000000001        84.800000000000011        2.4551682700318089     
   11.200000000000001        85.600000000000009        2.4487116217558929     
   11.200000000000001        86.400000000000006        2.4431040484488498     
   11.200000000000001        87.200000000000003        2.4362291146608053     
   11.200000000000001        88.000000000000000        2.4291372048086575     
   11.200000000000001        88.800000000000011        2.4227056252267642     
   11.200000000000001        89.600000000000009        2.4147713430684075     
   11.200000000000001        90.400000000000006        2.4080037203859028     
   11.200000000000001        91.200000000000003        2.4038110602258640     
   11.200000000000001        92.000000000000000        2.3977280638396388     
   11.200000000000001        92.800000000000011        2.3918614685068391     
   11.200000000000001        93.600000000000009        2.3872729914982060     
   11.200000000000001        94.400000000000006        2.3833232609576203     
   11.200000000000001        95.200000000000003        2.3790151108410118     
   11.200000000000001        96.000000000000000        2.3741119098206478     
   11.200000000000001        96.800000000000011        2.3702792910492079     
   11.200000000000001        97.600000000000009        2.3659652294226761     
   11.200000000000001        98.400000000000006        2.3623400435285702     
   11.200000000000001        99.200000000000003        2.3583479906358984     
   11.200000000000001        100.00000000000000        2.3550605686322563     
   11.200000000000001        100.80000000000001        2.3523640149822524     
   11.200000000000001        101.60000000000001        2.3505122428706473     
   11.200000000000001        102.40000000000001        2.3490239917086395     

   12.000000000000000       0.80000000000000004        2.3500654105738565     
   12.000000000000000        1.6000000000000001        2.3490822905641306     
   12.000000000000000        2.4000000000000004        2.3486273423998019     
   12.000000000000000        3.2000000000000002        2.3498136686814850     
   12.000000000000000        4.0000000000000000        2.3509194878090094     
   12.000000000000000        4.8000000000000007        2.3524873210629607     
   12.000000000000000        5.6000000000000005        2.3522852276824744     
   12.000000000000000        6.4000000000000004        2.3541070369595496     
   12.000000000000000        7.2000000000000002        2.3542960714121755     
   12.000000000000000        8.0000000000000000        2.3542264079057666     
   12.000000000000000        8.8000000000000007        2.3525082932338250     
   12.000000000000000        9.6000000000000014        2.3498243600019038     
   12.000000000000000        10.400000000000000        2.3457987102107678     
   12.000000000000000        11.200000000000001        2.3413353141872877     
   12.000000000000000        12.000000000000000        2.3347986141407517     
   12.000000000000000        12.800000000000001        2.3260967615852164     
   12.000000000000000        13.600000000000001        2.3170475936963237     
   12.000000000000000        14.400000000000000        2.3081743971406423     
   12.000000000000000        15.200000000000001        2.2984803513861953     
   12.000000000000000        16.000000000000000        2.2887807909228592     
   12.000000000000000        16.800000000000001        2.2797451374322861     
   12.000000000000000        17.600000000000001        2.2719743025618255     
   12.000000000000000        18.400000000000002        2.2644004440959380     
   12.000000000000000        19.200000000000003        2.2594493080164741     
   12.000000000000000        20.000000000000000        2.2562252625059362     
   12.000000000000000        20.800000000000001        2.2549529939634474     
   12.000000000000000        21.600000000000001        2.2562044271019110     
   12.000000000000000        22.400000000000002        2.2597607111113076     
   12.000000000000000        23.200000000000003        2.2645926991684227     
   12.000000000000000        24.000000000000000        2.2718753337096378     
   12.000000000000000        24.800000000000001        2.2793573650534622     
   12.000000000000000        25.600000000000001        2.2887384000141062     
   12.000000000000000        26.400000000000002        2.2979839754850868     
   12.000000000000000        27.200000000000003        2.3066203374955609     
   12.000000000000000        28.000000000000000        2.3168727072925002     
   12.000000000000000        28.800000000000001        2.3249322058248252     
   12.000000000000000        29.600000000000001        2.3321812000808362     
   12.000000000000000        30.400000000000002        2.3375395958923706     
   12.000000000000000        31.200000000000003        2.3428468198448837     
   12.000000000000000        32.000000000000000        2.3468056029065769     
   12.000000000000000        32.800000000000004        2.3491922256457274     
   12.000000000000000        33.600000000000001        2.3505240954994266     
   12.000000000000000        34.399999999999999        2.3513458766143658     
   12.000000000000000        35.200000000000003        2.3503727908998941     
   12.000000000000000        36.000000000000000        2.3513433319860382     
   12.000000000000000        36.800000000000004        2.3512658320768280     
   12.000000000000000        37.600000000000001        2.3517511425897610     
   12.000000000000000        38.400000000000006        2.3537133961988554     
   12.000000000000000        39.200000000000003        2.3585871162273899     
   12.000000000000000        40.000000000000000        2.3617970289738586     
   12.000000000000000        40.800000000000004        2.3678749790778748     
   12.000000000000000        41.600000000000001        2.3760952782526590     
   12.000000000000000        42.400000000000006        2.3859745068276088     
   12.000000000000000        43.200000000000003        2.3978642638720049     
   12.000000000000000        44.000000000000000        2.4102194173249436     
   12.000000000000000        44.800000000000004        2.4220091315485286     
   12.000000000000000        45.600000000000001        2.4359913353267362     
   12.000000000000000        46.400000000000006        2.4434261296947253     
   12.000000000000000        47.200000000000003        2.4538234290365986     
   12.000000000000000        48.000000000000000        2.4673160582475422     
   12.000000000000000        48.800000000000004        2.4809929809067399     
   12.000000000000000        49.600000000000001        2.5010554169361852     
   12.000000000000000        50.400000000000006        2.4957091509398026     
   12.000000000000000        51.200000000000003        2.5022242291597934     
   12.000000000000000        52.000000000000000        2.4939596006863933     
   12.000000000000000        52.800000000000004        2.4965992717327969     
   12.000000000000000        53.600000000000001        2.4318687632698488     
   12.000000000000000        54.400000000000006        2.4815561572406795     
   12.000000000000000        55.200000000000003        2.4606624124816054     
   12.000000000000000        56.000000000000000        2.4530701991706625     
   12.000000000000000        56.800000000000004        2.4436127130069951     
   12.000000000000000        57.600000000000001        2.4306813763973407     
   12.000000000000000        58.400000000000006        2.4167128155488826     
   12.000000000000000        59.200000000000003        2.4040995589740843     
   12.000000000000000        60.000000000000000        2.3922611625921535     
   12.000000000000000        60.800000000000004        2.3811426732665404     
   12.000000000000000        61.600000000000001        2.3723124497641530     
   12.000000000000000        62.400000000000006        2.3641880998697600     
   12.000000000000000        63.200000000000003        2.3572964368462896     
   12.000000000000000        64.000000000000000        2.3523614319642916     
   12.000000000000000        64.799999999999997        2.3493712435856891     
   12.000000000000000        65.600000000000009        2.3485373436860435     
   12.000000000000000        66.400000000000006        2.3491530418559043     
   12.000000000000000        67.200000000000003        2.3518468943081734     
   12.000000000000000        68.000000000000000        2.3563692137407650     
   12.000000000000000        68.799999999999997        2.3613083705618596     
   12.000000000000000        69.600000000000009        2.3686062600100430     
   12.000000000000000        70.400000000000006        2.3774045739266079     
   12.000000000000000        71.200000000000003        2.3885589313615649     
   12.000000000000000        72.000000000000000        2.3994147632007237     
   12.000000000000000        72.799999999999997        2.4110086979442227     
   12.000000000000000        73.600000000000009        2.4233391468754988     
   12.000000000000000        74.400000000000006        2.4340228261093064     
   12.000000000000000        75.200000000000003        2.4467634634445741     
   12.000000000000000        76.000000000000000        2.4540734092812424     
   12.000000000000000        76.800000000000011        2.4607810077673453     
   12.000000000000000        77.600000000000009        2.4649002988171071     
   12.000000000000000        78.400000000000006        2.4708131791956656     
   12.000000000000000        79.200000000000003        2.4825015320924519     
   12.000000000000000        80.000000000000000        2.5064310393887670     
   12.000000000000000        80.800000000000011        2.5018656790573242     
   12.000000000000000        81.600000000000009        2.4855063192625138     
   12.000000000000000        82.400000000000006        2.4735056477824306     
   12.000000000000000        83.200000000000003        2.4664646378496591     
   12.000000000000000        84.000000000000000        2.4612184235502581     
   12.000000000000000        84.800000000000011        2.4592050819477018     
   12.000000000000000        85.600000000000009        2.4548990775329051     
   12.000000000000000        86.400000000000006        2.4493864877989435     
   12.000000000000000        87.200000000000003        2.4443223436635821     
   12.000000000000000        88.000000000000000        2.4379062852882485     
   12.000000000000000        88.800000000000011        2.4314369952969477     
   12.000000000000000        89.600000000000009        2.4263124565815102     
   12.000000000000000        90.400000000000006        2.4188710600586845     
   12.000000000000000        91.200000000000003        2.4135847456393620     
   12.000000000000000        92.000000000000000        2.4078120300182864     
   12.000000000000000        92.800000000000011        2.4030798409072669     
   12.000000000000000        93.600000000000009        2.3986736989197270     
   12.000000000000000        94.400000000000006        2.3935764460579940     
   12.000000000000000        95.200000000000003        2.3880560310813181     
   12.000000000000000        96.000000000000000        2.3833995639939820     
   12.000000000000000        96.800000000000011        2.3780971609999182     
   12.000000000000000        97.600000000000009        2.3730600584650396     
   12.000000000000000        98.400000000000006        2.3682632585275956     
   12.000000000000000        99.200000000000003        2.3636390711678379     
   12.000000000000000        100.00000000000000        2.3594112719297353     
   12.000000000000000        100.80000000000001        2.3558826594925137     
   12.000000000000000        101.60000000000001        2.3532863121343479     
   12.000000000000000        102.40000000000001        2.3512507447073308     

   12.800000000000001       0.80000000000000004        2.3512400695336733     
   12.800000000000001        1.6000000000000001        2.3500116000438918     
   12.800000000000001        2.4000000000000004        2.3497054244188238     
   12.800000000000001        3.2000000000000002        2.3495497876709019     
   12.800000000000001        4.0000000000000000        2.3510498274876150     
   12.800000000000001        4.8000000000000007        2.3523739379222999     
   12.800000000000001        5.6000000000000005        2.3533149512010878     
   12.800000000000001        6.4000000000000004        2.3536565783635193     
   12.800000000000001        7.2000000000000002        2.3530490844636445     
   12.800000000000001        8.0000000000000000        2.3527825010543282     
   12.800000000000001        8.8000000000000007        2.3511095716031156     
   12.800000000000001        9.6000000000000014        2.3476270471371876     
   12.800000000000001        10.400000000000000        2.3430664563660248     
   12.800000000000001        11.200000000000001        2.3372600752494024     
   12.800000000000001        12.000000000000000        2.3300154179206185     
   12.800000000000001        12.800000000000001        2.3192661625001390     
   12.800000000000001        13.600000000000001        2.3107343820590125     
   12.800000000000001        14.400000000000000        2.3001899568697262     
   12.800000000000001        15.200000000000001        2.2887992759409563     
   12.800000000000001        16.000000000000000        2.2781755874704226     
   12.800000000000001        16.800000000000001        2.2685538739433539     
   12.800000000000001        17.600000000000001        2.2590339822254806     
   12.800000000000001        18.400000000000002        2.2514516800732283     
   12.800000000000001        19.200000000000003        2.2457638670379882     
   12.800000000000001        20.000000000000000        2.2421603033881117     
   12.800000000000001        20.800000000000001        2.2409295842482146     
   12.800000000000001        21.600000000000001        2.2420659336318125     
   12.800000000000001        22.400000000000002        2.2457144861456628     
   12.800000000000001        23.200000000000003        2.2512355625223277     
   12.800000000000001        24.000000000000000        2.2587313226512338     
   12.800000000000001        24.800000000000001        2.2664336960431446     
   12.800000000000001        25.600000000000001        2.2782403244312621     
   12.800000000000001        26.400000000000002        2.2887028821674043     
   12.800000000000001        27.200000000000003        2.2987133503502459     
   12.800000000000001        28.000000000000000        2.3085442182473455     
   12.800000000000001        28.800000000000001        2.3194809578230058     
   12.800000000000001        29.600000000000001        2.3281202946862316     
   12.800000000000001        30.400000000000002        2.3341575939451844     
   12.800000000000001        31.200000000000003        2.3410558497281002     
   12.800000000000001        32.000000000000000        2.3446184033586834     
   12.800000000000001        32.800000000000004        2.3471528715346648     
   12.800000000000001        33.600000000000001        2.3491663050631462     
   12.800000000000001        34.399999999999999        2.3495201458326855     
   12.800000000000001        35.200000000000003        2.3505134079005638     
   12.800000000000001        36.000000000000000        2.3512073772648940     
   12.800000000000001        36.800000000000004        2.3508457970399106     
   12.800000000000001        37.600000000000001        2.3511668279287949     
   12.800000000000001        38.400000000000006        2.3525884847664114     
   12.800000000000001        39.200000000000003        2.3553105389383084     
   12.800000000000001        40.000000000000000        2.3606449769681803     
   12.800000000000001        40.800000000000004        2.3676476567833680     
   12.800000000000001        41.600000000000001        2.3736638872436409     
   12.800000000000001        42.400000000000006        2.3839652886579259     
   12.800000000000001        43.200000000000003        2.3956339133501428     
   12.800000000000001        44.000000000000000        2.4080274995369630     
   12.800000000000001        44.800000000000004        2.4193090633626819     
   12.800000000000001        45.600000000000001        2.4316515520744932     
   12.800000000000001        46.400000000000006        2.4408927954739710     
   12.800000000000001        47.200000000000003        2.4506830118253955     
   12.800000000000001        48.000000000000000        2.4650182205512436     
   12.800000000000001        48.800000000000004        2.4750428961873276     
   12.800000000000001        49.600000000000001        2.4741047505390679     
   12.800000000000001        50.400000000000006        2.4958699978318921     
   12.800000000000001        51.200000000000003        2.5078159813183865     
   12.800000000000001        52.000000000000000        2.4938960584395518     
   12.800000000000001        52.800000000000004        2.5178649129674304     
   12.800000000000001        53.600000000000001        2.4911646287006417     
   12.800000000000001        54.400000000000006        2.4704043943332596     
   12.800000000000001        55.200000000000003        2.4560951662390429     
   12.800000000000001        56.000000000000000        2.4502110665540515     
   12.800000000000001        56.800000000000004        2.4410550372881366     
   12.800000000000001        57.600000000000001        2.4280209301743323     
   12.800000000000001        58.400000000000006        2.4147294684014020     
   12.800000000000001        59.200000000000003        2.4030107524791169     
   12.800000000000001        60.000000000000000        2.3911505157040747     
   12.800000000000001        60.800000000000004        2.3822781273708573     
   12.800000000000001        61.600000000000001        2.3715329578548761     
   12.800000000000001        62.400000000000006        2.3634881998239483     
   12.800000000000001        63.200000000000003        2.3578743432032949     
   12.800000000000001        64.000000000000000        2.3530038580889916     
   12.800000000000001        64.799999999999997        2.3501589212344673     
   12.800000000000001        65.600000000000009        2.3487621887002272     
   12.800000000000001        66.400000000000006        2.3498595521484047     
   12.800000000000001        67.200000000000003        2.3518519949668630     
   12.800000000000001        68.000000000000000        2.3577150850019586     
   12.800000000000001        68.799999999999997        2.3615423288376340     
   12.800000000000001        69.600000000000009        2.3689648098142775     
   12.800000000000001        70.400000000000006        2.3777750130787454     
   12.800000000000001        71.200000000000003        2.3870887386929280     
   12.800000000000001        72.000000000000000        2.3998349922423090     
   12.800000000000001        72.799999999999997        2.4103393170492953     
   12.800000000000001        73.600000000000009        2.4225482949622448     
   12.800000000000001        74.400000000000006        2.4342061062010227     
   12.800000000000001        75.200000000000003        2.4454576014623646     
   12.800000000000001        76.000000000000000        2.4522575210997570     
   12.800000000000001        76.800000000000011        2.4588560829973498     
   12.800000000000001        77.600000000000009        2.4638607349427701     
   12.800000000000001        78.400000000000006        2.4717809526027139     
   12.800000000000001        79.200000000000003        2.4872153280081659     
   12.800000000000001        80.000000000000000        2.4222377756837963     
   12.800000000000001        80.800000000000011        2.5004888712971138     
   12.800000000000001        81.600000000000009        2.4422606278032672     
   12.800000000000001        82.400000000000006        2.4762061627103020     
   12.800000000000001        83.200000000000003        2.4675303529069352     
   12.800000000000001        84.000000000000000        2.4633341670915412     
   12.800000000000001        84.800000000000011        2.4616451923693536     
   12.800000000000001        85.600000000000009        2.4586006996634078     
   12.800000000000001        86.400000000000006        2.4566403889480246     
   12.800000000000001        87.200000000000003        2.4506836377600583     
   12.800000000000001        88.000000000000000        2.4459067300191113     
   12.800000000000001        88.800000000000011        2.4412469817768030     
   12.800000000000001        89.600000000000009        2.4363699286844223     
   12.800000000000001        90.400000000000006        2.4314501440774445     
   12.800000000000001        91.200000000000003        2.4254155185473665     
   12.800000000000001        92.000000000000000        2.4206351365977614     
   12.800000000000001        92.800000000000011        2.4157394868934503     
   12.800000000000001        93.600000000000009        2.4105689157448000     
   12.800000000000001        94.400000000000006        2.4050722980319486     
   12.800000000000001        95.200000000000003        2.3993048618062982     
   12.800000000000001        96.000000000000000        2.3933823567755597     
   12.800000000000001        96.800000000000011        2.3886130500426450     
   12.800000000000001        97.600000000000009        2.3810467668089395     
   12.800000000000001        98.400000000000006        2.3748584373878918     
   12.800000000000001        99.200000000000003        2.3692820737372911     
   12.800000000000001        100.00000000000000        2.3642502436233923     
   12.800000000000001        100.80000000000001        2.3599046924603742     
   12.800000000000001        101.60000000000001        2.3561524017704731     
   12.800000000000001        102.40000000000001        2.3537210387621905     

   13.600000000000001       0.80000000000000004        2.3526498692881526     
   13.600000000000001        1.6000000000000001        2.3513961249743520     
   13.600000000000001        2.4000000000000004        2.3508679504563870     
   13.600000000000001        3.2000000000000002        2.3514596886825050     
   13.600000000000001        4.0000000000000000        2.3511704586539306     
   13.600000000000001        4.8000000000000007        2.3519970019878484     
   13.600000000000001        5.6000000000000005        2.3531973188302420     
   13.600000000000001        6.4000000000000004        2.3532912137395114     
   13.600000000000001        7.2000000000000002        2.3530511244589891     
   13.600000000000001        8.0000000000000000        2.3515507364477077     
   13.600000000000001        8.8000000000000007        2.3494488069907731     
   13.600000000000001        9.6000000000000014        2.3458939164185333     
   13.600000000000001        10.400000000000000        2.3381367684085350     
   13.600000000000001        11.200000000000001        2.3335724024347768     
   13.600000000000001        12.000000000000000        2.3240400926512170     
   13.600000000000001        12.800000000000001        2.3148475910311705     
   13.600000000000001        13.600000000000001        2.3039628947708137     
   13.600000000000001        14.400000000000000        2.2920888131877777     
   13.600000000000001        15.200000000000001        2.2804999010208573     
   13.600000000000001        16.000000000000000        2.2686339765942685     
   13.600000000000001        16.800000000000001        2.2571054384910090     
   13.600000000000001        17.600000000000001        2.2473650918857691     
   13.600000000000001        18.400000000000002        2.2390386439780392     
   13.600000000000001        19.200000000000003        2.2325862923543358     
   13.600000000000001        20.000000000000000        2.2286573246242058     
   13.600000000000001        20.800000000000001        2.2273917630327267     
   13.600000000000001        21.600000000000001        2.2290956835247986     
   13.600000000000001        22.400000000000002        2.2327976867990471     
   13.600000000000001        23.200000000000003        2.2387371229915427     
   13.600000000000001        24.000000000000000        2.2470419302962226     
   13.600000000000001        24.800000000000001        2.2576100817390596     
   13.600000000000001        25.600000000000001        2.2684362633835549     
   13.600000000000001        26.400000000000002        2.2800414107591020     
   13.600000000000001        27.200000000000003        2.2919399036483199     
   13.600000000000001        28.000000000000000        2.3036098478142057     
   13.600000000000001        28.800000000000001        2.3156213189817794     
   13.600000000000001        29.600000000000001        2.3228756164643394     
   13.600000000000001        30.400000000000002        2.3319631069678843     
   13.600000000000001        31.200000000000003        2.3384439662273788     
   13.600000000000001        32.000000000000000        2.3427750611756877     
   13.600000000000001        32.800000000000004        2.3484595206075132     
   13.600000000000001        33.600000000000001        2.3472032428378116     
   13.600000000000001        34.399999999999999        2.3484313917790822     
   13.600000000000001        35.200000000000003        2.3494689612026813     
   13.600000000000001        36.000000000000000        2.3487602795468363     
   13.600000000000001        36.800000000000004        2.3503097287745427     
   13.600000000000001        37.600000000000001        2.3502483518122692     
   13.600000000000001        38.400000000000006        2.3519798047542850     
   13.600000000000001        39.200000000000003        2.3537274468663569     
   13.600000000000001        40.000000000000000        2.3574145613606614     
   13.600000000000001        40.800000000000004        2.3648254541203912     
   13.600000000000001        41.600000000000001        2.3711415332011483     
   13.600000000000001        42.400000000000006        2.3813929394515423     
   13.600000000000001        43.200000000000003        2.3917681651224436     
   13.600000000000001        44.000000000000000        2.4040547631900187     
   13.600000000000001        44.800000000000004        2.4152956155980601     
   13.600000000000001        45.600000000000001        2.4264913483691761     
   13.600000000000001        46.400000000000006        2.4372603529348678     
   13.600000000000001        47.200000000000003        2.4480941775692528     
   13.600000000000001        48.000000000000000        2.4597439988788428     
   13.600000000000001        48.800000000000004        2.4688646290391092     
   13.600000000000001        49.600000000000001        2.4785994594541303     
   13.600000000000001        50.400000000000006        2.4900209760037093     
   13.600000000000001        51.200000000000003        2.5080158421276719     
   13.600000000000001        52.000000000000000        2.4905737576365561     
   13.600000000000001        52.800000000000004        2.4803847546312339     
   13.600000000000001        53.600000000000001        2.4686273325478307     
   13.600000000000001        54.400000000000006        2.4599250153978769     
   13.600000000000001        55.200000000000003        2.4534067350427318     
   13.600000000000001        56.000000000000000        2.4434780494188657     
   13.600000000000001        56.800000000000004        2.4354438817351487     
   13.600000000000001        57.600000000000001        2.4234719500631665     
   13.600000000000001        58.400000000000006        2.4108164476169933     
   13.600000000000001        59.200000000000003        2.3992832872077852     
   13.600000000000001        60.000000000000000        2.3883582901958871     
   13.600000000000001        60.800000000000004        2.3781082119365275     
   13.600000000000001        61.600000000000001        2.3692860412408092     
   13.600000000000001        62.400000000000006        2.3614409894794233     
   13.600000000000001        63.200000000000003        2.3565325362579941     
   13.600000000000001        64.000000000000000        2.3526808491946278     
   13.600000000000001        64.799999999999997        2.3506032261869709     
   13.600000000000001        65.600000000000009        2.3493406035226689     
   13.600000000000001        66.400000000000006        2.3499876977415961     
   13.600000000000001        67.200000000000003        2.3511509884390263     
   13.600000000000001        68.000000000000000        2.3560403014601410     
   13.600000000000001        68.799999999999997        2.3616123546452221     
   13.600000000000001        69.600000000000009        2.3691073067909287     
   13.600000000000001        70.400000000000006        2.3775707360719762     
   13.600000000000001        71.200000000000003        2.3870108787722968     
   13.600000000000001        72.000000000000000        2.3980175387527947     
   13.600000000000001        72.799999999999997        2.4095388832816389     
   13.600000000000001        73.600000000000009        2.4204457947047655     
   13.600000000000001        74.400000000000006        2.4320194057776954     
   13.600000000000001        75.200000000000003        2.4420843405086314     
   13.600000000000001        76.000000000000000        2.4505179641895847     
   13.600000000000001        76.800000000000011        2.4565998416787593     
   13.600000000000001        77.600000000000009        2.4609540228931213     
   13.600000000000001        78.400000000000006        2.4667334362640827     
   13.600000000000001        79.200000000000003        2.4772437671211764     
   13.600000000000001        80.000000000000000        2.4850312199009204     
   13.600000000000001        80.800000000000011        2.4833571074626888     
   13.600000000000001        81.600000000000009        2.4742524363241856     
   13.600000000000001        82.400000000000006        2.4710041996067722     
   13.600000000000001        83.200000000000003        2.4665299689412437     
   13.600000000000001        84.000000000000000        2.4643426991274020     
   13.600000000000001        84.800000000000011        2.4627006790211787     
   13.600000000000001        85.600000000000009        2.4611913497402957     
   13.600000000000001        86.400000000000006        2.4590267132772579     
   13.600000000000001        87.200000000000003        2.4564530619806426     
   13.600000000000001        88.000000000000000        2.4537218810945407     
   13.600000000000001        88.800000000000011        2.4509419880978474     
   13.600000000000001        89.600000000000009        2.4473228367799744     
   13.600000000000001        90.400000000000006        2.4430880648433408     
   13.600000000000001        91.200000000000003        2.4386381354826576     
   13.600000000000001        92.000000000000000        2.4339798526311385     
   13.600000000000001        92.800000000000011        2.4288669823962232     
   13.600000000000001        93.600000000000009        2.4233132215261728     
   13.600000000000001        94.400000000000006        2.4170823362445319     
   13.600000000000001        95.200000000000003        2.4086667111515254     
   13.600000000000001        96.000000000000000        2.4032818406370113     
   13.600000000000001        96.800000000000011        2.3955501884227028     
   13.600000000000001        97.600000000000009        2.3900100895529901     
   13.600000000000001        98.400000000000006        2.3825462098224581     
   13.600000000000001        99.200000000000003        2.3753011187048250     
   13.600000000000001        100.00000000000000        2.3696390714014326     
   13.600000000000001        100.80000000000001        2.3643996249929113     
   13.600000000000001        101.60000000000001        2.3597716704864160     
   13.600000000000001        102.40000000000001        2.3559258214944263     

   14.400000000000000       0.80000000000000004        2.3552232527958221     
   14.400000000000000        1.6000000000000001        2.3530473878300349     
   14.400000000000000        2.4000000000000004        2.3517840671503891     
   14.400000000000000        3.2000000000000002        2.3513855613360342     
   14.400000000000000        4.0000000000000000        2.3512939609285732     
   14.400000000000000        4.8000000000000007        2.3519050094986196     
   14.400000000000000        5.6000000000000005        2.3533424516548913     
   14.400000000000000        6.4000000000000004        2.3519292589376719     
   14.400000000000000        7.2000000000000002        2.3515886289400929     
   14.400000000000000        8.0000000000000000        2.3498363074869211     
   14.400000000000000        8.8000000000000007        2.3479700436717916     
   14.400000000000000        9.6000000000000014        2.3435570855128480     
   14.400000000000000        10.400000000000000        2.3374065707008524     
   14.400000000000000        11.200000000000001        2.3305517847075476     
   14.400000000000000        12.000000000000000        2.3218705985959089     
   14.400000000000000        12.800000000000001        2.3105078995828876     
   14.400000000000000        13.600000000000001        2.2974332394064989     
   14.400000000000000        14.400000000000000        2.2842418095638939     
   14.400000000000000        15.200000000000001        2.2721671578889513     
   14.400000000000000        16.000000000000000        2.2596277411810273     
   14.400000000000000        16.800000000000001        2.2476406274772329     
   14.400000000000000        17.600000000000001        2.2365182557872076     
   14.400000000000000        18.400000000000002        2.2294303892287495     
   14.400000000000000        19.200000000000003        2.2212585643054599     
   14.400000000000000        20.000000000000000        2.2169023323130896     
   14.400000000000000        20.800000000000001        2.2153539650640308     
   14.400000000000000        21.600000000000001        2.2168806492657325     
   14.400000000000000        22.400000000000002        2.2228530051578224     
   14.400000000000000        23.200000000000003        2.2281576217813610     
   14.400000000000000        24.000000000000000        2.2376609120481707     
   14.400000000000000        24.800000000000001        2.2479435324842174     
   14.400000000000000        25.600000000000001        2.2593941363468657     
   14.400000000000000        26.400000000000002        2.2725385179602338     
   14.400000000000000        27.200000000000003        2.2853603368832069     
   14.400000000000000        28.000000000000000        2.2978228576827990     
   14.400000000000000        28.800000000000001        2.3092932845901268     
   14.400000000000000        29.600000000000001        2.3197135511294626     
   14.400000000000000        30.400000000000002        2.3275042098644887     
   14.400000000000000        31.200000000000003        2.3361317575600515     
   14.400000000000000        32.000000000000000        2.3411310037762703     
   14.400000000000000        32.800000000000004        2.3430288995716335     
   14.400000000000000        33.600000000000001        2.3463759357032585     
   14.400000000000000        34.399999999999999        2.3477072852346774     
   14.400000000000000        35.200000000000003        2.3496608022074428     
   14.400000000000000        36.000000000000000        2.3491424246289307     
   14.400000000000000        36.800000000000004        2.3487593897020891     
   14.400000000000000        37.600000000000001        2.3489224842069736     
   14.400000000000000        38.400000000000006        2.3502365779404042     
   14.400000000000000        39.200000000000003        2.3531311333528859     
   14.400000000000000        40.000000000000000        2.3571336712240085     
   14.400000000000000        40.800000000000004        2.3631857373828735     
   14.400000000000000        41.600000000000001        2.3694057393941987     
   14.400000000000000        42.400000000000006        2.3781487784507149     
   14.400000000000000        43.200000000000003        2.3885371027443187     
   14.400000000000000        44.000000000000000        2.3994189539648447     
   14.400000000000000        44.800000000000004        2.4094727328148648     
   14.400000000000000        45.600000000000001        2.4213453532927609     
   14.400000000000000        46.400000000000006        2.4320401688409294     
   14.400000000000000        47.200000000000003        2.4414618675252697     
   14.400000000000000        48.000000000000000        2.4497388613648425     
   14.400000000000000        48.800000000000004        2.4617229887931238     
   14.400000000000000        49.600000000000001        2.4699553978208542     
   14.400000000000000        50.400000000000006        2.4758527045578500     
   14.400000000000000        51.200000000000003        2.4769014637564601     
   14.400000000000000        52.000000000000000        2.4729037559450213     
   14.400000000000000        52.800000000000004        2.4668479004266164     
   14.400000000000000        53.600000000000001        2.4588731189996014     
   14.400000000000000        54.400000000000006        2.4541102910094352     
   14.400000000000000        55.200000000000003        2.4476823372123371     
   14.400000000000000        56.000000000000000        2.4383247997587119     
   14.400000000000000        56.800000000000004        2.4286510429809649     
   14.400000000000000        57.600000000000001        2.4168626045956700     
   14.400000000000000        58.400000000000006        2.4050792736583837     
   14.400000000000000        59.200000000000003        2.3941520799687912     
   14.400000000000000        60.000000000000000        2.3830908112101707     
   14.400000000000000        60.800000000000004        2.3748882301428020     
   14.400000000000000        61.600000000000001        2.3667030241441873     
   14.400000000000000        62.400000000000006        2.3600739757261158     
   14.400000000000000        63.200000000000003        2.3543383264191502     
   14.400000000000000        64.000000000000000        2.3511295707203810     
   14.400000000000000        64.799999999999997        2.3488188241322736     
   14.400000000000000        65.600000000000009        2.3491231134617268     
   14.400000000000000        66.400000000000006        2.3500901045436051     
   14.400000000000000        67.200000000000003        2.3522995195059537     
   14.400000000000000        68.000000000000000        2.3561089081073261     
   14.400000000000000        68.799999999999997        2.3618144010198185     
   14.400000000000000        69.600000000000009        2.3689498587627673     
   14.400000000000000        70.400000000000006        2.3756089924647301     
   14.400000000000000        71.200000000000003        2.3856664075497900     
   14.400000000000000        72.000000000000000        2.3960377046801167     
   14.400000000000000        72.799999999999997        2.4061709938590652     
   14.400000000000000        73.600000000000009        2.4171124776054649     
   14.400000000000000        74.400000000000006        2.4280137920058045     
   14.400000000000000        75.200000000000003        2.4381968613476857     
   14.400000000000000        76.000000000000000        2.4473419463499893     
   14.400000000000000        76.800000000000011        2.4535091988297193     
   14.400000000000000        77.600000000000009        2.4583496590449552     
   14.400000000000000        78.400000000000006        2.4601738272013254     
   14.400000000000000        79.200000000000003        2.4650840700442505     
   14.400000000000000        80.000000000000000        2.4671792300408870     
   14.400000000000000        80.800000000000011        2.4679419880849571     
   14.400000000000000        81.600000000000009        2.4672431453888071     
   14.400000000000000        82.400000000000006        2.4653548649093846     
   14.400000000000000        83.200000000000003        2.4663733291300236     
   14.400000000000000        84.000000000000000        2.4642528913269470     
   14.400000000000000        84.800000000000011        2.4636132456945057     
   14.400000000000000        85.600000000000009        2.4631250063355319     
   14.400000000000000        86.400000000000006        2.4627532267260772     
   14.400000000000000        87.200000000000003        2.4624725335763942     
   14.400000000000000        88.000000000000000        2.4605313785930356     
   14.400000000000000        88.800000000000011        2.4592396537265993     
   14.400000000000000        89.600000000000009        2.4563881608811657     
   14.400000000000000        90.400000000000006        2.4537354302391798     
   14.400000000000000        91.200000000000003        2.4494780053070468     
   14.400000000000000        92.000000000000000        2.4469447979115402     
   14.400000000000000        92.800000000000011        2.4406731291762198     
   14.400000000000000        93.600000000000009        2.4353990671364731     
   14.400000000000000        94.400000000000006        2.4290459754104634     
   14.400000000000000        95.200000000000003        2.4218361182236352     
   14.400000000000000        96.000000000000000        2.4139533836431997     
   14.400000000000000        96.800000000000011        2.4055208485996311     
   14.400000000000000        97.600000000000009        2.3977528974398314     
   14.400000000000000        98.400000000000006        2.3897244161310232     
   14.400000000000000        99.200000000000003        2.3820109931776008     
   14.400000000000000        100.00000000000000        2.3750031207161459     
   14.400000000000000        100.80000000000001        2.3692547156942352     
   14.400000000000000        101.60000000000001        2.3632336791450816     
   14.400000000000000        102.40000000000001        2.3574983518433159     

   15.200000000000001       0.80000000000000004        2.3575342803762060     
   15.200000000000001        1.6000000000000001        2.3549090404254600     
   15.200000000000001        2.4000000000000004        2.3528321147837787     
   15.200000000000001        3.2000000000000002        2.3519755511017353     
   15.200000000000001        4.0000000000000000        2.3518759830037430     
   15.200000000000001        4.8000000000000007        2.3518506970279818     
   15.200000000000001        5.6000000000000005        2.3520006057779481     
   15.200000000000001        6.4000000000000004        2.3520852063831539     
   15.200000000000001        7.2000000000000002        2.3520026195864663     
   15.200000000000001        8.0000000000000000        2.3496807523520888     
   15.200000000000001        8.8000000000000007        2.3464600158805440     
   15.200000000000001        9.6000000000000014        2.3418527659431585     
   15.200000000000001        10.400000000000000        2.3353106247207660     
   15.200000000000001        11.200000000000001        2.3273100049223565     
   15.200000000000001        12.000000000000000        2.3162216636101305     
   15.200000000000001        12.800000000000001        2.3051053028646620     
   15.200000000000001        13.600000000000001        2.2924043270470364     
   15.200000000000001        14.400000000000000        2.2792642996986627     
   15.200000000000001        15.200000000000001        2.2653441654976518     
   15.200000000000001        16.000000000000000        2.2518085946103366     
   15.200000000000001        16.800000000000001        2.2392552472206662     
   15.200000000000001        17.600000000000001        2.2280360345538885     
   15.200000000000001        18.400000000000002        2.2182586023027544     
   15.200000000000001        19.200000000000003        2.2111066263707091     
   15.200000000000001        20.000000000000000        2.2067201871668716     
   15.200000000000001        20.800000000000001        2.2056704350442389     
   15.200000000000001        21.600000000000001        2.2065048904678815     
   15.200000000000001        22.400000000000002        2.2113133013187460     
   15.200000000000001        23.200000000000003        2.2173411205855542     
   15.200000000000001        24.000000000000000        2.2282489142309920     
   15.200000000000001        24.800000000000001        2.2402342812291245     
   15.200000000000001        25.600000000000001        2.2527685226510750     
   15.200000000000001        26.400000000000002        2.2661645550421348     
   15.200000000000001        27.200000000000003        2.2811085394383550     
   15.200000000000001        28.000000000000000        2.2930121476835383     
   15.200000000000001        28.800000000000001        2.3052556972446538     
   15.200000000000001        29.600000000000001        2.3164514543648012     
   15.200000000000001        30.400000000000002        2.3275815988020860     
   15.200000000000001        31.200000000000003        2.3327394232579799     
   15.200000000000001        32.000000000000000        2.3397064859863970     
   15.200000000000001        32.800000000000004        2.3435065294983839     
   15.200000000000001        33.600000000000001        2.3458831088412322     
   15.200000000000001        34.399999999999999        2.3472611713935785     
   15.200000000000001        35.200000000000003        2.3478844069212541     
   15.200000000000001        36.000000000000000        2.3480820332395980     
   15.200000000000001        36.800000000000004        2.3477979463037482     
   15.200000000000001        37.600000000000001        2.3484241339001883     
   15.200000000000001        38.400000000000006        2.3478502044996121     
   15.200000000000001        39.200000000000003        2.3515319387388409     
   15.200000000000001        40.000000000000000        2.3549258951358278     
   15.200000000000001        40.800000000000004        2.3596078264913438     
   15.200000000000001        41.600000000000001        2.3657734050710202     
   15.200000000000001        42.400000000000006        2.3743154056423719     
   15.200000000000001        43.200000000000003        2.3830809752246553     
   15.200000000000001        44.000000000000000        2.3939371592357821     
   15.200000000000001        44.800000000000004        2.4035606135605341     
   15.200000000000001        45.600000000000001        2.4149147206908039     
   15.200000000000001        46.400000000000006        2.4247742011985993     
   15.200000000000001        47.200000000000003        2.4342907283313746     
   15.200000000000001        48.000000000000000        2.4414719337759458     
   15.200000000000001        48.800000000000004        2.4498819777326069     
   15.200000000000001        49.600000000000001        2.4565761887491893     
   15.200000000000001        50.400000000000006        2.4611034127821312     
   15.200000000000001        51.200000000000003        2.4629358915431387     
   15.200000000000001        52.000000000000000        2.4616889674649221     
   15.200000000000001        52.800000000000004        2.4590112514621429     
   15.200000000000001        53.600000000000001        2.4522159298564357     
   15.200000000000001        54.400000000000006        2.4458137092487005     
   15.200000000000001        55.200000000000003        2.4377342694995070     
   15.200000000000001        56.000000000000000        2.4286890956403755     
   15.200000000000001        56.800000000000004        2.4186055610755481     
   15.200000000000001        57.600000000000001        2.4083037593724419     
   15.200000000000001        58.400000000000006        2.3984881875116684     
   15.200000000000001        59.200000000000003        2.3873324884502356     
   15.200000000000001        60.000000000000000        2.3773992842359135     
   15.200000000000001        60.800000000000004        2.3696073082560227     
   15.200000000000001        61.600000000000001        2.3631345433196431     
   15.200000000000001        62.400000000000006        2.3562630605194834     
   15.200000000000001        63.200000000000003        2.3520993745991201     
   15.200000000000001        64.000000000000000        2.3489394744838927     
   15.200000000000001        64.799999999999997        2.3475035886056914     
   15.200000000000001        65.600000000000009        2.3478199576853354     
   15.200000000000001        66.400000000000006        2.3488937546100557     
   15.200000000000001        67.200000000000003        2.3522847026822817     
   15.200000000000001        68.000000000000000        2.3552545642987659     
   15.200000000000001        68.799999999999997        2.3587724706056989     
   15.200000000000001        69.600000000000009        2.3673189189445716     
   15.200000000000001        70.400000000000006        2.3737133136427770     
   15.200000000000001        71.200000000000003        2.3835350929346291     
   15.200000000000001        72.000000000000000        2.3927410991107969     
   15.200000000000001        72.799999999999997        2.4018922189144996     
   15.200000000000001        73.600000000000009        2.4120077728825140     
   15.200000000000001        74.400000000000006        2.4230637037863669     
   15.200000000000001        75.200000000000003        2.4338389812469452     
   15.200000000000001        76.000000000000000        2.4412180781690198     
   15.200000000000001        76.800000000000011        2.4484228111938764     
   15.200000000000001        77.600000000000009        2.4534518794125662     
   15.200000000000001        78.400000000000006        2.4561805252377495     
   15.200000000000001        79.200000000000003        2.4584510444364729     
   15.200000000000001        80.000000000000000        2.4589051507354975     
   15.200000000000001        80.800000000000011        2.4624443569276404     
   15.200000000000001        81.600000000000009        2.4611393194485278     
   15.200000000000001        82.400000000000006        2.4634016096570415     
   15.200000000000001        83.200000000000003        2.4640425465182236     
   15.200000000000001        84.000000000000000        2.4646298286505117     
   15.200000000000001        84.800000000000011        2.4641612358586675     
   15.200000000000001        85.600000000000009        2.4643495221548841     
   15.200000000000001        86.400000000000006        2.4646021932305744     
   15.200000000000001        87.200000000000003        2.4651502902471942     
   15.200000000000001        88.000000000000000        2.4649788050302699     
   15.200000000000001        88.800000000000011        2.4637457592081038     
   15.200000000000001        89.600000000000009        2.4617119470107220     
   15.200000000000001        90.400000000000006        2.4592144174237118     
   15.200000000000001        91.200000000000003        2.4565495794919445     
   15.200000000000001        92.000000000000000        2.4529437857278742     
   15.200000000000001        92.800000000000011        2.4491190464410830     
   15.200000000000001        93.600000000000009        2.4449019263292300     
   15.200000000000001        94.400000000000006        2.4394616022499171     
   15.200000000000001        95.200000000000003        2.4337846472387161     
   15.200000000000001        96.000000000000000        2.4246787335954632     
   15.200000000000001        96.800000000000011        2.4154968164757444     
   15.200000000000001        97.600000000000009        2.4063797839036680     
   15.200000000000001        98.400000000000006        2.3975757637720627     
   15.200000000000001        99.200000000000003        2.3883971636428085     
   15.200000000000001        100.00000000000000        2.3802261922463877     
   15.200000000000001        100.80000000000001        2.3748252821620630     
   15.200000000000001        101.60000000000001        2.3657725007017696     
   15.200000000000001        102.40000000000001        2.3616376129129955     

   16.000000000000000       0.80000000000000004        2.3596493880626652     
   16.000000000000000        1.6000000000000001        2.3559747428325539     
   16.000000000000000        2.4000000000000004        2.3537466538728276     
   16.000000000000000        3.2000000000000002        2.3528492033581254     
   16.000000000000000        4.0000000000000000        2.3532689843601107     
   16.000000000000000        4.8000000000000007        2.3521679275781966     
   16.000000000000000        5.6000000000000005        2.3517673790647118     
   16.000000000000000        6.4000000000000004        2.3527191774995146     
   16.000000000000000        7.2000000000000002        2.3507595026188248     
   16.000000000000000        8.0000000000000000        2.3488498090981689     
   16.000000000000000        8.8000000000000007        2.3454180352220235     
   16.000000000000000        9.6000000000000014        2.3396251996451793     
   16.000000000000000        10.400000000000000        2.3334185316996079     
   16.000000000000000        11.200000000000001        2.3249913435479299     
   16.000000000000000        12.000000000000000        2.3141426033221335     
   16.000000000000000        12.800000000000001        2.3019570562329426     
   16.000000000000000        13.600000000000001        2.2874296991669980     
   16.000000000000000        14.400000000000000        2.2740843770481161     
   16.000000000000000        15.200000000000001        2.2603783278053506     
   16.000000000000000        16.000000000000000        2.2478655924902826     
   16.000000000000000        16.800000000000001        2.2327589853907663     
   16.000000000000000        17.600000000000001        2.2212006477796118     
   16.000000000000000        18.400000000000002        2.2112974971540829     
   16.000000000000000        19.200000000000003        2.2041560038922698     
   16.000000000000000        20.000000000000000        2.1989257597163974     
   16.000000000000000        20.800000000000001        2.1977539047428341     
   16.000000000000000        21.600000000000001        2.2001321975895505     
   16.000000000000000        22.400000000000002        2.2043945714799338     
   16.000000000000000        23.200000000000003        2.2120969337248830     
   16.000000000000000        24.000000000000000        2.2228740159300662     
   16.000000000000000        24.800000000000001        2.2334572114500335     
   16.000000000000000        25.600000000000001        2.2464179491347709     
   16.000000000000000        26.400000000000002        2.2626631468096075     
   16.000000000000000        27.200000000000003        2.2759501582076913     
   16.000000000000000        28.000000000000000        2.2896024212868129     
   16.000000000000000        28.800000000000001        2.3039224471363564     
   16.000000000000000        29.600000000000001        2.3139261256160273     
   16.000000000000000        30.400000000000002        2.3238838761905924     
   16.000000000000000        31.200000000000003        2.3319747698032822     
   16.000000000000000        32.000000000000000        2.3381566485371881     
   16.000000000000000        32.800000000000004        2.3426591962929395     
   16.000000000000000        33.600000000000001        2.3476559259460759     
   16.000000000000000        34.399999999999999        2.3472917716556836     
   16.000000000000000        35.200000000000003        2.3475506719523569     
   16.000000000000000        36.000000000000000        2.3471531840304434     
   16.000000000000000        36.800000000000004        2.3475123936186906     
   16.000000000000000        37.600000000000001        2.3481818302875621     
   16.000000000000000        38.400000000000006        2.3469752050609523     
   16.000000000000000        39.200000000000003        2.3508347027670027     
   16.000000000000000        40.000000000000000        2.3518617234703822     
   16.000000000000000        40.800000000000004        2.3564928334007593     
   16.000000000000000        41.600000000000001        2.3619306866005321     
   16.000000000000000        42.400000000000006        2.3686157243327726     
   16.000000000000000        43.200000000000003        2.3797702089336124     
   16.000000000000000        44.000000000000000        2.3877057802402359     
   16.000000000000000        44.800000000000004        2.3972480513466023     
   16.000000000000000        45.600000000000001        2.4072628266583109     
   16.000000000000000        46.400000000000006        2.4170451824880295     
   16.000000000000000        47.200000000000003        2.4259198639721262     
   16.000000000000000        48.000000000000000        2.4340638169232460     
   16.000000000000000        48.800000000000004        2.4402006958186422     
   16.000000000000000        49.600000000000001        2.4441683891342261     
   16.000000000000000        50.400000000000006        2.4518515201314806     
   16.000000000000000        51.200000000000003        2.4502510141983889     
   16.000000000000000        52.000000000000000        2.4493077322512882     
   16.000000000000000        52.800000000000004        2.4456768592448119     
   16.000000000000000        53.600000000000001        2.4399742748306243     
   16.000000000000000        54.400000000000006        2.4337531529484586     
   16.000000000000000        55.200000000000003        2.4255173634437641     
   16.000000000000000        56.000000000000000        2.4164259025050803     
   16.000000000000000        56.800000000000004        2.4073208487095430     
   16.000000000000000        57.600000000000001        2.3976219654019806     
   16.000000000000000        58.400000000000006        2.3853877010323341     
   16.000000000000000        59.200000000000003        2.3783628585794432     
   16.000000000000000        60.000000000000000        2.3696953046695239     
   16.000000000000000        60.800000000000004        2.3624613851229270     
   16.000000000000000        61.600000000000001        2.3576127789199663     
   16.000000000000000        62.400000000000006        2.3509179635955175     
   16.000000000000000        63.200000000000003        2.3478196476102382     
   16.000000000000000        64.000000000000000        2.3450756698449506     
   16.000000000000000        64.799999999999997        2.3444941980413567     
   16.000000000000000        65.600000000000009        2.3456594255890164     
   16.000000000000000        66.400000000000006        2.3478565023582934     
   16.000000000000000        67.200000000000003        2.3496927055057424     
   16.000000000000000        68.000000000000000        2.3547683146329028     
   16.000000000000000        68.799999999999997        2.3597565009562280     
   16.000000000000000        69.600000000000009        2.3655335725658326     
   16.000000000000000        70.400000000000006        2.3720373720338910     
   16.000000000000000        71.200000000000003        2.3811852321362723     
   16.000000000000000        72.000000000000000        2.3876617163476670     
   16.000000000000000        72.799999999999997        2.3974428214641854     
   16.000000000000000        73.600000000000009        2.4073239526960855     
   16.000000000000000        74.400000000000006        2.4172152171965209     
   16.000000000000000        75.200000000000003        2.4269752868124721     
   16.000000000000000        76.000000000000000        2.4337133997569596     
   16.000000000000000        76.800000000000011        2.4415265489347955     
   16.000000000000000        77.600000000000009        2.4460557274172992     
   16.000000000000000        78.400000000000006        2.4507363573286867     
   16.000000000000000        79.200000000000003        2.4533393005308217     
   16.000000000000000        80.000000000000000        2.4555122603848525     
   16.000000000000000        80.800000000000011        2.4577008468010724     
   16.000000000000000        81.600000000000009        2.4564480253357095     
   16.000000000000000        82.400000000000006        2.4613285391141448     
   16.000000000000000        83.200000000000003        2.4629781910404560     
   16.000000000000000        84.000000000000000        2.4635928005169756     
   16.000000000000000        84.800000000000011        2.4649307032152552     
   16.000000000000000        85.600000000000009        2.4653165948352176     
   16.000000000000000        86.400000000000006        2.4662812323335452     
   16.000000000000000        87.200000000000003        2.4669559564408843     
   16.000000000000000        88.000000000000000        2.4660128244029615     
   16.000000000000000        88.800000000000011        2.4651192556797183     
   16.000000000000000        89.600000000000009        2.4625056169704904     
   16.000000000000000        90.400000000000006        2.4605816592310261     
   16.000000000000000        91.200000000000003        2.4588931741237379     
   16.000000000000000        92.000000000000000        2.4564437228106373     
   16.000000000000000        92.800000000000011        2.4537289521568573     
   16.000000000000000        93.600000000000009        2.4503262964222241     
   16.000000000000000        94.400000000000006        2.4464463009636601     
   16.000000000000000        95.200000000000003        2.4418549608847386     
   16.000000000000000        96.000000000000000        2.4342041337780169     
   16.000000000000000        96.800000000000011        2.4246134594066997     
   16.000000000000000        97.600000000000009        2.4142529792048593     
   16.000000000000000        98.400000000000006        2.4041921902372696     
   16.000000000000000        99.200000000000003        2.3945764016587607     
   16.000000000000000        100.00000000000000        2.3852347949557915     
   16.000000000000000        100.80000000000001        2.3770158246822444     
   16.000000000000000        101.60000000000001        2.3703064381121219     
   16.000000000000000        102.40000000000001        2.3644080990407792     

   16.800000000000001       0.80000000000000004        2.3610928069353694     
   16.800000000000001        1.6000000000000001        2.3572729401274946     
   16.800000000000001        2.4000000000000004        2.3547932293202090     
   16.800000000000001        3.2000000000000002        2.3534331787967777     
   16.800000000000001        4.0000000000000000        2.3525855609965429     
   16.800000000000001        4.8000000000000007        2.3524646898896835     
   16.800000000000001        5.6000000000000005        2.3517165162095131     
   16.800000000000001        6.4000000000000004        2.3527008929058297     
   16.800000000000001        7.2000000000000002        2.3504601194265753     
   16.800000000000001        8.0000000000000000        2.3481532621198600     
   16.800000000000001        8.8000000000000007        2.3443361370053792     
   16.800000000000001        9.6000000000000014        2.3385772522835095     
   16.800000000000001        10.400000000000000        2.3309331360212693     
   16.800000000000001        11.200000000000001        2.3231806645477548     
   16.800000000000001        12.000000000000000        2.3122792049618845     
   16.800000000000001        12.800000000000001        2.3000696219263359     
   16.800000000000001        13.600000000000001        2.2876524093041333     
   16.800000000000001        14.400000000000000        2.2715383759106134     
   16.800000000000001        15.200000000000001        2.2555390469701742     
   16.800000000000001        16.000000000000000        2.2421274638431417     
   16.800000000000001        16.800000000000001        2.2281681437612759     
   16.800000000000001        17.600000000000001        2.2177316437462271     
   16.800000000000001        18.400000000000002        2.2073617866868696     
   16.800000000000001        19.200000000000003        2.2005576292201225     
   16.800000000000001        20.000000000000000        2.1951067201542163     
   16.800000000000001        20.800000000000001        2.1939066739028079     
   16.800000000000001        21.600000000000001        2.1962578745218004     
   16.800000000000001        22.400000000000002        2.2006816187401830     
   16.800000000000001        23.200000000000003        2.2080925368412094     
   16.800000000000001        24.000000000000000        2.2185616265586359     
   16.800000000000001        24.800000000000001        2.2303594932392814     
   16.800000000000001        25.600000000000001        2.2447906806069398     
   16.800000000000001        26.400000000000002        2.2588095025290671     
   16.800000000000001        27.200000000000003        2.2736429166449952     
   16.800000000000001        28.000000000000000        2.2879120618447035     
   16.800000000000001        28.800000000000001        2.3008968792130688     
   16.800000000000001        29.600000000000001        2.3122047736860303     
   16.800000000000001        30.400000000000002        2.3225068373461086     
   16.800000000000001        31.200000000000003        2.3309336674742993     
   16.800000000000001        32.000000000000000        2.3373678504465061     
   16.800000000000001        32.800000000000004        2.3409543670324697     
   16.800000000000001        33.600000000000001        2.3452465590591069     
   16.800000000000001        34.399999999999999        2.3470989417955597     
   16.800000000000001        35.200000000000003        2.3477559143702957     
   16.800000000000001        36.000000000000000        2.3473521595183251     
   16.800000000000001        36.800000000000004        2.3471059880610068     
   16.800000000000001        37.600000000000001        2.3468670406697423     
   16.800000000000001        38.400000000000006        2.3482891115738234     
   16.800000000000001        39.200000000000003        2.3492133594432154     
   16.800000000000001        40.000000000000000        2.3509256633437183     
   16.800000000000001        40.800000000000004        2.3539868796019894     
   16.800000000000001        41.600000000000001        2.3587125047934694     
   16.800000000000001        42.400000000000006        2.3650215699862893     
   16.800000000000001        43.200000000000003        2.3729069157473641     
   16.800000000000001        44.000000000000000        2.3809313572573636     
   16.800000000000001        44.800000000000004        2.3902560685698924     
   16.800000000000001        45.600000000000001        2.3996162622620556     
   16.800000000000001        46.400000000000006        2.4084276773146716     
   16.800000000000001        47.200000000000003        2.4168145494973614     
   16.800000000000001        48.000000000000000        2.4244399584399523     
   16.800000000000001        48.800000000000004        2.4316998915649553     
   16.800000000000001        49.600000000000001        2.4298211036529507     
   16.800000000000001        50.400000000000006        2.4362859407888995     
   16.800000000000001        51.200000000000003        2.4365610465285714     
   16.800000000000001        52.000000000000000        2.4370129567763898     
   16.800000000000001        52.800000000000004        2.4301601928846681     
   16.800000000000001        53.600000000000001        2.4263567719903918     
   16.800000000000001        54.400000000000006        2.4196102933036223     
   16.800000000000001        55.200000000000003        2.4124429429467278     
   16.800000000000001        56.000000000000000        2.4024686697859146     
   16.800000000000001        56.800000000000004        2.3936621400467488     
   16.800000000000001        57.600000000000001        2.3834843849128498     
   16.800000000000001        58.400000000000006        2.3752834562585203     
   16.800000000000001        59.200000000000003        2.3666224051716744     
   16.800000000000001        60.000000000000000        2.3591980671994044     
   16.800000000000001        60.800000000000004        2.3532522760938579     
   16.800000000000001        61.600000000000001        2.3480614546506402     
   16.800000000000001        62.400000000000006        2.3460310875426416     
   16.800000000000001        63.200000000000003        2.3425055037442473     
   16.800000000000001        64.000000000000000        2.3419395618649212     
   16.800000000000001        64.799999999999997        2.3416444316190330     
   16.800000000000001        65.600000000000009        2.3430471775045478     
   16.800000000000001        66.400000000000006        2.3458414082103429     
   16.800000000000001        67.200000000000003        2.3494132469166975     
   16.800000000000001        68.000000000000000        2.3531283560392300     
   16.800000000000001        68.799999999999997        2.3582130606727829     
   16.800000000000001        69.600000000000009        2.3637044016991067     
   16.800000000000001        70.400000000000006        2.3704675200511089     
   16.800000000000001        71.200000000000003        2.3776116640503315     
   16.800000000000001        72.000000000000000        2.3849515302659117     
   16.800000000000001        72.799999999999997        2.3927503438760223     
   16.800000000000001        73.600000000000009        2.4012633592042625     
   16.800000000000001        74.400000000000006        2.4092724067052069     
   16.800000000000001        75.200000000000003        2.4189810379104109     
   16.800000000000001        76.000000000000000        2.4261392500029433     
   16.800000000000001        76.800000000000011        2.4328956317437340     
   16.800000000000001        77.600000000000009        2.4387182776720651     
   16.800000000000001        78.400000000000006        2.4438002617360661     
   16.800000000000001        79.200000000000003        2.4475090920832145     
   16.800000000000001        80.000000000000000        2.4502100341753215     
   16.800000000000001        80.800000000000011        2.4534952475647991     
   16.800000000000001        81.600000000000009        2.4571642653305239     
   16.800000000000001        82.400000000000006        2.4588728686518802     
   16.800000000000001        83.200000000000003        2.4606389838287974     
   16.800000000000001        84.000000000000000        2.4616066961636736     
   16.800000000000001        84.800000000000011        2.4639886956633781     
   16.800000000000001        85.600000000000009        2.4656086428509942     
   16.800000000000001        86.400000000000006        2.4660310676027155     
   16.800000000000001        87.200000000000003        2.4673443142810583     
   16.800000000000001        88.000000000000000        2.4662211570426824     
   16.800000000000001        88.800000000000011        2.4641425821796665     
   16.800000000000001        89.600000000000009        2.4619891741932638     
   16.800000000000001        90.400000000000006        2.4600351831771619     
   16.800000000000001        91.200000000000003        2.4581892177218307     
   16.800000000000001        92.000000000000000        2.4573424709373479     
   16.800000000000001        92.800000000000011        2.4559949255422255     
   16.800000000000001        93.600000000000009        2.4545656009826478     
   16.800000000000001        94.400000000000006        2.4523592965604606     
   16.800000000000001        95.200000000000003        2.4474345051526183     
   16.800000000000001        96.000000000000000        2.4414196498494554     
   16.800000000000001        96.800000000000011        2.4325671636853801     
   16.800000000000001        97.600000000000009        2.4214498748138826     
   16.800000000000001        98.400000000000006        2.4105049723643774     
   16.800000000000001        99.200000000000003        2.3999159570758417     
   16.800000000000001        100.00000000000000        2.3898753770906205     
   16.800000000000001        100.80000000000001        2.3807832329460905     
   16.800000000000001        101.60000000000001        2.3735204464050828     
   16.800000000000001        102.40000000000001        2.3656801780801144     

   17.600000000000001       0.80000000000000004        2.3629323766888239     
   17.600000000000001        1.6000000000000001        2.3572807036577728     
   17.600000000000001        2.4000000000000004        2.3542831174803540     
   17.600000000000001        3.2000000000000002        2.3536962224649671     
   17.600000000000001        4.0000000000000000        2.3529377640460725     
   17.600000000000001        4.8000000000000007        2.3521374711384229     
   17.600000000000001        5.6000000000000005        2.3513274030762510     
   17.600000000000001        6.4000000000000004        2.3509093320937922     
   17.600000000000001        7.2000000000000002        2.3506979519419291     
   17.600000000000001        8.0000000000000000        2.3477169298256522     
   17.600000000000001        8.8000000000000007        2.3437068240236489     
   17.600000000000001        9.6000000000000014        2.3380576927676620     
   17.600000000000001        10.400000000000000        2.3313767099397209     
   17.600000000000001        11.200000000000001        2.3226309103104859     
   17.600000000000001        12.000000000000000        2.3113625558794970     
   17.600000000000001        12.800000000000001        2.2994019503496621     
   17.600000000000001        13.600000000000001        2.2846477308090689     
   17.600000000000001        14.400000000000000        2.2703987652061608     
   17.600000000000001        15.200000000000001        2.2561128222080495     
   17.600000000000001        16.000000000000000        2.2413830138476816     
   17.600000000000001        16.800000000000001        2.2271687566623313     
   17.600000000000001        17.600000000000001        2.2158125816782963     
   17.600000000000001        18.400000000000002        2.2060592307302973     
   17.600000000000001        19.200000000000003        2.1984750714050065     
   17.600000000000001        20.000000000000000        2.1943354863582805     
   17.600000000000001        20.800000000000001        2.1924162282800603     
   17.600000000000001        21.600000000000001        2.1948695101592235     
   17.600000000000001        22.400000000000002        2.1996729946813991     
   17.600000000000001        23.200000000000003        2.2074572355888060     
   17.600000000000001        24.000000000000000        2.2172748016787427     
   17.600000000000001        24.800000000000001        2.2296897433769578     
   17.600000000000001        25.600000000000001        2.2428710876903142     
   17.600000000000001        26.400000000000002        2.2585954736080014     
   17.600000000000001        27.200000000000003        2.2732085171421588     
   17.600000000000001        28.000000000000000        2.2878599024973525     
   17.600000000000001        28.800000000000001        2.2999427898599047     
   17.600000000000001        29.600000000000001        2.3123718533893434     
   17.600000000000001        30.400000000000002        2.3227210654104433     
   17.600000000000001        31.200000000000003        2.3310698597232862     
   17.600000000000001        32.000000000000000        2.3381688866492247     
   17.600000000000001        32.800000000000004        2.3423126390449984     
   17.600000000000001        33.600000000000001        2.3449406563491948     
   17.600000000000001        34.399999999999999        2.3463033774796620     
   17.600000000000001        35.200000000000003        2.3478465035496141     
   17.600000000000001        36.000000000000000        2.3477321982653341     
   17.600000000000001        36.800000000000004        2.3472428363017452     
   17.600000000000001        37.600000000000001        2.3470790497684759     
   17.600000000000001        38.400000000000006        2.3475011345783350     
   17.600000000000001        39.200000000000003        2.3483277790647783     
   17.600000000000001        40.000000000000000        2.3485048850470127     
   17.600000000000001        40.800000000000004        2.3534727354838045     
   17.600000000000001        41.600000000000001        2.3557079851166858     
   17.600000000000001        42.400000000000006        2.3623028588736985     
   17.600000000000001        43.200000000000003        2.3684463144269778     
   17.600000000000001        44.000000000000000        2.3758800404884020     
   17.600000000000001        44.800000000000004        2.3837418070747414     
   17.600000000000001        45.600000000000001        2.3916085020203188     
   17.600000000000001        46.400000000000006        2.3993553323396899     
   17.600000000000001        47.200000000000003        2.4073776200211943     
   17.600000000000001        48.000000000000000        2.4118407434448939     
   17.600000000000001        48.800000000000004        2.4186231203939537     
   17.600000000000001        49.600000000000001        2.4216947439286933     
   17.600000000000001        50.400000000000006        2.4227319305013997     
   17.600000000000001        51.200000000000003        2.4221442319722644     
   17.600000000000001        52.000000000000000        2.4198575151212594     
   17.600000000000001        52.800000000000004        2.4152516456997630     
   17.600000000000001        53.600000000000001        2.4091001876721418     
   17.600000000000001        54.400000000000006        2.4028785376521737     
   17.600000000000001        55.200000000000003        2.3953356429430817     
   17.600000000000001        56.000000000000000        2.3866495440291620     
   17.600000000000001        56.800000000000004        2.3776510110609324     
   17.600000000000001        57.600000000000001        2.3693990877911699     
   17.600000000000001        58.400000000000006        2.3605648230232137     
   17.600000000000001        59.200000000000003        2.3534528051426991     
   17.600000000000001        60.000000000000000        2.3482066417234013     
   17.600000000000001        60.800000000000004        2.3424863719716478     
   17.600000000000001        61.600000000000001        2.3404215223871656     
   17.600000000000001        62.400000000000006        2.3370859185777131     
   17.600000000000001        63.200000000000003        2.3360569211029438     
   17.600000000000001        64.000000000000000        2.3364246068406489     
   17.600000000000001        64.799999999999997        2.3378354921128808     
   17.600000000000001        65.600000000000009        2.3399478747743463     
   17.600000000000001        66.400000000000006        2.3429728696587979     
   17.600000000000001        67.200000000000003        2.3472579350800720     
   17.600000000000001        68.000000000000000        2.3509861405013464     
   17.600000000000001        68.799999999999997        2.3557083570513897     
   17.600000000000001        69.600000000000009        2.3613288752154560     
   17.600000000000001        70.400000000000006        2.3678590612797903     
   17.600000000000001        71.200000000000003        2.3743242172680707     
   17.600000000000001        72.000000000000000        2.3805369407280184     
   17.600000000000001        72.799999999999997        2.3880806361383282     
   17.600000000000001        73.600000000000009        2.3949940748355907     
   17.600000000000001        74.400000000000006        2.4020377469657954     
   17.600000000000001        75.200000000000003        2.4100765515360751     
   17.600000000000001        76.000000000000000        2.4175763275451141     
   17.600000000000001        76.800000000000011        2.4243713810326475     
   17.600000000000001        77.600000000000009        2.4302828538294148     
   17.600000000000001        78.400000000000006        2.4349076897752013     
   17.600000000000001        79.200000000000003        2.4403969383653257     
   17.600000000000001        80.000000000000000        2.4429827332060392     
   17.600000000000001        80.800000000000011        2.4466608688727995     
   17.600000000000001        81.600000000000009        2.4515918199607145     
   17.600000000000001        82.400000000000006        2.4544726729972592     
   17.600000000000001        83.200000000000003        2.4572118445482865     
   17.600000000000001        84.000000000000000        2.4594299216080677     
   17.600000000000001        84.800000000000011        2.4618549100433240     
   17.600000000000001        85.600000000000009        2.4647549561378770     
   17.600000000000001        86.400000000000006        2.4671208109797194     
   17.600000000000001        87.200000000000003        2.4666019585484973     
   17.600000000000001        88.000000000000000        2.4654270206092606     
   17.600000000000001        88.800000000000011        2.4637887894435706     
   17.600000000000001        89.600000000000009        2.4616619588390525     
   17.600000000000001        90.400000000000006        2.4599586990933857     
   17.600000000000001        91.200000000000003        2.4577870934813859     
   17.600000000000001        92.000000000000000        2.4587884366623771     
   17.600000000000001        92.800000000000011        2.4590587076336257     
   17.600000000000001        93.600000000000009        2.4577212672763276     
   17.600000000000001        94.400000000000006        2.4564617435237710     
   17.600000000000001        95.200000000000003        2.4538525714744059     
   17.600000000000001        96.000000000000000        2.4472769173952496     
   17.600000000000001        96.800000000000011        2.4383357841847646     
   17.600000000000001        97.600000000000009        2.4275419026726386     
   17.600000000000001        98.400000000000006        2.4159439073799169     
   17.600000000000001        99.200000000000003        2.4045528881863003     
   17.600000000000001        100.00000000000000        2.3945498481306915     
   17.600000000000001        100.80000000000001        2.3841476177621423     
   17.600000000000001        101.60000000000001        2.3756022132311023     
   17.600000000000001        102.40000000000001        2.3685785108926765     

   18.400000000000002       0.80000000000000004        2.3618836783025201     
   18.400000000000002        1.6000000000000001        2.3593252737828156     
   18.400000000000002        2.4000000000000004        2.3560264034799761     
   18.400000000000002        3.2000000000000002        2.3537989744675212     
   18.400000000000002        4.0000000000000000        2.3526911105173962     
   18.400000000000002        4.8000000000000007        2.3523867559513763     
   18.400000000000002        5.6000000000000005        2.3515948543319634     
   18.400000000000002        6.4000000000000004        2.3509953227077141     
   18.400000000000002        7.2000000000000002        2.3478709853066770     
   18.400000000000002        8.0000000000000000        2.3474483312290801     
   18.400000000000002        8.8000000000000007        2.3437597850069123     
   18.400000000000002        9.6000000000000014        2.3382673045492783     
   18.400000000000002        10.400000000000000        2.3311602174348107     
   18.400000000000002        11.200000000000001        2.3223272995987472     
   18.400000000000002        12.000000000000000        2.3116407070671059     
   18.400000000000002        12.800000000000001        2.2994827464723553     
   18.400000000000002        13.600000000000001        2.2863033801843660     
   18.400000000000002        14.400000000000000        2.2714923439176364     
   18.400000000000002        15.200000000000001        2.2570671713825461     
   18.400000000000002        16.000000000000000        2.2428262370626326     
   18.400000000000002        16.800000000000001        2.2288909333564324     
   18.400000000000002        17.600000000000001        2.2178064791574701     
   18.400000000000002        18.400000000000002        2.2070169258933787     
   18.400000000000002        19.200000000000003        2.2006364572121102     
   18.400000000000002        20.000000000000000        2.1963472161601776     
   18.400000000000002        20.800000000000001        2.1949284376433211     
   18.400000000000002        21.600000000000001        2.1968293415539635     
   18.400000000000002        22.400000000000002        2.2000514873722463     
   18.400000000000002        23.200000000000003        2.2109380805002723     
   18.400000000000002        24.000000000000000        2.2194104726978900     
   18.400000000000002        24.800000000000001        2.2317959516764563     
   18.400000000000002        25.600000000000001        2.2455440730954441     
   18.400000000000002        26.400000000000002        2.2599651375147323     
   18.400000000000002        27.200000000000003        2.2743893663831662     
   18.400000000000002        28.000000000000000        2.2896957609846367     
   18.400000000000002        28.800000000000001        2.3023920025864526     
   18.400000000000002        29.600000000000001        2.3136745958181866     
   18.400000000000002        30.400000000000002        2.3239018838732806     
   18.400000000000002        31.200000000000003        2.3323682308892315     
   18.400000000000002        32.000000000000000        2.3390369698717346     
   18.400000000000002        32.800000000000004        2.3425097955286072     
   18.400000000000002        33.600000000000001        2.3460343654430083     
   18.400000000000002        34.399999999999999        2.3481118532533176     
   18.400000000000002        35.200000000000003        2.3488952708254600     
   18.400000000000002        36.000000000000000        2.3491203611904705     
   18.400000000000002        36.800000000000004        2.3485832627067862     
   18.400000000000002        37.600000000000001        2.3485398199414194     
   18.400000000000002        38.400000000000006        2.3481274836594501     
   18.400000000000002        39.200000000000003        2.3484025890093445     
   18.400000000000002        40.000000000000000        2.3490163535653896     
   18.400000000000002        40.800000000000004        2.3535587757334473     
   18.400000000000002        41.600000000000001        2.3567321239870527     
   18.400000000000002        42.400000000000006        2.3601639559073888     
   18.400000000000002        43.200000000000003        2.3658708689945342     
   18.400000000000002        44.000000000000000        2.3720070696610205     
   18.400000000000002        44.800000000000004        2.3781033373367029     
   18.400000000000002        45.600000000000001        2.3844505923334149     
   18.400000000000002        46.400000000000006        2.3911178034485636     
   18.400000000000002        47.200000000000003        2.3953507726956227     
   18.400000000000002        48.000000000000000        2.4017318307981097     
   18.400000000000002        48.800000000000004        2.4056565713806948     
   18.400000000000002        49.600000000000001        2.4079729862888275     
   18.400000000000002        50.400000000000006        2.4082403950587792     
   18.400000000000002        51.200000000000003        2.4066958641663661     
   18.400000000000002        52.000000000000000        2.4031516254405543     
   18.400000000000002        52.800000000000004        2.3993685252971670     
   18.400000000000002        53.600000000000001        2.3926138176369123     
   18.400000000000002        54.400000000000006        2.3858646661867078     
   18.400000000000002        55.200000000000003        2.3776493281826725     
   18.400000000000002        56.000000000000000        2.3688544822351374     
   18.400000000000002        56.800000000000004        2.3612993868889145     
   18.400000000000002        57.600000000000001        2.3524700521446631     
   18.400000000000002        58.400000000000006        2.3442568032362594     
   18.400000000000002        59.200000000000003        2.3391158016205980     
   18.400000000000002        60.000000000000000        2.3346763025220674     
   18.400000000000002        60.800000000000004        2.3320585750396869     
   18.400000000000002        61.600000000000001        2.3281073800532472     
   18.400000000000002        62.400000000000006        2.3278484607540868     
   18.400000000000002        63.200000000000003        2.3282101653320102     
   18.400000000000002        64.000000000000000        2.3301424895639529     
   18.400000000000002        64.799999999999997        2.3308262659282803     
   18.400000000000002        65.600000000000009        2.3356600943453576     
   18.400000000000002        66.400000000000006        2.3398277182630314     
   18.400000000000002        67.200000000000003        2.3442558218341185     
   18.400000000000002        68.000000000000000        2.3491760783549078     
   18.400000000000002        68.799999999999997        2.3530695864690565     
   18.400000000000002        69.600000000000009        2.3602512223866077     
   18.400000000000002        70.400000000000006        2.3652230767322218     
   18.400000000000002        71.200000000000003        2.3711626118566143     
   18.400000000000002        72.000000000000000        2.3770248189787413     
   18.400000000000002        72.799999999999997        2.3829226224233580     
   18.400000000000002        73.600000000000009        2.3891072332328203     
   18.400000000000002        74.400000000000006        2.3953910686416027     
   18.400000000000002        75.200000000000003        2.4021063772963807     
   18.400000000000002        76.000000000000000        2.4101499027045077     
   18.400000000000002        76.800000000000011        2.4149015394722166     
   18.400000000000002        77.600000000000009        2.4202209383054627     
   18.400000000000002        78.400000000000006        2.4247460503769176     
   18.400000000000002        79.200000000000003        2.4288318966291076     
   18.400000000000002        80.000000000000000        2.4341924081478363     
   18.400000000000002        80.800000000000011        2.4382523232184026     
   18.400000000000002        81.600000000000009        2.4439221081394948     
   18.400000000000002        82.400000000000006        2.4455444644753701     
   18.400000000000002        83.200000000000003        2.4493461986147675     
   18.400000000000002        84.000000000000000        2.4544998719992774     
   18.400000000000002        84.800000000000011        2.4590965490793351     
   18.400000000000002        85.600000000000009        2.4625779405788015     
   18.400000000000002        86.400000000000006        2.4654697684448221     
   18.400000000000002        87.200000000000003        2.4662441742031325     
   18.400000000000002        88.000000000000000        2.4639137216872835     
   18.400000000000002        88.800000000000011        2.4625949550529982     
   18.400000000000002        89.600000000000009        2.4652749473654931     
   18.400000000000002        90.400000000000006        2.4683333918126258     
   18.400000000000002        91.200000000000003        2.4678747524547640     
   18.400000000000002        92.000000000000000        2.4687756972307464     
   18.400000000000002        92.800000000000011        2.4662655417647090     
   18.400000000000002        93.600000000000009        2.4620007963553268     
   18.400000000000002        94.400000000000006        2.4607841507200754     
   18.400000000000002        95.200000000000003        2.4571456496135409     
   18.400000000000002        96.000000000000000        2.4518327577873666     
   18.400000000000002        96.800000000000011        2.4431280921434091     
   18.400000000000002        97.600000000000009        2.4320435932015219     
   18.400000000000002        98.400000000000006        2.4197500038400421     
   18.400000000000002        99.200000000000003        2.4078764432022330     
   18.400000000000002        100.00000000000000        2.3959553259553630     
   18.400000000000002        100.80000000000001        2.3860233635729049     
   18.400000000000002        101.60000000000001        2.3770052261019083     
   18.400000000000002        102.40000000000001        2.3700728635492552     

   19.200000000000003       0.80000000000000004        2.3640140089666617     
   19.200000000000003        1.6000000000000001        2.3600340341626036     
   19.200000000000003        2.4000000000000004        2.3560190713212719     
   19.200000000000003        3.2000000000000002        2.3540516170620118     
   19.200000000000003        4.0000000000000000        2.3525994899452143     
   19.200000000000003        4.8000000000000007        2.3518022760560213     
   19.200000000000003        5.6000000000000005        2.3514807807844949     
   19.200000000000003        6.4000000000000004        2.3504622279432756     
   19.200000000000003        7.2000000000000002        2.3498215770002480     
   19.200000000000003        8.0000000000000000        2.3492101248851451     
   19.200000000000003        8.8000000000000007        2.3443467123838952     
   19.200000000000003        9.6000000000000014        2.3397546682854924     
   19.200000000000003        10.400000000000000        2.3317156189713097     
   19.200000000000003        11.200000000000001        2.3228104167896930     
   19.200000000000003        12.000000000000000        2.3128228420630932     
   19.200000000000003        12.800000000000001        2.3010078053328145     
   19.200000000000003        13.600000000000001        2.2878367081418798     
   19.200000000000003        14.400000000000000        2.2743549532445675     
   19.200000000000003        15.200000000000001        2.2605169049640512     
   19.200000000000003        16.000000000000000        2.2462923471789038     
   19.200000000000003        16.800000000000001        2.2335248065361206     
   19.200000000000003        17.600000000000001        2.2219825152192687     
   19.200000000000003        18.400000000000002        2.2126548707717451     
   19.200000000000003        19.200000000000003        2.2064022574171722     
   19.200000000000003        20.000000000000000        2.2019062273392009     
   19.200000000000003        20.800000000000001        2.2002777994257845     
   19.200000000000003        21.600000000000001        2.2029496152534227     
   19.200000000000003        22.400000000000002        2.2075608032729823     
   19.200000000000003        23.200000000000003        2.2147464702691475     
   19.200000000000003        24.000000000000000        2.2264300906242918     
   19.200000000000003        24.800000000000001        2.2372003925998554     
   19.200000000000003        25.600000000000001        2.2498272400677517     
   19.200000000000003        26.400000000000002        2.2617128905078521     
   19.200000000000003        27.200000000000003        2.2777936928545994     
   19.200000000000003        28.000000000000000        2.2916953489910599     
   19.200000000000003        28.800000000000001        2.3046427070688043     
   19.200000000000003        29.600000000000001        2.3160617961641652     
   19.200000000000003        30.400000000000002        2.3252162200887101     
   19.200000000000003        31.200000000000003        2.3344666172656994     
   19.200000000000003        32.000000000000000        2.3402669724338354     
   19.200000000000003        32.800000000000004        2.3451595289304428     
   19.200000000000003        33.600000000000001        2.3481185535905955     
   19.200000000000003        34.399999999999999        2.3500673050021286     
   19.200000000000003        35.200000000000003        2.3508169063456363     
   19.200000000000003        36.000000000000000        2.3495202086942379     
   19.200000000000003        36.800000000000004        2.3514122781084228     
   19.200000000000003        37.600000000000001        2.3499438769871492     
   19.200000000000003        38.400000000000006        2.3503047264971411     
   19.200000000000003        39.200000000000003        2.3504460041538624     
   19.200000000000003        40.000000000000000        2.3513243597606159     
   19.200000000000003        40.800000000000004        2.3531897967295978     
   19.200000000000003        41.600000000000001        2.3547769373260876     
   19.200000000000003        42.400000000000006        2.3594247590304698     
   19.200000000000003        43.200000000000003        2.3642252094893514     
   19.200000000000003        44.000000000000000        2.3684027638930116     
   19.200000000000003        44.800000000000004        2.3734131757013808     
   19.200000000000003        45.600000000000001        2.3785514688377920     
   19.200000000000003        46.400000000000006        2.3842464488057975     
   19.200000000000003        47.200000000000003        2.3874195047549556     
   19.200000000000003        48.000000000000000        2.3912598621352896     
   19.200000000000003        48.800000000000004        2.3930328545767336     
   19.200000000000003        49.600000000000001        2.3941668066184394     
   19.200000000000003        50.400000000000006        2.3931189058501499     
   19.200000000000003        51.200000000000003        2.3908924208925137     
   19.200000000000003        52.000000000000000        2.3874621689536069     
   19.200000000000003        52.800000000000004        2.3815470037537168     
   19.200000000000003        53.600000000000001        2.3739607222648798     
   19.200000000000003        54.400000000000006        2.3669191894135482     
   19.200000000000003        55.200000000000003        2.3585809871428549     
   19.200000000000003        56.000000000000000        2.3500370512958693     
   19.200000000000003        56.800000000000004        2.3424547536820426     
   19.200000000000003        57.600000000000001        2.3345443148781451     
   19.200000000000003        58.400000000000006        2.3284910596500370     
   19.200000000000003        59.200000000000003        2.3238119073052288     
   19.200000000000003        60.000000000000000        2.3200812392914871     
   19.200000000000003        60.800000000000004        2.3175911941539851     
   19.200000000000003        61.600000000000001        2.3167226138546604     
   19.200000000000003        62.400000000000006        2.3172402984617895     
   19.200000000000003        63.200000000000003        2.3193930992243925     
   19.200000000000003        64.000000000000000        2.3226464328826255     
   19.200000000000003        64.799999999999997        2.3265601388202808     
   19.200000000000003        65.600000000000009        2.3306543965648343     
   19.200000000000003        66.400000000000006        2.3349871018391730     
   19.200000000000003        67.200000000000003        2.3398625201969980     
   19.200000000000003        68.000000000000000        2.3461642928923014     
   19.200000000000003        68.799999999999997        2.3514045529635439     
   19.200000000000003        69.600000000000009        2.3564377295737327     
   19.200000000000003        70.400000000000006        2.3629361713089181     
   19.200000000000003        71.200000000000003        2.3682754588686445     
   19.200000000000003        72.000000000000000        2.3726718707131531     
   19.200000000000003        72.799999999999997        2.3785383703037088     
   19.200000000000003        73.600000000000009        2.3835267252758165     
   19.200000000000003        74.400000000000006        2.3891122267661271     
   19.200000000000003        75.200000000000003        2.3944280523455390     
   19.200000000000003        76.000000000000000        2.3991876690131413     
   19.200000000000003        76.800000000000011        2.4057409466388369     
   19.200000000000003        77.600000000000009        2.4098435215960006     
   19.200000000000003        78.400000000000006        2.4139968901006603     
   19.200000000000003        79.200000000000003        2.4190109323915001     
   19.200000000000003        80.000000000000000        2.4263614882870699     
   19.200000000000003        80.800000000000011        2.4294927347867117     
   19.200000000000003        81.600000000000009        2.4346508620557596     
   19.200000000000003        82.400000000000006        2.4392204996533828     
   19.200000000000003        83.200000000000003        2.4442106443018679     
   19.200000000000003        84.000000000000000        2.4489010569346443     
   19.200000000000003        84.800000000000011        2.4537157213639968     
   19.200000000000003        85.600000000000009        2.4592471112897378     
   19.200000000000003        86.400000000000006        2.4622716193946208     
   19.200000000000003        87.200000000000003        2.4640177686837057     
   19.200000000000003        88.000000000000000        2.4634196137083695     
   19.200000000000003        88.800000000000011        2.4636465071568017     
   19.200000000000003        89.600000000000009        2.4701271080082061     
   19.200000000000003        90.400000000000006        2.5093871284340308     
   19.200000000000003        91.200000000000003        2.4985153033610112     
   19.200000000000003        92.000000000000000        2.5127355691211184     
   19.200000000000003        92.800000000000011        2.4813511463703946     
   19.200000000000003        93.600000000000009        2.4705094879894194     
   19.200000000000003        94.400000000000006        2.4635506365154423     
   19.200000000000003        95.200000000000003        2.4604219922967334     
   19.200000000000003        96.000000000000000        2.4548318612559901     
   19.200000000000003        96.800000000000011        2.4459748445245268     
   19.200000000000003        97.600000000000009        2.4359708322888003     
   19.200000000000003        98.400000000000006        2.4226876090413381     
   19.200000000000003        99.200000000000003        2.4098863270615412     
   19.200000000000003        100.00000000000000        2.3993914547800967     
   19.200000000000003        100.80000000000001        2.3896496741386786     
   19.200000000000003        101.60000000000001        2.3783170384313586     
   19.200000000000003        102.40000000000001        2.3705177164478006     

   20.000000000000000       0.80000000000000004        2.3640761509904356     
   20.000000000000000        1.6000000000000001        2.3587683007496252     
   20.000000000000000        2.4000000000000004        2.3554178161517383     
   20.000000000000000        3.2000000000000002        2.3539484120714351     
   20.000000000000000        4.0000000000000000        2.3527944367758571     
   20.000000000000000        4.8000000000000007        2.3514412080636027     
   20.000000000000000        5.6000000000000005        2.3510487276575573     
   20.000000000000000        6.4000000000000004        2.3504790359925938     
   20.000000000000000        7.2000000000000002        2.3495555950031051     
   20.000000000000000        8.0000000000000000        2.3479965350835417     
   20.000000000000000        8.8000000000000007        2.3449241004130412     
   20.000000000000000        9.6000000000000014        2.3399775942550716     
   20.000000000000000        10.400000000000000        2.3332520284007043     
   20.000000000000000        11.200000000000001        2.3255605602546994     
   20.000000000000000        12.000000000000000        2.3156685938090478     
   20.000000000000000        12.800000000000001        2.3042794106694990     
   20.000000000000000        13.600000000000001        2.2920286887551136     
   20.000000000000000        14.400000000000000        2.2792775733572874     
   20.000000000000000        15.200000000000001        2.2660830987535778     
   20.000000000000000        16.000000000000000        2.2525347946261176     
   20.000000000000000        16.800000000000001        2.2399584907028904     
   20.000000000000000        17.600000000000001        2.2291839776780065     
   20.000000000000000        18.400000000000002        2.2205720923756247     
   20.000000000000000        19.200000000000003        2.2142456726441955     
   20.000000000000000        20.000000000000000        2.2101904140559001     
   20.000000000000000        20.800000000000001        2.2088929281248957     
   20.000000000000000        21.600000000000001        2.2109859919589399     
   20.000000000000000        22.400000000000002        2.2146445673927913     
   20.000000000000000        23.200000000000003        2.2225524072247418     
   20.000000000000000        24.000000000000000        2.2318797555462799     
   20.000000000000000        24.800000000000001        2.2433128264451208     
   20.000000000000000        25.600000000000001        2.2561453502880120     
   20.000000000000000        26.400000000000002        2.2684667598123633     
   20.000000000000000        27.200000000000003        2.2830631510668677     
   20.000000000000000        28.000000000000000        2.2961888983268084     
   20.000000000000000        28.800000000000001        2.3089622933612470     
   20.000000000000000        29.600000000000001        2.3197119722949484     
   20.000000000000000        30.400000000000002        2.3293666891139333     
   20.000000000000000        31.200000000000003        2.3370870972355897     
   20.000000000000000        32.000000000000000        2.3430614451367333     
   20.000000000000000        32.800000000000004        2.3476816454592666     
   20.000000000000000        33.600000000000001        2.3503645220493747     
   20.000000000000000        34.399999999999999        2.3526806791680679     
   20.000000000000000        35.200000000000003        2.3532656343797820     
   20.000000000000000        36.000000000000000        2.3525702988256154     
   20.000000000000000        36.800000000000004        2.3536480502584709     
   20.000000000000000        37.600000000000001        2.3533645567266670     
   20.000000000000000        38.400000000000006        2.3532131873079249     
   20.000000000000000        39.200000000000003        2.3535789649889209     
   20.000000000000000        40.000000000000000        2.3536525430079442     
   20.000000000000000        40.800000000000004        2.3545342249136070     
   20.000000000000000        41.600000000000001        2.3569611356745459     
   20.000000000000000        42.400000000000006        2.3598204710126258     
   20.000000000000000        43.200000000000003        2.3630239756874332     
   20.000000000000000        44.000000000000000        2.3667257223025371     
   20.000000000000000        44.800000000000004        2.3705446511109409     
   20.000000000000000        45.600000000000001        2.3744274891731232     
   20.000000000000000        46.400000000000006        2.3772925553788795     
   20.000000000000000        47.200000000000003        2.3820192419062760     
   20.000000000000000        48.000000000000000        2.3817870456970294     
   20.000000000000000        48.800000000000004        2.3825286709522868     
   20.000000000000000        49.600000000000001        2.3822531957780457     
   20.000000000000000        50.400000000000006        2.3788800709984113     
   20.000000000000000        51.200000000000003        2.3751132800345753     
   20.000000000000000        52.000000000000000        2.3705653452986901     
   20.000000000000000        52.800000000000004        2.3636141829682344     
   20.000000000000000        53.600000000000001        2.3560412654502128     
   20.000000000000000        54.400000000000006        2.3480861902631087     
   20.000000000000000        55.200000000000003        2.3395864120437868     
   20.000000000000000        56.000000000000000        2.3311980549360767     
   20.000000000000000        56.800000000000004        2.3237684850154352     
   20.000000000000000        57.600000000000001        2.3162905044194435     
   20.000000000000000        58.400000000000006        2.3111927030472343     
   20.000000000000000        59.200000000000003        2.3090647320447455     
   20.000000000000000        60.000000000000000        2.3048693753883636     
   20.000000000000000        60.800000000000004        2.3040504657146745     
   20.000000000000000        61.600000000000001        2.3039958085603023     
   20.000000000000000        62.400000000000006        2.3063398796273042     
   20.000000000000000        63.200000000000003        2.3096547323575969     
   20.000000000000000        64.000000000000000        2.3155897109928469     
   20.000000000000000        64.799999999999997        2.3188299472382887     
   20.000000000000000        65.600000000000009        2.3252697321623654     
   20.000000000000000        66.400000000000006        2.3316725438972092     
   20.000000000000000        67.200000000000003        2.3373805090191073     
   20.000000000000000        68.000000000000000        2.3439723189488855     
   20.000000000000000        68.799999999999997        2.3491382550486462     
   20.000000000000000        69.600000000000009        2.3550647331052956     
   20.000000000000000        70.400000000000006        2.3606532951647119     
   20.000000000000000        71.200000000000003        2.3655783926448395     
   20.000000000000000        72.000000000000000        2.3701999096110584     
   20.000000000000000        72.799999999999997        2.3745322270332809     
   20.000000000000000        73.600000000000009        2.3789742471566195     
   20.000000000000000        74.400000000000006        2.3831733960864421     
   20.000000000000000        75.200000000000003        2.3873658837678784     
   20.000000000000000        76.000000000000000        2.3922255878616183     
   20.000000000000000        76.800000000000011        2.3964831417599530     
   20.000000000000000        77.600000000000009        2.4005821911277065     
   20.000000000000000        78.400000000000006        2.4051859311975567     
   20.000000000000000        79.200000000000003        2.4094242679735309     
   20.000000000000000        80.000000000000000        2.4140919636163316     
   20.000000000000000        80.800000000000011        2.4192604976342955     
   20.000000000000000        81.600000000000009        2.4248323142981549     
   20.000000000000000        82.400000000000006        2.4305769178217767     
   20.000000000000000        83.200000000000003        2.4362818752811242     
   20.000000000000000        84.000000000000000        2.4412509343346831     
   20.000000000000000        84.800000000000011        2.4503473751679015     
   20.000000000000000        85.600000000000009        2.4547469207900954     
   20.000000000000000        86.400000000000006        2.4592548428991852     
   20.000000000000000        87.200000000000003        2.4629460906775433     
   20.000000000000000        88.000000000000000        2.4617043418414410     
   20.000000000000000        88.800000000000011        2.4640190313242596     
   20.000000000000000        89.600000000000009        2.4700310751411574     
   20.000000000000000        90.400000000000006        2.5134247187194005     
   20.000000000000000        91.200000000000003        2.4897592158107167     
   20.000000000000000        92.000000000000000        2.5021317792958668     
   20.000000000000000        92.800000000000011        2.4934819133798665     
   20.000000000000000        93.600000000000009        2.4749757749380925     
   20.000000000000000        94.400000000000006        2.4660178297548896     
   20.000000000000000        95.200000000000003        2.4623368396986733     
   20.000000000000000        96.000000000000000        2.4560209951139096     
   20.000000000000000        96.800000000000011        2.4482366503191235     
   20.000000000000000        97.600000000000009        2.4352581885303164     
   20.000000000000000        98.400000000000006        2.4231615439132876     
   20.000000000000000        99.200000000000003        2.4112583210847558     
   20.000000000000000        100.00000000000000        2.4000311536186145     
   20.000000000000000        100.80000000000001        2.3887762697709669     
   20.000000000000000        101.60000000000001        2.3787130679611650     
   20.000000000000000        102.40000000000001        2.3700616200056617     

   20.800000000000001       0.80000000000000004        2.3638337634896680     
   20.800000000000001        1.6000000000000001        2.3576304259243739     
   20.800000000000001        2.4000000000000004        2.3555577169103232     
   20.800000000000001        3.2000000000000002        2.3536024184007287     
   20.800000000000001        4.0000000000000000        2.3524404800384309     
   20.800000000000001        4.8000000000000007        2.3524956007693798     
   20.800000000000001        5.6000000000000005        2.3505355535309667     
   20.800000000000001        6.4000000000000004        2.3504845226907354     
   20.800000000000001        7.2000000000000002        2.3505101458445812     
   20.800000000000001        8.0000000000000000        2.3483473250876457     
   20.800000000000001        8.8000000000000007        2.3457956729987219     
   20.800000000000001        9.6000000000000014        2.3414374676447314     
   20.800000000000001        10.400000000000000        2.3358381669329114     
   20.800000000000001        11.200000000000001        2.3279126307995917     
   20.800000000000001        12.000000000000000        2.3191557739331259     
   20.800000000000001        12.800000000000001        2.3088650843638763     
   20.800000000000001        13.600000000000001        2.2976226412196548     
   20.800000000000001        14.400000000000000        2.2849941129940836     
   20.800000000000001        15.200000000000001        2.2728239081758619     
   20.800000000000001        16.000000000000000        2.2610922087294356     
   20.800000000000001        16.800000000000001        2.2484620770222010     
   20.800000000000001        17.600000000000001        2.2399084385494072     
   20.800000000000001        18.400000000000002        2.2309882704447856     
   20.800000000000001        19.200000000000003        2.2245979062444552     
   20.800000000000001        20.000000000000000        2.2206091915397619     
   20.800000000000001        20.800000000000001        2.2195306702063200     
   20.800000000000001        21.600000000000001        2.2211938537883471     
   20.800000000000001        22.400000000000002        2.2260546901340250     
   20.800000000000001        23.200000000000003        2.2319930600604696     
   20.800000000000001        24.000000000000000        2.2401643332331149     
   20.800000000000001        24.800000000000001        2.2514981511446743     
   20.800000000000001        25.600000000000001        2.2635688514936141     
   20.800000000000001        26.400000000000002        2.2762117219244478     
   20.800000000000001        27.200000000000003        2.2889874573028930     
   20.800000000000001        28.000000000000000        2.3012737366219209     
   20.800000000000001        28.800000000000001        2.3126366950778277     
   20.800000000000001        29.600000000000001        2.3225410548830268     
   20.800000000000001        30.400000000000002        2.3319034032453745     
   20.800000000000001        31.200000000000003        2.3392148890416911     
   20.800000000000001        32.000000000000000        2.3466363993323154     
   20.800000000000001        32.800000000000004        2.3501447329933187     
   20.800000000000001        33.600000000000001        2.3536533831805619     
   20.800000000000001        34.399999999999999        2.3558928102343391     
   20.800000000000001        35.200000000000003        2.3574021613536562     
   20.800000000000001        36.000000000000000        2.3575845634527299     
   20.800000000000001        36.800000000000004        2.3574966334509697     
   20.800000000000001        37.600000000000001        2.3571993504005113     
   20.800000000000001        38.400000000000006        2.3566788712887741     
   20.800000000000001        39.200000000000003        2.3569635886101370     
   20.800000000000001        40.000000000000000        2.3576673998034781     
   20.800000000000001        40.800000000000004        2.3583130944807276     
   20.800000000000001        41.600000000000001        2.3600323160241490     
   20.800000000000001        42.400000000000006        2.3619263332849076     
   20.800000000000001        43.200000000000003        2.3642717537765692     
   20.800000000000001        44.000000000000000        2.3672297921702214     
   20.800000000000001        44.800000000000004        2.3700858326665664     
   20.800000000000001        45.600000000000001        2.3717382792391364     
   20.800000000000001        46.400000000000006        2.3731336293640872     
   20.800000000000001        47.200000000000003        2.3738697435242426     
   20.800000000000001        48.000000000000000        2.3737530948220997     
   20.800000000000001        48.800000000000004        2.3724413308424270     
   20.800000000000001        49.600000000000001        2.3694406941383117     
   20.800000000000001        50.400000000000006        2.3651545086547996     
   20.800000000000001        51.200000000000003        2.3603926748277591     
   20.800000000000001        52.000000000000000        2.3538306915058782     
   20.800000000000001        52.800000000000004        2.3461851991434930     
   20.800000000000001        53.600000000000001        2.3381758917308906     
   20.800000000000001        54.400000000000006        2.3297201711764912     
   20.800000000000001        55.200000000000003        2.3206491869421280     
   20.800000000000001        56.000000000000000        2.3123104829948047     
   20.800000000000001        56.800000000000004        2.3052419558321069     
   20.800000000000001        57.600000000000001        2.2980236242122047     
   20.800000000000001        58.400000000000006        2.2933399278746927     
   20.800000000000001        59.200000000000003        2.2904869025501404     
   20.800000000000001        60.000000000000000        2.2889520161897452     
   20.800000000000001        60.800000000000004        2.2891637081078846     
   20.800000000000001        61.600000000000001        2.2935467367779765     
   20.800000000000001        62.400000000000006        2.2953261346045939     
   20.800000000000001        63.200000000000003        2.3003357788932020     
   20.800000000000001        64.000000000000000        2.3060513213053748     
   20.800000000000001        64.799999999999997        2.3123396839846646     
   20.800000000000001        65.600000000000009        2.3197546373576410     
   20.800000000000001        66.400000000000006        2.3270920273470899     
   20.800000000000001        67.200000000000003        2.3332344437135188     
   20.800000000000001        68.000000000000000        2.3408854302310105     
   20.800000000000001        68.799999999999997        2.3470399254340992     
   20.800000000000001        69.600000000000009        2.3533457930089803     
   20.800000000000001        70.400000000000006        2.3591358179578821     
   20.800000000000001        71.200000000000003        2.3636516055671737     
   20.800000000000001        72.000000000000000        2.3679810655706381     
   20.800000000000001        72.799999999999997        2.3715824470676381     
   20.800000000000001        73.600000000000009        2.3754096251266046     
   20.800000000000001        74.400000000000006        2.3783964391207513     
   20.800000000000001        75.200000000000003        2.3814431515470948     
   20.800000000000001        76.000000000000000        2.3848934969859767     
   20.800000000000001        76.800000000000011        2.3853332014598956     
   20.800000000000001        77.600000000000009        2.3918088618840705     
   20.800000000000001        78.400000000000006        2.3957591238439968     
   20.800000000000001        79.200000000000003        2.3993644376912808     
   20.800000000000001        80.000000000000000        2.4036060500214824     
   20.800000000000001        80.800000000000011        2.4088217394249636     
   20.800000000000001        81.600000000000009        2.4147395298030201     
   20.800000000000001        82.400000000000006        2.4209693488020960     
   20.800000000000001        83.200000000000003        2.4275087188927675     
   20.800000000000001        84.000000000000000        2.4345568894778711     
   20.800000000000001        84.800000000000011        2.4408485835804754     
   20.800000000000001        85.600000000000009        2.4482184989811033     
   20.800000000000001        86.400000000000006        2.4548062296718234     
   20.800000000000001        87.200000000000003        2.4565329220869447     
   20.800000000000001        88.000000000000000        2.4599246390085487     
   20.800000000000001        88.800000000000011        2.4612073356017516     
   20.800000000000001        89.600000000000009        2.4656490888066029     
   20.800000000000001        90.400000000000006        2.4794942089167513     
   20.800000000000001        91.200000000000003        2.4953796077845039     
   20.800000000000001        92.000000000000000        2.5073950329888732     
   20.800000000000001        92.800000000000011        2.4813178578052466     
   20.800000000000001        93.600000000000009        2.4712311091046990     
   20.800000000000001        94.400000000000006        2.4655176164004833     
   20.800000000000001        95.200000000000003        2.4617715909706961     
   20.800000000000001        96.000000000000000        2.4544620830247830     
   20.800000000000001        96.800000000000011        2.4467040370677591     
   20.800000000000001        97.600000000000009        2.4343936535607420     
   20.800000000000001        98.400000000000006        2.4223103696561941     
   20.800000000000001        99.200000000000003        2.4085997186106738     
   20.800000000000001        100.00000000000000        2.3995813983295697     
   20.800000000000001        100.80000000000001        2.3885135197540985     
   20.800000000000001        101.60000000000001        2.3779791322143660     
   20.800000000000001        102.40000000000001        2.3712707784347775     

   21.600000000000001       0.80000000000000004        2.3614083870693410     
   21.600000000000001        1.6000000000000001        2.3578054888906852     
   21.600000000000001        2.4000000000000004        2.3546645322569506     
   21.600000000000001        3.2000000000000002        2.3521433129565348     
   21.600000000000001        4.0000000000000000        2.3520879774569896     
   21.600000000000001        4.8000000000000007        2.3503465988299128     
   21.600000000000001        5.6000000000000005        2.3514401516803041     
   21.600000000000001        6.4000000000000004        2.3508745721457474     
   21.600000000000001        7.2000000000000002        2.3496913385956835     
   21.600000000000001        8.0000000000000000        2.3491106838216678     
   21.600000000000001        8.8000000000000007        2.3465564743962584     
   21.600000000000001        9.6000000000000014        2.3435346273137241     
   21.600000000000001        10.400000000000000        2.3385148351972842     
   21.600000000000001        11.200000000000001        2.3319441715671414     
   21.600000000000001        12.000000000000000        2.3225399648960674     
   21.600000000000001        12.800000000000001        2.3142030493576975     
   21.600000000000001        13.600000000000001        2.3042265450271611     
   21.600000000000001        14.400000000000000        2.2933088796778938     
   21.600000000000001        15.200000000000001        2.2820705826979975     
   21.600000000000001        16.000000000000000        2.2710370715846695     
   21.600000000000001        16.800000000000001        2.2606623840751565     
   21.600000000000001        17.600000000000001        2.2512858461894814     
   21.600000000000001        18.400000000000002        2.2433045403024137     
   21.600000000000001        19.200000000000003        2.2374979486947826     
   21.600000000000001        20.000000000000000        2.2339134935421847     
   21.600000000000001        20.800000000000001        2.2323671862354941     
   21.600000000000001        21.600000000000001        2.2350050284289646     
   21.600000000000001        22.400000000000002        2.2378404032125707     
   21.600000000000001        23.200000000000003        2.2436905383978800     
   21.600000000000001        24.000000000000000        2.2508852358720226     
   21.600000000000001        24.800000000000001        2.2613936472239509     
   21.600000000000001        25.600000000000001        2.2724914465482553     
   21.600000000000001        26.400000000000002        2.2837537766277256     
   21.600000000000001        27.200000000000003        2.2960678179054606     
   21.600000000000001        28.000000000000000        2.3064448392688290     
   21.600000000000001        28.800000000000001        2.3173417586031531     
   21.600000000000001        29.600000000000001        2.3236860712277165     
   21.600000000000001        30.400000000000002        2.3355739881075297     
   21.600000000000001        31.200000000000003        2.3426909445303825     
   21.600000000000001        32.000000000000000        2.3493309510617948     
   21.600000000000001        32.800000000000004        2.3537531839040349     
   21.600000000000001        33.600000000000001        2.3563249197935736     
   21.600000000000001        34.399999999999999        2.3582759690651498     
   21.600000000000001        35.200000000000003        2.3614829704889808     
   21.600000000000001        36.000000000000000        2.3627534327564228     
   21.600000000000001        36.800000000000004        2.3635314577473179     
   21.600000000000001        37.600000000000001        2.3630848877293138     
   21.600000000000001        38.400000000000006        2.3629745163365015     
   21.600000000000001        39.200000000000003        2.3626356446614110     
   21.600000000000001        40.000000000000000        2.3653998614911567     
   21.600000000000001        40.800000000000004        2.3643373483561017     
   21.600000000000001        41.600000000000001        2.3655482533421885     
   21.600000000000001        42.400000000000006        2.3663889368344848     
   21.600000000000001        43.200000000000003        2.3673684719374175     
   21.600000000000001        44.000000000000000        2.3688242509684034     
   21.600000000000001        44.800000000000004        2.3704082925524572     
   21.600000000000001        45.600000000000001        2.3711308829497026     
   21.600000000000001        46.400000000000006        2.3693524176894263     
   21.600000000000001        47.200000000000003        2.3703764195217687     
   21.600000000000001        48.000000000000000        2.3675618699032430     
   21.600000000000001        48.800000000000004        2.3640847126164424     
   21.600000000000001        49.600000000000001        2.3596451034321095     
   21.600000000000001        50.400000000000006        2.3539440729320940     
   21.600000000000001        51.200000000000003        2.3469890886740763     
   21.600000000000001        52.000000000000000        2.3380752935135987     
   21.600000000000001        52.800000000000004        2.3299676364629223     
   21.600000000000001        53.600000000000001        2.3216283442585266     
   21.600000000000001        54.400000000000006        2.3113311577492888     
   21.600000000000001        55.200000000000003        2.3019855837331096     
   21.600000000000001        56.000000000000000        2.2933636838334870     
   21.600000000000001        56.800000000000004        2.2877224678763288     
   21.600000000000001        57.600000000000001        2.2810770622910685     
   21.600000000000001        58.400000000000006        2.2758793116857814     
   21.600000000000001        59.200000000000003        2.2734795766751570     
   21.600000000000001        60.000000000000000        2.2730091836825759     
   21.600000000000001        60.800000000000004        2.2742504519791789     
   21.600000000000001        61.600000000000001        2.2762783993653546     
   21.600000000000001        62.400000000000006        2.2836251810282526     
   21.600000000000001        63.200000000000003        2.2900384125253446     
   21.600000000000001        64.000000000000000        2.2971045461064112     
   21.600000000000001        64.799999999999997        2.3046762857610279     
   21.600000000000001        65.600000000000009        2.3143784713175606     
   21.600000000000001        66.400000000000006        2.3213114844643772     
   21.600000000000001        67.200000000000003        2.3305893147899330     
   21.600000000000001        68.000000000000000        2.3379607883560078     
   21.600000000000001        68.799999999999997        2.3457111519445197     
   21.600000000000001        69.600000000000009        2.3516363772004065     
   21.600000000000001        70.400000000000006        2.3559795743467102     
   21.600000000000001        71.200000000000003        2.3606213728610848     
   21.600000000000001        72.000000000000000        2.3659698125944519     
   21.600000000000001        72.799999999999997        2.3690169620818464     
   21.600000000000001        73.600000000000009        2.3726099315270823     
   21.600000000000001        74.400000000000006        2.3739047639796889     
   21.600000000000001        75.200000000000003        2.3763213314810594     
   21.600000000000001        76.000000000000000        2.3783711734772095     
   21.600000000000001        76.800000000000011        2.3803552699659520     
   21.600000000000001        77.600000000000009        2.3833228838094915     
   21.600000000000001        78.400000000000006        2.3864406878937632     
   21.600000000000001        79.200000000000003        2.3881992456651817     
   21.600000000000001        80.000000000000000        2.3930236386155075     
   21.600000000000001        80.800000000000011        2.3983685611716306     
   21.600000000000001        81.600000000000009        2.4043523386188328     
   21.600000000000001        82.400000000000006        2.4108844214445972     
   21.600000000000001        83.200000000000003        2.4181321559523474     
   21.600000000000001        84.000000000000000        2.4260837083202471     
   21.600000000000001        84.800000000000011        2.4332557271373632     
   21.600000000000001        85.600000000000009        2.4413317251928381     
   21.600000000000001        86.400000000000006        2.4485877977884685     
   21.600000000000001        87.200000000000003        2.4541371037157775     
   21.600000000000001        88.000000000000000        2.4572057250866752     
   21.600000000000001        88.800000000000011        2.4587249037543439     
   21.600000000000001        89.600000000000009        2.4610276570308836     
   21.600000000000001        90.400000000000006        2.4678222527958598     
   21.600000000000001        91.200000000000003        2.4749192967403872     
   21.600000000000001        92.000000000000000        2.4738901699428362     
   21.600000000000001        92.800000000000011        2.4685331917387243     
   21.600000000000001        93.600000000000009        2.4662937652051498     
   21.600000000000001        94.400000000000006        2.4633190267649461     
   21.600000000000001        95.200000000000003        2.4597004467029380     
   21.600000000000001        96.000000000000000        2.4524138178382673     
   21.600000000000001        96.800000000000011        2.4436068597575531     
   21.600000000000001        97.600000000000009        2.4318629658559412     
   21.600000000000001        98.400000000000006        2.4202481187054823     
   21.600000000000001        99.200000000000003        2.4090644887639718     
   21.600000000000001        100.00000000000000        2.3968021535909179     
   21.600000000000001        100.80000000000001        2.3867809275660670     
   21.600000000000001        101.60000000000001        2.3767161961815160     
   21.600000000000001        102.40000000000001        2.3679958483690280     

   22.400000000000002       0.80000000000000004        2.3609367876830563     
   22.400000000000002        1.6000000000000001        2.3572240962815680     
   22.400000000000002        2.4000000000000004        2.3536549536905014     
   22.400000000000002        3.2000000000000002        2.3513678040503803     
   22.400000000000002        4.0000000000000000        2.3513352003229859     
   22.400000000000002        4.8000000000000007        2.3481143665925495     
   22.400000000000002        5.6000000000000005        2.3516512851117564     
   22.400000000000002        6.4000000000000004        2.3512061504432658     
   22.400000000000002        7.2000000000000002        2.3506736517593234     
   22.400000000000002        8.0000000000000000        2.3500569694411961     
   22.400000000000002        8.8000000000000007        2.3487429296947351     
   22.400000000000002        9.6000000000000014        2.3459010942326630     
   22.400000000000002        10.400000000000000        2.3420612826367977     
   22.400000000000002        11.200000000000001        2.3365601129536828     
   22.400000000000002        12.000000000000000        2.3282881847223629     
   22.400000000000002        12.800000000000001        2.3198047936078541     
   22.400000000000002        13.600000000000001        2.3108001939737370     
   22.400000000000002        14.400000000000000        2.3024376516703420     
   22.400000000000002        15.200000000000001        2.2916335107471553     
   22.400000000000002        16.000000000000000        2.2823394046350702     
   22.400000000000002        16.800000000000001        2.2727297321788447     
   22.400000000000002        17.600000000000001        2.2642889516326070     
   22.400000000000002        18.400000000000002        2.2566872582400750     
   22.400000000000002        19.200000000000003        2.2518611656551442     
   22.400000000000002        20.000000000000000        2.2489016064980638     
   22.400000000000002        20.800000000000001        2.2477399366873221     
   22.400000000000002        21.600000000000001        2.2481037088934364     
   22.400000000000002        22.400000000000002        2.2509044241026861     
   22.400000000000002        23.200000000000003        2.2568084688266494     
   22.400000000000002        24.000000000000000        2.2641720918836352     
   22.400000000000002        24.800000000000001        2.2718846050028896     
   22.400000000000002        25.600000000000001        2.2814190066850726     
   22.400000000000002        26.400000000000002        2.2911243309667899     
   22.400000000000002        27.200000000000003        2.3030259128732422     
   22.400000000000002        28.000000000000000        2.3127951225309129     
   22.400000000000002        28.800000000000001        2.3214356990431568     
   22.400000000000002        29.600000000000001        2.3305487887777758     
   22.400000000000002        30.400000000000002        2.3389024422823712     
   22.400000000000002        31.200000000000003        2.3460233236977146     
   22.400000000000002        32.000000000000000        2.3524453379678603     
   22.400000000000002        32.800000000000004        2.3562063477903705     
   22.400000000000002        33.600000000000001        2.3601006658982753     
   22.400000000000002        34.399999999999999        2.3630937648185930     
   22.400000000000002        35.200000000000003        2.3657299700840380     
   22.400000000000002        36.000000000000000        2.3677317131249453     
   22.400000000000002        36.800000000000004        2.3695270110734397     
   22.400000000000002        37.600000000000001        2.3699346256047873     
   22.400000000000002        38.400000000000006        2.3708393848932650     
   22.400000000000002        39.200000000000003        2.3709208409449438     
   22.400000000000002        40.000000000000000        2.3714298891934815     
   22.400000000000002        40.800000000000004        2.3699094088746628     
   22.400000000000002        41.600000000000001        2.3726555158013123     
   22.400000000000002        42.400000000000006        2.3731212134999891     
   22.400000000000002        43.200000000000003        2.3717163233255194     
   22.400000000000002        44.000000000000000        2.3727838206160823     
   22.400000000000002        44.800000000000004        2.3726107434367374     
   22.400000000000002        45.600000000000001        2.3714894877463961     
   22.400000000000002        46.400000000000006        2.3699390165111289     
   22.400000000000002        47.200000000000003        2.3672592200845557     
   22.400000000000002        48.000000000000000        2.3631612646088400     
   22.400000000000002        48.800000000000004        2.3579055815720040     
   22.400000000000002        49.600000000000001        2.3518146708578480     
   22.400000000000002        50.400000000000006        2.3446203969525543     
   22.400000000000002        51.200000000000003        2.3355675887598961     
   22.400000000000002        52.000000000000000        2.3259637209162554     
   22.400000000000002        52.800000000000004        2.3155244411911728     
   22.400000000000002        53.600000000000001        2.3050178037427913     
   22.400000000000002        54.400000000000006        2.2947606699803935     
   22.400000000000002        55.200000000000003        2.2862724339732443     
   22.400000000000002        56.000000000000000        2.2763063480158086     
   22.400000000000002        56.800000000000004        2.2686013233232187     
   22.400000000000002        57.600000000000001        2.2633926460470604     
   22.400000000000002        58.400000000000006        2.2578132566435385     
   22.400000000000002        59.200000000000003        2.2563305123660728     
   22.400000000000002        60.000000000000000        2.2574696463907062     
   22.400000000000002        60.800000000000004        2.2604031656152319     
   22.400000000000002        61.600000000000001        2.2648063924758128     
   22.400000000000002        62.400000000000006        2.2714002849356327     
   22.400000000000002        63.200000000000003        2.2790919877658311     
   22.400000000000002        64.000000000000000        2.2880053647135079     
   22.400000000000002        64.799999999999997        2.2972058699253539     
   22.400000000000002        65.600000000000009        2.3084635117082177     
   22.400000000000002        66.400000000000006        2.3168111076800444     
   22.400000000000002        67.200000000000003        2.3261184562167334     
   22.400000000000002        68.000000000000000        2.3351447669066592     
   22.400000000000002        68.799999999999997        2.3435834646351701     
   22.400000000000002        69.600000000000009        2.3504467838992951     
   22.400000000000002        70.400000000000006        2.3555323850751742     
   22.400000000000002        71.200000000000003        2.3604370591796608     
   22.400000000000002        72.000000000000000        2.3641345191824397     
   22.400000000000002        72.799999999999997        2.3664824410749570     
   22.400000000000002        73.600000000000009        2.3687751751897714     
   22.400000000000002        74.400000000000006        2.3699497762885842     
   22.400000000000002        75.200000000000003        2.3710550462697295     
   22.400000000000002        76.000000000000000        2.3712882054267088     
   22.400000000000002        76.800000000000011        2.3737919494149953     
   22.400000000000002        77.600000000000009        2.3755507941944769     
   22.400000000000002        78.400000000000006        2.3780355875162500     
   22.400000000000002        79.200000000000003        2.3806010940707183     
   22.400000000000002        80.000000000000000        2.3840063710847783     
   22.400000000000002        80.800000000000011        2.3890177993750048     
   22.400000000000002        81.600000000000009        2.3943063833727094     
   22.400000000000002        82.400000000000006        2.4008989509238678     
   22.400000000000002        83.200000000000003        2.4086112181560959     
   22.400000000000002        84.000000000000000        2.4159831426503873     
   22.400000000000002        84.800000000000011        2.4247274483013390     
   22.400000000000002        85.600000000000009        2.4329716844685780     
   22.400000000000002        86.400000000000006        2.4406007320568279     
   22.400000000000002        87.200000000000003        2.4487652261995723     
   22.400000000000002        88.000000000000000        2.4534079944443143     
   22.400000000000002        88.800000000000011        2.4577089255849698     
   22.400000000000002        89.600000000000009        2.4591725681484671     
   22.400000000000002        90.400000000000006        2.4614725170032026     
   22.400000000000002        91.200000000000003        2.4651285842435930     
   22.400000000000002        92.000000000000000        2.4653998993818633     
   22.400000000000002        92.800000000000011        2.4644052215775365     
   22.400000000000002        93.600000000000009        2.4629435387031324     
   22.400000000000002        94.400000000000006        2.4610791152514717     
   22.400000000000002        95.200000000000003        2.4559290820575179     
   22.400000000000002        96.000000000000000        2.4486994606395154     
   22.400000000000002        96.800000000000011        2.4394379928277243     
   22.400000000000002        97.600000000000009        2.4284917034184521     
   22.400000000000002        98.400000000000006        2.4173420898450031     
   22.400000000000002        99.200000000000003        2.4055926835330359     
   22.400000000000002        100.00000000000000        2.3946047773415629     
   22.400000000000002        100.80000000000001        2.3841336585504411     
   22.400000000000002        101.60000000000001        2.3744942016176207     
   22.400000000000002        102.40000000000001        2.3664621970056841     

   23.200000000000003       0.80000000000000004        2.3597138796043708     
   23.200000000000003        1.6000000000000001        2.3561294115420965     
   23.200000000000003        2.4000000000000004        2.3524244478796419     
   23.200000000000003        3.2000000000000002        2.3530757688172899     
   23.200000000000003        4.0000000000000000        2.3504053840923609     
   23.200000000000003        4.8000000000000007        2.3519389543261768     
   23.200000000000003        5.6000000000000005        2.3505481254673004     
   23.200000000000003        6.4000000000000004        2.3515596845542301     
   23.200000000000003        7.2000000000000002        2.3514740974234107     
   23.200000000000003        8.0000000000000000        2.3513994123063511     
   23.200000000000003        8.8000000000000007        2.3503672150290460     
   23.200000000000003        9.6000000000000014        2.3480447320798334     
   23.200000000000003        10.400000000000000        2.3453025567365984     
   23.200000000000003        11.200000000000001        2.3409085214482586     
   23.200000000000003        12.000000000000000        2.3352350103242152     
   23.200000000000003        12.800000000000001        2.3280194081225369     
   23.200000000000003        13.600000000000001        2.3203347874288180     
   23.200000000000003        14.400000000000000        2.3126763284695260     
   23.200000000000003        15.200000000000001        2.3033819328499630     
   23.200000000000003        16.000000000000000        2.2941193293976445     
   23.200000000000003        16.800000000000001        2.2853065704917079     
   23.200000000000003        17.600000000000001        2.2780751557446526     
   23.200000000000003        18.400000000000002        2.2719050741594073     
   23.200000000000003        19.200000000000003        2.2673260577824168     
   23.200000000000003        20.000000000000000        2.2632674830397437     
   23.200000000000003        20.800000000000001        2.2584475185364958     
   23.200000000000003        21.600000000000001        2.2635385731384829     
   23.200000000000003        22.400000000000002        2.2654194957603844     
   23.200000000000003        23.200000000000003        2.2697621889506898     
   23.200000000000003        24.000000000000000        2.2741539070462946     
   23.200000000000003        24.800000000000001        2.2822909375860529     
   23.200000000000003        25.600000000000001        2.2905700196368297     
   23.200000000000003        26.400000000000002        2.2990985170095688     
   23.200000000000003        27.200000000000003        2.3073385519182259     
   23.200000000000003        28.000000000000000        2.3163954547582248     
   23.200000000000003        28.800000000000001        2.3253470608867262     
   23.200000000000003        29.600000000000001        2.3338295308729209     
   23.200000000000003        30.400000000000002        2.3408862150392369     
   23.200000000000003        31.200000000000003        2.3487737303808740     
   23.200000000000003        32.000000000000000        2.3543040290855100     
   23.200000000000003        32.800000000000004        2.3586524532337365     
   23.200000000000003        33.600000000000001        2.3647200524869443     
   23.200000000000003        34.399999999999999        2.3684952222476592     
   23.200000000000003        35.200000000000003        2.3707482216799289     
   23.200000000000003        36.000000000000000        2.3718764673256998     
   23.200000000000003        36.800000000000004        2.3761233203430288     
   23.200000000000003        37.600000000000001        2.3773221834627449     
   23.200000000000003        38.400000000000006        2.3782435274746963     
   23.200000000000003        39.200000000000003        2.3791645079854349     
   23.200000000000003        40.000000000000000        2.3804482174927877     
   23.200000000000003        40.800000000000004        2.3805152765423570     
   23.200000000000003        41.600000000000001        2.3813370066993982     
   23.200000000000003        42.400000000000006        2.3812458130134666     
   23.200000000000003        43.200000000000003        2.3802260143513747     
   23.200000000000003        44.000000000000000        2.3789351578046976     
   23.200000000000003        44.800000000000004        2.3769450273927570     
   23.200000000000003        45.600000000000001        2.3742787882731218     
   23.200000000000003        46.400000000000006        2.3709239523152323     
   23.200000000000003        47.200000000000003        2.3664357124280597     
   23.200000000000003        48.000000000000000        2.3608645369599324     
   23.200000000000003        48.800000000000004        2.3538564014242169     
   23.200000000000003        49.600000000000001        2.3456000597580244     
   23.200000000000003        50.400000000000006        2.3356440128220886     
   23.200000000000003        51.200000000000003        2.3269392907817625     
   23.200000000000003        52.000000000000000        2.3143940749813532     
   23.200000000000003        52.800000000000004        2.3033942515665728     
   23.200000000000003        53.600000000000001        2.2908907945098842     
   23.200000000000003        54.400000000000006        2.2800124810916760     
   23.200000000000003        55.200000000000003        2.2674061684946767     
   23.200000000000003        56.000000000000000        2.2599098713520736     
   23.200000000000003        56.800000000000004        2.2515877426793969     
   23.200000000000003        57.600000000000001        2.2465573683414899     
   23.200000000000003        58.400000000000006        2.2427215337714959     
   23.200000000000003        59.200000000000003        2.2416923724102409     
   23.200000000000003        60.000000000000000        2.2426554487675459     
   23.200000000000003        60.800000000000004        2.2462379189597779     
   23.200000000000003        61.600000000000001        2.2517023345050706     
   23.200000000000003        62.400000000000006        2.2588338830228301     
   23.200000000000003        63.200000000000003        2.2672213075873699     
   23.200000000000003        64.000000000000000        2.2787451049453571     
   23.200000000000003        64.799999999999997        2.2898743270154620     
   23.200000000000003        65.600000000000009        2.3011813435583459     
   23.200000000000003        66.400000000000006        2.3121099404560126     
   23.200000000000003        67.200000000000003        2.3228222808343242     
   23.200000000000003        68.000000000000000        2.3358823849492665     
   23.200000000000003        68.799999999999997        2.3417758454597957     
   23.200000000000003        69.600000000000009        2.3509881795946246     
   23.200000000000003        70.400000000000006        2.3547490830784867     
   23.200000000000003        71.200000000000003        2.3591884124024611     
   23.200000000000003        72.000000000000000        2.3632982492209678     
   23.200000000000003        72.799999999999997        2.3648346326307399     
   23.200000000000003        73.600000000000009        2.3667391795193815     
   23.200000000000003        74.400000000000006        2.3678836310142262     
   23.200000000000003        75.200000000000003        2.3680448023457878     
   23.200000000000003        76.000000000000000        2.3690798990820530     
   23.200000000000003        76.800000000000011        2.3677577916925934     
   23.200000000000003        77.600000000000009        2.3691969450155779     
   23.200000000000003        78.400000000000006        2.3703377911153374     
   23.200000000000003        79.200000000000003        2.3718903747794506     
   23.200000000000003        80.000000000000000        2.3756043676692702     
   23.200000000000003        80.800000000000011        2.3797679624313886     
   23.200000000000003        81.600000000000009        2.3849348135043025     
   23.200000000000003        82.400000000000006        2.3906917296062429     
   23.200000000000003        83.200000000000003        2.3985381066661287     
   23.200000000000003        84.000000000000000        2.4065912417502187     
   23.200000000000003        84.800000000000011        2.4152076269624834     
   23.200000000000003        85.600000000000009        2.4247332587127786     
   23.200000000000003        86.400000000000006        2.4331752650831260     
   23.200000000000003        87.200000000000003        2.4411572109409532     
   23.200000000000003        88.000000000000000        2.4479122961115172     
   23.200000000000003        88.800000000000011        2.4527537234095904     
   23.200000000000003        89.600000000000009        2.4575443228936305     
   23.200000000000003        90.400000000000006        2.4608223481611837     
   23.200000000000003        91.200000000000003        2.4627416534434290     
   23.200000000000003        92.000000000000000        2.4633994037135127     
   23.200000000000003        92.800000000000011        2.4620214961432065     
   23.200000000000003        93.600000000000009        2.4615795774393607     
   23.200000000000003        94.400000000000006        2.4565744655222033     
   23.200000000000003        95.200000000000003        2.4505725898602160     
   23.200000000000003        96.000000000000000        2.4426737339889422     
   23.200000000000003        96.800000000000011        2.4335627448904287     
   23.200000000000003        97.600000000000009        2.4230762056345623     
   23.200000000000003        98.400000000000006        2.4123050796068526     
   23.200000000000003        99.200000000000003        2.4015156755283726     
   23.200000000000003        100.00000000000000        2.3908354115951860     
   23.200000000000003        100.80000000000001        2.3809980804607545     
   23.200000000000003        101.60000000000001        2.3735620869389567     
   23.200000000000003        102.40000000000001        2.3654277151060752     

   24.000000000000000       0.80000000000000004        2.3587668294396980     
   24.000000000000000        1.6000000000000001        2.3546185282957772     
   24.000000000000000        2.4000000000000004        2.3514950021102967     
   24.000000000000000        3.2000000000000002        2.3493604546141347     
   24.000000000000000        4.0000000000000000        2.3513671609014102     
   24.000000000000000        4.8000000000000007        2.3518853326112614     
   24.000000000000000        5.6000000000000005        2.3512255283758088     
   24.000000000000000        6.4000000000000004        2.3525073417115174     
   24.000000000000000        7.2000000000000002        2.3530287869701807     
   24.000000000000000        8.0000000000000000        2.3530516872859106     
   24.000000000000000        8.8000000000000007        2.3523383601920438     
   24.000000000000000        9.6000000000000014        2.3508535112738458     
   24.000000000000000        10.400000000000000        2.3486669084402192     
   24.000000000000000        11.200000000000001        2.3454947994626050     
   24.000000000000000        12.000000000000000        2.3403181878920005     
   24.000000000000000        12.800000000000001        2.3353644328880478     
   24.000000000000000        13.600000000000001        2.3277738448434633     
   24.000000000000000        14.400000000000000        2.3223194872513804     
   24.000000000000000        15.200000000000001        2.3145079072612877     
   24.000000000000000        16.000000000000000        2.3065974542440575     
   24.000000000000000        16.800000000000001        2.2991340500144628     
   24.000000000000000        17.600000000000001        2.2923460804971918     
   24.000000000000000        18.400000000000002        2.2870517921160243     
   24.000000000000000        19.200000000000003        2.2812326598330408     
   24.000000000000000        20.000000000000000        2.2790734077734021     
   24.000000000000000        20.800000000000001        2.2778421542032068     
   24.000000000000000        21.600000000000001        2.2779989801088876     
   24.000000000000000        22.400000000000002        2.2785656306472566     
   24.000000000000000        23.200000000000003        2.2814746134379913     
   24.000000000000000        24.000000000000000        2.2860368181412718     
   24.000000000000000        24.800000000000001        2.2916136654409054     
   24.000000000000000        25.600000000000001        2.2981694879592354     
   24.000000000000000        26.400000000000002        2.3055984729279686     
   24.000000000000000        27.200000000000003        2.3117750607063727     
   24.000000000000000        28.000000000000000        2.3210256399546525     
   24.000000000000000        28.800000000000001        2.3305080639154534     
   24.000000000000000        29.600000000000001        2.3367806374248290     
   24.000000000000000        30.400000000000002        2.3437340353432958     
   24.000000000000000        31.200000000000003        2.3507260013175877     
   24.000000000000000        32.000000000000000        2.3571621723330782     
   24.000000000000000        32.800000000000004        2.3640992646764003     
   24.000000000000000        33.600000000000001        2.3678820133050613     
   24.000000000000000        34.399999999999999        2.3725437921461134     
   24.000000000000000        35.200000000000003        2.3760625581711943     
   24.000000000000000        36.000000000000000        2.3814807601572601     
   24.000000000000000        36.800000000000004        2.3833086227647424     
   24.000000000000000        37.600000000000001        2.3846445307511526     
   24.000000000000000        38.400000000000006        2.3874803604651609     
   24.000000000000000        39.200000000000003        2.3887767249472049     
   24.000000000000000        40.000000000000000        2.3902525028271353     
   24.000000000000000        40.800000000000004        2.3909775668389406     
   24.000000000000000        41.600000000000001        2.3909205561876625     
   24.000000000000000        42.400000000000006        2.3908014437587619     
   24.000000000000000        43.200000000000003        2.3910129495269348     
   24.000000000000000        44.000000000000000        2.3868605490852581     
   24.000000000000000        44.800000000000004        2.3836924836334217     
   24.000000000000000        45.600000000000001        2.3795273311280765     
   24.000000000000000        46.400000000000006        2.3748934380320428     
   24.000000000000000        47.200000000000003        2.3680859713330409     
   24.000000000000000        48.000000000000000        2.3615778071225737     
   24.000000000000000        48.800000000000004        2.3517832237926122     
   24.000000000000000        49.600000000000001        2.3413916701340569     
   24.000000000000000        50.400000000000006        2.3310925546664465     
   24.000000000000000        51.200000000000003        2.3183641431334552     
   24.000000000000000        52.000000000000000        2.3057444071562294     
   24.000000000000000        52.800000000000004        2.2943544117212178     
   24.000000000000000        53.600000000000001        2.2795665383453656     
   24.000000000000000        54.400000000000006        2.2672916672071377     
   24.000000000000000        55.200000000000003        2.2554304510550272     
   24.000000000000000        56.000000000000000        2.2462226850665976     
   24.000000000000000        56.800000000000004        2.2376692775810287     
   24.000000000000000        57.600000000000001        2.2314913418079652     
   24.000000000000000        58.400000000000006        2.2276097897054838     
   24.000000000000000        59.200000000000003        2.2267066636864219     
   24.000000000000000        60.000000000000000        2.2279577281334171     
   24.000000000000000        60.800000000000004        2.2327256513135665     
   24.000000000000000        61.600000000000001        2.2393752239410887     
   24.000000000000000        62.400000000000006        2.2478095695112099     
   24.000000000000000        63.200000000000003        2.2582510079172704     
   24.000000000000000        64.000000000000000        2.2695189109330456     
   24.000000000000000        64.799999999999997        2.2825153552981861     
   24.000000000000000        65.600000000000009        2.2952243380205877     
   24.000000000000000        66.400000000000006        2.3069029406680213     
   24.000000000000000        67.200000000000003        2.3198008443753646     
   24.000000000000000        68.000000000000000        2.3291881141923545     
   24.000000000000000        68.799999999999997        2.3400839081472573     
   24.000000000000000        69.600000000000009        2.3457470631411792     
   24.000000000000000        70.400000000000006        2.3546005969377122     
   24.000000000000000        71.200000000000003        2.3585398719970194     
   24.000000000000000        72.000000000000000        2.3618936934724002     
   24.000000000000000        72.799999999999997        2.3641255652347692     
   24.000000000000000        73.600000000000009        2.3659879839155313     
   24.000000000000000        74.400000000000006        2.3652714115602387     
   24.000000000000000        75.200000000000003        2.3646464872238480     
   24.000000000000000        76.000000000000000        2.3638756746823817     
   24.000000000000000        76.800000000000011        2.3629250323682358     
   24.000000000000000        77.600000000000009        2.3625987839617864     
   24.000000000000000        78.400000000000006        2.3627378276487270     
   24.000000000000000        79.200000000000003        2.3645305289422551     
   24.000000000000000        80.000000000000000        2.3648564811930775     
   24.000000000000000        80.800000000000011        2.3696739639068500     
   24.000000000000000        81.600000000000009        2.3755461807591707     
   24.000000000000000        82.400000000000006        2.3814067303586288     
   24.000000000000000        83.200000000000003        2.3875296560536636     
   24.000000000000000        84.000000000000000        2.3970591695860275     
   24.000000000000000        84.800000000000011        2.4038416050010381     
   24.000000000000000        85.600000000000009        2.4148810946716406     
   24.000000000000000        86.400000000000006        2.4236955137329175     
   24.000000000000000        87.200000000000003        2.4334562768279775     
   24.000000000000000        88.000000000000000        2.4403906039362639     
   24.000000000000000        88.800000000000011        2.4469978736867364     
   24.000000000000000        89.600000000000009        2.4520142218492342     
   24.000000000000000        90.400000000000006        2.4562224606684264     
   24.000000000000000        91.200000000000003        2.4586863723324024     
   24.000000000000000        92.000000000000000        2.4594297847863698     
   24.000000000000000        92.800000000000011        2.4580068105688171     
   24.000000000000000        93.600000000000009        2.4548923711330612     
   24.000000000000000        94.400000000000006        2.4497689367922262     
   24.000000000000000        95.200000000000003        2.4437684111180542     
   24.000000000000000        96.000000000000000        2.4361604526570537     
   24.000000000000000        96.800000000000011        2.4264503622274045     
   24.000000000000000        97.600000000000009        2.4164210330464901     
   24.000000000000000        98.400000000000006        2.4068102369312272     
   24.000000000000000        99.200000000000003        2.3967557719961126     
   24.000000000000000        100.00000000000000        2.3860582138371673     
   24.000000000000000        100.80000000000001        2.3799353226037878     
   24.000000000000000        101.60000000000001        2.3697932178302743     
   24.000000000000000        102.40000000000001        2.3631090988251633     

   24.800000000000001       0.80000000000000004        2.3558140279727180     
   24.800000000000001        1.6000000000000001        2.3524476120611801     
   24.800000000000001        2.4000000000000004        2.3503960603688436     
   24.800000000000001        3.2000000000000002        2.3506115708975486     
   24.800000000000001        4.0000000000000000        2.3500703613930440     
   24.800000000000001        4.8000000000000007        2.3508263966933294     
   24.800000000000001        5.6000000000000005        2.3518262861847981     
   24.800000000000001        6.4000000000000004        2.3531993013838193     
   24.800000000000001        7.2000000000000002        2.3548758552666551     
   24.800000000000001        8.0000000000000000        2.3549344545731725     
   24.800000000000001        8.8000000000000007        2.3555420274202699     
   24.800000000000001        9.6000000000000014        2.3541169610399968     
   24.800000000000001        10.400000000000000        2.3528419772277820     
   24.800000000000001        11.200000000000001        2.3502805430308715     
   24.800000000000001        12.000000000000000        2.3455948717385473     
   24.800000000000001        12.800000000000001        2.3430669609331578     
   24.800000000000001        13.600000000000001        2.3381670382103503     
   24.800000000000001        14.400000000000000        2.3315103225554461     
   24.800000000000001        15.200000000000001        2.3246225630902440     
   24.800000000000001        16.000000000000000        2.3180867468662973     
   24.800000000000001        16.800000000000001        2.3122299363344649     
   24.800000000000001        17.600000000000001        2.3064112054269561     
   24.800000000000001        18.400000000000002        2.3004416095532321     
   24.800000000000001        19.200000000000003        2.2975702218636065     
   24.800000000000001        20.000000000000000        2.2931624318201580     
   24.800000000000001        20.800000000000001        2.2910804874050714     
   24.800000000000001        21.600000000000001        2.2903364410053428     
   24.800000000000001        22.400000000000002        2.2910568215918530     
   24.800000000000001        23.200000000000003        2.2926819132198375     
   24.800000000000001        24.000000000000000        2.2958143124691572     
   24.800000000000001        24.800000000000001        2.2995617224415015     
   24.800000000000001        25.600000000000001        2.3038665915175445     
   24.800000000000001        26.400000000000002        2.3102955168613768     
   24.800000000000001        27.200000000000003        2.3166837227327117     
   24.800000000000001        28.000000000000000        2.3227061371644822     
   24.800000000000001        28.800000000000001        2.3301743289847714     
   24.800000000000001        29.600000000000001        2.3374933391397508     
   24.800000000000001        30.400000000000002        2.3444937415301803     
   24.800000000000001        31.200000000000003        2.3514349439951250     
   24.800000000000001        32.000000000000000        2.3563567336128162     
   24.800000000000001        32.800000000000004        2.3632664059595516     
   24.800000000000001        33.600000000000001        2.3707760821256874     
   24.800000000000001        34.399999999999999        2.3753947946085163     
   24.800000000000001        35.200000000000003        2.3811571964847476     
   24.800000000000001        36.000000000000000        2.3865078772053678     
   24.800000000000001        36.800000000000004        2.3906537292496193     
   24.800000000000001        37.600000000000001        2.3945137845201332     
   24.800000000000001        38.400000000000006        2.3975860063852394     
   24.800000000000001        39.200000000000003        2.3998227524149676     
   24.800000000000001        40.000000000000000        2.4018866573474140     
   24.800000000000001        40.800000000000004        2.4025080371885230     
   24.800000000000001        41.600000000000001        2.4029676034491438     
   24.800000000000001        42.400000000000006        2.4017116439632185     
   24.800000000000001        43.200000000000003        2.3996007534813812     
   24.800000000000001        44.000000000000000        2.3959390780640679     
   24.800000000000001        44.800000000000004        2.3922390774922428     
   24.800000000000001        45.600000000000001        2.3868042398591633     
   24.800000000000001        46.400000000000006        2.3797376351308914     
   24.800000000000001        47.200000000000003        2.3718449190331130     
   24.800000000000001        48.000000000000000        2.3624729852823916     
   24.800000000000001        48.800000000000004        2.3517263045394121     
   24.800000000000001        49.600000000000001        2.3397224711064264     
   24.800000000000001        50.400000000000006        2.3267594343603828     
   24.800000000000001        51.200000000000003        2.3134158500527220     
   24.800000000000001        52.000000000000000        2.2993531718822999     
   24.800000000000001        52.800000000000004        2.2847120585058396     
   24.800000000000001        53.600000000000001        2.2698453795944933     
   24.800000000000001        54.400000000000006        2.2570960262355650     
   24.800000000000001        55.200000000000003        2.2446347714577812     
   24.800000000000001        56.000000000000000        2.2338100155156759     
   24.800000000000001        56.800000000000004        2.2249340692582171     
   24.800000000000001        57.600000000000001        2.2185772790710518     
   24.800000000000001        58.400000000000006        2.2149838475570398     
   24.800000000000001        59.200000000000003        2.2140539812525848     
   24.800000000000001        60.000000000000000        2.2158168895607435     
   24.800000000000001        60.800000000000004        2.2209673327060049     
   24.800000000000001        61.600000000000001        2.2283013871351955     
   24.800000000000001        62.400000000000006        2.2377611603902512     
   24.800000000000001        63.200000000000003        2.2489330276271828     
   24.800000000000001        64.000000000000000        2.2615975553284846     
   24.800000000000001        64.799999999999997        2.2748535050459640     
   24.800000000000001        65.600000000000009        2.2884419248047903     
   24.800000000000001        66.400000000000006        2.3028961342403242     
   24.800000000000001        67.200000000000003        2.3154376171095379     
   24.800000000000001        68.000000000000000        2.3271477143581132     
   24.800000000000001        68.799999999999997        2.3356436147388617     
   24.800000000000001        69.600000000000009        2.3467481382279991     
   24.800000000000001        70.400000000000006        2.3532597987265063     
   24.800000000000001        71.200000000000003        2.3580053463929680     
   24.800000000000001        72.000000000000000        2.3610408620292391     
   24.800000000000001        72.799999999999997        2.3636489246849006     
   24.800000000000001        73.600000000000009        2.3624021922983665     
   24.800000000000001        74.400000000000006        2.3616472541925644     
   24.800000000000001        75.200000000000003        2.3612750062285559     
   24.800000000000001        76.000000000000000        2.3592301995088456     
   24.800000000000001        76.800000000000011        2.3579489676988761     
   24.800000000000001        77.600000000000009        2.3566696992835858     
   24.800000000000001        78.400000000000006        2.3560416570552252     
   24.800000000000001        79.200000000000003        2.3575969067396945     
   24.800000000000001        80.000000000000000        2.3587341494267773     
   24.800000000000001        80.800000000000011        2.3622135951284595     
   24.800000000000001        81.600000000000009        2.3660417918495980     
   24.800000000000001        82.400000000000006        2.3718996937390866     
   24.800000000000001        83.200000000000003        2.3790906957217892     
   24.800000000000001        84.000000000000000        2.3873974187951248     
   24.800000000000001        84.800000000000011        2.3956479407766107     
   24.800000000000001        85.600000000000009        2.4044211142441068     
   24.800000000000001        86.400000000000006        2.4135027668232891     
   24.800000000000001        87.200000000000003        2.4218536488010680     
   24.800000000000001        88.000000000000000        2.4298302329902959     
   24.800000000000001        88.800000000000011        2.4381879287834582     
   24.800000000000001        89.600000000000009        2.4431902710989855     
   24.800000000000001        90.400000000000006        2.4482957587560628     
   24.800000000000001        91.200000000000003        2.4508787332393349     
   24.800000000000001        92.000000000000000        2.4518154756685395     
   24.800000000000001        92.800000000000011        2.4503739500916275     
   24.800000000000001        93.600000000000009        2.4466581989913081     
   24.800000000000001        94.400000000000006        2.4425579341246579     
   24.800000000000001        95.200000000000003        2.4352426563779286     
   24.800000000000001        96.000000000000000        2.4281484833843416     
   24.800000000000001        96.800000000000011        2.4182848433465844     
   24.800000000000001        97.600000000000009        2.4080978092250374     
   24.800000000000001        98.400000000000006        2.3996435482372855     
   24.800000000000001        99.200000000000003        2.3906701622375288     
   24.800000000000001        100.00000000000000        2.3815796958525244     
   24.800000000000001        100.80000000000001        2.3726368764885128     
   24.800000000000001        101.60000000000001        2.3664232502946119     
   24.800000000000001        102.40000000000001        2.3606070049195256     

   25.600000000000001       0.80000000000000004        2.3528591571757551     
   25.600000000000001        1.6000000000000001        2.3504506460909971     
   25.600000000000001        2.4000000000000004        2.3501762823012005     
   25.600000000000001        3.2000000000000002        2.3498497289289597     
   25.600000000000001        4.0000000000000000        2.3500125562368654     
   25.600000000000001        4.8000000000000007        2.3509192751621280     
   25.600000000000001        5.6000000000000005        2.3524332835686543     
   25.600000000000001        6.4000000000000004        2.3540568426861492     
   25.600000000000001        7.2000000000000002        2.3555012701591642     
   25.600000000000001        8.0000000000000000        2.3567097700481705     
   25.600000000000001        8.8000000000000007        2.3572659533933580     
   25.600000000000001        9.6000000000000014        2.3566844485125951     
   25.600000000000001        10.400000000000000        2.3553642841735765     
   25.600000000000001        11.200000000000001        2.3548322992136370     
   25.600000000000001        12.000000000000000        2.3524318650201828     
   25.600000000000001        12.800000000000001        2.3496164447454908     
   25.600000000000001        13.600000000000001        2.3456508973984391     
   25.600000000000001        14.400000000000000        2.3401930548446872     
   25.600000000000001        15.200000000000001        2.3352432078320029     
   25.600000000000001        16.000000000000000        2.3294822291306758     
   25.600000000000001        16.800000000000001        2.3246160185699591     
   25.600000000000001        17.600000000000001        2.3198198592785442     
   25.600000000000001        18.400000000000002        2.3147147350177919     
   25.600000000000001        19.200000000000003        2.3102696441805208     
   25.600000000000001        20.000000000000000        2.3058854374129441     
   25.600000000000001        20.800000000000001        2.3037945371555697     
   25.600000000000001        21.600000000000001        2.3022604371870132     
   25.600000000000001        22.400000000000002        2.3019777157793895     
   25.600000000000001        23.200000000000003        2.3018446016263328     
   25.600000000000001        24.000000000000000        2.3038522032975739     
   25.600000000000001        24.800000000000001        2.3054779855886913     
   25.600000000000001        25.600000000000001        2.3086065166657375     
   25.600000000000001        26.400000000000002        2.3132168749105162     
   25.600000000000001        27.200000000000003        2.3180214947158819     
   25.600000000000001        28.000000000000000        2.3234441527697332     
   25.600000000000001        28.800000000000001        2.3299370993479633     
   25.600000000000001        29.600000000000001        2.3366536430961209     
   25.600000000000001        30.400000000000002        2.3431903221409858     
   25.600000000000001        31.200000000000003        2.3504452715964872     
   25.600000000000001        32.000000000000000        2.3582878270012664     
   25.600000000000001        32.800000000000004        2.3656945556201108     
   25.600000000000001        33.600000000000001        2.3723192302425669     
   25.600000000000001        34.399999999999999        2.3792234250260380     
   25.600000000000001        35.200000000000003        2.3859495628493916     
   25.600000000000001        36.000000000000000        2.3924009452063513     
   25.600000000000001        36.800000000000004        2.3975829280833194     
   25.600000000000001        37.600000000000001        2.4034182070745378     
   25.600000000000001        38.400000000000006        2.4075121774867423     
   25.600000000000001        39.200000000000003        2.4118145926450736     
   25.600000000000001        40.000000000000000        2.4141996253234956     
   25.600000000000001        40.800000000000004        2.4145581753174143     
   25.600000000000001        41.600000000000001        2.4154528605066954     
   25.600000000000001        42.400000000000006        2.4144422754963482     
   25.600000000000001        43.200000000000003        2.4126779972811678     
   25.600000000000001        44.000000000000000        2.4090716585542293     
   25.600000000000001        44.800000000000004        2.4024033901489150     
   25.600000000000001        45.600000000000001        2.3983950328552908     
   25.600000000000001        46.400000000000006        2.3872438147713733     
   25.600000000000001        47.200000000000003        2.3768306558576584     
   25.600000000000001        48.000000000000000        2.3662253644768572     
   25.600000000000001        48.800000000000004        2.3540554509564648     
   25.600000000000001        49.600000000000001        2.3414300525921523     
   25.600000000000001        50.400000000000006        2.3262957094593406     
   25.600000000000001        51.200000000000003        2.3102948681059554     
   25.600000000000001        52.000000000000000        2.2956530984670764     
   25.600000000000001        52.800000000000004        2.2803399671044993     
   25.600000000000001        53.600000000000001        2.2642087814831076     
   25.600000000000001        54.400000000000006        2.2496416959350847     
   25.600000000000001        55.200000000000003        2.2372607220097693     
   25.600000000000001        56.000000000000000        2.2251070187358768     
   25.600000000000001        56.800000000000004        2.2154139980538554     
   25.600000000000001        57.600000000000001        2.2094791923705803     
   25.600000000000001        58.400000000000006        2.2047227202244142     
   25.600000000000001        59.200000000000003        2.2035158082061326     
   25.600000000000001        60.000000000000000        2.2055376101802708     
   25.600000000000001        60.800000000000004        2.2106772972852924     
   25.600000000000001        61.600000000000001        2.2182882530427617     
   25.600000000000001        62.400000000000006        2.2284301659214538     
   25.600000000000001        63.200000000000003        2.2410545293541562     
   25.600000000000001        64.000000000000000        2.2536111375450156     
   25.600000000000001        64.799999999999997        2.2687053421335959     
   25.600000000000001        65.600000000000009        2.2829432801223914     
   25.600000000000001        66.400000000000006        2.2978039175316294     
   25.600000000000001        67.200000000000003        2.3117609148667517     
   25.600000000000001        68.000000000000000        2.3231676635993077     
   25.600000000000001        68.799999999999997        2.3350716742335105     
   25.600000000000001        69.600000000000009        2.3452773206619262     
   25.600000000000001        70.400000000000006        2.3506965793509016     
   25.600000000000001        71.200000000000003        2.3567594463986143     
   25.600000000000001        72.000000000000000        2.3596634059804757     
   25.600000000000001        72.799999999999997        2.3614190045844472     
   25.600000000000001        73.600000000000009        2.3595425230436367     
   25.600000000000001        74.400000000000006        2.3599640029416564     
   25.600000000000001        75.200000000000003        2.3572016066814432     
   25.600000000000001        76.000000000000000        2.3552985045125490     
   25.600000000000001        76.800000000000011        2.3523945102847059     
   25.600000000000001        77.600000000000009        2.3503822994499322     
   25.600000000000001        78.400000000000006        2.3488671637808696     
   25.600000000000001        79.200000000000003        2.3490897567521425     
   25.600000000000001        80.000000000000000        2.3510356957953267     
   25.600000000000001        80.800000000000011        2.3525452581761024     
   25.600000000000001        81.600000000000009        2.3575292150314477     
   25.600000000000001        82.400000000000006        2.3616430159650865     
   25.600000000000001        83.200000000000003        2.3680873978841821     
   25.600000000000001        84.000000000000000        2.3762981566043520     
   25.600000000000001        84.800000000000011        2.3822828837950998     
   25.600000000000001        85.600000000000009        2.3928817951699433     
   25.600000000000001        86.400000000000006        2.4031896093681429     
   25.600000000000001        87.200000000000003        2.4117255583896204     
   25.600000000000001        88.000000000000000        2.4214358881365601     
   25.600000000000001        88.800000000000011        2.4282493990865452     
   25.600000000000001        89.600000000000009        2.4321209498496645     
   25.600000000000001        90.400000000000006        2.4367874645793317     
   25.600000000000001        91.200000000000003        2.4401163936539327     
   25.600000000000001        92.000000000000000        2.4409003978107942     
   25.600000000000001        92.800000000000011        2.4389387690134434     
   25.600000000000001        93.600000000000009        2.4363705033902732     
   25.600000000000001        94.400000000000006        2.4324261633503110     
   25.600000000000001        95.200000000000003        2.4257282106859317     
   25.600000000000001        96.000000000000000        2.4205134712783809     
   25.600000000000001        96.800000000000011        2.4097945429245060     
   25.600000000000001        97.600000000000009        2.4015611984890608     
   25.600000000000001        98.400000000000006        2.3928018090564365     
   25.600000000000001        99.200000000000003        2.3858208196675030     
   25.600000000000001        100.00000000000000        2.3764987056729896     
   25.600000000000001        100.80000000000001        2.3698075147817730     
   25.600000000000001        101.60000000000001        2.3630131676946160     
   25.600000000000001        102.40000000000001        2.3578322641038674     

   26.400000000000002       0.80000000000000004        2.3512729813483473     
   26.400000000000002        1.6000000000000001        2.3504843960458297     
   26.400000000000002        2.4000000000000004        2.3504688828051012     
   26.400000000000002        3.2000000000000002        2.3501566677442085     
   26.400000000000002        4.0000000000000000        2.3497015928373699     
   26.400000000000002        4.8000000000000007        2.3517882529608998     
   26.400000000000002        5.6000000000000005        2.3523501573262333     
   26.400000000000002        6.4000000000000004        2.3546849971967210     
   26.400000000000002        7.2000000000000002        2.3561017348398341     
   26.400000000000002        8.0000000000000000        2.3579061739259606     
   26.400000000000002        8.8000000000000007        2.3597109801854104     
   26.400000000000002        9.6000000000000014        2.3600119544704294     
   26.400000000000002        10.400000000000000        2.3591493052992658     
   26.400000000000002        11.200000000000001        2.3595360695850220     
   26.400000000000002        12.000000000000000        2.3570373008415149     
   26.400000000000002        12.800000000000001        2.3554180808302747     
   26.400000000000002        13.600000000000001        2.3528610687319458     
   26.400000000000002        14.400000000000000        2.3492391547708591     
   26.400000000000002        15.200000000000001        2.3450362020482167     
   26.400000000000002        16.000000000000000        2.3399062624791926     
   26.400000000000002        16.800000000000001        2.3357603024428397     
   26.400000000000002        17.600000000000001        2.3315082032088150     
   26.400000000000002        18.400000000000002        2.3271989087431777     
   26.400000000000002        19.200000000000003        2.3234163294669687     
   26.400000000000002        20.000000000000000        2.3184576874455134     
   26.400000000000002        20.800000000000001        2.3149991409337658     
   26.400000000000002        21.600000000000001        2.3123811436398172     
   26.400000000000002        22.400000000000002        2.3104874144055954     
   26.400000000000002        23.200000000000003        2.3100915980305801     
   26.400000000000002        24.000000000000000        2.3087124342774499     
   26.400000000000002        24.800000000000001        2.3095485175047212     
   26.400000000000002        25.600000000000001        2.3113146125522768     
   26.400000000000002        26.400000000000002        2.3138921689535321     
   26.400000000000002        27.200000000000003        2.3173798159874304     
   26.400000000000002        28.000000000000000        2.3216027909782926     
   26.400000000000002        28.800000000000001        2.3273046191466933     
   26.400000000000002        29.600000000000001        2.3337906810483053     
   26.400000000000002        30.400000000000002        2.3412291008593855     
   26.400000000000002        31.200000000000003        2.3491684235280195     
   26.400000000000002        32.000000000000000        2.3565785494104978     
   26.400000000000002        32.800000000000004        2.3650859003512874     
   26.400000000000002        33.600000000000001        2.3727208675700040     
   26.400000000000002        34.399999999999999        2.3817981434102915     
   26.400000000000002        35.200000000000003        2.3902094119101918     
   26.400000000000002        36.000000000000000        2.3983022867665649     
   26.400000000000002        36.800000000000004        2.4035982467546475     
   26.400000000000002        37.600000000000001        2.4118846497079640     
   26.400000000000002        38.400000000000006        2.4178751146773574     
   26.400000000000002        39.200000000000003        2.4229352337065380     
   26.400000000000002        40.000000000000000        2.4252464353646799     
   26.400000000000002        40.800000000000004        2.4269987285250245     
   26.400000000000002        41.600000000000001        2.4277941557964735     
   26.400000000000002        42.400000000000006        2.4268012543005613     
   26.400000000000002        43.200000000000003        2.4223471037754742     
   26.400000000000002        44.000000000000000        2.4201086200921185     
   26.400000000000002        44.800000000000004        2.4141318568754317     
   26.400000000000002        45.600000000000001        2.4060455329945842     
   26.400000000000002        46.400000000000006        2.3963869254640553     
   26.400000000000002        47.200000000000003        2.3850625690016543     
   26.400000000000002        48.000000000000000        2.3715594934086544     
   26.400000000000002        48.800000000000004        2.3587562351026525     
   26.400000000000002        49.600000000000001        2.3441132726206551     
   26.400000000000002        50.400000000000006        2.3276912699666346     
   26.400000000000002        51.200000000000003        2.3107966315438531     
   26.400000000000002        52.000000000000000        2.2938515768121683     
   26.400000000000002        52.800000000000004        2.2771559318985419     
   26.400000000000002        53.600000000000001        2.2601146744667497     
   26.400000000000002        54.400000000000006        2.2455022331169712     
   26.400000000000002        55.200000000000003        2.2305343081321500     
   26.400000000000002        56.000000000000000        2.2187088304025924     
   26.400000000000002        56.800000000000004        2.2081862368385048     
   26.400000000000002        57.600000000000001        2.1992294233782310     
   26.400000000000002        58.400000000000006        2.1956461345851643     
   26.400000000000002        59.200000000000003        2.1937449393926367     
   26.400000000000002        60.000000000000000        2.1965460566529744     
   26.400000000000002        60.800000000000004        2.2015614309047402     
   26.400000000000002        61.600000000000001        2.2093569650835168     
   26.400000000000002        62.400000000000006        2.2196439775232935     
   26.400000000000002        63.200000000000003        2.2321819272065895     
   26.400000000000002        64.000000000000000        2.2466293225047296     
   26.400000000000002        64.799999999999997        2.2623700454545697     
   26.400000000000002        65.600000000000009        2.2778812783048195     
   26.400000000000002        66.400000000000006        2.2938646794045066     
   26.400000000000002        67.200000000000003        2.3077753190598282     
   26.400000000000002        68.000000000000000        2.3212863605956198     
   26.400000000000002        68.799999999999997        2.3321673243270498     
   26.400000000000002        69.600000000000009        2.3422371783737681     
   26.400000000000002        70.400000000000006        2.3500162718446274     
   26.400000000000002        71.200000000000003        2.3541632338808389     
   26.400000000000002        72.000000000000000        2.3575376041991105     
   26.400000000000002        72.799999999999997        2.3581875628355027     
   26.400000000000002        73.600000000000009        2.3577853135573013     
   26.400000000000002        74.400000000000006        2.3555349091637177     
   26.400000000000002        75.200000000000003        2.3534710161041641     
   26.400000000000002        76.000000000000000        2.3496805268585921     
   26.400000000000002        76.800000000000011        2.3473522878553919     
   26.400000000000002        77.600000000000009        2.3438444781278802     
   26.400000000000002        78.400000000000006        2.3416212791348499     
   26.400000000000002        79.200000000000003        2.3414203306912960     
   26.400000000000002        80.000000000000000        2.3401064329031924     
   26.400000000000002        80.800000000000011        2.3435126259619325     
   26.400000000000002        81.600000000000009        2.3465503844543414     
   26.400000000000002        82.400000000000006        2.3507741272943896     
   26.400000000000002        83.200000000000003        2.3575785662080957     
   26.400000000000002        84.000000000000000        2.3649209794427262     
   26.400000000000002        84.800000000000011        2.3734629062885184     
   26.400000000000002        85.600000000000009        2.3830032004024475     
   26.400000000000002        86.400000000000006        2.3912440214862083     
   26.400000000000002        87.200000000000003        2.3996112876230820     
   26.400000000000002        88.000000000000000        2.4089407702341616     
   26.400000000000002        88.800000000000011        2.4160099357002816     
   26.400000000000002        89.600000000000009        2.4212673297167360     
   26.400000000000002        90.400000000000006        2.4248958907226772     
   26.400000000000002        91.200000000000003        2.4282536505628696     
   26.400000000000002        92.000000000000000        2.4290296858196028     
   26.400000000000002        92.800000000000011        2.4278495263985311     
   26.400000000000002        93.600000000000009        2.4254032154489877     
   26.400000000000002        94.400000000000006        2.4216961946718194     
   26.400000000000002        95.200000000000003        2.4154972559017094     
   26.400000000000002        96.000000000000000        2.4085717047509902     
   26.400000000000002        96.800000000000011        2.4013630350861361     
   26.400000000000002        97.600000000000009        2.3935750890339320     
   26.400000000000002        98.400000000000006        2.3855700466447467     
   26.400000000000002        99.200000000000003        2.3777144926844636     
   26.400000000000002        100.00000000000000        2.3715485113442347     
   26.400000000000002        100.80000000000001        2.3628593640728002     
   26.400000000000002        101.60000000000001        2.3608201395726054     
   26.400000000000002        102.40000000000001        2.3550746666063009     

   27.200000000000003       0.80000000000000004        2.3503631159108500     
   27.200000000000003        1.6000000000000001        2.3493076564187159     
   27.200000000000003        2.4000000000000004        2.3492736230880316     
   27.200000000000003        3.2000000000000002        2.3484573442082297     
   27.200000000000003        4.0000000000000000        2.3495260850950905     
   27.200000000000003        4.8000000000000007        2.3526028395286915     
   27.200000000000003        5.6000000000000005        2.3529292356098797     
   27.200000000000003        6.4000000000000004        2.3562576269606184     
   27.200000000000003        7.2000000000000002        2.3580633078590951     
   27.200000000000003        8.0000000000000000        2.3589751192525199     
   27.200000000000003        8.8000000000000007        2.3598576905965163     
   27.200000000000003        9.6000000000000014        2.3625406466225938     
   27.200000000000003        10.400000000000000        2.3630824363912595     
   27.200000000000003        11.200000000000001        2.3614636464456815     
   27.200000000000003        12.000000000000000        2.3631904130699493     
   27.200000000000003        12.800000000000001        2.3605098909175735     
   27.200000000000003        13.600000000000001        2.3590511085719954     
   27.200000000000003        14.400000000000000        2.3565600213053175     
   27.200000000000003        15.200000000000001        2.3533412137406731     
   27.200000000000003        16.000000000000000        2.3489799698237133     
   27.200000000000003        16.800000000000001        2.3449722579359475     
   27.200000000000003        17.600000000000001        2.3414433823169891     
   27.200000000000003        18.400000000000002        2.3367676589898716     
   27.200000000000003        19.200000000000003        2.3309541585048676     
   27.200000000000003        20.000000000000000        2.3286896189325690     
   27.200000000000003        20.800000000000001        2.3238684006437142     
   27.200000000000003        21.600000000000001        2.3181852868925374     
   27.200000000000003        22.400000000000002        2.3166631577421679     
   27.200000000000003        23.200000000000003        2.3140395090716410     
   27.200000000000003        24.000000000000000        2.3115687907265436     
   27.200000000000003        24.800000000000001        2.3107725010873379     
   27.200000000000003        25.600000000000001        2.3115662652961864     
   27.200000000000003        26.400000000000002        2.3117400733283708     
   27.200000000000003        27.200000000000003        2.3138975068147047     
   27.200000000000003        28.000000000000000        2.3175326644089544     
   27.200000000000003        28.800000000000001        2.3225630372608377     
   27.200000000000003        29.600000000000001        2.3285549000597348     
   27.200000000000003        30.400000000000002        2.3354064333209070     
   27.200000000000003        31.200000000000003        2.3439863359500781     
   27.200000000000003        32.000000000000000        2.3529630212162735     
   27.200000000000003        32.800000000000004        2.3628235191088178     
   27.200000000000003        33.600000000000001        2.3727348501207222     
   27.200000000000003        34.399999999999999        2.3827472697153667     
   27.200000000000003        35.200000000000003        2.3922690004177998     
   27.200000000000003        36.000000000000000        2.4040131585431737     
   27.200000000000003        36.800000000000004        2.4119913479051003     
   27.200000000000003        37.600000000000001        2.4201481482531291     
   27.200000000000003        38.400000000000006        2.4268399631423834     
   27.200000000000003        39.200000000000003        2.4324190347458283     
   27.200000000000003        40.000000000000000        2.4365481754198641     
   27.200000000000003        40.800000000000004        2.4380585050970454     
   27.200000000000003        41.600000000000001        2.4391013161602348     
   27.200000000000003        42.400000000000006        2.4382812514293355     
   27.200000000000003        43.200000000000003        2.4353706537926665     
   27.200000000000003        44.000000000000000        2.4308624700995551     
   27.200000000000003        44.800000000000004        2.4249330556805533     
   27.200000000000003        45.600000000000001        2.4153687907617516     
   27.200000000000003        46.400000000000006        2.4059242915523447     
   27.200000000000003        47.200000000000003        2.3943437386484190     
   27.200000000000003        48.000000000000000        2.3802525522238418     
   27.200000000000003        48.800000000000004        2.3645525149196147     
   27.200000000000003        49.600000000000001        2.3479445215555064     
   27.200000000000003        50.400000000000006        2.3304284437305887     
   27.200000000000003        51.200000000000003        2.3125555510854903     
   27.200000000000003        52.000000000000000        2.2947862784326256     
   27.200000000000003        52.800000000000004        2.2765855189239215     
   27.200000000000003        53.600000000000001        2.2600138693799403     
   27.200000000000003        54.400000000000006        2.2423681129289874     
   27.200000000000003        55.200000000000003        2.2274484737257407     
   27.200000000000003        56.000000000000000        2.2151685432259134     
   27.200000000000003        56.800000000000004        2.2031321047349701     
   27.200000000000003        57.600000000000001        2.1950886592439063     
   27.200000000000003        58.400000000000006        2.1901620012193255     
   27.200000000000003        59.200000000000003        2.1878044083340362     
   27.200000000000003        60.000000000000000        2.1897502047303345     
   27.200000000000003        60.800000000000004        2.1946084088233060     
   27.200000000000003        61.600000000000001        2.2025566604150351     
   27.200000000000003        62.400000000000006        2.2130259652714166     
   27.200000000000003        63.200000000000003        2.2255366601875002     
   27.200000000000003        64.000000000000000        2.2401452595451343     
   27.200000000000003        64.799999999999997        2.2563689674994944     
   27.200000000000003        65.600000000000009        2.2723790889454465     
   27.200000000000003        66.400000000000006        2.2877892909584392     
   27.200000000000003        67.200000000000003        2.3034868175130101     
   27.200000000000003        68.000000000000000        2.3167784112833574     
   27.200000000000003        68.799999999999997        2.3288097176198574     
   27.200000000000003        69.600000000000009        2.3376602995482281     
   27.200000000000003        70.400000000000006        2.3468773280300810     
   27.200000000000003        71.200000000000003        2.3518235579471183     
   27.200000000000003        72.000000000000000        2.3543354724925161     
   27.200000000000003        72.799999999999997        2.3556022098451970     
   27.200000000000003        73.600000000000009        2.3535324358006617     
   27.200000000000003        74.400000000000006        2.3551475337515524     
   27.200000000000003        75.200000000000003        2.3475362974398215     
   27.200000000000003        76.000000000000000        2.3440711295878542     
   27.200000000000003        76.800000000000011        2.3402960502803176     
   27.200000000000003        77.600000000000009        2.3371070607656903     
   27.200000000000003        78.400000000000006        2.3335499286024652     
   27.200000000000003        79.200000000000003        2.3321371843467338     
   27.200000000000003        80.000000000000000        2.3318977903758391     
   27.200000000000003        80.800000000000011        2.3329937817563158     
   27.200000000000003        81.600000000000009        2.3352998765615602     
   27.200000000000003        82.400000000000006        2.3403882950673442     
   27.200000000000003        83.200000000000003        2.3460993821893377     
   27.200000000000003        84.000000000000000        2.3530790928300527     
   27.200000000000003        84.800000000000011        2.3615657991621672     
   27.200000000000003        85.600000000000009        2.3708364239484072     
   27.200000000000003        86.400000000000006        2.3805834586914267     
   27.200000000000003        87.200000000000003        2.3872490447990145     
   27.200000000000003        88.000000000000000        2.3965441881828689     
   27.200000000000003        88.800000000000011        2.4033451367903584     
   27.200000000000003        89.600000000000009        2.4092850245232609     
   27.200000000000003        90.400000000000006        2.4131655482592742     
   27.200000000000003        91.200000000000003        2.4157951333193539     
   27.200000000000003        92.000000000000000        2.4171173660045109     
   27.200000000000003        92.800000000000011        2.4165060807993046     
   27.200000000000003        93.600000000000009        2.4131200980551273     
   27.200000000000003        94.400000000000006        2.4102419035741756     
   27.200000000000003        95.200000000000003        2.4050625477858238     
   27.200000000000003        96.000000000000000        2.3993129543772627     
   27.200000000000003        96.800000000000011        2.3926936567264074     
   27.200000000000003        97.600000000000009        2.3858218657103905     
   27.200000000000003        98.400000000000006        2.3788098750795275     
   27.200000000000003        99.200000000000003        2.3719205098137599     
   27.200000000000003        100.00000000000000        2.3664041270256413     
   27.200000000000003        100.80000000000001        2.3603564319942509     
   27.200000000000003        101.60000000000001        2.3561170262239943     
   27.200000000000003        102.40000000000001        2.3525251641153071     

   28.000000000000000       0.80000000000000004        2.3487366091591055     
   28.000000000000000        1.6000000000000001        2.3483042073248441     
   28.000000000000000        2.4000000000000004        2.3482622551985481     
   28.000000000000000        3.2000000000000002        2.3503320637690237     
   28.000000000000000        4.0000000000000000        2.3498776391837359     
   28.000000000000000        4.8000000000000007        2.3523532839784367     
   28.000000000000000        5.6000000000000005        2.3545025263206640     
   28.000000000000000        6.4000000000000004        2.3565102701955754     
   28.000000000000000        7.2000000000000002        2.3586918859441672     
   28.000000000000000        8.0000000000000000        2.3591954806114424     
   28.000000000000000        8.8000000000000007        2.3628519855673229     
   28.000000000000000        9.6000000000000014        2.3640625734704441     
   28.000000000000000        10.400000000000000        2.3645128852804844     
   28.000000000000000        11.200000000000001        2.3651678713271682     
   28.000000000000000        12.000000000000000        2.3649196598964650     
   28.000000000000000        12.800000000000001        2.3652833021684336     
   28.000000000000000        13.600000000000001        2.3635915111436088     
   28.000000000000000        14.400000000000000        2.3625329855568049     
   28.000000000000000        15.200000000000001        2.3597378240257312     
   28.000000000000000        16.000000000000000        2.3576134046439736     
   28.000000000000000        16.800000000000001        2.3533344634500568     
   28.000000000000000        17.600000000000001        2.3492374492204546     
   28.000000000000000        18.400000000000002        2.3448205279538317     
   28.000000000000000        19.200000000000003        2.3396180418457546     
   28.000000000000000        20.000000000000000        2.3351775554760712     
   28.000000000000000        20.800000000000001        2.3290370611793416     
   28.000000000000000        21.600000000000001        2.3243467912821996     
   28.000000000000000        22.400000000000002        2.3194451994775731     
   28.000000000000000        23.200000000000003        2.3143785061583491     
   28.000000000000000        24.000000000000000        2.3116626457366123     
   28.000000000000000        24.800000000000001        2.3092876560643294     
   28.000000000000000        25.600000000000001        2.3071141382149549     
   28.000000000000000        26.400000000000002        2.3079800880097578     
   28.000000000000000        27.200000000000003        2.3078413690670669     
   28.000000000000000        28.000000000000000        2.3111279088617982     
   28.000000000000000        28.800000000000001        2.3148831037220630     
   28.000000000000000        29.600000000000001        2.3208668104910744     
   28.000000000000000        30.400000000000002        2.3283093909894990     
   28.000000000000000        31.200000000000003        2.3372759351964896     
   28.000000000000000        32.000000000000000        2.3476442396388455     
   28.000000000000000        32.800000000000004        2.3590618107204593     
   28.000000000000000        33.600000000000001        2.3711236489025538     
   28.000000000000000        34.399999999999999        2.3817377596130207     
   28.000000000000000        35.200000000000003        2.3944005502634100     
   28.000000000000000        36.000000000000000        2.4068341592511659     
   28.000000000000000        36.800000000000004        2.4177510719229645     
   28.000000000000000        37.600000000000001        2.4269916367283497     
   28.000000000000000        38.400000000000006        2.4353917000840406     
   28.000000000000000        39.200000000000003        2.4418374796015465     
   28.000000000000000        40.000000000000000        2.4467423041686480     
   28.000000000000000        40.800000000000004        2.4489860790681499     
   28.000000000000000        41.600000000000001        2.4499009465916957     
   28.000000000000000        42.400000000000006        2.4488140657094082     
   28.000000000000000        43.200000000000003        2.4455692611969311     
   28.000000000000000        44.000000000000000        2.4404761753790720     
   28.000000000000000        44.800000000000004        2.4342871301532578     
   28.000000000000000        45.600000000000001        2.4263087493482618     
   28.000000000000000        46.400000000000006        2.4148640600519031     
   28.000000000000000        47.200000000000003        2.4021456005439124     
   28.000000000000000        48.000000000000000        2.3869331424580911     
   28.000000000000000        48.800000000000004        2.3711299239998924     
   28.000000000000000        49.600000000000001        2.3532906508111906     
   28.000000000000000        50.400000000000006        2.3353288605138567     
   28.000000000000000        51.200000000000003        2.3170273086338149     
   28.000000000000000        52.000000000000000        2.2984653560117279     
   28.000000000000000        52.800000000000004        2.2790426515196121     
   28.000000000000000        53.600000000000001        2.2606010924024336     
   28.000000000000000        54.400000000000006        2.2432001864613729     
   28.000000000000000        55.200000000000003        2.2270379595148362     
   28.000000000000000        56.000000000000000        2.2135068477023792     
   28.000000000000000        56.800000000000004        2.2020265804600156     
   28.000000000000000        57.600000000000001        2.1925457778860320     
   28.000000000000000        58.400000000000006        2.1869296117933117     
   28.000000000000000        59.200000000000003        2.1845276932746538     
   28.000000000000000        60.000000000000000        2.1854098795532946     
   28.000000000000000        60.800000000000004        2.1895571740109272     
   28.000000000000000        61.600000000000001        2.1976799026367129     
   28.000000000000000        62.400000000000006        2.2077217085595082     
   28.000000000000000        63.200000000000003        2.2197326051266750     
   28.000000000000000        64.000000000000000        2.2345841433591076     
   28.000000000000000        64.799999999999997        2.2506559859508593     
   28.000000000000000        65.600000000000009        2.2666573957989953     
   28.000000000000000        66.400000000000006        2.2829348970157870     
   28.000000000000000        67.200000000000003        2.2978936984004577     
   28.000000000000000        68.000000000000000        2.3122490920189307     
   28.000000000000000        68.799999999999997        2.3245284112441267     
   28.000000000000000        69.600000000000009        2.3344643948081796     
   28.000000000000000        70.400000000000006        2.3424477376735573     
   28.000000000000000        71.200000000000003        2.3476749424026337     
   28.000000000000000        72.000000000000000        2.3501288447244693     
   28.000000000000000        72.799999999999997        2.3508893548818319     
   28.000000000000000        73.600000000000009        2.3490914589650780     
   28.000000000000000        74.400000000000006        2.3457553326237219     
   28.000000000000000        75.200000000000003        2.3424273408803127     
   28.000000000000000        76.000000000000000        2.3378855686188720     
   28.000000000000000        76.800000000000011        2.3329013881163996     
   28.000000000000000        77.600000000000009        2.3276400912837434     
   28.000000000000000        78.400000000000006        2.3240553221270175     
   28.000000000000000        79.200000000000003        2.3219629586441277     
   28.000000000000000        80.000000000000000        2.3209400734936714     
   28.000000000000000        80.800000000000011        2.3216713603922781     
   28.000000000000000        81.600000000000009        2.3239985233733109     
   28.000000000000000        82.400000000000006        2.3282770645278070     
   28.000000000000000        83.200000000000003        2.3335869477773166     
   28.000000000000000        84.000000000000000        2.3410990248973222     
   28.000000000000000        84.800000000000011        2.3494527699743033     
   28.000000000000000        85.600000000000009        2.3573738640443360     
   28.000000000000000        86.400000000000006        2.3656435388810322     
   28.000000000000000        87.200000000000003        2.3754771809076298     
   28.000000000000000        88.000000000000000        2.3840505573132020     
   28.000000000000000        88.800000000000011        2.3913008018537969     
   28.000000000000000        89.600000000000009        2.3974774285694442     
   28.000000000000000        90.400000000000006        2.4009211285664462     
   28.000000000000000        91.200000000000003        2.4049590687886018     
   28.000000000000000        92.000000000000000        2.4050783120214438     
   28.000000000000000        92.800000000000011        2.4046712140648845     
   28.000000000000000        93.600000000000009        2.4032869485377546     
   28.000000000000000        94.400000000000006        2.4006134014722993     
   28.000000000000000        95.200000000000003        2.3948735050409113     
   28.000000000000000        96.000000000000000        2.3897810615735708     
   28.000000000000000        96.800000000000011        2.3837780559941883     
   28.000000000000000        97.600000000000009        2.3771134116247112     
   28.000000000000000        98.400000000000006        2.3713419730705261     
   28.000000000000000        99.200000000000003        2.3663654778250427     
   28.000000000000000        100.00000000000000        2.3613281153857173     
   28.000000000000000        100.80000000000001        2.3571785283784576     
   28.000000000000000        101.60000000000001        2.3534696748480264     
   28.000000000000000        102.40000000000001        2.3501585863418906     

   28.800000000000001       0.80000000000000004        2.3474994006008441     
   28.800000000000001        1.6000000000000001        2.3476770346094269     
   28.800000000000001        2.4000000000000004        2.3482325487503148     
   28.800000000000001        3.2000000000000002        2.3490011539146720     
   28.800000000000001        4.0000000000000000        2.3522156512385251     
   28.800000000000001        4.8000000000000007        2.3524125841906600     
   28.800000000000001        5.6000000000000005        2.3549507323017558     
   28.800000000000001        6.4000000000000004        2.3567010662128451     
   28.800000000000001        7.2000000000000002        2.3591484159315734     
   28.800000000000001        8.0000000000000000        2.3600707611948368     
   28.800000000000001        8.8000000000000007        2.3632714098665444     
   28.800000000000001        9.6000000000000014        2.3643647497804983     
   28.800000000000001        10.400000000000000        2.3656719987910484     
   28.800000000000001        11.200000000000001        2.3664370643181454     
   28.800000000000001        12.000000000000000        2.3672461093742005     
   28.800000000000001        12.800000000000001        2.3671960760515964     
   28.800000000000001        13.600000000000001        2.3665687699064262     
   28.800000000000001        14.400000000000000        2.3661329413830416     
   28.800000000000001        15.200000000000001        2.3640177036071179     
   28.800000000000001        16.000000000000000        2.3619066237420809     
   28.800000000000001        16.800000000000001        2.3589073928526858     
   28.800000000000001        17.600000000000001        2.3546769932712479     
   28.800000000000001        18.400000000000002        2.3498926833416292     
   28.800000000000001        19.200000000000003        2.3452552546980865     
   28.800000000000001        20.000000000000000        2.3389007154162784     
   28.800000000000001        20.800000000000001        2.3320223590647733     
   28.800000000000001        21.600000000000001        2.3261514790683044     
   28.800000000000001        22.400000000000002        2.3197210090202041     
   28.800000000000001        23.200000000000003        2.3138635912326007     
   28.800000000000001        24.000000000000000        2.3087644809935153     
   28.800000000000001        24.800000000000001        2.3044864193146828     
   28.800000000000001        25.600000000000001        2.3005722129028334     
   28.800000000000001        26.400000000000002        2.2989764258092076     
   28.800000000000001        27.200000000000003        2.2991753828458799     
   28.800000000000001        28.000000000000000        2.3011114945359887     
   28.800000000000001        28.800000000000001        2.3052397642002442     
   28.800000000000001        29.600000000000001        2.3095496629827101     
   28.800000000000001        30.400000000000002        2.3189027376121305     
   28.800000000000001        31.200000000000003        2.3287042872246118     
   28.800000000000001        32.000000000000000        2.3406081497558371     
   28.800000000000001        32.800000000000004        2.3533670036169863     
   28.800000000000001        33.600000000000001        2.3670442823166566     
   28.800000000000001        34.399999999999999        2.3805481450580226     
   28.800000000000001        35.200000000000003        2.3960500939009477     
   28.800000000000001        36.000000000000000        2.4089609925077857     
   28.800000000000001        36.800000000000004        2.4217436485365718     
   28.800000000000001        37.600000000000001        2.4334077137570804     
   28.800000000000001        38.400000000000006        2.4430107358842155     
   28.800000000000001        39.200000000000003        2.4509608413012032     
   28.800000000000001        40.000000000000000        2.4573942004799636     
   28.800000000000001        40.800000000000004        2.4613189042087402     
   28.800000000000001        41.600000000000001        2.4623530754379708     
   28.800000000000001        42.400000000000006        2.4601130027105484     
   28.800000000000001        43.200000000000003        2.4571914982315262     
   28.800000000000001        44.000000000000000        2.4523315422338876     
   28.800000000000001        44.800000000000004        2.4440077738461725     
   28.800000000000001        45.600000000000001        2.4366005203661030     
   28.800000000000001        46.400000000000006        2.4230918444181389     
   28.800000000000001        47.200000000000003        2.4116255917805010     
   28.800000000000001        48.000000000000000        2.3956907659360445     
   28.800000000000001        48.800000000000004        2.3787549785417017     
   28.800000000000001        49.600000000000001        2.3601070198705623     
   28.800000000000001        50.400000000000006        2.3419318286615320     
   28.800000000000001        51.200000000000003        2.3230081562719160     
   28.800000000000001        52.000000000000000        2.3034379616342293     
   28.800000000000001        52.800000000000004        2.2834862385629719     
   28.800000000000001        53.600000000000001        2.2643299615750592     
   28.800000000000001        54.400000000000006        2.2454081452287955     
   28.800000000000001        55.200000000000003        2.2301058142832368     
   28.800000000000001        56.000000000000000        2.2153708686816720     
   28.800000000000001        56.800000000000004        2.2027758836848577     
   28.800000000000001        57.600000000000001        2.1931316005614052     
   28.800000000000001        58.400000000000006        2.1854549779773627     
   28.800000000000001        59.200000000000003        2.1828043075547803     
   28.800000000000001        60.000000000000000        2.1829783500787543     
   28.800000000000001        60.800000000000004        2.1874437110922789     
   28.800000000000001        61.600000000000001        2.1943223958565232     
   28.800000000000001        62.400000000000006        2.2016182971877232     
   28.800000000000001        63.200000000000003        2.2154186412822723     
   28.800000000000001        64.000000000000000        2.2290810071638201     
   28.800000000000001        64.799999999999997        2.2443043901120356     
   28.800000000000001        65.600000000000009        2.2608570085155093     
   28.800000000000001        66.400000000000006        2.2762570033265166     
   28.800000000000001        67.200000000000003        2.2924806837455813     
   28.800000000000001        68.000000000000000        2.3068727078690472     
   28.800000000000001        68.799999999999997        2.3190438697262503     
   28.800000000000001        69.600000000000009        2.3293574721668748     
   28.800000000000001        70.400000000000006        2.3380432295605811     
   28.800000000000001        71.200000000000003        2.3415947843328779     
   28.800000000000001        72.000000000000000        2.3449596911144801     
   28.800000000000001        72.799999999999997        2.3444449050811587     
   28.800000000000001        73.600000000000009        2.3434059659084605     
   28.800000000000001        74.400000000000006        2.3406438724543017     
   28.800000000000001        75.200000000000003        2.3346907699198693     
   28.800000000000001        76.000000000000000        2.3290873787360806     
   28.800000000000001        76.800000000000011        2.3245437311368740     
   28.800000000000001        77.600000000000009        2.3179735735970968     
   28.800000000000001        78.400000000000006        2.3136456272638668     
   28.800000000000001        79.200000000000003        2.3104927929871493     
   28.800000000000001        80.000000000000000        2.3086915312070140     
   28.800000000000001        80.800000000000011        2.3096277640518026     
   28.800000000000001        81.600000000000009        2.3113877136533376     
   28.800000000000001        82.400000000000006        2.3182675422386896     
   28.800000000000001        83.200000000000003        2.3211506607002663     
   28.800000000000001        84.000000000000000        2.3268868276543824     
   28.800000000000001        84.800000000000011        2.3364458072328209     
   28.800000000000001        85.600000000000009        2.3453972321769001     
   28.800000000000001        86.400000000000006        2.3539284968725962     
   28.800000000000001        87.200000000000003        2.3626236756353416     
   28.800000000000001        88.000000000000000        2.3713606335002391     
   28.800000000000001        88.800000000000011        2.3773380789529543     
   28.800000000000001        89.600000000000009        2.3845943721479590     
   28.800000000000001        90.400000000000006        2.3891012543427577     
   28.800000000000001        91.200000000000003        2.3920178980912348     
   28.800000000000001        92.000000000000000        2.3933447292909276     
   28.800000000000001        92.800000000000011        2.3933050613835922     
   28.800000000000001        93.600000000000009        2.3914736432492405     
   28.800000000000001        94.400000000000006        2.3890256005143709     
   28.800000000000001        95.200000000000003        2.3852785316112581     
   28.800000000000001        96.000000000000000        2.3805816346530624     
   28.800000000000001        96.800000000000011        2.3756505393610925     
   28.800000000000001        97.600000000000009        2.3706080632191733     
   28.800000000000001        98.400000000000006        2.3656669074176446     
   28.800000000000001        99.200000000000003        2.3609120017556990     
   28.800000000000001        100.00000000000000        2.3570548554414579     
   28.800000000000001        100.80000000000001        2.3534004541321090     
   28.800000000000001        101.60000000000001        2.3512789563511127     
   28.800000000000001        102.40000000000001        2.3484083576825077     

   29.600000000000001       0.80000000000000004        2.3471691633942497     
   29.600000000000001        1.6000000000000001        2.3475448085988360     
   29.600000000000001        2.4000000000000004        2.3486114802311953     
   29.600000000000001        3.2000000000000002        2.3499752904610989     
   29.600000000000001        4.0000000000000000        2.3513128289473944     
   29.600000000000001        4.8000000000000007        2.3523598557466729     
   29.600000000000001        5.6000000000000005        2.3545530959453904     
   29.600000000000001        6.4000000000000004        2.3570864425234244     
   29.600000000000001        7.2000000000000002        2.3589601175898030     
   29.600000000000001        8.0000000000000000        2.3608987410894997     
   29.600000000000001        8.8000000000000007        2.3636378411838783     
   29.600000000000001        9.6000000000000014        2.3647849125448985     
   29.600000000000001        10.400000000000000        2.3658998799890010     
   29.600000000000001        11.200000000000001        2.3673408739065520     
   29.600000000000001        12.000000000000000        2.3684401011511818     
   29.600000000000001        12.800000000000001        2.3701828127618985     
   29.600000000000001        13.600000000000001        2.3681771154248570     
   29.600000000000001        14.400000000000000        2.3674456398624457     
   29.600000000000001        15.200000000000001        2.3662995011408290     
   29.600000000000001        16.000000000000000        2.3643880028322934     
   29.600000000000001        16.800000000000001        2.3614494033506914     
   29.600000000000001        17.600000000000001        2.3576912178849305     
   29.600000000000001        18.400000000000002        2.3525017875761201     
   29.600000000000001        19.200000000000003        2.3477332971197615     
   29.600000000000001        20.000000000000000        2.3405373447426574     
   29.600000000000001        20.800000000000001        2.3319440942197986     
   29.600000000000001        21.600000000000001        2.3268682014092761     
   29.600000000000001        22.400000000000002        2.3176214768350651     
   29.600000000000001        23.200000000000003        2.3092967270298024     
   29.600000000000001        24.000000000000000        2.3031484131260398     
   29.600000000000001        24.800000000000001        2.2976635553371079     
   29.600000000000001        25.600000000000001        2.2929624049265400     
   29.600000000000001        26.400000000000002        2.2897223048199131     
   29.600000000000001        27.200000000000003        2.2886211401483099     
   29.600000000000001        28.000000000000000        2.2896049883295904     
   29.600000000000001        28.800000000000001        2.2935400902956049     
   29.600000000000001        29.600000000000001        2.2993387976067376     
   29.600000000000001        30.400000000000002        2.3081529888565466     
   29.600000000000001        31.200000000000003        2.3187135760103730     
   29.600000000000001        32.000000000000000        2.3319476953233882     
   29.600000000000001        32.800000000000004        2.3456686506708100     
   29.600000000000001        33.600000000000001        2.3604433003689373     
   29.600000000000001        34.399999999999999        2.3773046351742835     
   29.600000000000001        35.200000000000003        2.3922993973841455     
   29.600000000000001        36.000000000000000        2.4087137592744199     
   29.600000000000001        36.800000000000004        2.4243612699575370     
   29.600000000000001        37.600000000000001        2.4374297044165623     
   29.600000000000001        38.400000000000006        2.4494556503225331     
   29.600000000000001        39.200000000000003        2.4605037512161516     
   29.600000000000001        40.000000000000000        2.4706310756919123     
   29.600000000000001        40.800000000000004        2.4796396441907018     
   29.600000000000001        41.600000000000001        2.4862147142890811     
   29.600000000000001        42.400000000000006        2.4893366071206540     
   29.600000000000001        43.200000000000003        2.4900581311696706     
   29.600000000000001        44.000000000000000        2.4899205294718429     
   29.600000000000001        44.800000000000004        2.4769819502250452     
   29.600000000000001        45.600000000000001        2.4536489263170034     
   29.600000000000001        46.400000000000006        2.4336327286620421     
   29.600000000000001        47.200000000000003        2.4194140956667618     
   29.600000000000001        48.000000000000000        2.4044172926967136     
   29.600000000000001        48.800000000000004        2.3869217121839554     
   29.600000000000001        49.600000000000001        2.3694628325726383     
   29.600000000000001        50.400000000000006        2.3494229150266177     
   29.600000000000001        51.200000000000003        2.3296805886541581     
   29.600000000000001        52.000000000000000        2.3094389182616473     
   29.600000000000001        52.800000000000004        2.2896098933750677     
   29.600000000000001        53.600000000000001        2.2701425766372165     
   29.600000000000001        54.400000000000006        2.2514711148066811     
   29.600000000000001        55.200000000000003        2.2344628047277033     
   29.600000000000001        56.000000000000000        2.2189749010700304     
   29.600000000000001        56.800000000000004        2.2059246718814562     
   29.600000000000001        57.600000000000001        2.1962965943946129     
   29.600000000000001        58.400000000000006        2.1882371021625535     
   29.600000000000001        59.200000000000003        2.1837240862560936     
   29.600000000000001        60.000000000000000        2.1826060338326485     
   29.600000000000001        60.800000000000004        2.1851482909403717     
   29.600000000000001        61.600000000000001        2.1909484772932921     
   29.600000000000001        62.400000000000006        2.1999650775557180     
   29.600000000000001        63.200000000000003        2.2110686351708648     
   29.600000000000001        64.000000000000000        2.2238422751549995     
   29.600000000000001        64.799999999999997        2.2390178919674582     
   29.600000000000001        65.600000000000009        2.2542245629189828     
   29.600000000000001        66.400000000000006        2.2709777598271068     
   29.600000000000001        67.200000000000003        2.2864146325463550     
   29.600000000000001        68.000000000000000        2.3000028007844144     
   29.600000000000001        68.799999999999997        2.3125166134231421     
   29.600000000000001        69.600000000000009        2.3226509144726570     
   29.600000000000001        70.400000000000006        2.3308235512495306     
   29.600000000000001        71.200000000000003        2.3361241819101122     
   29.600000000000001        72.000000000000000        2.3385199940330077     
   29.600000000000001        72.799999999999997        2.3384110450102238     
   29.600000000000001        73.600000000000009        2.3362423420182514     
   29.600000000000001        74.400000000000006        2.3315905063938489     
   29.600000000000001        75.200000000000003        2.3255770521399257     
   29.600000000000001        76.000000000000000        2.3197418212941172     
   29.600000000000001        76.800000000000011        2.3135376517461768     
   29.600000000000001        77.600000000000009        2.3073096111062990     
   29.600000000000001        78.400000000000006        2.3020487146900863     
   29.600000000000001        79.200000000000003        2.3009009029453251     
   29.600000000000001        80.000000000000000        2.2970608382999633     
   29.600000000000001        80.800000000000011        2.2967352471194258     
   29.600000000000001        81.600000000000009        2.2985369208641266     
   29.600000000000001        82.400000000000006        2.3027367620205599     
   29.600000000000001        83.200000000000003        2.3077882388496791     
   29.600000000000001        84.000000000000000        2.3148830417329100     
   29.600000000000001        84.800000000000011        2.3231896115070465     
   29.600000000000001        85.600000000000009        2.3328952380686543     
   29.600000000000001        86.400000000000006        2.3416934399511065     
   29.600000000000001        87.200000000000003        2.3501581642549310     
   29.600000000000001        88.000000000000000        2.3585496637026204     
   29.600000000000001        88.800000000000011        2.3661106845934148     
   29.600000000000001        89.600000000000009        2.3724329936112185     
   29.600000000000001        90.400000000000006        2.3778617985939197     
   29.600000000000001        91.200000000000003        2.3812270034080676     
   29.600000000000001        92.000000000000000        2.3831108191503141     
   29.600000000000001        92.800000000000011        2.3827459124590642     
   29.600000000000001        93.600000000000009        2.3818108952604242     
   29.600000000000001        94.400000000000006        2.3798651394810544     
   29.600000000000001        95.200000000000003        2.3765007156593847     
   29.600000000000001        96.000000000000000        2.3721408006109086     
   29.600000000000001        96.800000000000011        2.3681921335127645     
   29.600000000000001        97.600000000000009        2.3649751816741551     
   29.600000000000001        98.400000000000006        2.3603143306199903     
   29.600000000000001        99.200000000000003        2.3567262371993967     
   29.600000000000001        100.00000000000000        2.3538746430875186     
   29.600000000000001        100.80000000000001        2.3508968656315434     
   29.600000000000001        101.60000000000001        2.3486978476099321     
   29.600000000000001        102.40000000000001        2.3471964929553737     

   30.400000000000002       0.80000000000000004        2.3474631176929006     
   30.400000000000002        1.6000000000000001        2.3479116598783554     
   30.400000000000002        2.4000000000000004        2.3487092041623630     
   30.400000000000002        3.2000000000000002        2.3503405456063668     
   30.400000000000002        4.0000000000000000        2.3507417254142715     
   30.400000000000002        4.8000000000000007        2.3532789040818307     
   30.400000000000002        5.6000000000000005        2.3547954793168340     
   30.400000000000002        6.4000000000000004        2.3570305777452374     
   30.400000000000002        7.2000000000000002        2.3586523842693596     
   30.400000000000002        8.0000000000000000        2.3594209892547484     
   30.400000000000002        8.8000000000000007        2.3617349635412310     
   30.400000000000002        9.6000000000000014        2.3631686150232230     
   30.400000000000002        10.400000000000000        2.3650730617024269     
   30.400000000000002        11.200000000000001        2.3665753227357067     
   30.400000000000002        12.000000000000000        2.3679369306195599     
   30.400000000000002        12.800000000000001        2.3682410191263843     
   30.400000000000002        13.600000000000001        2.3681565407826368     
   30.400000000000002        14.400000000000000        2.3683409653466132     
   30.400000000000002        15.200000000000001        2.3670455582921979     
   30.400000000000002        16.000000000000000        2.3651266589397411     
   30.400000000000002        16.800000000000001        2.3619417660933455     
   30.400000000000002        17.600000000000001        2.3570079415824217     
   30.400000000000002        18.400000000000002        2.3533432040732496     
   30.400000000000002        19.200000000000003        2.3472956737870154     
   30.400000000000002        20.000000000000000        2.3396367426100344     
   30.400000000000002        20.800000000000001        2.3311275221052012     
   30.400000000000002        21.600000000000001        2.3220326376588423     
   30.400000000000002        22.400000000000002        2.3130884653374033     
   30.400000000000002        23.200000000000003        2.3042705075166388     
   30.400000000000002        24.000000000000000        2.2965774616938570     
   30.400000000000002        24.800000000000001        2.2889288753300323     
   30.400000000000002        25.600000000000001        2.2821006383572007     
   30.400000000000002        26.400000000000002        2.2797868091722240     
   30.400000000000002        27.200000000000003        2.2767402093583700     
   30.400000000000002        28.000000000000000        2.2782403322149700     
   30.400000000000002        28.800000000000001        2.2796970145513948     
   30.400000000000002        29.600000000000001        2.2866897634982197     
   30.400000000000002        30.400000000000002        2.2962383467037819     
   30.400000000000002        31.200000000000003        2.3078972905307928     
   30.400000000000002        32.000000000000000        2.3213930156087939     
   30.400000000000002        32.800000000000004        2.3367253133171344     
   30.400000000000002        33.600000000000001        2.3523241733723976     
   30.400000000000002        34.399999999999999        2.3750354764622443     
   30.400000000000002        35.200000000000003        2.3895967172308805     
   30.400000000000002        36.000000000000000        2.4081941040271242     
   30.400000000000002        36.800000000000004        2.4257826897888162     
   30.400000000000002        37.600000000000001        2.4417054988984259     
   30.400000000000002        38.400000000000006        2.4563947917496440     
   30.400000000000002        39.200000000000003        2.4714949426827606     
   30.400000000000002        40.000000000000000        2.4877904853436288     
   30.400000000000002        40.800000000000004        2.5018262717551192     
   30.400000000000002        41.600000000000001        2.4985626114181767     
   30.400000000000002        42.400000000000006        2.4945953366208999     
   30.400000000000002        43.200000000000003        2.4908564780784568     
   30.400000000000002        44.000000000000000        2.4295477483835155     
   30.400000000000002        44.800000000000004        2.4163580716323434     
   30.400000000000002        45.600000000000001        2.4930280198077259     
   30.400000000000002        46.400000000000006        2.4520550213571375     
   30.400000000000002        47.200000000000003        2.4279144170558862     
   30.400000000000002        48.000000000000000        2.4121642225501612     
   30.400000000000002        48.800000000000004        2.3956584155567984     
   30.400000000000002        49.600000000000001        2.3761196260336663     
   30.400000000000002        50.400000000000006        2.3575069183329789     
   30.400000000000002        51.200000000000003        2.3365155647989564     
   30.400000000000002        52.000000000000000        2.3164350699918321     
   30.400000000000002        52.800000000000004        2.2956961640554985     
   30.400000000000002        53.600000000000001        2.2764969021966461     
   30.400000000000002        54.400000000000006        2.2575955267531436     
   30.400000000000002        55.200000000000003        2.2406229404905313     
   30.400000000000002        56.000000000000000        2.2244158907539102     
   30.400000000000002        56.800000000000004        2.2107769270125015     
   30.400000000000002        57.600000000000001        2.1994688859742806     
   30.400000000000002        58.400000000000006        2.1913376564280025     
   30.400000000000002        59.200000000000003        2.1864389444121572     
   30.400000000000002        60.000000000000000        2.1840199375520140     
   30.400000000000002        60.800000000000004        2.1853148452447368     
   30.400000000000002        61.600000000000001        2.1897498455013857     
   30.400000000000002        62.400000000000006        2.1970985867420558     
   30.400000000000002        63.200000000000003        2.2071433953723050     
   30.400000000000002        64.000000000000000        2.2199452235927888     
   30.400000000000002        64.799999999999997        2.2338062654262978     
   30.400000000000002        65.600000000000009        2.2494681289991632     
   30.400000000000002        66.400000000000006        2.2645130229141976     
   30.400000000000002        67.200000000000003        2.2792028872920973     
   30.400000000000002        68.000000000000000        2.2930223298479868     
   30.400000000000002        68.799999999999997        2.3048249583182199     
   30.400000000000002        69.600000000000009        2.3148390548818951     
   30.400000000000002        70.400000000000006        2.3224680951691719     
   30.400000000000002        71.200000000000003        2.3275479129778001     
   30.400000000000002        72.000000000000000        2.3295135952414614     
   30.400000000000002        72.799999999999997        2.3299051184289490     
   30.400000000000002        73.600000000000009        2.3280762850957410     
   30.400000000000002        74.400000000000006        2.3220429953604720     
   30.400000000000002        75.200000000000003        2.3162838728499966     
   30.400000000000002        76.000000000000000        2.3092271691865607     
   30.400000000000002        76.800000000000011        2.3024873295623851     
   30.400000000000002        77.600000000000009        2.2956873217550466     
   30.400000000000002        78.400000000000006        2.2896227637098439     
   30.400000000000002        79.200000000000003        2.2848373270193028     
   30.400000000000002        80.000000000000000        2.2831238206899527     
   30.400000000000002        80.800000000000011        2.2829247502341352     
   30.400000000000002        81.600000000000009        2.2848304961269643     
   30.400000000000002        82.400000000000006        2.2886473504083304     
   30.400000000000002        83.200000000000003        2.2943931745606374     
   30.400000000000002        84.000000000000000        2.3015914096143626     
   30.400000000000002        84.800000000000011        2.3096757323123831     
   30.400000000000002        85.600000000000009        2.3191634070023390     
   30.400000000000002        86.400000000000006        2.3288574874084347     
   30.400000000000002        87.200000000000003        2.3376232281084954     
   30.400000000000002        88.000000000000000        2.3457718279357933     
   30.400000000000002        88.800000000000011        2.3546161782371526     
   30.400000000000002        89.600000000000009        2.3621924533942118     
   30.400000000000002        90.400000000000006        2.3673906527872317     
   30.400000000000002        91.200000000000003        2.3717220432793527     
   30.400000000000002        92.000000000000000        2.3739778163656671     
   30.400000000000002        92.800000000000011        2.3731821492901850     
   30.400000000000002        93.600000000000009        2.3728008749546072     
   30.400000000000002        94.400000000000006        2.3711711931475095     
   30.400000000000002        95.200000000000003        2.3687924278896282     
   30.400000000000002        96.000000000000000        2.3646405146784359     
   30.400000000000002        96.800000000000011        2.3618612679036981     
   30.400000000000002        97.600000000000009        2.3590885654636042     
   30.400000000000002        98.400000000000006        2.3567228665343949     
   30.400000000000002        99.200000000000003        2.3527887623197117     
   30.400000000000002        100.00000000000000        2.3501634599390608     
   30.400000000000002        100.80000000000001        2.3487631691261321     
   30.400000000000002        101.60000000000001        2.3476593348756594     
   30.400000000000002        102.40000000000001        2.3472008026972495     

   31.200000000000003       0.80000000000000004        2.3475066000839671     
   31.200000000000003        1.6000000000000001        2.3477522932780426     
   31.200000000000003        2.4000000000000004        2.3488360718108257     
   31.200000000000003        3.2000000000000002        2.3508787232546124     
   31.200000000000003        4.0000000000000000        2.3517409417644104     
   31.200000000000003        4.8000000000000007        2.3531437612490396     
   31.200000000000003        5.6000000000000005        2.3544129331849559     
   31.200000000000003        6.4000000000000004        2.3545836753245961     
   31.200000000000003        7.2000000000000002        2.3564169592451369     
   31.200000000000003        8.0000000000000000        2.3577591907768873     
   31.200000000000003        8.8000000000000007        2.3594684807101469     
   31.200000000000003        9.6000000000000014        2.3615880137361223     
   31.200000000000003        10.400000000000000        2.3623245284960399     
   31.200000000000003        11.200000000000001        2.3640312887723138     
   31.200000000000003        12.000000000000000        2.3655190681093630     
   31.200000000000003        12.800000000000001        2.3632045551115084     
   31.200000000000003        13.600000000000001        2.3655562019755547     
   31.200000000000003        14.400000000000000        2.3656336942094782     
   31.200000000000003        15.200000000000001        2.3663464910914942     
   31.200000000000003        16.000000000000000        2.3633036635585642     
   31.200000000000003        16.800000000000001        2.3600199379510545     
   31.200000000000003        17.600000000000001        2.3549915335634197     
   31.200000000000003        18.400000000000002        2.3510274017782145     
   31.200000000000003        19.200000000000003        2.3442652039999103     
   31.200000000000003        20.000000000000000        2.3351654474009624     
   31.200000000000003        20.800000000000001        2.3271961068742799     
   31.200000000000003        21.600000000000001        2.3169972374792751     
   31.200000000000003        22.400000000000002        2.3065804328104935     
   31.200000000000003        23.200000000000003        2.2963820652616813     
   31.200000000000003        24.000000000000000        2.2868835597674528     
   31.200000000000003        24.800000000000001        2.2781404242687109     
   31.200000000000003        25.600000000000001        2.2702994761531570     
   31.200000000000003        26.400000000000002        2.2661144667875837     
   31.200000000000003        27.200000000000003        2.2632758847064269     
   31.200000000000003        28.000000000000000        2.2637379334172265     
   31.200000000000003        28.800000000000001        2.2668543837740178     
   31.200000000000003        29.600000000000001        2.2730154549091566     
   31.200000000000003        30.400000000000002        2.2827911866068429     
   31.200000000000003        31.200000000000003        2.2953461814042497     
   31.200000000000003        32.000000000000000        2.3101755473038179     
   31.200000000000003        32.800000000000004        2.3275358628941105     
   31.200000000000003        33.600000000000001        2.3457641558490012     
   31.200000000000003        34.399999999999999        2.3647258054373275     
   31.200000000000003        35.200000000000003        2.3861875075151087     
   31.200000000000003        36.000000000000000        2.4063103254848173     
   31.200000000000003        36.800000000000004        2.4259160313354164     
   31.200000000000003        37.600000000000001        2.4447417730660961     
   31.200000000000003        38.400000000000006        2.4616120896061875     
   31.200000000000003        39.200000000000003        2.4810973880287164     
   31.200000000000003        40.000000000000000        2.4939415230873889     
   31.200000000000003        40.800000000000004        2.5064778814159920     
   31.200000000000003        41.600000000000001        2.4961363545446851     
   31.200000000000003        42.400000000000006        2.5198070813279654     
   31.200000000000003        43.200000000000003        2.4921482923134493     
   31.200000000000003        44.000000000000000        2.5151591934118804     
   31.200000000000003        44.800000000000004        2.4577130058326921     
   31.200000000000003        45.600000000000001        2.4142028140072167     
   31.200000000000003        46.400000000000006        2.4739189349510315     
   31.200000000000003        47.200000000000003        2.4356565440804800     
   31.200000000000003        48.000000000000000        2.4194996275429785     
   31.200000000000003        48.800000000000004        2.4028121956102693     
   31.200000000000003        49.600000000000001        2.3848156804143503     
   31.200000000000003        50.400000000000006        2.3654702083919217     
   31.200000000000003        51.200000000000003        2.3454958838820077     
   31.200000000000003        52.000000000000000        2.3255312077322228     
   31.200000000000003        52.800000000000004        2.3048046366112409     
   31.200000000000003        53.600000000000001        2.2845865830534078     
   31.200000000000003        54.400000000000006        2.2660112348575066     
   31.200000000000003        55.200000000000003        2.2484896823867633     
   31.200000000000003        56.000000000000000        2.2324004630348084     
   31.200000000000003        56.800000000000004        2.2181710439933977     
   31.200000000000003        57.600000000000001        2.2042036780536680     
   31.200000000000003        58.400000000000006        2.1965462857894682     
   31.200000000000003        59.200000000000003        2.1902862038861119     
   31.200000000000003        60.000000000000000        2.1872949809668407     
   31.200000000000003        60.800000000000004        2.1863056878263252     
   31.200000000000003        61.600000000000001        2.1889037488572498     
   31.200000000000003        62.400000000000006        2.1960544036005532     
   31.200000000000003        63.200000000000003        2.2039873922443047     
   31.200000000000003        64.000000000000000        2.2162763774376764     
   31.200000000000003        64.799999999999997        2.2299223278565941     
   31.200000000000003        65.600000000000009        2.2434511263083223     
   31.200000000000003        66.400000000000006        2.2579561554118541     
   31.200000000000003        67.200000000000003        2.2698325647302804     
   31.200000000000003        68.000000000000000        2.2848818954042982     
   31.200000000000003        68.799999999999997        2.2964095371450566     
   31.200000000000003        69.600000000000009        2.3057685496327269     
   31.200000000000003        70.400000000000006        2.3137802109939165     
   31.200000000000003        71.200000000000003        2.3180594407140656     
   31.200000000000003        72.000000000000000        2.3196557285413588     
   31.200000000000003        72.799999999999997        2.3191596371229237     
   31.200000000000003        73.600000000000009        2.3162215952472995     
   31.200000000000003        74.400000000000006        2.3109180609688704     
   31.200000000000003        75.200000000000003        2.3047063382034363     
   31.200000000000003        76.000000000000000        2.2975582132392742     
   31.200000000000003        76.800000000000011        2.2902205480921491     
   31.200000000000003        77.600000000000009        2.2834106866771493     
   31.200000000000003        78.400000000000006        2.2771149695502979     
   31.200000000000003        79.200000000000003        2.2722590402838128     
   31.200000000000003        80.000000000000000        2.2691344496360326     
   31.200000000000003        80.800000000000011        2.2690556451455044     
   31.200000000000003        81.600000000000009        2.2703372937890061     
   31.200000000000003        82.400000000000006        2.2750272233450270     
   31.200000000000003        83.200000000000003        2.2805694796864664     
   31.200000000000003        84.000000000000000        2.2875413993312770     
   31.200000000000003        84.800000000000011        2.2953215044217892     
   31.200000000000003        85.600000000000009        2.3056414086926060     
   31.200000000000003        86.400000000000006        2.3158543973691375     
   31.200000000000003        87.200000000000003        2.3288890344773754     
   31.200000000000003        88.000000000000000        2.3325600752443743     
   31.200000000000003        88.800000000000011        2.3429973043632621     
   31.200000000000003        89.600000000000009        2.3513405186727305     
   31.200000000000003        90.400000000000006        2.3558450132482913     
   31.200000000000003        91.200000000000003        2.3611328470773536     
   31.200000000000003        92.000000000000000        2.3636213106148216     
   31.200000000000003        92.800000000000011        2.3650209250233267     
   31.200000000000003        93.600000000000009        2.3650559116054199     
   31.200000000000003        94.400000000000006        2.3644187653845159     
   31.200000000000003        95.200000000000003        2.3622208635837887     
   31.200000000000003        96.000000000000000        2.3588712443868989     
   31.200000000000003        96.800000000000011        2.3565161949628681     
   31.200000000000003        97.600000000000009        2.3542545510638351     
   31.200000000000003        98.400000000000006        2.3514937354372689     
   31.200000000000003        99.200000000000003        2.3496126271195421     
   31.200000000000003        100.00000000000000        2.3478374335101879     
   31.200000000000003        100.80000000000001        2.3466763684716874     
   31.200000000000003        101.60000000000001        2.3466060703466884     
   31.200000000000003        102.40000000000001        2.3468596515220996     

   32.000000000000000       0.80000000000000004        2.3474184034570422     
   32.000000000000000        1.6000000000000001        2.3473389336046298     
   32.000000000000000        2.4000000000000004        2.3491714306579490     
   32.000000000000000        3.2000000000000002        2.3498862504622502     
   32.000000000000000        4.0000000000000000        2.3506622944843851     
   32.000000000000000        4.8000000000000007        2.3532736515541299     
   32.000000000000000        5.6000000000000005        2.3520499440800897     
   32.000000000000000        6.4000000000000004        2.3538357443119207     
   32.000000000000000        7.2000000000000002        2.3546778211737887     
   32.000000000000000        8.0000000000000000        2.3557756132359420     
   32.000000000000000        8.8000000000000007        2.3556297472257621     
   32.000000000000000        9.6000000000000014        2.3567425007969853     
   32.000000000000000        10.400000000000000        2.3586169976768634     
   32.000000000000000        11.200000000000001        2.3590280026358132     
   32.000000000000000        12.000000000000000        2.3604544220296959     
   32.000000000000000        12.800000000000001        2.3614174025554511     
   32.000000000000000        13.600000000000001        2.3611993465525547     
   32.000000000000000        14.400000000000000        2.3610453647442089     
   32.000000000000000        15.200000000000001        2.3607499812831585     
   32.000000000000000        16.000000000000000        2.3589728777146002     
   32.000000000000000        16.800000000000001        2.3561548723775028     
   32.000000000000000        17.600000000000001        2.3519098176418436     
   32.000000000000000        18.400000000000002        2.3462878117273149     
   32.000000000000000        19.200000000000003        2.3396390556938593     
   32.000000000000000        20.000000000000000        2.3313202340237318     
   32.000000000000000        20.800000000000001        2.3207774638267664     
   32.000000000000000        21.600000000000001        2.3108499098347313     
   32.000000000000000        22.400000000000002        2.2986072593057822     
   32.000000000000000        23.200000000000003        2.2875254198501218     
   32.000000000000000        24.000000000000000        2.2767413132207417     
   32.000000000000000        24.800000000000001        2.2673074500838162     
   32.000000000000000        25.600000000000001        2.2592861870024232     
   32.000000000000000        26.400000000000002        2.2530302256845740     
   32.000000000000000        27.200000000000003        2.2491827334112569     
   32.000000000000000        28.000000000000000        2.2507642045795713     
   32.000000000000000        28.800000000000001        2.2511413422277546     
   32.000000000000000        29.600000000000001        2.2588797977166846     
   32.000000000000000        30.400000000000002        2.2690760378039645     
   32.000000000000000        31.200000000000003        2.2818745763249972     
   32.000000000000000        32.000000000000000        2.2987433669324107     
   32.000000000000000        32.800000000000004        2.3170304480486248     
   32.000000000000000        33.600000000000001        2.3373405181131899     
   32.000000000000000        34.399999999999999        2.3588633109551953     
   32.000000000000000        35.200000000000003        2.3808836694973889     
   32.000000000000000        36.000000000000000        2.4028225875491009     
   32.000000000000000        36.800000000000004        2.4249468852963152     
   32.000000000000000        37.600000000000001        2.4445280041978319     
   32.000000000000000        38.400000000000006        2.4635621042588123     
   32.000000000000000        39.200000000000003        2.4845324115538072     
   32.000000000000000        40.000000000000000        2.5170661558515923     
   32.000000000000000        40.800000000000004        2.4975233487332797     
   32.000000000000000        41.600000000000001        2.5135030562943879     
   32.000000000000000        42.400000000000006        2.5038153822919078     
   32.000000000000000        43.200000000000003        2.5063811246125098     
   32.000000000000000        44.000000000000000        2.5091343573525680     
   32.000000000000000        44.800000000000004        2.4734648542472142     
   32.000000000000000        45.600000000000001        2.4381667786560408     
   32.000000000000000        46.400000000000006        2.4872102004856309     
   32.000000000000000        47.200000000000003        2.4424757752695418     
   32.000000000000000        48.000000000000000        2.4255736373341303     
   32.000000000000000        48.800000000000004        2.4090496655210725     
   32.000000000000000        49.600000000000001        2.3914098452815211     
   32.000000000000000        50.400000000000006        2.3728195158183381     
   32.000000000000000        51.200000000000003        2.3533196264186618     
   32.000000000000000        52.000000000000000        2.3320989760558160     
   32.000000000000000        52.800000000000004        2.3133257136038750     
   32.000000000000000        53.600000000000001        2.2935135338267529     
   32.000000000000000        54.400000000000006        2.2745699144705078     
   32.000000000000000        55.200000000000003        2.2570081459072595     
   32.000000000000000        56.000000000000000        2.2406461292229816
[truncated: 894,528 more chars]
