# Supplementary material for: A first-principles phase field method for quantitatively predicting multi-composition phase separation without thermodynamic empirical parameter
Source: Nat Commun. 2019 Aug 1;10:3451. doi: 10.1038/s41467-019-11248-z (PMC6671953; doi:10.1038/s41467-019-11248-z)
Supplement: Supplementary file 3 — Source Data [file 41467_2019_11248_MOESM3_ESM.zip › supplementary-files/data-files/Fig.5/Fig5_i_Ni_100000-47.0%]

  0.80000000000000004       0.80000000000000004        2.3786569291971542     
  0.80000000000000004        1.6000000000000001        2.3777462232128332     
  0.80000000000000004        2.4000000000000004        2.3783632883196586     
  0.80000000000000004        3.2000000000000002        2.3793099746220077     
  0.80000000000000004        4.0000000000000000        2.3789136925347041     
  0.80000000000000004        4.8000000000000007        2.3788668488748157     
  0.80000000000000004        5.6000000000000005        2.3782498665136078     
  0.80000000000000004        6.4000000000000004        2.3786978232312399     
  0.80000000000000004        7.2000000000000002        2.3782387129397322     
  0.80000000000000004        8.0000000000000000        2.3773300503949870     
  0.80000000000000004        8.8000000000000007        2.3796095917266440     
  0.80000000000000004        9.6000000000000014        2.3782035515153335     
  0.80000000000000004        10.400000000000000        2.3787197783566509     
  0.80000000000000004        11.200000000000001        2.3809490367985400     
  0.80000000000000004        12.000000000000000        2.3810669288591209     
  0.80000000000000004        12.800000000000001        2.3826859127253126     
  0.80000000000000004        13.600000000000001        2.3840136000463588     
  0.80000000000000004        14.400000000000000        2.3876156064320462     
  0.80000000000000004        15.200000000000001        2.3875241407404246     
  0.80000000000000004        16.000000000000000        2.3920033142105046     
  0.80000000000000004        16.800000000000001        2.3944771233350166     
  0.80000000000000004        17.600000000000001        2.3976655300561407     
  0.80000000000000004        18.400000000000002        2.3997412446411550     
  0.80000000000000004        19.200000000000003        2.4029089445217511     
  0.80000000000000004        20.000000000000000        2.4049052913236002     
  0.80000000000000004        20.800000000000001        2.4072119828491769     
  0.80000000000000004        21.600000000000001        2.4089430890423471     
  0.80000000000000004        22.400000000000002        2.4103514599530280     
  0.80000000000000004        23.200000000000003        2.4114326632139353     
  0.80000000000000004        24.000000000000000        2.4117514548151546     
  0.80000000000000004        24.800000000000001        2.4098646613997832     
  0.80000000000000004        25.600000000000001        2.4091838881697600     
  0.80000000000000004        26.400000000000002        2.4074817882408173     
  0.80000000000000004        27.200000000000003        2.4056097579963880     
  0.80000000000000004        28.000000000000000        2.4024674805128439     
  0.80000000000000004        28.800000000000001        2.3992011620175191     
  0.80000000000000004        29.600000000000001        2.3955696463141289     
  0.80000000000000004        30.400000000000002        2.3922270479970056     
  0.80000000000000004        31.200000000000003        2.3895732710243407     
  0.80000000000000004        32.000000000000000        2.3850036162394188     
  0.80000000000000004        32.800000000000004        2.3818487493672427     
  0.80000000000000004        33.600000000000001        2.3788439462802953     
  0.80000000000000004        34.399999999999999        2.3766009711579690     
  0.80000000000000004        35.200000000000003        2.3740216087606703     
  0.80000000000000004        36.000000000000000        2.3735004697182558     
  0.80000000000000004        36.800000000000004        2.3718540010078035     
  0.80000000000000004        37.600000000000001        2.3706254395647544     
  0.80000000000000004        38.400000000000006        2.3710983732184374     
  0.80000000000000004        39.200000000000003        2.3717998806432998     
  0.80000000000000004        40.000000000000000        2.3730207191570685     
  0.80000000000000004        40.800000000000004        2.3751261954254805     
  0.80000000000000004        41.600000000000001        2.3776854827238183     
  0.80000000000000004        42.400000000000006        2.3812104906497842     
  0.80000000000000004        43.200000000000003        2.3832783024859148     
  0.80000000000000004        44.000000000000000        2.3859688900497433     
  0.80000000000000004        44.800000000000004        2.3887986087077286     
  0.80000000000000004        45.600000000000001        2.3923228254462554     
  0.80000000000000004        46.400000000000006        2.3958039703966514     
  0.80000000000000004        47.200000000000003        2.3977895345292239     
  0.80000000000000004        48.000000000000000        2.3999195329979326     
  0.80000000000000004        48.800000000000004        2.4027759193844265     
  0.80000000000000004        49.600000000000001        2.4041890584002257     
  0.80000000000000004        50.400000000000006        2.4048957489433853     
  0.80000000000000004        51.200000000000003        2.4048941070959708     
  0.80000000000000004        52.000000000000000        2.4053534435810300     
  0.80000000000000004        52.800000000000004        2.4050273849622261     
  0.80000000000000004        53.600000000000001        2.4042664323800955     
  0.80000000000000004        54.400000000000006        2.4024549736373184     
  0.80000000000000004        55.200000000000003        2.4009666616339653     
  0.80000000000000004        56.000000000000000        2.3991172249594239     
  0.80000000000000004        56.800000000000004        2.3969213167776688     
  0.80000000000000004        57.600000000000001        2.3952176908389227     
  0.80000000000000004        58.400000000000006        2.3919078672083827     
  0.80000000000000004        59.200000000000003        2.3903616266297045     
  0.80000000000000004        60.000000000000000        2.3872857127991991     
  0.80000000000000004        60.800000000000004        2.3865920767229416     
  0.80000000000000004        61.600000000000001        2.3854126854479132     
  0.80000000000000004        62.400000000000006        2.3844857109551727     
  0.80000000000000004        63.200000000000003        2.3839305558975141     
  0.80000000000000004        64.000000000000000        2.3837137035185485     
  0.80000000000000004        64.799999999999997        2.3834756217091488     
  0.80000000000000004        65.600000000000009        2.3830564152615801     
  0.80000000000000004        66.400000000000006        2.3828305139247767     
  0.80000000000000004        67.200000000000003        2.3830711122283925     
  0.80000000000000004        68.000000000000000        2.3836167955332934     
  0.80000000000000004        68.799999999999997        2.3844931426352325     
  0.80000000000000004        69.600000000000009        2.3850387965118864     
  0.80000000000000004        70.400000000000006        2.3855772199332606     
  0.80000000000000004        71.200000000000003        2.3867937016417806     
  0.80000000000000004        72.000000000000000        2.3876488156979749     
  0.80000000000000004        72.799999999999997        2.3888329552194114     
  0.80000000000000004        73.600000000000009        2.3911880267044885     
  0.80000000000000004        74.400000000000006        2.3921551512826591     
  0.80000000000000004        75.200000000000003        2.3934897576232501     
  0.80000000000000004        76.000000000000000        2.3948555708060715     
  0.80000000000000004        76.800000000000011        2.3950118601896162     
  0.80000000000000004        77.600000000000009        2.3999225019988915     
  0.80000000000000004        78.400000000000006        2.4006851235426603     
  0.80000000000000004        79.200000000000003        2.4031160123881641     
  0.80000000000000004        80.000000000000000        2.4023613424648418     
  0.80000000000000004        80.800000000000011        2.4025452239227851     
  0.80000000000000004        81.600000000000009        2.4021049238198540     
  0.80000000000000004        82.400000000000006        2.4011588527623902     
  0.80000000000000004        83.200000000000003        2.4015325637349174     
  0.80000000000000004        84.000000000000000        2.3988968150130292     
  0.80000000000000004        84.800000000000011        2.3968627771310809     
  0.80000000000000004        85.600000000000009        2.3945486208334019     
  0.80000000000000004        86.400000000000006        2.3902126449412404     
  0.80000000000000004        87.200000000000003        2.3881338842348105     
  0.80000000000000004        88.000000000000000        2.3855937316193465     
  0.80000000000000004        88.800000000000011        2.3830940309534907     
  0.80000000000000004        89.600000000000009        2.3806877570085661     
  0.80000000000000004        90.400000000000006        2.3785355931001400     
  0.80000000000000004        91.200000000000003        2.3766799508125223     
  0.80000000000000004        92.000000000000000        2.3754151951488334     
  0.80000000000000004        92.800000000000011        2.3730220355972804     
  0.80000000000000004        93.600000000000009        2.3761407512982649     
  0.80000000000000004        94.400000000000006        2.3737443543565666     
  0.80000000000000004        95.200000000000003        2.3742346864054928     
  0.80000000000000004        96.000000000000000        2.3739753445826746     
  0.80000000000000004        96.800000000000011        2.3753461486374920     
  0.80000000000000004        97.600000000000009        2.3784060744048103     
  0.80000000000000004        98.400000000000006        2.3757071000195489     
  0.80000000000000004        99.200000000000003        2.3760677058503124     
  0.80000000000000004        100.00000000000000        2.3765640406614961     
  0.80000000000000004        100.80000000000001        2.3772422271877534     
  0.80000000000000004        101.60000000000001        2.3780521184149359     
  0.80000000000000004        102.40000000000001        2.3790810459829941     

   1.6000000000000001       0.80000000000000004        2.3782915917485536     
   1.6000000000000001        1.6000000000000001        2.3780821250335493     
   1.6000000000000001        2.4000000000000004        2.3782166340554762     
   1.6000000000000001        3.2000000000000002        2.3787963355599571     
   1.6000000000000001        4.0000000000000000        2.3778480854703825     
   1.6000000000000001        4.8000000000000007        2.3790359673451360     
   1.6000000000000001        5.6000000000000005        2.3784446934150472     
   1.6000000000000001        6.4000000000000004        2.3782577079279510     
   1.6000000000000001        7.2000000000000002        2.3783342054103320     
   1.6000000000000001        8.0000000000000000        2.3778503074380253     
   1.6000000000000001        8.8000000000000007        2.3786981669227711     
   1.6000000000000001        9.6000000000000014        2.3792260550369395     
   1.6000000000000001        10.400000000000000        2.3794945032397763     
   1.6000000000000001        11.200000000000001        2.3808451721719912     
   1.6000000000000001        12.000000000000000        2.3815964795259492     
   1.6000000000000001        12.800000000000001        2.3826127119421896     
   1.6000000000000001        13.600000000000001        2.3835021974083799     
   1.6000000000000001        14.400000000000000        2.3855683184523491     
   1.6000000000000001        15.200000000000001        2.3871910072766220     
   1.6000000000000001        16.000000000000000        2.3899719299569187     
   1.6000000000000001        16.800000000000001        2.3920169642153981     
   1.6000000000000001        17.600000000000001        2.3942786319300500     
   1.6000000000000001        18.400000000000002        2.3961442069429046     
   1.6000000000000001        19.200000000000003        2.3999198978741836     
   1.6000000000000001        20.000000000000000        2.4003136528183888     
   1.6000000000000001        20.800000000000001        2.4023314069172885     
   1.6000000000000001        21.600000000000001        2.4033811951200437     
   1.6000000000000001        22.400000000000002        2.4040531242496903     
   1.6000000000000001        23.200000000000003        2.4054870024408825     
   1.6000000000000001        24.000000000000000        2.4053859497560834     
   1.6000000000000001        24.800000000000001        2.4047856927983284     
   1.6000000000000001        25.600000000000001        2.4051210120418309     
   1.6000000000000001        26.400000000000002        2.4023458782651916     
   1.6000000000000001        27.200000000000003        2.4008931129839635     
   1.6000000000000001        28.000000000000000        2.3989829339811553     
   1.6000000000000001        28.800000000000001        2.3959068136933803     
   1.6000000000000001        29.600000000000001        2.3928791783231844     
   1.6000000000000001        30.400000000000002        2.3895570492691096     
   1.6000000000000001        31.200000000000003        2.3864353640113709     
   1.6000000000000001        32.000000000000000        2.3834540955722741     
   1.6000000000000001        32.800000000000004        2.3807888227994973     
   1.6000000000000001        33.600000000000001        2.3780620491899933     
   1.6000000000000001        34.399999999999999        2.3757586586123640     
   1.6000000000000001        35.200000000000003        2.3743228627693820     
   1.6000000000000001        36.000000000000000        2.3708835985611718     
   1.6000000000000001        36.800000000000004        2.3734365080191515     
   1.6000000000000001        37.600000000000001        2.3729530842885347     
   1.6000000000000001        38.400000000000006        2.3725096253034921     
   1.6000000000000001        39.200000000000003        2.3737606306207319     
   1.6000000000000001        40.000000000000000        2.3754189818150624     
   1.6000000000000001        40.800000000000004        2.3770989801987743     
   1.6000000000000001        41.600000000000001        2.3803903391567398     
   1.6000000000000001        42.400000000000006        2.3843640750423778     
   1.6000000000000001        43.200000000000003        2.3869231098530572     
   1.6000000000000001        44.000000000000000        2.3924460265823271     
   1.6000000000000001        44.800000000000004        2.3940674452223667     
   1.6000000000000001        45.600000000000001        2.3981387354082511     
   1.6000000000000001        46.400000000000006        2.4018759809248253     
   1.6000000000000001        47.200000000000003        2.4045594916790942     
   1.6000000000000001        48.000000000000000        2.4074065555412161     
   1.6000000000000001        48.800000000000004        2.4098246402009016     
   1.6000000000000001        49.600000000000001        2.4110470058626254     
   1.6000000000000001        50.400000000000006        2.4108306764415324     
   1.6000000000000001        51.200000000000003        2.4125269775920120     
   1.6000000000000001        52.000000000000000        2.4123718491006749     
   1.6000000000000001        52.800000000000004        2.4115689831696137     
   1.6000000000000001        53.600000000000001        2.4097648173896169     
   1.6000000000000001        54.400000000000006        2.4079904892751300     
   1.6000000000000001        55.200000000000003        2.4053758170629109     
   1.6000000000000001        56.000000000000000        2.4031341748804538     
   1.6000000000000001        56.800000000000004        2.4002570776675487     
   1.6000000000000001        57.600000000000001        2.3971145200161845     
   1.6000000000000001        58.400000000000006        2.3950148801412534     
   1.6000000000000001        59.200000000000003        2.3916100159056324     
   1.6000000000000001        60.000000000000000        2.3888736975915088     
   1.6000000000000001        60.800000000000004        2.3868338658169370     
   1.6000000000000001        61.600000000000001        2.3852528857287267     
   1.6000000000000001        62.400000000000006        2.3832092292745788     
   1.6000000000000001        63.200000000000003        2.3822948564576092     
   1.6000000000000001        64.000000000000000        2.3819495488608577     
   1.6000000000000001        64.799999999999997        2.3816143725963173     
   1.6000000000000001        65.600000000000009        2.3815913580744246     
   1.6000000000000001        66.400000000000006        2.3813772328399510     
   1.6000000000000001        67.200000000000003        2.3821653198931827     
   1.6000000000000001        68.000000000000000        2.3834592667109495     
   1.6000000000000001        68.799999999999997        2.3849970535905949     
   1.6000000000000001        69.600000000000009        2.3863950211726177     
   1.6000000000000001        70.400000000000006        2.3881730090894240     
   1.6000000000000001        71.200000000000003        2.3903645370275211     
   1.6000000000000001        72.000000000000000        2.3925021768981933     
   1.6000000000000001        72.799999999999997        2.3951569224228972     
   1.6000000000000001        73.600000000000009        2.3957217530166330     
   1.6000000000000001        74.400000000000006        2.3992170669583128     
   1.6000000000000001        75.200000000000003        2.4015171387589200     
   1.6000000000000001        76.000000000000000        2.4037916937292763     
   1.6000000000000001        76.800000000000011        2.4057003461900255     
   1.6000000000000001        77.600000000000009        2.4086395148692521     
   1.6000000000000001        78.400000000000006        2.4091380783437324     
   1.6000000000000001        79.200000000000003        2.4100963209612662     
   1.6000000000000001        80.000000000000000        2.4103474814724941     
   1.6000000000000001        80.800000000000011        2.4101382817832251     
   1.6000000000000001        81.600000000000009        2.4092413658722736     
   1.6000000000000001        82.400000000000006        2.4085309401239181     
   1.6000000000000001        83.200000000000003        2.4061179543642601     
   1.6000000000000001        84.000000000000000        2.4038586056750479     
   1.6000000000000001        84.800000000000011        2.4012806345118434     
   1.6000000000000001        85.600000000000009        2.3980726766260467     
   1.6000000000000001        86.400000000000006        2.3941592269595748     
   1.6000000000000001        87.200000000000003        2.3910239395435968     
   1.6000000000000001        88.000000000000000        2.3888609894171569     
   1.6000000000000001        88.800000000000011        2.3842463897935535     
   1.6000000000000001        89.600000000000009        2.3825105526433381     
   1.6000000000000001        90.400000000000006        2.3772014701358217     
   1.6000000000000001        91.200000000000003        2.3768098394148502     
   1.6000000000000001        92.000000000000000        2.3755963796713457     
   1.6000000000000001        92.800000000000011        2.3744546274125606     
   1.6000000000000001        93.600000000000009        2.3734324763911925     
   1.6000000000000001        94.400000000000006        2.3736018119355693     
   1.6000000000000001        95.200000000000003        2.3738255168507330     
   1.6000000000000001        96.000000000000000        2.3729092732047947     
   1.6000000000000001        96.800000000000011        2.3741875710351823     
   1.6000000000000001        97.600000000000009        2.3732733297924926     
   1.6000000000000001        98.400000000000006        2.3742816438573069     
   1.6000000000000001        99.200000000000003        2.3757996605444109     
   1.6000000000000001        100.00000000000000        2.3762721387926682     
   1.6000000000000001        100.80000000000001        2.3766071612090025     
   1.6000000000000001        101.60000000000001        2.3772528577013867     
   1.6000000000000001        102.40000000000001        2.3782889324120911     

   2.4000000000000004       0.80000000000000004        2.3783156474595586     
   2.4000000000000004        1.6000000000000001        2.3776852747746444     
   2.4000000000000004        2.4000000000000004        2.3776929549969799     
   2.4000000000000004        3.2000000000000002        2.3784571080179084     
   2.4000000000000004        4.0000000000000000        2.3776976540488559     
   2.4000000000000004        4.8000000000000007        2.3791537541225840     
   2.4000000000000004        5.6000000000000005        2.3789876088713870     
   2.4000000000000004        6.4000000000000004        2.3789949722414905     
   2.4000000000000004        7.2000000000000002        2.3789132612104500     
   2.4000000000000004        8.0000000000000000        2.3793408780862233     
   2.4000000000000004        8.8000000000000007        2.3799352161695015     
   2.4000000000000004        9.6000000000000014        2.3810656147418916     
   2.4000000000000004        10.400000000000000        2.3806374238222650     
   2.4000000000000004        11.200000000000001        2.3812196420765988     
   2.4000000000000004        12.000000000000000        2.3815653774921604     
   2.4000000000000004        12.800000000000001        2.3825791465778972     
   2.4000000000000004        13.600000000000001        2.3824903954546239     
   2.4000000000000004        14.400000000000000        2.3849328448498515     
   2.4000000000000004        15.200000000000001        2.3874724404052432     
   2.4000000000000004        16.000000000000000        2.3888688956133213     
   2.4000000000000004        16.800000000000001        2.3894039545995946     
   2.4000000000000004        17.600000000000001        2.3915204248060404     
   2.4000000000000004        18.400000000000002        2.3927065520081046     
   2.4000000000000004        19.200000000000003        2.3963718477739642     
   2.4000000000000004        20.000000000000000        2.3956292302093236     
   2.4000000000000004        20.800000000000001        2.3969271994729411     
   2.4000000000000004        21.600000000000001        2.3983642240821288     
   2.4000000000000004        22.400000000000002        2.3995105321250509     
   2.4000000000000004        23.200000000000003        2.4005820575430969     
   2.4000000000000004        24.000000000000000        2.4001997465211620     
   2.4000000000000004        24.800000000000001        2.3998534643695053     
   2.4000000000000004        25.600000000000001        2.3994391497630105     
   2.4000000000000004        26.400000000000002        2.3979855041791813     
   2.4000000000000004        27.200000000000003        2.3971640923980653     
   2.4000000000000004        28.000000000000000        2.3950478104319073     
   2.4000000000000004        28.800000000000001        2.3928046553586211     
   2.4000000000000004        29.600000000000001        2.3905118216864678     
   2.4000000000000004        30.400000000000002        2.3873653055762620     
   2.4000000000000004        31.200000000000003        2.3855664373469043     
   2.4000000000000004        32.000000000000000        2.3824539548979278     
   2.4000000000000004        32.800000000000004        2.3793494763698577     
   2.4000000000000004        33.600000000000001        2.3776130831947566     
   2.4000000000000004        34.399999999999999        2.3748576978099236     
   2.4000000000000004        35.200000000000003        2.3736338989591887     
   2.4000000000000004        36.000000000000000        2.3724544402977776     
   2.4000000000000004        36.800000000000004        2.3725560119408513     
   2.4000000000000004        37.600000000000001        2.3722661700476233     
   2.4000000000000004        38.400000000000006        2.3740917722503974     
   2.4000000000000004        39.200000000000003        2.3762111694431773     
   2.4000000000000004        40.000000000000000        2.3798707204926495     
   2.4000000000000004        40.800000000000004        2.3806895496906346     
   2.4000000000000004        41.600000000000001        2.3841902191098328     
   2.4000000000000004        42.400000000000006        2.3888115438084450     
   2.4000000000000004        43.200000000000003        2.3925722881669063     
   2.4000000000000004        44.000000000000000        2.3960908195824588     
   2.4000000000000004        44.800000000000004        2.3999815267369389     
   2.4000000000000004        45.600000000000001        2.4043826598878293     
   2.4000000000000004        46.400000000000006        2.4082301061149782     
   2.4000000000000004        47.200000000000003        2.4108921441920188     
   2.4000000000000004        48.000000000000000        2.4146249238955395     
   2.4000000000000004        48.800000000000004        2.4170077802331260     
   2.4000000000000004        49.600000000000001        2.4184103593183646     
   2.4000000000000004        50.400000000000006        2.4199015576540512     
   2.4000000000000004        51.200000000000003        2.4197931515880446     
   2.4000000000000004        52.000000000000000        2.4184897273621955     
   2.4000000000000004        52.800000000000004        2.4168803764402869     
   2.4000000000000004        53.600000000000001        2.4167761136822508     
   2.4000000000000004        54.400000000000006        2.4144278670317991     
   2.4000000000000004        55.200000000000003        2.4112545516515556     
   2.4000000000000004        56.000000000000000        2.4079624728444813     
   2.4000000000000004        56.800000000000004        2.4045551678376746     
   2.4000000000000004        57.600000000000001        2.4016493387366045     
   2.4000000000000004        58.400000000000006        2.3980892564086989     
   2.4000000000000004        59.200000000000003        2.3936030860189788     
   2.4000000000000004        60.000000000000000        2.3898220215138468     
   2.4000000000000004        60.800000000000004        2.3878382246963814     
   2.4000000000000004        61.600000000000001        2.3851630565657320     
   2.4000000000000004        62.400000000000006        2.3842607982271309     
   2.4000000000000004        63.200000000000003        2.3815726781261484     
   2.4000000000000004        64.000000000000000        2.3806431599111888     
   2.4000000000000004        64.799999999999997        2.3795873611548060     
   2.4000000000000004        65.600000000000009        2.3797800364667805     
   2.4000000000000004        66.400000000000006        2.3800351851028814     
   2.4000000000000004        67.200000000000003        2.3811491943674117     
   2.4000000000000004        68.000000000000000        2.3823730111275392     
   2.4000000000000004        68.799999999999997        2.3850687976414129     
   2.4000000000000004        69.600000000000009        2.3871252817544057     
   2.4000000000000004        70.400000000000006        2.3906291676614519     
   2.4000000000000004        71.200000000000003        2.3936876266276590     
   2.4000000000000004        72.000000000000000        2.3957661662061231     
   2.4000000000000004        72.799999999999997        2.3984060598391492     
   2.4000000000000004        73.600000000000009        2.4018227159910954     
   2.4000000000000004        74.400000000000006        2.4065039968294601     
   2.4000000000000004        75.200000000000003        2.4082624250409435     
   2.4000000000000004        76.000000000000000        2.4113435589753802     
   2.4000000000000004        76.800000000000011        2.4136197196436484     
   2.4000000000000004        77.600000000000009        2.4146629014037782     
   2.4000000000000004        78.400000000000006        2.4172819202535192     
   2.4000000000000004        79.200000000000003        2.4181993436041442     
   2.4000000000000004        80.000000000000000        2.4185539693967311     
   2.4000000000000004        80.800000000000011        2.4178384914213233     
   2.4000000000000004        81.600000000000009        2.4168552022242449     
   2.4000000000000004        82.400000000000006        2.4152166544651918     
   2.4000000000000004        83.200000000000003        2.4110500678024041     
   2.4000000000000004        84.000000000000000        2.4086579393507539     
   2.4000000000000004        84.800000000000011        2.4056043622290382     
   2.4000000000000004        85.600000000000009        2.4018460215255431     
   2.4000000000000004        86.400000000000006        2.3988122113425345     
   2.4000000000000004        87.200000000000003        2.3942831142640331     
   2.4000000000000004        88.000000000000000        2.3903494230252855     
   2.4000000000000004        88.800000000000011        2.3866622334625656     
   2.4000000000000004        89.600000000000009        2.3830103472951758     
   2.4000000000000004        90.400000000000006        2.3803838376337034     
   2.4000000000000004        91.200000000000003        2.3791281826265021     
   2.4000000000000004        92.000000000000000        2.3756870906593885     
   2.4000000000000004        92.800000000000011        2.3738996021222349     
   2.4000000000000004        93.600000000000009        2.3736152298844018     
   2.4000000000000004        94.400000000000006        2.3729903773435708     
   2.4000000000000004        95.200000000000003        2.3736799950713650     
   2.4000000000000004        96.000000000000000        2.3734409960589256     
   2.4000000000000004        96.800000000000011        2.3734495158339861     
   2.4000000000000004        97.600000000000009        2.3739223366638491     
   2.4000000000000004        98.400000000000006        2.3742351978916867     
   2.4000000000000004        99.200000000000003        2.3752480548596506     
   2.4000000000000004        100.00000000000000        2.3758189213934120     
   2.4000000000000004        100.80000000000001        2.3764007945157566     
   2.4000000000000004        101.60000000000001        2.3770390219673225     
   2.4000000000000004        102.40000000000001        2.3764250486111331     

   3.2000000000000002       0.80000000000000004        2.3769463378333291     
   3.2000000000000002        1.6000000000000001        2.3771524214641135     
   3.2000000000000002        2.4000000000000004        2.3777074604535526     
   3.2000000000000002        3.2000000000000002        2.3785036389597747     
   3.2000000000000002        4.0000000000000000        2.3788794593825147     
   3.2000000000000002        4.8000000000000007        2.3802943322109367     
   3.2000000000000002        5.6000000000000005        2.3794017046094025     
   3.2000000000000002        6.4000000000000004        2.3796804305500832     
   3.2000000000000002        7.2000000000000002        2.3800336089915746     
   3.2000000000000002        8.0000000000000000        2.3805862790376917     
   3.2000000000000002        8.8000000000000007        2.3806813374631561     
   3.2000000000000002        9.6000000000000014        2.3814923318152523     
   3.2000000000000002        10.400000000000000        2.3816018659149645     
   3.2000000000000002        11.200000000000001        2.3820044612794380     
   3.2000000000000002        12.000000000000000        2.3823987321375819     
   3.2000000000000002        12.800000000000001        2.3827929011932296     
   3.2000000000000002        13.600000000000001        2.3838415417540650     
   3.2000000000000002        14.400000000000000        2.3859538904909914     
   3.2000000000000002        15.200000000000001        2.3847709711446310     
   3.2000000000000002        16.000000000000000        2.3871025552310350     
   3.2000000000000002        16.800000000000001        2.3875243845684562     
   3.2000000000000002        17.600000000000001        2.3882762457968183     
   3.2000000000000002        18.400000000000002        2.3893788504504574     
   3.2000000000000002        19.200000000000003        2.3905729320533298     
   3.2000000000000002        20.000000000000000        2.3910042519075674     
   3.2000000000000002        20.800000000000001        2.3923418792418873     
   3.2000000000000002        21.600000000000001        2.3940148042143670     
   3.2000000000000002        22.400000000000002        2.3942313616521953     
   3.2000000000000002        23.200000000000003        2.3946745795537505     
   3.2000000000000002        24.000000000000000        2.3950894216938341     
   3.2000000000000002        24.800000000000001        2.3946162018040145     
   3.2000000000000002        25.600000000000001        2.3940887248091656     
   3.2000000000000002        26.400000000000002        2.3950465376199732     
   3.2000000000000002        27.200000000000003        2.3933001862915857     
   3.2000000000000002        28.000000000000000        2.3915600746762133     
   3.2000000000000002        28.800000000000001        2.3889825439560686     
   3.2000000000000002        29.600000000000001        2.3890539531879083     
   3.2000000000000002        30.400000000000002        2.3863256483802795     
   3.2000000000000002        31.200000000000003        2.3839497464185153     
   3.2000000000000002        32.000000000000000        2.3813679443025451     
   3.2000000000000002        32.800000000000004        2.3780077217763513     
   3.2000000000000002        33.600000000000001        2.3775717286661981     
   3.2000000000000002        34.399999999999999        2.3758870798061689     
   3.2000000000000002        35.200000000000003        2.3754845887997900     
   3.2000000000000002        36.000000000000000        2.3735775158471024     
   3.2000000000000002        36.800000000000004        2.3739831289668993     
   3.2000000000000002        37.600000000000001        2.3750552941199521     
   3.2000000000000002        38.400000000000006        2.3759226958864157     
   3.2000000000000002        39.200000000000003        2.3781321274633349     
   3.2000000000000002        40.000000000000000        2.3806812558361048     
   3.2000000000000002        40.800000000000004        2.3844594723038690     
   3.2000000000000002        41.600000000000001        2.3906326599699979     
   3.2000000000000002        42.400000000000006        2.3924099403427586     
   3.2000000000000002        43.200000000000003        2.3966750435992954     
   3.2000000000000002        44.000000000000000        2.4011633444194782     
   3.2000000000000002        44.800000000000004        2.4061380385431819     
   3.2000000000000002        45.600000000000001        2.4104458743714656     
   3.2000000000000002        46.400000000000006        2.4142220136149164     
   3.2000000000000002        47.200000000000003        2.4190689467905799     
   3.2000000000000002        48.000000000000000        2.4221193270684527     
   3.2000000000000002        48.800000000000004        2.4251865410016649     
   3.2000000000000002        49.600000000000001        2.4273422604749841     
   3.2000000000000002        50.400000000000006        2.4280779611566068     
   3.2000000000000002        51.200000000000003        2.4278083004032762     
   3.2000000000000002        52.000000000000000        2.4291799424875831     
   3.2000000000000002        52.800000000000004        2.4258655477860573     
   3.2000000000000002        53.600000000000001        2.4236124435903705     
   3.2000000000000002        54.400000000000006        2.4216164548040910     
   3.2000000000000002        55.200000000000003        2.4182927210397978     
   3.2000000000000002        56.000000000000000        2.4136261528679639     
   3.2000000000000002        56.800000000000004        2.4101245807106868     
   3.2000000000000002        57.600000000000001        2.4060810712559713     
   3.2000000000000002        58.400000000000006        2.4017466201668620     
   3.2000000000000002        59.200000000000003        2.3967116712605256     
   3.2000000000000002        60.000000000000000        2.3922453719772592     
   3.2000000000000002        60.800000000000004        2.3889499977796107     
   3.2000000000000002        61.600000000000001        2.3855741680512161     
   3.2000000000000002        62.400000000000006        2.3828819836547650     
   3.2000000000000002        63.200000000000003        2.3808376570202312     
   3.2000000000000002        64.000000000000000        2.3793811787632677     
   3.2000000000000002        64.799999999999997        2.3790490800910247     
   3.2000000000000002        65.600000000000009        2.3781418512602985     
   3.2000000000000002        66.400000000000006        2.3791454389051965     
   3.2000000000000002        67.200000000000003        2.3795675210579108     
   3.2000000000000002        68.000000000000000        2.3804206050207597     
   3.2000000000000002        68.799999999999997        2.3852474779428046     
   3.2000000000000002        69.600000000000009        2.3884047080945869     
   3.2000000000000002        70.400000000000006        2.3914285260509147     
   3.2000000000000002        71.200000000000003        2.3953632849159088     
   3.2000000000000002        72.000000000000000        2.3990831906156891     
   3.2000000000000002        72.799999999999997        2.4028016637048810     
   3.2000000000000002        73.600000000000009        2.4073772573554324     
   3.2000000000000002        74.400000000000006        2.4112714479675836     
   3.2000000000000002        75.200000000000003        2.4151679545541551     
   3.2000000000000002        76.000000000000000        2.4186734310833748     
   3.2000000000000002        76.800000000000011        2.4214533701776113     
   3.2000000000000002        77.600000000000009        2.4240095580285428     
   3.2000000000000002        78.400000000000006        2.4251057527283328     
   3.2000000000000002        79.200000000000003        2.4258612161021360     
   3.2000000000000002        80.000000000000000        2.4258244064845553     
   3.2000000000000002        80.800000000000011        2.4253260329892781     
   3.2000000000000002        81.600000000000009        2.4226577367337061     
   3.2000000000000002        82.400000000000006        2.4210743362713969     
   3.2000000000000002        83.200000000000003        2.4181141263835366     
   3.2000000000000002        84.000000000000000        2.4145752039804593     
   3.2000000000000002        84.800000000000011        2.4109629656006986     
   3.2000000000000002        85.600000000000009        2.4063881298004328     
   3.2000000000000002        86.400000000000006        2.4019682666432898     
   3.2000000000000002        87.200000000000003        2.3983465796784409     
   3.2000000000000002        88.000000000000000        2.3939667046326747     
   3.2000000000000002        88.800000000000011        2.3886869302386349     
   3.2000000000000002        89.600000000000009        2.3862418735891064     
   3.2000000000000002        90.400000000000006        2.3832996395260162     
   3.2000000000000002        91.200000000000003        2.3792847053313091     
   3.2000000000000002        92.000000000000000        2.3774746935575113     
   3.2000000000000002        92.800000000000011        2.3757360202099327     
   3.2000000000000002        93.600000000000009        2.3782563967180210     
   3.2000000000000002        94.400000000000006        2.3726533183774423     
   3.2000000000000002        95.200000000000003        2.3739813307509796     
   3.2000000000000002        96.000000000000000        2.3733196374958028     
   3.2000000000000002        96.800000000000011        2.3731623567604458     
   3.2000000000000002        97.600000000000009        2.3729759721116386     
   3.2000000000000002        98.400000000000006        2.3741611169363113     
   3.2000000000000002        99.200000000000003        2.3745021320966950     
   3.2000000000000002        100.00000000000000        2.3753512735304909     
   3.2000000000000002        100.80000000000001        2.3756016417472567     
   3.2000000000000002        101.60000000000001        2.3765874813435599     
   3.2000000000000002        102.40000000000001        2.3764760112311110     

   4.0000000000000000       0.80000000000000004        2.3769745969200691     
   4.0000000000000000        1.6000000000000001        2.3774660579428346     
   4.0000000000000000        2.4000000000000004        2.3776696323051816     
   4.0000000000000000        3.2000000000000002        2.3784475792912358     
   4.0000000000000000        4.0000000000000000        2.3784597152084448     
   4.0000000000000000        4.8000000000000007        2.3793672998476443     
   4.0000000000000000        5.6000000000000005        2.3797303133614496     
   4.0000000000000000        6.4000000000000004        2.3804181672631652     
   4.0000000000000000        7.2000000000000002        2.3807736825293366     
   4.0000000000000000        8.0000000000000000        2.3803732360752869     
   4.0000000000000000        8.8000000000000007        2.3824614147028544     
   4.0000000000000000        9.6000000000000014        2.3823211318033728     
   4.0000000000000000        10.400000000000000        2.3825508681097034     
   4.0000000000000000        11.200000000000001        2.3829570641397964     
   4.0000000000000000        12.000000000000000        2.3828120948758529     
   4.0000000000000000        12.800000000000001        2.3835579920414500     
   4.0000000000000000        13.600000000000001        2.3839074740624047     
   4.0000000000000000        14.400000000000000        2.3833323695775781     
   4.0000000000000000        15.200000000000001        2.3843587554252879     
   4.0000000000000000        16.000000000000000        2.3846708012182711     
   4.0000000000000000        16.800000000000001        2.3854092211108866     
   4.0000000000000000        17.600000000000001        2.3835974987018504     
   4.0000000000000000        18.400000000000002        2.3848254606247954     
   4.0000000000000000        19.200000000000003        2.3861971880832491     
   4.0000000000000000        20.000000000000000        2.3867314428038244     
   4.0000000000000000        20.800000000000001        2.3875202375896980     
   4.0000000000000000        21.600000000000001        2.3882941267799995     
   4.0000000000000000        22.400000000000002        2.3894495696612315     
   4.0000000000000000        23.200000000000003        2.3903538525493810     
   4.0000000000000000        24.000000000000000        2.3907269315989055     
   4.0000000000000000        24.800000000000001        2.3909169053145041     
   4.0000000000000000        25.600000000000001        2.3912004958926016     
   4.0000000000000000        26.400000000000002        2.3912176618894030     
   4.0000000000000000        27.200000000000003        2.3903711570114750     
   4.0000000000000000        28.000000000000000        2.3881514716621388     
   4.0000000000000000        28.800000000000001        2.3877401152422415     
   4.0000000000000000        29.600000000000001        2.3864819117521150     
   4.0000000000000000        30.400000000000002        2.3852589913750988     
   4.0000000000000000        31.200000000000003        2.3832554286049206     
   4.0000000000000000        32.000000000000000        2.3820140570954491     
   4.0000000000000000        32.800000000000004        2.3796566867673374     
   4.0000000000000000        33.600000000000001        2.3776408616815079     
   4.0000000000000000        34.399999999999999        2.3773346513299272     
   4.0000000000000000        35.200000000000003        2.3750738954546478     
   4.0000000000000000        36.000000000000000        2.3747778321309347     
   4.0000000000000000        36.800000000000004        2.3755262563072574     
   4.0000000000000000        37.600000000000001        2.3764691078652294     
   4.0000000000000000        38.400000000000006        2.3781814305006752     
   4.0000000000000000        39.200000000000003        2.3801348295009492     
   4.0000000000000000        40.000000000000000        2.3833405076832999     
   4.0000000000000000        40.800000000000004        2.3867722460964784     
   4.0000000000000000        41.600000000000001        2.3905849566750343     
   4.0000000000000000        42.400000000000006        2.3948237275836037     
   4.0000000000000000        43.200000000000003        2.4015577048880652     
   4.0000000000000000        44.000000000000000        2.4068004758490082     
   4.0000000000000000        44.800000000000004        2.4119766775027252     
   4.0000000000000000        45.600000000000001        2.4188554044511146     
   4.0000000000000000        46.400000000000006        2.4217404563815794     
   4.0000000000000000        47.200000000000003        2.4261067501440623     
   4.0000000000000000        48.000000000000000        2.4305355975589706     
   4.0000000000000000        48.800000000000004        2.4330498946813188     
   4.0000000000000000        49.600000000000001        2.4362667073514070     
   4.0000000000000000        50.400000000000006        2.4365523596055465     
   4.0000000000000000        51.200000000000003        2.4370739846856884     
   4.0000000000000000        52.000000000000000        2.4360496975226420     
   4.0000000000000000        52.800000000000004        2.4345198695285957     
   4.0000000000000000        53.600000000000001        2.4315820332755465     
   4.0000000000000000        54.400000000000006        2.4288607856588689     
   4.0000000000000000        55.200000000000003        2.4258063262036251     
   4.0000000000000000        56.000000000000000        2.4200958404805410     
   4.0000000000000000        56.800000000000004        2.4146512219585161     
   4.0000000000000000        57.600000000000001        2.4097090705247268     
   4.0000000000000000        58.400000000000006        2.4063657592675760     
   4.0000000000000000        59.200000000000003        2.4004460009206143     
   4.0000000000000000        60.000000000000000        2.3955538084196504     
   4.0000000000000000        60.800000000000004        2.3908578985035938     
   4.0000000000000000        61.600000000000001        2.3880674473361969     
   4.0000000000000000        62.400000000000006        2.3831085705988651     
   4.0000000000000000        63.200000000000003        2.3802506830155794     
   4.0000000000000000        64.000000000000000        2.3788941767549505     
   4.0000000000000000        64.799999999999997        2.3776431006390939     
   4.0000000000000000        65.600000000000009        2.3778819336233727     
   4.0000000000000000        66.400000000000006        2.3785088088606234     
   4.0000000000000000        67.200000000000003        2.3804697284557172     
   4.0000000000000000        68.000000000000000        2.3828204330624057     
   4.0000000000000000        68.799999999999997        2.3854143902336777     
   4.0000000000000000        69.600000000000009        2.3888300013175758     
   4.0000000000000000        70.400000000000006        2.3931151467963900     
   4.0000000000000000        71.200000000000003        2.3980875455825084     
   4.0000000000000000        72.000000000000000        2.4028811369775656     
   4.0000000000000000        72.799999999999997        2.4074670800024900     
   4.0000000000000000        73.600000000000009        2.4120733908092844     
   4.0000000000000000        74.400000000000006        2.4164732937593603     
   4.0000000000000000        75.200000000000003        2.4207977851159734     
   4.0000000000000000        76.000000000000000        2.4242723996867244     
   4.0000000000000000        76.800000000000011        2.4287042600378403     
   4.0000000000000000        77.600000000000009        2.4308983912990865     
   4.0000000000000000        78.400000000000006        2.4325272538062834     
   4.0000000000000000        79.200000000000003        2.4337703202070271     
   4.0000000000000000        80.000000000000000        2.4335162071529970     
   4.0000000000000000        80.800000000000011        2.4319248046415343     
   4.0000000000000000        81.600000000000009        2.4306709775046120     
   4.0000000000000000        82.400000000000006        2.4278097829081933     
   4.0000000000000000        83.200000000000003        2.4231315333658032     
   4.0000000000000000        84.000000000000000        2.4203339804131101     
   4.0000000000000000        84.800000000000011        2.4169484044878198     
   4.0000000000000000        85.600000000000009        2.4118762126952706     
   4.0000000000000000        86.400000000000006        2.4066814769968663     
   4.0000000000000000        87.200000000000003        2.4019429367874543     
   4.0000000000000000        88.000000000000000        2.3982523518550867     
   4.0000000000000000        88.800000000000011        2.3932977926826484     
   4.0000000000000000        89.600000000000009        2.3893626193386694     
   4.0000000000000000        90.400000000000006        2.3856137076385719     
   4.0000000000000000        91.200000000000003        2.3821274999124977     
   4.0000000000000000        92.000000000000000        2.3801993571110778     
   4.0000000000000000        92.800000000000011        2.3780739033708880     
   4.0000000000000000        93.600000000000009        2.3749865382224833     
   4.0000000000000000        94.400000000000006        2.3753129586762167     
   4.0000000000000000        95.200000000000003        2.3749879704968810     
   4.0000000000000000        96.000000000000000        2.3760397498014645     
   4.0000000000000000        96.800000000000011        2.3737377079064306     
   4.0000000000000000        97.600000000000009        2.3737986437944221     
   4.0000000000000000        98.400000000000006        2.3741827626786693     
   4.0000000000000000        99.200000000000003        2.3742967965555657     
   4.0000000000000000        100.00000000000000        2.3756760759888786     
   4.0000000000000000        100.80000000000001        2.3757789601261323     
   4.0000000000000000        101.60000000000001        2.3758857009331837     
   4.0000000000000000        102.40000000000001        2.3763418353864338     

   4.8000000000000007       0.80000000000000004        2.3767678054297101     
   4.8000000000000007        1.6000000000000001        2.3770780010410952     
   4.8000000000000007        2.4000000000000004        2.3776846345113389     
   4.8000000000000007        3.2000000000000002        2.3787947031100138     
   4.8000000000000007        4.0000000000000000        2.3792926784544681     
   4.8000000000000007        4.8000000000000007        2.3792779341382104     
   4.8000000000000007        5.6000000000000005        2.3806305692056848     
   4.8000000000000007        6.4000000000000004        2.3818660885328997     
   4.8000000000000007        7.2000000000000002        2.3818530774874929     
   4.8000000000000007        8.0000000000000000        2.3825966948991346     
   4.8000000000000007        8.8000000000000007        2.3830596028487578     
   4.8000000000000007        9.6000000000000014        2.3832375873382556     
   4.8000000000000007        10.400000000000000        2.3845246175459822     
   4.8000000000000007        11.200000000000001        2.3831001102799254     
   4.8000000000000007        12.000000000000000        2.3836333216369150     
   4.8000000000000007        12.800000000000001        2.3834407378335536     
   4.8000000000000007        13.600000000000001        2.3829784616386438     
   4.8000000000000007        14.400000000000000        2.3828882293848430     
   4.8000000000000007        15.200000000000001        2.3825252531720422     
   4.8000000000000007        16.000000000000000        2.3820432539568333     
   4.8000000000000007        16.800000000000001        2.3816380016919925     
   4.8000000000000007        17.600000000000001        2.3808060127654804     
   4.8000000000000007        18.400000000000002        2.3814694217814236     
   4.8000000000000007        19.200000000000003        2.3806421185461875     
   4.8000000000000007        20.000000000000000        2.3818329257891948     
   4.8000000000000007        20.800000000000001        2.3826901156681481     
   4.8000000000000007        21.600000000000001        2.3832779801383035     
   4.8000000000000007        22.400000000000002        2.3809597033928700     
   4.8000000000000007        23.200000000000003        2.3842149456064203     
   4.8000000000000007        24.000000000000000        2.3857938309868327     
   4.8000000000000007        24.800000000000001        2.3858019309875980     
   4.8000000000000007        25.600000000000001        2.3886055268998803     
   4.8000000000000007        26.400000000000002        2.3870980122691936     
   4.8000000000000007        27.200000000000003        2.3871666931496782     
   4.8000000000000007        28.000000000000000        2.3862040811940690     
   4.8000000000000007        28.800000000000001        2.3858631988048153     
   4.8000000000000007        29.600000000000001        2.3852116618987886     
   4.8000000000000007        30.400000000000002        2.3840009473573045     
   4.8000000000000007        31.200000000000003        2.3823643277155271     
   4.8000000000000007        32.000000000000000        2.3808306707875819     
   4.8000000000000007        32.800000000000004        2.3797923844236806     
   4.8000000000000007        33.600000000000001        2.3784695083294136     
   4.8000000000000007        34.399999999999999        2.3768965602406644     
   4.8000000000000007        35.200000000000003        2.3765952646625674     
   4.8000000000000007        36.000000000000000        2.3758836826197647     
   4.8000000000000007        36.800000000000004        2.3768053976389001     
   4.8000000000000007        37.600000000000001        2.3786603404818134     
   4.8000000000000007        38.400000000000006        2.3771484165649017     
   4.8000000000000007        39.200000000000003        2.3831754580490663     
   4.8000000000000007        40.000000000000000        2.3870673375212337     
   4.8000000000000007        40.800000000000004        2.3905920840155588     
   4.8000000000000007        41.600000000000001        2.3955190555649164     
   4.8000000000000007        42.400000000000006        2.4008476658834783     
   4.8000000000000007        43.200000000000003        2.4064591334203471     
   4.8000000000000007        44.000000000000000        2.4121323216225052     
   4.8000000000000007        44.800000000000004        2.4176603910089414     
   4.8000000000000007        45.600000000000001        2.4231175725237439     
   4.8000000000000007        46.400000000000006        2.4287913722506880     
   4.8000000000000007        47.200000000000003        2.4339326694616923     
   4.8000000000000007        48.000000000000000        2.4381613094172758     
   4.8000000000000007        48.800000000000004        2.4415476956104696     
   4.8000000000000007        49.600000000000001        2.4440070596097172     
   4.8000000000000007        50.400000000000006        2.4451435742174352     
   4.8000000000000007        51.200000000000003        2.4449447987466222     
   4.8000000000000007        52.000000000000000        2.4446046952095246     
   4.8000000000000007        52.800000000000004        2.4437513600864835     
   4.8000000000000007        53.600000000000001        2.4407302481135362     
   4.8000000000000007        54.400000000000006        2.4370091027131093     
   4.8000000000000007        55.200000000000003        2.4320192477081073     
   4.8000000000000007        56.000000000000000        2.4274921436284966     
   4.8000000000000007        56.800000000000004        2.4216383552873810     
   4.8000000000000007        57.600000000000001        2.4154907684786626     
   4.8000000000000007        58.400000000000006        2.4100183160630420     
   4.8000000000000007        59.200000000000003        2.4048936793284765     
   4.8000000000000007        60.000000000000000        2.3978052875612290     
   4.8000000000000007        60.800000000000004        2.3930356904417676     
   4.8000000000000007        61.600000000000001        2.3882135995312539     
   4.8000000000000007        62.400000000000006        2.3835292870220708     
   4.8000000000000007        63.200000000000003        2.3804635582739881     
   4.8000000000000007        64.000000000000000        2.3789870680515666     
   4.8000000000000007        64.799999999999997        2.3769195846863993     
   4.8000000000000007        65.600000000000009        2.3772240189926053     
   4.8000000000000007        66.400000000000006        2.3763953263202247     
   4.8000000000000007        67.200000000000003        2.3784812246642892     
   4.8000000000000007        68.000000000000000        2.3825122294264776     
   4.8000000000000007        68.799999999999997        2.3856176354304997     
   4.8000000000000007        69.600000000000009        2.3897781209148965     
   4.8000000000000007        70.400000000000006        2.3948847322084861     
   4.8000000000000007        71.200000000000003        2.4009238687123911     
   4.8000000000000007        72.000000000000000        2.4051697005523636     
   4.8000000000000007        72.799999999999997        2.4116727204294639     
   4.8000000000000007        73.600000000000009        2.4168084165798485     
   4.8000000000000007        74.400000000000006        2.4210449697001546     
   4.8000000000000007        75.200000000000003        2.4262721153926754     
   4.8000000000000007        76.000000000000000        2.4314173343969783     
   4.8000000000000007        76.800000000000011        2.4354516324776720     
   4.8000000000000007        77.600000000000009        2.4382663984404651     
   4.8000000000000007        78.400000000000006        2.4399954220729030     
   4.8000000000000007        79.200000000000003        2.4409332104193795     
   4.8000000000000007        80.000000000000000        2.4414076464773484     
   4.8000000000000007        80.800000000000011        2.4403410080096464     
   4.8000000000000007        81.600000000000009        2.4385157607772512     
   4.8000000000000007        82.400000000000006        2.4351624098615985     
   4.8000000000000007        83.200000000000003        2.4308711650664856     
   4.8000000000000007        84.000000000000000        2.4269975940416191     
   4.8000000000000007        84.800000000000011        2.4227080926180675     
   4.8000000000000007        85.600000000000009        2.4183252117605294     
   4.8000000000000007        86.400000000000006        2.4124389211908177     
   4.8000000000000007        87.200000000000003        2.4070512991523674     
   4.8000000000000007        88.000000000000000        2.4014780958347548     
   4.8000000000000007        88.800000000000011        2.3972963511194822     
   4.8000000000000007        89.600000000000009        2.3929677354666059     
   4.8000000000000007        90.400000000000006        2.3892504287096190     
   4.8000000000000007        91.200000000000003        2.3858716940284772     
   4.8000000000000007        92.000000000000000        2.3829247165057748     
   4.8000000000000007        92.800000000000011        2.3800641338981570     
   4.8000000000000007        93.600000000000009        2.3781556870219633     
   4.8000000000000007        94.400000000000006        2.3775406291144403     
   4.8000000000000007        95.200000000000003        2.3760405413088477     
   4.8000000000000007        96.000000000000000        2.3762343508258077     
   4.8000000000000007        96.800000000000011        2.3747899052573458     
   4.8000000000000007        97.600000000000009        2.3748653664534065     
   4.8000000000000007        98.400000000000006        2.3748200793951524     
   4.8000000000000007        99.200000000000003        2.3751722335354790     
   4.8000000000000007        100.00000000000000        2.3752212171522356     
   4.8000000000000007        100.80000000000001        2.3755943047721502     
   4.8000000000000007        101.60000000000001        2.3761328947590403     
   4.8000000000000007        102.40000000000001        2.3762534524157211     

   5.6000000000000005       0.80000000000000004        2.3761327083443198     
   5.6000000000000005        1.6000000000000001        2.3764368105775389     
   5.6000000000000005        2.4000000000000004        2.3771733555064465     
   5.6000000000000005        3.2000000000000002        2.3783347185663706     
   5.6000000000000005        4.0000000000000000        2.3795566940229409     
   5.6000000000000005        4.8000000000000007        2.3800115544029006     
   5.6000000000000005        5.6000000000000005        2.3808417451796893     
   5.6000000000000005        6.4000000000000004        2.3816014942552179     
   5.6000000000000005        7.2000000000000002        2.3823551556174438     
   5.6000000000000005        8.0000000000000000        2.3830773567469166     
   5.6000000000000005        8.8000000000000007        2.3839848645746295     
   5.6000000000000005        9.6000000000000014        2.3843291040731787     
   5.6000000000000005        10.400000000000000        2.3840242457542113     
   5.6000000000000005        11.200000000000001        2.3842448403971854     
   5.6000000000000005        12.000000000000000        2.3837588084355277     
   5.6000000000000005        12.800000000000001        2.3825664241477198     
   5.6000000000000005        13.600000000000001        2.3827725876509862     
   5.6000000000000005        14.400000000000000        2.3806783478893516     
   5.6000000000000005        15.200000000000001        2.3804427843502989     
   5.6000000000000005        16.000000000000000        2.3789579525387681     
   5.6000000000000005        16.800000000000001        2.3782474746336928     
   5.6000000000000005        17.600000000000001        2.3762308527383302     
   5.6000000000000005        18.400000000000002        2.3755380259724874     
   5.6000000000000005        19.200000000000003        2.3756192252432431     
   5.6000000000000005        20.000000000000000        2.3756518606460020     
   5.6000000000000005        20.800000000000001        2.3761059060098737     
   5.6000000000000005        21.600000000000001        2.3764034000878564     
   5.6000000000000005        22.400000000000002        2.3773629009964021     
   5.6000000000000005        23.200000000000003        2.3785538522260015     
   5.6000000000000005        24.000000000000000        2.3789617301278554     
   5.6000000000000005        24.800000000000001        2.3806181149691303     
   5.6000000000000005        25.600000000000001        2.3815800955899635     
   5.6000000000000005        26.400000000000002        2.3829272835481663     
   5.6000000000000005        27.200000000000003        2.3837152192966120     
   5.6000000000000005        28.000000000000000        2.3837940183040511     
   5.6000000000000005        28.800000000000001        2.3832916137239457     
   5.6000000000000005        29.600000000000001        2.3833696143210594     
   5.6000000000000005        30.400000000000002        2.3841631908256402     
   5.6000000000000005        31.200000000000003        2.3816559987068899     
   5.6000000000000005        32.000000000000000        2.3815648423997007     
   5.6000000000000005        32.800000000000004        2.3778713882347744     
   5.6000000000000005        33.600000000000001        2.3792986040271162     
   5.6000000000000005        34.399999999999999        2.3775939266757100     
   5.6000000000000005        35.200000000000003        2.3779557552778239     
   5.6000000000000005        36.000000000000000        2.3769673819086536     
   5.6000000000000005        36.800000000000004        2.3781170962628093     
   5.6000000000000005        37.600000000000001        2.3799907427553193     
   5.6000000000000005        38.400000000000006        2.3817280579604323     
   5.6000000000000005        39.200000000000003        2.3855279613204625     
   5.6000000000000005        40.000000000000000        2.3892420975070414     
   5.6000000000000005        40.800000000000004        2.3939488300713863     
   5.6000000000000005        41.600000000000001        2.3993579522314445     
   5.6000000000000005        42.400000000000006        2.4043166139106278     
   5.6000000000000005        43.200000000000003        2.4108179554873561     
   5.6000000000000005        44.000000000000000        2.4171295270351023     
   5.6000000000000005        44.800000000000004        2.4233739045071929     
   5.6000000000000005        45.600000000000001        2.4292279286443152     
   5.6000000000000005        46.400000000000006        2.4356262175121777     
   5.6000000000000005        47.200000000000003        2.4410139797129125     
   5.6000000000000005        48.000000000000000        2.4449861956271377     
   5.6000000000000005        48.800000000000004        2.4494902273264363     
   5.6000000000000005        49.600000000000001        2.4519758652733055     
   5.6000000000000005        50.400000000000006        2.4548337981054722     
   5.6000000000000005        51.200000000000003        2.4540855253014877     
   5.6000000000000005        52.000000000000000        2.4534366949560744     
   5.6000000000000005        52.800000000000004        2.4518687828589338     
   5.6000000000000005        53.600000000000001        2.4491080078924572     
   5.6000000000000005        54.400000000000006        2.4457172902517006     
   5.6000000000000005        55.200000000000003        2.4401336496822181     
   5.6000000000000005        56.000000000000000        2.4346380839733919     
   5.6000000000000005        56.800000000000004        2.4287428569705969     
   5.6000000000000005        57.600000000000001        2.4216609287198478     
   5.6000000000000005        58.400000000000006        2.4154969285215504     
   5.6000000000000005        59.200000000000003        2.4075238942532549     
   5.6000000000000005        60.000000000000000        2.4014568322485657     
   5.6000000000000005        60.800000000000004        2.3958840892874691     
   5.6000000000000005        61.600000000000001        2.3881673858782668     
   5.6000000000000005        62.400000000000006        2.3857463343311371     
   5.6000000000000005        63.200000000000003        2.3820954396668177     
   5.6000000000000005        64.000000000000000        2.3795396337290042     
   5.6000000000000005        64.799999999999997        2.3779372057337964     
   5.6000000000000005        65.600000000000009        2.3784606286266889     
   5.6000000000000005        66.400000000000006        2.3778354364321879     
   5.6000000000000005        67.200000000000003        2.3796449658919361     
   5.6000000000000005        68.000000000000000        2.3826170524790693     
   5.6000000000000005        68.799999999999997        2.3865200674241969     
   5.6000000000000005        69.600000000000009        2.3910769896905424     
   5.6000000000000005        70.400000000000006        2.3968675428279620     
   5.6000000000000005        71.200000000000003        2.4009616451743234     
   5.6000000000000005        72.000000000000000        2.4095199773806395     
   5.6000000000000005        72.799999999999997        2.4150828785192178     
   5.6000000000000005        73.600000000000009        2.4208393630496228     
   5.6000000000000005        74.400000000000006        2.4269536339489184     
   5.6000000000000005        75.200000000000003        2.4337033972534061     
   5.6000000000000005        76.000000000000000        2.4373944252052433     
   5.6000000000000005        76.800000000000011        2.4416758996036720     
   5.6000000000000005        77.600000000000009        2.4472046159335146     
   5.6000000000000005        78.400000000000006        2.4477727947759909     
   5.6000000000000005        79.200000000000003        2.4480937164369738     
   5.6000000000000005        80.000000000000000        2.4479258244839568     
   5.6000000000000005        80.800000000000011        2.4472793304599714     
   5.6000000000000005        81.600000000000009        2.4459890321776836     
   5.6000000000000005        82.400000000000006        2.4420170586950967     
   5.6000000000000005        83.200000000000003        2.4386315549424187     
   5.6000000000000005        84.000000000000000        2.4342599890332597     
   5.6000000000000005        84.800000000000011        2.4292465536454944     
   5.6000000000000005        85.600000000000009        2.4232246758204519     
   5.6000000000000005        86.400000000000006        2.4188152673623451     
   5.6000000000000005        87.200000000000003        2.4124600726980305     
   5.6000000000000005        88.000000000000000        2.4076665612613071     
   5.6000000000000005        88.800000000000011        2.4027349529898840     
   5.6000000000000005        89.600000000000009        2.3979589876178915     
   5.6000000000000005        90.400000000000006        2.3936695819293483     
   5.6000000000000005        91.200000000000003        2.3894230946874866     
   5.6000000000000005        92.000000000000000        2.3861109419184396     
   5.6000000000000005        92.800000000000011        2.3832422523059478     
   5.6000000000000005        93.600000000000009        2.3814015977916276     
   5.6000000000000005        94.400000000000006        2.3795301138376717     
   5.6000000000000005        95.200000000000003        2.3776216890566526     
   5.6000000000000005        96.000000000000000        2.3773906083425591     
   5.6000000000000005        96.800000000000011        2.3759594017491752     
   5.6000000000000005        97.600000000000009        2.3760909263919601     
   5.6000000000000005        98.400000000000006        2.3756928281584906     
   5.6000000000000005        99.200000000000003        2.3749214975471022     
   5.6000000000000005        100.00000000000000        2.3759406134363394     
   5.6000000000000005        100.80000000000001        2.3753403885364297     
   5.6000000000000005        101.60000000000001        2.3747830876404903     
   5.6000000000000005        102.40000000000001        2.3752319658041676     

   6.4000000000000004       0.80000000000000004        2.3758218071267909     
   6.4000000000000004        1.6000000000000001        2.3773655462702434     
   6.4000000000000004        2.4000000000000004        2.3785803299148456     
   6.4000000000000004        3.2000000000000002        2.3783155546399182     
   6.4000000000000004        4.0000000000000000        2.3797016971606424     
   6.4000000000000004        4.8000000000000007        2.3804831925919756     
   6.4000000000000004        5.6000000000000005        2.3812003600202556     
   6.4000000000000004        6.4000000000000004        2.3821528983606677     
   6.4000000000000004        7.2000000000000002        2.3827787584724049     
   6.4000000000000004        8.0000000000000000        2.3845171069427940     
   6.4000000000000004        8.8000000000000007        2.3846698068973868     
   6.4000000000000004        9.6000000000000014        2.3849661760941054     
   6.4000000000000004        10.400000000000000        2.3847388417553739     
   6.4000000000000004        11.200000000000001        2.3844005442634240     
   6.4000000000000004        12.000000000000000        2.3831696942143132     
   6.4000000000000004        12.800000000000001        2.3819709419208936     
   6.4000000000000004        13.600000000000001        2.3806457195793347     
   6.4000000000000004        14.400000000000000        2.3793928086261942     
   6.4000000000000004        15.200000000000001        2.3764072885900713     
   6.4000000000000004        16.000000000000000        2.3751776929056523     
   6.4000000000000004        16.800000000000001        2.3744115377617336     
   6.4000000000000004        17.600000000000001        2.3718401665692146     
   6.4000000000000004        18.400000000000002        2.3705170104273425     
   6.4000000000000004        19.200000000000003        2.3688596958036481     
   6.4000000000000004        20.000000000000000        2.3682507608015202     
   6.4000000000000004        20.800000000000001        2.3673647612163085     
   6.4000000000000004        21.600000000000001        2.3688172183280849     
   6.4000000000000004        22.400000000000002        2.3726557060096942     
   6.4000000000000004        23.200000000000003        2.3713677343654580     
   6.4000000000000004        24.000000000000000        2.3729167912979583     
   6.4000000000000004        24.800000000000001        2.3747570015661288     
   6.4000000000000004        25.600000000000001        2.3761758752957731     
   6.4000000000000004        26.400000000000002        2.3785677330025345     
   6.4000000000000004        27.200000000000003        2.3789409901437839     
   6.4000000000000004        28.000000000000000        2.3810442705621999     
   6.4000000000000004        28.800000000000001        2.3830683003638846     
   6.4000000000000004        29.600000000000001        2.3819644951095036     
   6.4000000000000004        30.400000000000002        2.3822198314491931     
   6.4000000000000004        31.200000000000003        2.3815424997625794     
   6.4000000000000004        32.000000000000000        2.3810396115725205     
   6.4000000000000004        32.800000000000004        2.3796448365196801     
   6.4000000000000004        33.600000000000001        2.3803044814905356     
   6.4000000000000004        34.399999999999999        2.3790784337884086     
   6.4000000000000004        35.200000000000003        2.3784123438521210     
   6.4000000000000004        36.000000000000000        2.3782868622467861     
   6.4000000000000004        36.800000000000004        2.3797776339485655     
   6.4000000000000004        37.600000000000001        2.3815106677964306     
   6.4000000000000004        38.400000000000006        2.3851669599965160     
   6.4000000000000004        39.200000000000003        2.3880093426515598     
   6.4000000000000004        40.000000000000000        2.3917199404266225     
   6.4000000000000004        40.800000000000004        2.3956803163658726     
   6.4000000000000004        41.600000000000001        2.4012920026861302     
   6.4000000000000004        42.400000000000006        2.4083189060714170     
   6.4000000000000004        43.200000000000003        2.4150594856914518     
   6.4000000000000004        44.000000000000000        2.4219266801186334     
   6.4000000000000004        44.800000000000004        2.4287152178949070     
   6.4000000000000004        45.600000000000001        2.4354184184390588     
   6.4000000000000004        46.400000000000006        2.4420325460934826     
   6.4000000000000004        47.200000000000003        2.4472247015265141     
   6.4000000000000004        48.000000000000000        2.4524720688213693     
   6.4000000000000004        48.800000000000004        2.4571572997612412     
   6.4000000000000004        49.600000000000001        2.4595252189464056     
   6.4000000000000004        50.400000000000006        2.4623783550071532     
   6.4000000000000004        51.200000000000003        2.4619729041735376     
   6.4000000000000004        52.000000000000000        2.4613547028400364     
   6.4000000000000004        52.800000000000004        2.4599830233110800     
   6.4000000000000004        53.600000000000001        2.4559956798266080     
   6.4000000000000004        54.400000000000006        2.4527932552698060     
   6.4000000000000004        55.200000000000003        2.4474939587867275     
   6.4000000000000004        56.000000000000000        2.4417191216165106     
   6.4000000000000004        56.800000000000004        2.4349507302209359     
   6.4000000000000004        57.600000000000001        2.4275720236950322     
   6.4000000000000004        58.400000000000006        2.4199140444823501     
   6.4000000000000004        59.200000000000003        2.4136436290931473     
   6.4000000000000004        60.000000000000000        2.4052118292747280     
   6.4000000000000004        60.800000000000004        2.3988241542903541     
   6.4000000000000004        61.600000000000001        2.3937679698246335     
   6.4000000000000004        62.400000000000006        2.3876131842640405     
   6.4000000000000004        63.200000000000003        2.3835649721352690     
   6.4000000000000004        64.000000000000000        2.3804079652590198     
   6.4000000000000004        64.799999999999997        2.3785779820508868     
   6.4000000000000004        65.600000000000009        2.3791306989166721     
   6.4000000000000004        66.400000000000006        2.3782131540686167     
   6.4000000000000004        67.200000000000003        2.3806028409154552     
   6.4000000000000004        68.000000000000000        2.3834904485267749     
   6.4000000000000004        68.799999999999997        2.3878756194427506     
   6.4000000000000004        69.600000000000009        2.3928309960309675     
   6.4000000000000004        70.400000000000006        2.3987731487326864     
   6.4000000000000004        71.200000000000003        2.4068537080260524     
   6.4000000000000004        72.000000000000000        2.4122686399440707     
   6.4000000000000004        72.799999999999997        2.4193853409420885     
   6.4000000000000004        73.600000000000009        2.4257794487938606     
   6.4000000000000004        74.400000000000006        2.4320050763466678     
   6.4000000000000004        75.200000000000003        2.4376133455639550     
   6.4000000000000004        76.000000000000000        2.4435684787098517     
   6.4000000000000004        76.800000000000011        2.4478232236461612     
   6.4000000000000004        77.600000000000009        2.4517245358347246     
   6.4000000000000004        78.400000000000006        2.4534404835922898     
   6.4000000000000004        79.200000000000003        2.4548794591008249     
   6.4000000000000004        80.000000000000000        2.4544211437116976     
   6.4000000000000004        80.800000000000011        2.4543480570973366     
   6.4000000000000004        81.600000000000009        2.4525592648131500     
   6.4000000000000004        82.400000000000006        2.4500246484049368     
   6.4000000000000004        83.200000000000003        2.4461170400627341     
   6.4000000000000004        84.000000000000000        2.4416171902900889     
   6.4000000000000004        84.800000000000011        2.4367822057335222     
   6.4000000000000004        85.600000000000009        2.4305806254227571     
   6.4000000000000004        86.400000000000006        2.4251564918792305     
   6.4000000000000004        87.200000000000003        2.4197739746887259     
   6.4000000000000004        88.000000000000000        2.4143231508884426     
   6.4000000000000004        88.800000000000011        2.4091083912821065     
   6.4000000000000004        89.600000000000009        2.4040594742361892     
   6.4000000000000004        90.400000000000006        2.3986509244497944     
   6.4000000000000004        91.200000000000003        2.3944638693537672     
   6.4000000000000004        92.000000000000000        2.3902040932979887     
   6.4000000000000004        92.800000000000011        2.3870900213264474     
   6.4000000000000004        93.600000000000009        2.3855274308442120     
   6.4000000000000004        94.400000000000006        2.3816484775387212     
   6.4000000000000004        95.200000000000003        2.3810876161779295     
   6.4000000000000004        96.000000000000000        2.3795103458825970     
   6.4000000000000004        96.800000000000011        2.3788490030546456     
   6.4000000000000004        97.600000000000009        2.3776709178882913     
   6.4000000000000004        98.400000000000006        2.3768709109296524     
   6.4000000000000004        99.200000000000003        2.3769389293239751     
   6.4000000000000004        100.00000000000000        2.3764810876689459     
   6.4000000000000004        100.80000000000001        2.3761806277480582     
   6.4000000000000004        101.60000000000001        2.3755089638367766     
   6.4000000000000004        102.40000000000001        2.3741398111880780     

   7.2000000000000002       0.80000000000000004        2.3762005047618189     
   7.2000000000000002        1.6000000000000001        2.3771740779530095     
   7.2000000000000002        2.4000000000000004        2.3774165863482550     
   7.2000000000000002        3.2000000000000002        2.3784279639372232     
   7.2000000000000002        4.0000000000000000        2.3796350219814246     
   7.2000000000000002        4.8000000000000007        2.3803492071785106     
   7.2000000000000002        5.6000000000000005        2.3833891949564703     
   7.2000000000000002        6.4000000000000004        2.3827604992816229     
   7.2000000000000002        7.2000000000000002        2.3836758048607556     
   7.2000000000000002        8.0000000000000000        2.3845949314600610     
   7.2000000000000002        8.8000000000000007        2.3850252272020795     
   7.2000000000000002        9.6000000000000014        2.3849490086830891     
   7.2000000000000002        10.400000000000000        2.3845831428520117     
   7.2000000000000002        11.200000000000001        2.3838198632706495     
   7.2000000000000002        12.000000000000000        2.3826377971371913     
   7.2000000000000002        12.800000000000001        2.3833042531551580     
   7.2000000000000002        13.600000000000001        2.3782176566363713     
   7.2000000000000002        14.400000000000000        2.3763812944928890     
   7.2000000000000002        15.200000000000001        2.3733145672201887     
   7.2000000000000002        16.000000000000000        2.3698155703004731     
   7.2000000000000002        16.800000000000001        2.3674944992688043     
   7.2000000000000002        17.600000000000001        2.3650519056079728     
   7.2000000000000002        18.400000000000002        2.3638889490536870     
   7.2000000000000002        19.200000000000003        2.3614640503009543     
   7.2000000000000002        20.000000000000000        2.3601840830914558     
   7.2000000000000002        20.800000000000001        2.3597869920602963     
   7.2000000000000002        21.600000000000001        2.3607558542367442     
   7.2000000000000002        22.400000000000002        2.3617514475144770     
   7.2000000000000002        23.200000000000003        2.3635650875860432     
   7.2000000000000002        24.000000000000000        2.3647550276440192     
   7.2000000000000002        24.800000000000001        2.3677917341821311     
   7.2000000000000002        25.600000000000001        2.3707620872529911     
   7.2000000000000002        26.400000000000002        2.3735976405685681     
   7.2000000000000002        27.200000000000003        2.3761535184300477     
   7.2000000000000002        28.000000000000000        2.3781313093808771     
   7.2000000000000002        28.800000000000001        2.3787352140085956     
   7.2000000000000002        29.600000000000001        2.3806911785448777     
   7.2000000000000002        30.400000000000002        2.3806301696566865     
   7.2000000000000002        31.200000000000003        2.3819529244051165     
   7.2000000000000002        32.000000000000000        2.3812587304314698     
   7.2000000000000002        32.800000000000004        2.3810037752298778     
   7.2000000000000002        33.600000000000001        2.3811487341686250     
   7.2000000000000002        34.399999999999999        2.3801622035338639     
   7.2000000000000002        35.200000000000003        2.3799760576366364     
   7.2000000000000002        36.000000000000000        2.3804113797893836     
   7.2000000000000002        36.800000000000004        2.3827323336789874     
   7.2000000000000002        37.600000000000001        2.3831615549625758     
   7.2000000000000002        38.400000000000006        2.3861328928472716     
   7.2000000000000002        39.200000000000003        2.3898281001333430     
   7.2000000000000002        40.000000000000000        2.3941666178885348     
   7.2000000000000002        40.800000000000004        2.3989404401219416     
   7.2000000000000002        41.600000000000001        2.4049825366612536     
   7.2000000000000002        42.400000000000006        2.4116768465576350     
   7.2000000000000002        43.200000000000003        2.4188980540325655     
   7.2000000000000002        44.000000000000000        2.4262439096993909     
   7.2000000000000002        44.800000000000004        2.4334604940816558     
   7.2000000000000002        45.600000000000001        2.4408712470778697     
   7.2000000000000002        46.400000000000006        2.4473917745502294     
   7.2000000000000002        47.200000000000003        2.4566414231801379     
   7.2000000000000002        48.000000000000000        2.4591925998235560     
   7.2000000000000002        48.800000000000004        2.4642699136246575     
   7.2000000000000002        49.600000000000001        2.4678001973871631     
   7.2000000000000002        50.400000000000006        2.4697423423219504     
   7.2000000000000002        51.200000000000003        2.4698568440090982     
   7.2000000000000002        52.000000000000000        2.4690382822510166     
   7.2000000000000002        52.800000000000004        2.4677772204188515     
   7.2000000000000002        53.600000000000001        2.4643969877822971     
   7.2000000000000002        54.400000000000006        2.4604991305133241     
   7.2000000000000002        55.200000000000003        2.4541807703180960     
   7.2000000000000002        56.000000000000000        2.4481607770922036     
   7.2000000000000002        56.800000000000004        2.4406437397923151     
   7.2000000000000002        57.600000000000001        2.4326159727087426     
   7.2000000000000002        58.400000000000006        2.4245187112467614     
   7.2000000000000002        59.200000000000003        2.4164128268907636     
   7.2000000000000002        60.000000000000000        2.4092313421922791     
   7.2000000000000002        60.800000000000004        2.4018886713537215     
   7.2000000000000002        61.600000000000001        2.3955458145777802     
   7.2000000000000002        62.400000000000006        2.3919038029204645     
   7.2000000000000002        63.200000000000003        2.3856969287070187     
   7.2000000000000002        64.000000000000000        2.3818834730973881     
   7.2000000000000002        64.799999999999997        2.3797534290142033     
   7.2000000000000002        65.600000000000009        2.3791337834505510     
   7.2000000000000002        66.400000000000006        2.3795596197922659     
   7.2000000000000002        67.200000000000003        2.3813623790611311     
   7.2000000000000002        68.000000000000000        2.3854692170275071     
   7.2000000000000002        68.799999999999997        2.3884873155798059     
   7.2000000000000002        69.600000000000009        2.3943933626587248     
   7.2000000000000002        70.400000000000006        2.4006155247447309     
   7.2000000000000002        71.200000000000003        2.4071647816271229     
   7.2000000000000002        72.000000000000000        2.4148749100928288     
   7.2000000000000002        72.799999999999997        2.4224269902402518     
   7.2000000000000002        73.600000000000009        2.4298934985149643     
   7.2000000000000002        74.400000000000006        2.4374639303907220     
   7.2000000000000002        75.200000000000003        2.4429335194336730     
   7.2000000000000002        76.000000000000000        2.4489299661691355     
   7.2000000000000002        76.800000000000011        2.4537575783954435     
   7.2000000000000002        77.600000000000009        2.4573985444993096     
   7.2000000000000002        78.400000000000006        2.4601348356257202     
   7.2000000000000002        79.200000000000003        2.4612018790262042     
   7.2000000000000002        80.000000000000000        2.4618689390129793     
   7.2000000000000002        80.800000000000011        2.4614628246303578     
   7.2000000000000002        81.600000000000009        2.4595413645332682     
   7.2000000000000002        82.400000000000006        2.4568380479539531     
   7.2000000000000002        83.200000000000003        2.4530837263248086     
   7.2000000000000002        84.000000000000000        2.4490415818199787     
   7.2000000000000002        84.800000000000011        2.4435118212616054     
   7.2000000000000002        85.600000000000009        2.4375190711480390     
   7.2000000000000002        86.400000000000006        2.4317703376214204     
   7.2000000000000002        87.200000000000003        2.4262976726305880     
   7.2000000000000002        88.000000000000000        2.4211207697349679     
   7.2000000000000002        88.800000000000011        2.4139938423677036     
   7.2000000000000002        89.600000000000009        2.4074162062239757     
   7.2000000000000002        90.400000000000006        2.4051513910692837     
   7.2000000000000002        91.200000000000003        2.4003728038386272     
   7.2000000000000002        92.000000000000000        2.3965442454721217     
   7.2000000000000002        92.800000000000011        2.3931691873022047     
   7.2000000000000002        93.600000000000009        2.3900652316824527     
   7.2000000000000002        94.400000000000006        2.3875554595872268     
   7.2000000000000002        95.200000000000003        2.3845698079031963     
   7.2000000000000002        96.000000000000000        2.3828065314203166     
   7.2000000000000002        96.800000000000011        2.3817400916293416     
   7.2000000000000002        97.600000000000009        2.3796798429027350     
   7.2000000000000002        98.400000000000006        2.3789555788421834     
   7.2000000000000002        99.200000000000003        2.3777044294948242     
   7.2000000000000002        100.00000000000000        2.3774224813069820     
   7.2000000000000002        100.80000000000001        2.3770480828486886     
   7.2000000000000002        101.60000000000001        2.3765373943071859     
   7.2000000000000002        102.40000000000001        2.3764660330980187     

   8.0000000000000000       0.80000000000000004        2.3765251947155308     
   8.0000000000000000        1.6000000000000001        2.3786980143932834     
   8.0000000000000000        2.4000000000000004        2.3787231028278408     
   8.0000000000000000        3.2000000000000002        2.3785089824302905     
   8.0000000000000000        4.0000000000000000        2.3792349100277583     
   8.0000000000000000        4.8000000000000007        2.3807651679318123     
   8.0000000000000000        5.6000000000000005        2.3825569849207922     
   8.0000000000000000        6.4000000000000004        2.3840536759599158     
   8.0000000000000000        7.2000000000000002        2.3846972789516592     
   8.0000000000000000        8.0000000000000000        2.3848961126376098     
   8.0000000000000000        8.8000000000000007        2.3850392722052476     
   8.0000000000000000        9.6000000000000014        2.3848912698192004     
   8.0000000000000000        10.400000000000000        2.3841867818042508     
   8.0000000000000000        11.200000000000001        2.3827914540009814     
   8.0000000000000000        12.000000000000000        2.3810202394544731     
   8.0000000000000000        12.800000000000001        2.3778305982407328     
   8.0000000000000000        13.600000000000001        2.3752560408033996     
   8.0000000000000000        14.400000000000000        2.3715787472942043     
   8.0000000000000000        15.200000000000001        2.3679127064451522     
   8.0000000000000000        16.000000000000000        2.3635729452302283     
   8.0000000000000000        16.800000000000001        2.3609474336916705     
   8.0000000000000000        17.600000000000001        2.3571615177159044     
   8.0000000000000000        18.400000000000002        2.3548164883697473     
   8.0000000000000000        19.200000000000003        2.3522250011264427     
   8.0000000000000000        20.000000000000000        2.3506150322078097     
   8.0000000000000000        20.800000000000001        2.3503910597775173     
   8.0000000000000000        21.600000000000001        2.3519161861327578     
   8.0000000000000000        22.400000000000002        2.3522015770040761     
   8.0000000000000000        23.200000000000003        2.3545643045076221     
   8.0000000000000000        24.000000000000000        2.3575240955432899     
   8.0000000000000000        24.800000000000001        2.3599450925712637     
   8.0000000000000000        25.600000000000001        2.3637036087343608     
   8.0000000000000000        26.400000000000002        2.3673992097348826     
   8.0000000000000000        27.200000000000003        2.3708056619075513     
   8.0000000000000000        28.000000000000000        2.3725740651343004     
   8.0000000000000000        28.800000000000001        2.3788544818815773     
   8.0000000000000000        29.600000000000001        2.3788318287180865     
   8.0000000000000000        30.400000000000002        2.3805696579057578     
   8.0000000000000000        31.200000000000003        2.3805665081105096     
   8.0000000000000000        32.000000000000000        2.3810849387761901     
   8.0000000000000000        32.800000000000004        2.3815298202727382     
   8.0000000000000000        33.600000000000001        2.3814612639943258     
   8.0000000000000000        34.399999999999999        2.3821872349153819     
   8.0000000000000000        35.200000000000003        2.3815706190524679     
   8.0000000000000000        36.000000000000000        2.3818769338453523     
   8.0000000000000000        36.800000000000004        2.3839783289519989     
   8.0000000000000000        37.600000000000001        2.3847205179337791     
   8.0000000000000000        38.400000000000006        2.3869141855351987     
   8.0000000000000000        39.200000000000003        2.3915025502363481     
   8.0000000000000000        40.000000000000000        2.3952510914628347     
   8.0000000000000000        40.800000000000004        2.4012499948513564     
   8.0000000000000000        41.600000000000001        2.4076099887989746     
   8.0000000000000000        42.400000000000006        2.4147454529426393     
   8.0000000000000000        43.200000000000003        2.4223833410505167     
   8.0000000000000000        44.000000000000000        2.4301723852061063     
   8.0000000000000000        44.800000000000004        2.4383553840108947     
   8.0000000000000000        45.600000000000001        2.4456623874217525     
   8.0000000000000000        46.400000000000006        2.4521738210378485     
   8.0000000000000000        47.200000000000003        2.4592834696839265     
   8.0000000000000000        48.000000000000000        2.4652601434814594     
   8.0000000000000000        48.800000000000004        2.4703307033016682     
   8.0000000000000000        49.600000000000001        2.4741103092003622     
   8.0000000000000000        50.400000000000006        2.4761995333272657     
   8.0000000000000000        51.200000000000003        2.4768625702871891     
   8.0000000000000000        52.000000000000000        2.4763400509280462     
   8.0000000000000000        52.800000000000004        2.4740394659932656     
   8.0000000000000000        53.600000000000001        2.4715168637673379     
   8.0000000000000000        54.400000000000006        2.4674404854538627     
   8.0000000000000000        55.200000000000003        2.4598253721301471     
   8.0000000000000000        56.000000000000000        2.4534839262785919     
   8.0000000000000000        56.800000000000004        2.4459914913755614     
   8.0000000000000000        57.600000000000001        2.4400238614520724     
   8.0000000000000000        58.400000000000006        2.4291731782889552     
   8.0000000000000000        59.200000000000003        2.4207804645124322     
   8.0000000000000000        60.000000000000000        2.4151079977772612     
   8.0000000000000000        60.800000000000004        2.4051082542950923     
   8.0000000000000000        61.600000000000001        2.3973761970103280     
   8.0000000000000000        62.400000000000006        2.3905881570623433     
   8.0000000000000000        63.200000000000003        2.3874248403235017     
   8.0000000000000000        64.000000000000000        2.3834744410636413     
   8.0000000000000000        64.799999999999997        2.3814927245684316     
   8.0000000000000000        65.600000000000009        2.3806915876398245     
   8.0000000000000000        66.400000000000006        2.3811701729768666     
   8.0000000000000000        67.200000000000003        2.3827939430129486     
   8.0000000000000000        68.000000000000000        2.3862108025106110     
   8.0000000000000000        68.799999999999997        2.3900911273231249     
   8.0000000000000000        69.600000000000009        2.3956282771664310     
   8.0000000000000000        70.400000000000006        2.4028119272513568     
   8.0000000000000000        71.200000000000003        2.4100060719043173     
   8.0000000000000000        72.000000000000000        2.4172819504478276     
   8.0000000000000000        72.799999999999997        2.4253387684872263     
   8.0000000000000000        73.600000000000009        2.4332389821459488     
   8.0000000000000000        74.400000000000006        2.4405896458567633     
   8.0000000000000000        75.200000000000003        2.4477951810340985     
   8.0000000000000000        76.000000000000000        2.4545976538842424     
   8.0000000000000000        76.800000000000011        2.4598367027877095     
   8.0000000000000000        77.600000000000009        2.4628126751267727     
   8.0000000000000000        78.400000000000006        2.4664319094240263     
   8.0000000000000000        79.200000000000003        2.4682918328737666     
   8.0000000000000000        80.000000000000000        2.4682371731880566     
   8.0000000000000000        80.800000000000011        2.4677987880469923     
   8.0000000000000000        81.600000000000009        2.4663773216201332     
   8.0000000000000000        82.400000000000006        2.4637571101764104     
   8.0000000000000000        83.200000000000003        2.4599137729971741     
   8.0000000000000000        84.000000000000000        2.4552546779501543     
   8.0000000000000000        84.800000000000011        2.4505240727194306     
   8.0000000000000000        85.600000000000009        2.4447505824663245     
   8.0000000000000000        86.400000000000006        2.4405586909897585     
   8.0000000000000000        87.200000000000003        2.4339562435688928     
   8.0000000000000000        88.000000000000000        2.4282112300270735     
   8.0000000000000000        88.800000000000011        2.4224063154986832     
   8.0000000000000000        89.600000000000009        2.4163253714178050     
   8.0000000000000000        90.400000000000006        2.4115914996901311     
   8.0000000000000000        91.200000000000003        2.4069543767430095     
   8.0000000000000000        92.000000000000000        2.4020524020212632     
   8.0000000000000000        92.800000000000011        2.3989777204471001     
   8.0000000000000000        93.600000000000009        2.3954085974675943     
   8.0000000000000000        94.400000000000006        2.3922188707820684     
   8.0000000000000000        95.200000000000003        2.3891208513625091     
   8.0000000000000000        96.000000000000000        2.3871149094352297     
   8.0000000000000000        96.800000000000011        2.3848012119695778     
   8.0000000000000000        97.600000000000009        2.3825921988995686     
   8.0000000000000000        98.400000000000006        2.3807574012869290     
   8.0000000000000000        99.200000000000003        2.3794703394388685     
   8.0000000000000000        100.00000000000000        2.3788499199359117     
   8.0000000000000000        100.80000000000001        2.3784884393815893     
   8.0000000000000000        101.60000000000001        2.3773181225569004     
   8.0000000000000000        102.40000000000001        2.3770990126907794     

   8.8000000000000007       0.80000000000000004        2.3776011547142120     
   8.8000000000000007        1.6000000000000001        2.3778686821139194     
   8.8000000000000007        2.4000000000000004        2.3776210541297336     
   8.8000000000000007        3.2000000000000002        2.3786259366891689     
   8.8000000000000007        4.0000000000000000        2.3798753019999443     
   8.8000000000000007        4.8000000000000007        2.3822668338955002     
   8.8000000000000007        5.6000000000000005        2.3824688684499362     
   8.8000000000000007        6.4000000000000004        2.3837196306805586     
   8.8000000000000007        7.2000000000000002        2.3846593140869681     
   8.8000000000000007        8.0000000000000000        2.3849805937529189     
   8.8000000000000007        8.8000000000000007        2.3850498632193924     
   8.8000000000000007        9.6000000000000014        2.3847636382059489     
   8.8000000000000007        10.400000000000000        2.3835367456953453     
   8.8000000000000007        11.200000000000001        2.3813963446189295     
   8.8000000000000007        12.000000000000000        2.3793107656536665     
   8.8000000000000007        12.800000000000001        2.3751955884026801     
   8.8000000000000007        13.600000000000001        2.3706714577010768     
   8.8000000000000007        14.400000000000000        2.3656581825948582     
   8.8000000000000007        15.200000000000001        2.3620173879593453     
   8.8000000000000007        16.000000000000000        2.3566966116857260     
   8.8000000000000007        16.800000000000001        2.3519771701055738     
   8.8000000000000007        17.600000000000001        2.3477308855697059     
   8.8000000000000007        18.400000000000002        2.3442066247489848     
   8.8000000000000007        19.200000000000003        2.3413234337873914     
   8.8000000000000007        20.000000000000000        2.3401847365092219     
   8.8000000000000007        20.800000000000001        2.3400645845080974     
   8.8000000000000007        21.600000000000001        2.3414963006002862     
   8.8000000000000007        22.400000000000002        2.3425132594111306     
   8.8000000000000007        23.200000000000003        2.3443229724507804     
   8.8000000000000007        24.000000000000000        2.3477582648894102     
   8.8000000000000007        24.800000000000001        2.3516463326532477     
   8.8000000000000007        25.600000000000001        2.3543359105708408     
   8.8000000000000007        26.400000000000002        2.3619869329438554     
   8.8000000000000007        27.200000000000003        2.3655886785841860     
   8.8000000000000007        28.000000000000000        2.3683649679569077     
   8.8000000000000007        28.800000000000001        2.3719736398577687     
   8.8000000000000007        29.600000000000001        2.3760045119598061     
   8.8000000000000007        30.400000000000002        2.3786082093854590     
   8.8000000000000007        31.200000000000003        2.3801880716014816     
   8.8000000000000007        32.000000000000000        2.3806511651309421     
   8.8000000000000007        32.800000000000004        2.3813362230589239     
   8.8000000000000007        33.600000000000001        2.3812568460339252     
   8.8000000000000007        34.399999999999999        2.3816801494582087     
   8.8000000000000007        35.200000000000003        2.3822314686894770     
   8.8000000000000007        36.000000000000000        2.3818300493240256     
   8.8000000000000007        36.800000000000004        2.3846910113763280     
   8.8000000000000007        37.600000000000001        2.3855637363176894     
   8.8000000000000007        38.400000000000006        2.3890102877978303     
   8.8000000000000007        39.200000000000003        2.3928086527875148     
   8.8000000000000007        40.000000000000000        2.3971018913278161     
   8.8000000000000007        40.800000000000004        2.4019337797494598     
   8.8000000000000007        41.600000000000001        2.4096101767840752     
   8.8000000000000007        42.400000000000006        2.4173050189726397     
   8.8000000000000007        43.200000000000003        2.4239698643013043     
   8.8000000000000007        44.000000000000000        2.4331219352675166     
   8.8000000000000007        44.800000000000004        2.4415342511018383     
   8.8000000000000007        45.600000000000001        2.4475035456856546     
   8.8000000000000007        46.400000000000006        2.4567939896815179     
   8.8000000000000007        47.200000000000003        2.4637366434017332     
   8.8000000000000007        48.000000000000000        2.4700168877618647     
   8.8000000000000007        48.800000000000004        2.4753413699266864     
   8.8000000000000007        49.600000000000001        2.4792642222799106     
   8.8000000000000007        50.400000000000006        2.4814744802251383     
   8.8000000000000007        51.200000000000003        2.4833377004771235     
   8.8000000000000007        52.000000000000000        2.4822058966407026     
   8.8000000000000007        52.800000000000004        2.4806020279518526     
   8.8000000000000007        53.600000000000001        2.4765897946857147     
   8.8000000000000007        54.400000000000006        2.4716310212400936     
   8.8000000000000007        55.200000000000003        2.4656571513254244     
   8.8000000000000007        56.000000000000000        2.4591817664579612     
   8.8000000000000007        56.800000000000004        2.4511774503729069     
   8.8000000000000007        57.600000000000001        2.4431708679510096     
   8.8000000000000007        58.400000000000006        2.4337652420100375     
   8.8000000000000007        59.200000000000003        2.4251500328939355     
   8.8000000000000007        60.000000000000000        2.4164707189788266     
   8.8000000000000007        60.800000000000004        2.4087741912438796     
   8.8000000000000007        61.600000000000001        2.4021473997179754     
   8.8000000000000007        62.400000000000006        2.3935084286742261     
   8.8000000000000007        63.200000000000003        2.3898276434859715     
   8.8000000000000007        64.000000000000000        2.3857570635294807     
   8.8000000000000007        64.799999999999997        2.3835613442790318     
   8.8000000000000007        65.600000000000009        2.3820974274537456     
   8.8000000000000007        66.400000000000006        2.3821236218612780     
   8.8000000000000007        67.200000000000003        2.3849458466505822     
   8.8000000000000007        68.000000000000000        2.3877757577144054     
   8.8000000000000007        68.799999999999997        2.3920483885627659     
   8.8000000000000007        69.600000000000009        2.3978799713069199     
   8.8000000000000007        70.400000000000006        2.4046138759437192     
   8.8000000000000007        71.200000000000003        2.4122832749451586     
   8.8000000000000007        72.000000000000000        2.4196698678122268     
   8.8000000000000007        72.799999999999997        2.4281074217864553     
   8.8000000000000007        73.600000000000009        2.4360842121711515     
   8.8000000000000007        74.400000000000006        2.4442390352793160     
   8.8000000000000007        75.200000000000003        2.4519924023671811     
   8.8000000000000007        76.000000000000000        2.4539420604040529     
   8.8000000000000007        76.800000000000011        2.4636837593250993     
   8.8000000000000007        77.600000000000009        2.4680574366138717     
   8.8000000000000007        78.400000000000006        2.4704101759169377     
   8.8000000000000007        79.200000000000003        2.4736819553513638     
   8.8000000000000007        80.000000000000000        2.4724808683201851     
   8.8000000000000007        80.800000000000011        2.4737298813425981     
   8.8000000000000007        81.600000000000009        2.4725311415768987     
   8.8000000000000007        82.400000000000006        2.4700304055617468     
   8.8000000000000007        83.200000000000003        2.4659459752603499     
   8.8000000000000007        84.000000000000000        2.4624221997650362     
   8.8000000000000007        84.800000000000011        2.4576252408297892     
   8.8000000000000007        85.600000000000009        2.4523500824424516     
   8.8000000000000007        86.400000000000006        2.4469589922280832     
   8.8000000000000007        87.200000000000003        2.4412648051352153     
   8.8000000000000007        88.000000000000000        2.4353790529403905     
   8.8000000000000007        88.800000000000011        2.4288795655453623     
   8.8000000000000007        89.600000000000009        2.4242024523778114     
   8.8000000000000007        90.400000000000006        2.4194475512236906     
   8.8000000000000007        91.200000000000003        2.4146454748401784     
   8.8000000000000007        92.000000000000000        2.4097282465392094     
   8.8000000000000007        92.800000000000011        2.4063125392907869     
   8.8000000000000007        93.600000000000009        2.4022564285831862     
   8.8000000000000007        94.400000000000006        2.3977771941894943     
   8.8000000000000007        95.200000000000003        2.3944408793403769     
   8.8000000000000007        96.000000000000000        2.3919319836957635     
   8.8000000000000007        96.800000000000011        2.3892027709415489     
   8.8000000000000007        97.600000000000009        2.3866719682067812     
   8.8000000000000007        98.400000000000006        2.3844194110848829     
   8.8000000000000007        99.200000000000003        2.3824003670451734     
   8.8000000000000007        100.00000000000000        2.3813556974605947     
   8.8000000000000007        100.80000000000001        2.3800758724504845     
   8.8000000000000007        101.60000000000001        2.3787233000638648     
   8.8000000000000007        102.40000000000001        2.3772433411932585     

   9.6000000000000014       0.80000000000000004        2.3792935781934821     
   9.6000000000000014        1.6000000000000001        2.3792047513024652     
   9.6000000000000014        2.4000000000000004        2.3775283314988922     
   9.6000000000000014        3.2000000000000002        2.3798876633460759     
   9.6000000000000014        4.0000000000000000        2.3804162499595778     
   9.6000000000000014        4.8000000000000007        2.3810196064857361     
   9.6000000000000014        5.6000000000000005        2.3826903434142204     
   9.6000000000000014        6.4000000000000004        2.3839239408945883     
   9.6000000000000014        7.2000000000000002        2.3846575966407326     
   9.6000000000000014        8.0000000000000000        2.3852133790683205     
   9.6000000000000014        8.8000000000000007        2.3849470732349509     
   9.6000000000000014        9.6000000000000014        2.3839358624874731     
   9.6000000000000014        10.400000000000000        2.3829861332461695     
   9.6000000000000014        11.200000000000001        2.3792909799030446     
   9.6000000000000014        12.000000000000000        2.3752666739310024     
   9.6000000000000014        12.800000000000001        2.3714003055458628     
   9.6000000000000014        13.600000000000001        2.3659996491954036     
   9.6000000000000014        14.400000000000000        2.3604471263972573     
   9.6000000000000014        15.200000000000001        2.3547505712304240     
   9.6000000000000014        16.000000000000000        2.3476113364968816     
   9.6000000000000014        16.800000000000001        2.3425527668396855     
   9.6000000000000014        17.600000000000001        2.3370028377536394     
   9.6000000000000014        18.400000000000002        2.3325925374324976     
   9.6000000000000014        19.200000000000003        2.3292544215036339     
   9.6000000000000014        20.000000000000000        2.3280949429659845     
   9.6000000000000014        20.800000000000001        2.3277260957375465     
   9.6000000000000014        21.600000000000001        2.3286617422240932     
   9.6000000000000014        22.400000000000002        2.3284970557945472     
   9.6000000000000014        23.200000000000003        2.3331250337255693     
   9.6000000000000014        24.000000000000000        2.3372362238554318     
   9.6000000000000014        24.800000000000001        2.3420898223535311     
   9.6000000000000014        25.600000000000001        2.3471432937152548     
   9.6000000000000014        26.400000000000002        2.3527468125871747     
   9.6000000000000014        27.200000000000003        2.3586344361897997     
   9.6000000000000014        28.000000000000000        2.3639796091596006     
   9.6000000000000014        28.800000000000001        2.3686115420698330     
   9.6000000000000014        29.600000000000001        2.3724731744976983     
   9.6000000000000014        30.400000000000002        2.3757676526815512     
   9.6000000000000014        31.200000000000003        2.3780918486056311     
   9.6000000000000014        32.000000000000000        2.3793487029668805     
   9.6000000000000014        32.800000000000004        2.3805310220787970     
   9.6000000000000014        33.600000000000001        2.3812851432062079     
   9.6000000000000014        34.399999999999999        2.3820103873896770     
   9.6000000000000014        35.200000000000003        2.3827609666100624     
   9.6000000000000014        36.000000000000000        2.3832473605335802     
   9.6000000000000014        36.800000000000004        2.3844628468866014     
   9.6000000000000014        37.600000000000001        2.3871728069708955     
   9.6000000000000014        38.400000000000006        2.3900345322199228     
   9.6000000000000014        39.200000000000003        2.3938139021073033     
   9.6000000000000014        40.000000000000000        2.3970994455734740     
   9.6000000000000014        40.800000000000004        2.4034226752288621     
   9.6000000000000014        41.600000000000001        2.4103156194938919     
   9.6000000000000014        42.400000000000006        2.4184015008109112     
   9.6000000000000014        43.200000000000003        2.4268116290615231     
   9.6000000000000014        44.000000000000000        2.4345334791668103     
   9.6000000000000014        44.800000000000004        2.4430776211767586     
   9.6000000000000014        45.600000000000001        2.4515245507883145     
   9.6000000000000014        46.400000000000006        2.4594850344851173     
   9.6000000000000014        47.200000000000003        2.4669210081779416     
   9.6000000000000014        48.000000000000000        2.4734663796561698     
   9.6000000000000014        48.800000000000004        2.4789941481260853     
   9.6000000000000014        49.600000000000001        2.4838906045912732     
   9.6000000000000014        50.400000000000006        2.4846101236764087     
   9.6000000000000014        51.200000000000003        2.4868200491258361     
   9.6000000000000014        52.000000000000000        2.4867211001630283     
   9.6000000000000014        52.800000000000004        2.4852856272441533     
   9.6000000000000014        53.600000000000001        2.4827108560448439     
   9.6000000000000014        54.400000000000006        2.4761224161652002     
   9.6000000000000014        55.200000000000003        2.4702941506397651     
   9.6000000000000014        56.000000000000000        2.4631611473939463     
   9.6000000000000014        56.800000000000004        2.4551539443138397     
   9.6000000000000014        57.600000000000001        2.4466507894889049     
   9.6000000000000014        58.400000000000006        2.4376282869508592     
   9.6000000000000014        59.200000000000003        2.4281898331872260     
   9.6000000000000014        60.000000000000000        2.4194884925300384     
   9.6000000000000014        60.800000000000004        2.4104383117294441     
   9.6000000000000014        61.600000000000001        2.4038429748433949     
   9.6000000000000014        62.400000000000006        2.3973146341518801     
   9.6000000000000014        63.200000000000003        2.3917667139760290     
   9.6000000000000014        64.000000000000000        2.3874269497627458     
   9.6000000000000014        64.799999999999997        2.3851058825550804     
   9.6000000000000014        65.600000000000009        2.3838013724680436     
   9.6000000000000014        66.400000000000006        2.3836047744670892     
   9.6000000000000014        67.200000000000003        2.3860838835086557     
   9.6000000000000014        68.000000000000000        2.3900825384603746     
   9.6000000000000014        68.799999999999997        2.3943527225484695     
   9.6000000000000014        69.600000000000009        2.4003703360530433     
   9.6000000000000014        70.400000000000006        2.4065764467762922     
   9.6000000000000014        71.200000000000003        2.4138500435180967     
   9.6000000000000014        72.000000000000000        2.4220028928804775     
   9.6000000000000014        72.799999999999997        2.4309359835165645     
   9.6000000000000014        73.600000000000009        2.4390763825774320     
   9.6000000000000014        74.400000000000006        2.4471048659999348     
   9.6000000000000014        75.200000000000003        2.4547548848512037     
   9.6000000000000014        76.000000000000000        2.4611192017848831     
   9.6000000000000014        76.800000000000011        2.4678850625667637     
   9.6000000000000014        77.600000000000009        2.4725085775941351     
   9.6000000000000014        78.400000000000006        2.4763005243663541     
   9.6000000000000014        79.200000000000003        2.4780195870346984     
   9.6000000000000014        80.000000000000000        2.4797157480061447     
   9.6000000000000014        80.800000000000011        2.4789837413507869     
   9.6000000000000014        81.600000000000009        2.4781533489116243     
   9.6000000000000014        82.400000000000006        2.4768905346140375     
   9.6000000000000014        83.200000000000003        2.4727792556261377     
   9.6000000000000014        84.000000000000000        2.4679483777746443     
   9.6000000000000014        84.800000000000011        2.4631268887930413     
   9.6000000000000014        85.600000000000009        2.4595282744130329     
   9.6000000000000014        86.400000000000006        2.4540308253101721     
   9.6000000000000014        87.200000000000003        2.4473161520441495     
   9.6000000000000014        88.000000000000000        2.4414415001763907     
   9.6000000000000014        88.800000000000011        2.4387921275041196     
   9.6000000000000014        89.600000000000009        2.4324484183160298     
   9.6000000000000014        90.400000000000006        2.4271392866579906     
   9.6000000000000014        91.200000000000003        2.4214974425111571     
   9.6000000000000014        92.000000000000000        2.4174230148219493     
   9.6000000000000014        92.800000000000011        2.4139828093274462     
   9.6000000000000014        93.600000000000009        2.4082525404139443     
   9.6000000000000014        94.400000000000006        2.4052127211490597     
   9.6000000000000014        95.200000000000003        2.4009150414713303     
   9.6000000000000014        96.000000000000000        2.3989091128736493     
   9.6000000000000014        96.800000000000011        2.3943582018782870     
   9.6000000000000014        97.600000000000009        2.3914610490876167     
   9.6000000000000014        98.400000000000006        2.3881114831027181     
   9.6000000000000014        99.200000000000003        2.3882612645718431     
   9.6000000000000014        100.00000000000000        2.3850647195969743     
   9.6000000000000014        100.80000000000001        2.3822070973391343     
   9.6000000000000014        101.60000000000001        2.3806363867907212     
   9.6000000000000014        102.40000000000001        2.3794280752836472     

   10.400000000000000       0.80000000000000004        2.3816377424088362     
   10.400000000000000        1.6000000000000001        2.3800297710717171     
   10.400000000000000        2.4000000000000004        2.3801667036338543     
   10.400000000000000        3.2000000000000002        2.3805971519522133     
   10.400000000000000        4.0000000000000000        2.3808792622633965     
   10.400000000000000        4.8000000000000007        2.3814614037152140     
   10.400000000000000        5.6000000000000005        2.3829711626221148     
   10.400000000000000        6.4000000000000004        2.3841090838744345     
   10.400000000000000        7.2000000000000002        2.3848270189604861     
   10.400000000000000        8.0000000000000000        2.3850040017921352     
   10.400000000000000        8.8000000000000007        2.3841815665898860     
   10.400000000000000        9.6000000000000014        2.3816691729112636     
   10.400000000000000        10.400000000000000        2.3803447064744931     
   10.400000000000000        11.200000000000001        2.3766303566450855     
   10.400000000000000        12.000000000000000        2.3720791296762620     
   10.400000000000000        12.800000000000001        2.3667449520063122     
   10.400000000000000        13.600000000000001        2.3602919571367478     
   10.400000000000000        14.400000000000000        2.3533051814135386     
   10.400000000000000        15.200000000000001        2.3454777991498026     
   10.400000000000000        16.000000000000000        2.3387555752393046     
   10.400000000000000        16.800000000000001        2.3322925097243847     
   10.400000000000000        17.600000000000001        2.3263940322393166     
   10.400000000000000        18.400000000000002        2.3207329282770091     
   10.400000000000000        19.200000000000003        2.3150022124694067     
   10.400000000000000        20.000000000000000        2.3141981698283978     
   10.400000000000000        20.800000000000001        2.3140644111384487     
   10.400000000000000        21.600000000000001        2.3138165402586455     
   10.400000000000000        22.400000000000002        2.3167747564347958     
   10.400000000000000        23.200000000000003        2.3195036432238703     
   10.400000000000000        24.000000000000000        2.3253064965492793     
   10.400000000000000        24.800000000000001        2.3313114656191560     
   10.400000000000000        25.600000000000001        2.3373685743474608     
   10.400000000000000        26.400000000000002        2.3444705265671408     
   10.400000000000000        27.200000000000003        2.3523433954608506     
   10.400000000000000        28.000000000000000        2.3576378200057322     
   10.400000000000000        28.800000000000001        2.3634558383030622     
   10.400000000000000        29.600000000000001        2.3694460991690898     
   10.400000000000000        30.400000000000002        2.3739984905419931     
   10.400000000000000        31.200000000000003        2.3760345404151604     
   10.400000000000000        32.000000000000000        2.3783395479622067     
   10.400000000000000        32.800000000000004        2.3790960710091547     
   10.400000000000000        33.600000000000001        2.3831271668031455     
   10.400000000000000        34.399999999999999        2.3822622450226416     
   10.400000000000000        35.200000000000003        2.3823724787335538     
   10.400000000000000        36.000000000000000        2.3837588028573728     
   10.400000000000000        36.800000000000004        2.3846274671401315     
   10.400000000000000        37.600000000000001        2.3868289125620863     
   10.400000000000000        38.400000000000006        2.3896901738567631     
   10.400000000000000        39.200000000000003        2.3932585219684253     
   10.400000000000000        40.000000000000000        2.3981128724580283     
   10.400000000000000        40.800000000000004        2.4044058056393478     
   10.400000000000000        41.600000000000001        2.4113695038907039     
   10.400000000000000        42.400000000000006        2.4174020944449297     
   10.400000000000000        43.200000000000003        2.4270972161025619     
   10.400000000000000        44.000000000000000        2.4353120411350035     
   10.400000000000000        44.800000000000004        2.4464879230395447     
   10.400000000000000        45.600000000000001        2.4521551558459147     
   10.400000000000000        46.400000000000006        2.4611442567534443     
   10.400000000000000        47.200000000000003        2.4687870618696817     
   10.400000000000000        48.000000000000000        2.4755354437130119     
   10.400000000000000        48.800000000000004        2.4808984662087354     
   10.400000000000000        49.600000000000001        2.4858986109296719     
   10.400000000000000        50.400000000000006        2.4891311481647573     
   10.400000000000000        51.200000000000003        2.4888817486601758     
   10.400000000000000        52.000000000000000        2.4897317782277377     
   10.400000000000000        52.800000000000004        2.4875611780358882     
   10.400000000000000        53.600000000000001        2.4841825682927925     
   10.400000000000000        54.400000000000006        2.4797860370782328     
   10.400000000000000        55.200000000000003        2.4734773094223859     
   10.400000000000000        56.000000000000000        2.4673851552526780     
   10.400000000000000        56.800000000000004        2.4580778594447521     
   10.400000000000000        57.600000000000001        2.4495380584934989     
   10.400000000000000        58.400000000000006        2.4408441454303813     
   10.400000000000000        59.200000000000003        2.4315632661745292     
   10.400000000000000        60.000000000000000        2.4218260310801432     
   10.400000000000000        60.800000000000004        2.4128456454244107     
   10.400000000000000        61.600000000000001        2.4057572201202397     
   10.400000000000000        62.400000000000006        2.3995617974319825     
   10.400000000000000        63.200000000000003        2.3934116976341637     
   10.400000000000000        64.000000000000000        2.3890387295353848     
   10.400000000000000        64.799999999999997        2.3864823792741734     
   10.400000000000000        65.600000000000009        2.3851501828052895     
   10.400000000000000        66.400000000000006        2.3850369684230848     
   10.400000000000000        67.200000000000003        2.3876721572649844     
   10.400000000000000        68.000000000000000        2.3910716552419542     
   10.400000000000000        68.799999999999997        2.3959441348734369     
   10.400000000000000        69.600000000000009        2.4015752341053695     
   10.400000000000000        70.400000000000006        2.4081195573487624     
   10.400000000000000        71.200000000000003        2.4156392947445293     
   10.400000000000000        72.000000000000000        2.4235252820122346     
   10.400000000000000        72.799999999999997        2.4322734830949191     
   10.400000000000000        73.600000000000009        2.4391694405099771     
   10.400000000000000        74.400000000000006        2.4488672477004920     
   10.400000000000000        75.200000000000003        2.4569411453987482     
   10.400000000000000        76.000000000000000        2.4638803336743993     
   10.400000000000000        76.800000000000011        2.4704005593887013     
   10.400000000000000        77.600000000000009        2.4747361319484331     
   10.400000000000000        78.400000000000006        2.4785299321116581     
   10.400000000000000        79.200000000000003        2.4817754437678876     
   10.400000000000000        80.000000000000000        2.4827965451670035     
   10.400000000000000        80.800000000000011        2.4833943471820596     
   10.400000000000000        81.600000000000009        2.4839588549178324     
   10.400000000000000        82.400000000000006        2.4812649059084726     
   10.400000000000000        83.200000000000003        2.4774096005097443     
   10.400000000000000        84.000000000000000        2.4755244557398228     
   10.400000000000000        84.800000000000011        2.4702672443041189     
   10.400000000000000        85.600000000000009        2.4661119850961395     
   10.400000000000000        86.400000000000006        2.4611924224089683     
   10.400000000000000        87.200000000000003        2.4549625984825112     
   10.400000000000000        88.000000000000000        2.4509471027548888     
   10.400000000000000        88.800000000000011        2.4452880196824371     
   10.400000000000000        89.600000000000009        2.4400235042790128     
   10.400000000000000        90.400000000000006        2.4345039530247066     
   10.400000000000000        91.200000000000003        2.4304691271193275     
   10.400000000000000        92.000000000000000        2.4239395525186733     
   10.400000000000000        92.800000000000011        2.4208564381883724     
   10.400000000000000        93.600000000000009        2.4158650029659818     
   10.400000000000000        94.400000000000006        2.4126383357334684     
   10.400000000000000        95.200000000000003        2.4078850983479003     
   10.400000000000000        96.000000000000000        2.4029699511415945     
   10.400000000000000        96.800000000000011        2.4006548759918309     
   10.400000000000000        97.600000000000009        2.3966071231497432     
   10.400000000000000        98.400000000000006        2.3930802702269092     
   10.400000000000000        99.200000000000003        2.3896642384314988     
   10.400000000000000        100.00000000000000        2.3871080356289740     
   10.400000000000000        100.80000000000001        2.3848913111780417     
   10.400000000000000        101.60000000000001        2.3830500633592870     
   10.400000000000000        102.40000000000001        2.3814118985585213     

   11.200000000000001       0.80000000000000004        2.3823808650802558     
   11.200000000000001        1.6000000000000001        2.3819981648868378     
   11.200000000000001        2.4000000000000004        2.3804337128803903     
   11.200000000000001        3.2000000000000002        2.3814843252507618     
   11.200000000000001        4.0000000000000000        2.3815786255977853     
   11.200000000000001        4.8000000000000007        2.3823051535537085     
   11.200000000000001        5.6000000000000005        2.3841397604712431     
   11.200000000000001        6.4000000000000004        2.3854105932654699     
   11.200000000000001        7.2000000000000002        2.3846434017365863     
   11.200000000000001        8.0000000000000000        2.3844938612952320     
   11.200000000000001        8.8000000000000007        2.3826456309813926     
   11.200000000000001        9.6000000000000014        2.3807058198625088     
   11.200000000000001        10.400000000000000        2.3772830415846338     
   11.200000000000001        11.200000000000001        2.3730225745671305     
   11.200000000000001        12.000000000000000        2.3679804028173508     
   11.200000000000001        12.800000000000001        2.3613661113701183     
   11.200000000000001        13.600000000000001        2.3536949328448666     
   11.200000000000001        14.400000000000000        2.3454721243143979     
   11.200000000000001        15.200000000000001        2.3364270395013471     
   11.200000000000001        16.000000000000000        2.3279525777089751     
   11.200000000000001        16.800000000000001        2.3211283582221096     
   11.200000000000001        17.600000000000001        2.3143154166765800     
   11.200000000000001        18.400000000000002        2.3078447270738218     
   11.200000000000001        19.200000000000003        2.3030309592021609     
   11.200000000000001        20.000000000000000        2.2993263968290494     
   11.200000000000001        20.800000000000001        2.2989041676789523     
   11.200000000000001        21.600000000000001        2.2994402902147852     
   11.200000000000001        22.400000000000002        2.3028715498148578     
   11.200000000000001        23.200000000000003        2.3072849114288743     
   11.200000000000001        24.000000000000000        2.3124534799716616     
   11.200000000000001        24.800000000000001        2.3201387770020898     
   11.200000000000001        25.600000000000001        2.3274019858204449     
   11.200000000000001        26.400000000000002        2.3354565662589937     
   11.200000000000001        27.200000000000003        2.3437672043293478     
   11.200000000000001        28.000000000000000        2.3513382342415392     
   11.200000000000001        28.800000000000001        2.3584315513931329     
   11.200000000000001        29.600000000000001        2.3648913778346139     
   11.200000000000001        30.400000000000002        2.3699776489560529     
   11.200000000000001        31.200000000000003        2.3735493383845694     
   11.200000000000001        32.000000000000000        2.3772452842235388     
   11.200000000000001        32.800000000000004        2.3804382461355895     
   11.200000000000001        33.600000000000001        2.3809927763811665     
   11.200000000000001        34.399999999999999        2.3823808797884678     
   11.200000000000001        35.200000000000003        2.3837073650551077     
   11.200000000000001        36.000000000000000        2.3838392131616608     
   11.200000000000001        36.800000000000004        2.3849445837302410     
   11.200000000000001        37.600000000000001        2.3866584955119539     
   11.200000000000001        38.400000000000006        2.3897359869164507     
   11.200000000000001        39.200000000000003        2.3931517402902918     
   11.200000000000001        40.000000000000000        2.3981283145280088     
   11.200000000000001        40.800000000000004        2.4037422473482213     
   11.200000000000001        41.600000000000001        2.4108524680361643     
   11.200000000000001        42.400000000000006        2.4185334373375151     
   11.200000000000001        43.200000000000003        2.4270505478799147     
   11.200000000000001        44.000000000000000        2.4353983698772441     
   11.200000000000001        44.800000000000004        2.4440700479335078     
   11.200000000000001        45.600000000000001        2.4521511524423412     
   11.200000000000001        46.400000000000006        2.4609325434171083     
   11.200000000000001        47.200000000000003        2.4699188704423185     
   11.200000000000001        48.000000000000000        2.4769061658372062     
   11.200000000000001        48.800000000000004        2.4829534901383705     
   11.200000000000001        49.600000000000001        2.4873676690274529     
   11.200000000000001        50.400000000000006        2.4899685796025430     
   11.200000000000001        51.200000000000003        2.4918082476571559     
   11.200000000000001        52.000000000000000        2.4912303769298512     
   11.200000000000001        52.800000000000004        2.4893923076913773     
   11.200000000000001        53.600000000000001        2.4862849239458806     
   11.200000000000001        54.400000000000006        2.4816240772661144     
   11.200000000000001        55.200000000000003        2.4749091451261540     
   11.200000000000001        56.000000000000000        2.4679274178421071     
   11.200000000000001        56.800000000000004        2.4598156872993995     
   11.200000000000001        57.600000000000001        2.4507264190813185     
   11.200000000000001        58.400000000000006        2.4421691917750943     
   11.200000000000001        59.200000000000003        2.4318467003820818     
   11.200000000000001        60.000000000000000        2.4242780881561079     
   11.200000000000001        60.800000000000004        2.4151445281453356     
   11.200000000000001        61.600000000000001        2.4062936551862601     
   11.200000000000001        62.400000000000006        2.4015170486450668     
   11.200000000000001        63.200000000000003        2.3945929158900130     
   11.200000000000001        64.000000000000000        2.3901749484201082     
   11.200000000000001        64.799999999999997        2.3875467635774146     
   11.200000000000001        65.600000000000009        2.3865130535855998     
   11.200000000000001        66.400000000000006        2.3863476967457151     
   11.200000000000001        67.200000000000003        2.3888356011904524     
   11.200000000000001        68.000000000000000        2.3919422989748931     
   11.200000000000001        68.799999999999997        2.3968081554775100     
   11.200000000000001        69.600000000000009        2.4027047697571926     
   11.200000000000001        70.400000000000006        2.4092045625008374     
   11.200000000000001        71.200000000000003        2.4163869940712526     
   11.200000000000001        72.000000000000000        2.4255610111249073     
   11.200000000000001        72.799999999999997        2.4337957609322598     
   11.200000000000001        73.600000000000009        2.4421024170237402     
   11.200000000000001        74.400000000000006        2.4501321241370255     
   11.200000000000001        75.200000000000003        2.4578218099444014     
   11.200000000000001        76.000000000000000        2.4653328081350043     
   11.200000000000001        76.800000000000011        2.4718180094048732     
   11.200000000000001        77.600000000000009        2.4765072185761983     
   11.200000000000001        78.400000000000006        2.4803839649513466     
   11.200000000000001        79.200000000000003        2.4839190566856613     
   11.200000000000001        80.000000000000000        2.4851319141678010     
   11.200000000000001        80.800000000000011        2.4866131424899591     
   11.200000000000001        81.600000000000009        2.4860963132154246     
   11.200000000000001        82.400000000000006        2.4847721170441224     
   11.200000000000001        83.200000000000003        2.4831509897393453     
   11.200000000000001        84.000000000000000        2.4791079407951973     
   11.200000000000001        84.800000000000011        2.4762958904429961     
   11.200000000000001        85.600000000000009        2.4711193422177096     
   11.200000000000001        86.400000000000006        2.4674097518599045     
   11.200000000000001        87.200000000000003        2.4627120212193065     
   11.200000000000001        88.000000000000000        2.4578639024011966     
   11.200000000000001        88.800000000000011        2.4536095719827147     
   11.200000000000001        89.600000000000009        2.4476302270147019     
   11.200000000000001        90.400000000000006        2.4424277257523630     
   11.200000000000001        91.200000000000003        2.4393071356902407     
   11.200000000000001        92.000000000000000        2.4338134946749412     
   11.200000000000001        92.800000000000011        2.4281632873969481     
   11.200000000000001        93.600000000000009        2.4235706361006599     
   11.200000000000001        94.400000000000006        2.4195328311112489     
   11.200000000000001        95.200000000000003        2.4151409821453371     
   11.200000000000001        96.000000000000000        2.4101950693781427     
   11.200000000000001        96.800000000000011        2.4063595848591812     
   11.200000000000001        97.600000000000009        2.4020600236907885     
   11.200000000000001        98.400000000000006        2.3984340475362891     
   11.200000000000001        99.200000000000003        2.3943897049572671     
   11.200000000000001        100.00000000000000        2.3909647772598928     
   11.200000000000001        100.80000000000001        2.3880210016285863     
   11.200000000000001        101.60000000000001        2.3858020495255241     
   11.200000000000001        102.40000000000001        2.3838316198593961     

   12.000000000000000       0.80000000000000004        2.3848063474397705     
   12.000000000000000        1.6000000000000001        2.3832074853681031     
   12.000000000000000        2.4000000000000004        2.3820555126243717     
   12.000000000000000        3.2000000000000002        2.3825071465262599     
   12.000000000000000        4.0000000000000000        2.3828834499849183     
   12.000000000000000        4.8000000000000007        2.3837657840882485     
   12.000000000000000        5.6000000000000005        2.3829538006764057     
   12.000000000000000        6.4000000000000004        2.3842632230800316     
   12.000000000000000        7.2000000000000002        2.3840485407153467     
   12.000000000000000        8.0000000000000000        2.3836847193564981     
   12.000000000000000        8.8000000000000007        2.3817741946490241     
   12.000000000000000        9.6000000000000014        2.3789853443772069     
   12.000000000000000        10.400000000000000        2.3749241133753656     
   12.000000000000000        11.200000000000001        2.3704749217287171     
   12.000000000000000        12.000000000000000        2.3639834855698836     
   12.000000000000000        12.800000000000001        2.3553417758580135     
   12.000000000000000        13.600000000000001        2.3463550910913771     
   12.000000000000000        14.400000000000000        2.3375382549967285     
   12.000000000000000        15.200000000000001        2.3278898848195988     
   12.000000000000000        16.000000000000000        2.3182239948521075     
   12.000000000000000        16.800000000000001        2.3092109528152425     
   12.000000000000000        17.600000000000001        2.3014537672071547     
   12.000000000000000        18.400000000000002        2.2938867531134433     
   12.000000000000000        19.200000000000003        2.2889369465412326     
   12.000000000000000        20.000000000000000        2.2857084776386016     
   12.000000000000000        20.800000000000001        2.2844239435105385     
   12.000000000000000        21.600000000000001        2.2856513822267051     
   12.000000000000000        22.400000000000002        2.2891667013436900     
   12.000000000000000        23.200000000000003        2.2939349723472571     
   12.000000000000000        24.000000000000000        2.3011259574960921     
   12.000000000000000        24.800000000000001        2.3084852132658464     
   12.000000000000000        25.600000000000001        2.3177126360744507     
   12.000000000000000        26.400000000000002        2.3267789598198161     
   12.000000000000000        27.200000000000003        2.3352216522629541     
   12.000000000000000        28.000000000000000        2.3452837404626954     
   12.000000000000000        28.800000000000001        2.3531805216508368     
   12.000000000000000        29.600000000000001        2.3603238020980331     
   12.000000000000000        30.400000000000002        2.3656661839762312     
   12.000000000000000        31.200000000000003        2.3710802158940578     
   12.000000000000000        32.000000000000000        2.3752986077966245     
   12.000000000000000        32.800000000000004        2.3781202847392358     
   12.000000000000000        33.600000000000001        2.3800734160977521     
   12.000000000000000        34.399999999999999        2.3816971191751910     
   12.000000000000000        35.200000000000003        2.3816808607150182     
   12.000000000000000        36.000000000000000        2.3837136638362635     
   12.000000000000000        36.800000000000004        2.3847272117429790     
   12.000000000000000        37.600000000000001        2.3862263104231585     
   12.000000000000000        38.400000000000006        2.3889926947856779     
   12.000000000000000        39.200000000000003        2.3943139857098523     
   12.000000000000000        40.000000000000000        2.3974698378562698     
   12.000000000000000        40.800000000000004        2.4028573319506430     
   12.000000000000000        41.600000000000001        2.4096258421661814     
   12.000000000000000        42.400000000000006        2.4172021755151119     
   12.000000000000000        43.200000000000003        2.4259864003959968     
   12.000000000000000        44.000000000000000        2.4347801611565734     
   12.000000000000000        44.800000000000004        2.4432474635910455     
   12.000000000000000        45.600000000000001        2.4549132571239660     
   12.000000000000000        46.400000000000006        2.4611105293499778     
   12.000000000000000        47.200000000000003        2.4693770068079219     
   12.000000000000000        48.000000000000000        2.4765223092536233     
   12.000000000000000        48.800000000000004        2.4826077954961012     
   12.000000000000000        49.600000000000001        2.4868489921727668     
   12.000000000000000        50.400000000000006        2.4899180758144146     
   12.000000000000000        51.200000000000003        2.4918121724781170     
   12.000000000000000        52.000000000000000        2.4914396908329710     
   12.000000000000000        52.800000000000004        2.4892921976683682     
   12.000000000000000        53.600000000000001        2.4861589669867725     
   12.000000000000000        54.400000000000006        2.4812719332329292     
   12.000000000000000        55.200000000000003        2.4760516442005702     
   12.000000000000000        56.000000000000000        2.4684961738874205     
   12.000000000000000        56.800000000000004        2.4601866733355093     
   12.000000000000000        57.600000000000001        2.4513636886224508     
   12.000000000000000        58.400000000000006        2.4419569383114417     
   12.000000000000000        59.200000000000003        2.4330736882946682     
   12.000000000000000        60.000000000000000        2.4241255941123705     
   12.000000000000000        60.800000000000004        2.4152854575402238     
   12.000000000000000        61.600000000000001        2.4082252818463536     
   12.000000000000000        62.400000000000006        2.4014189746117420     
   12.000000000000000        63.200000000000003        2.3954503539903684     
   12.000000000000000        64.000000000000000        2.3910933086575192     
   12.000000000000000        64.799999999999997        2.3883808672739395     
   12.000000000000000        65.600000000000009        2.3875651857560913     
   12.000000000000000        66.400000000000006        2.3879604058862545     
   12.000000000000000        67.200000000000003        2.3901793080618501     
   12.000000000000000        68.000000000000000        2.3939194262925865     
   12.000000000000000        68.799999999999997        2.3976952288509179     
   12.000000000000000        69.600000000000009        2.4033743732467157     
   12.000000000000000        70.400000000000006        2.4100401764888573     
   12.000000000000000        71.200000000000003        2.4185165529746668     
   12.000000000000000        72.000000000000000        2.4261565850885192     
   12.000000000000000        72.799999999999997        2.4340714696017693     
   12.000000000000000        73.600000000000009        2.4424616867280950     
   12.000000000000000        74.400000000000006        2.4493763866181348     
   12.000000000000000        75.200000000000003        2.4592430983363629     
   12.000000000000000        76.000000000000000        2.4652957826323534     
   12.000000000000000        76.800000000000011        2.4722959940106866     
   12.000000000000000        77.600000000000009        2.4772885308648602     
   12.000000000000000        78.400000000000006        2.4826297226589875     
   12.000000000000000        79.200000000000003        2.4845725246359760     
   12.000000000000000        80.000000000000000        2.4867281263000023     
   12.000000000000000        80.800000000000011        2.4882300323999629     
   12.000000000000000        81.600000000000009        2.4884649967362051     
   12.000000000000000        82.400000000000006        2.4877934071263930     
   12.000000000000000        83.200000000000003        2.4863773159082605     
   12.000000000000000        84.000000000000000        2.4830013960482207     
   12.000000000000000        84.800000000000011        2.4811904708002266     
   12.000000000000000        85.600000000000009        2.4775357060674690     
   12.000000000000000        86.400000000000006        2.4731767072324113     
   12.000000000000000        87.200000000000003        2.4694959424379648     
   12.000000000000000        88.000000000000000        2.4645760625929354     
   12.000000000000000        88.800000000000011        2.4596739728512680     
   12.000000000000000        89.600000000000009        2.4560822322224976     
   12.000000000000000        90.400000000000006        2.4499753291379438     
   12.000000000000000        91.200000000000003        2.4456956392768352     
   12.000000000000000        92.000000000000000        2.4405758374184070     
   12.000000000000000        92.800000000000011        2.4362200165377268     
   12.000000000000000        93.600000000000009        2.4320423762862444     
   12.000000000000000        94.400000000000006        2.4271460837203720     
   12.000000000000000        95.200000000000003        2.4218734013076575     
   12.000000000000000        96.000000000000000        2.4175328636843751     
   12.000000000000000        96.800000000000011        2.4125980655632175     
   12.000000000000000        97.600000000000009        2.4079455292063585     
   12.000000000000000        98.400000000000006        2.4035089142089454     
   12.000000000000000        99.200000000000003        2.3991753590402709     
   12.000000000000000        100.00000000000000        2.3951221695292593     
   12.000000000000000        100.80000000000001        2.3916125083504420     
   12.000000000000000        101.60000000000001        2.3888571242028962     
   12.000000000000000        102.40000000000001        2.3864849808968263     

   12.800000000000001       0.80000000000000004        2.3863946014097355     
   12.800000000000001        1.6000000000000001        2.3846181528553361     
   12.800000000000001        2.4000000000000004        2.3836341762019484     
   12.800000000000001        3.2000000000000002        2.3827260869085785     
   12.800000000000001        4.0000000000000000        2.3834526969053189     
   12.800000000000001        4.8000000000000007        2.3840312876089036     
   12.800000000000001        5.6000000000000005        2.3842954032769406     
   12.800000000000001        6.4000000000000004        2.3840583955397139     
   12.800000000000001        7.2000000000000002        2.3829876242143015     
   12.800000000000001        8.0000000000000000        2.3823779211222265     
   12.800000000000001        8.8000000000000007        2.3804761933122971     
   12.800000000000001        9.6000000000000014        2.3768652407184372     
   12.800000000000001        10.400000000000000        2.3722574222240418     
   12.800000000000001        11.200000000000001        2.3664635174718400     
   12.800000000000001        12.000000000000000        2.3592698123433506     
   12.800000000000001        12.800000000000001        2.3485910930741714     
   12.800000000000001        13.600000000000001        2.3401342678445527     
   12.800000000000001        14.400000000000000        2.3296584369011835     
   12.800000000000001        15.200000000000001        2.3183235645076823     
   12.800000000000001        16.000000000000000        2.3077402404100749     
   12.800000000000001        16.800000000000001        2.2981435852415069     
   12.800000000000001        17.600000000000001        2.2886352248906996     
   12.800000000000001        18.400000000000002        2.2810531878794444     
   12.800000000000001        19.200000000000003        2.2753561066710724     
   12.800000000000001        20.000000000000000        2.2717342019880018     
   12.800000000000001        20.800000000000001        2.2704748545782873     
   12.800000000000001        21.600000000000001        2.2715693813052154     
   12.800000000000001        22.400000000000002        2.2751586945737206     
   12.800000000000001        23.200000000000003        2.2805983338562212     
   12.800000000000001        24.000000000000000        2.2879862054171674     
   12.800000000000001        24.800000000000001        2.2955518460851625     
   12.800000000000001        25.600000000000001        2.3071938157476803     
   12.800000000000001        26.400000000000002        2.3174694016264956     
   12.800000000000001        27.200000000000003        2.3272819814123480     
   12.800000000000001        28.000000000000000        2.3369217731925329     
   12.800000000000001        28.800000000000001        2.3476981085985558     
   12.800000000000001        29.600000000000001        2.3562366353913915     
   12.800000000000001        30.400000000000002        2.3622647636133696     
   12.800000000000001        31.200000000000003        2.3692779122545833     
   12.800000000000001        32.000000000000000        2.3731087579804271     
   12.800000000000001        32.800000000000004        2.3760870627980277     
   12.800000000000001        33.600000000000001        2.3787303460298270     
   12.800000000000001        34.399999999999999        2.3798944454526620     
   12.800000000000001        35.200000000000003        2.3818528526227687     
   12.800000000000001        36.000000000000000        2.3836180932129940     
   12.800000000000001        36.800000000000004        2.3843588278876520     
   12.800000000000001        37.600000000000001        2.3857099806762956     
   12.800000000000001        38.400000000000006        2.3879611872414559     
   12.800000000000001        39.200000000000003        2.3911699114003890     
   12.800000000000001        40.000000000000000        2.3965076738928999     
   12.800000000000001        40.800000000000004        2.4029006747862400     
   12.800000000000001        41.600000000000001        2.4075753415814889     
   12.800000000000001        42.400000000000006        2.4157159883891151     
   12.800000000000001        43.200000000000003        2.4244379924121517     
   12.800000000000001        44.000000000000000        2.4333973221642284     
   12.800000000000001        44.800000000000004        2.4413787856760996     
   12.800000000000001        45.600000000000001        2.4512824327263223     
   12.800000000000001        46.400000000000006        2.4590869411081933     
   12.800000000000001        47.200000000000003        2.4666225967798465     
   12.800000000000001        48.000000000000000        2.4748657281961339     
   12.800000000000001        48.800000000000004        2.4800150080139063     
   12.800000000000001        49.600000000000001        2.4844545725874876     
   12.800000000000001        50.400000000000006        2.4883440681502820     
   12.800000000000001        51.200000000000003        2.4901310167370752     
   12.800000000000001        52.000000000000000        2.4896508242036934     
   12.800000000000001        52.800000000000004        2.4882758478500246     
   12.800000000000001        53.600000000000001        2.4846990586670175     
   12.800000000000001        54.400000000000006        2.4798070276780031     
   12.800000000000001        55.200000000000003        2.4730102216699477     
   12.800000000000001        56.000000000000000        2.4667916042373843     
   12.800000000000001        56.800000000000004        2.4588027893715854     
   12.800000000000001        57.600000000000001        2.4495269555241319     
   12.800000000000001        58.400000000000006        2.4404789324811502     
   12.800000000000001        59.200000000000003        2.4323157264563302     
   12.800000000000001        60.000000000000000        2.4232543706966010     
   12.800000000000001        60.800000000000004        2.4165924857909196     
   12.800000000000001        61.600000000000001        2.4075516119691680     
   12.800000000000001        62.400000000000006        2.4007602989470063     
   12.800000000000001        63.200000000000003        2.3960114392232503     
   12.800000000000001        64.000000000000000        2.3916731056773490     
   12.800000000000001        64.799999999999997        2.3890752162456157     
   12.800000000000001        65.600000000000009        2.3876805482737367     
   12.800000000000001        66.400000000000006        2.3885536256437434     
   12.800000000000001        67.200000000000003        2.3900781422463582     
   12.800000000000001        68.000000000000000        2.3951771198050924     
   12.800000000000001        68.799999999999997        2.3978715802385921     
   12.800000000000001        69.600000000000009        2.4037195398516586     
   12.800000000000001        70.400000000000006        2.4104547508173075     
   12.800000000000001        71.200000000000003        2.4171587696264223     
   12.800000000000001        72.000000000000000        2.4267630457506479     
   12.800000000000001        72.799999999999997        2.4336588544863007     
   12.800000000000001        73.600000000000009        2.4419811766477344     
   12.800000000000001        74.400000000000006        2.4498875542815179     
   12.800000000000001        75.200000000000003        2.4582368950272508     
   12.800000000000001        76.000000000000000        2.4637859273482108     
   12.800000000000001        76.800000000000011        2.4709067174594956     
   12.800000000000001        77.600000000000009        2.4767715943339055     
   12.800000000000001        78.400000000000006        2.4818702752410791     
   12.800000000000001        79.200000000000003        2.4839496344873968     
   12.800000000000001        80.000000000000000        2.4872752514050820     
   12.800000000000001        80.800000000000011        2.4890994862994820     
   12.800000000000001        81.600000000000009        2.4897632429857244     
   12.800000000000001        82.400000000000006        2.4906866526274074     
   12.800000000000001        83.200000000000003        2.4883948605249309     
   12.800000000000001        84.000000000000000        2.4864722792955396     
   12.800000000000001        84.800000000000011        2.4846938128008706     
   12.800000000000001        85.600000000000009        2.4818037412522735     
   12.800000000000001        86.400000000000006        2.4802729456347521     
   12.800000000000001        87.200000000000003        2.4748022617644874     
   12.800000000000001        88.000000000000000        2.4705664957821392     
   12.800000000000001        88.800000000000011        2.4665834840263905     
   12.800000000000001        89.600000000000009        2.4625097809921948     
   12.800000000000001        90.400000000000006        2.4584155200525992     
   12.800000000000001        91.200000000000003        2.4531214463084918     
   12.800000000000001        92.000000000000000        2.4489590176913696     
   12.800000000000001        92.800000000000011        2.4445980675549976     
   12.800000000000001        93.600000000000009        2.4399591882337610     
   12.800000000000001        94.400000000000006        2.4350668295656819     
   12.800000000000001        95.200000000000003        2.4300128685009801     
   12.800000000000001        96.000000000000000        2.4248994352243582     
   12.800000000000001        96.800000000000011        2.4209856175592930     
   12.800000000000001        97.600000000000009        2.4142639542952846     
   12.800000000000001        98.400000000000006        2.4088610677915057     
   12.800000000000001        99.200000000000003        2.4039684891982138     
   12.800000000000001        100.00000000000000        2.3994720393474056     
   12.800000000000001        100.80000000000001        2.3954640192946459     
   12.800000000000001        101.60000000000001        2.3918144471523930     
   12.800000000000001        102.40000000000001        2.3892413627235758     

   13.600000000000001       0.80000000000000004        2.3881092124499830     
   13.600000000000001        1.6000000000000001        2.3864056005025369     
   13.600000000000001        2.4000000000000004        2.3852422877687709     
   13.600000000000001        3.2000000000000002        2.3850816073113874     
   13.600000000000001        4.0000000000000000        2.3839882258584209     
   13.600000000000001        4.8000000000000007        2.3840184852032480     
   13.600000000000001        5.6000000000000005        2.3844807622548454     
   13.600000000000001        6.4000000000000004        2.3839328563094417     
   13.600000000000001        7.2000000000000002        2.3831709083381591     
   13.600000000000001        8.0000000000000000        2.3812780043788297     
   13.600000000000001        8.8000000000000007        2.3789096799154175     
   13.600000000000001        9.6000000000000014        2.3752014287066192     
   13.600000000000001        10.400000000000000        2.3673842399365492     
   13.600000000000001        11.200000000000001        2.3628300767589310     
   13.600000000000001        12.000000000000000        2.3533547391761513     
   13.600000000000001        12.800000000000001        2.3442445179650813     
   13.600000000000001        13.600000000000001        2.3334496489894305     
   13.600000000000001        14.400000000000000        2.3216597718763494     
   13.600000000000001        15.200000000000001        2.3101409963896731     
   13.600000000000001        16.000000000000000        2.2983269240493880     
   13.600000000000001        16.800000000000001        2.2868310271903876     
   13.600000000000001        17.600000000000001        2.2771053062104540     
   13.600000000000001        18.400000000000002        2.2687775827816483     
   13.600000000000001        19.200000000000003        2.2623100190662133     
   13.600000000000001        20.000000000000000        2.2583529059621839     
   13.600000000000001        20.800000000000001        2.2570458363682921     
   13.600000000000001        21.600000000000001        2.2586929368492346     
   13.600000000000001        22.400000000000002        2.2623196461716750     
   13.600000000000001        23.200000000000003        2.2681616240814693     
   13.600000000000001        24.000000000000000        2.2763436029037871     
   13.600000000000001        24.800000000000001        2.2867620936665287     
   13.600000000000001        25.600000000000001        2.2974134438978036     
   13.600000000000001        26.400000000000002        2.3088246976097353     
   13.600000000000001        27.200000000000003        2.3205218368560931     
   13.600000000000001        28.000000000000000        2.3320005962053330     
   13.600000000000001        28.800000000000001        2.3438545225582552     
   13.600000000000001        29.600000000000001        2.3510132133404968     
   13.600000000000001        30.400000000000002        2.3600983079106639     
   13.600000000000001        31.200000000000003        2.3667016037066344     
   13.600000000000001        32.000000000000000        2.3713086084554935     
   13.600000000000001        32.800000000000004        2.3774441553087824     
   13.600000000000001        33.600000000000001        2.3768245470315610     
   13.600000000000001        34.399999999999999        2.3788697427689511     
   13.600000000000001        35.200000000000003        2.3808801755304176     
   13.600000000000001        36.000000000000000        2.3812531779945645     
   13.600000000000001        36.800000000000004        2.3839210678620115     
   13.600000000000001        37.600000000000001        2.3849163288528081     
   13.600000000000001        38.400000000000006        2.3875203589916731     
   13.600000000000001        39.200000000000003        2.3898207493126651     
   13.600000000000001        40.000000000000000        2.3936065177919352     
   13.600000000000001        40.800000000000004        2.4005391822319475     
   13.600000000000001        41.600000000000001        2.4056898931535584     
   13.600000000000001        42.400000000000006        2.4140055187652734     
   13.600000000000001        43.200000000000003        2.4216865757188444     
   13.600000000000001        44.000000000000000        2.4307477997523166     
   13.600000000000001        44.800000000000004        2.4387418508462404     
   13.600000000000001        45.600000000000001        2.4473198904717908     
   13.600000000000001        46.400000000000006        2.4563668090203699     
   13.600000000000001        47.200000000000003        2.4651878202156654     
   13.600000000000001        48.000000000000000        2.4722565946481474     
   13.600000000000001        48.800000000000004        2.4766046702368292     
   13.600000000000001        49.600000000000001        2.4812965100210929     
   13.600000000000001        50.400000000000006        2.4847302749835989     
   13.600000000000001        51.200000000000003        2.4865846374344547     
   13.600000000000001        52.000000000000000        2.4861411775304179     
   13.600000000000001        52.800000000000004        2.4842498734145342     
   13.600000000000001        53.600000000000001        2.4801894426370357     
   13.600000000000001        54.400000000000006        2.4760782573221749     
   13.600000000000001        55.200000000000003        2.4707614251406276     
   13.600000000000001        56.000000000000000        2.4609709965628843     
   13.600000000000001        56.800000000000004        2.4547730004873243     
   13.600000000000001        57.600000000000001        2.4463278959403989     
   13.600000000000001        58.400000000000006        2.4374528860582836     
   13.600000000000001        59.200000000000003        2.4291573172994729     
   13.600000000000001        60.000000000000000        2.4208488342042802     
   13.600000000000001        60.800000000000004        2.4126732507933739     
   13.600000000000001        61.600000000000001        2.4054302155405316     
   13.600000000000001        62.400000000000006        2.3987242441775338     
   13.600000000000001        63.200000000000003        2.3945841072600857     
   13.600000000000001        64.000000000000000        2.3911918012549132     
   13.600000000000001        64.799999999999997        2.3893159797650916     
   13.600000000000001        65.600000000000009        2.3880376732177475     
   13.600000000000001        66.400000000000006        2.3884680438257702     
   13.600000000000001        67.200000000000003        2.3891945656317395     
   13.600000000000001        68.000000000000000        2.3933746060794387     
   13.600000000000001        68.799999999999997        2.3978937863951111     
   13.600000000000001        69.600000000000009        2.4039206244340110     
   13.600000000000001        70.400000000000006        2.4104424366726982     
   13.600000000000001        71.200000000000003        2.4174317523353648     
   13.600000000000001        72.000000000000000        2.4254748784048514     
   13.600000000000001        72.799999999999997        2.4335697466833324     
   13.600000000000001        73.600000000000009        2.4407414312421571     
   13.600000000000001        74.400000000000006        2.4486241540199400     
   13.600000000000001        75.200000000000003        2.4556833997450411     
   13.600000000000001        76.000000000000000        2.4626148098723868     
   13.600000000000001        76.800000000000011        2.4690963986063297     
   13.600000000000001        77.600000000000009        2.4747223059391579     
   13.600000000000001        78.400000000000006        2.4795511459962487     
   13.600000000000001        79.200000000000003        2.4838376624522533     
   13.600000000000001        80.000000000000000        2.4865869261562610     
   13.600000000000001        80.800000000000011        2.4891192016258823     
   13.600000000000001        81.600000000000009        2.4876214423316791     
   13.600000000000001        82.400000000000006        2.4900072633197841     
   13.600000000000001        83.200000000000003        2.4895616166739214     
   13.600000000000001        84.000000000000000        2.4886617977142942     
   13.600000000000001        84.800000000000011        2.4867581411111916     
   13.600000000000001        85.600000000000009        2.4850708431110280     
   13.600000000000001        86.400000000000006        2.4826928494617833     
   13.600000000000001        87.200000000000003        2.4797176009194435     
   13.600000000000001        88.000000000000000        2.4765238171394919     
   13.600000000000001        88.800000000000011        2.4734266433480276     
   13.600000000000001        89.600000000000009        2.4697292366708061     
   13.600000000000001        90.400000000000006        2.4656297761908590     
   13.600000000000001        91.200000000000003        2.4614739093427831     
   13.600000000000001        92.000000000000000        2.4572458026799420     
   13.600000000000001        92.800000000000011        2.4527144393438132     
   13.600000000000001        93.600000000000009        2.4479300525207521     
   13.600000000000001        94.400000000000006        2.4426929923464442     
   13.600000000000001        95.200000000000003        2.4355007447340937     
   13.600000000000001        96.000000000000000        2.4315138519749238     
   13.600000000000001        96.800000000000011        2.4252467570367346     
   13.600000000000001        97.600000000000009        2.4211231759096798     
   13.600000000000001        98.400000000000006        2.4149505185172089     
   13.600000000000001        99.200000000000003        2.4088329261107253     
   13.600000000000001        100.00000000000000        2.4041037534868952     
   13.600000000000001        100.80000000000001        2.3995577698309356     
   13.600000000000001        101.60000000000001        2.3953362080565874     
   13.600000000000001        102.40000000000001        2.3915858767063671     

   14.400000000000000       0.80000000000000004        2.3908790827192190     
   14.400000000000000        1.6000000000000001        2.3883772067731015     
   14.400000000000000        2.4000000000000004        2.3865419574418767     
   14.400000000000000        3.2000000000000002        2.3854072305942640     
   14.400000000000000        4.0000000000000000        2.3844934317509563     
   14.400000000000000        4.8000000000000007        2.3842671045694250     
   14.400000000000000        5.6000000000000005        2.3849123002107993     
   14.400000000000000        6.4000000000000004        2.3827986265334178     
   14.400000000000000        7.2000000000000002        2.3818799819027969     
   14.400000000000000        8.0000000000000000        2.3796865706341217     
   14.400000000000000        8.8000000000000007        2.3775160074024724     
   14.400000000000000        9.6000000000000014        2.3729237701781813     
   14.400000000000000        10.400000000000000        2.3666991480528008     
   14.400000000000000        11.200000000000001        2.3598511237297375     
   14.400000000000000        12.000000000000000        2.3512321300930625     
   14.400000000000000        12.800000000000001        2.3399632218273552     
   14.400000000000000        13.600000000000001        2.3269937006090342     
   14.400000000000000        14.400000000000000        2.3139032178158860     
   14.400000000000000        15.200000000000001        2.3019147970735774     
   14.400000000000000        16.000000000000000        2.2894410001185381     
   14.400000000000000        16.800000000000001        2.2774967457036164     
   14.400000000000000        17.600000000000001        2.2663949112911461     
   14.400000000000000        18.400000000000002        2.2593070649054727     
   14.400000000000000        19.200000000000003        2.2511168069194989     
   14.400000000000000        20.000000000000000        2.2467251495483587     
   14.400000000000000        20.800000000000001        2.2451246919602426     
   14.400000000000000        21.600000000000001        2.2465816600061026     
   14.400000000000000        22.400000000000002        2.2524646566012656     
   14.400000000000000        23.200000000000003        2.2576577965198639     
   14.400000000000000        24.000000000000000        2.2670254821012956     
   14.400000000000000        24.800000000000001        2.2771479856555858     
   14.400000000000000        25.600000000000001        2.2884164875782189     
   14.400000000000000        26.400000000000002        2.3013634612513312     
   14.400000000000000        27.200000000000003        2.3139843842591885     
   14.400000000000000        28.000000000000000        2.3262599860109203     
   14.400000000000000        28.800000000000001        2.3375804164580618     
   14.400000000000000        29.600000000000001        2.3479150843235863     
   14.400000000000000        30.400000000000002        2.3557148020567578     
   14.400000000000000        31.200000000000003        2.3644766329570142     
   14.400000000000000        32.000000000000000        2.3697631126073206     
   14.400000000000000        32.800000000000004        2.3721223266777347     
   14.400000000000000        33.600000000000001        2.3761151402053264     
   14.400000000000000        34.399999999999999        2.3782721840518528     
   14.400000000000000        35.200000000000003        2.3812082510121817     
   14.400000000000000        36.000000000000000        2.3817848866319555     
   14.400000000000000        36.800000000000004        2.3825414478456550     
   14.400000000000000        37.600000000000001        2.3837963424734641     
   14.400000000000000        38.400000000000006        2.3860400431840829     
   14.400000000000000        39.200000000000003        2.3895744667242163     
   14.400000000000000        40.000000000000000        2.3938003567788688     
   14.400000000000000        40.800000000000004        2.3995442831768767     
   14.400000000000000        41.600000000000001        2.4048242763233145     
   14.400000000000000        42.400000000000006        2.4119182151299432     
   14.400000000000000        43.200000000000003        2.4199401521120301     
   14.400000000000000        44.000000000000000        2.4278893230183871     
   14.400000000000000        44.800000000000004        2.4348227989763038     
   14.400000000000000        45.600000000000001        2.4439242367646759     
   14.400000000000000        46.400000000000006        2.4525645224900225     
   14.400000000000000        47.200000000000003        2.4602113771454621     
   14.400000000000000        48.000000000000000        2.4656906386579869     
   14.400000000000000        48.800000000000004        2.4732423276758602     
   14.400000000000000        49.600000000000001        2.4767610887977711     
   14.400000000000000        50.400000000000006        2.4793464252827526     
   14.400000000000000        51.200000000000003        2.4804504910231491     
   14.400000000000000        52.000000000000000        2.4801381286759319     
   14.400000000000000        52.800000000000004        2.4780826565665004     
   14.400000000000000        53.600000000000001        2.4729522770714221     
   14.400000000000000        54.400000000000006        2.4702429121197591     
   14.400000000000000        55.200000000000003        2.4650557946964198     
   14.400000000000000        56.000000000000000        2.4571213480671745     
   14.400000000000000        56.800000000000004        2.4499212120143534     
   14.400000000000000        57.600000000000001        2.4413730141520036     
   14.400000000000000        58.400000000000006        2.4328476201782148     
   14.400000000000000        59.200000000000003        2.4247772875168669     
   14.400000000000000        60.000000000000000        2.4160836713384533     
   14.400000000000000        60.800000000000004        2.4097539929506921     
   14.400000000000000        61.600000000000001        2.4029658809877352     
   14.400000000000000        62.400000000000006        2.3973172190865952     
   14.400000000000000        63.200000000000003        2.3922211625661629     
   14.400000000000000        64.000000000000000        2.3893782679976066     
   14.400000000000000        64.799999999999997        2.3872142553598126     
   14.400000000000000        65.600000000000009        2.3874861205610967     
   14.400000000000000        66.400000000000006        2.3882556717424097     
   14.400000000000000        67.200000000000003        2.3900818497695808     
   14.400000000000000        68.000000000000000        2.3932698822313441     
   14.400000000000000        68.799999999999997        2.3980463117379798     
   14.400000000000000        69.600000000000009        2.4038750559074904     
   14.400000000000000        70.400000000000006        2.4087926691896282     
   14.400000000000000        71.200000000000003        2.4166376187753120     
   14.400000000000000        72.000000000000000        2.4243168940245399     
   14.400000000000000        72.799999999999997        2.4313110103192246     
   14.400000000000000        73.600000000000009        2.4387780936646619     
   14.400000000000000        74.400000000000006        2.4461411588406587     
   14.400000000000000        75.200000000000003        2.4532445078993623     
   14.400000000000000        76.000000000000000        2.4605112432449525     
   14.400000000000000        76.800000000000011        2.4665894491919618     
   14.400000000000000        77.600000000000009        2.4728276504955229     
   14.400000000000000        78.400000000000006        2.4760279234837266     
   14.400000000000000        79.200000000000003        2.4814651254539877     
   14.400000000000000        80.000000000000000        2.4845619231229503     
   14.400000000000000        80.800000000000011        2.4874475743889626     
   14.400000000000000        81.600000000000009        2.4889685454720318     
   14.400000000000000        82.400000000000006        2.4889644774764950     
   14.400000000000000        83.200000000000003        2.4911799384140290     
   14.400000000000000        84.000000000000000        2.4892505368929760     
   14.400000000000000        84.800000000000011        2.4883767763025584     
   14.400000000000000        85.600000000000009        2.4875432859655131     
   14.400000000000000        86.400000000000006        2.4864773545722669     
   14.400000000000000        87.200000000000003        2.4851276173369494     
   14.400000000000000        88.000000000000000        2.4820147341574677     
   14.400000000000000        88.800000000000011        2.4797353926199026     
   14.400000000000000        89.600000000000009        2.4761896793462808     
   14.400000000000000        90.400000000000006        2.4731102348291039     
   14.400000000000000        91.200000000000003        2.4686576906052693     
   14.400000000000000        92.000000000000000        2.4661641176326565     
   14.400000000000000        92.800000000000011        2.4601941527362658     
   14.400000000000000        93.600000000000009        2.4555358712336477     
   14.400000000000000        94.400000000000006        2.4501943817974774     
   14.400000000000000        95.200000000000003        2.4444510075090102     
   14.400000000000000        96.000000000000000        2.4384379183736775     
   14.400000000000000        96.800000000000011        2.4320918521285382     
   14.400000000000000        97.600000000000009        2.4263906295422442     
   14.400000000000000        98.400000000000006        2.4202384364665552     
   14.400000000000000        99.200000000000003        2.4141464197575395     
   14.400000000000000        100.00000000000000        2.4084952323398126     
   14.400000000000000        100.80000000000001        2.4038167829173229     
   14.400000000000000        101.60000000000001        2.3985316107581576     
   14.400000000000000        102.40000000000001        2.3931596782333506     

   15.200000000000001       0.80000000000000004        2.3932887293536167     
   15.200000000000001        1.6000000000000001        2.3904796258111682     
   15.200000000000001        2.4000000000000004        2.3879095940817776     
   15.200000000000001        3.2000000000000002        2.3863460475442193     
   15.200000000000001        4.0000000000000000        2.3854172552765696     
   15.200000000000001        4.8000000000000007        2.3845227445853587     
   15.200000000000001        5.6000000000000005        2.3838336332983596     
   15.200000000000001        6.4000000000000004        2.3831646445404058     
   15.200000000000001        7.2000000000000002        2.3824516602316677     
   15.200000000000001        8.0000000000000000        2.3796422882466790     
   15.200000000000001        8.8000000000000007        2.3760801583756117     
   15.200000000000001        9.6000000000000014        2.3712674810591481     
   15.200000000000001        10.400000000000000        2.3646362186272261     
   15.200000000000001        11.200000000000001        2.3566375690844894     
   15.200000000000001        12.000000000000000        2.3456151715469207     
   15.200000000000001        12.800000000000001        2.3346027584325064     
   15.200000000000001        13.600000000000001        2.3220211650745339     
   15.200000000000001        14.400000000000000        2.3089981436568543     
   15.200000000000001        15.200000000000001        2.2951800671970117     
   15.200000000000001        16.000000000000000        2.2817240085103672     
   15.200000000000001        16.800000000000001        2.2692241934819277     
   15.200000000000001        17.600000000000001        2.2580321363761753     
   15.200000000000001        18.400000000000002        2.2482569046416754     
   15.200000000000001        19.200000000000003        2.2410842882068920     
   15.200000000000001        20.000000000000000        2.2366562760995623     
   15.200000000000001        20.800000000000001        2.2355451405037994     
   15.200000000000001        21.600000000000001        2.2362985163820666     
   15.200000000000001        22.400000000000002        2.2410054088151332     
   15.200000000000001        23.200000000000003        2.2469101727720604     
   15.200000000000001        24.000000000000000        2.2576727303928030     
   15.200000000000001        24.800000000000001        2.2694915335555845     
   15.200000000000001        25.600000000000001        2.2818413974894072     
   15.200000000000001        26.400000000000002        2.2950425464295381     
   15.200000000000001        27.200000000000003        2.3097931489888270     
   15.200000000000001        28.000000000000000        2.3215220545788124     
   15.200000000000001        28.800000000000001        2.3336317784977374     
   15.200000000000001        29.600000000000001        2.3447609273486520     
   15.200000000000001        30.400000000000002        2.3559205472816318     
   15.200000000000001        31.200000000000003        2.3612330246950832     
   15.200000000000001        32.000000000000000        2.3685063203148555     
   15.200000000000001        32.800000000000004        2.3727844053694520     
   15.200000000000001        33.600000000000001        2.3758209950887168     
   15.200000000000001        34.399999999999999        2.3780372048004752     
   15.200000000000001        35.200000000000003        2.3796554932652092     
   15.200000000000001        36.000000000000000        2.3809639101562197     
   15.200000000000001        36.800000000000004        2.3818435472206008     
   15.200000000000001        37.600000000000001        2.3836013480190976     
   15.200000000000001        38.400000000000006        2.3840217831887967     
   15.200000000000001        39.200000000000003        2.3884427884733843     
   15.200000000000001        40.000000000000000        2.3922027613791910     
   15.200000000000001        40.800000000000004        2.3967706229167436     
   15.200000000000001        41.600000000000001        2.4022514782264168     
   15.200000000000001        42.400000000000006        2.4094685784815177     
   15.200000000000001        43.200000000000003        2.4162470793691107     
   15.200000000000001        44.000000000000000        2.4245396783396700     
   15.200000000000001        44.800000000000004        2.4312757101861462     
   15.200000000000001        45.600000000000001        2.4398202252386811     
   15.200000000000001        46.400000000000006        2.4473297734205208     
   15.200000000000001        47.200000000000003        2.4549990101266728     
   15.200000000000001        48.000000000000000        2.4603510771989261     
   15.200000000000001        48.800000000000004        2.4663584093775386     
   15.200000000000001        49.600000000000001        2.4701713350911425     
   15.200000000000001        50.400000000000006        2.4723283392437931     
   15.200000000000001        51.200000000000003        2.4733605436484059     
   15.200000000000001        52.000000000000000        2.4729270600091335     
   15.200000000000001        52.800000000000004        2.4718818948134844     
   15.200000000000001        53.600000000000001        2.4669676524781345     
   15.200000000000001        54.400000000000006        2.4625109812338537     
   15.200000000000001        55.200000000000003        2.4563993137565614     
   15.200000000000001        56.000000000000000        2.4495419854825244     
   15.200000000000001        56.800000000000004        2.4420449526328571     
   15.200000000000001        57.600000000000001        2.4345703994080954     
   15.200000000000001        58.400000000000006        2.4275127620908972     
   15.200000000000001        59.200000000000003        2.4188283427431108     
   15.200000000000001        60.000000000000000        2.4109637166278812     
   15.200000000000001        60.800000000000004        2.4047827488418072     
   15.200000000000001        61.600000000000001        2.3994757383113159     
   15.200000000000001        62.400000000000006        2.3933909387774239     
   15.200000000000001        63.200000000000003        2.3897150857347995     
   15.200000000000001        64.000000000000000        2.3868143474644810     
   15.200000000000001        64.799999999999997        2.3854655765501915     
   15.200000000000001        65.600000000000009        2.3857362028545159     
   15.200000000000001        66.400000000000006        2.3866430235710863     
   15.200000000000001        67.200000000000003        2.3897233358611119     
   15.200000000000001        68.000000000000000        2.3921870228339182     
   15.200000000000001        68.799999999999997        2.3949354505086489     
   15.200000000000001        69.600000000000009        2.4023811168234190     
   15.200000000000001        70.400000000000006        2.4072876059681798     
   15.200000000000001        71.200000000000003        2.4151983210040098     
   15.200000000000001        72.000000000000000        2.4220580045204940     
   15.200000000000001        72.799999999999997        2.4284461346520958     
   15.200000000000001        73.600000000000009        2.4354562120705432     
   15.200000000000001        74.400000000000006        2.4432545948463642     
   15.200000000000001        75.200000000000003        2.4510083916911025     
   15.200000000000001        76.000000000000000        2.4562019205681778     
   15.200000000000001        76.800000000000011        2.4626680638245855     
   15.200000000000001        77.600000000000009        2.4685792489048515     
   15.200000000000001        78.400000000000006        2.4732659196978681     
   15.200000000000001        79.200000000000003        2.4777446191269390     
   15.200000000000001        80.000000000000000        2.4802219643524088     
   15.200000000000001        80.800000000000011        2.4854823612752579     
   15.200000000000001        81.600000000000009        2.4854027096782074     
   15.200000000000001        82.400000000000006        2.4882636720980855     
   15.200000000000001        83.200000000000003        2.4890648639847108     
   15.200000000000001        84.000000000000000        2.4896853329111166     
   15.200000000000001        84.800000000000011        2.4891718757455452     
   15.200000000000001        85.600000000000009        2.4889714847201820     
   15.200000000000001        86.400000000000006        2.4882982317483817     
   15.200000000000001        87.200000000000003        2.4875844650441339     
   15.200000000000001        88.000000000000000        2.4862423698064817     
   15.200000000000001        88.800000000000011        2.4841720239195832     
   15.200000000000001        89.600000000000009        2.4815437842687582     
   15.200000000000001        90.400000000000006        2.4784982438886920     
   15.200000000000001        91.200000000000003        2.4752730497685431     
   15.200000000000001        92.000000000000000        2.4711493209126134     
   15.200000000000001        92.800000000000011        2.4669029068404491     
   15.200000000000001        93.600000000000009        2.4624692042024408     
   15.200000000000001        94.400000000000006        2.4572810566986591     
   15.200000000000001        95.200000000000003        2.4526306767877744     
   15.200000000000001        96.000000000000000        2.4454147417008198     
   15.200000000000001        96.800000000000011        2.4387401496638326     
   15.200000000000001        97.600000000000009        2.4323114230233811     
   15.200000000000001        98.400000000000006        2.4260076992571444     
   15.200000000000001        99.200000000000003        2.4189800976546394     
   15.200000000000001        100.00000000000000        2.4126030662194449     
   15.200000000000001        100.80000000000001        2.4086518244923520     
   15.200000000000001        101.60000000000001        2.4006717278503755     
   15.200000000000001        102.40000000000001        2.3971833017483575     

   16.000000000000000       0.80000000000000004        2.3954240067649688     
   16.000000000000000        1.6000000000000001        2.3917160152409056     
   16.000000000000000        2.4000000000000004        2.3890825020093129     
   16.000000000000000        3.2000000000000002        2.3875159351694526     
   16.000000000000000        4.0000000000000000        2.3871078757585478     
   16.000000000000000        4.8000000000000007        2.3851138251745807     
   16.000000000000000        5.6000000000000005        2.3838348804221718     
   16.000000000000000        6.4000000000000004        2.3839862991180834     
   16.000000000000000        7.2000000000000002        2.3813488049614104     
   16.000000000000000        8.0000000000000000        2.3789086836639108     
   16.000000000000000        8.8000000000000007        2.3751004775038886     
   16.000000000000000        9.6000000000000014        2.3690768247094174     
   16.000000000000000        10.400000000000000        2.3627656970471644     
   16.000000000000000        11.200000000000001        2.3543345358109584     
   16.000000000000000        12.000000000000000        2.3435537798038797     
   16.000000000000000        12.800000000000001        2.3314803211644275     
   16.000000000000000        13.600000000000001        2.3170844858778992     
   16.000000000000000        14.400000000000000        2.3038702031024072     
   16.000000000000000        15.200000000000001        2.2902802044590080     
   16.000000000000000        16.000000000000000        2.2778592958480974     
   16.000000000000000        16.800000000000001        2.2628156015687293     
   16.000000000000000        17.600000000000001        2.2512900422983559     
   16.000000000000000        18.400000000000002        2.2413905871836128     
   16.000000000000000        19.200000000000003        2.2342259020817754     
   16.000000000000000        20.000000000000000        2.2289479973491098     
   16.000000000000000        20.800000000000001        2.2277060296702964     
   16.000000000000000        21.600000000000001        2.2299930859863597     
   16.000000000000000        22.400000000000002        2.2341438013203581     
   16.000000000000000        23.200000000000003        2.2417145496288380     
   16.000000000000000        24.000000000000000        2.2523409728340962     
   16.000000000000000        24.800000000000001        2.2627567162220750     
   16.000000000000000        25.600000000000001        2.2755378185610842     
   16.000000000000000        26.400000000000002        2.2915991616545472     
   16.000000000000000        27.200000000000003        2.3047102188253707     
   16.000000000000000        28.000000000000000        2.3182111196226618     
   16.000000000000000        28.800000000000001        2.3324255007650723     
   16.000000000000000        29.600000000000001        2.3423940162120069     
   16.000000000000000        30.400000000000002        2.3524140209558748     
   16.000000000000000        31.200000000000003        2.3606916071958630     
   16.000000000000000        32.000000000000000        2.3672090829204477     
   16.000000000000000        32.800000000000004        2.3722148973793651     
   16.000000000000000        33.600000000000001        2.3778920978132558     
   16.000000000000000        34.399999999999999        2.3783823274537395     
   16.000000000000000        35.200000000000003        2.3796502654434923     
   16.000000000000000        36.000000000000000        2.3803789773150550     
   16.000000000000000        36.800000000000004        2.3819245228305115     
   16.000000000000000        37.600000000000001        2.3837636269726148     
   16.000000000000000        38.400000000000006        2.3836152574018206     
   16.000000000000000        39.200000000000003        2.3883147969990510     
   16.000000000000000        40.000000000000000        2.3898552517938301     
   16.000000000000000        40.800000000000004        2.3945746539008947     
   16.000000000000000        41.600000000000001        2.3995939004327220     
   16.000000000000000        42.400000000000006        2.4052920204105113     
   16.000000000000000        43.200000000000003        2.4148632892514685     
   16.000000000000000        44.000000000000000        2.4206594934269230     
   16.000000000000000        44.800000000000004        2.4276579490678420     
   16.000000000000000        45.600000000000001        2.4349961245607221     
   16.000000000000000        46.400000000000006        2.4422883927445116     
   16.000000000000000        47.200000000000003        2.4490708631138030     
   16.000000000000000        48.000000000000000        2.4554711086219698     
   16.000000000000000        48.800000000000004        2.4599256997605896     
   16.000000000000000        49.600000000000001        2.4620543642887829     
   16.000000000000000        50.400000000000006        2.4679536516035006     
   16.000000000000000        51.200000000000003        2.4651994058681961     
   16.000000000000000        52.000000000000000        2.4641578895383005     
   16.000000000000000        52.800000000000004        2.4614367914687634     
   16.000000000000000        53.600000000000001        2.4572991163778881     
   16.000000000000000        54.400000000000006        2.4529464843403668     
   16.000000000000000        55.200000000000003        2.4467096254525940     
   16.000000000000000        56.000000000000000        2.4397525702402896     
   16.000000000000000        56.800000000000004        2.4329447647186306     
   16.000000000000000        57.600000000000001        2.4256321971902541     
   16.000000000000000        58.400000000000006        2.4157193313620238     
   16.000000000000000        59.200000000000003        2.4107834712492999     
   16.000000000000000        60.000000000000000        2.4038396354469964     
   16.000000000000000        60.800000000000004        2.3979051854217395     
   16.000000000000000        61.600000000000001        2.3939554398212883     
   16.000000000000000        62.400000000000006        2.3878314953061976     
   16.000000000000000        63.200000000000003        2.3850569853710133     
   16.000000000000000        64.000000000000000        2.3824605394503791     
   16.000000000000000        64.799999999999997        2.3819072478843992     
   16.000000000000000        65.600000000000009        2.3830187126974169     
   16.000000000000000        66.400000000000006        2.3850889816121996     
   16.000000000000000        67.200000000000003        2.3867016109781432     
   16.000000000000000        68.000000000000000        2.3914060072327841     
   16.000000000000000        68.799999999999997        2.3958099213913480     
   16.000000000000000        69.600000000000009        2.4007239057229190     
   16.000000000000000        70.400000000000006        2.4060312831010826     
   16.000000000000000        71.200000000000003        2.4136133631487748     
   16.000000000000000        72.000000000000000        2.4181403058291400     
   16.000000000000000        72.799999999999997        2.4255979066569271     
   16.000000000000000        73.600000000000009        2.4328291949120362     
   16.000000000000000        74.400000000000006        2.4398701226289918     
   16.000000000000000        75.200000000000003        2.4468458066008743     
   16.000000000000000        76.000000000000000        2.4513018531028021     
   16.000000000000000        76.800000000000011        2.4578449854611768     
   16.000000000000000        77.600000000000009        2.4624417765510151     
   16.000000000000000        78.400000000000006        2.4684027937417441     
   16.000000000000000        79.200000000000003        2.4729274065152707     
   16.000000000000000        80.000000000000000        2.4769768737677129     
   16.000000000000000        80.800000000000011        2.4805476869862262     
   16.000000000000000        81.600000000000009        2.4800852466580281     
   16.000000000000000        82.400000000000006        2.4853549717602803     
   16.000000000000000        83.200000000000003        2.4872990168092670     
   16.000000000000000        84.000000000000000        2.4882430964974573     
   16.000000000000000        84.800000000000011        2.4897218263330743     
   16.000000000000000        85.600000000000009        2.4897240236941354     
   16.000000000000000        86.400000000000006        2.4898082004680040     
   16.000000000000000        87.200000000000003        2.4896274379340202     
   16.000000000000000        88.000000000000000        2.4883965207497178     
   16.000000000000000        88.800000000000011        2.4877523273153179     
   16.000000000000000        89.600000000000009        2.4853526515148867     
   16.000000000000000        90.400000000000006        2.4831346757072854     
   16.000000000000000        91.200000000000003        2.4806587255868990     
   16.000000000000000        92.000000000000000        2.4771323210016951     
   16.000000000000000        92.800000000000011        2.4730811053315671     
   16.000000000000000        93.600000000000009        2.4681304380168960     
   16.000000000000000        94.400000000000006        2.4629622981090975     
   16.000000000000000        95.200000000000003        2.4581166422700687     
   16.000000000000000        96.000000000000000        2.4517143662495706     
   16.000000000000000        96.800000000000011        2.4446660526626212     
   16.000000000000000        97.600000000000009        2.4374599420071181     
   16.000000000000000        98.400000000000006        2.4304919192922765     
   16.000000000000000        99.200000000000003        2.4235582310961488     
   16.000000000000000        100.00000000000000        2.4164414430194219     
   16.000000000000000        100.80000000000001        2.4100369604415133     
   16.000000000000000        101.60000000000001        2.4047255263578444     
   16.000000000000000        102.40000000000001        2.3997544909274100     

   16.800000000000001       0.80000000000000004        2.3968351997608215     
   16.800000000000001        1.6000000000000001        2.3931292813539917     
   16.800000000000001        2.4000000000000004        2.3903326027379688     
   16.800000000000001        3.2000000000000002        2.3883445961875434     
   16.800000000000001        4.0000000000000000        2.3866756538065825     
   16.800000000000001        4.8000000000000007        2.3856444128358265     
   16.800000000000001        5.6000000000000005        2.3839854130659117     
   16.800000000000001        6.4000000000000004        2.3841293827013170     
   16.800000000000001        7.2000000000000002        2.3811693355857813     
   16.800000000000001        8.0000000000000000        2.3782938868354475     
   16.800000000000001        8.8000000000000007        2.3740686319213782     
   16.800000000000001        9.6000000000000014        2.3680554248197265     
   16.800000000000001        10.400000000000000        2.3602920313795095     
   16.800000000000001        11.200000000000001        2.3525289864081542     
   16.800000000000001        12.000000000000000        2.3416959566614213     
   16.800000000000001        12.800000000000001        2.3296043309538357     
   16.800000000000001        13.600000000000001        2.3173280822551976     
   16.800000000000001        14.400000000000000        2.3013562217777106     
   16.800000000000001        15.200000000000001        2.2854840167474428     
   16.800000000000001        16.000000000000000        2.2721737788146439     
   16.800000000000001        16.800000000000001        2.2582841913063421     
   16.800000000000001        17.600000000000001        2.2478838608892282     
   16.800000000000001        18.400000000000002        2.2375173834327300     
   16.800000000000001        19.200000000000003        2.2306861957177202     
   16.800000000000001        20.000000000000000        2.2251809007154812     
   16.800000000000001        20.800000000000001        2.2239021772419805     
   16.800000000000001        21.600000000000001        2.2261531313868583     
   16.800000000000001        22.400000000000002        2.2304574057378579     
   16.800000000000001        23.200000000000003        2.2377318671997819     
   16.800000000000001        24.000000000000000        2.2480501690580881     
   16.800000000000001        24.800000000000001        2.2596867188189371     
   16.800000000000001        25.600000000000001        2.2739518476703768     
   16.800000000000001        26.400000000000002        2.2878084718769092     
   16.800000000000001        27.200000000000003        2.3024956364333287     
   16.800000000000001        28.000000000000000        2.3166503965037739     
   16.800000000000001        28.800000000000001        2.3295723050931132     
   16.800000000000001        29.600000000000001        2.3408913679606504     
   16.800000000000001        30.400000000000002        2.3513029706082271     
   16.800000000000001        31.200000000000003        2.3599618607529287     
   16.800000000000001        32.000000000000000        2.3667723248408716     
   16.800000000000001        32.800000000000004        2.3708958663499491     
   16.800000000000001        33.600000000000001        2.3758941139758631     
   16.800000000000001        34.399999999999999        2.3786184890136477     
   16.800000000000001        35.200000000000003        2.3802961256012636     
   16.800000000000001        36.000000000000000        2.3810282824904885     
   16.800000000000001        36.800000000000004        2.3819826818440668     
   16.800000000000001        37.600000000000001        2.3829412141344357     
   16.800000000000001        38.400000000000006        2.3854743092992132     
   16.800000000000001        39.200000000000003        2.3873286117524488     
   16.800000000000001        40.000000000000000        2.3896926403832244     
   16.800000000000001        40.800000000000004        2.3930374016801230     
   16.800000000000001        41.600000000000001        2.3976041955239227     
   16.800000000000001        42.400000000000006        2.4032576970024113     
   16.800000000000001        43.200000000000003        2.4099622786974084     
   16.800000000000001        44.000000000000000        2.4162952251958179     
   16.800000000000001        44.800000000000004        2.4235016251001293     
   16.800000000000001        45.600000000000001        2.4304854092626513     
   16.800000000000001        46.400000000000006        2.4368922736644083     
   16.800000000000001        47.200000000000003        2.4430649294215763     
   16.800000000000001        48.000000000000000        2.4487794178783484     
   16.800000000000001        48.800000000000004        2.4543979213836660     
   16.800000000000001        49.600000000000001        2.4510567973844823     
   16.800000000000001        50.400000000000006        2.4562722410381643     
   16.800000000000001        51.200000000000003        2.4557383368578236     
   16.800000000000001        52.000000000000000        2.4560740860840622     
   16.800000000000001        52.800000000000004        2.4498441795594839     
   16.800000000000001        53.600000000000001        2.4472146543248980     
   16.800000000000001        54.400000000000006        2.4419492895332784     
   16.800000000000001        55.200000000000003        2.4364335616114086     
   16.800000000000001        56.000000000000000        2.4282564527644706     
   16.800000000000001        56.800000000000004        2.4213822757891208     
   16.800000000000001        57.600000000000001        2.4132002411359279     
   16.800000000000001        58.400000000000006        2.4069198184846070     
   16.800000000000001        59.200000000000003        2.3999456886629433     
   16.800000000000001        60.000000000000000        2.3938596945732451     
   16.800000000000001        60.800000000000004        2.3888706506565018     
   16.800000000000001        61.600000000000001        2.3842948128966079     
   16.800000000000001        62.400000000000006        2.3826123378348085     
   16.800000000000001        63.200000000000003        2.3792456892894807     
   16.800000000000001        64.000000000000000        2.3787188301541340     
   16.800000000000001        64.799999999999997        2.3783982679666109     
   16.800000000000001        65.600000000000009        2.3797456117621891     
   16.800000000000001        66.400000000000006        2.3824605665854208     
   16.800000000000001        67.200000000000003        2.3859048060511361     
   16.800000000000001        68.000000000000000        2.3893948789404691     
   16.800000000000001        68.799999999999997        2.3940947217562325     
   16.800000000000001        69.600000000000009        2.3989783193192178     
   16.800000000000001        70.400000000000006        2.4048576251069367     
   16.800000000000001        71.200000000000003        2.4108055086958333     
   16.800000000000001        72.000000000000000        2.4166201423190015     
   16.800000000000001        72.799999999999997        2.4225691120154607     
   16.800000000000001        73.600000000000009        2.4289393426442367     
   16.800000000000001        74.400000000000006        2.4345950634316553     
   16.800000000000001        75.200000000000003        2.4419137815129055     
   16.800000000000001        76.000000000000000        2.4469378782968745     
   16.800000000000001        76.800000000000011        2.4521824950990485     
   16.800000000000001        77.600000000000009        2.4574109816819321     
   16.800000000000001        78.400000000000006        2.4628555966748733     
   16.800000000000001        79.200000000000003        2.4675880459183959     
   16.800000000000001        80.000000000000000        2.4714751867863818     
   16.800000000000001        80.800000000000011        2.4756904531656878     
   16.800000000000001        81.600000000000009        2.4799250028850621     
   16.800000000000001        82.400000000000006        2.4820308572194745     
   16.800000000000001        83.200000000000003        2.4842610262974842     
   16.800000000000001        84.000000000000000        2.4857147164517928     
   16.800000000000001        84.800000000000011        2.4882536251589422     
   16.800000000000001        85.600000000000009        2.4894547883353670     
   16.800000000000001        86.400000000000006        2.4892289262072205     
   16.800000000000001        87.200000000000003        2.4905278742637234     
   16.800000000000001        88.000000000000000        2.4905490577857421     
   16.800000000000001        88.800000000000011        2.4901758119206554     
   16.800000000000001        89.600000000000009        2.4891882225568778     
   16.800000000000001        90.400000000000006        2.4874055553260588     
   16.800000000000001        91.200000000000003        2.4847299868682033     
   16.800000000000001        92.000000000000000        2.4821675083668246     
   16.800000000000001        92.800000000000011        2.4785440360630000     
   16.800000000000001        93.600000000000009        2.4743745513874154     
   16.800000000000001        94.400000000000006        2.4692495022620231     
   16.800000000000001        95.200000000000003        2.4623790592785979     
   16.800000000000001        96.000000000000000        2.4564905009458506     
   16.800000000000001        96.800000000000011        2.4498495704994010     
   16.800000000000001        97.600000000000009        2.4421435660492916     
   16.800000000000001        98.400000000000006        2.4347888577677566     
   16.800000000000001        99.200000000000003        2.4273696641515348     
   16.800000000000001        100.00000000000000        2.4199519338283295     
   16.800000000000001        100.80000000000001        2.4130055923468685     
   16.800000000000001        101.60000000000001        2.4074367311231604     
   16.800000000000001        102.40000000000001        2.4007848795167961     

   17.600000000000001       0.80000000000000004        2.3986194086127055     
   17.600000000000001        1.6000000000000001        2.3932136054001947     
   17.600000000000001        2.4000000000000004        2.3899796143048957     
   17.600000000000001        3.2000000000000002        2.3888034838545806     
   17.600000000000001        4.0000000000000000        2.3872317954441371     
   17.600000000000001        4.8000000000000007        2.3855082218284367     
   17.600000000000001        5.6000000000000005        2.3837611594516721     
   17.600000000000001        6.4000000000000004        2.3824696504842837     
   17.600000000000001        7.2000000000000002        2.3815043503753679     
   17.600000000000001        8.0000000000000000        2.3779224977273690     
   17.600000000000001        8.8000000000000007        2.3734771627977334     
   17.600000000000001        9.6000000000000014        2.3675532621200057     
   17.600000000000001        10.400000000000000        2.3607396755984009     
   17.600000000000001        11.200000000000001        2.3519767383958170     
   17.600000000000001        12.000000000000000        2.3407760480277942     
   17.600000000000001        12.800000000000001        2.3289370692117393     
   17.600000000000001        13.600000000000001        2.3143303451185377     
   17.600000000000001        14.400000000000000        2.3002313317955321     
   17.600000000000001        15.200000000000001        2.2860800300798600     
   17.600000000000001        16.000000000000000        2.2714575383234172     
   17.600000000000001        16.800000000000001        2.2573164779502828     
   17.600000000000001        17.600000000000001        2.2459968640798738     
   17.600000000000001        18.400000000000002        2.2362440904838556     
   17.600000000000001        19.200000000000003        2.2286272519050128     
   17.600000000000001        20.000000000000000        2.2244255960651556     
   17.600000000000001        20.800000000000001        2.2224191800491226     
   17.600000000000001        21.600000000000001        2.2247645398265932     
   17.600000000000001        22.400000000000002        2.2294435425353099     
   17.600000000000001        23.200000000000003        2.2370909560326999     
   17.600000000000001        24.000000000000000        2.2467639294090564     
   17.600000000000001        24.800000000000001        2.2590319899361830     
   17.600000000000001        25.600000000000001        2.2720711678640324     
   17.600000000000001        26.400000000000002        2.2876672629104755     
   17.600000000000001        27.200000000000003        2.3021777188381463     
   17.600000000000001        28.000000000000000        2.3167669644224747     
   17.600000000000001        28.800000000000001        2.3288456819119938     
   17.600000000000001        29.600000000000001        2.3413482310561018     
   17.600000000000001        30.400000000000002        2.3518693306320984     
   17.600000000000001        31.200000000000003        2.3605086829579953     
   17.600000000000001        32.000000000000000        2.3680348301489347     
   17.600000000000001        32.800000000000004        2.3727555769732183     
   17.600000000000001        33.600000000000001        2.3761167412186683     
   17.600000000000001        34.399999999999999        2.3783654517221793     
   17.600000000000001        35.200000000000003        2.3809321755796899     
   17.600000000000001        36.000000000000000        2.3819502012790066     
   17.600000000000001        36.800000000000004        2.3826585340443858     
   17.600000000000001        37.600000000000001        2.3836999976672062     
   17.600000000000001        38.400000000000006        2.3852638401748418     
   17.600000000000001        39.200000000000003        2.3870876552577158     
   17.600000000000001        40.000000000000000        2.3880323373230179     
   17.600000000000001        40.800000000000004        2.3934578035994942     
   17.600000000000001        41.600000000000001        2.3957732500445936     
   17.600000000000001        42.400000000000006        2.4020217149166210     
   17.600000000000001        43.200000000000003        2.4073650171457066     
   17.600000000000001        44.000000000000000        2.4135471165085809     
   17.600000000000001        44.800000000000004        2.4197508540700094     
   17.600000000000001        45.600000000000001        2.4256532284949430     
   17.600000000000001        46.400000000000006        2.4312812468012170     
   17.600000000000001        47.200000000000003        2.4372050101102807     
   17.600000000000001        48.000000000000000        2.4397408838704759     
   17.600000000000001        48.800000000000004        2.4448581397071902     
   17.600000000000001        49.600000000000001        2.4465658243179123     
   17.600000000000001        50.400000000000006        2.4465794856039729     
   17.600000000000001        51.200000000000003        2.4453845219896340     
   17.600000000000001        52.000000000000000        2.4429832461599101     
   17.600000000000001        52.800000000000004        2.4387585513749879     
   17.600000000000001        53.600000000000001        2.4333963892231290     
   17.600000000000001        54.400000000000006        2.4282571705051477     
   17.600000000000001        55.200000000000003        2.4220126489573008     
   17.600000000000001        56.000000000000000        2.4148002518248854     
   17.600000000000001        56.800000000000004        2.4073978985493865     
   17.600000000000001        57.600000000000001        2.4007634732104819     
   17.600000000000001        58.400000000000006        2.3934289096204879     
   17.600000000000001        59.200000000000003        2.3875687648842150     
   17.600000000000001        60.000000000000000        2.3832531393124761     
   17.600000000000001        60.800000000000004        2.3781401726569551     
   17.600000000000001        61.600000000000001        2.3764094553499149     
   17.600000000000001        62.400000000000006        2.3732064394745369     
   17.600000000000001        63.200000000000003        2.3721814535948784     
   17.600000000000001        64.000000000000000        2.3724900976736478     
   17.600000000000001        64.799999999999997        2.3738308323201998     
   17.600000000000001        65.600000000000009        2.3758927153733675     
   17.600000000000001        66.400000000000006        2.3788903110344077     
   17.600000000000001        67.200000000000003        2.3831466351467938     
   17.600000000000001        68.000000000000000        2.3867982356246413     
   17.600000000000001        68.799999999999997        2.3913373739274131     
   17.600000000000001        69.600000000000009        2.3966086027950073     
   17.600000000000001        70.400000000000006        2.4025717983746522     
   17.600000000000001        71.200000000000003        2.4082154647549259     
   17.600000000000001        72.000000000000000        2.4133332650067922     
   17.600000000000001        72.799999999999997        2.4195084962212006     
   17.600000000000001        73.600000000000009        2.4248016540482773     
   17.600000000000001        74.400000000000006        2.4300289063478400     
   17.600000000000001        75.200000000000003        2.4361676782076089     
   17.600000000000001        76.000000000000000        2.4418705545788697     
   17.600000000000001        76.800000000000011        2.4472116828263162     
   17.600000000000001        77.600000000000009        2.4522241474218052     
   17.600000000000001        78.400000000000006        2.4565754048847182     
   17.600000000000001        79.200000000000003        2.4622787278010576     
   17.600000000000001        80.000000000000000        2.4652771919190850     
   17.600000000000001        80.800000000000011        2.4693027624266990     
   17.600000000000001        81.600000000000009        2.4744524158071561     
   17.600000000000001        82.400000000000006        2.4775637881054462     
   17.600000000000001        83.200000000000003        2.4806659118277552     
   17.600000000000001        84.000000000000000        2.4832229153011336     
   17.600000000000001        84.800000000000011        2.4855875446288036     
   17.600000000000001        85.600000000000009        2.4879234629324882     
   17.600000000000001        86.400000000000006        2.4898719940663434     
   17.600000000000001        87.200000000000003        2.4902112229420252     
   17.600000000000001        88.000000000000000        2.4914841319223648     
   17.600000000000001        88.800000000000011        2.4923894945239002     
   17.600000000000001        89.600000000000009        2.4914419278411488     
   17.600000000000001        90.400000000000006        2.4905515085687684     
   17.600000000000001        91.200000000000003        2.4881272083533270     
   17.600000000000001        92.000000000000000        2.4860484138409729     
   17.600000000000001        92.800000000000011        2.4828317822397872     
   17.600000000000001        93.600000000000009        2.4786431128617670     
   17.600000000000001        94.400000000000006        2.4738390491983160     
   17.600000000000001        95.200000000000003        2.4680624343543127     
   17.600000000000001        96.000000000000000        2.4605678942138867     
   17.600000000000001        96.800000000000011        2.4533990506227505     
   17.600000000000001        97.600000000000009        2.4461232553044381     
   17.600000000000001        98.400000000000006        2.4384895802447435     
   17.600000000000001        99.200000000000003        2.4306715330028466     
   17.600000000000001        100.00000000000000        2.4236288005065720     
   17.600000000000001        100.80000000000001        2.4156530510841279     
   17.600000000000001        101.60000000000001        2.4090532278195891     
   17.600000000000001        102.40000000000001        2.4034434506376323     

   18.400000000000002       0.80000000000000004        2.3975205450937378     
   18.400000000000002        1.6000000000000001        2.3953131349582084     
   18.400000000000002        2.4000000000000004        2.3918422146233396     
   18.400000000000002        3.2000000000000002        2.3890563411134451     
   18.400000000000002        4.0000000000000000        2.3871415433445358     
   18.400000000000002        4.8000000000000007        2.3859036168936383     
   18.400000000000002        5.6000000000000005        2.3841541128287025     
   18.400000000000002        6.4000000000000004        2.3826552534874059     
   18.400000000000002        7.2000000000000002        2.3787498781984837     
   18.400000000000002        8.0000000000000000        2.3777011287873351     
   18.400000000000002        8.8000000000000007        2.3735560258539001     
   18.400000000000002        9.6000000000000014        2.3677725282836639     
   18.400000000000002        10.400000000000000        2.3605220024213751     
   18.400000000000002        11.200000000000001        2.3516662121295839     
   18.400000000000002        12.000000000000000        2.3410458592045367     
   18.400000000000002        12.800000000000001        2.3290113035483260     
   18.400000000000002        13.600000000000001        2.3159831359423269     
   18.400000000000002        14.400000000000000        2.3013263691299861     
   18.400000000000002        15.200000000000001        2.2870395488334783     
   18.400000000000002        16.000000000000000        2.2729080174747098     
   18.400000000000002        16.800000000000001        2.2590456514721500     
   18.400000000000002        17.600000000000001        2.2479948086727721     
   18.400000000000002        18.400000000000002        2.2372002803250783     
   18.400000000000002        19.200000000000003        2.2307795302086317     
   18.400000000000002        20.000000000000000        2.2264195866234626     
   18.400000000000002        20.800000000000001        2.2249054439419034     
   18.400000000000002        21.600000000000001        2.2266924643866957     
   18.400000000000002        22.400000000000002        2.2297884838182731     
   18.400000000000002        23.200000000000003        2.2405430923804182     
   18.400000000000002        24.000000000000000        2.2488842976299317     
   18.400000000000002        24.800000000000001        2.2611466187891724     
   18.400000000000002        25.600000000000001        2.2747878071832552     
   18.400000000000002        26.400000000000002        2.2891277221162905     
   18.400000000000002        27.200000000000003        2.3035078245174141     
   18.400000000000002        28.000000000000000        2.3188201658111711     
   18.400000000000002        28.800000000000001        2.3315871273607223     
   18.400000000000002        29.600000000000001        2.3430210454086140     
   18.400000000000002        30.400000000000002        2.3534963486256464     
   18.400000000000002        31.200000000000003        2.3623225681595876     
   18.400000000000002        32.000000000000000        2.3694759060571799     
   18.400000000000002        32.800000000000004        2.3735670921168741     
   18.400000000000002        33.600000000000001        2.3778472932148116     
   18.400000000000002        34.399999999999999        2.3808138434079349     
   18.400000000000002        35.200000000000003        2.3826067672005311     
   18.400000000000002        36.000000000000000        2.3839381896198955     
   18.400000000000002        36.800000000000004        2.3845691121596553     
   18.400000000000002        37.600000000000001        2.3857085644329223     
   18.400000000000002        38.400000000000006        2.3864362127016165     
   18.400000000000002        39.200000000000003        2.3877416964698153     
   18.400000000000002        40.000000000000000        2.3892047916808452     
   18.400000000000002        40.800000000000004        2.3943457366999126     
   18.400000000000002        41.600000000000001        2.3978060660260829     
   18.400000000000002        42.400000000000006        2.4011676686969454     
   18.400000000000002        43.200000000000003        2.4064204334526527     
   18.400000000000002        44.000000000000000        2.4117144441387106     
   18.400000000000002        44.800000000000004        2.4166047350163633     
   18.400000000000002        45.600000000000001        2.4214416823033957     
   18.400000000000002        46.400000000000006        2.4263909556574683     
   18.400000000000002        47.200000000000003        2.4288233650975841     
   18.400000000000002        48.000000000000000        2.4334543717536934     
   18.400000000000002        48.800000000000004        2.4357978842681867     
   18.400000000000002        49.600000000000001        2.4367923247033136     
   18.400000000000002        50.400000000000006        2.4360613785126888     
   18.400000000000002        51.200000000000003        2.4338868017374433     
   18.400000000000002        52.000000000000000        2.4301026106671251     
   18.400000000000002        52.800000000000004        2.4264587918493064     
   18.400000000000002        53.600000000000001        2.4201806712242937     
   18.400000000000002        54.400000000000006        2.4141896800202787     
   18.400000000000002        55.200000000000003        2.4069583141486226     
   18.400000000000002        56.000000000000000        2.3993111344595959     
   18.400000000000002        56.800000000000004        2.3929818264043359     
   18.400000000000002        57.600000000000001        2.3853439211028107     
   18.400000000000002        58.400000000000006        2.3781705136345526     
   18.400000000000002        59.200000000000003        2.3738307815794295     
   18.400000000000002        60.000000000000000        2.3699205359122124     
   18.400000000000002        60.800000000000004        2.3675785909025766     
   18.400000000000002        61.600000000000001        2.3637015026410033     
   18.400000000000002        62.400000000000006        2.3633803712161607     
   18.400000000000002        63.200000000000003        2.3636101120876019     
   18.400000000000002        64.000000000000000        2.3654010685107432     
   18.400000000000002        64.799999999999997        2.3659810731294657     
   18.400000000000002        65.600000000000009        2.3707751221632205     
   18.400000000000002        66.400000000000006        2.3749681658163850     
   18.400000000000002        67.200000000000003        2.3794632691010489     
   18.400000000000002        68.000000000000000        2.3844489654469494     
   18.400000000000002        68.799999999999997        2.3883522044628891     
   18.400000000000002        69.600000000000009        2.3954321133888348     
   18.400000000000002        70.400000000000006        2.4001416897566363     
   18.400000000000002        71.200000000000003        2.4056217608916426     
   18.400000000000002        72.000000000000000        2.4108061601587898     
   18.400000000000002        72.799999999999997        2.4158032242693004     
   18.400000000000002        73.600000000000009        2.4208778630096246     
   18.400000000000002        74.400000000000006        2.4258805705490034     
   18.400000000000002        75.200000000000003        2.4312173993941788     
   18.400000000000002        76.000000000000000        2.4379028434320533     
   18.400000000000002        76.800000000000011        2.4414658607946800     
   18.400000000000002        77.600000000000009        2.4458999485765651     
   18.400000000000002        78.400000000000006        2.4498938761017910     
   18.400000000000002        79.200000000000003        2.4537261197387661     
   18.400000000000002        80.000000000000000        2.4589379534291957     
   18.400000000000002        80.800000000000011        2.4628011522823905     
   18.400000000000002        81.600000000000009        2.4682169508063980     
   18.400000000000002        82.400000000000006        2.4696587046640777     
   18.400000000000002        83.200000000000003        2.4734303020621282     
   18.400000000000002        84.000000000000000        2.4785141006905342     
   18.400000000000002        84.800000000000011        2.4826473381232645     
   18.400000000000002        85.600000000000009        2.4852846417179069     
   18.400000000000002        86.400000000000006        2.4878078280921976     
   18.400000000000002        87.200000000000003        2.4899592431653033     
   18.400000000000002        88.000000000000000        2.4907589196497857     
   18.400000000000002        88.800000000000011        2.4916567742778630     
   18.400000000000002        89.600000000000009        2.4926419304999134     
   18.400000000000002        90.400000000000006        2.4923695009986524     
   18.400000000000002        91.200000000000003        2.4910346953489633     
   18.400000000000002        92.000000000000000        2.4886860944795899     
   18.400000000000002        92.800000000000011        2.4854553390747633     
   18.400000000000002        93.600000000000009        2.4809028122005063     
   18.400000000000002        94.400000000000006        2.4772792675976834     
   18.400000000000002        95.200000000000003        2.4704048897966295     
   18.400000000000002        96.000000000000000        2.4637310725476302     
   18.400000000000002        96.800000000000011        2.4565537115967855     
   18.400000000000002        97.600000000000009        2.4490482152901332     
   18.400000000000002        98.400000000000006        2.4409669314138864     
   18.400000000000002        99.200000000000003        2.4329545131277581     
   18.400000000000002        100.00000000000000        2.4242479395138683     
   18.400000000000002        100.80000000000001        2.4169595648118190     
   18.400000000000002        101.60000000000001        2.4100832614310628     
   18.400000000000002        102.40000000000001        2.4047417533285116     

   19.200000000000003       0.80000000000000004        2.3996290245746850     
   19.200000000000003        1.6000000000000001        2.3960689564572646     
   19.200000000000003        2.4000000000000004        2.3919231356711408     
   19.200000000000003        3.2000000000000002        2.3894155383329410     
   19.200000000000003        4.0000000000000000        2.3871582371070130     
   19.200000000000003        4.8000000000000007        2.3854183384327325     
   19.200000000000003        5.6000000000000005        2.3841236931863929     
   19.200000000000003        6.4000000000000004        2.3821872524804535     
   19.200000000000003        7.2000000000000002        2.3807466336850971     
   19.200000000000003        8.0000000000000000        2.3794917329637157     
   19.200000000000003        8.8000000000000007        2.3741572607228649     
   19.200000000000003        9.6000000000000014        2.3692631955882075     
   19.200000000000003        10.400000000000000        2.3610733136681623     
   19.200000000000003        11.200000000000001        2.3521411351198749     
   19.200000000000003        12.000000000000000        2.3422183448561431     
   19.200000000000003        12.800000000000001        2.3305270508620906     
   19.200000000000003        13.600000000000001        2.3175083151146798     
   19.200000000000003        14.400000000000000        2.3041818374180800     
   19.200000000000003        15.200000000000001        2.2904821007715208     
   19.200000000000003        16.000000000000000        2.2763651464554902     
   19.200000000000003        16.800000000000001        2.2636665479563427     
   19.200000000000003        17.600000000000001        2.2521515924397972     
   19.200000000000003        18.400000000000002        2.2428107490926430     
   19.200000000000003        19.200000000000003        2.2365084680147231     
   19.200000000000003        20.000000000000000        2.2319324330268944     
   19.200000000000003        20.800000000000001        2.2302010986204150     
   19.200000000000003        21.600000000000001        2.2327552808172171     
   19.200000000000003        22.400000000000002        2.2372426516773740     
   19.200000000000003        23.200000000000003        2.2443070349425809     
   19.200000000000003        24.000000000000000        2.2558807406313410     
   19.200000000000003        24.800000000000001        2.2665615005268882     
   19.200000000000003        25.600000000000001        2.2791284632094135     
   19.200000000000003        26.400000000000002        2.2909935835132273     
   19.200000000000003        27.200000000000003        2.3071034115363895     
   19.200000000000003        28.000000000000000        2.3210943337240062     
   19.200000000000003        28.800000000000001        2.3342021658008481     
   19.200000000000003        29.600000000000001        2.3458637732386531     
   19.200000000000003        30.400000000000002        2.3553528667449659     
   19.200000000000003        31.200000000000003        2.3650387679664431     
   19.200000000000003        32.000000000000000        2.3713820226525524     
   19.200000000000003        32.800000000000004        2.3769286256104607     
   19.200000000000003        33.600000000000001        2.3806530149294978     
   19.200000000000003        34.399999999999999        2.3834740494922251     
   19.200000000000003        35.200000000000003        2.3851926352655646     
   19.200000000000003        36.000000000000000        2.3849442475168723     
   19.200000000000003        36.800000000000004        2.3879382806914116     
   19.200000000000003        37.600000000000001        2.3875908726543580     
   19.200000000000003        38.400000000000006        2.3890481968007276     
   19.200000000000003        39.200000000000003        2.3902099753362953     
   19.200000000000003        40.000000000000000        2.3919759955523365     
   19.200000000000003        40.800000000000004        2.3945383328577710     
   19.200000000000003        41.600000000000001        2.3965783580146560     
   19.200000000000003        42.400000000000006        2.4013922439696862     
   19.200000000000003        43.200000000000003        2.4060440425119234     
   19.200000000000003        44.000000000000000        2.4097483364059147     
   19.200000000000003        44.800000000000004        2.4139718304605826     
   19.200000000000003        45.600000000000001        2.4180444613588747     
   19.200000000000003        46.400000000000006        2.4224557648569807     
   19.200000000000003        47.200000000000003        2.4242114020354832     
   19.200000000000003        48.000000000000000        2.4266003175840116     
   19.200000000000003        48.800000000000004        2.4269905140862633     
   19.200000000000003        49.600000000000001        2.4269030387310475     
   19.200000000000003        50.400000000000006        2.4248684300631860     
   19.200000000000003        51.200000000000003        2.4219391556680772     
   19.200000000000003        52.000000000000000        2.4181137854625234     
   19.200000000000003        52.800000000000004        2.4121107244300086     
   19.200000000000003        53.600000000000001        2.4047226311919174     
   19.200000000000003        54.400000000000006        2.3981273431712196     
   19.200000000000003        55.200000000000003        2.3904291271602047     
   19.200000000000003        56.000000000000000        2.3826457804772003     
   19.200000000000003        56.800000000000004        2.3758535719213842     
   19.200000000000003        57.600000000000001        2.3686651689706917     
   19.200000000000003        58.400000000000006        2.3631828400708312     
   19.200000000000003        59.200000000000003        2.3588744710529581     
   19.200000000000003        60.000000000000000        2.3553065768459596     
   19.200000000000003        60.800000000000004        2.3527979498571749     
   19.200000000000003        61.600000000000001        2.3517776110382562     
   19.200000000000003        62.400000000000006        2.3520683778519484     
   19.200000000000003        63.200000000000003        2.3539785585619639     
   19.200000000000003        64.000000000000000        2.3570273545973421     
   19.200000000000003        64.799999999999997        2.3608155323984481     
   19.200000000000003        65.600000000000009        2.3648851345274302     
   19.200000000000003        66.400000000000006        2.3692935999510065     
   19.200000000000003        67.200000000000003        2.3743231711447463     
   19.200000000000003        68.000000000000000        2.3808183755398331     
   19.200000000000003        68.799999999999997        2.3862421842901598     
   19.200000000000003        69.600000000000009        2.3913978478781570     
   19.200000000000003        70.400000000000006        2.3979118280067229     
   19.200000000000003        71.200000000000003        2.4031243075529294     
   19.200000000000003        72.000000000000000        2.4072292587133659     
   19.200000000000003        72.799999999999997        2.4126312192279644     
   19.200000000000003        73.600000000000009        2.4169883188689250     
   19.200000000000003        74.400000000000006        2.4218001500841360     
   19.200000000000003        75.200000000000003        2.4262475008914000     
   19.200000000000003        76.000000000000000        2.4301173128236360     
   19.200000000000003        76.800000000000011        2.4358488103553277     
   19.200000000000003        77.600000000000009        2.4392730394750961     
   19.200000000000003        78.400000000000006        2.4429100850830059     
   19.200000000000003        79.200000000000003        2.4475031637827267     
   19.200000000000003        80.000000000000000        2.4543997958452857     
   19.200000000000003        80.800000000000011        2.4569429284780533     
   19.200000000000003        81.600000000000009        2.4614038754782595     
   19.200000000000003        82.400000000000006        2.4653111335542337     
   19.200000000000003        83.200000000000003        2.4697582501078617     
   19.200000000000003        84.000000000000000        2.4738551070060040     
   19.200000000000003        84.800000000000011        2.4777154868328521     
   19.200000000000003        85.600000000000009        2.4820114387678762     
   19.200000000000003        86.400000000000006        2.4844528404523301     
   19.200000000000003        87.200000000000003        2.4875836880416666     
   19.200000000000003        88.000000000000000        2.4901841826221678     
   19.200000000000003        88.800000000000011        2.4918335423222344     
   19.200000000000003        89.600000000000009        2.4925432416461879     
   19.200000000000003        90.400000000000006        2.4929166185819924     
   19.200000000000003        91.200000000000003        2.4904155522808633     
   19.200000000000003        92.000000000000000        2.4899683525568812     
   19.200000000000003        92.800000000000011        2.4876469413801638     
   19.200000000000003        93.600000000000009        2.4833816659571957     
   19.200000000000003        94.400000000000006        2.4779621039765418     
   19.200000000000003        95.200000000000003        2.4724219088551815     
   19.200000000000003        96.000000000000000        2.4656785192134341     
   19.200000000000003        96.800000000000011        2.4584001139933798     
   19.200000000000003        97.600000000000009        2.4520318917714121     
   19.200000000000003        98.400000000000006        2.4430759325684828     
   19.200000000000003        99.200000000000003        2.4342893658315945     
   19.200000000000003        100.00000000000000        2.4271665383819703     
   19.200000000000003        100.80000000000001        2.4202146148872319     
   19.200000000000003        101.60000000000001        2.4111576669024948     
   19.200000000000003        102.40000000000001        2.4050680430996727     

   20.000000000000000       0.80000000000000004        2.3997117721069170     
   20.000000000000000        1.6000000000000001        2.3948502148945598     
   20.000000000000000        2.4000000000000004        2.3913822192750449     
   20.000000000000000        3.2000000000000002        2.3893754804542979     
   20.000000000000000        4.0000000000000000        2.3874118647773073     
   20.000000000000000        4.8000000000000007        2.3851072542811966     
   20.000000000000000        5.6000000000000005        2.3837310243982306     
   20.000000000000000        6.4000000000000004        2.3822325602533154     
   20.000000000000000        7.2000000000000002        2.3804990633630934     
   20.000000000000000        8.0000000000000000        2.3782879465252367     
   20.000000000000000        8.8000000000000007        2.3747376800724025     
   20.000000000000000        9.6000000000000014        2.3694842908391314     
   20.000000000000000        10.400000000000000        2.3626047733542523     
   20.000000000000000        11.200000000000001        2.3548845912851357     
   20.000000000000000        12.000000000000000        2.3450565455681787     
   20.000000000000000        12.800000000000001        2.3337905115309590     
   20.000000000000000        13.600000000000001        2.3216911814268286     
   20.000000000000000        14.400000000000000        2.3090933698093243     
   20.000000000000000        15.200000000000001        2.2960336900022309     
   20.000000000000000        16.000000000000000        2.2825875558236062     
   20.000000000000000        16.800000000000001        2.2700727190553969     
   20.000000000000000        17.600000000000001        2.2593162274812553     
   20.000000000000000        18.400000000000002        2.2506805837933186     
   20.000000000000000        19.200000000000003        2.2442937202388746     
   20.000000000000000        20.000000000000000        2.2401489368381631     
   20.000000000000000        20.800000000000001        2.2387421675252579     
   20.000000000000000        21.600000000000001        2.2407165869886225     
   20.000000000000000        22.400000000000002        2.2442581290722980     
   20.000000000000000        23.200000000000003        2.2520617094294559     
   20.000000000000000        24.000000000000000        2.2613086287923960     
   20.000000000000000        24.800000000000001        2.2726958144256413     
   20.000000000000000        25.600000000000001        2.2855271695345389     
   20.000000000000000        26.400000000000002        2.2979015857350378     
   20.000000000000000        27.200000000000003        2.3126137301001295     
   20.000000000000000        28.000000000000000        2.3259254554597821     
   20.000000000000000        28.800000000000001        2.3389611851777987     
   20.000000000000000        29.600000000000001        2.3500540594845671     
   20.000000000000000        30.400000000000002        2.3601354872554627     
   20.000000000000000        31.200000000000003        2.3683668814366525     
   20.000000000000000        32.000000000000000        2.3749355498299889     
   20.000000000000000        32.800000000000004        2.3802311214271530     
   20.000000000000000        33.600000000000001        2.3836670615658946     
   20.000000000000000        34.399999999999999        2.3868093926062275     
   20.000000000000000        35.200000000000003        2.3882870473891153     
   20.000000000000000        36.000000000000000        2.3885410001845520     
   20.000000000000000        36.800000000000004        2.3906097577931944     
   20.000000000000000        37.600000000000001        2.3913378096175206     
   20.000000000000000        38.400000000000006        2.3921902292911876     
   20.000000000000000        39.200000000000003        2.3935166355953901     
   20.000000000000000        40.000000000000000        2.3944662663708041     
   20.000000000000000        40.800000000000004        2.3960944757671299     
   20.000000000000000        41.600000000000001        2.3990937759711186     
   20.000000000000000        42.400000000000006        2.4023117788238504     
   20.000000000000000        43.200000000000003        2.4056301977137817     
   20.000000000000000        44.000000000000000        2.4091862282309444     
   20.000000000000000        44.800000000000004        2.4125977101430225     
   20.000000000000000        45.600000000000001        2.4158279829796823     
   20.000000000000000        46.400000000000006        2.4178307863693371     
   20.000000000000000        47.200000000000003        2.4215390935241481     
   20.000000000000000        48.000000000000000        2.4202007127147649     
   20.000000000000000        48.800000000000004        2.4198249343124574     
   20.000000000000000        49.600000000000001        2.4184972067533512     
   20.000000000000000        50.400000000000006        2.4142045014636810     
   20.000000000000000        51.200000000000003        2.4097026412778568     
   20.000000000000000        52.000000000000000        2.4046363809167781     
   20.000000000000000        52.800000000000004        2.3973950306589091     
   20.000000000000000        53.600000000000001        2.3897508152624933     
   20.000000000000000        54.400000000000006        2.3819137738434160     
   20.000000000000000        55.200000000000003        2.3736720633490682     
   20.000000000000000        56.000000000000000        2.3656157421478405     
   20.000000000000000        56.800000000000004        2.3585174167447924     
   20.000000000000000        57.600000000000001        2.3512996718457124     
   20.000000000000000        58.400000000000006        2.3463395754208434     
   20.000000000000000        59.200000000000003        2.3442029862562919     
   20.000000000000000        60.000000000000000        2.3398574319175292     
   20.000000000000000        60.800000000000004        2.3387744256927467     
   20.000000000000000        61.600000000000001        2.3383845628189692     
   20.000000000000000        62.400000000000006        2.3403728781907982     
   20.000000000000000        63.200000000000003        2.3433630862111547     
   20.000000000000000        64.000000000000000        2.3490506587752096     
   20.000000000000000        64.799999999999997        2.3521549795996961     
   20.000000000000000        65.600000000000009        2.3585878474028532     
   20.000000000000000        66.400000000000006        2.3651112212026590     
   20.000000000000000        67.200000000000003        2.3710473951456170     
   20.000000000000000        68.000000000000000        2.3779404043922199     
   20.000000000000000        68.799999999999997        2.3834367053138488     
   20.000000000000000        69.600000000000009        2.3896765336639336     
   20.000000000000000        70.400000000000006        2.3955194329767742     
   20.000000000000000        71.200000000000003        2.4006068024135345     
   20.000000000000000        72.000000000000000        2.4052766234801113     
   20.000000000000000        72.799999999999997        2.4095326990768071     
   20.000000000000000        73.600000000000009        2.4137745290859418     
   20.000000000000000        74.400000000000006        2.4176625469790838     
   20.000000000000000        75.200000000000003        2.4214608247333040     
   20.000000000000000        76.000000000000000        2.4258860783097935     
   20.000000000000000        76.800000000000011        2.4297183882122426     
   20.000000000000000        77.600000000000009        2.4334361335138572     
   20.000000000000000        78.400000000000006        2.4376926454710026     
   20.000000000000000        79.200000000000003        2.4415440093384162     
   20.000000000000000        80.000000000000000        2.4456678389916755     
   20.000000000000000        80.800000000000011        2.4500499961622024     
   20.000000000000000        81.600000000000009        2.4546257393703450     
   20.000000000000000        82.400000000000006        2.4593113516000731     
   20.000000000000000        83.200000000000003        2.4639958167128642     
   20.000000000000000        84.000000000000000        2.4678578628161851     
   20.000000000000000        84.800000000000011        2.4755064623173131     
   20.000000000000000        85.600000000000009        2.4782166750382886     
   20.000000000000000        86.400000000000006        2.4816884184103145     
   20.000000000000000        87.200000000000003        2.4862948996993217     
   20.000000000000000        88.000000000000000        2.4879089629730662     
   20.000000000000000        88.800000000000011        2.4915440295116635     
   20.000000000000000        89.600000000000009        2.4915205315510796     
   20.000000000000000        90.400000000000006        2.4920948885110956     
   20.000000000000000        91.200000000000003        2.4915411008672983     
   20.000000000000000        92.000000000000000        2.4898122960088580     
   20.000000000000000        92.800000000000011        2.4874359592127320     
   20.000000000000000        93.600000000000009        2.4836296829814386     
   20.000000000000000        94.400000000000006        2.4788216128784972     
   20.000000000000000        95.200000000000003        2.4733687096954173     
   20.000000000000000        96.000000000000000        2.4663938459257513     
   20.000000000000000        96.800000000000011        2.4604027585461643     
   20.000000000000000        97.600000000000009        2.4510659859147292     
   20.000000000000000        98.400000000000006        2.4432633871281566     
   20.000000000000000        99.200000000000003        2.4353882908385986     
   20.000000000000000        100.00000000000000        2.4275912810547782     
   20.000000000000000        100.80000000000001        2.4191993210382474     
   20.000000000000000        101.60000000000001        2.4114792141153525     
   20.000000000000000        102.40000000000001        2.4045920599546093     

   20.800000000000001       0.80000000000000004        2.3995350332939007     
   20.800000000000001        1.6000000000000001        2.3937593794731309     
   20.800000000000001        2.4000000000000004        2.3915529001047937     
   20.800000000000001        3.2000000000000002        2.3890465863570283     
   20.800000000000001        4.0000000000000000        2.3870639622970082     
   20.800000000000001        4.8000000000000007        2.3861595203294050     
   20.800000000000001        5.6000000000000005        2.3832104642231644     
   20.800000000000001        6.4000000000000004        2.3822280255266972     
   20.800000000000001        7.2000000000000002        2.3814430272838201     
   20.800000000000001        8.0000000000000000        2.3786290181457059     
   20.800000000000001        8.8000000000000007        2.3756012328514213     
   20.800000000000001        9.6000000000000014        2.3709381392621238     
   20.800000000000001        10.400000000000000        2.3651867117841507     
   20.800000000000001        11.200000000000001        2.3572337026713281     
   20.800000000000001        12.000000000000000        2.3485410473916333     
   20.800000000000001        12.800000000000001        2.3383724813058686     
   20.800000000000001        13.600000000000001        2.3272787845025880     
   20.800000000000001        14.400000000000000        2.3147990339033053     
   20.800000000000001        15.200000000000001        2.3027570479086092     
   20.800000000000001        16.000000000000000        2.2911188732938585     
   20.800000000000001        16.800000000000001        2.2785396962983753     
   20.800000000000001        17.600000000000001        2.2699921971139281     
   20.800000000000001        18.400000000000002        2.2610358779796180     
   20.800000000000001        19.200000000000003        2.2545734324217612     
   20.800000000000001        20.000000000000000        2.2504859946889160     
   20.800000000000001        20.800000000000001        2.2492935034769910     
   20.800000000000001        21.600000000000001        2.2508402460163257     
   20.800000000000001        22.400000000000002        2.2555956834502462     
   20.800000000000001        23.200000000000003        2.2614533569382678     
   20.800000000000001        24.000000000000000        2.2695818775635672     
   20.800000000000001        24.800000000000001        2.2809231533120888     
   20.800000000000001        25.600000000000001        2.2930622696694001     
   20.800000000000001        26.400000000000002        2.3058432240901188     
   20.800000000000001        27.200000000000003        2.3188329026010961     
   20.800000000000001        28.000000000000000        2.3314122361911784     
   20.800000000000001        28.800000000000001        2.3431473672008765     
   20.800000000000001        29.600000000000001        2.3534997033090921     
   20.800000000000001        30.400000000000002        2.3633795081761626     
   20.800000000000001        31.200000000000003        2.3712694295131485     
   20.800000000000001        32.000000000000000        2.3793210041440833     
   20.800000000000001        32.800000000000004        2.3835023985190307     
   20.800000000000001        33.600000000000001        2.3877205261451531     
   20.800000000000001        34.399999999999999        2.3907019041346027     
   20.800000000000001        35.200000000000003        2.3929838742334182     
   20.800000000000001        36.000000000000000        2.3939683570662011     
   20.800000000000001        36.800000000000004        2.3947092036878099     
   20.800000000000001        37.600000000000001        2.3952608815602456     
   20.800000000000001        38.400000000000006        2.3955975633348086     
   20.800000000000001        39.200000000000003        2.3967291644633755     
   20.800000000000001        40.000000000000000        2.3982444187331451     
   20.800000000000001        40.800000000000004        2.3996350713320060     
   20.800000000000001        41.600000000000001        2.4019978575356538     
   20.800000000000001        42.400000000000006        2.4043984946635515     
   20.800000000000001        43.200000000000003        2.4070813864272727     
   20.800000000000001        44.000000000000000        2.4101829316380088     
   20.800000000000001        44.800000000000004        2.4129745338075947     
   20.800000000000001        45.600000000000001        2.4143539579211568     
   20.800000000000001        46.400000000000006        2.4152817910863331     
   20.800000000000001        47.200000000000003        2.4153847377172126     
   20.800000000000001        48.000000000000000        2.4145112132904401     
   20.800000000000001        48.800000000000004        2.4123703977547706     
   20.800000000000001        49.600000000000001        2.4085245257453223     
   20.800000000000001        50.400000000000006        2.4034313298765144     
   20.800000000000001        51.200000000000003        2.3979475847580485     
   20.800000000000001        52.000000000000000        2.3907831739646612     
   20.800000000000001        52.800000000000004        2.3826731158378260     
   20.800000000000001        53.600000000000001        2.3743374185101622     
   20.800000000000001        54.400000000000006        2.3656752666408853     
   20.800000000000001        55.200000000000003        2.3564828907978908     
   20.800000000000001        56.000000000000000        2.3480613049943524     
   20.800000000000001        56.800000000000004        2.3408986699414482     
   20.800000000000001        57.600000000000001        2.3335319914933792     
   20.800000000000001        58.400000000000006        2.3286177737510290     
   20.800000000000001        59.200000000000003        2.3254434482321349     
   20.800000000000001        60.000000000000000        2.3235069416747378     
   20.800000000000001        60.800000000000004        2.3232628566229736     
   20.800000000000001        61.600000000000001        2.3271731015992545     
   20.800000000000001        62.400000000000006        2.3285056430877358     
   20.800000000000001        63.200000000000003        2.3331375515141941     
   20.800000000000001        64.000000000000000        2.3385823231130276     
   20.800000000000001        64.799999999999997        2.3447343614535945     
   20.800000000000001        65.600000000000009        2.3521609460393065     
   20.800000000000001        66.400000000000006        2.3596557889517711     
   20.800000000000001        67.200000000000003        2.3660841444295495     
   20.800000000000001        68.000000000000000        2.3741195422065471     
   20.800000000000001        68.799999999999997        2.3807186324045690     
   20.800000000000001        69.600000000000009        2.3874884121231776     
   20.800000000000001        70.400000000000006        2.3937240472950889     
   20.800000000000001        71.200000000000003        2.3986372338216837     
   20.800000000000001        72.000000000000000        2.4032956965200838     
   20.800000000000001        72.799999999999997        2.4071468950788804     
   20.800000000000001        73.600000000000009        2.4111420294705597     
   20.800000000000001        74.400000000000006        2.4142198392074339     
   20.800000000000001        75.200000000000003        2.4172935688629740     
   20.800000000000001        76.000000000000000        2.4207272457365669     
   20.800000000000001        76.800000000000011        2.4211277547823382     
   20.800000000000001        77.600000000000009        2.4275481534457528     
   20.800000000000001        78.400000000000006        2.4313967955166009     
   20.800000000000001        79.200000000000003        2.4347724691675183     
   20.800000000000001        80.000000000000000        2.4385401360817562     
   20.800000000000001        80.800000000000011        2.4429493802099582     
   20.800000000000001        81.600000000000009        2.4477454992963810     
   20.800000000000001        82.400000000000006        2.4526657768858517     
   20.800000000000001        83.200000000000003        2.4578153050809353     
   20.800000000000001        84.000000000000000        2.4633197110527365     
   20.800000000000001        84.800000000000011        2.4677213481278315     
   20.800000000000001        85.600000000000009        2.4729406837386487     
   20.800000000000001        86.400000000000006        2.4778826620296814     
   20.800000000000001        87.200000000000003        2.4796709069493703     
   20.800000000000001        88.000000000000000        2.4851396644241190     
   20.800000000000001        88.800000000000011        2.4881448559861172     
   20.800000000000001        89.600000000000009        2.4895911149923116     
   20.800000000000001        90.400000000000006        2.4902512263304759     
   20.800000000000001        91.200000000000003        2.4909862227269706     
   20.800000000000001        92.000000000000000        2.4885600062489801     
   20.800000000000001        92.800000000000011        2.4862508429600898     
   20.800000000000001        93.600000000000009        2.4828055247955976     
   20.800000000000001        94.400000000000006        2.4780465808758882     
   20.800000000000001        95.200000000000003        2.4726001501842805     
   20.800000000000001        96.000000000000000        2.4651478886911726     
   20.800000000000001        96.800000000000011        2.4593868038487852     
   20.800000000000001        97.600000000000009        2.4506190971031603     
   20.800000000000001        98.400000000000006        2.4426553930487738     
   20.800000000000001        99.200000000000003        2.4328622103478330     
   20.800000000000001        100.00000000000000        2.4272403431333176     
   20.800000000000001        100.80000000000001        2.4190354471598856     
   20.800000000000001        101.60000000000001        2.4108424347145765     
   20.800000000000001        102.40000000000001        2.4058855530742296     

   21.600000000000001       0.80000000000000004        2.3972104964747856     
   21.600000000000001        1.6000000000000001        2.3939733269631200     
   21.600000000000001        2.4000000000000004        2.3906541451828986     
   21.600000000000001        3.2000000000000002        2.3875529357811542     
   21.600000000000001        4.0000000000000000        2.3866603831079192     
   21.600000000000001        4.8000000000000007        2.3839527961495084     
   21.600000000000001        5.6000000000000005        2.3840583426008850     
   21.600000000000001        6.4000000000000004        2.3825677772482488     
   21.600000000000001        7.2000000000000002        2.3805835811725098     
   21.600000000000001        8.0000000000000000        2.3793626989287615     
   21.600000000000001        8.8000000000000007        2.3763430761038755     
   21.600000000000001        9.6000000000000014        2.3730256961504788     
   21.600000000000001        10.400000000000000        2.3678610171554442     
   21.600000000000001        11.200000000000001        2.3612675507958762     
   21.600000000000001        12.000000000000000        2.3519294125053665     
   21.600000000000001        12.800000000000001        2.3437136046924865     
   21.600000000000001        13.600000000000001        2.3338819768742858     
   21.600000000000001        14.400000000000000        2.3231064794651415     
   21.600000000000001        15.200000000000001        2.3119872596573674     
   21.600000000000001        16.000000000000000        2.3010359383955312     
   21.600000000000001        16.800000000000001        2.2906992058942812     
   21.600000000000001        17.600000000000001        2.2813149308355651     
   21.600000000000001        18.400000000000002        2.2732838331197023     
   21.600000000000001        19.200000000000003        2.2673932381128004     
   21.600000000000001        20.000000000000000        2.2637017241869453     
   21.600000000000001        20.800000000000001        2.2620389182079550     
   21.600000000000001        21.600000000000001        2.2645660829407088     
   21.600000000000001        22.400000000000002        2.2673127095233117     
   21.600000000000001        23.200000000000003        2.2731121624295709     
   21.600000000000001        24.000000000000000        2.2803095460484442     
   21.600000000000001        24.800000000000001        2.2908875719362949     
   21.600000000000001        25.600000000000001        2.3021328021824892     
   21.600000000000001        26.400000000000002        2.3136276875412300     
   21.600000000000001        27.200000000000003        2.3262623079160316     
   21.600000000000001        28.000000000000000        2.3370457678932013     
   21.600000000000001        28.800000000000001        2.3484274385180548     
   21.600000000000001        29.600000000000001        2.3553221414376497     
   21.600000000000001        30.400000000000002        2.3678093573752821     
   21.600000000000001        31.200000000000003        2.3755557129637337     
   21.600000000000001        32.000000000000000        2.3828370178855591     
   21.600000000000001        32.800000000000004        2.3878977202039908     
   21.600000000000001        33.600000000000001        2.3910961552189365     
   21.600000000000001        34.399999999999999        2.3936600662118694     
   21.600000000000001        35.200000000000003        2.3974704133648972     
   21.600000000000001        36.000000000000000        2.3993434953061827     
   21.600000000000001        36.800000000000004        2.4007338816522807     
   21.600000000000001        37.600000000000001        2.4009186007635783     
   21.600000000000001        38.400000000000006        2.4014637308796196     
   21.600000000000001        39.200000000000003        2.4018038653359688     
   21.600000000000001        40.000000000000000        2.4052623760447842     
   21.600000000000001        40.800000000000004        2.4048929476968097     
   21.600000000000001        41.600000000000001        2.4067712826477892     
   21.600000000000001        42.400000000000006        2.4082230858696532     
   21.600000000000001        43.200000000000003        2.4097236788169103     
   21.600000000000001        44.000000000000000        2.4115776480517712     
   21.600000000000001        44.800000000000004        2.4134094368041463     
   21.600000000000001        45.600000000000001        2.4142108045406561     
   21.600000000000001        46.400000000000006        2.4123354120601754     
   21.600000000000001        47.200000000000003        2.4130930641562740     
   21.600000000000001        48.000000000000000        2.4098615512499260     
   21.600000000000001        48.800000000000004        2.4058460588668575     
   21.600000000000001        49.600000000000001        2.4007830771506034     
   21.600000000000001        50.400000000000006        2.3944129385476978     
   21.600000000000001        51.200000000000003        2.3867809246290039     
   21.600000000000001        52.000000000000000        2.3772141532587301     
   21.600000000000001        52.800000000000004        2.3684999194437513     
   21.600000000000001        53.600000000000001        2.3596104771420001     
   21.600000000000001        54.400000000000006        2.3488163343350643     
   21.600000000000001        55.200000000000003        2.3390119315555058     
   21.600000000000001        56.000000000000000        2.3299464246127006     
   21.600000000000001        56.800000000000004        2.3238519887733342     
   21.600000000000001        57.600000000000001        2.3167233153571551     
   21.600000000000001        58.400000000000006        2.3110012438249221     
   21.600000000000001        59.200000000000003        2.3080372064730357     
   21.600000000000001        60.000000000000000        2.3069758488131886     
   21.600000000000001        60.800000000000004        2.3076233152140069     
   21.600000000000001        61.600000000000001        2.3090859405228734     
   21.600000000000001        62.400000000000006        2.3159308501735079     
   21.600000000000001        63.200000000000003        2.3219400008828246     
   21.600000000000001        64.000000000000000        2.3287293178551378     
   21.600000000000001        64.799999999999997        2.3361724655753120     
   21.600000000000001        65.600000000000009        2.3459041267600984     
   21.600000000000001        66.400000000000006        2.3530220998471423     
   21.600000000000001        67.200000000000003        2.3626255035131210     
   21.600000000000001        68.000000000000000        2.3704377235940273     
   21.600000000000001        68.799999999999997        2.3787113313589101     
   21.600000000000001        69.600000000000009        2.3852070203342346     
   21.600000000000001        70.400000000000006        2.3901350642189851     
   21.600000000000001        71.200000000000003        2.3953498152035899     
   21.600000000000001        72.000000000000000        2.4012415728632006     
   21.600000000000001        72.799999999999997        2.4047927133522369     
   21.600000000000001        73.600000000000009        2.4088466517732372     
   21.600000000000001        74.400000000000006        2.4105596828695957     
   21.600000000000001        75.200000000000003        2.4133546784052591     
   21.600000000000001        76.000000000000000        2.4157474808113846     
   21.600000000000001        76.800000000000011        2.4180399769031733     
   21.600000000000001        77.600000000000009        2.4212680238751423     
   21.600000000000001        78.400000000000006        2.4245544052023824     
   21.600000000000001        79.200000000000003        2.4263035233375816     
   21.600000000000001        80.000000000000000        2.4308236012691418     
   21.600000000000001        80.800000000000011        2.4354712723473440     
   21.600000000000001        81.600000000000009        2.4403528473886689     
   21.600000000000001        82.400000000000006        2.4454681240045835     
   21.600000000000001        83.200000000000003        2.4510844649699437     
   21.600000000000001        84.000000000000000        2.4571644998404554     
   21.600000000000001        84.800000000000011        2.4620946967332129     
   21.600000000000001        85.600000000000009        2.4676127859469590     
   21.600000000000001        86.400000000000006        2.4725724743731452     
   21.600000000000001        87.200000000000003        2.4770901011574420     
   21.600000000000001        88.000000000000000        2.4809268170985517     
   21.600000000000001        88.800000000000011        2.4838590731691701     
   21.600000000000001        89.600000000000009        2.4855390696964448     
   21.600000000000001        90.400000000000006        2.4869064254239190     
   21.600000000000001        91.200000000000003        2.4875896862957552     
   21.600000000000001        92.000000000000000        2.4863467689440966     
   21.600000000000001        92.800000000000011        2.4836764536490579     
   21.600000000000001        93.600000000000009        2.4811328253968474     
   21.600000000000001        94.400000000000006        2.4759722730639724     
   21.600000000000001        95.200000000000003        2.4709887028595370     
   21.600000000000001        96.000000000000000        2.4641207752367831     
   21.600000000000001        96.800000000000011        2.4574519209803292     
   21.600000000000001        97.600000000000009        2.4490673521953665     
   21.600000000000001        98.400000000000006        2.4413066504790675     
   21.600000000000001        99.200000000000003        2.4338420480941307     
   21.600000000000001        100.00000000000000        2.4248640392434733     
   21.600000000000001        100.80000000000001        2.4176333257801939     
   21.600000000000001        101.60000000000001        2.4098372095876011     
   21.600000000000001        102.40000000000001        2.4027879664028120     

   22.400000000000002       0.80000000000000004        2.3968536944941778     
   22.400000000000002        1.6000000000000001        2.3934069619555980     
   22.400000000000002        2.4000000000000004        2.3895913249597580     
   22.400000000000002        3.2000000000000002        2.3866831685859191     
   22.400000000000002        4.0000000000000000        2.3857937684230128     
   22.400000000000002        4.8000000000000007        2.3816034634830139     
   22.400000000000002        5.6000000000000005        2.3841610100032606     
   22.400000000000002        6.4000000000000004        2.3828073443758062     
   22.400000000000002        7.2000000000000002        2.3814944374368365     
   22.400000000000002        8.0000000000000000        2.3802590410615623     
   22.400000000000002        8.8000000000000007        2.3784996607775262     
   22.400000000000002        9.6000000000000014        2.3753792765945767     
   22.400000000000002        10.400000000000000        2.3714074848413556     
   22.400000000000002        11.200000000000001        2.3658918800160094     
   22.400000000000002        12.000000000000000        2.3576897786041235     
   22.400000000000002        12.800000000000001        2.3493268454351712     
   22.400000000000002        13.600000000000001        2.3404624405016059     
   22.400000000000002        14.400000000000000        2.3322338419171551     
   22.400000000000002        15.200000000000001        2.3215375922203556     
   22.400000000000002        16.000000000000000        2.3123122163488907     
   22.400000000000002        16.800000000000001        2.3027256078888261     
   22.400000000000002        17.600000000000001        2.2942618277015705     
   22.400000000000002        18.400000000000002        2.2865960497780309     
   22.400000000000002        19.200000000000003        2.2816743003955984     
   22.400000000000002        20.000000000000000        2.2786006808548724     
   22.400000000000002        20.800000000000001        2.2773224849207021     
   22.400000000000002        21.600000000000001        2.2775850632561530     
   22.400000000000002        22.400000000000002        2.2803186065159005     
   22.400000000000002        23.200000000000003        2.2862080143723613     
   22.400000000000002        24.000000000000000        2.2936266837868069     
   22.400000000000002        24.800000000000001        2.3014784140935478     
   22.400000000000002        25.600000000000001        2.3112466754260925     
   22.400000000000002        26.400000000000002        2.3212856174325838     
   22.400000000000002        27.200000000000003        2.3336191255801770     
   22.400000000000002        28.000000000000000        2.3439096734010243     
   22.400000000000002        28.800000000000001        2.3531444143094520     
   22.400000000000002        29.600000000000001        2.3629010033232918     
   22.400000000000002        30.400000000000002        2.3719191969945728     
   22.400000000000002        31.200000000000003        2.3796959615520050     
   22.400000000000002        32.000000000000000        2.3867383122388013     
   22.400000000000002        32.800000000000004        2.3910641795715240     
   22.400000000000002        33.600000000000001        2.3954579835106955     
   22.400000000000002        34.399999999999999        2.3988865838120290     
   22.400000000000002        35.200000000000003        2.4019061374365474     
   22.400000000000002        36.000000000000000        2.4042588394689255     
   22.400000000000002        36.800000000000004        2.4063970174328833     
   22.400000000000002        37.600000000000001        2.4071647682473172     
   22.400000000000002        38.400000000000006        2.4084699498705135     
   22.400000000000002        39.200000000000003        2.4090097072882699     
   22.400000000000002        40.000000000000000        2.4100442314410850     
   22.400000000000002        40.800000000000004        2.4091151668973705     
   22.400000000000002        41.600000000000001        2.4125057409381832     
   22.400000000000002        42.400000000000006        2.4136447217451877     
   22.400000000000002        43.200000000000003        2.4129081764084277     
   22.400000000000002        44.000000000000000        2.4145991130646727     
   22.400000000000002        44.800000000000004        2.4149629855433825     
   22.400000000000002        45.600000000000001        2.4142543350829460     
   22.400000000000002        46.400000000000006        2.4129630738613130     
   22.400000000000002        47.200000000000003        2.4103723987174379     
   22.400000000000002        48.000000000000000        2.4061903079824631     
   22.400000000000002        48.800000000000004        2.4006863972854044     
   22.400000000000002        49.600000000000001        2.3942019309200497     
   22.400000000000002        50.400000000000006        2.3864938684610095     
   22.400000000000002        51.200000000000003        2.3768352402366273     
   22.400000000000002        52.000000000000000        2.3665617495300668     
   22.400000000000002        52.800000000000004        2.3554143612078819     
   22.400000000000002        53.600000000000001        2.3441809866589258     
   22.400000000000002        54.400000000000006        2.3331912592472870     
   22.400000000000002        55.200000000000003        2.3239701069095244     
   22.400000000000002        56.000000000000000        2.3132706236249101     
   22.400000000000002        56.800000000000004        2.3048288083723079     
   22.400000000000002        57.600000000000001        2.2988778283969045     
   22.400000000000002        58.400000000000006        2.2925525033919389     
   22.400000000000002        59.200000000000003        2.2903281837564973     
   22.400000000000002        60.000000000000000        2.2907448982985641     
   22.400000000000002        60.800000000000004        2.2929960491417423     
   22.400000000000002        61.600000000000001        2.2967821203597643     
   22.400000000000002        62.400000000000006        2.3028509038728555     
   22.400000000000002        63.200000000000003        2.3101351123036293     
   22.400000000000002        64.000000000000000        2.3187800356728694     
   22.400000000000002        64.799999999999997        2.3278659335561569     
   22.400000000000002        65.600000000000009        2.3391691489385873     
   22.400000000000002        66.400000000000006        2.3477193185446148     
   22.400000000000002        67.200000000000003        2.3573734919654203     
   22.400000000000002        68.000000000000000        2.3668697110127690     
   22.400000000000002        68.799999999999997        2.3758742852915020     
   22.400000000000002        69.600000000000009        2.3833700105699855     
   22.400000000000002        70.400000000000006        2.3891269228061205     
   22.400000000000002        71.200000000000003        2.3947195807389146     
   22.400000000000002        72.000000000000000        2.3991067395127748     
   22.400000000000002        72.799999999999997        2.4021379892570982     
   22.400000000000002        73.600000000000009        2.4051041820999530     
   22.400000000000002        74.400000000000006        2.4069405052110131     
   22.400000000000002        75.200000000000003        2.4086929938317745     
   22.400000000000002        76.000000000000000        2.4095529868171868     
   22.400000000000002        76.800000000000011        2.4126505513964234     
   22.400000000000002        77.600000000000009        2.4149434235502749     
   22.400000000000002        78.400000000000006        2.4178500939136378     
   22.400000000000002        79.200000000000003        2.4206379076156166     
   22.400000000000002        80.000000000000000        2.4239500351619170     
   22.400000000000002        80.800000000000011        2.4284448585654754     
   22.400000000000002        81.600000000000009        2.4327493919314520     
   22.400000000000002        82.400000000000006        2.4379371124479978     
   22.400000000000002        83.200000000000003        2.4439062080591314     
   22.400000000000002        84.000000000000000        2.4492098740332131     
   22.400000000000002        84.800000000000011        2.4554885145175240     
   22.400000000000002        85.600000000000009        2.4608911491457328     
   22.400000000000002        86.400000000000006        2.4656774205402563     
   22.400000000000002        87.200000000000003        2.4717299631802234     
   22.400000000000002        88.000000000000000        2.4755522559106633     
   22.400000000000002        88.800000000000011        2.4799437173540246     
   22.400000000000002        89.600000000000009        2.4811196798306328     
   22.400000000000002        90.400000000000006        2.4820287492093005     
   22.400000000000002        91.200000000000003        2.4840506818195465     
   22.400000000000002        92.000000000000000        2.4831248357781268     
   22.400000000000002        92.800000000000011        2.4806102390373019     
   22.400000000000002        93.600000000000009        2.4770479667967660     
   22.400000000000002        94.400000000000006        2.4735446093678859     
   22.400000000000002        95.200000000000003        2.4680527754311128     
   22.400000000000002        96.000000000000000        2.4618664641656780     
   22.400000000000002        96.800000000000011        2.4548656999006497     
   22.400000000000002        97.600000000000009        2.4470879512476489     
   22.400000000000002        98.400000000000006        2.4395036581002341     
   22.400000000000002        99.200000000000003        2.4312251792886337     
   22.400000000000002        100.00000000000000        2.4233430891347560     
   22.400000000000002        100.80000000000001        2.4155176781131353     
   22.400000000000002        101.60000000000001        2.4080030321203152     
   22.400000000000002        102.40000000000001        2.4014977704387546     

   23.200000000000003       0.80000000000000004        2.3957298264737314     
   23.200000000000003        1.6000000000000001        2.3922824268710317     
   23.200000000000003        2.4000000000000004        2.3882456256722957     
   23.200000000000003        3.2000000000000002        2.3882277628481714     
   23.200000000000003        4.0000000000000000        2.3846814313309976     
   23.200000000000003        4.8000000000000007        2.3852480890987926     
   23.200000000000003        5.6000000000000005        2.3828957869299381     
   23.200000000000003        6.4000000000000004        2.3830263053141145     
   23.200000000000003        7.2000000000000002        2.3821923010574464     
   23.200000000000003        8.0000000000000000        2.3815312073557089     
   23.200000000000003        8.8000000000000007        2.3800831682108607     
   23.200000000000003        9.6000000000000014        2.3775067589271464     
   23.200000000000003        10.400000000000000        2.3746511962680366     
   23.200000000000003        11.200000000000001        2.3702548676793151     
   23.200000000000003        12.000000000000000        2.3646569957380437     
   23.200000000000003        12.800000000000001        2.3575618273988233     
   23.200000000000003        13.600000000000001        2.3500122648061152     
   23.200000000000003        14.400000000000000        2.3424783564660334     
   23.200000000000003        15.200000000000001        2.3332791401897852     
   23.200000000000003        16.000000000000000        2.3240702527846162     
   23.200000000000003        16.800000000000001        2.3152643717246906     
   23.200000000000003        17.600000000000001        2.3079939011080586     
   23.200000000000003        18.400000000000002        2.3017453439215667     
   23.200000000000003        19.200000000000003        2.2970597608564529     
   23.200000000000003        20.000000000000000        2.2928818086995024     
   23.200000000000003        20.800000000000001        2.2879479655709440     
   23.200000000000003        21.600000000000001        2.2929509664546699     
   23.200000000000003        22.400000000000002        2.2947908493183751     
   23.200000000000003        23.200000000000003        2.2991602278253884     
   23.200000000000003        24.000000000000000        2.3036650459441841     
   23.200000000000003        24.800000000000001        2.3120165415796801     
   23.200000000000003        25.600000000000001        2.3206208434033244     
   23.200000000000003        26.400000000000002        2.3295873337461948     
   23.200000000000003        27.200000000000003        2.3383711778353882     
   23.200000000000003        28.000000000000000        2.3480607133172162     
   23.200000000000003        28.800000000000001        2.3577067312019473     
   23.200000000000003        29.600000000000001        2.3669098604874068     
   23.200000000000003        30.400000000000002        2.3746728678858955     
   23.200000000000003        31.200000000000003        2.3832117985551129     
   23.200000000000003        32.000000000000000        2.3893038729028047     
   23.200000000000003        32.800000000000004        2.3941008448590004     
   23.200000000000003        33.600000000000001        2.4004947990198717     
   23.200000000000003        34.399999999999999        2.4044806391496047     
   23.200000000000003        35.200000000000003        2.4068489178552630     
   23.200000000000003        36.000000000000000        2.4080278590114959     
   23.200000000000003        36.800000000000004        2.4122984581680731     
   23.200000000000003        37.600000000000001        2.4135350166728222     
   23.200000000000003        38.400000000000006        2.4145484938143658     
   23.200000000000003        39.200000000000003        2.4156520764058902     
   23.200000000000003        40.000000000000000        2.4172363977551776     
   23.200000000000003        40.800000000000004        2.4177378277167185     
   23.200000000000003        41.600000000000001        2.4191293362788642     
   23.200000000000003        42.400000000000006        2.4197293345870978     
   23.200000000000003        43.200000000000003        2.4194918476072784     
   23.200000000000003        44.000000000000000        2.4190289837059136     
   23.200000000000003        44.800000000000004        2.4178560234615816     
   23.200000000000003        45.600000000000001        2.4159357165559969     
   23.200000000000003        46.400000000000006        2.4132000251548069     
   23.200000000000003        47.200000000000003        2.4091612220504759     
   23.200000000000003        48.000000000000000        2.4038437297959443     
   23.200000000000003        48.800000000000004        2.3968842181444381     
   23.200000000000003        49.600000000000001        2.3884756558175830     
   23.200000000000003        50.400000000000006        2.3781803330432227     
   23.200000000000003        51.200000000000003        2.3689696307655037     
   23.200000000000003        52.000000000000000        2.3557766909300129     
   23.200000000000003        52.800000000000004        2.3440152929252340     
   23.200000000000003        53.600000000000001        2.3306652330182738     
   23.200000000000003        54.400000000000006        2.3188828016746541     
   23.200000000000003        55.200000000000003        2.3053391490923230     
   23.200000000000003        56.000000000000000        2.2968923614653582     
   23.200000000000003        56.800000000000004        2.2876226432049145     
   23.200000000000003        57.600000000000001        2.2816608930857116     
   23.200000000000003        58.400000000000006        2.2769223349098029     
   23.200000000000003        59.200000000000003        2.2750324366196111     
   23.200000000000003        60.000000000000000        2.2751920938342352     
   23.200000000000003        60.800000000000004        2.2780459429725566     
   23.200000000000003        61.600000000000001        2.2828754204325632     
   23.200000000000003        62.400000000000006        2.2894846268131785     
   23.200000000000003        63.200000000000003        2.2974795619815964     
   23.200000000000003        64.000000000000000        2.3087546044754403     
   23.200000000000003        64.799999999999997        2.3197877546044725     
   23.200000000000003        65.600000000000009        2.3311541532308921     
   23.200000000000003        66.400000000000006        2.3422934183907356     
   23.200000000000003        67.200000000000003        2.3533565307602315     
   23.200000000000003        68.000000000000000        2.3668901279365926     
   23.200000000000003        68.799999999999997        2.3733580353547326     
   23.200000000000003        69.600000000000009        2.3832223250631785     
   23.200000000000003        70.400000000000006        2.3876907224764934     
   23.200000000000003        71.200000000000003        2.3928754048300571     
   23.200000000000003        72.000000000000000        2.3977566303155640     
   23.200000000000003        72.799999999999997        2.4000841483524571     
   23.200000000000003        73.600000000000009        2.4027966608470872     
   23.200000000000003        74.400000000000006        2.4047631594140992     
   23.200000000000003        75.200000000000003        2.4057546424343963     
   23.200000000000003        76.000000000000000        2.4076166149208329     
   23.200000000000003        76.800000000000011        2.4070972376544524     
   23.200000000000003        77.600000000000009        2.4092802179585733     
   23.200000000000003        78.400000000000006        2.4110494280807480     
   23.200000000000003        79.200000000000003        2.4130292682760563     
   23.200000000000003        80.000000000000000        2.4168575837763102     
   23.200000000000003        80.800000000000011        2.4207094368095925     
   23.200000000000003        81.600000000000009        2.4250685908209824     
   23.200000000000003        82.400000000000006        2.4295277910132147     
   23.200000000000003        83.200000000000003        2.4356456969640092     
   23.200000000000003        84.000000000000000        2.4415785467224773     
   23.200000000000003        84.800000000000011        2.4476613426296225     
   23.200000000000003        85.600000000000009        2.4542439654258126     
   23.200000000000003        86.400000000000006        2.4595379361983540     
   23.200000000000003        87.200000000000003        2.4646313408104175     
   23.200000000000003        88.000000000000000        2.4692199374248789     
   23.200000000000003        88.800000000000011        2.4726277172446700     
   23.200000000000003        89.600000000000009        2.4762384115094487     
   23.200000000000003        90.400000000000006        2.4782382188880105     
   23.200000000000003        91.200000000000003        2.4788698731255621     
   23.200000000000003        92.000000000000000        2.4782752910722996     
   23.200000000000003        92.800000000000011        2.4756273915223330     
   23.200000000000003        93.600000000000009        2.4742392204625179     
   23.200000000000003        94.400000000000006        2.4690907198941563     
   23.200000000000003        95.200000000000003        2.4638567829300619     
   23.200000000000003        96.000000000000000        2.4575579384862927     
   23.200000000000003        96.800000000000011        2.4508360008755803     
   23.200000000000003        97.600000000000009        2.4433648093716047     
   23.200000000000003        98.400000000000006        2.4358812083609029     
   23.200000000000003        99.200000000000003        2.4282837457221733     
   23.200000000000003        100.00000000000000        2.4204705457591862     
   23.200000000000003        100.80000000000001        2.4130635042173543     
   23.200000000000003        101.60000000000001        2.4075415875236494     
   23.200000000000003        102.40000000000001        2.4007335652150807     

   24.000000000000000       0.80000000000000004        2.3948321798740717     
   24.000000000000000        1.6000000000000001        2.3906737106510398     
   24.000000000000000        2.4000000000000004        2.3871241321427110     
   24.000000000000000        3.2000000000000002        2.3842709193578306     
   24.000000000000000        4.0000000000000000        2.3853869970605963     
   24.000000000000000        4.8000000000000007        2.3849493082459934     
   24.000000000000000        5.6000000000000005        2.3833568158561089     
   24.000000000000000        6.4000000000000004        2.3837969444605158     
   24.000000000000000        7.2000000000000002        2.3836136753641468     
   24.000000000000000        8.0000000000000000        2.3830931963609912     
   24.000000000000000        8.8000000000000007        2.3820027152955277     
   24.000000000000000        9.6000000000000014        2.3802959266551187     
   24.000000000000000        10.400000000000000        2.3780199938931341     
   24.000000000000000        11.200000000000001        2.3748613941267367     
   24.000000000000000        12.000000000000000        2.3697683106515366     
   24.000000000000000        12.800000000000001        2.3649357569602718     
   24.000000000000000        13.600000000000001        2.3574749357360321     
   24.000000000000000        14.400000000000000        2.3521349808018712     
   24.000000000000000        15.200000000000001        2.3444048421249803     
   24.000000000000000        16.000000000000000        2.3365320886094700     
   24.000000000000000        16.800000000000001        2.3290586485996640     
   24.000000000000000        17.600000000000001        2.3222153162905994     
   24.000000000000000        18.400000000000002        2.3168285383673353     
   24.000000000000000        19.200000000000003        2.3108930346945464     
   24.000000000000000        20.000000000000000        2.3086109704863822     
   24.000000000000000        20.800000000000001        2.3072711395917604     
   24.000000000000000        21.600000000000001        2.3073564080084830     
   24.000000000000000        22.400000000000002        2.3079120606192611     
   24.000000000000000        23.200000000000003        2.3108932633491497     
   24.000000000000000        24.000000000000000        2.3156307557170490     
   24.000000000000000        24.800000000000001        2.3215008261193772     
   24.000000000000000        25.600000000000001        2.3284753690150599     
   24.000000000000000        26.400000000000002        2.3364465206062506     
   24.000000000000000        27.200000000000003        2.3432750709508867     
   24.000000000000000        28.000000000000000        2.3532610157013902     
   24.000000000000000        28.800000000000001        2.3635234865530697     
   24.000000000000000        29.600000000000001        2.3705723720836795     
   24.000000000000000        30.400000000000002        2.3782452966715608     
   24.000000000000000        31.200000000000003        2.3858492432039475     
   24.000000000000000        32.000000000000000        2.3927488224720985     
   24.000000000000000        32.800000000000004        2.3999756258990574     
   24.000000000000000        33.600000000000001        2.4038684007636526     
   24.000000000000000        34.399999999999999        2.4084732891989784     
   24.000000000000000        35.200000000000003        2.4117966741349659     
   24.000000000000000        36.000000000000000        2.4169213131367568     
   24.000000000000000        36.800000000000004        2.4184066373054920     
   24.000000000000000        37.600000000000001        2.4194064525798722     
   24.000000000000000        38.400000000000006        2.4219703589952508     
   24.000000000000000        39.200000000000003        2.4231136808900828     
   24.000000000000000        40.000000000000000        2.4246020300749871     
   24.000000000000000        40.800000000000004        2.4255406919591569     
   24.000000000000000        41.600000000000001        2.4259195156691269     
   24.000000000000000        42.400000000000006        2.4264611357549000     
   24.000000000000000        43.200000000000003        2.4275370974152901     
   24.000000000000000        44.000000000000000        2.4244049148800069     
   24.000000000000000        44.800000000000004        2.4223407023253820     
   24.000000000000000        45.600000000000001        2.4192757576285482     
   24.000000000000000        46.400000000000006        2.4156495714042139     
   24.000000000000000        47.200000000000003        2.4096811538556073     
   24.000000000000000        48.000000000000000        2.4037900400681718     
   24.000000000000000        48.800000000000004        2.3943625362758874     
   24.000000000000000        49.600000000000001        2.3840811267536153     
   24.000000000000000        50.400000000000006        2.3736423429500069     
   24.000000000000000        51.200000000000003        2.3605406245093872     
   24.000000000000000        52.000000000000000        2.3473373235994148     
   24.000000000000000        52.800000000000004        2.3351837875765771     
   24.000000000000000        53.600000000000001        2.3194886759278095     
   24.000000000000000        54.400000000000006        2.3062028134270771     
   24.000000000000000        55.200000000000003        2.2932672130696696     
   24.000000000000000        56.000000000000000        2.2829592687104445     
   24.000000000000000        56.800000000000004        2.2733124970260263     
   24.000000000000000        57.600000000000001        2.2660748226369027     
   24.000000000000000        58.400000000000006        2.2611887289173667     
   24.000000000000000        59.200000000000003        2.2593539695494185     
   24.000000000000000        60.000000000000000        2.2597616303261723     
   24.000000000000000        60.800000000000004        2.2637883093327531     
   24.000000000000000        61.600000000000001        2.2698116567749529     
   24.000000000000000        62.400000000000006        2.2777463241977052     
   24.000000000000000        63.200000000000003        2.2878242010261980     
   24.000000000000000        64.000000000000000        2.2988714771218604     
   24.000000000000000        64.799999999999997        2.3117934872350019     
   24.000000000000000        65.600000000000009        2.3245732380008381     
   24.000000000000000        66.400000000000006        2.3364621633559026     
   24.000000000000000        67.200000000000003        2.3496996887350488     
   24.000000000000000        68.000000000000000        2.3595416763149730     
   24.000000000000000        68.799999999999997        2.3709904705555269     
   24.000000000000000        69.600000000000009        2.3772874020937205     
   24.000000000000000        70.400000000000006        2.3868394802967070     
   24.000000000000000        71.200000000000003        2.3915294877568760     
   24.000000000000000        72.000000000000000        2.3956780959748745     
   24.000000000000000        72.799999999999997        2.3987446977168694     
   24.000000000000000        73.600000000000009        2.4014797311012730     
   24.000000000000000        74.400000000000006        2.4016705919228203     
   24.000000000000000        75.200000000000003        2.4019804966047196     
   24.000000000000000        76.000000000000000        2.4021571114565563     
   24.000000000000000        76.800000000000011        2.4021415337069150     
   24.000000000000000        77.600000000000009        2.4026993907873164     
   24.000000000000000        78.400000000000006        2.4036143395100114     
   24.000000000000000        79.200000000000003        2.4059936992494073     
   24.000000000000000        80.000000000000000        2.4066129693035654     
   24.000000000000000        80.800000000000011        2.4113191517903090     
   24.000000000000000        81.600000000000009        2.4165902335991150     
   24.000000000000000        82.400000000000006        2.4213337647923678     
   24.000000000000000        83.200000000000003        2.4258575593634073     
   24.000000000000000        84.000000000000000        2.4333556594425652     
   24.000000000000000        84.800000000000011        2.4376939151045027     
   24.000000000000000        85.600000000000009        2.4458860102765936     
   24.000000000000000        86.400000000000006        2.4515478065529392     
   24.000000000000000        87.200000000000003        2.4581119928023054     
   24.000000000000000        88.000000000000000        2.4621415303149297     
   24.000000000000000        88.800000000000011        2.4663157264528017     
   24.000000000000000        89.600000000000009        2.4692938396867397     
   24.000000000000000        90.400000000000006        2.4717218437175652     
   24.000000000000000        91.200000000000003        2.4726834536799900     
   24.000000000000000        92.000000000000000        2.4723472565920073     
   24.000000000000000        92.800000000000011        2.4704267250516136     
   24.000000000000000        93.600000000000009        2.4675066714171372     
   24.000000000000000        94.400000000000006        2.4632530585958268     
   24.000000000000000        95.200000000000003        2.4586923881136049     
   24.000000000000000        96.000000000000000        2.4530452004053505     
   24.000000000000000        96.800000000000011        2.4458082367850413     
   24.000000000000000        97.600000000000009        2.4386445026773029     
   24.000000000000000        98.400000000000006        2.4320378764663109     
   24.000000000000000        99.200000000000003        2.4248622152913950     
   24.000000000000000        100.00000000000000        2.4167355209343486     
   24.000000000000000        100.80000000000001        2.4127631990552212     
   24.000000000000000        101.60000000000001        2.4042673728584338     
   24.000000000000000        102.40000000000001        2.3986655745042782     

   24.800000000000001       0.80000000000000004        2.3918461959249804     
   24.800000000000001        1.6000000000000001        2.3883156120372009     
   24.800000000000001        2.4000000000000004        2.3857435566081873     
   24.800000000000001        3.2000000000000002        2.3851956718137375     
   24.800000000000001        4.0000000000000000        2.3837576458049763     
   24.800000000000001        4.8000000000000007        2.3835798348409907     
   24.800000000000001        5.6000000000000005        2.3836879945241320     
   24.800000000000001        6.4000000000000004        2.3842709706752210     
   24.800000000000001        7.2000000000000002        2.3852980740384937     
   24.800000000000001        8.0000000000000000        2.3848665714699302     
   24.800000000000001        8.8000000000000007        2.3851442657266997     
   24.800000000000001        9.6000000000000014        2.3835360275931805     
   24.800000000000001        10.400000000000000        2.3822007676866290     
   24.800000000000001        11.200000000000001        2.3796720074660369     
   24.800000000000001        12.000000000000000        2.3750797232214764     
   24.800000000000001        12.800000000000001        2.3726746552053188     
   24.800000000000001        13.600000000000001        2.3678993035953697     
   24.800000000000001        14.400000000000000        2.3613464721476096     
   24.800000000000001        15.200000000000001        2.3545258670753859     
   24.800000000000001        16.000000000000000        2.3480112562460933     
   24.800000000000001        16.800000000000001        2.3421272938228004     
   24.800000000000001        17.600000000000001        2.3362371194141205     
   24.800000000000001        18.400000000000002        2.3301617769921501     
   24.800000000000001        19.200000000000003        2.3271655510331875     
   24.800000000000001        20.000000000000000        2.3226334301020928     
   24.800000000000001        20.800000000000001        2.3204506441244432     
   24.800000000000001        21.600000000000001        2.3196543634749798     
   24.800000000000001        22.400000000000002        2.3203968001796533     
   24.800000000000001        23.200000000000003        2.3221425341528845     
   24.800000000000001        24.000000000000000        2.3255147344429501     
   24.800000000000001        24.800000000000001        2.3296352943743734     
   24.800000000000001        25.600000000000001        2.3344516170849423     
   24.800000000000001        26.400000000000002        2.3415232079590074     
   24.800000000000001        27.200000000000003        2.3486638314350987     
   24.800000000000001        28.000000000000000        2.3555114999105400     
   24.800000000000001        28.800000000000001        2.3638264940670246     
   24.800000000000001        29.600000000000001        2.3719521912382331     
   24.800000000000001        30.400000000000002        2.3796540746686854     
   24.800000000000001        31.200000000000003        2.3871319535515831     
   24.800000000000001        32.000000000000000        2.3923804507262072     
   24.800000000000001        32.800000000000004        2.3993826071116824     
   24.800000000000001        33.600000000000001        2.4067491352716477     
   24.800000000000001        34.399999999999999        2.4110077856322558     
   24.800000000000001        35.200000000000003        2.4162274238919474     
   24.800000000000001        36.000000000000000        2.4208996380956012     
   24.800000000000001        36.800000000000004        2.4242911883575919     
   24.800000000000001        37.600000000000001        2.4273929386741382     
   24.800000000000001        38.400000000000006        2.4297807108923402     
   24.800000000000001        39.200000000000003        2.4314814512472971     
   24.800000000000001        40.000000000000000        2.4332226450906629     
   24.800000000000001        40.800000000000004        2.4337885218880402     
   24.800000000000001        41.600000000000001        2.4345016517318205     
   24.800000000000001        42.400000000000006        2.4338311836497666     
   24.800000000000001        43.200000000000003        2.4326304853639376     
   24.800000000000001        44.000000000000000        2.4301585685034661     
   24.800000000000001        44.800000000000004        2.4278452658746157     
   24.800000000000001        45.600000000000001        2.4238824950282307     
   24.800000000000001        46.400000000000006        2.4182481906618563     
   24.800000000000001        47.200000000000003        2.4116299266162553     
   24.800000000000001        48.000000000000000        2.4032838070332070     
   24.800000000000001        48.800000000000004        2.3932616276890704     
   24.800000000000001        49.600000000000001        2.3816632546323948     
   24.800000000000001        50.400000000000006        2.3687918478726453     
   24.800000000000001        51.200000000000003        2.3552432665609540     
   24.800000000000001        52.000000000000000        2.3407038330277681     
   24.800000000000001        52.800000000000004        2.3253473411174026     
   24.800000000000001        53.600000000000001        2.3095689651196496     
   24.800000000000001        54.400000000000006        2.2957615256887038     
   24.800000000000001        55.200000000000003        2.2821494558746092     
   24.800000000000001        56.000000000000000        2.2701337183395203     
   24.800000000000001        56.800000000000004        2.2600737619793603     
   24.800000000000001        57.600000000000001        2.2525788475403430     
   24.800000000000001        58.400000000000006        2.2479230368803540     
   24.800000000000001        59.200000000000003        2.2460282084670751     
   24.800000000000001        60.000000000000000        2.2469388260786918     
   24.800000000000001        60.800000000000004        2.2513602977507547     
   24.800000000000001        61.600000000000001        2.2580960645027957     
   24.800000000000001        62.400000000000006        2.2670930346965124     
   24.800000000000001        63.200000000000003        2.2779400702844663     
   24.800000000000001        64.000000000000000        2.2904178828767274     
   24.800000000000001        64.799999999999997        2.3036228920928905     
   24.800000000000001        65.600000000000009        2.3172911831410938     
   24.800000000000001        66.400000000000006        2.3319484952937253     
   24.800000000000001        67.200000000000003        2.3448063779192307     
   24.800000000000001        68.000000000000000        2.3569344985859284     
   24.800000000000001        68.799999999999997        2.3659376202354543     
   24.800000000000001        69.600000000000009        2.3776266568862332     
   24.800000000000001        70.400000000000006        2.3847900786092269     
   24.800000000000001        71.200000000000003        2.3902475184270124     
   24.800000000000001        72.000000000000000        2.3940512268182097     
   24.800000000000001        72.799999999999997        2.3974825271936671     
   24.800000000000001        73.600000000000009        2.3971134972145789     
   24.800000000000001        74.400000000000006        2.3972880054129635     
   24.800000000000001        75.200000000000003        2.3978889412784334     
   24.800000000000001        76.000000000000000        2.3968448882011786     
   24.800000000000001        76.800000000000011        2.3965652507987052     
   24.800000000000001        77.600000000000009        2.3962487937715471     
   24.800000000000001        78.400000000000006        2.3964893175298765     
   24.800000000000001        79.200000000000003        2.3987444091835393     
   24.800000000000001        80.000000000000000        2.4003192198121472     
   24.800000000000001        80.800000000000011        2.4038708068606534     
   24.800000000000001        81.600000000000009        2.4073160290292224     
   24.800000000000001        82.400000000000006        2.4122886186837920     
   24.800000000000001        83.200000000000003        2.4181009582858466     
   24.800000000000001        84.000000000000000        2.4245822451679997     
   24.800000000000001        84.800000000000011        2.4306068963964411     
   24.800000000000001        85.600000000000009        2.4367859400116565     
   24.800000000000001        86.400000000000006        2.4429624082592420     
   24.800000000000001        87.200000000000003        2.4482382389774653     
   24.800000000000001        88.000000000000000        2.4531930973022464     
   24.800000000000001        88.800000000000011        2.4587946022005744     
   24.800000000000001        89.600000000000009        2.4614167280129799     
   24.800000000000001        90.400000000000006        2.4645535587361431     
   24.800000000000001        91.200000000000003        2.4656469657702900     
   24.800000000000001        92.000000000000000        2.4657082332494835     
   24.800000000000001        92.800000000000011        2.4641213037957752     
   24.800000000000001        93.600000000000009        2.4609862858258844     
   24.800000000000001        94.400000000000006        2.4580753563621514     
   24.800000000000001        95.200000000000003        2.4524304018280563     
   24.800000000000001        96.000000000000000        2.4474167793639037     
   24.800000000000001        96.800000000000011        2.4399822479069813     
   24.800000000000001        97.600000000000009        2.4324446966712503     
   24.800000000000001        98.400000000000006        2.4266703952252420     
   24.800000000000001        99.200000000000003        2.4202203711396217     
   24.800000000000001        100.00000000000000        2.4133534477886207     
   24.800000000000001        100.80000000000001        2.4062299268967147     
   24.800000000000001        101.60000000000001        2.4013530909842524     
   24.800000000000001        102.40000000000001        2.3963472458440229     

   25.600000000000001       0.80000000000000004        2.3887486792916266     
   25.600000000000001        1.6000000000000001        2.3860263568788840     
   25.600000000000001        2.4000000000000004        2.3851448597038591     
   25.600000000000001        3.2000000000000002        2.3840204064292556     
   25.600000000000001        4.0000000000000000        2.3832921362844908     
   25.600000000000001        4.8000000000000007        2.3832998004232930     
   25.600000000000001        5.6000000000000005        2.3839758286765349     
   25.600000000000001        6.4000000000000004        2.3848730662078466     
   25.600000000000001        7.2000000000000002        2.3857341348109937     
   25.600000000000001        8.0000000000000000        2.3865150781879421     
   25.600000000000001        8.8000000000000007        2.3867962253882440     
   25.600000000000001        9.6000000000000014        2.3860761831561810     
   25.600000000000001        10.400000000000000        2.3847290748348731     
   25.600000000000001        11.200000000000001        2.3842518154300119     
   25.600000000000001        12.000000000000000        2.3819563744983485     
   25.600000000000001        12.800000000000001        2.3792663250684609     
   25.600000000000001        13.600000000000001        2.3754204601198783     
   25.600000000000001        14.400000000000000        2.3700559746773644     
   25.600000000000001        15.200000000000001        2.3651589038476404     
   25.600000000000001        16.000000000000000        2.3594026554393221     
   25.600000000000001        16.800000000000001        2.3544924535183682     
   25.600000000000001        17.600000000000001        2.3496094030702697     
   25.600000000000001        18.400000000000002        2.3443863136658067     
   25.600000000000001        19.200000000000003        2.3398093599111172     
   25.600000000000001        20.000000000000000        2.3353010959455172     
   25.600000000000001        20.800000000000001        2.3331191224299883     
   25.600000000000001        21.600000000000001        2.3315542090049783     
   25.600000000000001        22.400000000000002        2.3313285070354399     
   25.600000000000001        23.200000000000003        2.3313658298898035     
   25.600000000000001        24.000000000000000        2.3336781166896716     
   25.600000000000001        24.800000000000001        2.3357557436888849     
   25.600000000000001        25.600000000000001        2.3394848757715612     
   25.600000000000001        26.400000000000002        2.3448315747154975     
   25.600000000000001        27.200000000000003        2.3504780677803985     
   25.600000000000001        28.000000000000000        2.3567998701175927     
   25.600000000000001        28.800000000000001        2.3641849149074252     
   25.600000000000001        29.600000000000001        2.3717117671266847     
   25.600000000000001        30.400000000000002        2.3789008444668331     
   25.600000000000001        31.200000000000003        2.3865837555220701     
   25.600000000000001        32.000000000000000        2.3945830435550524     
   25.600000000000001        32.800000000000004        2.4018540697882433     
   25.600000000000001        33.600000000000001        2.4080541289785007     
   25.600000000000001        34.399999999999999        2.4142669728877628     
   25.600000000000001        35.200000000000003        2.4200709349682055     
   25.600000000000001        36.000000000000000        2.4254213811317680     
   25.600000000000001        36.800000000000004        2.4293991981055827     
   25.600000000000001        37.600000000000001        2.4340264450987625     
   25.600000000000001        38.400000000000006        2.4370169026471542     
   25.600000000000001        39.200000000000003        2.4404161465704872     
   25.600000000000001        40.000000000000000        2.4421712308645978     
   25.600000000000001        40.800000000000004        2.4422292731222059     
   25.600000000000001        41.600000000000001        2.4432008559600678     
   25.600000000000001        42.400000000000006        2.4426793503662134     
   25.600000000000001        43.200000000000003        2.4418224453611410     
   25.600000000000001        44.000000000000000        2.4395077359683635     
   25.600000000000001        44.800000000000004        2.4344398017048348     
   25.600000000000001        45.600000000000001        2.4322265511959502     
   25.600000000000001        46.400000000000006        2.4229189804413682     
   25.600000000000001        47.200000000000003        2.4142373650726863     
   25.600000000000001        48.000000000000000        2.4051088643147081     
   25.600000000000001        48.800000000000004        2.3940668818497510     
   25.600000000000001        49.600000000000001        2.3821831082991785     
   25.600000000000001        50.400000000000006        2.3674076695919997     
   25.600000000000001        51.200000000000003        2.3514059004872645     
   25.600000000000001        52.000000000000000        2.3364337520183041     
   25.600000000000001        52.800000000000004        2.3204982127700400     
   25.600000000000001        53.600000000000001        2.3035001183430910     
   25.600000000000001        54.400000000000006        2.2878794662946329     
   25.600000000000001        55.200000000000003        2.2743226959990026     
   25.600000000000001        56.000000000000000        2.2609361091858347     
   25.600000000000001        56.800000000000004        2.2500129768901527     
   25.600000000000001        57.600000000000001        2.2429007805579926     
   25.600000000000001        58.400000000000006        2.2370573737914663     
   25.600000000000001        59.200000000000003        2.2348796658865058     
   25.600000000000001        60.000000000000000        2.2360623421618362     
   25.600000000000001        60.800000000000004        2.2405024705448522     
   25.600000000000001        61.600000000000001        2.2475559373450094     
   25.600000000000001        62.400000000000006        2.2572811422047359     
   25.600000000000001        63.200000000000003        2.2696255193514863     
   25.600000000000001        64.000000000000000        2.2820326876582850     
   25.600000000000001        64.799999999999997        2.2971001839321477     
   25.600000000000001        65.600000000000009        2.3114251084610031     
   25.600000000000001        66.400000000000006        2.3264766016292802     
   25.600000000000001        67.200000000000003        2.3407182142096512     
   25.600000000000001        68.000000000000000        2.3524935575645038     
   25.600000000000001        68.799999999999997        2.3648414108687921     
   25.600000000000001        69.600000000000009        2.3755592233906762     
   25.600000000000001        70.400000000000006        2.3815545062725199     
   25.600000000000001        71.200000000000003        2.3882555767621549     
   25.600000000000001        72.000000000000000        2.3918607647930235     
   25.600000000000001        72.799999999999997        2.3943829107500485     
   25.600000000000001        73.600000000000009        2.3933400806925453     
   25.600000000000001        74.400000000000006        2.3946609504475593     
   25.600000000000001        75.200000000000003        2.3928562824209978     
   25.600000000000001        76.000000000000000        2.3919532128087702     
   25.600000000000001        76.800000000000011        2.3900648996411458     
   25.600000000000001        77.600000000000009        2.3890452706077951     
   25.600000000000001        78.400000000000006        2.3884473792576926     
   25.600000000000001        79.200000000000003        2.3894447194084627     
   25.600000000000001        80.000000000000000        2.3919409094614674     
   25.600000000000001        80.800000000000011        2.3936848821759629     
   25.600000000000001        81.600000000000009        2.3985015697651630     
   25.600000000000001        82.400000000000006        2.4019884204805275     
   25.600000000000001        83.200000000000003        2.4073341188047825     
   25.600000000000001        84.000000000000000        2.4140072587090335     
   25.600000000000001        84.800000000000011        2.4180709508410945     
   25.600000000000001        85.600000000000009        2.4264208938392251     
   25.600000000000001        86.400000000000006        2.4342103492203413     
   25.600000000000001        87.200000000000003        2.4400496850827098     
   25.600000000000001        88.000000000000000        2.4470295794537522     
   25.600000000000001        88.800000000000011        2.4512543902461394     
   25.600000000000001        89.600000000000009        2.4528366028568898     
   25.600000000000001        90.400000000000006        2.4556305985991460     
   25.600000000000001        91.200000000000003        2.4576025838589075     
   25.600000000000001        92.000000000000000        2.4576411524579664     
   25.600000000000001        92.800000000000011        2.4556075946379909     
   25.600000000000001        93.600000000000009        2.4536256281354887     
   25.600000000000001        94.400000000000006        2.4508384139172956     
   25.600000000000001        95.200000000000003        2.4457572763913249     
   25.600000000000001        96.000000000000000        2.4425152840820319     
   25.600000000000001        96.800000000000011        2.4340167047411780     
   25.600000000000001        97.600000000000009        2.4281190841153499     
   25.600000000000001        98.400000000000006        2.4216624160857729     
   25.600000000000001        99.200000000000003        2.4168109920153129     
   25.600000000000001        100.00000000000000        2.4093277684838292     
   25.600000000000001        100.80000000000001        2.4040912224235993     
   25.600000000000001        101.60000000000001        2.3983012960693304     
   25.600000000000001        102.40000000000001        2.3936481719236160     

   26.400000000000002       0.80000000000000004        2.3868940928930176     
   26.400000000000002        1.6000000000000001        2.3856559576119643     
   26.400000000000002        2.4000000000000004        2.3849611169132383     
   26.400000000000002        3.2000000000000002        2.3838309273961280     
   26.400000000000002        4.0000000000000000        2.3825046467332820     
   26.400000000000002        4.8000000000000007        2.3837405783080343     
   26.400000000000002        5.6000000000000005        2.3835307018797924     
   26.400000000000002        6.4000000000000004        2.3852139493546862     
   26.400000000000002        7.2000000000000002        2.3861228018352727     
   26.400000000000002        8.0000000000000000        2.3875699350094584     
   26.400000000000002        8.8000000000000007        2.3891606346911414     
   26.400000000000002        9.6000000000000014        2.3893723096203447     
   26.400000000000002        10.400000000000000        2.3885193584529043     
   26.400000000000002        11.200000000000001        2.3889851426743443     
   26.400000000000002        12.000000000000000        2.3866043935245376     
   26.400000000000002        12.800000000000001        2.3851139135033415     
   26.400000000000002        13.600000000000001        2.3826721846156320     
   26.400000000000002        14.400000000000000        2.3791334386527310     
   26.400000000000002        15.200000000000001        2.3749692355200613     
   26.400000000000002        16.000000000000000        2.3698280420852447     
   26.400000000000002        16.800000000000001        2.3656219647656167     
   26.400000000000002        17.600000000000001        2.3612685018847617     
   26.400000000000002        18.400000000000002        2.3568302540323236     
   26.400000000000002        19.200000000000003        2.3529102197128786     
   26.400000000000002        20.000000000000000        2.3478293272280668     
   26.400000000000002        20.800000000000001        2.3442909550038804     
   26.400000000000002        21.600000000000001        2.3416647767174110     
   26.400000000000002        22.400000000000002        2.3398636917021469     
   26.400000000000002        23.200000000000003        2.3396878553368343     
   26.400000000000002        24.000000000000000        2.3386766408833792     
   26.400000000000002        24.800000000000001        2.3400397194805307     
   26.400000000000002        25.600000000000001        2.3424894437588906     
   26.400000000000002        26.400000000000002        2.3458876175990793     
   26.400000000000002        27.200000000000003        2.3502932616389645     
   26.400000000000002        28.000000000000000        2.3554715769065186     
   26.400000000000002        28.800000000000001        2.3620887615239448     
   26.400000000000002        29.600000000000001        2.3693630548370757     
   26.400000000000002        30.400000000000002        2.3773769186905005     
   26.400000000000002        31.200000000000003        2.3856076781320783     
   26.400000000000002        32.000000000000000        2.3929792553246645     
   26.400000000000002        32.800000000000004        2.4011012532965550     
   26.400000000000002        33.600000000000001        2.4080110415938272     
   26.400000000000002        34.399999999999999        2.4160443257126412     
   26.400000000000002        35.200000000000003        2.4231260729114368     
   26.400000000000002        36.000000000000000        2.4296641863042798     
   26.400000000000002        36.800000000000004        2.4332874474965966     
   26.400000000000002        37.600000000000001        2.4399346851469850     
   26.400000000000002        38.400000000000006        2.4444755001159302     
   26.400000000000002        39.200000000000003        2.4483861152503428     
   26.400000000000002        40.000000000000000        2.4498984552863234     
   26.400000000000002        40.800000000000004        2.4512234227210326     
   26.400000000000002        41.600000000000001        2.4519906739227388     
   26.400000000000002        42.400000000000006        2.4514046283095579     
   26.400000000000002        43.200000000000003        2.4478094278715834     
   26.400000000000002        44.000000000000000        2.4468616519846798     
   26.400000000000002        44.800000000000004        2.4425542356421466     
   26.400000000000002        45.600000000000001        2.4364340997854184     
   26.400000000000002        46.400000000000006        2.4289132186035962     
   26.400000000000002        47.200000000000003        2.4197199416933026     
   26.400000000000002        48.000000000000000        2.4081417444329980     
   26.400000000000002        48.800000000000004        2.3968974747102920     
   26.400000000000002        49.600000000000001        2.3833680119861325     
   26.400000000000002        50.400000000000006        2.3676060882875634     
   26.400000000000002        51.200000000000003        2.3509467255206866     
   26.400000000000002        52.000000000000000        2.3338510738137259     
   26.400000000000002        52.800000000000004        2.3166625526772728     
   26.400000000000002        53.600000000000001        2.2988388545647322     
   26.400000000000002        54.400000000000006        2.2832187704786708     
   26.400000000000002        55.200000000000003        2.2670911185229241     
   26.400000000000002        56.000000000000000        2.2540294054231675     
   26.400000000000002        56.800000000000004        2.2422649682936848     
   26.400000000000002        57.600000000000001        2.2321207677569603     
   26.400000000000002        58.400000000000006        2.2274499678194464     
   26.400000000000002        59.200000000000003        2.2245911291741538     
   26.400000000000002        60.000000000000000        2.2265808176090918     
   26.400000000000002        60.800000000000004        2.2309367441017121     
   26.400000000000002        61.600000000000001        2.2382230812560771     
   26.400000000000002        62.400000000000006        2.2481443652491651     
   26.400000000000002        63.200000000000003        2.2604499753700442     
   26.400000000000002        64.000000000000000        2.2747863376106467     
   26.400000000000002        64.799999999999997        2.2905243089381644     
   26.400000000000002        65.600000000000009        2.3061280394623824     
   26.400000000000002        66.400000000000006        2.3222869827279657     
   26.400000000000002        67.200000000000003        2.3364455596779825     
   26.400000000000002        68.000000000000000        2.3502684583779732     
   26.400000000000002        68.799999999999997        2.3615193999770439     
   26.400000000000002        69.600000000000009        2.3720145808886217     
   26.400000000000002        70.400000000000006        2.3802747269653173     
   26.400000000000002        71.200000000000003        2.3849617544708668     
   26.400000000000002        72.000000000000000        2.3889406479267876     
   26.400000000000002        72.799999999999997        2.3902657949999404     
   26.400000000000002        73.600000000000009        2.3906143153153874     
   26.400000000000002        74.400000000000006        2.3891913377940286     
   26.400000000000002        75.200000000000003        2.3880260832733153     
   26.400000000000002        76.000000000000000        2.3851911169058004     
   26.400000000000002        76.800000000000011        2.3838504066609305     
   26.400000000000002        77.600000000000009        2.3813258144755527     
   26.400000000000002        78.400000000000006        2.3800334254193580     
   26.400000000000002        79.200000000000003        2.3806509509895082     
   26.400000000000002        80.000000000000000        2.3799721528378095     
   26.400000000000002        80.800000000000011        2.3837514044207513     
   26.400000000000002        81.600000000000009        2.3868229837785013     
   26.400000000000002        82.400000000000006        2.3906809799865942     
   26.400000000000002        83.200000000000003        2.3966932576084465     
   26.400000000000002        84.000000000000000        2.4028316559392868     
   26.400000000000002        84.800000000000011        2.4098062897454757     
   26.400000000000002        85.600000000000009        2.4174814714628257     
   26.400000000000002        86.400000000000006        2.4236305064939820     
   26.400000000000002        87.200000000000003        2.4297610892461643     
   26.400000000000002        88.000000000000000        2.4368139936387809     
   26.400000000000002        88.800000000000011        2.4416959007256716     
   26.400000000000002        89.600000000000009        2.4449917306004449     
   26.400000000000002        90.400000000000006        2.4470078054069258     
   26.400000000000002        91.200000000000003        2.4492041168223930     
   26.400000000000002        92.000000000000000        2.4493472768825333     
   26.400000000000002        92.800000000000011        2.4481044862263399     
   26.400000000000002        93.600000000000009        2.4461567358416429     
   26.400000000000002        94.400000000000006        2.4434496364879710     
   26.400000000000002        95.200000000000003        2.4386588443611448     
   26.400000000000002        96.000000000000000        2.4334414260435899     
   26.400000000000002        96.800000000000011        2.4281247120037190     
   26.400000000000002        97.600000000000009        2.4222902350106308     
   26.400000000000002        98.400000000000006        2.4161770333436619     
   26.400000000000002        99.200000000000003        2.4100360013151758     
   26.400000000000002        100.00000000000000        2.4053059283767664     
   26.400000000000002        100.80000000000001        2.3976938509462267     
   26.400000000000002        101.60000000000001        2.3963232875576841     
   26.400000000000002        102.40000000000001        2.3908288592082965     

   27.200000000000003       0.80000000000000004        2.3855876143325898     
   27.200000000000003        1.6000000000000001        2.3839679171168568     
   27.200000000000003        2.4000000000000004        2.3832013303923483     
   27.200000000000003        3.2000000000000002        2.3815638570563373     
   27.200000000000003        4.0000000000000000        2.3817961752128882     
   27.200000000000003        4.8000000000000007        2.3840834684433188     
   27.200000000000003        5.6000000000000005        2.3837152298073936     
   27.200000000000003        6.4000000000000004        2.3864757381686523     
   27.200000000000003        7.2000000000000002        2.3878561545494934     
   27.200000000000003        8.0000000000000000        2.3884864301200901     
   27.200000000000003        8.8000000000000007        2.3892199553874400     
   27.200000000000003        9.6000000000000014        2.3918658409542579     
   27.200000000000003        10.400000000000000        2.3924560680184248     
   27.200000000000003        11.200000000000001        2.3909420318118988     
   27.200000000000003        12.000000000000000        2.3928008421175697     
   27.200000000000003        12.800000000000001        2.3902531740595716     
   27.200000000000003        13.600000000000001        2.3889059241271866     
   27.200000000000003        14.400000000000000        2.3864884886800453     
   27.200000000000003        15.200000000000001        2.3832951869416670     
   27.200000000000003        16.000000000000000        2.3789076471958475     
   27.200000000000003        16.800000000000001        2.3748248068387032     
   27.200000000000003        17.600000000000001        2.3711813583170152     
   27.200000000000003        18.400000000000002        2.3663670425098071     
   27.200000000000003        19.200000000000003        2.3604118271130274     
   27.200000000000003        20.000000000000000        2.3580280138984273     
   27.200000000000003        20.800000000000001        2.3531390346031733     
   27.200000000000003        21.600000000000001        2.3474705966369389     
   27.200000000000003        22.400000000000002        2.3460760749858336     
   27.200000000000003        23.200000000000003        2.3437200528258124     
   27.200000000000003        24.000000000000000        2.3416770105388194     
   27.200000000000003        24.800000000000001        2.3414772333747820     
   27.200000000000003        25.600000000000001        2.3430294475534152     
   27.200000000000003        26.400000000000002        2.3440969312388380     
   27.200000000000003        27.200000000000003        2.3472339725048221     
   27.200000000000003        28.000000000000000        2.3518628861131856     
   27.200000000000003        28.800000000000001        2.3578113329972754     
   27.200000000000003        29.600000000000001        2.3645471711492210     
   27.200000000000003        30.400000000000002        2.3718751503352231     
   27.200000000000003        31.200000000000003        2.3805902639792889     
   27.200000000000003        32.000000000000000        2.3893176408402921     
   27.200000000000003        32.800000000000004        2.3985319558979046     
   27.200000000000003        33.600000000000001        2.4074074508360925     
   27.200000000000003        34.399999999999999        2.4160084053607114     
   27.200000000000003        35.200000000000003        2.4237706918546902     
   27.200000000000003        36.000000000000000        2.4334850004383930     
   27.200000000000003        36.800000000000004        2.4393276506154855     
   27.200000000000003        37.600000000000001        2.4454769840758948     
   27.200000000000003        38.400000000000006        2.4505008168584670     
   27.200000000000003        39.200000000000003        2.4548456092353184     
   27.200000000000003        40.000000000000000        2.4581512275340551     
   27.200000000000003        40.800000000000004        2.4592072644759342     
   27.200000000000003        41.600000000000001        2.4601879101585329     
   27.200000000000003        42.400000000000006        2.4597574545223426     
   27.200000000000003        43.200000000000003        2.4577008629631893     
   27.200000000000003        44.000000000000000        2.4544607238614748     
   27.200000000000003        44.800000000000004        2.4501589042177248     
   27.200000000000003        45.600000000000001        2.4425537287852652     
   27.200000000000003        46.400000000000006        2.4353504512533513     
   27.200000000000003        47.200000000000003        2.4261542209608931     
   27.200000000000003        48.000000000000000        2.4143600235430802     
   27.200000000000003        48.800000000000004        2.4006323888479839     
   27.200000000000003        49.600000000000001        2.3855224373843575     
   27.200000000000003        50.400000000000006        2.3689898314634186     
   27.200000000000003        51.200000000000003        2.3516122143221074     
   27.200000000000003        52.000000000000000        2.3338967128485892     
   27.200000000000003        52.800000000000004        2.3153589223889410     
   27.200000000000003        53.600000000000001        2.2981177593019226     
   27.200000000000003        54.400000000000006        2.2795403227746465     
   27.200000000000003        55.200000000000003        2.2635072191084467     
   27.200000000000003        56.000000000000000        2.2500162132696517     
   27.200000000000003        56.800000000000004        2.2367514014756922     
   27.200000000000003        57.600000000000001        2.2275314961506276     
   27.200000000000003        58.400000000000006        2.2215331635072291     
   27.200000000000003        59.200000000000003        2.2182432725906991     
   27.200000000000003        60.000000000000000        2.2194138472853990     
   27.200000000000003        60.800000000000004        2.2236581474793713     
   27.200000000000003        61.600000000000001        2.2311484598836375     
   27.200000000000003        62.400000000000006        2.2413041229261683     
   27.200000000000003        63.200000000000003        2.2536299694594577     
   27.200000000000003        64.000000000000000        2.2681650724866049     
   27.200000000000003        64.799999999999997        2.2844088415341965     
   27.200000000000003        65.600000000000009        2.3005158197098345     
   27.200000000000003        66.400000000000006        2.3160851202917128     
   27.200000000000003        67.200000000000003        2.3319925523538774     
   27.200000000000003        68.000000000000000        2.3455371581939972     
   27.200000000000003        68.799999999999997        2.3578609378196331     
   27.200000000000003        69.600000000000009        2.3670438952397284     
   27.200000000000003        70.400000000000006        2.3766374524720799     
   27.200000000000003        71.200000000000003        2.3820117854370029     
   27.200000000000003        72.000000000000000        2.3850128822886187     
   27.200000000000003        72.799999999999997        2.3868398704018849     
   27.200000000000003        73.600000000000009        2.3854097839837554     
   27.200000000000003        74.400000000000006        2.3877482870131179     
   27.200000000000003        75.200000000000003        2.3809418336187824     
   27.200000000000003        76.000000000000000        2.3783516650421217     
   27.200000000000003        76.800000000000011        2.3755003185706909     
   27.200000000000003        77.600000000000009        2.3732513929985548     
   27.200000000000003        78.400000000000006        2.3706075734490804     
   27.200000000000003        79.200000000000003        2.3700284725533964     
   27.200000000000003        80.000000000000000        2.3704817314673798     
   27.200000000000003        80.800000000000011        2.3720624328938844     
   27.200000000000003        81.600000000000009        2.3745784208988154     
   27.200000000000003        82.400000000000006        2.3795449737264964     
   27.200000000000003        83.200000000000003        2.3847679687883847     
   27.200000000000003        84.000000000000000        2.3908914894610911     
   27.200000000000003        84.800000000000011        2.3981864140413727     
   27.200000000000003        85.600000000000009        2.4059887927102301     
   27.200000000000003        86.400000000000006        2.4140655530594044     
   27.200000000000003        87.200000000000003        2.4189418962664511     
   27.200000000000003        88.000000000000000        2.4264205160335455     
   27.200000000000003        88.800000000000011        2.4314787272962546     
   27.200000000000003        89.600000000000009        2.4358552274114271     
   27.200000000000003        90.400000000000006        2.4384518562144062     
   27.200000000000003        91.200000000000003        2.4401618649631480     
   27.200000000000003        92.000000000000000        2.4409903800078840     
   27.200000000000003        92.800000000000011        2.4403417990549769     
   27.200000000000003        93.600000000000009        2.4373682302453008     
   27.200000000000003        94.400000000000006        2.4353080563632967     
   27.200000000000003        95.200000000000003        2.4312785394632512     
   27.200000000000003        96.000000000000000        2.4269179852756961     
   27.200000000000003        96.800000000000011        2.4218241020678954     
   27.200000000000003        97.600000000000009        2.4165067447383288     
   27.200000000000003        98.400000000000006        2.4109713736420217     
   27.200000000000003        99.200000000000003        2.4053805086169078     
   27.200000000000003        100.00000000000000        2.4008981796070072     
   27.200000000000003        100.80000000000001        2.3955567935691215     
   27.200000000000003        101.60000000000001        2.3916647723478719     
   27.200000000000003        102.40000000000001        2.3880673917923780     

   28.000000000000000       0.80000000000000004        2.3834493650192443     
   28.000000000000000        1.6000000000000001        2.3823633565997411     
   28.000000000000000        2.4000000000000004        2.3815566959454304     
   28.000000000000000        3.2000000000000002        2.3828193102145314     
   28.000000000000000        4.0000000000000000        2.3815770990072891     
   28.000000000000000        4.8000000000000007        2.3833354090290300     
   28.000000000000000        5.6000000000000005        2.3848753705143895     
   28.000000000000000        6.4000000000000004        2.3864048878948396     
   28.000000000000000        7.2000000000000002        2.3882479792871774     
   28.000000000000000        8.0000000000000000        2.3885485306187513     
   28.000000000000000        8.8000000000000007        2.3921227665592810     
   28.000000000000000        9.6000000000000014        2.3933495601619916     
   28.000000000000000        10.400000000000000        2.3938877053313674     
   28.000000000000000        11.200000000000001        2.3946736671092044     
   28.000000000000000        12.000000000000000        2.3945720098816330     
   28.000000000000000        12.800000000000001        2.3950732201624936     
   28.000000000000000        13.600000000000001        2.3934899928000144     
   28.000000000000000        14.400000000000000        2.3924965963328249     
   28.000000000000000        15.200000000000001        2.3897148974306588     
   28.000000000000000        16.000000000000000        2.3875505142709521     
   28.000000000000000        16.800000000000001        2.3831829197866830     
   28.000000000000000        17.600000000000001        2.3789596332949583     
   28.000000000000000        18.400000000000002        2.3743958956875719     
   28.000000000000000        19.200000000000003        2.3690486055372926     
   28.000000000000000        20.000000000000000        2.3644925649936330     
   28.000000000000000        20.800000000000001        2.3582964703881806     
   28.000000000000000        21.600000000000001        2.3536429294893719     
   28.000000000000000        22.400000000000002        2.3489019214934719     
   28.000000000000000        23.200000000000003        2.3441470232277171     
   28.000000000000000        24.000000000000000        2.3419132788477239     
   28.000000000000000        24.800000000000001        2.3401969205978963     
   28.000000000000000        25.600000000000001        2.3388469237805682     
   28.000000000000000        26.400000000000002        2.3406674061140040     
   28.000000000000000        27.200000000000003        2.3415553986148603     
   28.000000000000000        28.000000000000000        2.3458578040145408     
   28.000000000000000        28.800000000000001        2.3505166441280476     
   28.000000000000000        29.600000000000001        2.3571835213588086     
   28.000000000000000        30.400000000000002        2.3649894041378108     
   28.000000000000000        31.200000000000003        2.3739249707501742     
   28.000000000000000        32.000000000000000        2.3838283399127094     
   28.000000000000000        32.800000000000004        2.3943379706657280     
   28.000000000000000        33.600000000000001        2.4050522821737390     
   28.000000000000000        34.399999999999999        2.4138806991660435     
   28.000000000000000        35.200000000000003        2.4243399630192761     
   28.000000000000000        36.000000000000000        2.4342572625683063     
   28.000000000000000        36.800000000000004        2.4425884677622287     
   28.000000000000000        37.600000000000001        2.4495002645504540     
   28.000000000000000        38.400000000000006        2.4560656334753270     
   28.000000000000000        39.200000000000003        2.4611899797642813     
   28.000000000000000        40.000000000000000        2.4651729920614205     
   28.000000000000000        40.800000000000004        2.4668763918185861     
   28.000000000000000        41.600000000000001        2.4677908617434077     
   28.000000000000000        42.400000000000006        2.4673627026116871     
   28.000000000000000        43.200000000000003        2.4652906439747437     
   28.000000000000000        44.000000000000000        2.4616131564254653     
   28.000000000000000        44.800000000000004        2.4569875130263390     
   28.000000000000000        45.600000000000001        2.4508232474244247     
   28.000000000000000        46.400000000000006        2.4415413350056308     
   28.000000000000000        47.200000000000003        2.4312837297348531     
   28.000000000000000        48.000000000000000        2.4186102640968228     
   28.000000000000000        48.800000000000004        2.4051240121276409     
   28.000000000000000        49.600000000000001        2.3891450943895696     
   28.000000000000000        50.400000000000006        2.3724921581559992     
   28.000000000000000        51.200000000000003        2.3549570586917747     
   28.000000000000000        52.000000000000000        2.3366671506586494     
   28.000000000000000        52.800000000000004        2.3170783292981549     
   28.000000000000000        53.600000000000001        2.2980967197278384     
   28.000000000000000        54.400000000000006        2.2798583814315578     
   28.000000000000000        55.200000000000003        2.2626483596679456     
   28.000000000000000        56.000000000000000        2.2479504032224606     
   28.000000000000000        56.800000000000004        2.2352723327575501     
   28.000000000000000        57.600000000000001        2.2246399500713152     
   28.000000000000000        58.400000000000006        2.2179782728484017     
   28.000000000000000        59.200000000000003        2.2146761976705096     
   28.000000000000000        60.000000000000000        2.2148230497162005     
   28.000000000000000        60.800000000000004        2.2184031011937662     
   28.000000000000000        61.600000000000001        2.2261183205363611     
   28.000000000000000        62.400000000000006        2.2358964712780809     
   28.000000000000000        63.200000000000003        2.2477673494288224     
   28.000000000000000        64.000000000000000        2.2625804023614431     
   28.000000000000000        64.799999999999997        2.2786933290444429     
   28.000000000000000        65.600000000000009        2.2947953148494493     
   28.000000000000000        66.400000000000006        2.3112161325807841     
   28.000000000000000        67.200000000000003        2.3263486139491687     
   28.000000000000000        68.000000000000000        2.3409006533584331     
   28.000000000000000        68.799999999999997        2.3533973384681888     
   28.000000000000000        69.600000000000009        2.3635740987087357     
   28.000000000000000        70.400000000000006        2.3718286907170660     
   28.000000000000000        71.200000000000003        2.3773681396018245     
   28.000000000000000        72.000000000000000        2.3801879828843746     
   28.000000000000000        72.799999999999997        2.3813813286629042     
   28.000000000000000        73.600000000000009        2.3800947880231145     
   28.000000000000000        74.400000000000006        2.3773562469086862     
   28.000000000000000        75.200000000000003        2.3747134866245383     
   28.000000000000000        76.000000000000000        2.3709376300693554     
   28.000000000000000        76.800000000000011        2.3667832682467780     
   28.000000000000000        77.600000000000009        2.3623885468168768     
   28.000000000000000        78.400000000000006        2.3596700115687619     
   28.000000000000000        79.200000000000003        2.3583977308809749     
   28.000000000000000        80.000000000000000        2.3580961551633868     
   28.000000000000000        80.800000000000011        2.3593932105636988     
   28.000000000000000        81.600000000000009        2.3620737520324275     
   28.000000000000000        82.400000000000006        2.3664426374613248     
   28.000000000000000        83.200000000000003        2.3715438408139211     
   28.000000000000000        84.000000000000000        2.3785354663610714     
   28.000000000000000        84.800000000000011        2.3860726484524410     
   28.000000000000000        85.600000000000009        2.3929242083793349     
   28.000000000000000        86.400000000000006        2.3999356838590122     
   28.000000000000000        87.200000000000003        2.4083999650562391     
   28.000000000000000        88.000000000000000        2.4155772973940821     
   28.000000000000000        88.800000000000011        2.4214920219995810     
   28.000000000000000        89.600000000000009        2.4264792358214420     
   28.000000000000000        90.400000000000006        2.4289577819399568     
   28.000000000000000        91.200000000000003        2.4323189604389075     
   28.000000000000000        92.000000000000000        2.4320938909208554     
   28.000000000000000        92.800000000000011        2.4316941820284317     
   28.000000000000000        93.600000000000009        2.4306608643382646     
   28.000000000000000        94.400000000000006        2.4286468737692424     
   28.000000000000000        95.200000000000003        2.4238172556671973     
   28.000000000000000        96.000000000000000        2.4198106910654977     
   28.000000000000000        96.800000000000011        2.4149826791793649     
   28.000000000000000        97.600000000000009        2.4094899370403429     
   28.000000000000000        98.400000000000006        2.4047954883756777     
   28.000000000000000        99.200000000000003        2.4007168903595031     
   28.000000000000000        100.00000000000000        2.3963301820154559     
   28.000000000000000        100.80000000000001        2.3925402653320895     
   28.000000000000000        101.60000000000001        2.3888867308771284     
   28.000000000000000        102.40000000000001        2.3853445470963739     

   28.800000000000001       0.80000000000000004        2.3816136465155417     
   28.800000000000001        1.6000000000000001        2.3810749229180237     
   28.800000000000001        2.4000000000000004        2.3808542754955484     
   28.800000000000001        3.2000000000000002        2.3808451909405650     
   28.800000000000001        4.0000000000000000        2.3833316050183013     
   28.800000000000001        4.8000000000000007        2.3828906654047346     
   28.800000000000001        5.6000000000000005        2.3849091939228684     
   28.800000000000001        6.4000000000000004        2.3862729559151421     
   28.800000000000001        7.2000000000000002        2.3884689051429371     
   28.800000000000001        8.0000000000000000        2.3892660878204732     
   28.800000000000001        8.8000000000000007        2.3924501493053563     
   28.800000000000001        9.6000000000000014        2.3936117893578377     
   28.800000000000001        10.400000000000000        2.3950452864201948     
   28.800000000000001        11.200000000000001        2.3959669551235288     
   28.800000000000001        12.000000000000000        2.3969369557973694     
   28.800000000000001        12.800000000000001        2.3970296063693373     
   28.800000000000001        13.600000000000001        2.3965087771255629     
   28.800000000000001        14.400000000000000        2.3961308448474523     
   28.800000000000001        15.200000000000001        2.3940186234738667     
   28.800000000000001        16.000000000000000        2.3918556950710697     
   28.800000000000001        16.800000000000001        2.3887561180941135     
   28.800000000000001        17.600000000000001        2.3843894740436107     
   28.800000000000001        18.400000000000002        2.3794515740419637     
   28.800000000000001        19.200000000000003        2.3746672319552844     
   28.800000000000001        20.000000000000000        2.3682011510128320     
   28.800000000000001        20.800000000000001        2.3612787235005461     
   28.800000000000001        21.600000000000001        2.3554648160283969     
   28.800000000000001        22.400000000000002        2.3492246611135918     
   28.800000000000001        23.200000000000003        2.3437182850902643     
   28.800000000000001        24.000000000000000        2.3391489352241606     
   28.800000000000001        24.800000000000001        2.3355828459492094     
   28.800000000000001        25.600000000000001        2.3325465157078207     
   28.800000000000001        26.400000000000002        2.3319537441235654     
   28.800000000000001        27.200000000000003        2.3332130837024656     
   28.800000000000001        28.000000000000000        2.3361736533228559     
   28.800000000000001        28.800000000000001        2.3411788814080001     
   28.800000000000001        29.600000000000001        2.3461017534598030     
   28.800000000000001        30.400000000000002        2.3557000383639117     
   28.800000000000001        31.200000000000003        2.3653049265751442     
   28.800000000000001        32.000000000000000        2.3765339686151368     
   28.800000000000001        32.800000000000004        2.3881322584039086     
   28.800000000000001        33.600000000000001        2.4001594959504677     
   28.800000000000001        34.399999999999999        2.4115087352328257     
   28.800000000000001        35.200000000000003        2.4243625671415194     
   28.800000000000001        36.000000000000000        2.4342663769253079     
   28.800000000000001        36.800000000000004        2.4440002553332296     
   28.800000000000001        37.600000000000001        2.4529511465826399     
   28.800000000000001        38.400000000000006        2.4603584030795727     
   28.800000000000001        39.200000000000003        2.4664971880080908     
   28.800000000000001        40.000000000000000        2.4713470453795194     
   28.800000000000001        40.800000000000004        2.4742176561382392     
   28.800000000000001        41.600000000000001        2.4752985438181825     
   28.800000000000001        42.400000000000006        2.4741618401525152     
   28.800000000000001        43.200000000000003        2.4725898414010836     
   28.800000000000001        44.000000000000000        2.4690283317212338     
   28.800000000000001        44.800000000000004        2.4626700716171350     
   28.800000000000001        45.600000000000001        2.4580397760547443     
   28.800000000000001        46.400000000000006        2.4473329279164542     
   28.800000000000001        47.200000000000003        2.4384598932224542     
   28.800000000000001        48.000000000000000        2.4251661766990820     
   28.800000000000001        48.800000000000004        2.4107923257092909     
   28.800000000000001        49.600000000000001        2.3943125548174975     
   28.800000000000001        50.400000000000006        2.3777508180000111     
   28.800000000000001        51.200000000000003        2.3598615054248753     
   28.800000000000001        52.000000000000000        2.3407843305897540     
   28.800000000000001        52.800000000000004        2.3208412898815425     
   28.800000000000001        53.600000000000001        2.3012792514354938     
   28.800000000000001        54.400000000000006        2.2816210911968384     
   28.800000000000001        55.200000000000003        2.2653457279575391     
   28.800000000000001        56.000000000000000        2.2494984785864753     
   28.800000000000001        56.800000000000004        2.2357461430977748     
   28.800000000000001        57.600000000000001        2.2249831750151552     
   28.800000000000001        58.400000000000006        2.2162925393217185     
   28.800000000000001        59.200000000000003        2.2127763169970338     
   28.800000000000001        60.000000000000000        2.2122547424397738     
   28.800000000000001        60.800000000000004        2.2161972018752860     
   28.800000000000001        61.600000000000001        2.2227149748225847     
   28.800000000000001        62.400000000000006        2.2297926080865258     
   28.800000000000001        63.200000000000003        2.2434932089920352     
   28.800000000000001        64.000000000000000        2.2571483962054710     
   28.800000000000001        64.799999999999997        2.2724317354578605     
   28.800000000000001        65.600000000000009        2.2890885551185605     
   28.800000000000001        66.400000000000006        2.3046182734963470     
   28.800000000000001        67.200000000000003        2.3209837877162380     
   28.800000000000001        68.000000000000000        2.3355222471839956     
   28.800000000000001        68.799999999999997        2.3478429005312282     
   28.800000000000001        69.600000000000009        2.3583130721441536     
   28.800000000000001        70.400000000000006        2.3671712984705922     
   28.800000000000001        71.200000000000003        2.3709237655437878     
   28.800000000000001        72.000000000000000        2.3745329196751901     
   28.800000000000001        72.799999999999997        2.3743212852230884     
   28.800000000000001        73.600000000000009        2.3736586964148332     
   28.800000000000001        74.400000000000006        2.3713570172399661     
   28.800000000000001        75.200000000000003        2.3659536439697129     
   28.800000000000001        76.000000000000000        2.3609869813534172     
   28.800000000000001        76.800000000000011        2.3571557602334385     
   28.800000000000001        77.600000000000009        2.3513528161933221     
   28.800000000000001        78.400000000000006        2.3478166617457124     
   28.800000000000001        79.200000000000003        2.3454419162091855     
   28.800000000000001        80.000000000000000        2.3443606776311299     
   28.800000000000001        80.800000000000011        2.3459110587557133     
   28.800000000000001        81.600000000000009        2.3481313801467247     
   28.800000000000001        82.400000000000006        2.3552741858095039     
   28.800000000000001        83.200000000000003        2.3581891017508254     
   28.800000000000001        84.000000000000000        2.3637080443979026     
   28.800000000000001        84.800000000000011        2.3728039076637057     
   28.800000000000001        85.600000000000009        2.3810724134060637     
   28.800000000000001        86.400000000000006        2.3887480070426572     
   28.800000000000001        87.200000000000003        2.3964776066494742     
   28.800000000000001        88.000000000000000        2.4042112217360208     
   28.800000000000001        88.800000000000011        2.4092226109361881     
   28.800000000000001        89.600000000000009        2.4156221168747622     
   28.800000000000001        90.400000000000006        2.4194446889898349     
   28.800000000000001        91.200000000000003        2.4218987075120255     
   28.800000000000001        92.000000000000000        2.4230157010043154     
   28.800000000000001        92.800000000000011        2.4230295565683506     
   28.800000000000001        93.600000000000009        2.4215044828283845     
   28.800000000000001        94.400000000000006        2.4195850244030015     
   28.800000000000001        95.200000000000003        2.4165405487866498     
   28.800000000000001        96.000000000000000        2.4126577806062683     
   28.800000000000001        96.800000000000011        2.4085799812589603     
   28.800000000000001        97.600000000000009        2.4043531340251127     
   28.800000000000001        98.400000000000006        2.4001152507363894     
   28.800000000000001        99.200000000000003        2.3958862451121350     
   28.800000000000001        100.00000000000000        2.3923298503631378     
   28.800000000000001        100.80000000000001        2.3887265704576075     
   28.800000000000001        101.60000000000001        2.3864081322901525     
   28.800000000000001        102.40000000000001        2.3831185606119623     

   29.600000000000001       0.80000000000000004        2.3806396951310100     
   29.600000000000001        1.6000000000000001        2.3802614482270119     
   29.600000000000001        2.4000000000000004        2.3805586125727474     
   29.600000000000001        3.2000000000000002        2.3811861741084979     
   29.600000000000001        4.0000000000000000        2.3818620984537615     
   29.600000000000001        4.8000000000000007        2.3823533213870842     
   29.600000000000001        5.6000000000000005        2.3841160749796906     
   29.600000000000001        6.4000000000000004        2.3863518410811215     
   29.600000000000001        7.2000000000000002        2.3880573522711379     
   29.600000000000001        8.0000000000000000        2.3899443509832463     
   29.600000000000001        8.8000000000000007        2.3927283481342747     
   29.600000000000001        9.6000000000000014        2.3939921936753219     
   29.600000000000001        10.400000000000000        2.3952690543765272     
   29.600000000000001        11.200000000000001        2.3968904941425713     
   29.600000000000001        12.000000000000000        2.3981642952281188     
   29.600000000000001        12.800000000000001        2.4000549511130638     
   29.600000000000001        13.600000000000001        2.3981545781623299     
   29.600000000000001        14.400000000000000        2.3974753119955650     
   29.600000000000001        15.200000000000001        2.3963237018087926     
   29.600000000000001        16.000000000000000        2.3943506318448828     
   29.600000000000001        16.800000000000001        2.3913021451714647     
   29.600000000000001        17.600000000000001        2.3873996677390954     
   29.600000000000001        18.400000000000002        2.3820513478950076     
   29.600000000000001        19.200000000000003        2.3771346253664958     
   29.600000000000001        20.000000000000000        2.3698310075292519     
   29.600000000000001        20.800000000000001        2.3612039017160047     
   29.600000000000001        21.600000000000001        2.3562024905380268     
   29.600000000000001        22.400000000000002        2.3471714398151575     
   29.600000000000001        23.200000000000003        2.3392308097444841     
   29.600000000000001        24.000000000000000        2.3336518814311615     
   29.600000000000001        24.800000000000001        2.3289225776357476     
   29.600000000000001        25.600000000000001        2.3251425098604184     
   29.600000000000001        26.400000000000002        2.3229420413085378     
   29.600000000000001        27.200000000000003        2.3229233870476396     
   29.600000000000001        28.000000000000000        2.3249304651026756     
   29.600000000000001        28.800000000000001        2.3297093881128115     
   29.600000000000001        29.600000000000001        2.3360494308507427     
   29.600000000000001        30.400000000000002        2.3449954689623955     
   29.600000000000001        31.200000000000003        2.3552046837042728     
   29.600000000000001        32.000000000000000        2.3675701083644318     
   29.600000000000001        32.800000000000004        2.3798972427510501     
   29.600000000000001        33.600000000000001        2.3927410333997425     
   29.600000000000001        34.399999999999999        2.4071020464123887     
   29.600000000000001        35.200000000000003        2.4190255620272274     
   29.600000000000001        36.000000000000000        2.4319487297223659     
   29.600000000000001        36.800000000000004        2.4440335361102026     
   29.600000000000001        37.600000000000001        2.4537973537780324     
   29.600000000000001        38.400000000000006        2.4627627998843167     
   29.600000000000001        39.200000000000003        2.4706548845333436     
   29.600000000000001        40.000000000000000        2.4762563085537499     
   29.600000000000001        40.800000000000004        2.4798413090466616     
   29.600000000000001        41.600000000000001        2.4824959812217218     
   29.600000000000001        42.400000000000006        2.4826538247722034     
   29.600000000000001        43.200000000000003        2.4796264302594562     
   29.600000000000001        44.000000000000000        2.4764475951984157     
   29.600000000000001        44.800000000000004        2.4702708429503453     
   29.600000000000001        45.600000000000001        2.4634498448191646     
   29.600000000000001        46.400000000000006        2.4546840439953943     
   29.600000000000001        47.200000000000003        2.4442519130977352     
   29.600000000000001        48.000000000000000        2.4320394646694181     
   29.600000000000001        48.800000000000004        2.4172477912608668     
   29.600000000000001        49.600000000000001        2.4021924128965844     
   29.600000000000001        50.400000000000006        2.3840313722178945     
   29.600000000000001        51.200000000000003        2.3655748660079450     
   29.600000000000001        52.000000000000000        2.3460394363172825     
   29.600000000000001        52.800000000000004        2.3263874284780295     
   29.600000000000001        53.600000000000001        2.3066426940190019     
   29.600000000000001        54.400000000000006        2.2873323206768181     
   29.600000000000001        55.200000000000003        2.2694254076571081     
   29.600000000000001        56.000000000000000        2.2528821189695631     
   29.600000000000001        56.800000000000004        2.2387184743752031     
   29.600000000000001        57.600000000000001        2.2280075419458876     
   29.600000000000001        58.400000000000006        2.2189667924485561     
   29.600000000000001        59.200000000000003        2.2136219231548555     
   29.600000000000001        60.000000000000000        2.2118449345326692     
   29.600000000000001        60.800000000000004        2.2139038557830508     
   29.600000000000001        61.600000000000001        2.2193838386150411     
   29.600000000000001        62.400000000000006        2.2282213345815625     
   29.600000000000001        63.200000000000003        2.2392597242004295     
   29.600000000000001        64.000000000000000        2.2520531627973490     
   29.600000000000001        64.799999999999997        2.2673053881069345     
   29.600000000000001        65.600000000000009        2.2826203118733184     
   29.600000000000001        66.400000000000006        2.2994929772642134     
   29.600000000000001        67.200000000000003        2.3150460452652837     
   29.600000000000001        68.000000000000000        2.3287391688311572     
   29.600000000000001        68.799999999999997        2.3413452347217731     
   29.600000000000001        69.600000000000009        2.3515636122264709     
   29.600000000000001        70.400000000000006        2.3598217683224565     
   29.600000000000001        71.200000000000003        2.3652229059188286     
   29.600000000000001        72.000000000000000        2.3677502917040236     
   29.600000000000001        72.799999999999997        2.3678210037548708     
   29.600000000000001        73.600000000000009        2.3658962310650393     
   29.600000000000001        74.400000000000006        2.3615660182073412     
   29.600000000000001        75.200000000000003        2.3559605993458623     
   29.600000000000001        76.000000000000000        2.3506220537733866     
   29.600000000000001        76.800000000000011        2.3449975985586118     
   29.600000000000001        77.600000000000009        2.3394180891166645     
   29.600000000000001        78.400000000000006        2.3348518168047230     
   29.600000000000001        79.200000000000003        2.3344144353951499     
   29.600000000000001        80.000000000000000        2.3312645087299724     
   29.600000000000001        80.800000000000011        2.3315692594388926     
   29.600000000000001        81.600000000000009        2.3339015025184136     
   29.600000000000001        82.400000000000006        2.3384951087488699     
   29.600000000000001        83.200000000000003        2.3437733518979895     
   29.600000000000001        84.000000000000000        2.3509087196258540     
   29.600000000000001        84.800000000000011        2.3590652075330296     
   29.600000000000001        85.600000000000009        2.3684427774573158     
   29.600000000000001        86.400000000000006        2.3767647882285252     
   29.600000000000001        87.200000000000003        2.3846496972841931     
   29.600000000000001        88.000000000000000        2.3924124208441788     
   29.600000000000001        88.800000000000011        2.3993548807174068     
   29.600000000000001        89.600000000000009        2.4051265549765337     
   29.600000000000001        90.400000000000006        2.4101231786758794     
   29.600000000000001        91.200000000000003        2.4132131052759611     
   29.600000000000001        92.000000000000000        2.4150014327252993     
   29.600000000000001        92.800000000000011        2.4147264294238204     
   29.600000000000001        93.600000000000009        2.4140549858852327     
   29.600000000000001        94.400000000000006        2.4125186814028265     
   29.600000000000001        95.200000000000003        2.4096679073513880     
   29.600000000000001        96.000000000000000        2.4058733241455550     
   29.600000000000001        96.800000000000011        2.4024823943422677     
   29.600000000000001        97.600000000000009        2.3997547685197231     
   29.600000000000001        98.400000000000006        2.3954586340588966     
   29.600000000000001        99.200000000000003        2.3920655067089744     
   29.600000000000001        100.00000000000000        2.3892106763256322     
   29.600000000000001        100.80000000000001        2.3860232560511188     
   29.600000000000001        101.60000000000001        2.3834207612842220     
   29.600000000000001        102.40000000000001        2.3813528183149444     

   30.400000000000002       0.80000000000000004        2.3802957735929513     
   30.400000000000002        1.6000000000000001        2.3799745506915002     
   30.400000000000002        2.4000000000000004        2.3800230097610342     
   30.400000000000002        3.2000000000000002        2.3809665097016914     
   30.400000000000002        4.0000000000000000        2.3807739238145418     
   30.400000000000002        4.8000000000000007        2.3828344411874518     
   30.400000000000002        5.6000000000000005        2.3840037236279854     
   30.400000000000002        6.4000000000000004        2.3860225047372445     
   30.400000000000002        7.2000000000000002        2.3875509443219154     
   30.400000000000002        8.0000000000000000        2.3883331914767019     
   30.400000000000002        8.8000000000000007        2.3907461071040066     
   30.400000000000002        9.6000000000000014        2.3923388434162574     
   30.400000000000002        10.400000000000000        2.3944361871446285     
   30.400000000000002        11.200000000000001        2.3961396882012265     
   30.400000000000002        12.000000000000000        2.3976879618694902     
   30.400000000000002        12.800000000000001        2.3981450752672719     
   30.400000000000002        13.600000000000001        2.3981656910118643     
   30.400000000000002        14.400000000000000        2.3983983804023872     
   30.400000000000002        15.200000000000001        2.3970912808324529     
   30.400000000000002        16.000000000000000        2.3951035839171930     
   30.400000000000002        16.800000000000001        2.3918017044844442     
   30.400000000000002        17.600000000000001        2.3867176496857718     
   30.400000000000002        18.400000000000002        2.3828902286463949     
   30.400000000000002        19.200000000000003        2.3766937807247039     
   30.400000000000002        20.000000000000000        2.3689305547517265     
   30.400000000000002        20.800000000000001        2.3603957943557137     
   30.400000000000002        21.600000000000001        2.3513893768770289     
   30.400000000000002        22.400000000000002        2.3426809204756971     
   30.400000000000002        23.200000000000003        2.3342729844646786     
   30.400000000000002        24.000000000000000        2.3271800101082634     
   30.400000000000002        24.800000000000001        2.3203201886142426     
   30.400000000000002        25.600000000000001        2.3144450900855422     
   30.400000000000002        26.400000000000002        2.3131966175446945     
   30.400000000000002        27.200000000000003        2.3112454662549995     
   30.400000000000002        28.000000000000000        2.3137618629374583     
   30.400000000000002        28.800000000000001        2.3160288311715318     
   30.400000000000002        29.600000000000001        2.3234977946352005     
   30.400000000000002        30.400000000000002        2.3330789797997191     
   30.400000000000002        31.200000000000003        2.3442527922108627     
   30.400000000000002        32.000000000000000        2.3567119240569845     
   30.400000000000002        32.800000000000004        2.3704473584956398     
   30.400000000000002        33.600000000000001        2.3838712387508356     
   30.400000000000002        34.399999999999999        2.4037830379751606     
   30.400000000000002        35.200000000000003        2.4149028031087618     
   30.400000000000002        36.000000000000000        2.4295588900964864     
   30.400000000000002        36.800000000000004        2.4430177072503301     
   30.400000000000002        37.600000000000001        2.4547997527160721     
   30.400000000000002        38.400000000000006        2.4650016812519144     
   30.400000000000002        39.200000000000003        2.4734203048786125     
   30.400000000000002        40.000000000000000        2.4798462311296516     
   30.400000000000002        40.800000000000004        2.4831977785271619     
   30.400000000000002        41.600000000000001        2.4862609269014158     
   30.400000000000002        42.400000000000006        2.4873779555598259     
   30.400000000000002        43.200000000000003        2.4852180865716815     
   30.400000000000002        44.000000000000000        2.4817774722745094     
   30.400000000000002        44.800000000000004        2.4769627262893752     
   30.400000000000002        45.600000000000001        2.4702087289599897     
   30.400000000000002        46.400000000000006        2.4620185548345823     
   30.400000000000002        47.200000000000003        2.4507039577163958     
   30.400000000000002        48.000000000000000        2.4383378214637412     
   30.400000000000002        48.800000000000004        2.4245929126935879     
   30.400000000000002        49.600000000000001        2.4076166725843851     
   30.400000000000002        50.400000000000006        2.3910978736058142     
   30.400000000000002        51.200000000000003        2.3716168318955217     
   30.400000000000002        52.000000000000000        2.3524385319710555     
   30.400000000000002        52.800000000000004        2.3320290728296640     
   30.400000000000002        53.600000000000001        2.3126653396973245     
   30.400000000000002        54.400000000000006        2.2932098396825467     
   30.400000000000002        55.200000000000003        2.2754047166754909     
   30.400000000000002        56.000000000000000        2.2581948173115851     
   30.400000000000002        56.800000000000004        2.2434844601945731     
   30.400000000000002        57.600000000000001        2.2311282045956427     
   30.400000000000002        58.400000000000006        2.2220466493876927     
   30.400000000000002        59.200000000000003        2.2163465691918085     
   30.400000000000002        60.000000000000000        2.2133005183908985     
   30.400000000000002        60.800000000000004        2.2141455460527810     
   30.400000000000002        61.600000000000001        2.2182941796603193     
   30.400000000000002        62.400000000000006        2.2254960962460006     
   30.400000000000002        63.200000000000003        2.2355042499072755     
   30.400000000000002        64.000000000000000        2.2483484363174662     
   30.400000000000002        64.799999999999997        2.2623006826647991     
   30.400000000000002        65.600000000000009        2.2780756862996427     
   30.400000000000002        66.400000000000006        2.2932338053750989     
   30.400000000000002        67.200000000000003        2.3080214225885403     
   30.400000000000002        68.000000000000000        2.3219144552839541     
   30.400000000000002        68.799999999999997        2.3337646238762919     
   30.400000000000002        69.600000000000009        2.3438045399866274     
   30.400000000000002        70.400000000000006        2.3514472684333931     
   30.400000000000002        71.200000000000003        2.3565422954700885     
   30.400000000000002        72.000000000000000        2.3585410706964272     
   30.400000000000002        72.799999999999997        2.3590011704646625     
   30.400000000000002        73.600000000000009        2.3572936553859249     
   30.400000000000002        74.400000000000006        2.3514496809891914     
   30.400000000000002        75.200000000000003        2.3459594465888265     
   30.400000000000002        76.000000000000000        2.3392575296224476     
   30.400000000000002        76.800000000000011        2.3329581617450281     
   30.400000000000002        77.600000000000009        2.3266767419135412     
   30.400000000000002        78.400000000000006        2.3211937881864704     
   30.400000000000002        79.200000000000003        2.3170309030915988     
   30.400000000000002        80.000000000000000        2.3159531603524290     
   30.400000000000002        80.800000000000011        2.3163716196126067     
   30.400000000000002        81.600000000000009        2.3188439647425310     
   30.400000000000002        82.400000000000006        2.3231453424171926     
   30.400000000000002        83.200000000000003        2.3292670100199921     
   30.400000000000002        84.000000000000000        2.3367133346133389     
   30.400000000000002        84.800000000000011        2.3449091228765160     
   30.400000000000002        85.600000000000009        2.3543748572002543     
   30.400000000000002        86.400000000000006        2.3639294720655308     
   30.400000000000002        87.200000000000003        2.3724656941672948     
   30.400000000000002        88.000000000000000        2.3803310876064407     
   30.400000000000002        88.800000000000011        2.3888798352025864     
   30.400000000000002        89.600000000000009        2.3961896421131179     
   30.400000000000002        90.400000000000006        2.4011874863512448     
   30.400000000000002        91.200000000000003        2.4054127953865065     
   30.400000000000002        92.000000000000000        2.4076729337152560     
   30.400000000000002        92.800000000000011        2.4069945545247942     
   30.400000000000002        93.600000000000009        2.4068320670202810     
   30.400000000000002        94.400000000000006        2.4054984480809400     
   30.400000000000002        95.200000000000003        2.4034581578437866     
   30.400000000000002        96.000000000000000        2.3996447166408910     
   30.400000000000002        96.800000000000011        2.3971579566647230     
   30.400000000000002        97.600000000000009        2.3945869621530211     
   30.400000000000002        98.400000000000006        2.3922937319132735     
   30.400000000000002        99.200000000000003        2.3882755724032725     
   30.400000000000002        100.00000000000000        2.3853972402919412     
   30.400000000000002        100.80000000000001        2.3835790110915305     
   30.400000000000002        101.60000000000001        2.3819122404444322     
   30.400000000000002        102.40000000000001        2.3807787253044368     

   31.200000000000003       0.80000000000000004        2.3797627853317707     
   31.200000000000003        1.6000000000000001        2.3792395149576047     
   31.200000000000003        2.4000000000000004        2.3796029681470250     
   31.200000000000003        3.2000000000000002        2.3810073989305551     
   31.200000000000003        4.0000000000000000        2.3813391901487782     
   31.200000000000003        4.8000000000000007        2.3823357552383850     
   31.200000000000003        5.6000000000000005        2.3833293610420014     
   31.200000000000003        6.4000000000000004        2.3833522371778129     
   31.200000000000003        7.2000000000000002        2.3851539918718729     
   31.200000000000003        8.0000000000000000        2.3865629843978526     
   31.200000000000003        8.8000000000000007        2.3884146232128733     
   31.200000000000003        9.6000000000000014        2.3907268715820496     
   31.200000000000003        10.400000000000000        2.3916807734267911     
   31.200000000000003        11.200000000000001        2.3936052272874497     
   31.200000000000003        12.000000000000000        2.3952894421065576     
   31.200000000000003        12.800000000000001        2.3931324599942396     
   31.200000000000003        13.600000000000001        2.3955898009636929     
   31.200000000000003        14.400000000000000        2.3957134716575270     
   31.200000000000003        15.200000000000001        2.3964108577183212     
   31.200000000000003        16.000000000000000        2.3932947820301420     
   31.200000000000003        16.800000000000001        2.3898896659470741     
   31.200000000000003        17.600000000000001        2.3847073768499105     
   31.200000000000003        18.400000000000002        2.3805783254965425     
   31.200000000000003        19.200000000000003        2.3736670563131348     
   31.200000000000003        20.000000000000000        2.3644655961520940     
   31.200000000000003        20.800000000000001        2.3564766808832487     
   31.200000000000003        21.600000000000001        2.3463761322678263     
   31.200000000000003        22.400000000000002        2.3362090508409517     
   31.200000000000003        23.200000000000003        2.3264386911941011     
   31.200000000000003        24.000000000000000        2.3175613825666965     
   31.200000000000003        24.800000000000001        2.3096295527220376     
   31.200000000000003        25.600000000000001        2.3027629364586910     
   31.200000000000003        26.400000000000002        2.2996593089631272     
   31.200000000000003        27.200000000000003        2.2979223470395511     
   31.200000000000003        28.000000000000000        2.2993919240255054     
   31.200000000000003        28.800000000000001        2.3032903324127307     
   31.200000000000003        29.600000000000001        2.3098762077997179     
   31.200000000000003        30.400000000000002        2.3196078381630363     
   31.200000000000003        31.200000000000003        2.3315740478698546     
   31.200000000000003        32.000000000000000        2.3452346605048455     
   31.200000000000003        32.800000000000004        2.3608367338069298     
   31.200000000000003        33.600000000000001        2.3766985250116037     
   31.200000000000003        34.399999999999999        2.3926322199610208     
   31.200000000000003        35.200000000000003        2.4103705632315076     
   31.200000000000003        36.000000000000000        2.4261814721218760     
   31.200000000000003        36.800000000000004        2.4410942229536818     
   31.200000000000003        37.600000000000001        2.4548263365911338     
   31.200000000000003        38.400000000000006        2.4656500738499676     
   31.200000000000003        39.200000000000003        2.4751588729550456     
   31.200000000000003        40.000000000000000        2.4827809054103382     
   31.200000000000003        40.800000000000004        2.4870596212272722     
   31.200000000000003        41.600000000000001        2.4898244456663132     
   31.200000000000003        42.400000000000006        2.4906665172589348     
   31.200000000000003        43.200000000000003        2.4900825141750298     
   31.200000000000003        44.000000000000000        2.4868297188177619     
   31.200000000000003        44.800000000000004        2.4814963991525518     
   31.200000000000003        45.600000000000001        2.4750415509233226     
   31.200000000000003        46.400000000000006        2.4665331860367172     
   31.200000000000003        47.200000000000003        2.4563674471038413     
   31.200000000000003        48.000000000000000        2.4446449072844239     
   31.200000000000003        48.800000000000004        2.4307206920630180     
   31.200000000000003        49.600000000000001        2.4153710184494965     
   31.200000000000003        50.400000000000006        2.3982779478879572     
   31.200000000000003        51.200000000000003        2.3800023957961156     
   31.200000000000003        52.000000000000000        2.3611088641741422     
   31.200000000000003        52.800000000000004        2.3408391026228572     
   31.200000000000003        53.600000000000001        2.3205460336243022     
   31.200000000000003        54.400000000000006        2.3014816631097257     
   31.200000000000003        55.200000000000003        2.2831791831137718     
   31.200000000000003        56.000000000000000        2.2661301475370674     
   31.200000000000003        56.800000000000004        2.2508654138646209     
   31.200000000000003        57.600000000000001        2.2358803782720438     
   31.200000000000003        58.400000000000006        2.2272998699953299     
   31.200000000000003        59.200000000000003        2.2202645822286495     
   31.200000000000003        60.000000000000000        2.2166728676966416     
   31.200000000000003        60.800000000000004        2.2152608677089489     
   31.200000000000003        61.600000000000001        2.2175996095751862     
   31.200000000000003        62.400000000000006        2.2246290807382532     
   31.200000000000003        63.200000000000003        2.2325481941484813     
   31.200000000000003        64.000000000000000        2.2448980174568667     
   31.200000000000003        64.799999999999997        2.2586480006460889     
   31.200000000000003        65.600000000000009        2.2722958714476613     
   31.200000000000003        66.400000000000006        2.2869120353167256     
   31.200000000000003        67.200000000000003        2.2988750793996839     
   31.200000000000003        68.000000000000000        2.3139769623983106     
   31.200000000000003        68.799999999999997        2.3255203842267780     
   31.200000000000003        69.600000000000009        2.3348619932273627     
   31.200000000000003        70.400000000000006        2.3428319642542408     
   31.200000000000003        71.200000000000003        2.3470582485128357     
   31.200000000000003        72.000000000000000        2.3486062291053127     
   31.200000000000003        72.799999999999997        2.3480838983107231     
   31.200000000000003        73.600000000000009        2.3451592862098964     
   31.200000000000003        74.400000000000006        2.3399252255307794     
   31.200000000000003        75.200000000000003        2.3338527631080539     
   31.200000000000003        76.000000000000000        2.3269234520506408     
   31.200000000000003        76.800000000000011        2.3198887738024703     
   31.200000000000003        77.600000000000009        2.3134646879409653     
   31.200000000000003        78.400000000000006        2.3076297475586518     
   31.200000000000003        79.200000000000003        2.3032955721962098     
   31.200000000000003        80.000000000000000        2.3007342336511662     
   31.200000000000003        80.800000000000011        2.3012366185163033     
   31.200000000000003        81.600000000000009        2.3030916203358527     
   31.200000000000003        82.400000000000006        2.3083212964273789     
   31.200000000000003        83.200000000000003        2.3143463003507030     
   31.200000000000003        84.000000000000000        2.3217252785990041     
   31.200000000000003        84.800000000000011        2.3298247982218467     
   31.200000000000003        85.600000000000009        2.3403727189010284     
   31.200000000000003        86.400000000000006        2.3507273917885185     
   31.200000000000003        87.200000000000003        2.3638308272873880     
   31.200000000000003        88.000000000000000        2.3675180522672323     
   31.200000000000003        88.800000000000011        2.3779434136715905     
   31.200000000000003        89.600000000000009        2.3862723527287319     
   31.200000000000003        90.400000000000006        2.3907834272639716     
   31.200000000000003        91.200000000000003        2.3961163291570760     
   31.200000000000003        92.000000000000000        2.3986977722428167     
   31.200000000000003        92.800000000000011        2.4002379285454172     
   31.200000000000003        93.600000000000009        2.4004505254819932     
   31.200000000000003        94.400000000000006        2.4000082373222873     
   31.200000000000003        95.200000000000003        2.3979951915339237     
   31.200000000000003        96.000000000000000        2.3947885714887178     
   31.200000000000003        96.800000000000011        2.3925017592706102     
   31.200000000000003        97.600000000000009        2.3902036257654746     
   31.200000000000003        98.400000000000006        2.3872785439002042     
   31.200000000000003        99.200000000000003        2.3850926276984001     
   31.200000000000003        100.00000000000000        2.3828717658707372     
   31.200000000000003        100.80000000000001        2.3811368282797027     
   31.200000000000003        101.60000000000001        2.3803888920560494     
   31.200000000000003        102.40000000000001        2.3798946563407379     

   32.000000000000000       0.80000000000000004        2.3792139123269664     
   32.000000000000000        1.6000000000000001        2.3783773521231240     
   32.000000000000000        2.4000000000000004        2.3795208660271583     
   32.000000000000000        3.2000000000000002        2.3796424893472037     
   32.000000000000000        4.0000000000000000        2.3799412081201790     
   32.000000000000000        4.8000000000000007        2.3822024858507960     
   32.000000000000000        5.6000000000000005        2.3807583340170866     
   32.000000000000000        6.4000000000000004        2.3824472306907611     
   32.000000000000000        7.2000000000000002        2.3833025167304460     
   32.000000000000000        8.0000000000000000        2.3845044872481544     
   32.000000000000000        8.8000000000000007        2.3845307962895190     
   32.000000000000000        9.6000000000000014        2.3858588722783556     
   32.000000000000000        10.400000000000000        2.3879669564086781     
   32.000000000000000        11.200000000000001        2.3886065031312107     
   32.000000000000000        12.000000000000000        2.3902359812273404     
   32.000000000000000        12.800000000000001        2.3913599612977618     
   32.000000000000000        13.600000000000001        2.3912488471143334     
   32.000000000000000        14.400000000000000        2.3911408337740081     
   32.000000000000000        15.200000000000001        2.3908289690055526     
   32.000000000000000        16.000000000000000        2.3889771477595567     
   32.000000000000000        16.800000000000001        2.3860362528083070     
   32.000000000000000        17.600000000000001        2.3816361080854898     
   32.000000000000000        18.400000000000002        2.3758485882310643     
   32.000000000000000        19.200000000000003        2.3690511137090371     
   32.000000000000000        20.000000000000000        2.3606322502998403     
   32.000000000000000        20.800000000000001        2.3500732429452564     
   32.000000000000000        21.600000000000001        2.3402493429462354     
   32.000000000000000        22.400000000000002        2.3282639278123756     
   32.000000000000000        23.200000000000003        2.3176197084845986     
   32.000000000000000        24.000000000000000        2.3074680241260164     
   32.000000000000000        24.800000000000001        2.2988572787502748     
   32.000000000000000        25.600000000000001        2.2918211072653794     
   32.000000000000000        26.400000000000002        2.2866540054159112     
   32.000000000000000        27.200000000000003        2.2839096522938593     
   32.000000000000000        28.000000000000000        2.2864913875760347     
   32.000000000000000        28.800000000000001        2.2876318866406624     
   32.000000000000000        29.600000000000001        2.2957631857680663     
   32.000000000000000        30.400000000000002        2.3058680035682833     
   32.000000000000000        31.200000000000003        2.3180121490117744     
   32.000000000000000        32.000000000000000        2.3336250947158192     
   32.000000000000000        32.800000000000004        2.3500454730696245     
   32.000000000000000        33.600000000000001        2.3678640051069801     
   32.000000000000000        34.399999999999999        2.3862193685671049     
   32.000000000000000        35.200000000000003        2.4043503709508585     
   32.000000000000000        36.000000000000000        2.4217326162506678     
   32.000000000000000        36.800000000000004        2.4386899880596449     
   32.000000000000000        37.600000000000001        2.4523063337733495     
   32.000000000000000        38.400000000000006        2.4641544551890031     
   32.000000000000000        39.200000000000003        2.4746874863886572     
   32.000000000000000        40.000000000000000        2.4825812091810464     
   32.000000000000000        40.800000000000004        2.4885449028630142     
   32.000000000000000        41.600000000000001        2.4914132696616704     
   32.000000000000000        42.400000000000006        2.4933407090186956     
   32.000000000000000        43.200000000000003        2.4927676803998597     
   32.000000000000000        44.000000000000000        2.4907345608600320     
   32.000000000000000        44.800000000000004        2.4859761168096988     
   32.000000000000000        45.600000000000001        2.4801241325263370     
   32.000000000000000        46.400000000000006        2.4706551406742228     
   32.000000000000000        47.200000000000003        2.4617936714898425     
   32.000000000000000        48.000000000000000        2.4501348895503368     
   32.000000000000000        48.800000000000004        2.4363316773381714     
   32.000000000000000        49.600000000000001        2.4213468813732617     
   32.000000000000000        50.400000000000006        2.4051067015734464     
   32.000000000000000        51.200000000000003        2.3874482778915156     
   32.000000000000000        52.000000000000000        2.3674292889704649     
   32.000000000000000        52.800000000000004        2.3492055745791141     
   32.000000000000000        53.600000000000001        2.3293775689089675     
   32.000000000000000        54.400000000000006        2.3099855621631975     
   32.000000000000000        55.200000000000003        2.2916762844379979     
   32.000000000000000        56.000000000000000        2.2743849171021515
[truncated: 894,528 more chars]
