# Supplementary material for: A first-principles phase field method for quantitatively predicting multi-composition phase separation without thermodynamic empirical parameter
Source: Nat Commun. 2019 Aug 1;10:3451. doi: 10.1038/s41467-019-11248-z (PMC6671953; doi:10.1038/s41467-019-11248-z)
Supplement: Supplementary file 3 — Source Data [file 41467_2019_11248_MOESM3_ESM.zip › supplementary-files/data-files/Fig.5/Fig5_j_Ni_100000-52.5%]

  0.80000000000000004       0.80000000000000004        2.6008433253397731     
  0.80000000000000004        1.6000000000000001        2.6001357725601646     
  0.80000000000000004        2.4000000000000004        2.6009933879679790     
  0.80000000000000004        3.2000000000000002        2.6021832902653617     
  0.80000000000000004        4.0000000000000000        2.6019895809002676     
  0.80000000000000004        4.8000000000000007        2.6020563398819956     
  0.80000000000000004        5.6000000000000005        2.6014148990926356     
  0.80000000000000004        6.4000000000000004        2.6016551170746993     
  0.80000000000000004        7.2000000000000002        2.6007682763706583     
  0.80000000000000004        8.0000000000000000        2.5991878983060737     
  0.80000000000000004        8.8000000000000007        2.6005438145944186     
  0.80000000000000004        9.6000000000000014        2.5979724825717891     
  0.80000000000000004        10.400000000000000        2.5971107002967102     
  0.80000000000000004        11.200000000000001        2.5977956980525811     
  0.80000000000000004        12.000000000000000        2.5962641383612954     
  0.80000000000000004        12.800000000000001        2.5961996701536623     
  0.80000000000000004        13.600000000000001        2.5958855924712969     
  0.80000000000000004        14.400000000000000        2.5979614344265167     
  0.80000000000000004        15.200000000000001        2.5965252760151794     
  0.80000000000000004        16.000000000000000        2.5998934666599447     
  0.80000000000000004        16.800000000000001        2.6015243270949164     
  0.80000000000000004        17.600000000000001        2.6041517643734240     
  0.80000000000000004        18.400000000000002        2.6059417154453368     
  0.80000000000000004        19.200000000000003        2.6090732174158626     
  0.80000000000000004        20.000000000000000        2.6112422668367614     
  0.80000000000000004        20.800000000000001        2.6138802549894633     
  0.80000000000000004        21.600000000000001        2.6160475772996383     
  0.80000000000000004        22.400000000000002        2.6179464307848526     
  0.80000000000000004        23.200000000000003        2.6195304571287505     
  0.80000000000000004        24.000000000000000        2.6203355137834583     
  0.80000000000000004        24.800000000000001        2.6189049055725593     
  0.80000000000000004        25.600000000000001        2.6186521969854075     
  0.80000000000000004        26.400000000000002        2.6173653431470285     
  0.80000000000000004        27.200000000000003        2.6159203073829911     
  0.80000000000000004        28.000000000000000        2.6132451565033588     
  0.80000000000000004        28.800000000000001        2.6105122411608064     
  0.80000000000000004        29.600000000000001        2.6074985019359604     
  0.80000000000000004        30.400000000000002        2.6048633764547868     
  0.80000000000000004        31.200000000000003        2.6029963736303605     
  0.80000000000000004        32.000000000000000        2.5992659858045082     
  0.80000000000000004        32.800000000000004        2.5969613776610596     
  0.80000000000000004        33.600000000000001        2.5947656082018962     
  0.80000000000000004        34.399999999999999        2.5932332689466837     
  0.80000000000000004        35.200000000000003        2.5912108334213149     
  0.80000000000000004        36.000000000000000        2.5910464503750719     
  0.80000000000000004        36.800000000000004        2.5895251825530976     
  0.80000000000000004        37.600000000000001        2.5881785788247762     
  0.80000000000000004        38.400000000000006        2.5883005891180746     
  0.80000000000000004        39.200000000000003        2.5884504252206608     
  0.80000000000000004        40.000000000000000        2.5889698074629037     
  0.80000000000000004        40.800000000000004        2.5902885523212693     
  0.80000000000000004        41.600000000000001        2.5920468957986542     
  0.80000000000000004        42.400000000000006        2.5948265211990242     
  0.80000000000000004        43.200000000000003        2.5962652890275968     
  0.80000000000000004        44.000000000000000        2.5984883521210502     
  0.80000000000000004        44.800000000000004        2.6010369934454562     
  0.80000000000000004        45.600000000000001        2.6044691238142090     
  0.80000000000000004        46.400000000000006        2.6080279847209433     
  0.80000000000000004        47.200000000000003        2.6102234689507395     
  0.80000000000000004        48.000000000000000        2.6126451173623404     
  0.80000000000000004        48.800000000000004        2.6158185263766911     
  0.80000000000000004        49.600000000000001        2.6175193342837919     
  0.80000000000000004        50.400000000000006        2.6184382767773462     
  0.80000000000000004        51.200000000000003        2.6185416929255592     
  0.80000000000000004        52.000000000000000        2.6189848858500353     
  0.80000000000000004        52.800000000000004        2.6185261529834700     
  0.80000000000000004        53.600000000000001        2.6175375981349456     
  0.80000000000000004        54.400000000000006        2.6154380211118293     
  0.80000000000000004        55.200000000000003        2.6136423987149762     
  0.80000000000000004        56.000000000000000        2.6115078606047200     
  0.80000000000000004        56.800000000000004        2.6090837251523582     
  0.80000000000000004        57.600000000000001        2.6072308331819225     
  0.80000000000000004        58.400000000000006        2.6038561524989121     
  0.80000000000000004        59.200000000000003        2.6023165546602436     
  0.80000000000000004        60.000000000000000        2.5992883837257836     
  0.80000000000000004        60.800000000000004        2.5986390401491977     
  0.80000000000000004        61.600000000000001        2.5974471590667636     
  0.80000000000000004        62.400000000000006        2.5963954888713023     
  0.80000000000000004        63.200000000000003        2.5955530506201416     
  0.80000000000000004        64.000000000000000        2.5948476437338446     
  0.80000000000000004        64.799999999999997        2.5938980825900226     
  0.80000000000000004        65.600000000000009        2.5925431964490544     
  0.80000000000000004        66.400000000000006        2.5911774817547730     
  0.80000000000000004        67.200000000000003        2.5901140311042270     
  0.80000000000000004        68.000000000000000        2.5892473936796510     
  0.80000000000000004        68.799999999999997        2.5886696563507678     
  0.80000000000000004        69.600000000000009        2.5877899456884208     
  0.80000000000000004        70.400000000000006        2.5869993894824241     
  0.80000000000000004        71.200000000000003        2.5870419270407159     
  0.80000000000000004        72.000000000000000        2.5869228866285967     
  0.80000000000000004        72.799999999999997        2.5873604692442234     
  0.80000000000000004        73.600000000000009        2.5892064878730698     
  0.80000000000000004        74.400000000000006        2.5898951978214204     
  0.80000000000000004        75.200000000000003        2.5911613365877204     
  0.80000000000000004        76.000000000000000        2.5926384040462533     
  0.80000000000000004        76.800000000000011        2.5930509347540887     
  0.80000000000000004        77.600000000000009        2.5983286507090821     
  0.80000000000000004        78.400000000000006        2.5995401218931367     
  0.80000000000000004        79.200000000000003        2.6024810829942662     
  0.80000000000000004        80.000000000000000        2.6022875886448387     
  0.80000000000000004        80.800000000000011        2.6030843471536294     
  0.80000000000000004        81.600000000000009        2.6033186262803620     
  0.80000000000000004        82.400000000000006        2.6031255695964637     
  0.80000000000000004        83.200000000000003        2.6043505703885756     
  0.80000000000000004        84.000000000000000        2.6026832566033788     
  0.80000000000000004        84.800000000000011        2.6017487041792617     
  0.80000000000000004        85.600000000000009        2.6006706232858350     
  0.80000000000000004        86.400000000000006        2.5977020954951167     
  0.80000000000000004        87.200000000000003        2.5971050864954210     
  0.80000000000000004        88.000000000000000        2.5961323895630226     
  0.80000000000000004        88.800000000000011        2.5952474048262926     
  0.80000000000000004        89.600000000000009        2.5944576600127087     
  0.80000000000000004        90.400000000000006        2.5938750458690794     
  0.80000000000000004        91.200000000000003        2.5934938945173087     
  0.80000000000000004        92.000000000000000        2.5935652237941134     
  0.80000000000000004        92.800000000000011        2.5923346963219598     
  0.80000000000000004        93.600000000000009        2.5964186214179201     
  0.80000000000000004        94.400000000000006        2.5947788645239256     
  0.80000000000000004        95.200000000000003        2.5958195343512762     
  0.80000000000000004        96.000000000000000        2.5959193331313561     
  0.80000000000000004        96.800000000000011        2.5974843735232200     
  0.80000000000000004        97.600000000000009        2.6006085625023814     
  0.80000000000000004        98.400000000000006        2.5978842334552965     
  0.80000000000000004        99.200000000000003        2.5981720378411857     
  0.80000000000000004        100.00000000000000        2.5985883926957847     
  0.80000000000000004        100.80000000000001        2.5992142359796593     
  0.80000000000000004        101.60000000000001        2.6000256608807040     
  0.80000000000000004        102.40000000000001        2.6011252007545194     

   1.6000000000000001       0.80000000000000004        2.6007272032755346     
   1.6000000000000001        1.6000000000000001        2.6007687968332109     
   1.6000000000000001        2.4000000000000004        2.6011711591337452     
   1.6000000000000001        3.2000000000000002        2.6020046239584342     
   1.6000000000000001        4.0000000000000000        2.6012567266586566     
   1.6000000000000001        4.8000000000000007        2.6025470911296602     
   1.6000000000000001        5.6000000000000005        2.6019148105885646     
   1.6000000000000001        6.4000000000000004        2.6015008974469782     
   1.6000000000000001        7.2000000000000002        2.6011296429688624     
   1.6000000000000001        8.0000000000000000        2.5999537281865082     
   1.6000000000000001        8.8000000000000007        2.5998564581803136     
   1.6000000000000001        9.6000000000000014        2.5991938241153085     
   1.6000000000000001        10.400000000000000        2.5980512031815803     
   1.6000000000000001        11.200000000000001        2.5978112323547702     
   1.6000000000000001        12.000000000000000        2.5968469066113351     
   1.6000000000000001        12.800000000000001        2.5960868118669573     
   1.6000000000000001        13.600000000000001        2.5952084137924833     
   1.6000000000000001        14.400000000000000        2.5955836586344292     
   1.6000000000000001        15.200000000000001        2.5956550862652241     
   1.6000000000000001        16.000000000000000        2.5970762419674545     
   1.6000000000000001        16.800000000000001        2.5979905205197698     
   1.6000000000000001        17.600000000000001        2.5993715133554947     
   1.6000000000000001        18.400000000000002        2.6006108117007565     
   1.6000000000000001        19.200000000000003        2.6040036828971389     
   1.6000000000000001        20.000000000000000        2.6042349587222793     
   1.6000000000000001        20.800000000000001        2.6062795423880214     
   1.6000000000000001        21.600000000000001        2.6075113842713287     
   1.6000000000000001        22.400000000000002        2.6084882623400705     
   1.6000000000000001        23.200000000000003        2.6103235080594818     
   1.6000000000000001        24.000000000000000        2.6107024351719739     
   1.6000000000000001        24.800000000000001        2.6106527793062346     
   1.6000000000000001        25.600000000000001        2.6116104535256994     
   1.6000000000000001        26.400000000000002        2.6095372533986825     
   1.6000000000000001        27.200000000000003        2.6088766987015344     
   1.6000000000000001        28.000000000000000        2.6078579385409268     
   1.6000000000000001        28.800000000000001        2.6057748541187742     
   1.6000000000000001        29.600000000000001        2.6038336394972812     
   1.6000000000000001        30.400000000000002        2.6016696560633101     
   1.6000000000000001        31.200000000000003        2.5997418336150351     
   1.6000000000000001        32.000000000000000        2.5979410330462183     
   1.6000000000000001        32.800000000000004        2.5963840272810548     
   1.6000000000000001        33.600000000000001        2.5946300976633920     
   1.6000000000000001        34.399999999999999        2.5931030563426569     
   1.6000000000000001        35.200000000000003        2.5921952606540590     
   1.6000000000000001        36.000000000000000        2.5889996750200299     
   1.6000000000000001        36.800000000000004        2.5914972127755203     
   1.6000000000000001        37.600000000000001        2.5906691636485393     
   1.6000000000000001        38.400000000000006        2.5896268015843384     
   1.6000000000000001        39.200000000000003        2.5900825738223063     
   1.6000000000000001        40.000000000000000        2.5908253327266584     
   1.6000000000000001        40.800000000000004        2.5915561588179266     
   1.6000000000000001        41.600000000000001        2.5939536519945636     
   1.6000000000000001        42.400000000000006        2.5971706294528802     
   1.6000000000000001        43.200000000000003        2.5991761318419937     
   1.6000000000000001        44.000000000000000        2.6043922236078680     
   1.6000000000000001        44.800000000000004        2.6059699220243222     
   1.6000000000000001        45.600000000000001        2.6102485433358473     
   1.6000000000000001        46.400000000000006        2.6144055795957408     
   1.6000000000000001        47.200000000000003        2.6176611932351466     
   1.6000000000000001        48.000000000000000        2.6211584260240857     
   1.6000000000000001        48.800000000000004        2.6242254205282345     
   1.6000000000000001        49.600000000000001        2.6260205000535448     
   1.6000000000000001        50.400000000000006        2.6262388788095783     
   1.6000000000000001        51.200000000000003        2.6281901248939037     
   1.6000000000000001        52.000000000000000        2.6280927288668838     
   1.6000000000000001        52.800000000000004        2.6271583169399690     
   1.6000000000000001        53.600000000000001        2.6250644340839249     
   1.6000000000000001        54.400000000000006        2.6228913225856609     
   1.6000000000000001        55.200000000000003        2.6198284593089127     
   1.6000000000000001        56.000000000000000        2.6171507062983013     
   1.6000000000000001        56.800000000000004        2.6139040354423164     
   1.6000000000000001        57.600000000000001        2.6104980263271966     
   1.6000000000000001        58.400000000000006        2.6082599637019088     
   1.6000000000000001        59.200000000000003        2.6048369068737434     
   1.6000000000000001        60.000000000000000        2.6021742574638873     
   1.6000000000000001        60.800000000000004        2.6002512863994753     
   1.6000000000000001        61.600000000000001        2.5987673627796295     
   1.6000000000000001        62.400000000000006        2.5967315475196231     
   1.6000000000000001        63.200000000000003        2.5956688173634475     
   1.6000000000000001        64.000000000000000        2.5949630633236049     
   1.6000000000000001        64.799999999999997        2.5940179699309440     
   1.6000000000000001        65.600000000000009        2.5931219634462148     
   1.6000000000000001        66.400000000000006        2.5917844447248855     
   1.6000000000000001        67.200000000000003        2.5912371466498572     
   1.6000000000000001        68.000000000000000        2.5910443819877980     
   1.6000000000000001        68.799999999999997        2.5910210835551011     
   1.6000000000000001        69.600000000000009        2.5908691195431244     
   1.6000000000000001        70.400000000000006        2.5911939111562670     
   1.6000000000000001        71.200000000000003        2.5921062913296278     
   1.6000000000000001        72.000000000000000        2.5932007064867899     
   1.6000000000000001        72.799999999999997        2.5950893509742312     
   1.6000000000000001        73.600000000000009        2.5951829550075316     
   1.6000000000000001        74.400000000000006        2.5984961132343223     
   1.6000000000000001        75.200000000000003        2.6008761980043702     
   1.6000000000000001        76.000000000000000        2.6034495451606379     
   1.6000000000000001        76.800000000000011        2.6058220211504670     
   1.6000000000000001        77.600000000000009        2.6093328008056837     
   1.6000000000000001        78.400000000000006        2.6104567866839377     
   1.6000000000000001        79.200000000000003        2.6120494404919241     
   1.6000000000000001        80.000000000000000        2.6129127002329273     
   1.6000000000000001        80.800000000000011        2.6132779319322523     
   1.6000000000000001        81.600000000000009        2.6129186682115901     
   1.6000000000000001        82.400000000000006        2.6127245070472336     
   1.6000000000000001        83.200000000000003        2.6108328296439720     
   1.6000000000000001        84.000000000000000        2.6091326271642590     
   1.6000000000000001        84.800000000000011        2.6071855320065347     
   1.6000000000000001        85.600000000000009        2.6047099815004566     
   1.6000000000000001        86.400000000000006        2.6016516916684931     
   1.6000000000000001        87.200000000000003        2.5995036715176600     
   1.6000000000000001        88.000000000000000        2.5984558405400713     
   1.6000000000000001        88.800000000000011        2.5950662785885625     
   1.6000000000000001        89.600000000000009        2.5946353274277221     
   1.6000000000000001        90.400000000000006        2.5906716696393453     
   1.6000000000000001        91.200000000000003        2.5916213157624330     
   1.6000000000000001        92.000000000000000        2.5916992736299451     
   1.6000000000000001        92.800000000000011        2.5917566882431249     
   1.6000000000000001        93.600000000000009        2.5918062555003090     
   1.6000000000000001        94.400000000000006        2.5928948775170384     
   1.6000000000000001        95.200000000000003        2.5938725683741093     
   1.6000000000000001        96.000000000000000        2.5935448966592261     
   1.6000000000000001        96.800000000000011        2.5952583695879667     
   1.6000000000000001        97.600000000000009        2.5946482779885565     
   1.6000000000000001        98.400000000000006        2.5958597247397535     
   1.6000000000000001        99.200000000000003        2.5975141262750170     
   1.6000000000000001        100.00000000000000        2.5980910567437823     
   1.6000000000000001        100.80000000000001        2.5985302407217552     
   1.6000000000000001        101.60000000000001        2.5993048729254515     
   1.6000000000000001        102.40000000000001        2.6005103434237591     

   2.4000000000000004       0.80000000000000004        2.6008931794736294     
   2.4000000000000004        1.6000000000000001        2.6005745979917561     
   2.4000000000000004        2.4000000000000004        2.6008838837646424     
   2.4000000000000004        3.2000000000000002        2.6019116774834097     
   2.4000000000000004        4.0000000000000000        2.6013422664121695     
   2.4000000000000004        4.8000000000000007        2.6028744684068483     
   2.4000000000000004        5.6000000000000005        2.6026292095770471     
   2.4000000000000004        6.4000000000000004        2.6023641227200827     
   2.4000000000000004        7.2000000000000002        2.6017856769911960     
   2.4000000000000004        8.0000000000000000        2.6014720731161858     
   2.4000000000000004        8.8000000000000007        2.6010740151605063     
   2.4000000000000004        9.6000000000000014        2.6009693240100931     
   2.4000000000000004        10.400000000000000        2.5990873462341377     
   2.4000000000000004        11.200000000000001        2.5980355381896070     
   2.4000000000000004        12.000000000000000        2.5966175333673100     
   2.4000000000000004        12.800000000000001        2.5957969130922627     
   2.4000000000000004        13.600000000000001        2.5938664010501671     
   2.4000000000000004        14.400000000000000        2.5945225225856050     
   2.4000000000000004        15.200000000000001        2.5953890043709955     
   2.4000000000000004        16.000000000000000        2.5952743937299712     
   2.4000000000000004        16.800000000000001        2.5944974530499159     
   2.4000000000000004        17.600000000000001        2.5955246864550610     
   2.4000000000000004        18.400000000000002        2.5958547123794591     
   2.4000000000000004        19.200000000000003        2.5988955424501210     
   2.4000000000000004        20.000000000000000        2.5977493866470045     
   2.4000000000000004        20.800000000000001        2.5988483002653791     
   2.4000000000000004        21.600000000000001        2.6002723280090914     
   2.4000000000000004        22.400000000000002        2.6015747727352294     
   2.4000000000000004        23.200000000000003        2.6029588050055286     
   2.4000000000000004        24.000000000000000        2.6030381945470360     
   2.4000000000000004        24.800000000000001        2.6033011555462937     
   2.4000000000000004        25.600000000000001        2.6036459231156410     
   2.4000000000000004        26.400000000000002        2.6031045525067951     
   2.4000000000000004        27.200000000000003        2.6033492357690644     
   2.4000000000000004        28.000000000000000        2.6024466765807954     
   2.4000000000000004        28.800000000000001        2.6015481321460889     
   2.4000000000000004        29.600000000000001        2.6007008192322787     
   2.4000000000000004        30.400000000000002        2.5990564395600342     
   2.4000000000000004        31.200000000000003        2.5987586322248868     
   2.4000000000000004        32.000000000000000        2.5970780992998908     
   2.4000000000000004        32.800000000000004        2.5952631066831771     
   2.4000000000000004        33.600000000000001        2.5946016266812539     
   2.4000000000000004        34.399999999999999        2.5926431139144896     
   2.4000000000000004        35.200000000000003        2.5918906926480485     
   2.4000000000000004        36.000000000000000        2.5908320873784869     
   2.4000000000000004        36.800000000000004        2.5907059513581370     
   2.4000000000000004        37.600000000000001        2.5898708002858055     
   2.4000000000000004        38.400000000000006        2.5908924411170027     
   2.4000000000000004        39.200000000000003        2.5920320421704228     
   2.4000000000000004        40.000000000000000        2.5946356834049285     
   2.4000000000000004        40.800000000000004        2.5944299421491368     
   2.4000000000000004        41.600000000000001        2.5970421244469146     
   2.4000000000000004        42.400000000000006        2.6010025083867276     
   2.4000000000000004        43.200000000000003        2.6043985441954547     
   2.4000000000000004        44.000000000000000        2.6078872150576382     
   2.4000000000000004        44.800000000000004        2.6120872718709167     
   2.4000000000000004        45.600000000000001        2.6171065631844801     
   2.4000000000000004        46.400000000000006        2.6218191134133102     
   2.4000000000000004        47.200000000000003        2.6255066801371658     
   2.4000000000000004        48.000000000000000        2.6303237938265491     
   2.4000000000000004        48.800000000000004        2.6337443030000234     
   2.4000000000000004        49.600000000000001        2.6360400958436241     
   2.4000000000000004        50.400000000000006        2.6382006346358651     
   2.4000000000000004        51.200000000000003        2.6384849238132730     
   2.4000000000000004        52.000000000000000        2.6372765336523427     
   2.4000000000000004        52.800000000000004        2.6354765492201859     
   2.4000000000000004        53.600000000000001        2.6349382774964423     
   2.4000000000000004        54.400000000000006        2.6319789244874920     
   2.4000000000000004        55.200000000000003        2.6280985615171790     
   2.4000000000000004        56.000000000000000        2.6240887731126219     
   2.4000000000000004        56.800000000000004        2.6200314418058603     
   2.4000000000000004        57.600000000000001        2.6166046953393396     
   2.4000000000000004        58.400000000000006        2.6126896252664551     
   2.4000000000000004        59.200000000000003        2.6080221604508891     
   2.4000000000000004        60.000000000000000        2.6042115052431796     
   2.4000000000000004        60.800000000000004        2.6023011890788412     
   2.4000000000000004        61.600000000000001        2.5997337937993477     
   2.4000000000000004        62.400000000000006        2.5988937205304823     
   2.4000000000000004        63.200000000000003        2.5961416728950737     
   2.4000000000000004        64.000000000000000        2.5949515123171043     
   2.4000000000000004        64.799999999999997        2.5933870613393850     
   2.4000000000000004        65.600000000000009        2.5927981569248755     
   2.4000000000000004        66.400000000000006        2.5920041794671742     
   2.4000000000000004        67.200000000000003        2.5918375263072861     
   2.4000000000000004        68.000000000000000        2.5916125164740871     
   2.4000000000000004        68.799999999999997        2.5927756058826650     
   2.4000000000000004        69.600000000000009        2.5933119156017357     
   2.4000000000000004        70.400000000000006        2.5954064994844703     
   2.4000000000000004        71.200000000000003        2.5972565660840279     
   2.4000000000000004        72.000000000000000        2.5984001385593269     
   2.4000000000000004        72.799999999999997        2.6004263680571027     
   2.4000000000000004        73.600000000000009        2.6035696427473449     
   2.4000000000000004        74.400000000000006        2.6083069124550380     
   2.4000000000000004        75.200000000000003        2.6104121871210317     
   2.4000000000000004        76.000000000000000        2.6140701294028736     
   2.4000000000000004        76.800000000000011        2.6170772407247864     
   2.4000000000000004        77.600000000000009        2.6189235551740575     
   2.4000000000000004        78.400000000000006        2.6223388593936967     
   2.4000000000000004        79.200000000000003        2.6239779526472886     
   2.4000000000000004        80.000000000000000        2.6249298103938496     
   2.4000000000000004        80.800000000000011        2.6246596089364655     
   2.4000000000000004        81.600000000000009        2.6239660782832668     
   2.4000000000000004        82.400000000000006        2.6224810471999618     
   2.4000000000000004        83.200000000000003        2.6183702302819363     
   2.4000000000000004        84.000000000000000        2.6159882521323214     
   2.4000000000000004        84.800000000000011        2.6129581485154296     
   2.4000000000000004        85.600000000000009        2.6092951513407132     
   2.4000000000000004        86.400000000000006        2.6064799371382361     
   2.4000000000000004        87.200000000000003        2.6023313167058992     
   2.4000000000000004        88.000000000000000        2.5989620017874784     
   2.4000000000000004        88.800000000000011        2.5960266999032644     
   2.4000000000000004        89.600000000000009        2.5932997421530448     
   2.4000000000000004        90.400000000000006        2.5917409182045912     
   2.4000000000000004        91.200000000000003        2.5916534396166075     
   2.4000000000000004        92.000000000000000        2.5894316254262066     
   2.4000000000000004        92.800000000000011        2.5888632921507320     
   2.4000000000000004        93.600000000000009        2.5897500075865505     
   2.4000000000000004        94.400000000000006        2.5902079109114209     
   2.4000000000000004        95.200000000000003        2.5918626423771611     
   2.4000000000000004        96.000000000000000        2.5924546372190584     
   2.4000000000000004        96.800000000000011        2.5931567706090037     
   2.4000000000000004        97.600000000000009        2.5941947337265536     
   2.4000000000000004        98.400000000000006        2.5949630625366171     
   2.4000000000000004        99.200000000000003        2.5963471870424635     
   2.4000000000000004        100.00000000000000        2.5972335081834710     
   2.4000000000000004        100.80000000000001        2.5981024002206663     
   2.4000000000000004        101.60000000000001        2.5990218884273979     
   2.4000000000000004        102.40000000000001        2.5986982861676200     

   3.2000000000000002       0.80000000000000004        2.5995244499688539     
   3.2000000000000002        1.6000000000000001        2.6001156332185396     
   3.2000000000000002        2.4000000000000004        2.6010130756331722     
   3.2000000000000002        3.2000000000000002        2.6020833341854677     
   3.2000000000000002        4.0000000000000000        2.6026324857617151     
   3.2000000000000002        4.8000000000000007        2.6040838236124753     
   3.2000000000000002        5.6000000000000005        2.6030546436170789     
   3.2000000000000002        6.4000000000000004        2.6029914660178912     
   3.2000000000000002        7.2000000000000002        2.6027725411948830     
   3.2000000000000002        8.0000000000000000        2.6025086623334346     
   3.2000000000000002        8.8000000000000007        2.6015413297824290     
   3.2000000000000002        9.6000000000000014        2.6010566774044639     
   3.2000000000000002        10.400000000000000        2.5996637601223607     
   3.2000000000000002        11.200000000000001        2.5983960333671750     
   3.2000000000000002        12.000000000000000        2.5970010021333523     
   3.2000000000000002        12.800000000000001        2.5955423136568991     
   3.2000000000000002        13.600000000000001        2.5947325317477468     
   3.2000000000000002        14.400000000000000        2.5950373592402771     
   3.2000000000000002        15.200000000000001        2.5921489935679061     
   3.2000000000000002        16.000000000000000        2.5929200549154912     
   3.2000000000000002        16.800000000000001        2.5919588402669267     
   3.2000000000000002        17.600000000000001        2.5915266910364361     
   3.2000000000000002        18.400000000000002        2.5916554629152198     
   3.2000000000000002        19.200000000000003        2.5920883707592579     
   3.2000000000000002        20.000000000000000        2.5919675998812628     
   3.2000000000000002        20.800000000000001        2.5929556227645780     
   3.2000000000000002        21.600000000000001        2.5944747818479486     
   3.2000000000000002        22.400000000000002        2.5947291156037027     
   3.2000000000000002        23.200000000000003        2.5954011111480173     
   3.2000000000000002        24.000000000000000        2.5962390587045037     
   3.2000000000000002        24.800000000000001        2.5963891793867075     
   3.2000000000000002        25.600000000000001        2.5966911912202479     
   3.2000000000000002        26.400000000000002        2.5986870191798062     
   3.2000000000000002        27.200000000000003        2.5981820510864453     
   3.2000000000000002        28.000000000000000        2.5978701614880237     
   3.2000000000000002        28.800000000000001        2.5968767910350419     
   3.2000000000000002        29.600000000000001        2.5986414787696361     
   3.2000000000000002        30.400000000000002        2.5976532100537426     
   3.2000000000000002        31.200000000000003        2.5969887614039417     
   3.2000000000000002        32.000000000000000        2.5960062335105754     
   3.2000000000000002        32.800000000000004        2.5940478261607200     
   3.2000000000000002        33.600000000000001        2.5947370533959102     
   3.2000000000000002        34.399999999999999        2.5938363043935033     
   3.2000000000000002        35.200000000000003        2.5938338266961467     
   3.2000000000000002        36.000000000000000        2.5919287260758979     
   3.2000000000000002        36.800000000000004        2.5919563970420758     
   3.2000000000000002        37.600000000000001        2.5923219279301351     
   3.2000000000000002        38.400000000000006        2.5922357235234843     
   3.2000000000000002        39.200000000000003        2.5933508045532614     
   3.2000000000000002        40.000000000000000        2.5947866131332953     
   3.2000000000000002        40.800000000000004        2.5975587348731883     
   3.2000000000000002        41.600000000000001        2.6029514736101382     
   3.2000000000000002        42.400000000000006        2.6042726335096198     
   3.2000000000000002        43.200000000000003        2.6084744887194158     
   3.2000000000000002        44.000000000000000        2.6133232027819591     
   3.2000000000000002        44.800000000000004        2.6190711257312924     
   3.2000000000000002        45.600000000000001        2.6245129419721516     
   3.2000000000000002        46.400000000000006        2.6296953242575687     
   3.2000000000000002        47.200000000000003        2.6361045955401270     
   3.2000000000000002        48.000000000000000        2.6407413665129083     
   3.2000000000000002        48.800000000000004        2.6452846934600993     
   3.2000000000000002        49.600000000000001        2.6486834920682738     
   3.2000000000000002        50.400000000000006        2.6503306258458537     
   3.2000000000000002        51.200000000000003        2.6505761260278637     
   3.2000000000000002        52.000000000000000        2.6520420016761430     
   3.2000000000000002        52.800000000000004        2.6484176756440010     
   3.2000000000000002        53.600000000000001        2.6455054186940212     
   3.2000000000000002        54.400000000000006        2.6425866717684627     
   3.2000000000000002        55.200000000000003        2.6381820038959050     
   3.2000000000000002        56.000000000000000        2.6323886770169471     
   3.2000000000000002        56.800000000000004        2.6278204258640399     
   3.2000000000000002        57.600000000000001        2.6228575278163127     
   3.2000000000000002        58.400000000000006        2.6178098212483674     
   3.2000000000000002        59.200000000000003        2.6122922460205498     
   3.2000000000000002        60.000000000000000        2.6075624788396641     
   3.2000000000000002        60.800000000000004        2.6041782222569743     
   3.2000000000000002        61.600000000000001        2.6008173499322109     
   3.2000000000000002        62.400000000000006        2.5981571303132034     
   3.2000000000000002        63.200000000000003        2.5960708207115428     
   3.2000000000000002        64.000000000000000        2.5944156869449064     
   3.2000000000000002        64.799999999999997        2.5936649930016515     
   3.2000000000000002        65.600000000000009        2.5920841639721890     
   3.2000000000000002        66.400000000000006        2.5921575067597931     
   3.2000000000000002        67.200000000000003        2.5914255869080782     
   3.2000000000000002        68.000000000000000        2.5909652081356342     
   3.2000000000000002        68.799999999999997        2.5944079307930532     
   3.2000000000000002        69.600000000000009        2.5962136816735826     
   3.2000000000000002        70.400000000000006        2.5980249781804883     
   3.2000000000000002        71.200000000000003        2.6009833522572077     
   3.2000000000000002        72.000000000000000        2.6040400767542868     
   3.2000000000000002        72.799999999999997        2.6074568255659343     
   3.2000000000000002        73.600000000000009        2.6121061732186268     
   3.2000000000000002        74.400000000000006        2.6164278327864516     
   3.2000000000000002        75.200000000000003        2.6210504122606233     
   3.2000000000000002        76.000000000000000        2.6254981949655889     
   3.2000000000000002        76.800000000000011        2.6293360318558370     
   3.2000000000000002        77.600000000000009        2.6329576207186665     
   3.2000000000000002        78.400000000000006        2.6350225972360621     
   3.2000000000000002        79.200000000000003        2.6365607878111357     
   3.2000000000000002        80.000000000000000        2.6370547674399472     
   3.2000000000000002        80.800000000000011        2.6367990058351043     
   3.2000000000000002        81.600000000000009        2.6340812943416725     
   3.2000000000000002        82.400000000000006        2.6321842161050477     
   3.2000000000000002        83.200000000000003        2.6287013767081233     
   3.2000000000000002        84.000000000000000        2.6245069567939976     
   3.2000000000000002        84.800000000000011        2.6201945945663909     
   3.2000000000000002        85.600000000000009        2.6149659774154075     
   3.2000000000000002        86.400000000000006        2.6100231863690788     
   3.2000000000000002        87.200000000000003        2.6060795111465249     
   3.2000000000000002        88.000000000000000        2.6016282763728245     
   3.2000000000000002        88.800000000000011        2.5965535876812482     
   3.2000000000000002        89.600000000000009        2.5945912210449409     
   3.2000000000000002        90.400000000000006        2.5923875640433076     
   3.2000000000000002        91.200000000000003        2.5893264551804336     
   3.2000000000000002        92.000000000000000        2.5886314812457050     
   3.2000000000000002        92.800000000000011        2.5881079946792158     
   3.2000000000000002        93.600000000000009        2.5918820737481303     
   3.2000000000000002        94.400000000000006        2.5875148593377868     
   3.2000000000000002        95.200000000000003        2.5900144900972899     
   3.2000000000000002        96.000000000000000        2.5904268093400455     
   3.2000000000000002        96.800000000000011        2.5912269655751525     
   3.2000000000000002        97.600000000000009        2.5918764718195284     
   3.2000000000000002        98.400000000000006        2.5937830636323445     
   3.2000000000000002        99.200000000000003        2.5947471389773997     
   3.2000000000000002        100.00000000000000        2.5961420926792318     
   3.2000000000000002        100.80000000000001        2.5968830933650318     
   3.2000000000000002        101.60000000000001        2.5983234166306333     
   3.2000000000000002        102.40000000000001        2.5986429074307584     

   4.0000000000000000       0.80000000000000004        2.5993849300580427     
   4.0000000000000000        1.6000000000000001        2.6003454377717587     
   4.0000000000000000        2.4000000000000004        2.6009387327919153     
   4.0000000000000000        3.2000000000000002        2.6020024826967774     
   4.0000000000000000        4.0000000000000000        2.6021666435304942     
   4.0000000000000000        4.8000000000000007        2.6030605440877390     
   4.0000000000000000        5.6000000000000005        2.6032137845466887     
   4.0000000000000000        6.4000000000000004        2.6034705958913547     
   4.0000000000000000        7.2000000000000002        2.6031570996367432     
   4.0000000000000000        8.0000000000000000        2.6018440163342342     
   4.0000000000000000        8.8000000000000007        2.6027828835938913     
   4.0000000000000000        9.6000000000000014        2.6012765630457984     
   4.0000000000000000        10.400000000000000        2.5999556439126321     
   4.0000000000000000        11.200000000000001        2.5986688483154383     
   4.0000000000000000        12.000000000000000        2.5967380733925736     
   4.0000000000000000        12.800000000000001        2.5956585491948951     
   4.0000000000000000        13.600000000000001        2.5941960635872219     
   4.0000000000000000        14.400000000000000        2.5918717658554171     
   4.0000000000000000        15.200000000000001        2.5912542803180703     
   4.0000000000000000        16.000000000000000        2.5900614651504230     
   4.0000000000000000        16.800000000000001        2.5894579459628848     
   4.0000000000000000        17.600000000000001        2.5864816696543138     
   4.0000000000000000        18.400000000000002        2.5867289666042361     
   4.0000000000000000        19.200000000000003        2.5873048596373898     
   4.0000000000000000        20.000000000000000        2.5872264084664431     
   4.0000000000000000        20.800000000000001        2.5875842422103683     
   4.0000000000000000        21.600000000000001        2.5881103506995395     
   4.0000000000000000        22.400000000000002        2.5892070268043281     
   4.0000000000000000        23.200000000000003        2.5902520978889623     
   4.0000000000000000        24.000000000000000        2.5909796322355283     
   4.0000000000000000        24.800000000000001        2.5917528627778594     
   4.0000000000000000        25.600000000000001        2.5928609617513283     
   4.0000000000000000        26.400000000000002        2.5939492459771749     
   4.0000000000000000        27.200000000000003        2.5944142398771537     
   4.0000000000000000        28.000000000000000        2.5937247278860824     
   4.0000000000000000        28.800000000000001        2.5950224431542068     
   4.0000000000000000        29.600000000000001        2.5955936531812580     
   4.0000000000000000        30.400000000000002        2.5962447239731694     
   4.0000000000000000        31.200000000000003        2.5960707527632119     
   4.0000000000000000        32.000000000000000        2.5965186375915974     
   4.0000000000000000        32.800000000000004        2.5956153395587851     
   4.0000000000000000        33.600000000000001        2.5947337308070306     
   4.0000000000000000        34.399999999999999        2.5951765688634492     
   4.0000000000000000        35.200000000000003        2.5932419589857258     
   4.0000000000000000        36.000000000000000        2.5928451900755118     
   4.0000000000000000        36.800000000000004        2.5930991894321256     
   4.0000000000000000        37.600000000000001        2.5932238557205460     
   4.0000000000000000        38.400000000000006        2.5938969308165341     
   4.0000000000000000        39.200000000000003        2.5947176772928788     
   4.0000000000000000        40.000000000000000        2.5968390127288110     
   4.0000000000000000        40.800000000000004        2.5993774352853229     
   4.0000000000000000        41.600000000000001        2.6026176441148117     
   4.0000000000000000        42.400000000000006        2.6067082301821873     
   4.0000000000000000        43.200000000000003        2.6137842548528445     
   4.0000000000000000        44.000000000000000        2.6198797028117884     
   4.0000000000000000        44.800000000000004        2.6263905391232081     
   4.0000000000000000        45.600000000000001        2.6350095019629505     
   4.0000000000000000        46.400000000000006        2.6399226946502510     
   4.0000000000000000        47.200000000000003        2.6464567650590292     
   4.0000000000000000        48.000000000000000        2.6530283184211410     
   4.0000000000000000        48.800000000000004        2.6574951417783179     
   4.0000000000000000        49.600000000000001        2.6623250053421459     
   4.0000000000000000        50.400000000000006        2.6637653719075218     
   4.0000000000000000        51.200000000000003        2.6649063515865183     
   4.0000000000000000        52.000000000000000        2.6639377866430412     
   4.0000000000000000        52.800000000000004        2.6619221785369964     
   4.0000000000000000        53.600000000000001        2.6580258192416633     
   4.0000000000000000        54.400000000000006        2.6539799583668953     
   4.0000000000000000        55.200000000000003        2.6493666824863231     
   4.0000000000000000        56.000000000000000        2.6420052103573006     
   4.0000000000000000        56.800000000000004        2.6349538660260903     
   4.0000000000000000        57.600000000000001        2.6285654987268838     
   4.0000000000000000        58.400000000000006        2.6240208137230026     
   4.0000000000000000        59.200000000000003        2.6171893600853955     
   4.0000000000000000        60.000000000000000        2.6116778716958424     
   4.0000000000000000        60.800000000000004        2.6066182084755392     
   4.0000000000000000        61.600000000000001        2.6036503844697179     
   4.0000000000000000        62.400000000000006        2.5986100713349045     
   4.0000000000000000        63.200000000000003        2.5956683129079385     
   4.0000000000000000        64.000000000000000        2.5941332127801124     
   4.0000000000000000        64.799999999999997        2.5925355467737883     
   4.0000000000000000        65.600000000000009        2.5922158200722589     
   4.0000000000000000        66.400000000000006        2.5920638944923331     
   4.0000000000000000        67.200000000000003        2.5930549803322980     
   4.0000000000000000        68.000000000000000        2.5943084782740691     
   4.0000000000000000        68.799999999999997        2.5957685365859100     
   4.0000000000000000        69.600000000000009        2.5981203488420483     
   4.0000000000000000        70.400000000000006        2.6015216446415246     
   4.0000000000000000        71.200000000000003        2.6058894254109966     
   4.0000000000000000        72.000000000000000        2.6104337849755872     
   4.0000000000000000        72.799999999999997        2.6151689016522432     
   4.0000000000000000        73.600000000000009        2.6203264014836694     
   4.0000000000000000        74.400000000000006        2.6256418992982637     
   4.0000000000000000        75.200000000000003        2.6311704201814168     
   4.0000000000000000        76.000000000000000        2.6360303518588721     
   4.0000000000000000        76.800000000000011        2.6419011727529740     
   4.0000000000000000        77.600000000000009        2.6454527147720266     
   4.0000000000000000        78.400000000000006        2.6482284496757851     
   4.0000000000000000        79.200000000000003        2.6502980974357815     
   4.0000000000000000        80.000000000000000        2.6504706519649348     
   4.0000000000000000        80.800000000000011        2.6488641264721529     
   4.0000000000000000        81.600000000000009        2.6471528499584749     
   4.0000000000000000        82.400000000000006        2.6434319868769065     
   4.0000000000000000        83.200000000000003        2.6375678240708322     
   4.0000000000000000        84.000000000000000        2.6333617584409814     
   4.0000000000000000        84.800000000000011        2.6284657792218278     
   4.0000000000000000        85.600000000000009        2.6219072736886391     
   4.0000000000000000        86.400000000000006        2.6153698835812258     
   4.0000000000000000        87.200000000000003        2.6095351468566563     
   4.0000000000000000        88.000000000000000        2.6050728037561783     
   4.0000000000000000        88.800000000000011        2.5997190295298145     
   4.0000000000000000        89.600000000000009        2.5957736467778929     
   4.0000000000000000        90.400000000000006        2.5923897960049636     
   4.0000000000000000        91.200000000000003        2.5896042173263711     
   4.0000000000000000        92.000000000000000        2.5886529265157336     
   4.0000000000000000        92.800000000000011        2.5877091145850306     
   4.0000000000000000        93.600000000000009        2.5859325277956744     
   4.0000000000000000        94.400000000000006        2.5876263044661565     
   4.0000000000000000        95.200000000000003        2.5886618270940551     
   4.0000000000000000        96.000000000000000        2.5910172421462083     
   4.0000000000000000        96.800000000000011        2.5899275394725292     
   4.0000000000000000        97.600000000000009        2.5910908662923777     
   4.0000000000000000        98.400000000000006        2.5924628712447277     
   4.0000000000000000        99.200000000000003        2.5934567102426045     
   4.0000000000000000        100.00000000000000        2.5956210762561285     
   4.0000000000000000        100.80000000000001        2.5964302227213101     
   4.0000000000000000        101.60000000000001        2.5971786045534975     
   4.0000000000000000        102.40000000000001        2.5982207084664162     

   4.8000000000000007       0.80000000000000004        2.5988250190085909     
   4.8000000000000007        1.6000000000000001        2.5996950815402684     
   4.8000000000000007        2.4000000000000004        2.6007434511881464     
   4.8000000000000007        3.2000000000000002        2.6021523386741423     
   4.8000000000000007        4.0000000000000000        2.6027781413734679     
   4.8000000000000007        4.8000000000000007        2.6026922961961354     
   4.8000000000000007        5.6000000000000005        2.6037507789324890     
   4.8000000000000007        6.4000000000000004        2.6044522615469385     
   4.8000000000000007        7.2000000000000002        2.6036586481694295     
   4.8000000000000007        8.0000000000000000        2.6033804722464695     
   4.8000000000000007        8.8000000000000007        2.6025985412420680     
   4.8000000000000007        9.6000000000000014        2.6013389842791614     
   4.8000000000000007        10.400000000000000        2.6010364965724886     
   4.8000000000000007        11.200000000000001        2.5979187353915711     
   4.8000000000000007        12.000000000000000        2.5967071019859174     
   4.8000000000000007        12.800000000000001        2.5947701862492356     
   4.8000000000000007        13.600000000000001        2.5926123237825807     
   4.8000000000000007        14.400000000000000        2.5909163497805467     
   4.8000000000000007        15.200000000000001        2.5890691349227302     
   4.8000000000000007        16.000000000000000        2.5872455491031081     
   4.8000000000000007        16.800000000000001        2.5856522976435752     
   4.8000000000000007        17.600000000000001        2.5837882324059041     
   4.8000000000000007        18.400000000000002        2.5835719272810334     
   4.8000000000000007        19.200000000000003        2.5820112217276443     
   4.8000000000000007        20.000000000000000        2.5826100039106561     
   4.8000000000000007        20.800000000000001        2.5830159723019794     
   4.8000000000000007        21.600000000000001        2.5832995498088969     
   4.8000000000000007        22.400000000000002        2.5808377518673664     
   4.8000000000000007        23.200000000000003        2.5841311338300925     
   4.8000000000000007        24.000000000000000        2.5859554410029379     
   4.8000000000000007        24.800000000000001        2.5864427228669582     
   4.8000000000000007        25.600000000000001        2.5899816024091677     
   4.8000000000000007        26.400000000000002        2.5894781676715155     
   4.8000000000000007        27.200000000000003        2.5908174851465469     
   4.8000000000000007        28.000000000000000        2.5913706193200063     
   4.8000000000000007        28.800000000000001        2.5927474149395433     
   4.8000000000000007        29.600000000000001        2.5939503928848668     
   4.8000000000000007        30.400000000000002        2.5946465120163373     
   4.8000000000000007        31.200000000000003        2.5948703206001058     
   4.8000000000000007        32.000000000000000        2.5950454006101498     
   4.8000000000000007        32.800000000000004        2.5954617629628003     
   4.8000000000000007        33.600000000000001        2.5952502937816466     
   4.8000000000000007        34.399999999999999        2.5943797626797473     
   4.8000000000000007        35.200000000000003        2.5943383451424467     
   4.8000000000000007        36.000000000000000        2.5934490539964110     
   4.8000000000000007        36.800000000000004        2.5938018002924439     
   4.8000000000000007        37.600000000000001        2.5947830433876917     
   4.8000000000000007        38.400000000000006        2.5922139795070080     
   4.8000000000000007        39.200000000000003        2.5971470392263432     
   4.8000000000000007        40.000000000000000        2.6000672471758839     
   4.8000000000000007        40.800000000000004        2.6028994194725783     
   4.8000000000000007        41.600000000000001        2.6075517044016445     
   4.8000000000000007        42.400000000000006        2.6131295862194013     
   4.8000000000000007        43.200000000000003        2.6195754384941732     
   4.8000000000000007        44.000000000000000        2.6266761244921217     
   4.8000000000000007        44.800000000000004        2.6341764302535911     
   4.8000000000000007        45.600000000000001        2.6420482002143473     
   4.8000000000000007        46.400000000000006        2.6504304523635640     
   4.8000000000000007        47.200000000000003        2.6583922855399771     
   4.8000000000000007        48.000000000000000        2.6653549641566023     
   4.8000000000000007        48.800000000000004        2.6711920215031033     
   4.8000000000000007        49.600000000000001        2.6756421264368946     
   4.8000000000000007        50.400000000000006        2.6781698923449362     
   4.8000000000000007        51.200000000000003        2.6786733064533026     
   4.8000000000000007        52.000000000000000        2.6783145984142500     
   4.8000000000000007        52.800000000000004        2.6767498365305751     
   4.8000000000000007        53.600000000000001        2.6724078433298741     
   4.8000000000000007        54.400000000000006        2.6668851604790946     
   4.8000000000000007        55.200000000000003        2.6597728772228741     
   4.8000000000000007        56.000000000000000        2.6529758949178284     
   4.8000000000000007        56.800000000000004        2.6448737563665508     
   4.8000000000000007        57.600000000000001        2.6366469373091714     
   4.8000000000000007        58.400000000000006        2.6293767528475764     
   4.8000000000000007        59.200000000000003        2.6228038468047812     
   4.8000000000000007        60.000000000000000        2.6146365238266949     
   4.8000000000000007        60.800000000000004        2.6091312652914320     
   4.8000000000000007        61.600000000000001        2.6038522980416006     
   4.8000000000000007        62.400000000000006        2.5988988436971399     
   4.8000000000000007        63.200000000000003        2.5956487074411432     
   4.8000000000000007        64.000000000000000        2.5939731152469956     
   4.8000000000000007        64.799999999999997        2.5916104671162588     
   4.8000000000000007        65.600000000000009        2.5914720442247283     
   4.8000000000000007        66.400000000000006        2.5900383682969688     
   4.8000000000000007        67.200000000000003        2.5913822788894194     
   4.8000000000000007        68.000000000000000        2.5945959827897411     
   4.8000000000000007        68.799999999999997        2.5968991121543668     
   4.8000000000000007        69.600000000000009        2.6003794683585801     
   4.8000000000000007        70.400000000000006        2.6050376826688093     
   4.8000000000000007        71.200000000000003        2.6109571757812500     
   4.8000000000000007        72.000000000000000        2.6154826886864622     
   4.8000000000000007        72.799999999999997        2.6226977849478939     
   4.8000000000000007        73.600000000000009        2.6289666681361887     
   4.8000000000000007        74.400000000000006        2.6347000746644800     
   4.8000000000000007        75.200000000000003        2.6416876445591937     
   4.8000000000000007        76.000000000000000        2.6487225716863025     
   4.8000000000000007        76.800000000000011        2.6546198613760188     
   4.8000000000000007        77.600000000000009        2.6591082925326983     
   4.8000000000000007        78.400000000000006        2.6621684853421828     
   4.8000000000000007        79.200000000000003        2.6639664426889862     
   4.8000000000000007        80.000000000000000        2.6647389561933994     
   4.8000000000000007        80.800000000000011        2.6633635472904325     
   4.8000000000000007        81.600000000000009        2.6606284647051996     
   4.8000000000000007        82.400000000000006        2.6558196743655307     
   4.8000000000000007        83.200000000000003        2.6496268193971821     
   4.8000000000000007        84.000000000000000        2.6435390706504780     
   4.8000000000000007        84.800000000000011        2.6368778644598758     
   4.8000000000000007        85.600000000000009        2.6301280041706461     
   4.8000000000000007        86.400000000000006        2.6220347364636236     
   4.8000000000000007        87.200000000000003        2.6147357377679774     
   4.8000000000000007        88.000000000000000        2.6076526590992426     
   4.8000000000000007        88.800000000000011        2.6024322437529448     
   4.8000000000000007        89.600000000000009        2.5975670820301415     
   4.8000000000000007        90.400000000000006        2.5938087597483794     
   4.8000000000000007        91.200000000000003        2.5908450860788430     
   4.8000000000000007        92.000000000000000        2.5887041703327149     
   4.8000000000000007        92.800000000000011        2.5869587653162580     
   4.8000000000000007        93.600000000000009        2.5863852174860917     
   4.8000000000000007        94.400000000000006        2.5872366297513785     
   4.8000000000000007        95.200000000000003        2.5872550169660329     
   4.8000000000000007        96.000000000000000        2.5889536326776321     
   4.8000000000000007        96.800000000000011        2.5889514969261818     
   4.8000000000000007        97.600000000000009        2.5903753659156590     
   4.8000000000000007        98.400000000000006        2.5915690480136524     
   4.8000000000000007        99.200000000000003        2.5930478470723894     
   4.8000000000000007        100.00000000000000        2.5941166360562935     
   4.8000000000000007        100.80000000000001        2.5954118596068492     
   4.8000000000000007        101.60000000000001        2.5967833176104564     
   4.8000000000000007        102.40000000000001        2.5976514283526577     

   5.6000000000000005       0.80000000000000004        2.5976467790700499     
   5.6000000000000005        1.6000000000000001        2.5986028909483769     
   5.6000000000000005        2.4000000000000004        2.5998347220317157     
   5.6000000000000005        3.2000000000000002        2.6013083778118760     
   5.6000000000000005        4.0000000000000000        2.6026324779817198     
   5.6000000000000005        4.8000000000000007        2.6029550106388251     
   5.6000000000000005        5.6000000000000005        2.6034008509187094     
   5.6000000000000005        6.4000000000000004        2.6035167100074812     
   5.6000000000000005        7.2000000000000002        2.6033718872568308     
   5.6000000000000005        8.0000000000000000        2.6029595634130254     
   5.6000000000000005        8.8000000000000007        2.6025283687524716     
   5.6000000000000005        9.6000000000000014        2.6013731495961965     
   5.6000000000000005        10.400000000000000        2.5994600116743447     
   5.6000000000000005        11.200000000000001        2.5980199380239957     
   5.6000000000000005        12.000000000000000        2.5958772324575201     
   5.6000000000000005        12.800000000000001        2.5930839488327062     
   5.6000000000000005        13.600000000000001        2.5917881370926779     
   5.6000000000000005        14.400000000000000        2.5883223613763282     
   5.6000000000000005        15.200000000000001        2.5868639821389867     
   5.6000000000000005        16.000000000000000        2.5843101307317649     
   5.6000000000000005        16.800000000000001        2.5826779839478982     
   5.6000000000000005        17.600000000000001        2.5798722303588240     
   5.6000000000000005        18.400000000000002        2.5785038639272351     
   5.6000000000000005        19.200000000000003        2.5780048107076246     
   5.6000000000000005        20.000000000000000        2.5775394747242992     
   5.6000000000000005        20.800000000000001        2.5775739965144382     
   5.6000000000000005        21.600000000000001        2.5775382374709381     
   5.6000000000000005        22.400000000000002        2.5782708690191374     
   5.6000000000000005        23.200000000000003        2.5793722864098712     
   5.6000000000000005        24.000000000000000        2.5798662438142785     
   5.6000000000000005        24.800000000000001        2.5818246598023413     
   5.6000000000000005        25.600000000000001        2.5833405701972532     
   5.6000000000000005        26.400000000000002        2.5855182763917099     
   5.6000000000000005        27.200000000000003        2.5874203649744447     
   5.6000000000000005        28.000000000000000        2.5888813564403517     
   5.6000000000000005        28.800000000000001        2.5899881529610314     
   5.6000000000000005        29.600000000000001        2.5918359126538584     
   5.6000000000000005        30.400000000000002        2.5944710776677948     
   5.6000000000000005        31.200000000000003        2.5937725235940516     
   5.6000000000000005        32.000000000000000        2.5953451185820224     
   5.6000000000000005        32.800000000000004        2.5930622281029874     
   5.6000000000000005        33.600000000000001        2.5955537817590559     
   5.6000000000000005        34.399999999999999        2.5945006539705910     
   5.6000000000000005        35.200000000000003        2.5950706492492670     
   5.6000000000000005        36.000000000000000        2.5938589860734416     
   5.6000000000000005        36.800000000000004        2.5944110316964966     
   5.6000000000000005        37.600000000000001        2.5954129456627797     
   5.6000000000000005        38.400000000000006        2.5961413983800421     
   5.6000000000000005        39.200000000000003        2.5989578860498814     
   5.6000000000000005        40.000000000000000        2.6018877946613554     
   5.6000000000000005        40.800000000000004        2.6061777111192344     
   5.6000000000000005        41.600000000000001        2.6116828732285193     
   5.6000000000000005        42.400000000000006        2.6173570491391223     
   5.6000000000000005        43.200000000000003        2.6252481025763754     
   5.6000000000000005        44.000000000000000        2.6336178626635256     
   5.6000000000000005        44.800000000000004        2.6425198378291426     
   5.6000000000000005        45.600000000000001        2.6515017665761400     
   5.6000000000000005        46.400000000000006        2.6613185701305633     
   5.6000000000000005        47.200000000000003        2.6701999749918119     
   5.6000000000000005        48.000000000000000        2.6775084983534998     
   5.6000000000000005        48.800000000000004        2.6849630000751041     
   5.6000000000000005        49.600000000000001        2.6898096650018783     
   5.6000000000000005        50.400000000000006        2.6942792067117294     
   5.6000000000000005        51.200000000000003        2.6942913166738123     
   5.6000000000000005        52.000000000000000        2.6935167784581209     
   5.6000000000000005        52.800000000000004        2.6909712217979358     
   5.6000000000000005        53.600000000000001        2.6864792090128256     
   5.6000000000000005        54.400000000000006        2.6807550279455632     
   5.6000000000000005        55.200000000000003        2.6724238658332315     
   5.6000000000000005        56.000000000000000        2.6639722448980323     
   5.6000000000000005        56.800000000000004        2.6551148380613903     
   5.6000000000000005        57.600000000000001        2.6452446779655037     
   5.6000000000000005        58.400000000000006        2.6366082640325108     
   5.6000000000000005        59.200000000000003        2.6265714722671341     
   5.6000000000000005        60.000000000000000        2.6188883869651640     
   5.6000000000000005        60.800000000000004        2.6121343759164533     
   5.6000000000000005        61.600000000000001        2.6036138243726121     
   5.6000000000000005        62.400000000000006        2.6006772162031782     
   5.6000000000000005        63.200000000000003        2.5966938700283340     
   5.6000000000000005        64.000000000000000        2.5938843458075014     
   5.6000000000000005        64.799999999999997        2.5920192545450425     
   5.6000000000000005        65.600000000000009        2.5922130012445050     
   5.6000000000000005        66.400000000000006        2.5911710426655281     
   5.6000000000000005        67.200000000000003        2.5924974791037694     
   5.6000000000000005        68.000000000000000        2.5949787682250247     
   5.6000000000000005        68.799999999999997        2.5984713661773964     
   5.6000000000000005        69.600000000000009        2.6028030716611830     
   5.6000000000000005        70.400000000000006        2.6086597120344952     
   5.6000000000000005        71.200000000000003        2.6132023593790219     
   5.6000000000000005        72.000000000000000        2.6226529156815435     
   5.6000000000000005        72.799999999999997        2.6295711652281186     
   5.6000000000000005        73.600000000000009        2.6371166003331248     
   5.6000000000000005        74.400000000000006        2.6453733577757892     
   5.6000000000000005        75.200000000000003        2.6544928694412104     
   5.6000000000000005        76.000000000000000        2.6606182763876665     
   5.6000000000000005        76.800000000000011        2.6672140942682625     
   5.6000000000000005        77.600000000000009        2.6747476480557810     
   5.6000000000000005        78.400000000000006        2.6768351280901186     
   5.6000000000000005        79.200000000000003        2.6780444813483992     
   5.6000000000000005        80.000000000000000        2.6780339080960314     
   5.6000000000000005        80.800000000000011        2.6767684625294739     
   5.6000000000000005        81.600000000000009        2.6740974489403091     
   5.6000000000000005        82.400000000000006        2.6680559249326898     
   5.6000000000000005        83.200000000000003        2.6620365729434550     
   5.6000000000000005        84.000000000000000        2.6546314739250034     
   5.6000000000000005        84.800000000000011        2.6463745907328580     
   5.6000000000000005        85.600000000000009        2.6370976264451613     
   5.6000000000000005        86.400000000000006        2.6296116541723409     
   5.6000000000000005        87.200000000000003        2.6205255471312112     
   5.6000000000000005        88.000000000000000        2.6134790503043139     
   5.6000000000000005        88.800000000000011        2.6068620562195837     
   5.6000000000000005        89.600000000000009        2.6010121644078033     
   5.6000000000000005        90.400000000000006        2.5962596128150595     
   5.6000000000000005        91.200000000000003        2.5921207641041577     
   5.6000000000000005        92.000000000000000        2.5894159697537229     
   5.6000000000000005        92.800000000000011        2.5875623350856691     
   5.6000000000000005        93.600000000000009        2.5870421616051851     
   5.6000000000000005        94.400000000000006        2.5866941832097021     
   5.6000000000000005        95.200000000000003        2.5864182712440038     
   5.6000000000000005        96.000000000000000        2.5878492783470737     
   5.6000000000000005        96.800000000000011        2.5880484033354012     
   5.6000000000000005        97.600000000000009        2.5897360861526009     
   5.6000000000000005        98.400000000000006        2.5907948783418999     
   5.6000000000000005        99.200000000000003        2.5913699502929988     
   5.6000000000000005        100.00000000000000        2.5936230336098660     
   5.6000000000000005        100.80000000000001        2.5941466750293265     
   5.6000000000000005        101.60000000000001        2.5946050981680484     
   5.6000000000000005        102.40000000000001        2.5959594266588955     

   6.4000000000000004       0.80000000000000004        2.5966115301425736     
   6.4000000000000004        1.6000000000000001        2.5988936468305832     
   6.4000000000000004        2.4000000000000004        2.6006543955244776     
   6.4000000000000004        3.2000000000000002        2.6007141281815351     
   6.4000000000000004        4.0000000000000000        2.6021760850954623     
   6.4000000000000004        4.8000000000000007        2.6027635829809523     
   6.4000000000000004        5.6000000000000005        2.6030060095579359     
   6.4000000000000004        6.4000000000000004        2.6032055590239329     
   6.4000000000000004        7.2000000000000002        2.6028180316520317     
   6.4000000000000004        8.0000000000000000        2.6033160909608202     
   6.4000000000000004        8.8000000000000007        2.6020492794167036     
   6.4000000000000004        9.6000000000000014        2.6008056416150991     
   6.4000000000000004        10.400000000000000        2.5989830689389115     
   6.4000000000000004        11.200000000000001        2.5970606886092100     
   6.4000000000000004        12.000000000000000        2.5943186989530131     
   6.4000000000000004        12.800000000000001        2.5917335683001230     
   6.4000000000000004        13.600000000000001        2.5891842017590254     
   6.4000000000000004        14.400000000000000        2.5868896807865727     
   6.4000000000000004        15.200000000000001        2.5830473217441257     
   6.4000000000000004        16.000000000000000        2.5811310506447693     
   6.4000000000000004        16.800000000000001        2.5798201810254984     
   6.4000000000000004        17.600000000000001        2.5768092033956069     
   6.4000000000000004        18.400000000000002        2.5751121245954058     
   6.4000000000000004        19.200000000000003        2.5731110554863230     
   6.4000000000000004        20.000000000000000        2.5721629869156808     
   6.4000000000000004        20.800000000000001        2.5709317233988043     
   6.4000000000000004        21.600000000000001        2.5720397273821702     
   6.4000000000000004        22.400000000000002        2.5755596800785647     
   6.4000000000000004        23.200000000000003        2.5740202060746156     
   6.4000000000000004        24.000000000000000        2.5754372374412835     
   6.4000000000000004        24.800000000000001        2.5773219200449899     
   6.4000000000000004        25.600000000000001        2.5790152696615438     
   6.4000000000000004        26.400000000000002        2.5819531187014615     
   6.4000000000000004        27.200000000000003        2.5831656034202459     
   6.4000000000000004        28.000000000000000        2.5863972168672200     
   6.4000000000000004        28.800000000000001        2.5898052950747066     
   6.4000000000000004        29.600000000000001        2.5902785067014116     
   6.4000000000000004        30.400000000000002        2.5922152419193729     
   6.4000000000000004        31.200000000000003        2.5932162915722281     
   6.4000000000000004        32.000000000000000        2.5942725617438569     
   6.4000000000000004        32.800000000000004        2.5942047818289575     
   6.4000000000000004        33.600000000000001        2.5958624950458296     
   6.4000000000000004        34.399999999999999        2.5952373429337805     
   6.4000000000000004        35.200000000000003        2.5947455703005287     
   6.4000000000000004        36.000000000000000        2.5943842384871960     
   6.4000000000000004        36.800000000000004        2.5952938020859682     
   6.4000000000000004        37.600000000000001        2.5962110333425801     
   6.4000000000000004        38.400000000000006        2.5989660513582433     
   6.4000000000000004        39.200000000000003        2.6009968640339642     
   6.4000000000000004        40.000000000000000        2.6041707892404631     
   6.4000000000000004        40.800000000000004        2.6080462919063456     
   6.4000000000000004        41.600000000000001        2.6141747291415940     
   6.4000000000000004        42.400000000000006        2.6224254515176373     
   6.4000000000000004        43.200000000000003        2.6311440718781012     
   6.4000000000000004        44.000000000000000        2.6407235302762535     
   6.4000000000000004        44.800000000000004        2.6508687831334989     
   6.4000000000000004        45.600000000000001        2.6614178004343194     
   6.4000000000000004        46.400000000000006        2.6721567997936408     
   6.4000000000000004        47.200000000000003        2.6815048389013332     
   6.4000000000000004        48.000000000000000        2.6906740591986344     
   6.4000000000000004        48.800000000000004        2.6987883201527216     
   6.4000000000000004        49.600000000000001        2.7038630614394932     
   6.4000000000000004        50.400000000000006        2.7085215038734090     
   6.4000000000000004        51.200000000000003        2.7089066231137062     
   6.4000000000000004        52.000000000000000        2.7080267747812456     
   6.4000000000000004        52.800000000000004        2.7053817637654838     
   6.4000000000000004        53.600000000000001        2.6992226265620891     
   6.4000000000000004        54.400000000000006        2.6931235553928259     
   6.4000000000000004        55.200000000000003        2.6844188638090882     
   6.4000000000000004        56.000000000000000        2.6749670038221125     
   6.4000000000000004        56.800000000000004        2.6644854178245816     
   6.4000000000000004        57.600000000000001        2.6535697399556604     
   6.4000000000000004        58.400000000000006        2.6427225369186709     
   6.4000000000000004        59.200000000000003        2.6337289222762319     
   6.4000000000000004        60.000000000000000        2.6230992170473981     
   6.4000000000000004        60.800000000000004        2.6150404344651101     
   6.4000000000000004        61.600000000000001        2.6087914824508793     
   6.4000000000000004        62.400000000000006        2.6018370088583569     
   6.4000000000000004        63.200000000000003        2.5972768256924255     
   6.4000000000000004        64.000000000000000        2.5937881478742399     
   6.4000000000000004        64.799999999999997        2.5917144096363232     
   6.4000000000000004        65.600000000000009        2.5920479217272621     
   6.4000000000000004        66.400000000000006        2.5909105410238737     
   6.4000000000000004        67.200000000000003        2.5930960149119269     
   6.4000000000000004        68.000000000000000        2.5958497121021935     
   6.4000000000000004        68.799999999999997        2.6002555474907152     
   6.4000000000000004        69.600000000000009        2.6054865331053469     
   6.4000000000000004        70.400000000000006        2.6120592872570207     
   6.4000000000000004        71.200000000000003        2.6212079269468544     
   6.4000000000000004        72.000000000000000        2.6281774954132890     
   6.4000000000000004        72.799999999999997        2.6373386542730270     
   6.4000000000000004        73.600000000000009        2.6462171851642231     
   6.4000000000000004        74.400000000000006        2.6552630529045240     
   6.4000000000000004        75.200000000000003        2.6638742248593470     
   6.4000000000000004        76.000000000000000        2.6728240552254161     
   6.4000000000000004        76.800000000000011        2.6798528516247972     
   6.4000000000000004        77.600000000000009        2.6860928141689215     
   6.4000000000000004        78.400000000000006        2.6895152142343317     
   6.4000000000000004        79.200000000000003        2.6918686773478235     
   6.4000000000000004        80.000000000000000        2.6914259415903068     
   6.4000000000000004        80.800000000000011        2.6904262247603019     
   6.4000000000000004        81.600000000000009        2.6867936503569041     
   6.4000000000000004        82.400000000000006        2.6815897034421114     
   6.4000000000000004        83.200000000000003        2.6743373116652425     
   6.4000000000000004        84.000000000000000        2.6660124873229942     
   6.4000000000000004        84.800000000000011        2.6570956782722424     
   6.4000000000000004        85.600000000000009        2.6467878586845899     
   6.4000000000000004        86.400000000000006        2.6374557047850473     
   6.4000000000000004        87.200000000000003        2.6285592958459745     
   6.4000000000000004        88.000000000000000        2.6201445124746310     
   6.4000000000000004        88.800000000000011        2.6126226727690183     
   6.4000000000000004        89.600000000000009        2.6059780472200855     
   6.4000000000000004        90.400000000000006        2.5996886748619521     
   6.4000000000000004        91.200000000000003        2.5952941540934020     
   6.4000000000000004        92.000000000000000        2.5914230365352648     
   6.4000000000000004        92.800000000000011        2.5891922267573211     
   6.4000000000000004        93.600000000000009        2.5888937568177419     
   6.4000000000000004        94.400000000000006        2.5865451668890476     
   6.4000000000000004        95.200000000000003        2.5876749428727344     
   6.4000000000000004        96.000000000000000        2.5878581470309707     
   6.4000000000000004        96.800000000000011        2.5889560676822003     
   6.4000000000000004        97.600000000000009        2.5894852100974970     
   6.4000000000000004        98.400000000000006        2.5903079723015612     
   6.4000000000000004        99.200000000000003        2.5918964520602676     
   6.4000000000000004        100.00000000000000        2.5928484689024676     
   6.4000000000000004        100.80000000000001        2.5938431895549887     
   6.4000000000000004        101.60000000000001        2.5943473406851871     
   6.4000000000000004        102.40000000000001        2.5940256725291198     

   7.2000000000000002       0.80000000000000004        2.5961069300767425     
   7.2000000000000002        1.6000000000000001        2.5978912693167930     
   7.2000000000000002        2.4000000000000004        2.5987221655892796     
   7.2000000000000002        3.2000000000000002        2.6000664904884077     
   7.2000000000000002        4.0000000000000000        2.6013227513637096     
   7.2000000000000002        4.8000000000000007        2.6017838205529915     
   7.2000000000000002        5.6000000000000005        2.6042639417213849     
   7.2000000000000002        6.4000000000000004        2.6027815210599070     
   7.2000000000000002        7.2000000000000002        2.6025808852690329     
   7.2000000000000002        8.0000000000000000        2.6021716039728986     
   7.2000000000000002        8.8000000000000007        2.6011261115080320     
   7.2000000000000002        9.6000000000000014        2.5995024450668138     
   7.2000000000000002        10.400000000000000        2.5975976367368001     
   7.2000000000000002        11.200000000000001        2.5953814933968520     
   7.2000000000000002        12.000000000000000        2.5929005129224438     
   7.2000000000000002        12.800000000000001        2.5924738044929283     
   7.2000000000000002        13.600000000000001        2.5865306688631824     
   7.2000000000000002        14.400000000000000        2.5840816296437037     
   7.2000000000000002        15.200000000000001        2.5806295186805284     
   7.2000000000000002        16.000000000000000        2.5769345618731760     
   7.2000000000000002        16.800000000000001        2.5745527719123755     
   7.2000000000000002        17.600000000000001        2.5721211817385581     
   7.2000000000000002        18.400000000000002        2.5709763087067703     
   7.2000000000000002        19.200000000000003        2.5685193134195918     
   7.2000000000000002        20.000000000000000        2.5671149725056641     
   7.2000000000000002        20.800000000000001        2.5664803726444472     
   7.2000000000000002        21.600000000000001        2.5671025269527359     
   7.2000000000000002        22.400000000000002        2.5676714304556918     
   7.2000000000000002        23.200000000000003        2.5690301196388816     
   7.2000000000000002        24.000000000000000        2.5698052246340124     
   7.2000000000000002        24.800000000000001        2.5725439070254579     
   7.2000000000000002        25.600000000000001        2.5754081441690246     
   7.2000000000000002        26.400000000000002        2.5783926458070763     
   7.2000000000000002        27.200000000000003        2.5813942407728532     
   7.2000000000000002        28.000000000000000        2.5841273192442324     
   7.2000000000000002        28.800000000000001        2.5857756311704168     
   7.2000000000000002        29.600000000000001        2.5890109019228733     
   7.2000000000000002        30.400000000000002        2.5903797360811680     
   7.2000000000000002        31.200000000000003        2.5931759885270971     
   7.2000000000000002        32.000000000000000        2.5938805276246990     
   7.2000000000000002        32.800000000000004        2.5948328718392499     
   7.2000000000000002        33.600000000000001        2.5958929828074138     
   7.2000000000000002        34.399999999999999        2.5954582442874630     
   7.2000000000000002        35.200000000000003        2.5954301053254731     
   7.2000000000000002        36.000000000000000        2.5956475898417106     
   7.2000000000000002        36.800000000000004        2.5974439137772789     
   7.2000000000000002        37.600000000000001        2.5971591292426401     
   7.2000000000000002        38.400000000000006        2.5993845298498477     
   7.2000000000000002        39.200000000000003        2.6024859286480795     
   7.2000000000000002        40.000000000000000        2.6065760559218409     
   7.2000000000000002        40.800000000000004        2.6116296653291942     
   7.2000000000000002        41.600000000000001        2.6186317851315253     
   7.2000000000000002        42.400000000000006        2.6270692461593455     
   7.2000000000000002        43.200000000000003        2.6368557545253331     
   7.2000000000000002        44.000000000000000        2.6475550343758969     
   7.2000000000000002        44.800000000000004        2.6588036965613764     
   7.2000000000000002        45.600000000000001        2.6707452470927744     
   7.2000000000000002        46.400000000000006        2.6820570704603366     
   7.2000000000000002        47.200000000000003        2.6960804215001537     
   7.2000000000000002        48.000000000000000        2.7030927372172799     
   7.2000000000000002        48.800000000000004        2.7120321335027175     
   7.2000000000000002        49.600000000000001        2.7185726103149070     
   7.2000000000000002        50.400000000000006        2.7224763214376835     
   7.2000000000000002        51.200000000000003        2.7233804724567436     
   7.2000000000000002        52.000000000000000        2.7221402480256369     
   7.2000000000000002        52.800000000000004        2.7192931603977013     
   7.2000000000000002        53.600000000000001        2.7132900513880198     
   7.2000000000000002        54.400000000000006        2.7059271994371374     
   7.2000000000000002        55.200000000000003        2.6955442635743214     
   7.2000000000000002        56.000000000000000        2.6851271215268686     
   7.2000000000000002        56.800000000000004        2.6731471473044817     
   7.2000000000000002        57.600000000000001        2.6608338399146847     
   7.2000000000000002        58.400000000000006        2.6488284349359481     
   7.2000000000000002        59.200000000000003        2.6373348236729242     
   7.2000000000000002        60.000000000000000        2.6273653465892499     
   7.2000000000000002        60.800000000000004        2.6178508228531880     
   7.2000000000000002        61.600000000000001        2.6099135930070605     
   7.2000000000000002        62.400000000000006        2.6051746012663028     
   7.2000000000000002        63.200000000000003        2.5982641283894354     
   7.2000000000000002        64.000000000000000        2.5940315497961324     
   7.2000000000000002        64.799999999999997        2.5916711546843785     
   7.2000000000000002        65.600000000000009        2.5909423006841732     
   7.2000000000000002        66.400000000000006        2.5913503223219880     
   7.2000000000000002        67.200000000000003        2.5932383543887303     
   7.2000000000000002        68.000000000000000        2.5975836294106736     
   7.2000000000000002        68.799999999999997        2.6010725682728877     
   7.2000000000000002        69.600000000000009        2.6077761148721388     
   7.2000000000000002        70.400000000000006        2.6152144961083836     
   7.2000000000000002        71.200000000000003        2.6234705262315554     
   7.2000000000000002        72.000000000000000        2.6334131085990826     
   7.2000000000000002        72.799999999999997        2.6437090040872402     
   7.2000000000000002        73.600000000000009        2.6543596880932308     
   7.2000000000000002        74.400000000000006        2.6654263453722375     
   7.2000000000000002        75.200000000000003        2.6745248889181625     
   7.2000000000000002        76.000000000000000        2.6840654082069983     
   7.2000000000000002        76.800000000000011        2.6921141714112160     
   7.2000000000000002        77.600000000000009        2.6984160078862467     
   7.2000000000000002        78.400000000000006        2.7030382776201232     
   7.2000000000000002        79.200000000000003        2.7050451572996592     
   7.2000000000000002        80.000000000000000        2.7055949266016479     
   7.2000000000000002        80.800000000000011        2.7039750425459865     
   7.2000000000000002        81.600000000000009        2.6997802409475540     
   7.2000000000000002        82.400000000000006        2.6938546222462949     
   7.2000000000000002        83.200000000000003        2.6861039715586017     
   7.2000000000000002        84.000000000000000        2.6775156125378587     
   7.2000000000000002        84.800000000000011        2.6671439394989394     
   7.2000000000000002        85.600000000000009        2.6562766704490173     
   7.2000000000000002        86.400000000000006        2.6458718824209519     
   7.2000000000000002        87.200000000000003        2.6361820422642146     
   7.2000000000000002        88.000000000000000        2.6274019719451824     
   7.2000000000000002        88.800000000000011        2.6174062831454510     
   7.2000000000000002        89.600000000000009        2.6087562466603118     
   7.2000000000000002        90.400000000000006        2.6052208052916717     
   7.2000000000000002        91.200000000000003        2.5999290332931824     
   7.2000000000000002        92.000000000000000        2.5962611505973650     
   7.2000000000000002        92.800000000000011        2.5936105033390295     
   7.2000000000000002        93.600000000000009        2.5916713397276738     
   7.2000000000000002        94.400000000000006        2.5906425827779938     
   7.2000000000000002        95.200000000000003        2.5893395044052148     
   7.2000000000000002        96.000000000000000        2.5893625032333230     
   7.2000000000000002        96.800000000000011        2.5901089261381851     
   7.2000000000000002        97.600000000000009        2.5898323568817125     
   7.2000000000000002        98.400000000000006        2.5908258906090680     
   7.2000000000000002        99.200000000000003        2.5912046479193140     
   7.2000000000000002        100.00000000000000        2.5924518455949483     
   7.2000000000000002        100.80000000000001        2.5934963789304639     
   7.2000000000000002        101.60000000000001        2.5942833834572818     
   7.2000000000000002        102.40000000000001        2.5953723488371545     

   8.0000000000000000       0.80000000000000004        2.5954236598310296     
   8.0000000000000000        1.6000000000000001        2.5984569664158927     
   8.0000000000000000        2.4000000000000004        2.5990986645453376     
   8.0000000000000000        3.2000000000000002        2.5992190439396321     
   8.0000000000000000        4.0000000000000000        2.5999669678357655     
   8.0000000000000000        4.8000000000000007        2.6011899401164311     
   8.0000000000000000        5.6000000000000005        2.6023468830075407     
   8.0000000000000000        6.4000000000000004        2.6029044466200495     
   8.0000000000000000        7.2000000000000002        2.6023505592619616     
   8.0000000000000000        8.0000000000000000        2.6011603413019553     
   8.0000000000000000        8.8000000000000007        2.5998064055868042     
   8.0000000000000000        9.6000000000000014        2.5981470717666340     
   8.0000000000000000        10.400000000000000        2.5960130613718304     
   8.0000000000000000        11.200000000000001        2.5933594543404683     
   8.0000000000000000        12.000000000000000        2.5905753467015056     
   8.0000000000000000        12.800000000000001        2.5866695349218256     
   8.0000000000000000        13.600000000000001        2.5836986200148773     
   8.0000000000000000        14.400000000000000        2.5799369817109552     
   8.0000000000000000        15.200000000000001        2.5764604969299021     
   8.0000000000000000        16.000000000000000        2.5725196526926246     
   8.0000000000000000        16.800000000000001        2.5704183378915637     
   8.0000000000000000        17.600000000000001        2.5671875042148411     
   8.0000000000000000        18.400000000000002        2.5653343401289375     
   8.0000000000000000        19.200000000000003        2.5630885040111981     
   8.0000000000000000        20.000000000000000        2.5616158630257182     
   8.0000000000000000        20.800000000000001        2.5612872557853157     
   8.0000000000000000        21.600000000000001        2.5624650387023560     
   8.0000000000000000        22.400000000000002        2.5621931723329898     
   8.0000000000000000        23.200000000000003        2.5638517383329962     
   8.0000000000000000        24.000000000000000        2.5660466564781204     
   8.0000000000000000        24.800000000000001        2.5677414253109831     
   8.0000000000000000        25.600000000000001        2.5709129650667482     
   8.0000000000000000        26.400000000000002        2.5742502555716724     
   8.0000000000000000        27.200000000000003        2.5775937811727698     
   8.0000000000000000        28.000000000000000        2.5796295173450674     
   8.0000000000000000        28.800000000000001        2.5865049624615355     
   8.0000000000000000        29.600000000000001        2.5873638034894189     
   8.0000000000000000        30.400000000000002        2.5901931880868436     
   8.0000000000000000        31.200000000000003        2.5913880929184958     
   8.0000000000000000        32.000000000000000        2.5930921812162300     
   8.0000000000000000        32.800000000000004        2.5945905290684483     
   8.0000000000000000        33.600000000000001        2.5953380560521828     
   8.0000000000000000        34.399999999999999        2.5965669563087763     
   8.0000000000000000        35.200000000000003        2.5961061435886834     
   8.0000000000000000        36.000000000000000        2.5962373206464551     
   8.0000000000000000        36.800000000000004        2.5979021063129388     
   8.0000000000000000        37.600000000000001        2.5980661609730458     
   8.0000000000000000        38.400000000000006        2.5997017723508367     
   8.0000000000000000        39.200000000000003        2.6039411564258699     
   8.0000000000000000        40.000000000000000        2.6077476879551917     
   8.0000000000000000        40.800000000000004        2.6143973512579963     
   8.0000000000000000        41.600000000000001        2.6221531929187698     
   8.0000000000000000        42.400000000000006        2.6315289261974186     
   8.0000000000000000        43.200000000000003        2.6422824197272083     
   8.0000000000000000        44.000000000000000        2.6540154042544133     
   8.0000000000000000        44.800000000000004        2.6668435223821940     
   8.0000000000000000        45.600000000000001        2.6792951394558839     
   8.0000000000000000        46.400000000000006        2.6911877471434797     
   8.0000000000000000        47.200000000000003        2.7036108391697442     
   8.0000000000000000        48.000000000000000        2.7145122944695705     
   8.0000000000000000        48.800000000000004        2.7238085799184044     
   8.0000000000000000        49.600000000000001        2.7308419385661593     
   8.0000000000000000        50.400000000000006        2.7350014653981876     
   8.0000000000000000        51.200000000000003        2.7364198277359164     
   8.0000000000000000        52.000000000000000        2.7352972074065569     
   8.0000000000000000        52.800000000000004        2.7310943158203309     
   8.0000000000000000        53.600000000000001        2.7255079050226594     
   8.0000000000000000        54.400000000000006        2.7174201474899409     
   8.0000000000000000        55.200000000000003        2.7051125023620535     
   8.0000000000000000        56.000000000000000        2.6936913309309460     
   8.0000000000000000        56.800000000000004        2.6810270388637378     
   8.0000000000000000        57.600000000000001        2.6700664917357817     
   8.0000000000000000        58.400000000000006        2.6546277894769812     
   8.0000000000000000        59.200000000000003        2.6422177676241105     
   8.0000000000000000        60.000000000000000        2.6331968024923356     
   8.0000000000000000        60.800000000000004        2.6205481241560440     
   8.0000000000000000        61.600000000000001        2.6108379513314133     
   8.0000000000000000        62.400000000000006        2.6026683701451603     
   8.0000000000000000        63.200000000000003        2.5986184700988657     
   8.0000000000000000        64.000000000000000        2.5941672628688024     
   8.0000000000000000        64.799999999999997        2.5919726543105504     
   8.0000000000000000        65.600000000000009        2.5911755672470167     
   8.0000000000000000        66.400000000000006        2.5918413495421637     
   8.0000000000000000        67.200000000000003        2.5938426315283363     
   8.0000000000000000        68.000000000000000        2.5978723243215684     
   8.0000000000000000        68.799999999999997        2.6026741034515717     
   8.0000000000000000        69.600000000000009        2.6095282616723146     
   8.0000000000000000        70.400000000000006        2.6185072267017691     
   8.0000000000000000        71.200000000000003        2.6280349703218997     
   8.0000000000000000        72.000000000000000        2.6382030531776479     
   8.0000000000000000        72.799999999999997        2.6496784873917840     
   8.0000000000000000        73.600000000000009        2.6614320249631240     
   8.0000000000000000        74.400000000000006        2.6729195174163531     
   8.0000000000000000        75.200000000000003        2.6843420100813487     
   8.0000000000000000        76.000000000000000        2.6952000843872761     
   8.0000000000000000        76.800000000000011        2.7040731970003349     
   8.0000000000000000        77.600000000000009        2.7100055300971544     
   8.0000000000000000        78.400000000000006        2.7156748305864777     
   8.0000000000000000        79.200000000000003        2.7184993285272729     
   8.0000000000000000        80.000000000000000        2.7182116362629341     
   8.0000000000000000        80.800000000000011        2.7163091969980120     
   8.0000000000000000        81.600000000000009        2.7122422429156465     
   8.0000000000000000        82.400000000000006        2.7059242581902105     
   8.0000000000000000        83.200000000000003        2.6975288159307786     
   8.0000000000000000        84.000000000000000        2.6877132037806417     
   8.0000000000000000        84.800000000000011        2.6775024866589718     
   8.0000000000000000        85.600000000000009        2.6662139650818237     
   8.0000000000000000        86.400000000000006        2.6567460311170970     
   8.0000000000000000        87.200000000000003        2.6453456938356181     
   8.0000000000000000        88.000000000000000        2.6354698656025710     
   8.0000000000000000        88.800000000000011        2.6263301180837413     
   8.0000000000000000        89.600000000000009        2.6177757002127930     
   8.0000000000000000        90.400000000000006        2.6114341292008025     
   8.0000000000000000        91.200000000000003        2.6060063460762559     
   8.0000000000000000        92.000000000000000        2.6010405749141832     
   8.0000000000000000        92.800000000000011        2.5985112952999039     
   8.0000000000000000        93.600000000000009        2.5959660524534374     
   8.0000000000000000        94.400000000000006        2.5941481964553463     
   8.0000000000000000        95.200000000000003        2.5926505965473710     
   8.0000000000000000        96.000000000000000        2.5923726778803360     
   8.0000000000000000        96.800000000000011        2.5918358649130084     
   8.0000000000000000        97.600000000000009        2.5913961418541045     
   8.0000000000000000        98.400000000000006        2.5912858991385646     
   8.0000000000000000        99.200000000000003        2.5916557000541673     
   8.0000000000000000        100.00000000000000        2.5926094693096808     
   8.0000000000000000        100.80000000000001        2.5937263264242065     
   8.0000000000000000        101.60000000000001        2.5939219933359809     
   8.0000000000000000        102.40000000000001        2.5949333624972710     

   8.8000000000000007       0.80000000000000004        2.5954106588064496     
   8.8000000000000007        1.6000000000000001        2.5965573232518739     
   8.8000000000000007        2.4000000000000004        2.5969343749080727     
   8.8000000000000007        3.2000000000000002        2.5982650457589758     
   8.8000000000000007        4.0000000000000000        2.5995078083336782     
   8.8000000000000007        4.8000000000000007        2.6015444998771358     
   8.8000000000000007        5.6000000000000005        2.6010506619953517     
   8.8000000000000007        6.4000000000000004        2.6012979876544993     
   8.8000000000000007        7.2000000000000002        2.6009868043050344     
   8.8000000000000007        8.0000000000000000        2.5998938944898611     
   8.8000000000000007        8.8000000000000007        2.5984880244873869     
   8.8000000000000007        9.6000000000000014        2.5967780745764482     
   8.8000000000000007        10.400000000000000        2.5942911695782693     
   8.8000000000000007        11.200000000000001        2.5911558875902192     
   8.8000000000000007        12.000000000000000        2.5884207090871070     
   8.8000000000000007        12.800000000000001        2.5840513136857894     
   8.8000000000000007        13.600000000000001        2.5796822939618704     
   8.8000000000000007        14.400000000000000        2.5752086478342338     
   8.8000000000000007        15.200000000000001        2.5724297816540465     
   8.8000000000000007        16.000000000000000        2.5681989527143960     
   8.8000000000000007        16.800000000000001        2.5646800584608087     
   8.8000000000000007        17.600000000000001        2.5616160263588714     
   8.8000000000000007        18.400000000000002        2.5591285662861396     
   8.8000000000000007        19.200000000000003        2.5570246607259550     
   8.8000000000000007        20.000000000000000        2.5563227788703515     
   8.8000000000000007        20.800000000000001        2.5562484241343530     
   8.8000000000000007        21.600000000000001        2.5573282430679263     
   8.8000000000000007        22.400000000000002        2.5576317314834398     
   8.8000000000000007        23.200000000000003        2.5584414990717423     
   8.8000000000000007        24.000000000000000        2.5606962152005881     
   8.8000000000000007        24.800000000000001        2.5633478781175949     
   8.8000000000000007        25.600000000000001        2.5648749245990041     
   8.8000000000000007        26.400000000000002        2.5715571419463674     
   8.8000000000000007        27.200000000000003        2.5744800730153283     
   8.8000000000000007        28.000000000000000        2.5769291051259149     
   8.8000000000000007        28.800000000000001        2.5805818294029663     
   8.8000000000000007        29.600000000000001        2.5850038079379494     
   8.8000000000000007        30.400000000000002        2.5882805233285420     
   8.8000000000000007        31.200000000000003        2.5907175109381826     
   8.8000000000000007        32.000000000000000        2.5921038992008647     
   8.8000000000000007        32.800000000000004        2.5936558583268896     
   8.8000000000000007        33.600000000000001        2.5942765852332519     
   8.8000000000000007        34.399999999999999        2.5951510936087669     
   8.8000000000000007        35.200000000000003        2.5958645008127079     
   8.8000000000000007        36.000000000000000        2.5953470251454154     
   8.8000000000000007        36.800000000000004        2.5978796708842098     
   8.8000000000000007        37.600000000000001        2.5983300001217025     
   8.8000000000000007        38.400000000000006        2.6014215193147661     
   8.8000000000000007        39.200000000000003        2.6051220899832130     
   8.8000000000000007        40.000000000000000        2.6097737448489431     
   8.8000000000000007        40.800000000000004        2.6156063489753434     
   8.8000000000000007        41.600000000000001        2.6250765770107298     
   8.8000000000000007        42.400000000000006        2.6354535164012973     
   8.8000000000000007        43.200000000000003        2.6457121265373904     
   8.8000000000000007        44.000000000000000        2.6593114666906108     
   8.8000000000000007        44.800000000000004        2.6728826634355993     
   8.8000000000000007        45.600000000000001        2.6845029361934141     
   8.8000000000000007        46.400000000000006        2.6996534608264748     
   8.8000000000000007        47.200000000000003        2.7123398889694990     
   8.8000000000000007        48.000000000000000        2.7239058799546836     
   8.8000000000000007        48.800000000000004        2.7337286910860787     
   8.8000000000000007        49.600000000000001        2.7410737505666809     
   8.8000000000000007        50.400000000000006        2.7454072660499116     
   8.8000000000000007        51.200000000000003        2.7479572788752620     
   8.8000000000000007        52.000000000000000        2.7460352654332785     
   8.8000000000000007        52.800000000000004        2.7422233177203070     
   8.8000000000000007        53.600000000000001        2.7347374096837322     
   8.8000000000000007        54.400000000000006        2.7252697763165852     
   8.8000000000000007        55.200000000000003        2.7140385889710572     
   8.8000000000000007        56.000000000000000        2.7018742227956074     
   8.8000000000000007        56.800000000000004        2.6880682758285190     
   8.8000000000000007        57.600000000000001        2.6744421705005728     
   8.8000000000000007        58.400000000000006        2.6598472672085287     
   8.8000000000000007        59.200000000000003        2.6466585113413346     
   8.8000000000000007        60.000000000000000        2.6341359493458283     
   8.8000000000000007        60.800000000000004        2.6233701309099193     
   8.8000000000000007        61.600000000000001        2.6144285633734423     
   8.8000000000000007        62.400000000000006        2.6041610223181557     
   8.8000000000000007        63.200000000000003        2.5994392679098075     
   8.8000000000000007        64.000000000000000        2.5948067719887549     
   8.8000000000000007        64.799999999999997        2.5924291490146087     
   8.8000000000000007        65.600000000000009        2.5910898472366934     
   8.8000000000000007        66.400000000000006        2.5915098495499822     
   8.8000000000000007        67.200000000000003        2.5949978314881275     
   8.8000000000000007        68.000000000000000        2.5988050912821126     
   8.8000000000000007        68.799999999999997        2.6044333982518868     
   8.8000000000000007        69.600000000000009        2.6120777915885705     
   8.8000000000000007        70.400000000000006        2.6211543135025268     
   8.8000000000000007        71.200000000000003        2.6317437548417648     
   8.8000000000000007        72.000000000000000        2.6426333387909575     
   8.8000000000000007        72.799999999999997        2.6551074894371296     
   8.8000000000000007        73.600000000000009        2.6675436624453921     
   8.8000000000000007        74.400000000000006        2.6804090709976180     
   8.8000000000000007        75.200000000000003        2.6929001933986507     
   8.8000000000000007        76.000000000000000        2.6993535624366549     
   8.8000000000000007        76.800000000000011        2.7130872569867073     
   8.8000000000000007        77.600000000000009        2.7206710884327530     
   8.8000000000000007        78.400000000000006        2.7252142382654645     
   8.8000000000000007        79.200000000000003        2.7294736484624198     
   8.8000000000000007        80.000000000000000        2.7279473414580160     
   8.8000000000000007        80.800000000000011        2.7275327317300735     
   8.8000000000000007        81.600000000000009        2.7233946755766647     
   8.8000000000000007        82.400000000000006        2.7168254427284584     
   8.8000000000000007        83.200000000000003        2.7077615203809775     
   8.8000000000000007        84.000000000000000        2.6986186684785149     
   8.8000000000000007        84.800000000000011        2.6878649451666345     
   8.8000000000000007        85.600000000000009        2.6766031124691914     
   8.8000000000000007        86.400000000000006        2.6654851753310425     
   8.8000000000000007        87.200000000000003        2.6545747871426997     
   8.8000000000000007        88.000000000000000        2.6441794599042403     
   8.8000000000000007        88.800000000000011        2.6340084711390062     
   8.8000000000000007        89.600000000000009        2.6265618805917264     
   8.8000000000000007        90.400000000000006        2.6199394723482206     
   8.8000000000000007        91.200000000000003        2.6141167848147924     
   8.8000000000000007        92.000000000000000        2.6089287160550247     
   8.8000000000000007        92.800000000000011        2.6058678956269894     
   8.8000000000000007        93.600000000000009        2.6026568312342167     
   8.8000000000000007        94.400000000000006        2.5993796192409020     
   8.8000000000000007        95.200000000000003        2.5974825356478544     
   8.8000000000000007        96.000000000000000        2.5965509860528058     
   8.8000000000000007        96.800000000000011        2.5954619594313781     
   8.8000000000000007        97.600000000000009        2.5945819814298448     
   8.8000000000000007        98.400000000000006        2.5939578179125964     
   8.8000000000000007        99.200000000000003        2.5935247071333665     
   8.8000000000000007        100.00000000000000        2.5940095116924127     
   8.8000000000000007        100.80000000000001        2.5941880469300362     
   8.8000000000000007        101.60000000000001        2.5942021390472636     
   8.8000000000000007        102.40000000000001        2.5939675937026774     

   9.6000000000000014       0.80000000000000004        2.5959824845498640     
   9.6000000000000014        1.6000000000000001        2.5967531103042267     
   9.6000000000000014        2.4000000000000004        2.5956839781511154     
   9.6000000000000014        3.2000000000000002        2.5983469062534152     
   9.6000000000000014        4.0000000000000000        2.5988377976375783     
   9.6000000000000014        4.8000000000000007        2.5990462831722274     
   9.6000000000000014        5.6000000000000005        2.5999768417842040     
   9.6000000000000014        6.4000000000000004        2.6001678829334471     
   9.6000000000000014        7.2000000000000002        2.5996305051729012     
   9.6000000000000014        8.0000000000000000        2.5987878864822607     
   9.6000000000000014        8.8000000000000007        2.5971168529540911     
   9.6000000000000014        9.6000000000000014        2.5948253572533795     
   9.6000000000000014        10.400000000000000        2.5928481192820061     
   9.6000000000000014        11.200000000000001        2.5884912514548439     
   9.6000000000000014        12.000000000000000        2.5842565282437091     
   9.6000000000000014        12.800000000000001        2.5806789020265724     
   9.6000000000000014        13.600000000000001        2.5760695500735493     
   9.6000000000000014        14.400000000000000        2.5717672520799311     
   9.6000000000000014        15.200000000000001        2.5676913019844472     
   9.6000000000000014        16.000000000000000        2.5624164861273360     
   9.6000000000000014        16.800000000000001        2.5593126208471753     
   9.6000000000000014        17.600000000000001        2.5556414250271664     
   9.6000000000000014        18.400000000000002        2.5528708866082308     
   9.6000000000000014        19.200000000000003        2.5507898868875793     
   9.6000000000000014        20.000000000000000        2.5503949520161897     
   9.6000000000000014        20.800000000000001        2.5502330673380555     
   9.6000000000000014        21.600000000000001        2.5508046411517271     
   9.6000000000000014        22.400000000000002        2.5497442414469971     
   9.6000000000000014        23.200000000000003        2.5530328365077688     
   9.6000000000000014        24.000000000000000        2.5554880809978018     
   9.6000000000000014        24.800000000000001        2.5585217944505225     
   9.6000000000000014        25.600000000000001        2.5617532620547219     
   9.6000000000000014        26.400000000000002        2.5656864645548287     
   9.6000000000000014        27.200000000000003        2.5701850801697326     
   9.6000000000000014        28.000000000000000        2.5745147024973565     
   9.6000000000000014        28.800000000000001        2.5785503548173327     
   9.6000000000000014        29.600000000000001        2.5822310690007595     
   9.6000000000000014        30.400000000000002        2.5857089083338387     
   9.6000000000000014        31.200000000000003        2.5884907427760959     
   9.6000000000000014        32.000000000000000        2.5903636871217581     
   9.6000000000000014        32.800000000000004        2.5921953923814334     
   9.6000000000000014        33.600000000000001        2.5935157462713563     
   9.6000000000000014        34.399999999999999        2.5946338207347281     
   9.6000000000000014        35.200000000000003        2.5955546532322793     
   9.6000000000000014        36.000000000000000        2.5959910257673204     
   9.6000000000000014        36.800000000000004        2.5969945119019417     
   9.6000000000000014        37.600000000000001        2.5994426046278956     
   9.6000000000000014        38.400000000000006        2.6021495559729462     
   9.6000000000000014        39.200000000000003        2.6060679536621412     
   9.6000000000000014        40.000000000000000        2.6099829100951966     
   9.6000000000000014        40.800000000000004        2.6176097050501630     
   9.6000000000000014        41.600000000000001        2.6266281614523828     
   9.6000000000000014        42.400000000000006        2.6377522200960009     
   9.6000000000000014        43.200000000000003        2.6501301968667992     
   9.6000000000000014        44.000000000000000        2.6626827346314728     
   9.6000000000000014        44.800000000000004        2.6767675505810691     
   9.6000000000000014        45.600000000000001        2.6912326658512420     
   9.6000000000000014        46.400000000000006        2.7053914741885285     
   9.6000000000000014        47.200000000000003        2.7188655281193235     
   9.6000000000000014        48.000000000000000        2.7309324243667916     
   9.6000000000000014        48.800000000000004        2.7411226152473169     
   9.6000000000000014        49.600000000000001        2.7495229726857557     
   9.6000000000000014        50.400000000000006        2.7523576440415267     
   9.6000000000000014        51.200000000000003        2.7551530257483807     
   9.6000000000000014        52.000000000000000        2.7540702047859313     
   9.6000000000000014        52.800000000000004        2.7501459596376443     
   9.6000000000000014        53.600000000000001        2.7437392110923891     
   9.6000000000000014        54.400000000000006        2.7322189945452866     
   9.6000000000000014        55.200000000000003        2.7206616649801125     
   9.6000000000000014        56.000000000000000        2.7073367366401380     
   9.6000000000000014        56.800000000000004        2.6930122335077504     
   9.6000000000000014        57.600000000000001        2.6783794835211174     
   9.6000000000000014        58.400000000000006        2.6636805144428868     
   9.6000000000000014        59.200000000000003        2.6492197380419795     
   9.6000000000000014        60.000000000000000        2.6362780504347678     
   9.6000000000000014        60.800000000000004        2.6238238689404056     
   9.6000000000000014        61.600000000000001        2.6146495244854200     
   9.6000000000000014        62.400000000000006        2.6063044382501497     
   9.6000000000000014        63.200000000000003        2.5996067339001301     
   9.6000000000000014        64.000000000000000        2.5946769357714912     
   9.6000000000000014        64.799999999999997        2.5922262189351630     
   9.6000000000000014        65.600000000000009        2.5911772155001005     
   9.6000000000000014        66.400000000000006        2.5915809657984252     
   9.6000000000000014        67.200000000000003        2.5950038169913143     
   9.6000000000000014        68.000000000000000        2.6003237567584438     
   9.6000000000000014        68.799999999999997        2.6063525629704603     
   9.6000000000000014        69.600000000000009        2.6146363602882832     
   9.6000000000000014        70.400000000000006        2.6236784977748533     
   9.6000000000000014        71.200000000000003        2.6343933115962264     
   9.6000000000000014        72.000000000000000        2.6465840264760336     
   9.6000000000000014        72.799999999999997        2.6600867173257341     
   9.6000000000000014        73.600000000000009        2.6732010717175672     
   9.6000000000000014        74.400000000000006        2.6864194663509995     
   9.6000000000000014        75.200000000000003        2.6992351560717736     
   9.6000000000000014        76.000000000000000        2.7104651911045883     
   9.6000000000000014        76.800000000000011        2.7215073314157174     
   9.6000000000000014        77.600000000000009        2.7295393443465685     
   9.6000000000000014        78.400000000000006        2.7356301853928384     
   9.6000000000000014        79.200000000000003        2.7383562677623794     
   9.6000000000000014        80.000000000000000        2.7396629612596843     
   9.6000000000000014        80.800000000000011        2.7371291983588439     
   9.6000000000000014        81.600000000000009        2.7331607184453888     
   9.6000000000000014        82.400000000000006        2.7275856206437732     
   9.6000000000000014        83.200000000000003        2.7182226927970294     
   9.6000000000000014        84.000000000000000        2.7074884398454611     
   9.6000000000000014        84.800000000000011        2.6964281770643246     
   9.6000000000000014        85.600000000000009        2.6865746320206108     
   9.6000000000000014        86.400000000000006        2.6751034971395384     
   9.6000000000000014        87.200000000000003        2.6629506643530276     
   9.6000000000000014        88.000000000000000        2.6523686912348445     
   9.6000000000000014        88.800000000000011        2.6458700139409492     
   9.6000000000000014        89.600000000000009        2.6365920190747998     
   9.6000000000000014        90.400000000000006        2.6292551400870412     
   9.6000000000000014        91.200000000000003        2.6224284360187369     
   9.6000000000000014        92.000000000000000        2.6179074792676187     
   9.6000000000000014        92.800000000000011        2.6146298482007388     
   9.6000000000000014        93.600000000000009        2.6095335278441047     
   9.6000000000000014        94.400000000000006        2.6074670640108661     
   9.6000000000000014        95.200000000000003        2.6043668692900308     
   9.6000000000000014        96.000000000000000        2.6036906797111086     
   9.6000000000000014        96.800000000000011        2.6005355224842814     
   9.6000000000000014        97.600000000000009        2.5990576307301501     
   9.6000000000000014        98.400000000000006        2.5971268636712943     
   9.6000000000000014        99.200000000000003        2.5986822781075434     
   9.6000000000000014        100.00000000000000        2.5968687986991705     
   9.6000000000000014        100.80000000000001        2.5953582946475251     
   9.6000000000000014        101.60000000000001        2.5950759765428892     
   9.6000000000000014        102.40000000000001        2.5950624380134428     

   10.400000000000000       0.80000000000000004        2.5972251736663989     
   10.400000000000000        1.6000000000000001        2.5964133730859653     
   10.400000000000000        2.4000000000000004        2.5971107503082771     
   10.400000000000000        3.2000000000000002        2.5978065525176928     
   10.400000000000000        4.0000000000000000        2.5980162639262501     
   10.400000000000000        4.8000000000000007        2.5981712683140996     
   10.400000000000000        5.6000000000000005        2.5989146079758401     
   10.400000000000000        6.4000000000000004        2.5989981932373758     
   10.400000000000000        7.2000000000000002        2.5984606013705096     
   10.400000000000000        8.0000000000000000        2.5972981250150777     
   10.400000000000000        8.8000000000000007        2.5951912256732910     
   10.400000000000000        9.6000000000000014        2.5915977892070767     
   10.400000000000000        10.400000000000000        2.5895393083388036     
   10.400000000000000        11.200000000000001        2.5855617593032818     
   10.400000000000000        12.000000000000000        2.5813080553689618     
   10.400000000000000        12.800000000000001        2.5768766366330271     
   10.400000000000000        13.600000000000001        2.5719231949116255     
   10.400000000000000        14.400000000000000        2.5669687973766915     
   10.400000000000000        15.200000000000001        2.5615900769627680     
   10.400000000000000        16.000000000000000        2.5575721210140685     
   10.400000000000000        16.800000000000001        2.5538773807207327     
   10.400000000000000        17.600000000000001        2.5506057495079180     
   10.400000000000000        18.400000000000002        2.5472293385313027     
   10.400000000000000        19.200000000000003        2.5432642367363534     
   10.400000000000000        20.000000000000000        2.5435704835314539     
   10.400000000000000        20.800000000000001        2.5438092663153662     
   10.400000000000000        21.600000000000001        2.5431754786947747     
   10.400000000000000        22.400000000000002        2.5450320485791269     
   10.400000000000000        23.200000000000003        2.5460450383796500     
   10.400000000000000        24.000000000000000        2.5496673265184127     
   10.400000000000000        24.800000000000001        2.5532092667007751     
   10.400000000000000        25.600000000000001        2.5567170632264054     
   10.400000000000000        26.400000000000002        2.5613738010872589     
   10.400000000000000        27.200000000000003        2.5670714046109344     
   10.400000000000000        28.000000000000000        2.5705862142328151     
   10.400000000000000        28.800000000000001        2.5750950379418489     
   10.400000000000000        29.600000000000001        2.5802656093864473     
   10.400000000000000        30.400000000000002        2.5844530094571425     
   10.400000000000000        31.200000000000003        2.5864981912640341     
   10.400000000000000        32.000000000000000        2.5890736355403785     
   10.400000000000000        32.800000000000004        2.5902342146749846     
   10.400000000000000        33.600000000000001        2.5946796619818921     
   10.400000000000000        34.399999999999999        2.5941392670222863     
   10.400000000000000        35.200000000000003        2.5944235085012379     
   10.400000000000000        36.000000000000000        2.5958236679654720     
   10.400000000000000        36.800000000000004        2.5965928738184081     
   10.400000000000000        37.600000000000001        2.5986834713492781     
   10.400000000000000        38.400000000000006        2.6015708035778022     
   10.400000000000000        39.200000000000003        2.6054817885266321     
   10.400000000000000        40.000000000000000        2.6111862322372432     
   10.400000000000000        40.800000000000004        2.6190157499417577     
   10.400000000000000        41.600000000000001        2.6283460428838459     
   10.400000000000000        42.400000000000006        2.6376616268264232     
   10.400000000000000        43.200000000000003        2.6515683267513888     
   10.400000000000000        44.000000000000000        2.6648508769145596     
   10.400000000000000        44.800000000000004        2.6817912711774237     
   10.400000000000000        45.600000000000001        2.6936800040824638     
   10.400000000000000        46.400000000000006        2.7090423471589657     
   10.400000000000000        47.200000000000003        2.7228617571791105     
   10.400000000000000        48.000000000000000        2.7352262063680852     
   10.400000000000000        48.800000000000004        2.7452956030360478     
   10.400000000000000        49.600000000000001        2.7537879354428889     
   10.400000000000000        50.400000000000006        2.7590651814543912     
   10.400000000000000        51.200000000000003        2.7592713545260628     
   10.400000000000000        52.000000000000000        2.7589500172247887     
   10.400000000000000        52.800000000000004        2.7540499124076563     
   10.400000000000000        53.600000000000001        2.7465521040639596     
   10.400000000000000        54.400000000000006        2.7368988846674576     
   10.400000000000000        55.200000000000003        2.7245088930767416     
   10.400000000000000        56.000000000000000        2.7118568057125887     
   10.400000000000000        56.800000000000004        2.6958603960631797     
   10.400000000000000        57.600000000000001        2.6808273644609857     
   10.400000000000000        58.400000000000006        2.6661130071443071     
   10.400000000000000        59.200000000000003        2.6514960587398853     
   10.400000000000000        60.000000000000000        2.6372443284640443     
   10.400000000000000        60.800000000000004        2.6246333569652114     
   10.400000000000000        61.600000000000001        2.6147933633289706     
   10.400000000000000        62.400000000000006        2.6066675899886094     
   10.400000000000000        63.200000000000003        2.5993164792905015     
   10.400000000000000        64.000000000000000        2.5943665838705492     
   10.400000000000000        64.799999999999997        2.5917585448986538     
   10.400000000000000        65.600000000000009        2.5908237651827872     
   10.400000000000000        66.400000000000006        2.5915144000711798     
   10.400000000000000        67.200000000000003        2.5953545532487601     
   10.400000000000000        68.000000000000000        2.6003888254919181     
   10.400000000000000        68.799999999999997        2.6073785854644105     
   10.400000000000000        69.600000000000009        2.6156709399484428     
   10.400000000000000        70.400000000000006        2.6254724350577132     
   10.400000000000000        71.200000000000003        2.6368688776690754     
   10.400000000000000        72.000000000000000        2.6492297774493321     
   10.400000000000000        72.799999999999997        2.6629728381136792     
   10.400000000000000        73.600000000000009        2.6752429478518911     
   10.400000000000000        74.400000000000006        2.6904933416187253     
   10.400000000000000        75.200000000000003        2.7040472189778826     
   10.400000000000000        76.000000000000000        2.7161096183934843     
   10.400000000000000        76.800000000000011        2.7271014284567117     
   10.400000000000000        77.600000000000009        2.7349768155509300     
   10.400000000000000        78.400000000000006        2.7411388464484365     
   10.400000000000000        79.200000000000003        2.7454044704496212     
   10.400000000000000        80.000000000000000        2.7460019981351826     
   10.400000000000000        80.800000000000011        2.7447283438452414     
   10.400000000000000        81.600000000000009        2.7420626085199546     
   10.400000000000000        82.400000000000006        2.7349552177218568     
   10.400000000000000        83.200000000000003        2.7257505750936568     
   10.400000000000000        84.000000000000000        2.7178780914670044     
   10.400000000000000        84.800000000000011        2.7063188589365406     
   10.400000000000000        85.600000000000009        2.6958691371176369     
   10.400000000000000        86.400000000000006        2.6849587556181147     
   10.400000000000000        87.200000000000003        2.6732905426145503     
   10.400000000000000        88.000000000000000        2.6645753207956426     
   10.400000000000000        88.800000000000011        2.6550706938960333     
   10.400000000000000        89.600000000000009        2.6468588894774596     
   10.400000000000000        90.400000000000006        2.6392691000303667     
   10.400000000000000        91.200000000000003        2.6339664009124562     
   10.400000000000000        92.000000000000000        2.6268587354355164     
   10.400000000000000        92.800000000000011        2.6237540747914765     
   10.400000000000000        93.600000000000009        2.6191604891850657     
   10.400000000000000        94.400000000000006        2.6166243463458652     
   10.400000000000000        95.200000000000003        2.6127485028907529     
   10.400000000000000        96.000000000000000        2.6088185360387830     
   10.400000000000000        96.800000000000011        2.6075450307852055     
   10.400000000000000        97.600000000000009        2.6045681332355413     
   10.400000000000000        98.400000000000006        2.6021318797864468     
   10.400000000000000        99.200000000000003        2.5998255367355028     
   10.400000000000000        100.00000000000000        2.5983972731357099     
   10.400000000000000        100.80000000000001        2.5973177562759657     
   10.400000000000000        101.60000000000001        2.5966002722987187     
   10.400000000000000        102.40000000000001        2.5960336372664234     

   11.200000000000001       0.80000000000000004        2.5969336297867280     
   11.200000000000001        1.6000000000000001        2.5972377390258226     
   11.200000000000001        2.4000000000000004        2.5961554112386556     
   11.200000000000001        3.2000000000000002        2.5974156542336462     
   11.200000000000001        4.0000000000000000        2.5973984455777726     
   11.200000000000001        4.8000000000000007        2.5976730950591955     
   11.200000000000001        5.6000000000000005        2.5987332141161992     
   11.200000000000001        6.4000000000000004        2.5989653931997116     
   11.200000000000001        7.2000000000000002        2.5969935499225034     
   11.200000000000001        8.0000000000000000        2.5956053950457503     
   11.200000000000001        8.8000000000000007        2.5926400619499521     
   11.200000000000001        9.6000000000000014        2.5898694503655766     
   11.200000000000001        10.400000000000000        2.5860598143523910     
   11.200000000000001        11.200000000000001        2.5819898014366243     
   11.200000000000001        12.000000000000000        2.5778085715127261     
   11.200000000000001        12.800000000000001        2.5727657875963783     
   11.200000000000001        13.600000000000001        2.5673553532390585     
   11.200000000000001        14.400000000000000        2.5619972276636029     
   11.200000000000001        15.200000000000001        2.5562752613928965     
   11.200000000000001        16.000000000000000        2.5513866473988664     
   11.200000000000001        16.800000000000001        2.5481805668902808     
   11.200000000000001        17.600000000000001        2.5447724311164293     
   11.200000000000001        18.400000000000002        2.5412541339763681     
   11.200000000000001        19.200000000000003        2.5387295363539635     
   11.200000000000001        20.000000000000000        2.5364878544477372     
   11.200000000000001        20.800000000000001        2.5366020369733437     
   11.200000000000001        21.600000000000001        2.5367199943069676     
   11.200000000000001        22.400000000000002        2.5388246687428326     
   11.200000000000001        23.200000000000003        2.5411183750278266     
   11.200000000000001        24.000000000000000        2.5435469328798188     
   11.200000000000001        24.800000000000001        2.5480846110491315     
   11.200000000000001        25.600000000000001        2.5520243927268793     
   11.200000000000001        26.400000000000002        2.5568082231078275     
   11.200000000000001        27.200000000000003        2.5621046138642387     
   11.200000000000001        28.000000000000000        2.5670790323464083     
   11.200000000000001        28.800000000000001        2.5720990094783081     
   11.200000000000001        29.600000000000001        2.5770526555605437     
   11.200000000000001        30.400000000000002        2.5811829466097582     
   11.200000000000001        31.200000000000003        2.5842788942636514     
   11.200000000000001        32.000000000000000        2.5878701846843355     
   11.200000000000001        32.800000000000004        2.5911993729426235     
   11.200000000000001        33.600000000000001        2.5920000876325933     
   11.200000000000001        34.399999999999999        2.5936328386101670     
   11.200000000000001        35.200000000000003        2.5951279530018856     
   11.200000000000001        36.000000000000000        2.5953278514069784     
   11.200000000000001        36.800000000000004        2.5964326667952942     
   11.200000000000001        37.600000000000001        2.5981653015436543     
   11.200000000000001        38.400000000000006        2.6014165786139900     
   11.200000000000001        39.200000000000003        2.6053301436329028     
   11.200000000000001        40.000000000000000        2.6113107047773148     
   11.200000000000001        40.800000000000004        2.6186069473033848     
   11.200000000000001        41.600000000000001        2.6282160653245108     
   11.200000000000001        42.400000000000006        2.6392949970326622     
   11.200000000000001        43.200000000000003        2.6521184488766232     
   11.200000000000001        44.000000000000000        2.6656064459431654     
   11.200000000000001        44.800000000000004        2.6800912183283376     
   11.200000000000001        45.600000000000001        2.6944173956733168     
   11.200000000000001        46.400000000000006        2.7095697998602009     
   11.200000000000001        47.200000000000003        2.7247042545892213     
   11.200000000000001        48.000000000000000        2.7372528311268467     
   11.200000000000001        48.800000000000004        2.7479258201518326     
   11.200000000000001        49.600000000000001        2.7557264472407232     
   11.200000000000001        50.400000000000006        2.7602427425998175     
   11.200000000000001        51.200000000000003        2.7623870913424429     
   11.200000000000001        52.000000000000000        2.7604679709223086     
   11.200000000000001        52.800000000000004        2.7557146229788581     
   11.200000000000001        53.600000000000001        2.7482899400581018     
   11.200000000000001        54.400000000000006        2.7381659393524442     
   11.200000000000001        55.200000000000003        2.7251591991762063     
   11.200000000000001        56.000000000000000        2.7114074631959202     
   11.200000000000001        56.800000000000004        2.6964017606602559     
   11.200000000000001        57.600000000000001        2.6806245206690718     
   11.200000000000001        58.400000000000006        2.6658672264786056     
   11.200000000000001        59.200000000000003        2.6500492092340413     
   11.200000000000001        60.000000000000000        2.6378318316502232     
   11.200000000000001        60.800000000000004        2.6249634957817043     
   11.200000000000001        61.600000000000001        2.6132915756248840     
   11.200000000000001        62.400000000000006        2.6065540435818231     
   11.200000000000001        63.200000000000003        2.5984407699420551     
   11.200000000000001        64.000000000000000        2.5935028345006748     
   11.200000000000001        64.799999999999997        2.5909264977081543     
   11.200000000000001        65.600000000000009        2.5904403957880624     
   11.200000000000001        66.400000000000006        2.5912741772943071     
   11.200000000000001        67.200000000000003        2.5952040795281706     
   11.200000000000001        68.000000000000000        2.6002191061965347     
   11.200000000000001        68.799999999999997        2.6075052679151409     
   11.200000000000001        69.600000000000009        2.6163869313529564     
   11.200000000000001        70.400000000000006        2.6264784304920030     
   11.200000000000001        71.200000000000003        2.6378719542504481     
   11.200000000000001        72.000000000000000        2.6518439714205444     
   11.200000000000001        72.799999999999997        2.6653746478965883     
   11.200000000000001        73.600000000000009        2.6793249595514905     
   11.200000000000001        74.400000000000006        2.6931375690879600     
   11.200000000000001        75.200000000000003        2.7064933289313884     
   11.200000000000001        76.000000000000000        2.7192674933107881     
   11.200000000000001        76.800000000000011        2.7303196095926272     
   11.200000000000001        77.600000000000009        2.7386043377089795     
   11.200000000000001        78.400000000000006        2.7448736217439369     
   11.200000000000001        79.200000000000003        2.7494326285554549     
   11.200000000000001        80.000000000000000        2.7502179095316648     
   11.200000000000001        80.800000000000011        2.7498292785946452     
   11.200000000000001        81.600000000000009        2.7461022616092050     
   11.200000000000001        82.400000000000006        2.7404141502618438     
   11.200000000000001        83.200000000000003        2.7335306329667599     
   11.200000000000001        84.000000000000000        2.7236284899109267     
   11.200000000000001        84.800000000000011        2.7146830830394180     
   11.200000000000001        85.600000000000009        2.7034152615226286     
   11.200000000000001        86.400000000000006        2.6939418650239007     
   11.200000000000001        87.200000000000003        2.6840417668426899     
   11.200000000000001        88.000000000000000        2.6747211574866814     
   11.200000000000001        88.800000000000011        2.6668204381178113     
   11.200000000000001        89.600000000000009        2.6580457786246612     
   11.200000000000001        90.400000000000006        2.6508606752245214     
   11.200000000000001        91.200000000000003        2.6464819170226868     
   11.200000000000001        92.000000000000000        2.6403332652165434     
   11.200000000000001        92.800000000000011        2.6344950712141602     
   11.200000000000001        93.600000000000009        2.6300475785105681     
   11.200000000000001        94.400000000000006        2.6263705800110677     
   11.200000000000001        95.200000000000003        2.6224637833352200     
   11.200000000000001        96.000000000000000        2.6180664067340986     
   11.200000000000001        96.800000000000011        2.6148121653256173     
   11.200000000000001        97.600000000000009        2.6111205601039806     
   11.200000000000001        98.400000000000006        2.6081395034987160     
   11.200000000000001        99.200000000000003        2.6047932460764294     
   11.200000000000001        100.00000000000000        2.6021313966541988     
   11.200000000000001        100.80000000000001        2.6000144233145619     
   11.200000000000001        101.60000000000001        2.5986658526132773     
   11.200000000000001        102.40000000000001        2.5975684078114738     

   12.000000000000000       0.80000000000000004        2.5984317502868746     
   12.000000000000000        1.6000000000000001        2.5973651627792260     
   12.000000000000000        2.4000000000000004        2.5965859774468090     
   12.000000000000000        3.2000000000000002        2.5971741821528562     
   12.000000000000000        4.0000000000000000        2.5973953322374861     
   12.000000000000000        4.8000000000000007        2.5978081090801837     
   12.000000000000000        5.6000000000000005        2.5962307646897771     
   12.000000000000000        6.4000000000000004        2.5965428881853363     
   12.000000000000000        7.2000000000000002        2.5952067967616537     
   12.000000000000000        8.0000000000000000        2.5937424253804529     
   12.000000000000000        8.8000000000000007        2.5909223933309002     
   12.000000000000000        9.6000000000000014        2.5875944659928574     
   12.000000000000000        10.400000000000000        2.5835346278344051     
   12.000000000000000        11.200000000000001        2.5797688067971727     
   12.000000000000000        12.000000000000000        2.5747379592116877     
   12.000000000000000        12.800000000000001        2.5683687676929736     
   12.000000000000000        13.600000000000001        2.5624316757568604     
   12.000000000000000        14.400000000000000        2.5573345331637394     
   12.000000000000000        15.200000000000001        2.5519014147735843     
   12.000000000000000        16.000000000000000        2.5467157527427853     
   12.000000000000000        16.800000000000001        2.5421789157823076     
   12.000000000000000        17.600000000000001        2.5386086384824571     
   12.000000000000000        18.400000000000002        2.5346622310667195     
   12.000000000000000        19.200000000000003        2.5325224972593845     
   12.000000000000000        20.000000000000000        2.5311040647251946     
   12.000000000000000        20.800000000000001        2.5305118767130717     
   12.000000000000000        21.600000000000001        2.5312786287264415     
   12.000000000000000        22.400000000000002        2.5332298720858613     
   12.000000000000000        23.200000000000003        2.5354598876569683     
   12.000000000000000        24.000000000000000        2.5393342556104583     
   12.000000000000000        24.800000000000001        2.5428418371143007     
   12.000000000000000        25.600000000000001        2.5479500687258252     
   12.000000000000000        26.400000000000002        2.5528965520583831     
   12.000000000000000        27.200000000000003        2.5574610213796722     
   12.000000000000000        28.000000000000000        2.5640837246123538     
   12.000000000000000        28.800000000000001        2.5691172725776799     
   12.000000000000000        29.600000000000001        2.5740430621727990     
   12.000000000000000        30.400000000000002        2.5778154659270793     
   12.000000000000000        31.200000000000003        2.5822484191760231     
   12.000000000000000        32.000000000000000        2.5859695928564221     
   12.000000000000000        32.800000000000004        2.5886452038925989     
   12.000000000000000        33.600000000000001        2.5906643609736757     
   12.000000000000000        34.399999999999999        2.5924421365748520     
   12.000000000000000        35.200000000000003        2.5925778846605927     
   12.000000000000000        36.000000000000000        2.5947186827957922     
   12.000000000000000        36.800000000000004        2.5958102779457755     
   12.000000000000000        37.600000000000001        2.5974279901938471     
   12.000000000000000        38.400000000000006        2.6004733694495910     
   12.000000000000000        39.200000000000003        2.6063890717551814     
   12.000000000000000        40.000000000000000        2.6106254441229031     
   12.000000000000000        40.800000000000004        2.6177429681895426     
   12.000000000000000        41.600000000000001        2.6270233237570100     
   12.000000000000000        42.400000000000006        2.6379725688069673     
   12.000000000000000        43.200000000000003        2.6509994324358863     
   12.000000000000000        44.000000000000000        2.6648326916759850     
   12.000000000000000        44.800000000000004        2.6789791367145042     
   12.000000000000000        45.600000000000001        2.6967281299634056     
   12.000000000000000        46.400000000000006        2.7091132158753282     
   12.000000000000000        47.200000000000003        2.7233306806527242     
   12.000000000000000        48.000000000000000        2.7358338855016058     
   12.000000000000000        48.800000000000004        2.7463429621657198     
   12.000000000000000        49.600000000000001        2.7537767662120847     
   12.000000000000000        50.400000000000006        2.7585815411076458     
   12.000000000000000        51.200000000000003        2.7606193532568977     
   12.000000000000000        52.000000000000000        2.7587664280387796     
   12.000000000000000        52.800000000000004        2.7535876671186168     
   12.000000000000000        53.600000000000001        2.7460442498166144     
   12.000000000000000        54.400000000000006        2.7356228498892179     
   12.000000000000000        55.200000000000003        2.7240588029161525     
   12.000000000000000        56.000000000000000        2.7096976631619749     
   12.000000000000000        56.800000000000004        2.6944717592665799     
   12.000000000000000        57.600000000000001        2.6789489234678205     
   12.000000000000000        58.400000000000006        2.6633388962918398     
   12.000000000000000        59.200000000000003        2.6489647987242830     
   12.000000000000000        60.000000000000000        2.6353809896295157     
   12.000000000000000        60.800000000000004        2.6228292441681784     
   12.000000000000000        61.600000000000001        2.6129841315174986     
   12.000000000000000        62.400000000000006        2.6042695225538011     
   12.000000000000000        63.200000000000003        2.5971847439272486     
   12.000000000000000        64.000000000000000        2.5924046429219705     
   12.000000000000000        64.799999999999997        2.5898676114283874     
   12.000000000000000        65.600000000000009        2.5897510833969464     
   12.000000000000000        66.400000000000006        2.5913244843258312     
   12.000000000000000        67.200000000000003        2.5951893386185034     
   12.000000000000000        68.000000000000000        2.6010618884600323     
   12.000000000000000        68.799999999999997        2.6074954485623363     
   12.000000000000000        69.600000000000009        2.6164019793399556     
   12.000000000000000        70.400000000000006        2.6268971583631457     
   12.000000000000000        71.200000000000003        2.6398077352784775     
   12.000000000000000        72.000000000000000        2.6524449404767645     
   12.000000000000000        72.799999999999997        2.6658230348487710     
   12.000000000000000        73.600000000000009        2.6799866266465195     
   12.000000000000000        74.400000000000006        2.6927737272920300     
   12.000000000000000        75.200000000000003        2.7083566865926096     
   12.000000000000000        76.000000000000000        2.7196880992506602     
   12.000000000000000        76.800000000000011        2.7312446517079625     
   12.000000000000000        77.600000000000009        2.7398078328670268     
   12.000000000000000        78.400000000000006        2.7475168377014656     
   12.000000000000000        79.200000000000003        2.7504749930951138     
   12.000000000000000        80.000000000000000        2.7522268999057076     
   12.000000000000000        80.800000000000011        2.7519303786082960     
   12.000000000000000        81.600000000000009        2.7490866021707463     
   12.000000000000000        82.400000000000006        2.7442510178673358     
   12.000000000000000        83.200000000000003        2.7378442563110856     
   12.000000000000000        84.000000000000000        2.7289501877456037     
   12.000000000000000        84.800000000000011        2.7214072964149767     
   12.000000000000000        85.600000000000009        2.7121083165632793     
   12.000000000000000        86.400000000000006        2.7024582087944546     
   12.000000000000000        87.200000000000003        2.6940493770363640     
   12.000000000000000        88.000000000000000        2.6851065261182323     
   12.000000000000000        88.800000000000011        2.6769559939013097     
   12.000000000000000        89.600000000000009        2.6708901731505663     
   12.000000000000000        90.400000000000006        2.6630236994375074     
   12.000000000000000        91.200000000000003        2.6575945737081885     
   12.000000000000000        92.000000000000000        2.6518048225934066     
   12.000000000000000        92.800000000000011        2.6471205427960420     
   12.000000000000000        93.600000000000009        2.6428278572511776     
   12.000000000000000        94.400000000000006        2.6379254116544577     
   12.000000000000000        95.200000000000003        2.6326831211656967     
   12.000000000000000        96.000000000000000        2.6283722959114697     
   12.000000000000000        96.800000000000011        2.6234618307312987     
   12.000000000000000        97.600000000000009        2.6188487696008820     
   12.000000000000000        98.400000000000006        2.6145019233744504     
   12.000000000000000        99.200000000000003        2.6103461096118989     
   12.000000000000000        100.00000000000000        2.6065871263058882     
   12.000000000000000        100.80000000000001        2.6034978781023668     
   12.000000000000000        101.60000000000001        2.6012741042264600     
   12.000000000000000        102.40000000000001        2.5995034558727470     

   12.800000000000001       0.80000000000000004        2.5992299777777754     
   12.800000000000001        1.6000000000000001        2.5977907381212102     
   12.800000000000001        2.4000000000000004        2.5970424770229235     
   12.800000000000001        3.2000000000000002        2.5961825948933974     
   12.800000000000001        4.0000000000000000        2.5967067081717436     
   12.800000000000001        4.8000000000000007        2.5968047253786932     
   12.800000000000001        5.6000000000000005        2.5963280243065898     
   12.800000000000001        6.4000000000000004        2.5951573399760366     
   12.800000000000001        7.2000000000000002        2.5930753971940987     
   12.800000000000001        8.0000000000000000        2.5915326848956695     
   12.800000000000001        8.8000000000000007        2.5889587424767728     
   12.800000000000001        9.6000000000000014        2.5851281968738435     
   12.800000000000001        10.400000000000000        2.5809339116852805     
   12.800000000000001        11.200000000000001        2.5763347165350079     
   12.800000000000001        12.000000000000000        2.5712130407960991     
   12.800000000000001        12.800000000000001        2.5635123628687304     
   12.800000000000001        13.600000000000001        2.5588911025957684     
   12.800000000000001        14.400000000000000        2.5529801459415946     
   12.800000000000001        15.200000000000001        2.5467368093501146     
   12.800000000000001        16.000000000000000        2.5415075699970568     
   12.800000000000001        16.800000000000001        2.5372216243344980     
   12.800000000000001        17.600000000000001        2.5326574550487266     
   12.800000000000001        18.400000000000002        2.5293399284375853     
   12.800000000000001        19.200000000000003        2.5269516223739794     
   12.800000000000001        20.000000000000000        2.5254681205496157     
   12.800000000000001        20.800000000000001        2.5250425731473118     
   12.800000000000001        21.600000000000001        2.5256241576823806     
   12.800000000000001        22.400000000000002        2.5274068853684080     
   12.800000000000001        23.200000000000003        2.5298889037758268     
   12.800000000000001        24.000000000000000        2.5333862348323053     
   12.800000000000001        24.800000000000001        2.5364012457537304     
   12.800000000000001        25.600000000000001        2.5431346552514786     
   12.800000000000001        26.400000000000002        2.5484479272569049     
   12.800000000000001        27.200000000000003        2.5535242429948330     
   12.800000000000001        28.000000000000000        2.5588864832860967     
   12.800000000000001        28.800000000000001        2.5660126264201888     
   12.800000000000001        29.600000000000001        2.5716235591234384     
   12.800000000000001        30.400000000000002        2.5754673649608826     
   12.800000000000001        31.200000000000003        2.5809924883152560     
   12.800000000000001        32.000000000000000        2.5839309404484481     
   12.800000000000001        32.800000000000004        2.5864773404792363     
   12.800000000000001        33.600000000000001        2.5890017290597496     
   12.800000000000001        34.399999999999999        2.5902225883015628     
   12.800000000000001        35.200000000000003        2.5923063435747311     
   12.800000000000001        36.000000000000000        2.5942042918791803     
   12.800000000000001        36.800000000000004        2.5950788379056267     
   12.800000000000001        37.600000000000001        2.5966152729710767     
   12.800000000000001        38.400000000000006        2.5992041548653333     
   12.800000000000001        39.200000000000003        2.6030412675448122     
   12.800000000000001        40.000000000000000        2.6094550375571708     
   12.800000000000001        40.800000000000004        2.6175247766812446     
   12.800000000000001        41.600000000000001        2.6246028083448478     
   12.800000000000001        42.400000000000006        2.6359503586156268     
   12.800000000000001        43.200000000000003        2.6486931927979738     
   12.800000000000001        44.000000000000000        2.6624200024852263     
   12.800000000000001        44.800000000000004        2.6757674308710566     
   12.800000000000001        45.600000000000001        2.6914118575334216     
   12.800000000000001        46.400000000000006        2.7050465329185003     
   12.800000000000001        47.200000000000003        2.7181755111852639     
   12.800000000000001        48.000000000000000        2.7314342673583485     
   12.800000000000001        48.800000000000004        2.7406948262707815     
   12.800000000000001        49.600000000000001        2.7480574317197042     
   12.800000000000001        50.400000000000006        2.7534659251673799     
   12.800000000000001        51.200000000000003        2.7552395964439840     
   12.800000000000001        52.000000000000000        2.7531848036378057     
   12.800000000000001        52.800000000000004        2.7487465909337332     
   12.800000000000001        53.600000000000001        2.7407856242333568     
   12.800000000000001        54.400000000000006        2.7304359580200983     
   12.800000000000001        55.200000000000003        2.7174133116988060     
   12.800000000000001        56.000000000000000        2.7045372569132851     
   12.800000000000001        56.800000000000004        2.6897994019283664     
   12.800000000000001        57.600000000000001        2.6739997240569817     
   12.800000000000001        58.400000000000006        2.6589241705363400     
   12.800000000000001        59.200000000000003        2.6454389578924569     
   12.800000000000001        60.000000000000000        2.6318998374942035     
   12.800000000000001        60.800000000000004        2.6216721630235593     
   12.800000000000001        61.600000000000001        2.6099813128596514     
   12.800000000000001        62.400000000000006        2.6014090662703584     
   12.800000000000001        63.200000000000003        2.5956683428614267     
   12.800000000000001        64.000000000000000        2.5910330678660589     
   12.800000000000001        64.799999999999997        2.5887428812704769     
   12.800000000000001        65.600000000000009        2.5881888262544006     
   12.800000000000001        66.400000000000006        2.5903916645563241     
   12.800000000000001        67.200000000000003        2.5937223470029873     
   12.800000000000001        68.000000000000000        2.6011185778642747     
   12.800000000000001        68.799999999999997        2.6066338968344716     
   12.800000000000001        69.600000000000009        2.6158625474064103     
   12.800000000000001        70.400000000000006        2.6265616493657626     
   12.800000000000001        71.200000000000003        2.6378067113687491     
   12.800000000000001        72.000000000000000        2.6524796826860153     
   12.800000000000001        72.799999999999997        2.6648695994160136     
   12.800000000000001        73.600000000000009        2.6789535909515676     
   12.800000000000001        74.400000000000006        2.6926801443748616     
   12.800000000000001        75.200000000000003        2.7066595437363028     
   12.800000000000001        76.000000000000000        2.7173781919841233     
   12.800000000000001        76.800000000000011        2.7289383975492205     
   12.800000000000001        77.600000000000009        2.7382675212644356     
   12.800000000000001        78.400000000000006        2.7456584989598913     
   12.800000000000001        79.200000000000003        2.7487294209235720     
   12.800000000000001        80.000000000000000        2.7516989038487032     
   12.800000000000001        80.800000000000011        2.7518602689213045     
   12.800000000000001        81.600000000000009        2.7496808384272606     
   12.800000000000001        82.400000000000006        2.7467817410050106     
   12.800000000000001        83.200000000000003        2.7399455511325028     
   12.800000000000001        84.000000000000000        2.7330471207041445     
   12.800000000000001        84.800000000000011        2.7261587065617712     
   12.800000000000001        85.600000000000009        2.7183029681436297     
   12.800000000000001        86.400000000000006        2.7121873268032846     
   12.800000000000001        87.200000000000003        2.7026898781078859     
   12.800000000000001        88.000000000000000        2.6950930920450658     
   12.800000000000001        88.800000000000011        2.6884504967860541     
   12.800000000000001        89.600000000000009        2.6823877757813261     
   12.800000000000001        90.400000000000006        2.6768897500780766     
   12.800000000000001        91.200000000000003        2.6706544163375900     
   12.800000000000001        92.000000000000000        2.6658726054254211     
   12.800000000000001        92.800000000000011        2.6610752304450860     
   12.800000000000001        93.600000000000009        2.6560628892678873     
   12.800000000000001        94.400000000000006        2.6507718457736535     
   12.800000000000001        95.200000000000003        2.6452448302470888     
   12.800000000000001        96.000000000000000        2.6395749201259830     
   12.800000000000001        96.800000000000011        2.6350474215260573     
   12.800000000000001        97.600000000000009        2.6277067098161107     
   12.800000000000001        98.400000000000006        2.6217440109479728     
   12.800000000000001        99.200000000000003        2.6164141602433832     
   12.800000000000001        100.00000000000000        2.6116517708248295     
   12.800000000000001        100.80000000000001        2.6075729542692634     
   12.800000000000001        101.60000000000001        2.6040403042905882     
   12.800000000000001        102.40000000000001        2.6017320499126106     

   13.600000000000001       0.80000000000000004        2.6003094247483780     
   13.600000000000001        1.6000000000000001        2.5987158293508963     
   13.600000000000001        2.4000000000000004        2.5976296039403266     
   13.600000000000001        3.2000000000000002        2.5974175159293442     
   13.600000000000001        4.0000000000000000        2.5960725847232298     
   13.600000000000001        4.8000000000000007        2.5956178367385605     
   13.600000000000001        5.6000000000000005        2.5953770152818341     
   13.600000000000001        6.4000000000000004        2.5939767297970198     
   13.600000000000001        7.2000000000000002        2.5923336335869340     
   13.600000000000001        8.0000000000000000        2.5896945909722793     
   13.600000000000001        8.8000000000000007        2.5869076241328890     
   13.600000000000001        9.6000000000000014        2.5833100398328797     
   13.600000000000001        10.400000000000000        2.5763216607075781     
   13.600000000000001        11.200000000000001        2.5734673918316644     
   13.600000000000001        12.000000000000000        2.5666590620595695     
   13.600000000000001        12.800000000000001        2.5612053565607225     
   13.600000000000001        13.600000000000001        2.5549949061153727     
   13.600000000000001        14.400000000000000        2.5485692008600624     
   13.600000000000001        15.200000000000001        2.5429656189050123     
   13.600000000000001        16.000000000000000        2.5373227216593617     
   13.600000000000001        16.800000000000001        2.5319141269722429     
   13.600000000000001        17.600000000000001        2.5278339813172614     
   13.600000000000001        18.400000000000002        2.5243638618346114     
   13.600000000000001        19.200000000000003        2.5216608019775091     
   13.600000000000001        20.000000000000000        2.5201375262161059     
   13.600000000000001        20.800000000000001        2.5197843144551886     
   13.600000000000001        21.600000000000001        2.5208570376563473     
   13.600000000000001        22.400000000000002        2.5224375273061415     
   13.600000000000001        23.200000000000003        2.5249164963946198     
   13.600000000000001        24.000000000000000        2.5286574648440983     
   13.600000000000001        24.800000000000001        2.5338571789414095     
   13.600000000000001        25.600000000000001        2.5388463619437132     
   13.600000000000001        26.400000000000002        2.5444910873789239     
   13.600000000000001        27.200000000000003        2.5506323806743194     
   13.600000000000001        28.000000000000000        2.5570321190833649     
   13.600000000000001        28.800000000000001        2.5644823221721502     
   13.600000000000001        29.600000000000001        2.5680324726251174     
   13.600000000000001        30.400000000000002        2.5743432658261498     
   13.600000000000001        31.200000000000003        2.5789710312162288     
   13.600000000000001        32.000000000000000        2.5823050926181743     
   13.600000000000001        32.800000000000004        2.5877328693101718     
   13.600000000000001        33.600000000000001        2.5868147929970280     
   13.600000000000001        34.399999999999999        2.5888198672359848     
   13.600000000000001        35.200000000000003        2.5909237692466531     
   13.600000000000001        36.000000000000000        2.5914420706216514     
   13.600000000000001        36.800000000000004        2.5942787669329261     
   13.600000000000001        37.600000000000001        2.5954944233295874     
   13.600000000000001        38.400000000000006        2.5984501248452454     
   13.600000000000001        39.200000000000003        2.6013527826518135     
   13.600000000000001        40.000000000000000        2.6061326144163810     
   13.600000000000001        40.800000000000004        2.6145927312484605     
   13.600000000000001        41.600000000000001        2.6219235373504097     
   13.600000000000001        42.400000000000006        2.6331474890257960     
   13.600000000000001        43.200000000000003        2.6444796432939546     
   13.600000000000001        44.000000000000000        2.6578769299813954     
   13.600000000000001        44.800000000000004        2.6707581447263267     
   13.600000000000001        45.600000000000001        2.6845690912954407     
   13.600000000000001        46.400000000000006        2.6989304408185633     
   13.600000000000001        47.200000000000003        2.7128439212808666     
   13.600000000000001        48.000000000000000        2.7244651204569674     
   13.600000000000001        48.800000000000004        2.7325201626954869     
   13.600000000000001        49.600000000000001        2.7398078306311056     
   13.600000000000001        50.400000000000006        2.7445243854588899     
   13.600000000000001        51.200000000000003        2.7462288959358858     
   13.600000000000001        52.000000000000000        2.7441766855042857     
   13.600000000000001        52.800000000000004        2.7392872768532079     
   13.600000000000001        53.600000000000001        2.7309983916209695     
   13.600000000000001        54.400000000000006        2.7216624809269598     
   13.600000000000001        55.200000000000003        2.7104129962033436     
   13.600000000000001        56.000000000000000        2.6942996523636795     
   13.600000000000001        56.800000000000004        2.6817090826052068     
   13.600000000000001        57.600000000000001        2.6671002607778669     
   13.600000000000001        58.400000000000006        2.6525456941530727     
   13.600000000000001        59.200000000000003        2.6392516427837465     
   13.600000000000001        60.000000000000000        2.6267563196080106     
   13.600000000000001        60.800000000000004        2.6152694330879886     
   13.600000000000001        61.600000000000001        2.6055946405334143     
   13.600000000000001        62.400000000000006        2.5972931511388193     
   13.600000000000001        63.200000000000003        2.5923194852891740     
   13.600000000000001        64.000000000000000        2.5887682501380804     
   13.600000000000001        64.799999999999997        2.5873243515185629     
   13.600000000000001        65.600000000000009        2.5870022339004626     
   13.600000000000001        66.400000000000006        2.5888721561837476     
   13.600000000000001        67.200000000000003        2.5915088657245997     
   13.600000000000001        68.000000000000000        2.5980814557888103     
   13.600000000000001        68.799999999999997        2.6055024485408222     
   13.600000000000001        69.600000000000009        2.6149690407897022     
   13.600000000000001        70.400000000000006        2.6254835071831608     
   13.600000000000001        71.200000000000003        2.6370043570698369     
   13.600000000000001        72.000000000000000        2.6500622493006958     
   13.600000000000001        72.799999999999997        2.6635498741625638     
   13.600000000000001        73.600000000000009        2.6763357030343404     
   13.600000000000001        74.400000000000006        2.6898511585833660     
   13.600000000000001        75.200000000000003        2.7023246680633153     
   13.600000000000001        76.000000000000000        2.7141982125819308     
   13.600000000000001        76.800000000000011        2.7249010711433437     
   13.600000000000001        77.600000000000009        2.7338065574121604     
   13.600000000000001        78.400000000000006        2.7408021113507361     
   13.600000000000001        79.200000000000003        2.7460388183998359     
   13.600000000000001        80.000000000000000        2.7484973453419057     
   13.600000000000001        80.800000000000011        2.7495568586495400     
   13.600000000000001        81.600000000000009        2.7455422185943390     
   13.600000000000001        82.400000000000006        2.7445716226701569     
   13.600000000000001        83.200000000000003        2.7401822120962009     
   13.600000000000001        84.000000000000000        2.7350273690042792     
   13.600000000000001        84.800000000000011        2.7288317183183532     
   13.600000000000001        85.600000000000009        2.7230631526519207     
   13.600000000000001        86.400000000000006        2.7170145725759132     
   13.600000000000001        87.200000000000003        2.7109164186253150     
   13.600000000000001        88.000000000000000        2.7052137150180959     
   13.600000000000001        88.800000000000011        2.7002175638629180     
   13.600000000000001        89.600000000000009        2.6951647968336352     
   13.600000000000001        90.400000000000006        2.6901394808586838     
   13.600000000000001        91.200000000000003        2.6853442673922938     
   13.600000000000001        92.000000000000000        2.6806122664106065     
   13.600000000000001        92.800000000000011        2.6755734607120463     
   13.600000000000001        93.600000000000009        2.6701681162635627     
   13.600000000000001        94.400000000000006        2.6641275445838488     
   13.600000000000001        95.200000000000003        2.6559267134888045     
   13.600000000000001        96.000000000000000        2.6507490820501549     
   13.600000000000001        96.800000000000011        2.6431701732692678     
   13.600000000000001        97.600000000000009        2.6377007538603796     
   13.600000000000001        98.400000000000006        2.6302459943511782     
   13.600000000000001        99.200000000000003        2.6230023651610233     
   13.600000000000001        100.00000000000000        2.6173753344356241     
   13.600000000000001        100.80000000000001        2.6122001468087981     
   13.600000000000001        101.60000000000001        2.6076203420702839     
   13.600000000000001        102.40000000000001        2.6037461017037815     

   14.400000000000000       0.80000000000000004        2.6026034643113980     
   14.400000000000000        1.6000000000000001        2.5999641122797117     
   14.400000000000000        2.4000000000000004        2.5980346213473684     
   14.400000000000000        3.2000000000000002        2.5967435988163561     
   14.400000000000000        4.0000000000000000        2.5955306684522887     
   14.400000000000000        4.8000000000000007        2.5948219019122396     
   14.400000000000000        5.6000000000000005        2.5948125151946462     
   14.400000000000000        6.4000000000000004        2.5919401510310220     
   14.400000000000000        7.2000000000000002        2.5902817969716203     
   14.400000000000000        8.0000000000000000        2.5875367634803683     
   14.400000000000000        8.8000000000000007        2.5852021765391378     
   14.400000000000000        9.6000000000000014        2.5810426625429055     
   14.400000000000000        10.400000000000000        2.5760424295222415     
   14.400000000000000        11.200000000000001        2.5713666785980700     
   14.400000000000000        12.000000000000000        2.5659629599658564     
   14.400000000000000        12.800000000000001        2.5589685861971323     
   14.400000000000000        13.600000000000001        2.5512593268512687     
   14.400000000000000        14.400000000000000        2.5442489549472929     
   14.400000000000000        15.200000000000001        2.5389088023066160     
   14.400000000000000        16.000000000000000        2.5333293204810863     
   14.400000000000000        16.800000000000001        2.5281559788692927     
   14.400000000000000        17.600000000000001        2.5233135957351389     
   14.400000000000000        18.400000000000002        2.5215987540958209     
   14.400000000000000        19.200000000000003        2.5175647006991109     
   14.400000000000000        20.000000000000000        2.5158550150496053     
   14.400000000000000        20.800000000000001        2.5152999482750618     
   14.400000000000000        21.600000000000001        2.5161122425685805     
   14.400000000000000        22.400000000000002        2.5197198731269537     
   14.400000000000000        23.200000000000003        2.5211729966018992     
   14.400000000000000        24.000000000000000        2.5255930332060372     
   14.400000000000000        24.800000000000001        2.5298847049545761     
   14.400000000000000        25.600000000000001        2.5348021358357227     
   14.400000000000000        26.400000000000002        2.5412478867422519     
   14.400000000000000        27.200000000000003        2.5475640803427253     
   14.400000000000000        28.000000000000000        2.5540278479397811     
   14.400000000000000        28.800000000000001        2.5602550276826674     
   14.400000000000000        29.600000000000001        2.5663576668599437     
   14.400000000000000        30.400000000000002        2.5708428548803277     
   14.400000000000000        31.200000000000003        2.5771831875332927     
   14.400000000000000        32.000000000000000        2.5808494953730392     
   14.400000000000000        32.800000000000004        2.5822504749802722     
   14.400000000000000        33.600000000000001        2.5857830928612811     
   14.400000000000000        34.399999999999999        2.5878136369584901     
   14.400000000000000        35.200000000000003        2.5908143323381005     
   14.400000000000000        36.000000000000000        2.5915438568292521     
   14.400000000000000        36.800000000000004        2.5924901209530344     
   14.400000000000000        37.600000000000001        2.5939758484071356     
   14.400000000000000        38.400000000000006        2.5965482174911259     
   14.400000000000000        39.200000000000003        2.6006076867939600     
   14.400000000000000        40.000000000000000        2.6056789738111323     
   14.400000000000000        40.800000000000004        2.6127177768905749     
   14.400000000000000        41.600000000000001        2.6198546671374272     
   14.400000000000000        42.400000000000006        2.6294428441774822     
   14.400000000000000        43.200000000000003        2.6406174026197080     
   14.400000000000000        44.000000000000000        2.6523329377833313     
   14.400000000000000        44.800000000000004        2.6635319176464631     
   14.400000000000000        45.600000000000001        2.6772169673948785     
   14.400000000000000        46.400000000000006        2.6905226914821809     
   14.400000000000000        47.200000000000003        2.7026430807148505     
   14.400000000000000        48.000000000000000        2.7121154518681001     
   14.400000000000000        48.800000000000004        2.7229017024465252     
   14.400000000000000        49.600000000000001        2.7286538433820193     
   14.400000000000000        50.400000000000006        2.7322865851860105     
   14.400000000000000        51.200000000000003        2.7331423808864419     
   14.400000000000000        52.000000000000000        2.7312618029428011     
   14.400000000000000        52.800000000000004        2.7263816996806005     
   14.400000000000000        53.600000000000001        2.7173158210878756     
   14.400000000000000        54.400000000000006        2.7097744287402703     
   14.400000000000000        55.200000000000003        2.6991227328673326     
   14.400000000000000        56.000000000000000        2.6853818258704942     
   14.400000000000000        56.800000000000004        2.6723264786363772     
   14.400000000000000        57.600000000000001        2.6581469788647274     
   14.400000000000000        58.400000000000006        2.6444470998975418     
   14.400000000000000        59.200000000000003        2.6318384832568511     
   14.400000000000000        60.000000000000000        2.6193615407990287     
   14.400000000000000        60.800000000000004        2.6100615226513098     
   14.400000000000000        61.600000000000001        2.6011197576202747     
   14.400000000000000        62.400000000000006        2.5940951375221593     
   14.400000000000000        63.200000000000003        2.5883341586004285     
   14.400000000000000        64.000000000000000        2.5854592678969790     
   14.400000000000000        64.799999999999997        2.5838217718713787     
   14.400000000000000        65.600000000000009        2.5851199822229556     
   14.400000000000000        66.400000000000006        2.5873801057062238     
   14.400000000000000        67.200000000000003        2.5911503438563397     
   14.400000000000000        68.000000000000000        2.5967461407279750     
   14.400000000000000        68.799999999999997        2.6044163037971768     
   14.400000000000000        69.600000000000009        2.6136465465432961     
   14.400000000000000        70.400000000000006        2.6224805411114951     
   14.400000000000000        71.200000000000003        2.6347354898183242     
   14.400000000000000        72.000000000000000        2.6472577220820286     
   14.400000000000000        72.799999999999997        2.6594212644646875     
   14.400000000000000        73.600000000000009        2.6722313984440218     
   14.400000000000000        74.400000000000006        2.6849178963229825     
   14.400000000000000        75.200000000000003        2.6971035886743806     
   14.400000000000000        76.000000000000000        2.7089791401768757     
   14.400000000000000        76.800000000000011        2.7189697432166300     
   14.400000000000000        77.600000000000009        2.7282319811288529     
   14.400000000000000        78.400000000000006        2.7334266563715874     
   14.400000000000000        79.200000000000003        2.7397535714336878     
   14.400000000000000        80.000000000000000        2.7426358900674321     
   14.400000000000000        80.800000000000011        2.7442806800431203     
   14.400000000000000        81.600000000000009        2.7436832576602157     
   14.400000000000000        82.400000000000006        2.7408893569198858     
   14.400000000000000        83.200000000000003        2.7398869940164845     
   14.400000000000000        84.000000000000000        2.7345687982585041     
   14.400000000000000        84.800000000000011        2.7303808776024492     
   14.400000000000000        85.600000000000009        2.7265187068528145     
   14.400000000000000        86.400000000000006        2.7228666222445272     
   14.400000000000000        87.200000000000003        2.7194639071020630     
   14.400000000000000        88.000000000000000        2.7148506490490827     
   14.400000000000000        88.800000000000011        2.7115750925693773     
   14.400000000000000        89.600000000000009        2.7074319267246167     
   14.400000000000000        90.400000000000006        2.7040084126374886     
   14.400000000000000        91.200000000000003        2.6993006337397185     
   14.400000000000000        92.000000000000000        2.6964789650462220     
   14.400000000000000        92.800000000000011        2.6899697157687394     
   14.400000000000000        93.600000000000009        2.6844625614045730     
   14.400000000000000        94.400000000000006        2.6779148502123116     
   14.400000000000000        95.200000000000003        2.6706145400664436     
   14.400000000000000        96.000000000000000        2.6627514242841221     
   14.400000000000000        96.800000000000011        2.6543609797002627     
   14.400000000000000        97.600000000000009        2.6465460317168272     
   14.400000000000000        98.400000000000006        2.6383442828869539     
   14.400000000000000        99.200000000000003        2.6303906395935903     
   14.400000000000000        100.00000000000000        2.6231633696322034     
   14.400000000000000        100.80000000000001        2.6172534583873648     
   14.400000000000000        101.60000000000001        2.6110951582701949     
   14.400000000000000        102.40000000000001        2.6051763790036984     

   15.200000000000001       0.80000000000000004        2.6046890219858647     
   15.200000000000001        1.6000000000000001        2.6014891915111660     
   15.200000000000001        2.4000000000000004        2.5986518908999447     
   15.200000000000001        3.2000000000000002        2.5968294458344525     
   15.200000000000001        4.0000000000000000        2.5955596361668642     
   15.200000000000001        4.8000000000000007        2.5941932321820045     
   15.200000000000001        5.6000000000000005        2.5929066164763857     
   15.200000000000001        6.4000000000000004        2.5915795438978995     
   15.200000000000001        7.2000000000000002        2.5902709077926525     
   15.200000000000001        8.0000000000000000        2.5870998329015009     
   15.200000000000001        8.8000000000000007        2.5836135232939643     
   15.200000000000001        9.6000000000000014        2.5795279240250348     
   15.200000000000001        10.400000000000000        2.5744737395192367     
   15.200000000000001        11.200000000000001        2.5690601536289490     
   15.200000000000001        12.000000000000000        2.5617244860288104     
   15.200000000000001        12.800000000000001        2.5555112172920662     
   15.200000000000001        13.600000000000001        2.5487575854071527     
   15.200000000000001        14.400000000000000        2.5424108143941582     
   15.200000000000001        15.200000000000001        2.5358467964764020     
   15.200000000000001        16.000000000000000        2.5298784589219183     
   15.200000000000001        16.800000000000001        2.5247065645597528     
   15.200000000000001        17.600000000000001        2.5202701099016069     
   15.200000000000001        18.400000000000002        2.5162799369810127     
   15.200000000000001        19.200000000000003        2.5135711042259619     
   15.200000000000001        20.000000000000000        2.5120121330859568     
   15.200000000000001        20.800000000000001        2.5120024442961717     
   15.200000000000001        21.600000000000001        2.5120320148076805     
   15.200000000000001        22.400000000000002        2.5142517223834528     
   15.200000000000001        23.200000000000003        2.5160810136534351     
   15.200000000000001        24.000000000000000        2.5214518534151593     
   15.200000000000001        24.800000000000001        2.5269071779567085     
   15.200000000000001        25.600000000000001        2.5323085210731362     
   15.200000000000001        26.400000000000002        2.5383722389203878     
   15.200000000000001        27.200000000000003        2.5461698965258734     
   15.200000000000001        28.000000000000000        2.5514526545657885     
   15.200000000000001        28.800000000000001        2.5578723416649800     
   15.200000000000001        29.600000000000001        2.5642302834614816     
   15.200000000000001        30.400000000000002        2.5716093156832036     
   15.200000000000001        31.200000000000003        2.5741175520749975     
   15.200000000000001        32.000000000000000        2.5794756682662459     
   15.200000000000001        32.800000000000004        2.5825867337141024     
   15.200000000000001        33.600000000000001        2.5850332594712517     
   15.200000000000001        34.399999999999999        2.5870593483100994     
   15.200000000000001        35.200000000000003        2.5887275634003619     
   15.200000000000001        36.000000000000000        2.5902020655685583     
   15.200000000000001        36.800000000000004        2.5912889849548901     
   15.200000000000001        37.600000000000001        2.5932749694173238     
   15.200000000000001        38.400000000000006        2.5939770330365994     
   15.200000000000001        39.200000000000003        2.5988095665616853     
   15.200000000000001        40.000000000000000        2.6032165494067945     
   15.200000000000001        40.800000000000004        2.6087828439416696     
   15.200000000000001        41.600000000000001        2.6157193985761005     
   15.200000000000001        42.400000000000006        2.6249255197147208     
   15.200000000000001        43.200000000000003        2.6342560619614064     
   15.200000000000001        44.000000000000000        2.6456356132894960     
   15.200000000000001        44.800000000000004        2.6559026730555595     
   15.200000000000001        45.600000000000001        2.6682710347486047     
   15.200000000000001        46.400000000000006        2.6796949779250365     
   15.200000000000001        47.200000000000003        2.6911314718621835     
   15.200000000000001        48.000000000000000        2.6998507349154313     
   15.200000000000001        48.800000000000004        2.7085796709025853     
   15.200000000000001        49.600000000000001        2.7142531378553230     
   15.200000000000001        50.400000000000006        2.7172444883854987     
   15.200000000000001        51.200000000000003        2.7179857681850272     
   15.200000000000001        52.000000000000000        2.7161125647253979     
   15.200000000000001        52.800000000000004        2.7125332186174735     
   15.200000000000001        53.600000000000001        2.7041174810652673     
   15.200000000000001        54.400000000000006        2.6953802153942230     
   15.200000000000001        55.200000000000003        2.6844410797734315     
   15.200000000000001        56.000000000000000        2.6724652196167353     
   15.200000000000001        56.800000000000004        2.6598164615028246     
   15.200000000000001        57.600000000000001        2.6473966204346198     
   15.200000000000001        58.400000000000006        2.6358045497845395     
   15.200000000000001        59.200000000000003        2.6231537465032422     
   15.200000000000001        60.000000000000000        2.6119947139554927     
   15.200000000000001        60.800000000000004        2.6032421550850713     
   15.200000000000001        61.600000000000001        2.5960900203951232     
   15.200000000000001        62.400000000000006        2.5888534943258832     
   15.200000000000001        63.200000000000003        2.5846628676728942     
   15.200000000000001        64.000000000000000        2.5818187355812943     
   15.200000000000001        64.799999999999997        2.5810363754616406     
   15.200000000000001        65.600000000000009        2.5823358392318756     
   15.200000000000001        66.400000000000006        2.5847066558060945     
   15.200000000000001        67.200000000000003        2.5896798511048140     
   15.200000000000001        68.000000000000000        2.5944758754194752     
   15.200000000000001        68.799999999999997        2.6000149967998025     
   15.200000000000001        69.600000000000009        2.6107254359670300     
   15.200000000000001        70.400000000000006        2.6193705913706617     
   15.200000000000001        71.200000000000003        2.6314658476961150     
   15.200000000000001        72.000000000000000        2.6428909532785116     
   15.200000000000001        72.799999999999997        2.6541187158329147     
   15.200000000000001        73.600000000000009        2.6660951465466516     
   15.200000000000001        74.400000000000006        2.6788051071763253     
   15.200000000000001        75.200000000000003        2.6912125706935610     
   15.200000000000001        76.000000000000000        2.7005938249695673     
   15.200000000000001        76.800000000000011        2.7105881183737570     
   15.200000000000001        77.600000000000009        2.7192082028728102     
   15.200000000000001        78.400000000000006        2.7256762051443455     
   15.200000000000001        79.200000000000003        2.7309646630433964     
   15.200000000000001        80.000000000000000        2.7333071809712424     
   15.200000000000001        80.800000000000011        2.7375854335174989     
   15.200000000000001        81.600000000000009        2.7358355318804373     
   15.200000000000001        82.400000000000006        2.7365440291967049     
   15.200000000000001        83.200000000000003        2.7349425029053274     
   15.200000000000001        84.000000000000000        2.7331443612606070     
   15.200000000000001        84.800000000000011        2.7304091272349544     
   15.200000000000001        85.600000000000009        2.7283532859383919     
   15.200000000000001        86.400000000000006        2.7263005399639142     
   15.200000000000001        87.200000000000003        2.7247233000098512     
   15.200000000000001        88.000000000000000        2.7230025845306138     
   15.200000000000001        88.800000000000011        2.7209426058613424     
   15.200000000000001        89.600000000000009        2.7185670298719224     
   15.200000000000001        90.400000000000006        2.7158384134847702     
   15.200000000000001        91.200000000000003        2.7128077072266721     
   15.200000000000001        92.000000000000000        2.7085837970723130     
   15.200000000000001        92.800000000000011        2.7038055451742489     
   15.200000000000001        93.600000000000009        2.6983225967058480     
   15.200000000000001        94.400000000000006        2.6915426566272553     
   15.200000000000001        95.200000000000003        2.6847951975924400     
   15.200000000000001        96.000000000000000        2.6750707238507960     
   15.200000000000001        96.800000000000011        2.6656139841568027     
   15.200000000000001        97.600000000000009        2.6562938320441134     
   15.200000000000001        98.400000000000006        2.6471599644945769     
   15.200000000000001        99.200000000000003        2.6375199038748431     
   15.200000000000001        100.00000000000000        2.6288723729263346     
   15.200000000000001        100.80000000000001        2.6230713848632798     
   15.200000000000001        101.60000000000001        2.6136884826644766     
   15.200000000000001        102.40000000000001        2.6092177046727905     

   16.000000000000000       0.80000000000000004        2.6066346938639313     
   16.000000000000000        1.6000000000000001        2.6022931856127154     
   16.000000000000000        2.4000000000000004        2.5992300083784978     
   16.000000000000000        3.2000000000000002        2.5973127792109003     
   16.000000000000000        4.0000000000000000        2.5965324371785918     
   16.000000000000000        4.8000000000000007        2.5940864581396728     
   16.000000000000000        5.6000000000000005        2.5922737189063052     
   16.000000000000000        6.4000000000000004        2.5918693446220926     
   16.000000000000000        7.2000000000000002        2.5887743567761330     
   16.000000000000000        8.0000000000000000        2.5861460347799046     
   16.000000000000000        8.8000000000000007        2.5826235691039376     
   16.000000000000000        9.6000000000000014        2.5775751652694252     
   16.000000000000000        10.400000000000000        2.5731291555065874     
   16.000000000000000        11.200000000000001        2.5676113834069390     
   16.000000000000000        12.000000000000000        2.5608842987205747     
   16.000000000000000        12.800000000000001        2.5540111094639877     
   16.000000000000000        13.600000000000001        2.5458709604129739     
   16.000000000000000        14.400000000000000        2.5397764647177126     
   16.000000000000000        15.200000000000001        2.5338861790093774     
   16.000000000000000        16.000000000000000        2.5293847884672420     
   16.000000000000000        16.800000000000001        2.5220695964771811     
   16.000000000000000        17.600000000000001        2.5176513556998081     
   16.000000000000000        18.400000000000002        2.5138230512950681     
   16.000000000000000        19.200000000000003        2.5113279236172787     
   16.000000000000000        20.000000000000000        2.5090329463247634     
   16.000000000000000        20.800000000000001        2.5089068401821866     
   16.000000000000000        21.600000000000001        2.5103820265394794     
   16.000000000000000        22.400000000000002        2.5118568660420766     
   16.000000000000000        23.200000000000003        2.5150694992766582     
   16.000000000000000        24.000000000000000        2.5199387598713181     
   16.000000000000000        24.800000000000001        2.5235577780001810     
   16.000000000000000        25.600000000000001        2.5289073165408640     
   16.000000000000000        26.400000000000002        2.5373183902884251     
   16.000000000000000        27.200000000000003        2.5429547565932489     
   16.000000000000000        28.000000000000000        2.5494994836873572     
   16.000000000000000        28.800000000000001        2.5575447605922892     
   16.000000000000000        29.600000000000001        2.5623107504082081     
   16.000000000000000        30.400000000000002        2.5681799890791952     
   16.000000000000000        31.200000000000003        2.5733534872405865     
   16.000000000000000        32.000000000000000        2.5777306401397984     
   16.000000000000000        32.800000000000004        2.5814181470628044     
   16.000000000000000        33.600000000000001        2.5864216299816798     
   16.000000000000000        34.399999999999999        2.5866942536560829     
   16.000000000000000        35.200000000000003        2.5880245254082590     
   16.000000000000000        36.000000000000000        2.5889512925471112     
   16.000000000000000        36.800000000000004        2.5907323509185693     
   16.000000000000000        37.600000000000001        2.5927992361365808     
   16.000000000000000        38.400000000000006        2.5928786081215947     
   16.000000000000000        39.200000000000003        2.5978593025101819     
   16.000000000000000        40.000000000000000        2.5998206229601495     
   16.000000000000000        40.800000000000004        2.6052027721954678     
   16.000000000000000        41.600000000000001        2.6112258022552974     
   16.000000000000000        42.400000000000006        2.6183463764799768     
   16.000000000000000        43.200000000000003        2.6297989722182846     
   16.000000000000000        44.000000000000000        2.6379267071978170     
   16.000000000000000        44.800000000000004        2.6476437451214903     
   16.000000000000000        45.600000000000001        2.6579708129088333     
   16.000000000000000        46.400000000000006        2.6683593001162227     
   16.000000000000000        47.200000000000003        2.6781491099219448     
   16.000000000000000        48.000000000000000        2.6872556591212029     
   16.000000000000000        48.800000000000004        2.6939070457534466     
   16.000000000000000        49.600000000000001        2.6975380447913104     
   16.000000000000000        50.400000000000006        2.7041016342890285     
   16.000000000000000        51.200000000000003        2.7010854113939446     
   16.000000000000000        52.000000000000000        2.6988312523541245     
   16.000000000000000        52.800000000000004        2.6939885910457826     
   16.000000000000000        53.600000000000001        2.6869241745284858     
   16.000000000000000        54.400000000000006        2.6789954127712772     
   16.000000000000000        55.200000000000003        2.6687263405276100     
   16.000000000000000        56.000000000000000        2.6574944097596345     
   16.000000000000000        56.800000000000004        2.6463843282581796     
   16.000000000000000        57.600000000000001        2.6349420430503985     
   16.000000000000000        58.400000000000006        2.6212424599099506     
   16.000000000000000        59.200000000000003        2.6129939013431414     
   16.000000000000000        60.000000000000000        2.6032981896604910     
   16.000000000000000        60.800000000000004        2.5952157641820777     
   16.000000000000000        61.600000000000001        2.5897265850165616     
   16.000000000000000        62.400000000000006        2.5826469960587546     
   16.000000000000000        63.200000000000003        2.5794578026815871     
   16.000000000000000        64.000000000000000        2.5769386114409949     
   16.000000000000000        64.799999999999997        2.5769100025904876     
   16.000000000000000        65.600000000000009        2.5789615863383193     
   16.000000000000000        66.400000000000006        2.5823721200731455     
   16.000000000000000        67.200000000000003        2.5857263723937960     
   16.000000000000000        68.000000000000000        2.5925869627145359     
   16.000000000000000        68.799999999999997        2.5995787650912967     
   16.000000000000000        69.600000000000009        2.6075229480548510     
   16.000000000000000        70.400000000000006        2.6162958509060097     
   16.000000000000000        71.200000000000003        2.6277442490606053     
   16.000000000000000        72.000000000000000        2.6364691466996439     
   16.000000000000000        72.799999999999997        2.6483497818630699     
   16.000000000000000        73.600000000000009        2.6600876114811358     
   16.000000000000000        74.400000000000006        2.6715497524735978     
   16.000000000000000        75.200000000000003        2.6826778031477203     
   16.000000000000000        76.000000000000000        2.6908353355977086     
   16.000000000000000        76.800000000000011        2.7004664681201138     
   16.000000000000000        77.600000000000009        2.7074121471254400     
   16.000000000000000        78.400000000000006        2.7149091811233705     
   16.000000000000000        79.200000000000003        2.7201452147266960     
   16.000000000000000        80.000000000000000        2.7241356826421121     
   16.000000000000000        80.800000000000011        2.7269938593622904     
   16.000000000000000        81.600000000000009        2.7253340843236646     
   16.000000000000000        82.400000000000006        2.7291261654318726     
   16.000000000000000        83.200000000000003        2.7295308589641523     
   16.000000000000000        84.000000000000000        2.7290832785329857     
   16.000000000000000        84.800000000000011        2.7294953431820099     
   16.000000000000000        85.600000000000009        2.7288814260500884     
   16.000000000000000        86.400000000000006        2.7288598233989894     
   16.000000000000000        87.200000000000003        2.7290709865248606     
   16.000000000000000        88.000000000000000        2.7286462769741364     
   16.000000000000000        88.800000000000011        2.7290781344297299     
   16.000000000000000        89.600000000000009        2.7278357353855252     
   16.000000000000000        90.400000000000006        2.7266454053789819     
   16.000000000000000        91.200000000000003        2.7248588368269262     
   16.000000000000000        92.000000000000000        2.7215012443832309     
   16.000000000000000        92.800000000000011        2.7169632104018016     
   16.000000000000000        93.600000000000009        2.7107975748534296     
   16.000000000000000        94.400000000000006        2.7036842821886866     
   16.000000000000000        95.200000000000003        2.6962314936590568     
   16.000000000000000        96.000000000000000        2.6866902711426079     
   16.000000000000000        96.800000000000011        2.6761481321524276     
   16.000000000000000        97.600000000000009        2.6652968405946673     
   16.000000000000000        98.400000000000006        2.6547397191690214     
   16.000000000000000        99.200000000000003        2.6444619494119954     
   16.000000000000000        100.00000000000000        2.6343970456921477     
   16.000000000000000        100.80000000000001        2.6255391113262014     
   16.000000000000000        101.60000000000001        2.6183079216819802     
   16.000000000000000        102.40000000000001        2.6119304248341799     

   16.800000000000001       0.80000000000000004        2.6079673028440369     
   16.800000000000001        1.6000000000000001        2.6034121402045782     
   16.800000000000001        2.4000000000000004        2.6000466445201424     
   16.800000000000001        3.2000000000000002        2.5976358101345496     
   16.800000000000001        4.0000000000000000        2.5955790440026720     
   16.800000000000001        4.8000000000000007        2.5941269161111777     
   16.800000000000001        5.6000000000000005        2.5920028720999952     
   16.800000000000001        6.4000000000000004        2.5916903453276161     
   16.800000000000001        7.2000000000000002        2.5883974215624659     
   16.800000000000001        8.0000000000000000        2.5854803430460271     
   16.800000000000001        8.8000000000000007        2.5817075124064868     
   16.800000000000001        9.6000000000000014        2.5768555127519650     
   16.800000000000001        10.400000000000000        2.5711620047280879     
   16.800000000000001        11.200000000000001        2.5665351798077363     
   16.800000000000001        12.000000000000000        2.5599950967150420     
   16.800000000000001        12.800000000000001        2.5533565023743217     
   16.800000000000001        13.600000000000001        2.5475976050181495     
   16.800000000000001        14.400000000000000        2.5390098105413532     
   16.800000000000001        15.200000000000001        2.5310963482163320     
   16.800000000000001        16.000000000000000        2.5259502998345642     
   16.800000000000001        16.800000000000001        2.5200096599967345     
   16.800000000000001        17.600000000000001        2.5169028396194433     
   16.800000000000001        18.400000000000002        2.5127499168316048     
   16.800000000000001        19.200000000000003        2.5106785149706088     
   16.800000000000001        20.000000000000000        2.5081875553176411     
   16.800000000000001        20.800000000000001        2.5079928775429079     
   16.800000000000001        21.600000000000001        2.5093351293338522     
   16.800000000000001        22.400000000000002        2.5108027157717134     
   16.800000000000001        23.200000000000003        2.5134981993780552     
   16.800000000000001        24.000000000000000        2.5177851538999678     
   16.800000000000001        24.800000000000001        2.5223067617005093     
   16.800000000000001        25.600000000000001        2.5287895565665903     
   16.800000000000001        26.400000000000002        2.5346257611911027     
   16.800000000000001        27.200000000000003        2.5414629718478312     
   16.800000000000001        28.000000000000000        2.5482958485029021     
   16.800000000000001        28.800000000000001        2.5547067885835903     
   16.800000000000001        29.600000000000001        2.5605183950692774     
   16.800000000000001        30.400000000000002        2.5665222598570274     
   16.800000000000001        31.200000000000003        2.5718761638051517     
   16.800000000000001        32.000000000000000        2.5764058977557589     
   16.800000000000001        32.800000000000004        2.5791312711207453     
   16.800000000000001        33.600000000000001        2.5834317114492973     
   16.800000000000001        34.399999999999999        2.5859603490372725     
   16.800000000000001        35.200000000000003        2.5877534250738949     
   16.800000000000001        36.000000000000000        2.5887488638797986     
   16.800000000000001        36.800000000000004        2.5899935392558024     
   16.800000000000001        37.600000000000001        2.5911994337067568     
   16.800000000000001        38.400000000000006        2.5939195110696267     
   16.800000000000001        39.200000000000003        2.5959302340357513     
   16.800000000000001        40.000000000000000        2.5984864078629308     
   16.800000000000001        40.800000000000004        2.6021468877487193     
   16.800000000000001        41.600000000000001        2.6072453375388682     
   16.800000000000001        42.400000000000006        2.6137262276384590     
   16.800000000000001        43.200000000000003        2.6216060666482388     
   16.800000000000001        44.000000000000000        2.6294752585214693     
   16.800000000000001        44.800000000000004        2.6385466415033432     
   16.800000000000001        45.600000000000001        2.6476458540768770     
   16.800000000000001        46.400000000000006        2.6562992877663536     
   16.800000000000001        47.200000000000003        2.6646994445673435     
   16.800000000000001        48.000000000000000        2.6724552429315742     
   16.800000000000001        48.800000000000004        2.6797610776355700     
   16.800000000000001        49.600000000000001        2.6776014927195835     
   16.800000000000001        50.400000000000006        2.6833719813146000     
   16.800000000000001        51.200000000000003        2.6826889846050621     
   16.800000000000001        52.000000000000000        2.6821443916040026     
   16.800000000000001        52.800000000000004        2.6743285741061533     
   16.800000000000001        53.600000000000001        2.6694829854682625     
   16.800000000000001        54.400000000000006        2.6614886949407279     
   16.800000000000001        55.200000000000003        2.6528787413608290     
   16.800000000000001        56.000000000000000        2.6414060619708346     
   16.800000000000001        56.800000000000004        2.6312008184633311     
   16.800000000000001        57.600000000000001        2.6198064888558559     
   16.800000000000001        58.400000000000006        2.6105642110576848     
   16.800000000000001        59.200000000000003        2.6009802447247563     
   16.800000000000001        60.000000000000000        2.5927045573252854     
   16.800000000000001        60.800000000000004        2.5859814579672462     
   16.800000000000001        61.600000000000001        2.5801346175489401     
   16.800000000000001        62.400000000000006        2.5776308888683213     
   16.800000000000001        63.200000000000003        2.5738676487680272     
   16.800000000000001        64.000000000000000        2.5733410984699203     
   16.800000000000001        64.799999999999997        2.5733951948416207     
   16.800000000000001        65.600000000000009        2.5754796575843164     
   16.800000000000001        66.400000000000006        2.5792951222346150     
   16.800000000000001        67.200000000000003        2.5842155140147454     
   16.800000000000001        68.000000000000000        2.5895759891380328     
   16.800000000000001        68.799999999999997        2.5965577450866770     
   16.800000000000001        69.600000000000009        2.6041414211764957     
   16.800000000000001        70.400000000000006        2.6131256827664529     
   16.800000000000001        71.200000000000003        2.6225423471057088     
   16.800000000000001        72.000000000000000        2.6321159398278562     
   16.800000000000001        72.799999999999997        2.6420071091552662     
   16.800000000000001        73.600000000000009        2.6523666088840883     
   16.800000000000001        74.400000000000006        2.6619020616196312     
   16.800000000000001        75.200000000000003        2.6728267835188073     
   16.800000000000001        76.000000000000000        2.6810269814353105     
   16.800000000000001        76.800000000000011        2.6888862034773768     
   16.800000000000001        77.600000000000009        2.6960762565002354     
   16.800000000000001        78.400000000000006        2.7027902005726290     
   16.800000000000001        79.200000000000003        2.7081201834336066     
   16.800000000000001        80.000000000000000        2.7120141338011323     
   16.800000000000001        80.800000000000011        2.7157812778425359     
   16.800000000000001        81.600000000000009        2.7192907298164273     
   16.800000000000001        82.400000000000006        2.7205965305140638     
   16.800000000000001        83.200000000000003        2.7221559881653077     
   16.800000000000001        84.000000000000000        2.7232518325313859     
   16.800000000000001        84.800000000000011        2.7258868716018489     
   16.800000000000001        85.600000000000009        2.7277192375664603     
   16.800000000000001        86.400000000000006        2.7286693941838274     
   16.800000000000001        87.200000000000003        2.7316240291891631     
   16.800000000000001        88.000000000000000        2.7336454270071360     
   16.800000000000001        88.800000000000011        2.7354247593084846     
   16.800000000000001        89.600000000000009        2.7365126280290943     
   16.800000000000001        90.400000000000006        2.7364857606797286     
   16.800000000000001        91.200000000000003        2.7350168333246696     
   16.800000000000001        92.000000000000000        2.7329203108589128     
   16.800000000000001        92.800000000000011        2.7288894788831208     
   16.800000000000001        93.600000000000009        2.7233800966928632     
   16.800000000000001        94.400000000000006        2.7160032660372053     
   16.800000000000001        95.200000000000003        2.7060674231211106     
   16.800000000000001        96.000000000000000        2.6964650689700220     
   16.800000000000001        96.800000000000011        2.6856763993623307     
   16.800000000000001        97.600000000000009        2.6736297255716561     
   16.800000000000001        98.400000000000006        2.6619840579535339     
   16.800000000000001        99.200000000000003        2.6505435887660789     
   16.800000000000001        100.00000000000000        2.6395507075604367     
   16.800000000000001        100.80000000000001        2.6295931551000487     
   16.800000000000001        101.60000000000001        2.6216285341918959     
   16.800000000000001        102.40000000000001        2.6131820761223596     

   17.600000000000001       0.80000000000000004        2.6097583268011970     
   17.600000000000001        1.6000000000000001        2.6033301555993980     
   17.600000000000001        2.4000000000000004        2.5994231373685484     
   17.600000000000001        3.2000000000000002        2.5977796527414072     
   17.600000000000001        4.0000000000000000        2.5958249522860535     
   17.600000000000001        4.8000000000000007        2.5937241048070248     
   17.600000000000001        5.6000000000000005        2.5915844279744475     
   17.600000000000001        6.4000000000000004        2.5899287660142352     
   17.600000000000001        7.2000000000000002        2.5887353339466643     
   17.600000000000001        8.0000000000000000        2.5852229807924707     
   17.600000000000001        8.8000000000000007        2.5813429969612893     
   17.600000000000001        9.6000000000000014        2.5766916788495395     
   17.600000000000001        10.400000000000000        2.5720554211644404     
   17.600000000000001        11.200000000000001        2.5665305080168510     
   17.600000000000001        12.000000000000000        2.5597176090879250     
   17.600000000000001        12.800000000000001        2.5534183743752190     
   17.600000000000001        13.600000000000001        2.5454063775716853     
   17.600000000000001        14.400000000000000        2.5387581225641243     
   17.600000000000001        15.200000000000001        2.5326200382275670     
   17.600000000000001        16.000000000000000        2.5262022812077567     
   17.600000000000001        16.800000000000001        2.5200349439747232     
   17.600000000000001        17.600000000000001        2.5160159527475505     
   17.600000000000001        18.400000000000002        2.5124643279334204     
   17.600000000000001        19.200000000000003        2.5095736321451927     
   17.600000000000001        20.000000000000000        2.5083299573840279     
   17.600000000000001        20.800000000000001        2.5073274118188627     
   17.600000000000001        21.600000000000001        2.5086594643364530     
   17.600000000000001        22.400000000000002        2.5103727947649452     
   17.600000000000001        23.200000000000003        2.5132887529349657     
   17.600000000000001        24.000000000000000        2.5167563179599814     
   17.600000000000001        24.800000000000001        2.5217169017776389     
   17.600000000000001        25.600000000000001        2.5267671846559319     
   17.600000000000001        26.400000000000002        2.5341281182210960     
   17.600000000000001        27.200000000000003        2.5405728843261968     
   17.600000000000001        28.000000000000000        2.5476318337113963     
   17.600000000000001        28.800000000000001        2.5530075485867938     
   17.600000000000001        29.600000000000001        2.5598361974470984     
   17.600000000000001        30.400000000000002        2.5658173138366553     
   17.600000000000001        31.200000000000003        2.5710607428237546     
   17.600000000000001        32.000000000000000        2.5762611770727557     
   17.600000000000001        32.800000000000004        2.5795859676632191     
   17.600000000000001        33.600000000000001        2.5822957547088476     
   17.600000000000001        34.399999999999999        2.5844316187452505     
   17.600000000000001        35.200000000000003        2.5872203897593447     
   17.600000000000001        36.000000000000000        2.5886145331929504     
   17.600000000000001        36.800000000000004        2.5897107204088816     
   17.600000000000001        37.600000000000001        2.5910576479495839     
   17.600000000000001        38.400000000000006        2.5928018788213154     
   17.600000000000001        39.200000000000003        2.5946867090615418     
   17.600000000000001        40.000000000000000        2.5956186203098128     
   17.600000000000001        40.800000000000004        2.6010304193932785     
   17.600000000000001        41.600000000000001        2.6034165507196083     
   17.600000000000001        42.400000000000006        2.6099022260986287     
   17.600000000000001        43.200000000000003        2.6157142568977072     
   17.600000000000001        44.000000000000000        2.6226332112813959     
   17.600000000000001        44.800000000000004        2.6298430331232718     
   17.600000000000001        45.600000000000001        2.6369839498724383     
   17.600000000000001        46.400000000000006        2.6440108189091571     
   17.600000000000001        47.200000000000003        2.6513931259584407     
   17.600000000000001        48.000000000000000        2.6553285393326758     
   17.600000000000001        48.800000000000004        2.6616620771386139     
   17.600000000000001        49.600000000000001        2.6642860929993026     
   17.600000000000001        50.400000000000006        2.6648191378645154     
   17.600000000000001        51.200000000000003        2.6636790657734881     
   17.600000000000001        52.000000000000000        2.6608364153587427     
   17.600000000000001        52.800000000000004        2.6556803499992525     
   17.600000000000001        53.600000000000001        2.6489392810928325     
   17.600000000000001        54.400000000000006        2.6420467314698324     
   17.600000000000001        55.200000000000003        2.6337699012555928     
   17.600000000000001        56.000000000000000        2.6243541002296014     
   17.600000000000001        56.800000000000004        2.6146873799876671     
   17.600000000000001        57.600000000000001        2.6058307332742774     
   17.600000000000001        58.400000000000006        2.5964048106982331     
   17.600000000000001        59.200000000000003        2.5886537379842456     
   17.600000000000001        60.000000000000000        2.5826962531718074     
   17.600000000000001        60.800000000000004        2.5762193576921439     
   17.600000000000001        61.600000000000001        2.5734153825349551     
   17.600000000000001        62.400000000000006        2.5694317894753236     
   17.600000000000001        63.200000000000003        2.5679163503728843     
   17.600000000000001        64.000000000000000        2.5680234543939706     
   17.600000000000001        64.799999999999997        2.5694563669576098     
   17.600000000000001        65.600000000000009        2.5719175365663114     
   17.600000000000001        66.400000000000006        2.5756433816430735     
   17.600000000000001        67.200000000000003        2.5809842337618853     
   17.600000000000001        68.000000000000000        2.5861038373460281     
   17.600000000000001        68.799999999999997        2.5925141346841261     
   17.600000000000001        69.600000000000009        2.6000637406995217     
   17.600000000000001        70.400000000000006        2.6086934687504284     
   17.600000000000001        71.200000000000003        2.6173440599989877     
   17.600000000000001        72.000000000000000        2.6257302593972680     
   17.600000000000001        72.799999999999997        2.6353268123109586     
   17.600000000000001        73.600000000000009        2.6440618879643321     
   17.600000000000001        74.400000000000006        2.6526055153951953     
   17.600000000000001        75.200000000000003        2.6617883936424449     
   17.600000000000001        76.000000000000000        2.6701309087838929     
   17.600000000000001        76.800000000000011        2.6776047798947982     
   17.600000000000001        77.600000000000009        2.6841838630621937     
   17.600000000000001        78.400000000000006        2.6895293167145375     
   17.600000000000001        79.200000000000003        2.6957055025246901     
   17.600000000000001        80.000000000000000        2.6987621224708778     
   17.600000000000001        80.800000000000011        2.7025848326452824     
   17.600000000000001        81.600000000000009        2.7074567666428369     
   17.600000000000001        82.400000000000006        2.7104147600815400     
   17.600000000000001        83.200000000000003        2.7136778282888612     
   17.600000000000001        84.000000000000000        2.7168682364894905     
   17.600000000000001        84.800000000000011        2.7204446761573071     
   17.600000000000001        85.600000000000009        2.7246090174260167     
   17.600000000000001        86.400000000000006        2.7289643590438972     
   17.600000000000001        87.200000000000003        2.7321736058841064     
   17.600000000000001        88.000000000000000        2.7365956444504898     
   17.600000000000001        88.800000000000011        2.7406922236886735     
   17.600000000000001        89.600000000000009        2.7427103709071776     
   17.600000000000001        90.400000000000006        2.7442883872489996     
   17.600000000000001        91.200000000000003        2.7435867998606023     
   17.600000000000001        92.000000000000000        2.7422854784917745     
   17.600000000000001        92.800000000000011        2.7387712955759738     
   17.600000000000001        93.600000000000009        2.7331636689416361     
   17.600000000000001        94.400000000000006        2.7258612716486326     
   17.600000000000001        95.200000000000003        2.7166331949467026     
   17.600000000000001        96.000000000000000        2.7049316562437586     
   17.600000000000001        96.800000000000011        2.6930491601104896     
   17.600000000000001        97.600000000000009        2.6808283134659847     
   17.600000000000001        98.400000000000006        2.6682928690803944     
   17.600000000000001        99.200000000000003        2.6558644974795818     
   17.600000000000001        100.00000000000000        2.6447024640281582     
   17.600000000000001        100.80000000000001        2.6332336290389260     
   17.600000000000001        101.60000000000001        2.6238298424586106     
   17.600000000000001        102.40000000000001        2.6160965655859960     

   18.400000000000002       0.80000000000000004        2.6087279407498936     
   18.400000000000002        1.6000000000000001        2.6053806720047969     
   18.400000000000002        2.4000000000000004        2.6011770381480908     
   18.400000000000002        3.2000000000000002        2.5979132826739035     
   18.400000000000002        4.0000000000000000        2.5956440781448671     
   18.400000000000002        4.8000000000000007        2.5940859281707005     
   18.400000000000002        5.6000000000000005        2.5920185653162360     
   18.400000000000002        6.4000000000000004        2.5902377152252867     
   18.400000000000002        7.2000000000000002        2.5861842976885314     
   18.400000000000002        8.0000000000000000        2.5852746851390283     
   18.400000000000002        8.8000000000000007        2.5817470390472499     
   18.400000000000002        9.6000000000000014        2.5772650628675109     
   18.400000000000002        10.400000000000000        2.5721935481966351     
   18.400000000000002        11.200000000000001        2.5665477323717192     
   18.400000000000002        12.000000000000000        2.5602565620903688     
   18.400000000000002        12.800000000000001        2.5536733943601058     
   18.400000000000002        13.600000000000001        2.5471242344218243     
   18.400000000000002        14.400000000000000        2.5397789580616772     
   18.400000000000002        15.200000000000001        2.5333475582708331     
   18.400000000000002        16.000000000000000        2.5272503411435032     
   18.400000000000002        16.800000000000001        2.5211850449672775     
   18.400000000000002        17.600000000000001        2.5172583533733381     
   18.400000000000002        18.400000000000002        2.5124946361496643     
   18.400000000000002        19.200000000000003        2.5106408493220171     
   18.400000000000002        20.000000000000000        2.5090945724460534     
   18.400000000000002        20.800000000000001        2.5084569776432697     
   18.400000000000002        21.600000000000001        2.5091208137736096     
   18.400000000000002        22.400000000000002        2.5091576146435672     
   18.400000000000002        23.200000000000003        2.5151011747732093     
   18.400000000000002        24.000000000000000        2.5171681754160127     
   18.400000000000002        24.800000000000001        2.5220616983757997     
   18.400000000000002        25.600000000000001        2.5276573257419561     
   18.400000000000002        26.400000000000002        2.5337083869648209     
   18.400000000000002        27.200000000000003        2.5399720420266281     
   18.400000000000002        28.000000000000000        2.5477081546025699     
   18.400000000000002        28.800000000000001        2.5537348232744765     
   18.400000000000002        29.600000000000001        2.5594716058308138     
   18.400000000000002        30.400000000000002        2.5654040921082109     
   18.400000000000002        31.200000000000003        2.5708582852660200     
   18.400000000000002        32.000000000000000        2.5757416950852883     
   18.400000000000002        32.800000000000004        2.5785273456388493     
   18.400000000000002        33.600000000000001        2.5822803944567760     
   18.400000000000002        34.399999999999999        2.5852867733575491     
   18.400000000000002        35.200000000000003        2.5874724338558113     
   18.400000000000002        36.000000000000000        2.5893531132846590     
   18.400000000000002        36.800000000000004        2.5905273379405531     
   18.400000000000002        37.600000000000001        2.5920864699343094     
   18.400000000000002        38.400000000000006        2.5930423122984183     
   18.400000000000002        39.200000000000003        2.5943656202316268     
   18.400000000000002        40.000000000000000        2.5956602784328306     
   18.400000000000002        40.800000000000004        2.6005036138617843     
   18.400000000000002        41.600000000000001        2.6036146420392190     
   18.400000000000002        42.400000000000006        2.6066595648562632     
   18.400000000000002        43.200000000000003        2.6117064569000763     
   18.400000000000002        44.000000000000000        2.6169664940370581     
   18.400000000000002        44.800000000000004        2.6220308098297860     
   18.400000000000002        45.600000000000001        2.6272567257679040     
   18.400000000000002        46.400000000000006        2.6327874918044385     
   18.400000000000002        47.200000000000003        2.6359456200693505     
   18.400000000000002        48.000000000000000        2.6413789001457864     
   18.400000000000002        48.800000000000004        2.6445227039991019     
   18.400000000000002        49.600000000000001        2.6462353649210857     
   18.400000000000002        50.400000000000006        2.6460678313921857     
   18.400000000000002        51.200000000000003        2.6442438890780435     
   18.400000000000002        52.000000000000000        2.6405594373839869     
   18.400000000000002        52.800000000000004        2.6367484575292717     
   18.400000000000002        53.600000000000001        2.6300417482384728     
   18.400000000000002        54.400000000000006        2.6233845842804384     
   18.400000000000002        55.200000000000003        2.6152868937616982     
   18.400000000000002        56.000000000000000        2.6066187594166448     
   18.400000000000002        56.800000000000004        2.5991621541163794     
   18.400000000000002        57.600000000000001        2.5903372093802868     
   18.400000000000002        58.400000000000006        2.5819588150643162     
   18.400000000000002        59.200000000000003        2.5764315805786597     
   18.400000000000002        60.000000000000000        2.5713804006840726     
   18.400000000000002        60.800000000000004        2.5679682349049373     
   18.400000000000002        61.600000000000001        2.5631132984701117     
   18.400000000000002        62.400000000000006        2.5619288476635296     
   18.400000000000002        63.200000000000003        2.5614353567290427     
   18.400000000000002        64.000000000000000        2.5626743635124880     
   18.400000000000002        64.799999999999997        2.5629115801248057     
   18.400000000000002        65.600000000000009        2.5676159967172629     
   18.400000000000002        66.400000000000006        2.5720201435742021     
   18.400000000000002        67.200000000000003        2.5770736683672015     
   18.400000000000002        68.000000000000000        2.5830043804004581     
   18.400000000000002        68.799999999999997        2.5882639611472782     
   18.400000000000002        69.600000000000009        2.5971146665381712     
   18.400000000000002        70.400000000000006        2.6039853162267330     
   18.400000000000002        71.200000000000003        2.6119619796045193     
   18.400000000000002        72.000000000000000        2.6198931704284054     
   18.400000000000002        72.799999999999997        2.6277751948783554     
   18.400000000000002        73.600000000000009        2.6357419965931412     
   18.400000000000002        74.400000000000006        2.6435054198165342     
   18.400000000000002        75.200000000000003        2.6513389191871024     
   18.400000000000002        76.000000000000000        2.6601452159558812     
   18.400000000000002        76.800000000000011        2.6653763912938002     
   18.400000000000002        77.600000000000009        2.6709954994098406     
   18.400000000000002        78.400000000000006        2.6757146153713265     
   18.400000000000002        79.200000000000003        2.6798910340410576     
   18.400000000000002        80.000000000000000        2.6851958149684356     
   18.400000000000002        80.800000000000011        2.6890705857884805     
   18.400000000000002        81.600000000000009        2.6946099823672482     
   18.400000000000002        82.400000000000006        2.6964836625429247     
   18.400000000000002        83.200000000000003        2.7011720474158425     
   18.400000000000002        84.000000000000000        2.7077920715099983     
   18.400000000000002        84.800000000000011        2.7141545037663950     
   18.400000000000002        85.600000000000009        2.7197128680050118     
   18.400000000000002        86.400000000000006        2.7257670344295630     
   18.400000000000002        87.200000000000003        2.7318988362059500     
   18.400000000000002        88.000000000000000        2.7369001436104843     
   18.400000000000002        88.800000000000011        2.7419437706942129     
   18.400000000000002        89.600000000000009        2.7467175183644739     
   18.400000000000002        90.400000000000006        2.7495791585781029     
   18.400000000000002        91.200000000000003        2.7504592310655380     
   18.400000000000002        92.000000000000000        2.7492003821359683     
   18.400000000000002        92.800000000000011        2.7458076281195116     
   18.400000000000002        93.600000000000009        2.7398068463136709     
   18.400000000000002        94.400000000000006        2.7335100256474760     
   18.400000000000002        95.200000000000003        2.7228883708714084     
   18.400000000000002        96.000000000000000        2.7116192271561905     
   18.400000000000002        96.800000000000011        2.6992772924937336     
   18.400000000000002        97.600000000000009        2.6863427856386317     
   18.400000000000002        98.400000000000006        2.6728702362606418     
   18.400000000000002        99.200000000000003        2.6597765488194964     
   18.400000000000002        100.00000000000000        2.6465179880947320     
   18.400000000000002        100.80000000000001        2.6353568688900753     
   18.400000000000002        101.60000000000001        2.6253596377231894     
   18.400000000000002        102.40000000000001        2.6176451121819788     

   19.200000000000003       0.80000000000000004        2.6109481689742884     
   19.200000000000003        1.6000000000000001        2.6061955880274503     
   19.200000000000003        2.4000000000000004        2.6013082482517160     
   19.200000000000003        3.2000000000000002        2.5983500269571169     
   19.200000000000003        4.0000000000000000        2.5957922883250353     
   19.200000000000003        4.8000000000000007        2.5938024082466495     
   19.200000000000003        5.6000000000000005        2.5922653458550449     
   19.200000000000003        6.4000000000000004        2.5901162810247351     
   19.200000000000003        7.2000000000000002        2.5885798658745678     
   19.200000000000003        8.0000000000000000        2.5874888513742471     
   19.200000000000003        8.8000000000000007        2.5827598422343834     
   19.200000000000003        9.6000000000000014        2.5791109177127391     
   19.200000000000003        10.400000000000000        2.5729937071302498     
   19.200000000000003        11.200000000000001        2.5671121368937464     
   19.200000000000003        12.000000000000000        2.5613059274889385     
   19.200000000000003        12.800000000000001        2.5548030563675526     
   19.200000000000003        13.600000000000001        2.5479560003177606     
   19.200000000000003        14.400000000000000        2.5415982805639588     
   19.200000000000003        15.200000000000001        2.5353873361702002     
   19.200000000000003        16.000000000000000        2.5289275885671034     
   19.200000000000003        16.800000000000001        2.5236529496839428     
   19.200000000000003        17.600000000000001        2.5189075751267769     
   19.200000000000003        18.400000000000002        2.5152750639191837     
   19.200000000000003        19.200000000000003        2.5132608976225326     
   19.200000000000003        20.000000000000000        2.5112719610663117     
   19.200000000000003        20.800000000000001        2.5102480130959695     
   19.200000000000003        21.600000000000001        2.5115685506305723     
   19.200000000000003        22.400000000000002        2.5129424700782037     
   19.200000000000003        23.200000000000003        2.5151920048557210     
   19.200000000000003        24.000000000000000        2.5205298154040601     
   19.200000000000003        24.800000000000001        2.5239124020743180     
   19.200000000000003        25.600000000000001        2.5285266850959842     
   19.200000000000003        26.400000000000002        2.5322089764035787     
   19.200000000000003        27.200000000000003        2.5403144240462683     
   19.200000000000003        28.000000000000000        2.5468429169769680     
   19.200000000000003        28.800000000000001        2.5533248491737957     
   19.200000000000003        29.600000000000001        2.5594062484827380     
   19.200000000000003        30.400000000000002        2.5644764299116467     
   19.200000000000003        31.200000000000003        2.5709271122477437     
   19.200000000000003        32.000000000000000        2.5751561953894591     
   19.200000000000003        32.800000000000004        2.5795765883830781     
   19.200000000000003        33.600000000000001        2.5829783687818320     
   19.200000000000003        34.399999999999999        2.5860663362305933     
   19.200000000000003        35.200000000000003        2.5884194368159168     
   19.200000000000003        36.000000000000000        2.5889632970964391     
   19.200000000000003        36.800000000000004        2.5927261517418101     
   19.200000000000003        37.600000000000001        2.5929836505031951     
   19.200000000000003        38.400000000000006        2.5947889296561648     
   19.200000000000003        39.200000000000003        2.5959976501578961     
   19.200000000000003        40.000000000000000        2.5975112398215363     
   19.200000000000003        40.800000000000004        2.5995619098771185     
   19.200000000000003        41.600000000000001        2.6008996754482108     
   19.200000000000003        42.400000000000006        2.6049063930355509     
   19.200000000000003        43.200000000000003        2.6087371898539526     
   19.200000000000003        44.000000000000000        2.6116924775458283     
   19.200000000000003        44.800000000000004        2.6153108810391079     
   19.200000000000003        45.600000000000001        2.6189743341945828     
   19.200000000000003        46.400000000000006        2.6232014053059536     
   19.200000000000003        47.200000000000003        2.6250037053980981     
   19.200000000000003        48.000000000000000        2.6276554486299775     
   19.200000000000003        48.800000000000004        2.6284934762923333     
   19.200000000000003        49.600000000000001        2.6289965385377143     
   19.200000000000003        50.400000000000006        2.6276472675801990     
   19.200000000000003        51.200000000000003        2.6254495939770051     
   19.200000000000003        52.000000000000000        2.6223566543317087     
   19.200000000000003        52.800000000000004        2.6170465720203957     
   19.200000000000003        53.600000000000001        2.6102772783031400     
   19.200000000000003        54.400000000000006        2.6041967432148900     
   19.200000000000003        55.200000000000003        2.5968832005312632     
   19.200000000000003        56.000000000000000        2.5893315313915903     
   19.200000000000003        56.800000000000004        2.5825982154905631     
   19.200000000000003        57.600000000000001        2.5752802535294395     
   19.200000000000003        58.400000000000006        2.5694703486357677     
   19.200000000000003        59.200000000000003        2.5646354414327686     
   19.200000000000003        60.000000000000000        2.5603520229717116     
   19.200000000000003        60.800000000000004        2.5569612874885106     
   19.200000000000003        61.600000000000001        2.5549276957715188     
   19.200000000000003        62.400000000000006        2.5541224017679838     
   19.200000000000003        63.200000000000003        2.5549140066062601     
   19.200000000000003        64.000000000000000        2.5568919919679884     
   19.200000000000003        64.799999999999997        2.5597343024621462     
   19.200000000000003        65.600000000000009        2.5630629770783462     
   19.200000000000003        66.400000000000006        2.5670132849936564     
   19.200000000000003        67.200000000000003        2.5719371633347921     
   19.200000000000003        68.000000000000000        2.5787338249134888     
   19.200000000000003        68.799999999999997        2.5848987767327753     
   19.200000000000003        69.600000000000009        2.5912394047809060     
   19.200000000000003        70.400000000000006        2.5993537831805011     
   19.200000000000003        71.200000000000003        2.6065201215049041     
   19.200000000000003        72.000000000000000        2.6128393543148536     
   19.200000000000003        72.799999999999997        2.6205981834871319     
   19.200000000000003        73.600000000000009        2.6273219024486472     
   19.200000000000003        74.400000000000006        2.6343749359487783     
   19.200000000000003        75.200000000000003        2.6408149816639326     
   19.200000000000003        76.000000000000000        2.6463326000653811     
   19.200000000000003        76.800000000000011        2.6533104720205696     
   19.200000000000003        77.600000000000009        2.6575728354231756     
   19.200000000000003        78.400000000000006        2.6616878610229797     
   19.200000000000003        79.200000000000003        2.6665010749084943     
   19.200000000000003        80.000000000000000        2.6735095347110494     
   19.200000000000003        80.800000000000011        2.6762398445519624     
   19.200000000000003        81.600000000000009        2.6811628363826223     
   19.200000000000003        82.400000000000006        2.6860006385963522     
   19.200000000000003        83.200000000000003        2.6920115191862086     
   19.200000000000003        84.000000000000000        2.6984194027837778     
   19.200000000000003        84.800000000000011        2.7053834966661081     
   19.200000000000003        85.600000000000009        2.7135408327039783     
   19.200000000000003        86.400000000000006        2.7204818367371346     
   19.200000000000003        87.200000000000003        2.7285513589965014     
   19.200000000000003        88.000000000000000        2.7362641734983693     
   19.200000000000003        88.800000000000011        2.7428888196750099     
   19.200000000000003        89.600000000000009        2.7481075238165307     
   19.200000000000003        90.400000000000006        2.7522054713300519     
   19.200000000000003        91.200000000000003        2.7523670513502432     
   19.200000000000003        92.000000000000000        2.7533100723648798     
   19.200000000000003        92.800000000000011        2.7509831892104391     
   19.200000000000003        93.600000000000009        2.7452926767038108     
   19.200000000000003        94.400000000000006        2.7371056016627042     
   19.200000000000003        95.200000000000003        2.7276271829046284     
   19.200000000000003        96.000000000000000        2.7160239870418081     
   19.200000000000003        96.800000000000011        2.7032671511228603     
   19.200000000000003        97.600000000000009        2.6911302961657753     
   19.200000000000003        98.400000000000006        2.6764394531995515     
   19.200000000000003        99.200000000000003        2.6622429174455293     
   19.200000000000003        100.00000000000000        2.6502696866498119     
   19.200000000000003        100.80000000000001        2.6391883227535571     
   19.200000000000003        101.60000000000001        2.6268028871646680     
   19.200000000000003        102.40000000000001        2.6181853633441650     

   20.000000000000000       0.80000000000000004        2.6111752461066060     
   20.000000000000000        1.6000000000000001        2.6051377054489464     
   20.000000000000000        2.4000000000000004        2.6009725366037668     
   20.000000000000000        3.2000000000000002        2.5985807306176052     
   20.000000000000000        4.0000000000000000        2.5963951598906885     
   20.000000000000000        4.8000000000000007        2.5939222299620566     
   20.000000000000000        5.6000000000000005        2.5923774880454178     
   20.000000000000000        6.4000000000000004        2.5907207735819275     
   20.000000000000000        7.2000000000000002        2.5889141721362372     
   20.000000000000000        8.0000000000000000        2.5868460085758858     
   20.000000000000000        8.8000000000000007        2.5838256135011628     
   20.000000000000000        9.6000000000000014        2.5796777773468609     
   20.000000000000000        10.400000000000000        2.5746605314063546     
   20.000000000000000        11.200000000000001        2.5697062361938996     
   20.000000000000000        12.000000000000000        2.5636361895068944     
   20.000000000000000        12.800000000000001        2.5571310196969810     
   20.000000000000000        13.600000000000001        2.5507162980068103     
   20.000000000000000        14.400000000000000        2.5445545093727837     
   20.000000000000000        15.200000000000001        2.5384228770762154     
   20.000000000000000        16.000000000000000        2.5320656994416666     
   20.000000000000000        16.800000000000001        2.5264211449518439     
   20.000000000000000        17.600000000000001        2.5219172776260010     
   20.000000000000000        18.400000000000002        2.5185303443450158     
   20.000000000000000        19.200000000000003        2.5160468401367804     
   20.000000000000000        20.000000000000000        2.5141923768033703     
   20.000000000000000        20.800000000000001        2.5132919043204991     
   20.000000000000000        21.600000000000001        2.5139290878552583     
   20.000000000000000        22.400000000000002        2.5143470355559137     
   20.000000000000000        23.200000000000003        2.5174097629472536     
   20.000000000000000        24.000000000000000        2.5205654576950285     
   20.000000000000000        24.800000000000001        2.5248536992179709     
   20.000000000000000        25.600000000000001        2.5299691270832056     
   20.000000000000000        26.400000000000002        2.5344188091221453     
   20.000000000000000        27.200000000000003        2.5413922915705007     
   20.000000000000000        28.000000000000000        2.5475049235909948     
   20.000000000000000        28.800000000000001        2.5541701512946933     
   20.000000000000000        29.600000000000001        2.5599292986071394     
   20.000000000000000        30.400000000000002        2.5658324613397463     
   20.000000000000000        31.200000000000003        2.5710694827958909     
   20.000000000000000        32.000000000000000        2.5757724238263475     
   20.000000000000000        32.800000000000004        2.5802047187758861     
   20.000000000000000        33.600000000000001        2.5835999257296205     
   20.000000000000000        34.399999999999999        2.5873102901708269     
   20.000000000000000        35.200000000000003        2.5897376061578963     
   20.000000000000000        36.000000000000000        2.5911017192377166     
   20.000000000000000        36.800000000000004        2.5942427480817813     
   20.000000000000000        37.600000000000001        2.5958425181327955     
   20.000000000000000        38.400000000000006        2.5972477485543823     
   20.000000000000000        39.200000000000003        2.5987380071397062     
   20.000000000000000        40.000000000000000        2.5994404119794248     
   20.000000000000000        40.800000000000004        2.6004319594598306     
   20.000000000000000        41.600000000000001        2.6024634178370150     
   20.000000000000000        42.400000000000006        2.6044681056004801     
   20.000000000000000        43.200000000000003        2.6064307250779111     
   20.000000000000000        44.000000000000000        2.6085985386597907     
   20.000000000000000        44.800000000000004        2.6106971453279164     
   20.000000000000000        45.600000000000001        2.6127874484443434     
   20.000000000000000        46.400000000000006        2.6139046075890109     
   20.000000000000000        47.200000000000003        2.6170430199804304     
   20.000000000000000        48.000000000000000        2.6154900506170136     
   20.000000000000000        48.800000000000004        2.6152725033083128     
   20.000000000000000        49.600000000000001        2.6144724759863407     
   20.000000000000000        50.400000000000006        2.6110548397224518     
   20.000000000000000        51.200000000000003        2.6077369868809530     
   20.000000000000000        52.000000000000000        2.6041109117718659     
   20.000000000000000        52.800000000000004        2.5985001155854102     
   20.000000000000000        53.600000000000001        2.5925990700770094     
   20.000000000000000        54.400000000000006        2.5865300532270386     
   20.000000000000000        55.200000000000003        2.5799867878830400     
   20.000000000000000        56.000000000000000        2.5734627713702234     
   20.000000000000000        56.800000000000004        2.5676373973668838     
   20.000000000000000        57.600000000000001        2.5613499839716707     
   20.000000000000000        58.400000000000006        2.5569120613084024     
   20.000000000000000        59.200000000000003        2.5548494645685826     
   20.000000000000000        60.000000000000000        2.5501207200513143     
   20.000000000000000        60.800000000000004        2.5482209337278792     
   20.000000000000000        61.600000000000001        2.5466348445834930     
   20.000000000000000        62.400000000000006        2.5471281067653941     
   20.000000000000000        63.200000000000003        2.5484264079263932     
   20.000000000000000        64.000000000000000        2.5523421607332528     
   20.000000000000000        64.799999999999997        2.5537187604167388     
   20.000000000000000        65.600000000000009        2.5585904757393276     
   20.000000000000000        66.400000000000006        2.5638321172102612     
   20.000000000000000        67.200000000000003        2.5688620830958762     
   20.000000000000000        68.000000000000000        2.5752970576567464     
   20.000000000000000        68.799999999999997        2.5808261392509033     
   20.000000000000000        69.600000000000009        2.5875966651400848     
   20.000000000000000        70.400000000000006        2.5944367637350019     
   20.000000000000000        71.200000000000003        2.6009186719746800     
   20.000000000000000        72.000000000000000        2.6072783379225535     
   20.000000000000000        72.799999999999997        2.6133933675211924     
   20.000000000000000        73.600000000000009        2.6195248201884946     
   20.000000000000000        74.400000000000006        2.6251966670936193     
   20.000000000000000        75.200000000000003        2.6305537597627211     
   20.000000000000000        76.000000000000000        2.6362255691376113     
   20.000000000000000        76.800000000000011        2.6409493922282250     
   20.000000000000000        77.600000000000009        2.6452138850521028     
   20.000000000000000        78.400000000000006        2.6497390804581236     
   20.000000000000000        79.200000000000003        2.6537014470248041     
   20.000000000000000        80.000000000000000        2.6579435584244817     
   20.000000000000000        80.800000000000011        2.6626457940028745     
   20.000000000000000        81.600000000000009        2.6679477228073005     
   20.000000000000000        82.400000000000006        2.6739570339046379     
   20.000000000000000        83.200000000000003        2.6807178844891109     
   20.000000000000000        84.000000000000000        2.6875065382828245     
   20.000000000000000        84.800000000000011        2.6989549043802268     
   20.000000000000000        85.600000000000009        2.7062760453674399     
   20.000000000000000        86.400000000000006        2.7150208011861756     
   20.000000000000000        87.200000000000003        2.7253329849313155     
   20.000000000000000        88.000000000000000        2.7327911550554314     
   20.000000000000000        88.800000000000011        2.7420724103032286     
   20.000000000000000        89.600000000000009        2.7471469957530021     
   20.000000000000000        90.400000000000006        2.7519379936598898     
   20.000000000000000        91.200000000000003        2.7544330362346967     
   20.000000000000000        92.000000000000000        2.7543722261460939     
   20.000000000000000        92.800000000000011        2.7521631989520863     
   20.000000000000000        93.600000000000009        2.7470080355670121     
   20.000000000000000        94.400000000000006        2.7394249997277682     
   20.000000000000000        95.200000000000003        2.7299580807184989     
   20.000000000000000        96.000000000000000        2.7179963011660448     
   20.000000000000000        96.800000000000011        2.7063657274210589     
   20.000000000000000        97.600000000000009        2.6910819800570631     
   20.000000000000000        98.400000000000006        2.6773639628699919     
   20.000000000000000        99.200000000000003        2.6639090764693285     
   20.000000000000000        100.00000000000000        2.6511128852898596     
   20.000000000000000        100.80000000000001        2.6384713214917555     
   20.000000000000000        101.60000000000001        2.6273359781501711     
   20.000000000000000        102.40000000000001        2.6178697226524417     

   20.800000000000001       0.80000000000000004        2.6111733047625965     
   20.800000000000001        1.6000000000000001        2.6043062521000651     
   20.800000000000001        2.4000000000000004        2.6014977726682651     
   20.800000000000001        3.2000000000000002        2.5987070788980522     
   20.800000000000001        4.0000000000000000        2.5966018982998582     
   20.800000000000001        4.8000000000000007        2.5956186583089562     
   20.800000000000001        5.6000000000000005        2.5925704305463690     
   20.800000000000001        6.4000000000000004        2.5914671342299194     
   20.800000000000001        7.2000000000000002        2.5906017199202251     
   20.800000000000001        8.0000000000000000        2.5878656073932098     
   20.800000000000001        8.8000000000000007        2.5852324854679902     
   20.800000000000001        9.6000000000000014        2.5814588940339420     
   20.800000000000001        10.400000000000000        2.5772650225637621     
   20.800000000000001        11.200000000000001        2.5716806878710829     
   20.800000000000001        12.000000000000000        2.5662574369822564     
   20.800000000000001        12.800000000000001        2.5602764882473084     
   20.800000000000001        13.600000000000001        2.5542221124358884     
   20.800000000000001        14.400000000000000        2.5474793329876881     
   20.800000000000001        15.200000000000001        2.5416357802154672     
   20.800000000000001        16.000000000000000        2.5363532695038584     
   20.800000000000001        16.800000000000001        2.5299362953056015     
   20.800000000000001        17.600000000000001        2.5269874757915338     
   20.800000000000001        18.400000000000002        2.5227069028959077     
   20.800000000000001        19.200000000000003        2.5196785675751019     
   20.800000000000001        20.000000000000000        2.5175327846020892     
   20.800000000000001        20.800000000000001        2.5166282264590762     
   20.800000000000001        21.600000000000001        2.5167515719659277     
   20.800000000000001        22.400000000000002        2.5184235833504247     
   20.800000000000001        23.200000000000003        2.5196940179936078     
   20.800000000000001        24.000000000000000        2.5219798988772277     
   20.800000000000001        24.800000000000001        2.5265436517570716     
   20.800000000000001        25.600000000000001        2.5313375458583516     
   20.800000000000001        26.400000000000002        2.5365910904658273     
   20.800000000000001        27.200000000000003        2.5422463902537626     
   20.800000000000001        28.000000000000000        2.5480229013173057     
   20.800000000000001        28.800000000000001        2.5537665673586187     
   20.800000000000001        29.600000000000001        2.5591438173501708     
   20.800000000000001        30.400000000000002        2.5651860142402811     
   20.800000000000001        31.200000000000003        2.5704109960043127     
   20.800000000000001        32.000000000000000        2.5769243305684402     
   20.800000000000001        32.800000000000004        2.5805775731008369     
   20.800000000000001        33.600000000000001        2.5851052968700547     
   20.800000000000001        34.399999999999999        2.5890236622728238     
   20.800000000000001        35.200000000000003        2.5926404961869305     
   20.800000000000001        36.000000000000000        2.5951274937909989     
   20.800000000000001        36.800000000000004        2.5973242674656398     
   20.800000000000001        37.600000000000001        2.5991009399416138     
   20.800000000000001        38.400000000000006        2.6002876524035177     
   20.800000000000001        39.200000000000003        2.6017971835631712     
   20.800000000000001        40.000000000000000        2.6031707401393702     
   20.800000000000001        40.800000000000004        2.6039012418434373     
   20.800000000000001        41.600000000000001        2.6051312233150266     
   20.800000000000001        42.400000000000006        2.6060101830701803     
   20.800000000000001        43.200000000000003        2.6068957726529765     
   20.800000000000001        44.000000000000000        2.6080574568218235     
   20.800000000000001        44.800000000000004        2.6089094825878103     
   20.800000000000001        45.600000000000001        2.6084924928287245     
   20.800000000000001        46.400000000000006        2.6079011000943892     
   20.800000000000001        47.200000000000003        2.6068795125102575     
   20.800000000000001        48.000000000000000        2.6053708759055580     
   20.800000000000001        48.800000000000004        2.6031516772245449     
   20.800000000000001        49.600000000000001        2.5998211614860387     
   20.800000000000001        50.400000000000006        2.5958424845169454     
   20.800000000000001        51.200000000000003        2.5920456850632192     
   20.800000000000001        52.000000000000000        2.5870810061259766     
   20.800000000000001        52.800000000000004        2.5815904470951287     
   20.800000000000001        53.600000000000001        2.5761694318861657     
   20.800000000000001        54.400000000000006        2.5705667902447584     
   20.800000000000001        55.200000000000003        2.5644118610778857     
   20.800000000000001        56.000000000000000        2.5588328049649167     
   20.800000000000001        56.800000000000004        2.5541496660162064     
   20.800000000000001        57.600000000000001        2.5487475099504420     
   20.800000000000001        58.400000000000006        2.5451599866167940     
   20.800000000000001        59.200000000000003        2.5425937045321687     
   20.800000000000001        60.000000000000000        2.5405171244778928     
   20.800000000000001        60.800000000000004        2.5394092180689776     
   20.800000000000001        61.600000000000001        2.5418057659973976     
   20.800000000000001        62.400000000000006        2.5410900654604056     
   20.800000000000001        63.200000000000003        2.5432870106218384     
   20.800000000000001        64.000000000000000        2.5460803551436348     
   20.800000000000001        64.799999999999997        2.5495443736577288     
   20.800000000000001        65.600000000000009        2.5544208075208461     
   20.800000000000001        66.400000000000006        2.5596587082808622     
   20.800000000000001        67.200000000000003        2.5642501114213028     
   20.800000000000001        68.000000000000000        2.5709611126745302     
   20.800000000000001        68.799999999999997        2.5768023669515192     
   20.800000000000001        69.600000000000009        2.5833923237122840     
   20.800000000000001        70.400000000000006        2.5899929430365369     
   20.800000000000001        71.200000000000003        2.5957399480971914     
   20.800000000000001        72.000000000000000        2.6015890503324890     
   20.800000000000001        72.799999999999997        2.6068506565108862     
   20.800000000000001        73.600000000000009        2.6123279817447749     
   20.800000000000001        74.400000000000006        2.6168167715129966     
   20.800000000000001        75.200000000000003        2.6211085894652606     
   20.800000000000001        76.000000000000000        2.6254822062824199     
   20.800000000000001        76.800000000000011        2.6265078729008300     
   20.800000000000001        77.600000000000009        2.6332583512399830     
   20.800000000000001        78.400000000000006        2.6372200578574168     
   20.800000000000001        79.200000000000003        2.6406238391928021     
   20.800000000000001        80.000000000000000        2.6445099210479150     
   20.800000000000001        80.800000000000011        2.6493297961427440     
   20.800000000000001        81.600000000000009        2.6550363268823021     
   20.800000000000001        82.400000000000006        2.6615565442866012     
   20.800000000000001        83.200000000000003        2.6691438863780284     
   20.800000000000001        84.000000000000000        2.6780097935686689     
   20.800000000000001        84.800000000000011        2.6867036945312988     
   20.800000000000001        85.600000000000009        2.6970652005032578     
   20.800000000000001        86.400000000000006        2.7078297159301159     
   20.800000000000001        87.200000000000003        2.7158709011217885     
   20.800000000000001        88.000000000000000        2.7277094844934480     
   20.800000000000001        88.800000000000011        2.7368484270574367     
   20.800000000000001        89.600000000000009        2.7438290910352907     
   20.800000000000001        90.400000000000006        2.7490819896344680     
   20.800000000000001        91.200000000000003        2.7531772085436272     
   20.800000000000001        92.000000000000000        2.7526652374920650     
   20.800000000000001        92.800000000000011        2.7507078160416945     
   20.800000000000001        93.600000000000009        2.7460425446254577     
   20.800000000000001        94.400000000000006        2.7385905367279100     
   20.800000000000001        95.200000000000003        2.7291746833480359     
   20.800000000000001        96.000000000000000        2.7167529335675447     
   20.800000000000001        96.800000000000011        2.7053524692112254     
   20.800000000000001        97.600000000000009        2.6906295679923393     
   20.800000000000001        98.400000000000006        2.6767416699409692     
   20.800000000000001        99.200000000000003        2.6613657110006050     
   20.800000000000001        100.00000000000000        2.6507523218266509     
   20.800000000000001        100.80000000000001        2.6383195221088749     
   20.800000000000001        101.60000000000001        2.6267490162455811     
   20.800000000000001        102.40000000000001        2.6192674894313406     

   21.600000000000001       0.80000000000000004        2.6090597267498921     
   21.600000000000001        1.6000000000000001        2.6048770761211699     
   21.600000000000001        2.4000000000000004        2.6010949123329494     
   21.600000000000001        3.2000000000000002        2.5978382606280039     
   21.600000000000001        4.0000000000000000        2.5969371051325307     
   21.600000000000001        4.8000000000000007        2.5942427192786828     
   21.600000000000001        5.6000000000000005        2.5943099604179061     
   21.600000000000001        6.4000000000000004        2.5927170228323995     
   21.600000000000001        7.2000000000000002        2.5906156613299993     
   21.600000000000001        8.0000000000000000        2.5893670349991300     
   21.600000000000001        8.8000000000000007        2.5865541941107555     
   21.600000000000001        9.6000000000000014        2.5838444933375917     
   21.600000000000001        10.400000000000000        2.5798530100514445     
   21.600000000000001        11.200000000000001        2.5751372538004995     
   21.600000000000001        12.000000000000000        2.5684726416007613     
   21.600000000000001        12.800000000000001        2.5637519740827122     
   21.600000000000001        13.600000000000001        2.5581858997688505     
   21.600000000000001        14.400000000000000        2.5523143832155912     
   21.600000000000001        15.200000000000001        2.5465293305589203     
   21.600000000000001        16.000000000000000        2.5410704548699408     
   21.600000000000001        16.800000000000001        2.5360684228265273     
   21.600000000000001        17.600000000000001        2.5315256541097715     
   21.600000000000001        18.400000000000002        2.5275154617886977     
   21.600000000000001        19.200000000000003        2.5245334002572450     
   21.600000000000001        20.000000000000000        2.5224069703149912     
   21.600000000000001        20.800000000000001        2.5208155412392723     
   21.600000000000001        21.600000000000001        2.5218642521559063     
   21.600000000000001        22.400000000000002        2.5216259227977993     
   21.600000000000001        23.200000000000003        2.5230736416309534     
   21.600000000000001        24.000000000000000        2.5247776393615440     
   21.600000000000001        24.800000000000001        2.5290134098865820     
   21.600000000000001        25.600000000000001        2.5334052302053718     
   21.600000000000001        26.400000000000002        2.5378926598416727     
   21.600000000000001        27.200000000000003        2.5437162379091798     
   21.600000000000001        28.000000000000000        2.5482045511701168     
   21.600000000000001        28.800000000000001        2.5540747825612229     
   21.600000000000001        29.600000000000001        2.5564422888575935     
   21.600000000000001        30.400000000000002        2.5655101777400549     
   21.600000000000001        31.200000000000003        2.5709884348204901     
   21.600000000000001        32.000000000000000        2.5771186164226214     
   21.600000000000001        32.800000000000004        2.5820412591212745     
   21.600000000000001        33.600000000000001        2.5859533286563581     
   21.600000000000001        34.399999999999999        2.5898789344894335     
   21.600000000000001        35.200000000000003        2.5954700045793024     
   21.600000000000001        36.000000000000000        2.5993056642521362     
   21.600000000000001        36.800000000000004        2.6026116637230037     
   21.600000000000001        37.600000000000001        2.6044593303701324     
   21.600000000000001        38.400000000000006        2.6062444445786341     
   21.600000000000001        39.200000000000003        2.6072759887399402     
   21.600000000000001        40.000000000000000        2.6108023908487832     
   21.600000000000001        40.800000000000004        2.6098556286868670     
   21.600000000000001        41.600000000000001        2.6105421591956275     
   21.600000000000001        42.400000000000006        2.6102669984600024     
   21.600000000000001        43.200000000000003        2.6096266589559320     
   21.600000000000001        44.000000000000000        2.6090798472899945     
   21.600000000000001        44.800000000000004        2.6084274565942622     
   21.600000000000001        45.600000000000001        2.6068484808357679     
   21.600000000000001        46.400000000000006        2.6028827804041965     
   21.600000000000001        47.200000000000003        2.6020137993478771     
   21.600000000000001        48.000000000000000        2.5977697530600343     
   21.600000000000001        48.800000000000004        2.5934740272359726     
   21.600000000000001        49.600000000000001        2.5889423726593437     
   21.600000000000001        50.400000000000006        2.5839505778650307     
   21.600000000000001        51.200000000000003        2.5785308351749308     
   21.600000000000001        52.000000000000000        2.5719432635127712     
   21.600000000000001        52.800000000000004        2.5668511475359477     
   21.600000000000001        53.600000000000001        2.5620497075625779     
   21.600000000000001        54.400000000000006        2.5555917455333654     
   21.600000000000001        55.200000000000003        2.5501300730391065     
   21.600000000000001        56.000000000000000        2.5451652363217749     
   21.600000000000001        56.800000000000004        2.5426903372147711     
   21.600000000000001        57.600000000000001        2.5384870324857753     
   21.600000000000001        58.400000000000006        2.5348243656032605     
   21.600000000000001        59.200000000000003        2.5329359869055841     
   21.600000000000001        60.000000000000000        2.5319131937687156     
   21.600000000000001        60.800000000000004        2.5315795398797021     
   21.600000000000001        61.600000000000001        2.5311278901861103     
   21.600000000000001        62.400000000000006        2.5352709293691307     
   21.600000000000001        63.200000000000003        2.5379818252377988     
   21.600000000000001        64.000000000000000        2.5411006681362274     
   21.600000000000001        64.799999999999997        2.5447431814456696     
   21.600000000000001        65.600000000000009        2.5507825123147772     
   21.600000000000001        66.400000000000006        2.5545274466103689     
   21.600000000000001        67.200000000000003        2.5612437354505748     
   21.600000000000001        68.000000000000000        2.5667710569781597     
   21.600000000000001        68.799999999999997        2.5734280607301945     
   21.600000000000001        69.600000000000009        2.5789915423946250     
   21.600000000000001        70.400000000000006        2.5836375621034691     
   21.600000000000001        71.200000000000003        2.5891383058166526     
   21.600000000000001        72.000000000000000        2.5957615849557514     
   21.600000000000001        72.799999999999997        2.6003397501578216     
   21.600000000000001        73.600000000000009        2.6055548811549185     
   21.600000000000001        74.400000000000006        2.6084083970103089     
   21.600000000000001        75.200000000000003        2.6121923654444581     
   21.600000000000001        76.000000000000000        2.6153316906634103     
   21.600000000000001        76.800000000000011        2.6180894912427282     
   21.600000000000001        77.600000000000009        2.6215223314041820     
   21.600000000000001        78.400000000000006        2.6248343719613327     
   21.600000000000001        79.200000000000003        2.6265666078371397     
   21.600000000000001        80.000000000000000        2.6312070914463233     
   21.600000000000001        80.800000000000011        2.6363178458481937     
   21.600000000000001        81.600000000000009        2.6422142441391010     
   21.600000000000001        82.400000000000006        2.6490847652908061     
   21.600000000000001        83.200000000000003        2.6573412788302906     
   21.600000000000001        84.000000000000000        2.6670257789414853     
   21.600000000000001        84.800000000000011        2.6765232431402657     
   21.600000000000001        85.600000000000009        2.6874806012786521     
   21.600000000000001        86.400000000000006        2.6985715777051249     
   21.600000000000001        87.200000000000003        2.7096525105016509     
   21.600000000000001        88.000000000000000        2.7201622176639582     
   21.600000000000001        88.800000000000011        2.7295172327177277     
   21.600000000000001        89.600000000000009        2.7370017779300477     
   21.600000000000001        90.400000000000006        2.7432108618567304     
   21.600000000000001        91.200000000000003        2.7474819667705592     
   21.600000000000001        92.000000000000000        2.7483613322980029     
   21.600000000000001        92.800000000000011        2.7462342733385516     
   21.600000000000001        93.600000000000009        2.7426494696415671     
   21.600000000000001        94.400000000000006        2.7349658151275680     
   21.600000000000001        95.200000000000003        2.7261775175124678     
   21.600000000000001        96.000000000000000        2.7145023444094818     
   21.600000000000001        96.800000000000011        2.7023557872065487     
   21.600000000000001        97.600000000000009        2.6881780741664061     
   21.600000000000001        98.400000000000006        2.6746557258007115     
   21.600000000000001        99.200000000000003        2.6617709292352520     
   21.600000000000001        100.00000000000000        2.6479632355469507     
   21.600000000000001        100.80000000000001        2.6366648532718062     
   21.600000000000001        101.60000000000001        2.6256490906215002     
   21.600000000000001        102.40000000000001        2.6162299593681064     

   22.400000000000002       0.80000000000000004        2.6089611918029334     
   22.400000000000002        1.6000000000000001        2.6047643393170552     
   22.400000000000002        2.4000000000000004        2.6006573637882813     
   22.400000000000002        3.2000000000000002        2.5977407550576643     
   22.400000000000002        4.0000000000000000        2.5969624722798814     
   22.400000000000002        4.8000000000000007        2.5928728922369606     
   22.400000000000002        5.6000000000000005        2.5954398673759722     
   22.400000000000002        6.4000000000000004        2.5939815254396081     
   22.400000000000002        7.2000000000000002        2.5924866467491592     
   22.400000000000002        8.0000000000000000        2.5910823933150771     
   22.400000000000002        8.8000000000000007        2.5892985012928285     
   22.400000000000002        9.6000000000000014        2.5864519464634737     
   22.400000000000002        10.400000000000000        2.5832077888337239     
   22.400000000000002        11.200000000000001        2.5790083787459492     
   22.400000000000002        12.000000000000000        2.5728044737447666     
   22.400000000000002        12.800000000000001        2.5671571054891120     
   22.400000000000002        13.600000000000001        2.5616918907165696     
   22.400000000000002        14.400000000000000        2.5574392230167917     
   22.400000000000002        15.200000000000001        2.5511191476297319     
   22.400000000000002        16.000000000000000        2.5464349406513116     
   22.400000000000002        16.800000000000001        2.5412777061069738     
   22.400000000000002        17.600000000000001        2.5368351009231920     
   22.400000000000002        18.400000000000002        2.5324908115092950     
   22.400000000000002        19.200000000000003        2.5299290633473182     
   22.400000000000002        20.000000000000000        2.5280444838248894     
   22.400000000000002        20.800000000000001        2.5266455987145036     
   22.400000000000002        21.600000000000001        2.5254221366772498     
   22.400000000000002        22.400000000000002        2.5253372470708109     
   22.400000000000002        23.200000000000003        2.5271954310632347     
   22.400000000000002        24.000000000000000        2.5295673605380853     
   22.400000000000002        24.800000000000001        2.5316167656118900     
   22.400000000000002        25.600000000000001        2.5351301319053468     
   22.400000000000002        26.400000000000002        2.5387854135779580     
   22.400000000000002        27.200000000000003        2.5449280323538144     
   22.400000000000002        28.000000000000000        2.5495178076840497     
   22.400000000000002        28.800000000000001        2.5537959162336863     
   22.400000000000002        29.600000000000001        2.5595356506777747     
   22.400000000000002        30.400000000000002        2.5656038543945763     
   22.400000000000002        31.200000000000003        2.5715511222809786     
   22.400000000000002        32.000000000000000        2.5778649193235803     
   22.400000000000002        32.800000000000004        2.5824754842238278     
   22.400000000000002        33.600000000000001        2.5880205065427373     
   22.400000000000002        34.399999999999999        2.5932733822088503     
   22.400000000000002        35.200000000000003        2.5985646250757197     
   22.400000000000002        36.000000000000000        2.6033944325093215     
   22.400000000000002        36.800000000000004        2.6079729202460946     
   22.400000000000002        37.600000000000001        2.6109173218002764     
   22.400000000000002        38.400000000000006        2.6139381576920879     
   22.400000000000002        39.200000000000003        2.6155768511062303     
   22.400000000000002        40.000000000000000        2.6169888973363680     
   22.400000000000002        40.800000000000004        2.6156685283811218     
   22.400000000000002        41.600000000000001        2.6179115985037167     
   22.400000000000002        42.400000000000006        2.6172186040488565     
   22.400000000000002        43.200000000000003        2.6140918076636983     
   22.400000000000002        44.000000000000000        2.6130067929189291     
   22.400000000000002        44.800000000000004        2.6104169345911008     
   22.400000000000002        45.600000000000001        2.6068067735887555     
   22.400000000000002        46.400000000000006        2.6029035809904997     
   22.400000000000002        47.200000000000003        2.5982198930059588     
   22.400000000000002        48.000000000000000        2.5926700500324702     
   22.400000000000002        48.800000000000004        2.5866939078935873     
   22.400000000000002        49.600000000000001        2.5807566224642287     
   22.400000000000002        50.400000000000006        2.5746835982795999     
   22.400000000000002        51.200000000000003        2.5677497327317913     
   22.400000000000002        52.000000000000000        2.5612136912069383     
   22.400000000000002        52.800000000000004        2.5546556104981861     
   22.400000000000002        53.600000000000001        2.5486295321660530     
   22.400000000000002        54.400000000000006        2.5431802060466255     
   22.400000000000002        55.200000000000003        2.5395180835470250     
   22.400000000000002        56.000000000000000        2.5340716671019843     
   22.400000000000002        56.800000000000004        2.5302684904216397     
   22.400000000000002        57.600000000000001        2.5280793435993796     
   22.400000000000002        58.400000000000006        2.5244389113475592     
   22.400000000000002        59.200000000000003        2.5236826069211644     
   22.400000000000002        60.000000000000000        2.5242704486224303     
   22.400000000000002        60.800000000000004        2.5253915340610473     
   22.400000000000002        61.600000000000001        2.5268334232503502     
   22.400000000000002        62.400000000000006        2.5295147053481415     
   22.400000000000002        63.200000000000003        2.5325969723122141     
   22.400000000000002        64.000000000000000        2.5364928783226102     
   22.400000000000002        64.799999999999997        2.5405792219110164     
   22.400000000000002        65.600000000000009        2.5469398675948205     
   22.400000000000002        66.400000000000006        2.5508876443480522     
   22.400000000000002        67.200000000000003        2.5565037616468116     
   22.400000000000002        68.000000000000000        2.5626768037036887     
   22.400000000000002        68.799999999999997        2.5691542665429581     
   22.400000000000002        69.600000000000009        2.5749394992827570     
   22.400000000000002        70.400000000000006        2.5797672165264998     
   22.400000000000002        71.200000000000003        2.5851241066157846     
   22.400000000000002        72.000000000000000        2.5898359744041786     
   22.400000000000002        72.799999999999997        2.5935879482185009     
   22.400000000000002        73.600000000000009        2.5974928807817781     
   22.400000000000002        74.400000000000006        2.6003141094957800     
   22.400000000000002        75.200000000000003        2.6029511241676015     
   22.400000000000002        76.000000000000000        2.6044908375994731     
   22.400000000000002        76.800000000000011        2.6080138438453897     
   22.400000000000002        77.600000000000009        2.6104907631734413     
   22.400000000000002        78.400000000000006        2.6134162670060346     
   22.400000000000002        79.200000000000003        2.6161912134052172     
   22.400000000000002        80.000000000000000        2.6196370016779174     
   22.400000000000002        80.800000000000011        2.6246166400480320     
   22.400000000000002        81.600000000000009        2.6299657382610153     
   22.400000000000002        82.400000000000006        2.6369459179971000     
   22.400000000000002        83.200000000000003        2.6455991055587655     
   22.400000000000002        84.000000000000000        2.6545568997594406     
   22.400000000000002        84.800000000000011        2.6654572608905207     
   22.400000000000002        85.600000000000009        2.6763577624906403     
   22.400000000000002        86.400000000000006        2.6873380502184125     
   22.400000000000002        87.200000000000003        2.7000216452856738     
   22.400000000000002        88.000000000000000        2.7105916361795788     
   22.400000000000002        88.800000000000011        2.7214905095615225     
   22.400000000000002        89.600000000000009        2.7285694544150854     
   22.400000000000002        90.400000000000006        2.7344367864011758     
   22.400000000000002        91.200000000000003        2.7401855098076600     
   22.400000000000002        92.000000000000000        2.7415470489563520     
   22.400000000000002        92.800000000000011        2.7397695911379571     
   22.400000000000002        93.600000000000009        2.7353898509035672     
   22.400000000000002        94.400000000000006        2.7296160836359129     
   22.400000000000002        95.200000000000003        2.7205983765889807     
   22.400000000000002        96.000000000000000        2.7099051591932382     
   22.400000000000002        96.800000000000011        2.6977423320229659     
   22.400000000000002        97.600000000000009        2.6844952115841503     
   22.400000000000002        98.400000000000006        2.6714736585585710     
   22.400000000000002        99.200000000000003        2.6580927789084852     
   22.400000000000002        100.00000000000000        2.6456859016923877     
   22.400000000000002        100.80000000000001        2.6340798713726348     
   22.400000000000002        101.60000000000001        2.6236113998646715     
   22.400000000000002        102.40000000000001        2.6149789938672385     

   23.200000000000003       0.80000000000000004        2.6081558649181042     
   23.200000000000003        1.6000000000000001        2.6041870496540978     
   23.200000000000003        2.4000000000000004        2.6000486221916947     
   23.200000000000003        3.2000000000000002        2.6001746469808458     
   23.200000000000003        4.0000000000000000        2.5968544027247060     
   23.200000000000003        4.8000000000000007        2.5975968622463759     
   23.200000000000003        5.6000000000000005        2.5952835555452638     
   23.200000000000003        6.4000000000000004        2.5952846251956481     
   23.200000000000003        7.2000000000000002        2.5941778951167742     
   23.200000000000003        8.0000000000000000        2.5931776794131665     
   23.200000000000003        8.8000000000000007        2.5914413366392082     
   23.200000000000003        9.6000000000000014        2.5887686930241212     
   23.200000000000003        10.400000000000000        2.5861549014213407     
   23.200000000000003        11.200000000000001        2.5824687191253735     
   23.200000000000003        12.000000000000000        2.5781452396854432     
   23.200000000000003        12.800000000000001        2.5729345248866191     
   23.200000000000003        13.600000000000001        2.5678647402050174     
   23.200000000000003        14.400000000000000        2.5633263614968294     
   23.200000000000003        15.200000000000001        2.5574964448957123     
   23.200000000000003        16.000000000000000        2.5518351839381985     
   23.200000000000003        16.800000000000001        2.5465209655262719     
   23.200000000000003        17.600000000000001        2.5424319182425288     
   23.200000000000003        18.400000000000002        2.5388015663464873     
   23.200000000000003        19.200000000000003        2.5359409466052627     
   23.200000000000003        20.000000000000000        2.5326076369791699     
   23.200000000000003        20.800000000000001        2.5274104666745649     
   23.200000000000003        21.600000000000001        2.5309854771985454     
   23.200000000000003        22.400000000000002        2.5302525942281515     
   23.200000000000003        23.200000000000003        2.5310002680188388     
   23.200000000000003        24.000000000000000        2.5309995657538717     
   23.200000000000003        24.800000000000001        2.5341842005156252     
   23.200000000000003        25.600000000000001        2.5372241004143965     
   23.200000000000003        26.400000000000002        2.5405151087540281     
   23.200000000000003        27.200000000000003        2.5438017919280544     
   23.200000000000003        28.000000000000000        2.5484455861527291     
   23.200000000000003        28.800000000000001        2.5537366761335254     
   23.200000000000003        29.600000000000001        2.5594669062815676     
   23.200000000000003        30.400000000000002        2.5647712992507641     
   23.200000000000003        31.200000000000003        2.5719325418610222     
   23.200000000000003        32.000000000000000        2.5777264917873359     
   23.200000000000003        32.800000000000004        2.5832373064823329     
   23.200000000000003        33.600000000000001        2.5912288805590196     
   23.200000000000003        34.399999999999999        2.5975164082469142     
   23.200000000000003        35.200000000000003        2.6026711662056128     
   23.200000000000003        36.000000000000000        2.6068767099405403     
   23.200000000000003        36.800000000000004        2.6141596201989508     
   23.200000000000003        37.600000000000001        2.6181463344243645     
   23.200000000000003        38.400000000000006        2.6214225797541952     
   23.200000000000003        39.200000000000003        2.6241139182380961     
   23.200000000000003        40.000000000000000        2.6264739516443418     
   23.200000000000003        40.800000000000004        2.6268627555855688     
   23.200000000000003        41.600000000000001        2.6272442693461344     
   23.200000000000003        42.400000000000006        2.6259974146724687     
   23.200000000000003        43.200000000000003        2.6232039104498917     
   23.200000000000003        44.000000000000000        2.6196637128665388     
   23.200000000000003        44.800000000000004        2.6151287819113915     
   23.200000000000003        45.600000000000001        2.6098324873272150     
   23.200000000000003        46.400000000000006        2.6039937797295996     
   23.200000000000003        47.200000000000003        2.5974090935234133     
   23.200000000000003        48.000000000000000        2.5903650559942850     
   23.200000000000003        48.800000000000004        2.5827218483897947     
   23.200000000000003        49.600000000000001        2.5748436196900655     
   23.200000000000003        50.400000000000006        2.5663969794929069     
   23.200000000000003        51.200000000000003        2.5603701314671801     
   23.200000000000003        52.000000000000000        2.5516044707901187     
   23.200000000000003        52.800000000000004        2.5453114899428670     
   23.200000000000003        53.600000000000001        2.5381850960387924     
   23.200000000000003        54.400000000000006        2.5330452827301144     
   23.200000000000003        55.200000000000003        2.5261878430046356     
   23.200000000000003        56.000000000000000        2.5240624407327230     
   23.200000000000003        56.800000000000004        2.5203510974454715     
   23.200000000000003        57.600000000000001        2.5188671822174604     
   23.200000000000003        58.400000000000006        2.5173177955165875     
   23.200000000000003        59.200000000000003        2.5171910571159306     
   23.200000000000003        60.000000000000000        2.5175839211403908     
   23.200000000000003        60.800000000000004        2.5191009358076846     
   23.200000000000003        61.600000000000001        2.5211075885611050     
   23.200000000000003        62.400000000000006        2.5236188971551758     
   23.200000000000003        63.200000000000003        2.5265171639797259     
   23.200000000000003        64.000000000000000        2.5319904637640436     
   23.200000000000003        64.799999999999997        2.5368345722115588     
   23.200000000000003        65.600000000000009        2.5419803566447299     
   23.200000000000003        66.400000000000006        2.5472288041168034     
   23.200000000000003        67.200000000000003        2.5530351396155408     
   23.200000000000003        68.000000000000000        2.5621516025343190     
   23.200000000000003        68.799999999999997        2.5651484571534100     
   23.200000000000003        69.600000000000009        2.5725146764873257     
   23.200000000000003        70.400000000000006        2.5754209869552649     
   23.200000000000003        71.200000000000003        2.5798859686752862     
   23.200000000000003        72.000000000000000        2.5847467676371343     
   23.200000000000003        72.799999999999997        2.5875735582455728     
   23.200000000000003        73.600000000000009        2.5911078847365339     
   23.200000000000003        74.400000000000006        2.5940254547078578     
   23.200000000000003        75.200000000000003        2.5959287834515599     
   23.200000000000003        76.000000000000000        2.5985379008696414     
   23.200000000000003        76.800000000000011        2.5985323152308779     
   23.200000000000003        77.600000000000009        2.6009919407577198     
   23.200000000000003        78.400000000000006        2.6028629958286906     
   23.200000000000003        79.200000000000003        2.6048925103938032     
   23.200000000000003        80.000000000000000        2.6088885754063966     
   23.200000000000003        80.800000000000011        2.6132256607187370     
   23.200000000000003        81.600000000000009        2.6185935140152758     
   23.200000000000003        82.400000000000006        2.6247728808941146     
   23.200000000000003        83.200000000000003        2.6334683722149985     
   23.200000000000003        84.000000000000000        2.6429191067351061     
   23.200000000000003        84.800000000000011        2.6534642789038299     
   23.200000000000003        85.600000000000009        2.6653709599633295     
   23.200000000000003        86.400000000000006        2.6766810593472421     
   23.200000000000003        87.200000000000003        2.6882353048855792     
   23.200000000000003        88.000000000000000        2.6994216664758817     
   23.200000000000003        88.800000000000011        2.7092199890861535     
   23.200000000000003        89.600000000000009        2.7186620551123690     
   23.200000000000003        90.400000000000006        2.7256045419446777     
   23.200000000000003        91.200000000000003        2.7300119521248027     
   23.200000000000003        92.000000000000000        2.7318238130834609     
   23.200000000000003        92.800000000000011        2.7301042196430818     
   23.200000000000003        93.600000000000009        2.7281600442725238     
   23.200000000000003        94.400000000000006        2.7210672497307091     
   23.200000000000003        95.200000000000003        2.7126890506124237     
   23.200000000000003        96.000000000000000        2.7023083609345879     
   23.200000000000003        96.800000000000011        2.6908788185894252     
   23.200000000000003        97.600000000000009        2.6784071048403653     
   23.200000000000003        98.400000000000006        2.6659546478038596     
   23.200000000000003        99.200000000000003        2.6537091457304456     
   23.200000000000003        100.00000000000000        2.6418000243823863     
   23.200000000000003        100.80000000000001        2.6310070556107639     
   23.200000000000003        101.60000000000001        2.6228862143908769     
   23.200000000000003        102.40000000000001        2.6142635006555963     

   24.000000000000000       0.80000000000000004        2.6076474053427985     
   24.000000000000000        1.6000000000000001        2.6032106725145985     
   24.000000000000000        2.4000000000000004        2.5997506699166291     
   24.000000000000000        3.2000000000000002        2.5971850139101420     
   24.000000000000000        4.0000000000000000        2.5986261791142033     
   24.000000000000000        4.8000000000000007        2.5984187666286771     
   24.000000000000000        5.6000000000000005        2.5968718701017508     
   24.000000000000000        6.4000000000000004        2.5971341889956538     
   24.000000000000000        7.2000000000000002        2.5965643966544278     
   24.000000000000000        8.0000000000000000        2.5955126555892720     
   24.000000000000000        8.8000000000000007        2.5938495507706820     
   24.000000000000000        9.6000000000000014        2.5916571697004924     
   24.000000000000000        10.400000000000000        2.5891188631459396     
   24.000000000000000        11.200000000000001        2.5860469523533092     
   24.000000000000000        12.000000000000000        2.5814880334745784     
   24.000000000000000        12.800000000000001        2.5776938742908015     
   24.000000000000000        13.600000000000001        2.5717808854252762     
   24.000000000000000        14.400000000000000        2.5684473195426847     
   24.000000000000000        15.200000000000001        2.5630764017985133     
   24.000000000000000        16.000000000000000        2.5577620173493574     
   24.000000000000000        16.800000000000001        2.5528562664247616     
   24.000000000000000        17.600000000000001        2.5483795336195669     
   24.000000000000000        18.400000000000002        2.5449450664894928     
   24.000000000000000        19.200000000000003        2.5403499248665367     
   24.000000000000000        20.000000000000000        2.5386313281851649     
   24.000000000000000        20.800000000000001        2.5369603388598638     
   24.000000000000000        21.600000000000001        2.5357599167696780     
   24.000000000000000        22.400000000000002        2.5340791792903139     
   24.000000000000000        23.200000000000003        2.5339417252731908     
   24.000000000000000        24.000000000000000        2.5348072382233910     
   24.000000000000000        24.800000000000001        2.5362329293855757     
   24.000000000000000        25.600000000000001        2.5384114540916576     
   24.000000000000000        26.400000000000002        2.5414808514232132     
   24.000000000000000        27.200000000000003        2.5435568610462456     
   24.000000000000000        28.000000000000000        2.5491871268290729     
   24.000000000000000        28.800000000000001        2.5557155709764565     
   24.000000000000000        29.600000000000001        2.5598401327085121     
   24.000000000000000        30.400000000000002        2.5655382359506982     
   24.000000000000000        31.200000000000003        2.5721997928826035     
   24.000000000000000        32.000000000000000        2.5792101208122360     
   24.000000000000000        32.800000000000004        2.5875574653898612     
   24.000000000000000        33.600000000000001        2.5934750173944963     
   24.000000000000000        34.399999999999999        2.6008466882460790     
   24.000000000000000        35.200000000000003        2.6074690523494359     
   24.000000000000000        36.000000000000000        2.6161798072740741     
   24.000000000000000        36.800000000000004        2.6212730854386566     
   24.000000000000000        37.600000000000001        2.6256341050758674     
   24.000000000000000        38.400000000000006        2.6310585492113314     
   24.000000000000000        39.200000000000003        2.6343403988969420     
   24.000000000000000        40.000000000000000        2.6370731734441950     
   24.000000000000000        40.800000000000004        2.6382535391221715     
   24.000000000000000        41.600000000000001        2.6378367477157338     
   24.000000000000000        42.400000000000006        2.6365906347314012     
   24.000000000000000        43.200000000000003        2.6350119354473311     
   24.000000000000000        44.000000000000000        2.6285576009864542     
   24.000000000000000        44.800000000000004        2.6227659861344930     
   24.000000000000000        45.600000000000001        2.6158770206553839     
   24.000000000000000        46.400000000000006        2.6086648413318105     
   24.000000000000000        47.200000000000003        2.5996861609645863     
   24.000000000000000        48.000000000000000        2.5916782159695964     
   24.000000000000000        48.800000000000004        2.5813051102077611     
   24.000000000000000        49.600000000000001        2.5714703882658823     
   24.000000000000000        50.400000000000006        2.5630133267340249     
   24.000000000000000        51.200000000000003        2.5534592401009677     
   24.000000000000000        52.000000000000000        2.5452581453762231     
   24.000000000000000        52.800000000000004        2.5393179366269232     
   24.000000000000000        53.600000000000001        2.5307297975927519     
   24.000000000000000        54.400000000000006        2.5250975166184610     
   24.000000000000000        55.200000000000003        2.5199571767723810     
   24.000000000000000        56.000000000000000        2.5170796135332827     
   24.000000000000000        56.800000000000004        2.5139533298555592     
   24.000000000000000        57.600000000000001        2.5119014999912483     
   24.000000000000000        58.400000000000006        2.5106427169000627     
   24.000000000000000        59.200000000000003        2.5107640887978966     
   24.000000000000000        60.000000000000000        2.5113405442907517     
   24.000000000000000        60.800000000000004        2.5136689260637697     
   24.000000000000000        61.600000000000001        2.5162231081003053     
   24.000000000000000        62.400000000000006        2.5192196006993943     
   24.000000000000000        63.200000000000003        2.5232644944251978     
   24.000000000000000        64.000000000000000        2.5275055331589988     
   24.000000000000000        64.799999999999997        2.5331364293470355     
   24.000000000000000        65.600000000000009        2.5384846959107770     
   24.000000000000000        66.400000000000006        2.5432147367489373     
   24.000000000000000        67.200000000000003        2.5499616338818352     
   24.000000000000000        68.000000000000000        2.5542685939795859     
   24.000000000000000        68.799999999999997        2.5612900093868847     
   24.000000000000000        69.600000000000009        2.5643085273560113     
   24.000000000000000        70.400000000000006        2.5716933574292380     
   24.000000000000000        71.200000000000003        2.5752275317802127     
   24.000000000000000        72.000000000000000        2.5790786759068949     
   24.000000000000000        72.799999999999997        2.5825115093663271     
   24.000000000000000        73.600000000000009        2.5860586941959047     
   24.000000000000000        74.400000000000006        2.5872894286217192     
   24.000000000000000        75.200000000000003        2.5886711033535081     
   24.000000000000000        76.000000000000000        2.5897979086887664     
   24.000000000000000        76.800000000000011        2.5905150937987922     
   24.000000000000000        77.600000000000009        2.5915592853988252     
   24.000000000000000        78.400000000000006        2.5927542153487102     
   24.000000000000000        79.200000000000003        2.5953112383284953     
   24.000000000000000        80.000000000000000        2.5961617342298045     
   24.000000000000000        80.800000000000011        2.6013423644114861     
   24.000000000000000        81.600000000000009        2.6075322078712850     
   24.000000000000000        82.400000000000006        2.6138268755281038     
   24.000000000000000        83.200000000000003        2.6206850905228034     
   24.000000000000000        84.000000000000000        2.6313934068447269     
   24.000000000000000        84.800000000000011        2.6398357581606957     
   24.000000000000000        85.600000000000009        2.6529605535949790     
   24.000000000000000        86.400000000000006        2.6642343954573922     
   24.000000000000000        87.200000000000003        2.6768647628647049     
   24.000000000000000        88.000000000000000        2.6871295873556633     
   24.000000000000000        88.800000000000011        2.6973861031370419     
   24.000000000000000        89.600000000000009        2.7059616761799443     
   24.000000000000000        90.400000000000006        2.7131895221098805     
   24.000000000000000        91.200000000000003        2.7178874728517477     
   24.000000000000000        92.000000000000000        2.7200287896460877     
   24.000000000000000        92.800000000000011        2.7192193707600154     
   24.000000000000000        93.600000000000009        2.7160331638971531     
   24.000000000000000        94.400000000000006        2.7102218275474259     
   24.000000000000000        95.200000000000003        2.7029849571722293     
   24.000000000000000        96.000000000000000        2.6937864548292159     
   24.000000000000000        96.800000000000011        2.6824134578815966     
   24.000000000000000        97.600000000000009        2.6708395380364323     
   24.000000000000000        98.400000000000006        2.6598516109693557     
   24.000000000000000        99.200000000000003        2.6485933166955706     
   24.000000000000000        100.00000000000000        2.6368979510576742     
   24.000000000000000        100.80000000000001        2.6300169443122678     
   24.000000000000000        101.60000000000001        2.6193420634770446     
   24.000000000000000        102.40000000000001        2.6122850269115072     

   24.800000000000001       0.80000000000000004        2.6051244832338782     
   24.800000000000001        1.6000000000000001        2.6015532931806580     
   24.800000000000001        2.4000000000000004        2.5992465195522567     
   24.800000000000001        3.2000000000000002        2.5991073054454099     
   24.800000000000001        4.0000000000000000        2.5980667436365672     
   24.800000000000001        4.8000000000000007        2.5981457949434037     
   24.800000000000001        5.6000000000000005        2.5982794288337314     
   24.800000000000001        6.4000000000000004        2.5986126184765537     
   24.800000000000001        7.2000000000000002        2.5991202874362735     
   24.800000000000001        8.0000000000000000        2.5979516382815873     
   24.800000000000001        8.8000000000000007        2.5973644254834540     
   24.800000000000001        9.6000000000000014        2.5948791294607187     
   24.800000000000001        10.400000000000000        2.5927809799977193     
   24.800000000000001        11.200000000000001        2.5897246526712179     
   24.800000000000001        12.000000000000000        2.5849410031436215     
   24.800000000000001        12.800000000000001        2.5827485792973510     
   24.800000000000001        13.600000000000001        2.5786153895953894     
   24.800000000000001        14.400000000000000        2.5731126421798671     
   24.800000000000001        15.200000000000001        2.5676813464875892     
   24.800000000000001        16.000000000000000        2.5627841813112799     
   24.800000000000001        16.800000000000001        2.5586011817942929     
   24.800000000000001        17.600000000000001        2.5543294283719815     
   24.800000000000001        18.400000000000002        2.5496165951146748     
   24.800000000000001        19.200000000000003        2.5475611364717956     
   24.800000000000001        20.000000000000000        2.5434040081661675     
   24.800000000000001        20.800000000000001        2.5409206806822788     
   24.800000000000001        21.600000000000001        2.5390825703286626     
   24.800000000000001        22.400000000000002        2.5380264546724431     
   24.800000000000001        23.200000000000003        2.5372543404283525     
   24.800000000000001        24.000000000000000        2.5374784124892851     
   24.800000000000001        24.800000000000001        2.5379563214580951     
   24.800000000000001        25.600000000000001        2.5388100093863750     
   24.800000000000001        26.400000000000002        2.5418018504856836     
   24.800000000000001        27.200000000000003        2.5449645707905741     
   24.800000000000001        28.000000000000000        2.5481579438627078     
   24.800000000000001        28.800000000000001        2.5533531688817428     
   24.800000000000001        29.600000000000001        2.5590803733363896     
   24.800000000000001        30.400000000000002        2.5652552452419703     
   24.800000000000001        31.200000000000003        2.5721804485610309     
   24.800000000000001        32.000000000000000        2.5778975171263290     
   24.800000000000001        32.800000000000004        2.5863747268057322     
   24.800000000000001        33.600000000000001        2.5961440980216572     
   24.800000000000001        34.399999999999999        2.6035924987506371     
   24.800000000000001        35.200000000000003        2.6125917402793677     
   24.800000000000001        36.000000000000000        2.6213904801112844     
   24.800000000000001        36.800000000000004        2.6289809000971807     
   24.800000000000001        37.600000000000001        2.6360651196940066     
   24.800000000000001        38.400000000000006        2.6419358101409189     
   24.800000000000001        39.200000000000003        2.6463631785355597     
   24.800000000000001        40.000000000000000        2.6498648289026940     
   24.800000000000001        40.800000000000004        2.6510804500818290     
   24.800000000000001        41.600000000000001        2.6512682564469419     
   24.800000000000001        42.400000000000006        2.6489228274354293     
   24.800000000000001        43.200000000000003        2.6450158095252907     
   24.800000000000001        44.000000000000000        2.6390131535348202     
   24.800000000000001        44.800000000000004        2.6326289109934913     
   24.800000000000001        45.600000000000001        2.6243986614027475     
   24.800000000000001        46.400000000000006        2.6146802991316820     
   24.800000000000001        47.200000000000003        2.6045509819286181     
   24.800000000000001        48.000000000000000        2.5936392514709623     
   24.800000000000001        48.800000000000004        2.5823295967917290     
   24.800000000000001        49.600000000000001        2.5709950150857308     
   24.800000000000001        50.400000000000006        2.5601222625223068     
   24.800000000000001        51.200000000000003        2.5503517740720754     
   24.800000000000001        52.000000000000000        2.5412357781771560     
   24.800000000000001        52.800000000000004        2.5326678903107709     
   24.800000000000001        53.600000000000001        2.5247246117523248     
   24.800000000000001        54.400000000000006        2.5195009020620565     
   24.800000000000001        55.200000000000003        2.5148421322206094     
   24.800000000000001        56.000000000000000        2.5115415724672929     
   24.800000000000001        56.800000000000004        2.5091889071648237     
   24.800000000000001        57.600000000000001        2.5077593424957545     
   24.800000000000001        58.400000000000006        2.5072305754110036     
   24.800000000000001        59.200000000000003        2.5074399681775841     
   24.800000000000001        60.000000000000000        2.5083243104076187     
   24.800000000000001        60.800000000000004        2.5104767359909088     
   24.800000000000001        61.600000000000001        2.5128267298622613     
   24.800000000000001        62.400000000000006        2.5157775158089133     
   24.800000000000001        63.200000000000003        2.5194809199958565     
   24.800000000000001        64.000000000000000        2.5241200399564652     
   24.800000000000001        64.799999999999997        2.5290242434847432     
   24.800000000000001        65.600000000000009        2.5341840321070661     
   24.800000000000001        66.400000000000006        2.5405199202034709     
   24.800000000000001        67.200000000000003        2.5457078582980719     
   24.800000000000001        68.000000000000000        2.5512034364223788     
   24.800000000000001        68.799999999999997        2.5548361385907650     
   24.800000000000001        69.600000000000009        2.5624899317116028     
   24.800000000000001        70.400000000000006        2.5669202564700360     
   24.800000000000001        71.200000000000003        2.5708411583176614     
   24.800000000000001        72.000000000000000        2.5741418668846614     
   24.800000000000001        72.799999999999997        2.5778942957748883     
   24.800000000000001        73.600000000000009        2.5784316893314951     
   24.800000000000001        74.400000000000006        2.5798525592609645     
   24.800000000000001        75.200000000000003        2.5818123566334288     
   24.800000000000001        76.000000000000000        2.5820521919024295     
   24.800000000000001        76.800000000000011        2.5828512021944769     
   24.800000000000001        77.600000000000009        2.5833460612015204     
   24.800000000000001        78.400000000000006        2.5841404427310413     
   24.800000000000001        79.200000000000003        2.5867700245831120     
   24.800000000000001        80.000000000000000        2.5886753053875191     
   24.800000000000001        80.800000000000011        2.5926887919333454     
   24.800000000000001        81.600000000000009        2.5969211872104312     
   24.800000000000001        82.400000000000006        2.6031943346738529     
   24.800000000000001        83.200000000000003        2.6109788785221841     
   24.800000000000001        84.000000000000000        2.6202108339066856     
   24.800000000000001        84.800000000000011        2.6298032504511606     
   24.800000000000001        85.600000000000009        2.6403276125988762     
   24.800000000000001        86.400000000000006        2.6515072293005595     
   24.800000000000001        87.200000000000003        2.6622505332479669     
   24.800000000000001        88.000000000000000        2.6728842197736165     
   24.800000000000001        88.800000000000011        2.6840843619486980     
   24.800000000000001        89.600000000000009        2.6919201912852277     
   24.800000000000001        90.400000000000006        2.6995951299023875     
   24.800000000000001        91.200000000000003        2.7043008260630939     
   24.800000000000001        92.000000000000000        2.7068614840874172     
   24.800000000000001        92.800000000000011        2.7065538179486510     
   24.800000000000001        93.600000000000009        2.7034595747868817     
   24.800000000000001        94.400000000000006        2.6994218998875641     
   24.800000000000001        95.200000000000003        2.6916349431478794     
   24.800000000000001        96.000000000000000        2.6836820487351130     
   24.800000000000001        96.800000000000011        2.6727733173811363     
   24.800000000000001        97.600000000000009        2.6615084831723066     
   24.800000000000001        98.400000000000006        2.6520294499339316     
   24.800000000000001        99.200000000000003        2.6421427258637928     
   24.800000000000001        100.00000000000000        2.6323026462225152     
   24.800000000000001        100.80000000000001        2.6228012039286734     
   24.800000000000001        101.60000000000001        2.6162027976133810     
   24.800000000000001        102.40000000000001        2.6101229571608244     

   25.600000000000001       0.80000000000000004        2.6025560046809493     
   25.600000000000001        1.6000000000000001        2.6000061599854374     
   25.600000000000001        2.4000000000000004        2.5995345181770086     
   25.600000000000001        3.2000000000000002        2.5989051284820257     
   25.600000000000001        4.0000000000000000        2.5986113727344557     
   25.600000000000001        4.8000000000000007        2.5988693457181378     
   25.600000000000001        5.6000000000000005        2.5995222170501973     
   25.600000000000001        6.4000000000000004        2.6000757987716496     
   25.600000000000001        7.2000000000000002        2.6002707285586086     
   25.600000000000001        8.0000000000000000        2.6001039295362349     
   25.600000000000001        8.8000000000000007        2.5992327921710801     
   25.600000000000001        9.6000000000000014        2.5972589238442740     
   25.600000000000001        10.400000000000000        2.5946728195639368     
   25.600000000000001        11.200000000000001        2.5930876363507367     
   25.600000000000001        12.000000000000000        2.5899184240570157     
   25.600000000000001        12.800000000000001        2.5866673813096752     
   25.600000000000001        13.600000000000001        2.5826189425384665     
   25.600000000000001        14.400000000000000        2.5774178903874452     
   25.600000000000001        15.200000000000001        2.5730185089884681     
   25.600000000000001        16.000000000000000        2.5680255687161644     
   25.600000000000001        16.800000000000001        2.5640445734065280     
   25.600000000000001        17.600000000000001        2.5601343242111660     
   25.600000000000001        18.400000000000002        2.5557930986891311     
   25.600000000000001        19.200000000000003        2.5518715960455824     
   25.600000000000001        20.000000000000000        2.5476672430265936     
   25.600000000000001        20.800000000000001        2.5453333173131734     
   25.600000000000001        21.600000000000001        2.5430859862224788     
   25.600000000000001        22.400000000000002        2.5416093577413599     
   25.600000000000001        23.200000000000003        2.5398301591809815     
   25.600000000000001        24.000000000000000        2.5398059641579604     
   25.600000000000001        24.800000000000001        2.5391145829788648     
   25.600000000000001        25.600000000000001        2.5397678796489793     
   25.600000000000001        26.400000000000002        2.5418898955727172     
   25.600000000000001        27.200000000000003        2.5443449168240804     
   25.600000000000001        28.000000000000000        2.5477044694859607     
   25.600000000000001        28.800000000000001        2.5525547506718245     
   25.600000000000001        29.600000000000001        2.5581620133747416     
   25.600000000000001        30.400000000000002        2.5642104012928328     
   25.600000000000001        31.200000000000003        2.5716580878690265     
   25.600000000000001        32.000000000000000        2.5804049373154436     
   25.600000000000001        32.800000000000004        2.5894244966669198     
   25.600000000000001        33.600000000000001        2.5983265274817535     
   25.600000000000001        34.399999999999999        2.6080792537379525     
   25.600000000000001        35.200000000000003        2.6180802383978383     
   25.600000000000001        36.000000000000000        2.6280469221749514     
   25.600000000000001        36.800000000000004        2.6367783782134921     
   25.600000000000001        37.600000000000001        2.6459888017278446     
   25.600000000000001        38.400000000000006        2.6530794709153080     
   25.600000000000001        39.200000000000003        2.6598024726144756     
   25.600000000000001        40.000000000000000        2.6638546325636523     
   25.600000000000001        40.800000000000004        2.6649990128813568     
   25.600000000000001        41.600000000000001        2.6657477487540171     
   25.600000000000001        42.400000000000006        2.6636951698654889     
   25.600000000000001        43.200000000000003        2.6601056384147403     
   25.600000000000001        44.000000000000000        2.6540668091808342     
   25.600000000000001        44.800000000000004        2.6445855842916499     
   25.600000000000001        45.600000000000001        2.6376452840081894     
   25.600000000000001        46.400000000000006        2.6237195083951210     
   25.600000000000001        47.200000000000003        2.6109679617734947     
   25.600000000000001        48.000000000000000        2.5987437192442719     
   25.600000000000001        48.800000000000004        2.5859676819506787     
   25.600000000000001        49.600000000000001        2.5740382495954122     
   25.600000000000001        50.400000000000006        2.5611327022052848     
   25.600000000000001        51.200000000000003        2.5489765756142395     
   25.600000000000001        52.000000000000000        2.5396687018498603     
   25.600000000000001        52.800000000000004        2.5309022020984266     
   25.600000000000001        53.600000000000001        2.5222799206684625     
   25.600000000000001        54.400000000000006        2.5160462853918983     
   25.600000000000001        55.200000000000003        2.5126019183288393     
   25.600000000000001        56.000000000000000        2.5093743240901145     
   25.600000000000001        56.800000000000004        2.5076120796180383     
   25.600000000000001        57.600000000000001        2.5077105657446288     
   25.600000000000001        58.400000000000006        2.5066693921652208     
   25.600000000000001        59.200000000000003        2.5068128512370049     
   25.600000000000001        60.000000000000000        2.5077657923315675     
   25.600000000000001        60.800000000000004        2.5092903661535759     
   25.600000000000001        61.600000000000001        2.5108774863844965     
   25.600000000000001        62.400000000000006        2.5132033388871196     
   25.600000000000001        63.200000000000003        2.5170463220754073     
   25.600000000000001        64.000000000000000        2.5204435057762211     
   25.600000000000001        64.799999999999997        2.5262227729892586     
   25.600000000000001        65.600000000000009        2.5311030506476055     
   25.600000000000001        66.400000000000006        2.5368388815824963     
   25.600000000000001        67.200000000000003        2.5423597071407045     
   25.600000000000001        68.000000000000000        2.5464806887872529     
   25.600000000000001        68.799999999999997        2.5525601141937204     
   25.600000000000001        69.600000000000009        2.5585256395041025     
   25.600000000000001        70.400000000000006        2.5612699920301809     
   25.600000000000001        71.200000000000003        2.5661135363807834     
   25.600000000000001        72.000000000000000        2.5690817558677224     
   25.600000000000001        72.799999999999997        2.5719635974910031     
   25.600000000000001        73.600000000000009        2.5720174589535350     
   25.600000000000001        74.400000000000006        2.5748985012597601     
   25.600000000000001        75.200000000000003        2.5748555493756573     
   25.600000000000001        76.000000000000000        2.5756895456284981     
   25.600000000000001        76.800000000000011        2.5753428396895020     
   25.600000000000001        77.600000000000009        2.5755672343572602     
   25.600000000000001        78.400000000000006        2.5758883021642243     
   25.600000000000001        79.200000000000003        2.5775249377617979     
   25.600000000000001        80.000000000000000        2.5804898219439774     
   25.600000000000001        80.800000000000011        2.5826888778689199     
   25.600000000000001        81.600000000000009        2.5881312786180994     
   25.600000000000001        82.400000000000006        2.5926024082726769     
   25.600000000000001        83.200000000000003        2.5994585335436766     
   25.600000000000001        84.000000000000000        2.6082934200844341     
   25.600000000000001        84.800000000000011        2.6152352107641956     
   25.600000000000001        85.600000000000009        2.6271730313396144     
   25.600000000000001        86.400000000000006        2.6391780715652340     
   25.600000000000001        87.200000000000003        2.6497073238758571     
   25.600000000000001        88.000000000000000        2.6616387174054039     
   25.600000000000001        88.800000000000011        2.6708229542320781     
   25.600000000000001        89.600000000000009        2.6771010359371288     
   25.600000000000001        90.400000000000006        2.6840632890006666     
   25.600000000000001        91.200000000000003        2.6894440550329439     
   25.600000000000001        92.000000000000000        2.6919539057906854     
   25.600000000000001        92.800000000000011        2.6913462376573354     
   25.600000000000001        93.600000000000009        2.6897162656477396     
   25.600000000000001        94.400000000000006        2.6862594049441029     
   25.600000000000001        95.200000000000003        2.6796134514953520     
   25.600000000000001        96.000000000000000        2.6740985603070460     
   25.600000000000001        96.800000000000011        2.6628476164205765     
   25.600000000000001        97.600000000000009        2.6539658728979183     
   25.600000000000001        98.400000000000006        2.6445367415918568     
   25.600000000000001        99.200000000000003        2.6369417590012163     
   25.600000000000001        100.00000000000000        2.6271167486454075     
   25.600000000000001        100.80000000000001        2.6200558495859103     
   25.600000000000001        101.60000000000001        2.6130110673914655     
   25.600000000000001        102.40000000000001        2.6076614102833955     

   26.400000000000002       0.80000000000000004        2.6012746489024487     
   26.400000000000002        1.6000000000000001        2.6003811623489397     
   26.400000000000002        2.4000000000000004        2.6001970471519860     
   26.400000000000002        3.2000000000000002        2.5996046847689236     
   26.400000000000002        4.0000000000000000        2.5987092392809767     
   26.400000000000002        4.8000000000000007        2.6001537173400102     
   26.400000000000002        5.6000000000000005        2.5998446510642266     
   26.400000000000002        6.4000000000000004        2.6010726464026255     
   26.400000000000002        7.2000000000000002        2.6011620117494667     
   26.400000000000002        8.0000000000000000        2.6014561964949428     
   26.400000000000002        8.8000000000000007        2.6016251868676972     
   26.400000000000002        9.6000000000000014        2.6002369530996368     
   26.400000000000002        10.400000000000000        2.5977122041375513     
   26.400000000000002        11.200000000000001        2.5965453113978598     
   26.400000000000002        12.000000000000000        2.5926758294898979     
   26.400000000000002        12.800000000000001        2.5899294582490784     
   26.400000000000002        13.600000000000001        2.5865298439176776     
   26.400000000000002        14.400000000000000        2.5823673106995773     
   26.400000000000002        15.200000000000001        2.5779178358235106     
   26.400000000000002        16.000000000000000        2.5728027706984395     
   26.400000000000002        16.800000000000001        2.5688782517371287     
   26.400000000000002        17.600000000000001        2.5649817919907156     
   26.400000000000002        18.400000000000002        2.5610785134937615     
   26.400000000000002        19.200000000000003        2.5576641246972351     
   26.400000000000002        20.000000000000000        2.5529507736600592     
   26.400000000000002        20.800000000000001        2.5495400415226084     
   26.400000000000002        21.600000000000001        2.5467149689650368     
   26.400000000000002        22.400000000000002        2.5443244727810237     
   26.400000000000002        23.200000000000003        2.5431337920479526     
   26.400000000000002        24.000000000000000        2.5406814355663716     
   26.400000000000002        24.800000000000001        2.5402134663310965     
   26.400000000000002        25.600000000000001        2.5405169697435053     
   26.400000000000002        26.400000000000002        2.5415654761586142     
   26.400000000000002        27.200000000000003        2.5435626890956540     
   26.400000000000002        28.000000000000000        2.5464445580294073     
   26.400000000000002        28.800000000000001        2.5510643402382311     
   26.400000000000002        29.600000000000001        2.5568312424652051     
   26.400000000000002        30.400000000000002        2.5640080733832185     
   26.400000000000002        31.200000000000003        2.5722261120058771     
   26.400000000000002        32.000000000000000        2.5805210711576367     
   26.400000000000002        32.800000000000004        2.5905579360879658     
   26.400000000000002        33.600000000000001        2.6003619567521485     
   26.400000000000002        34.399999999999999        2.6121827699182947     
   26.400000000000002        35.200000000000003        2.6237846523357202     
   26.400000000000002        36.000000000000000        2.6353458960592921     
   26.400000000000002        36.800000000000004        2.6442088416512481     
   26.400000000000002        37.600000000000001        2.6559870016976515     
   26.400000000000002        38.400000000000006        2.6652086224303364     
   26.400000000000002        39.200000000000003        2.6730188637949990     
   26.400000000000002        40.000000000000000        2.6773569051403645     
   26.400000000000002        40.800000000000004        2.6802067086837456     
   26.400000000000002        41.600000000000001        2.6810611277122276     
   26.400000000000002        42.400000000000006        2.6790963171370246     
   26.400000000000002        43.200000000000003        2.6727466638939434     
   26.400000000000002        44.000000000000000        2.6678773704036836     
   26.400000000000002        44.800000000000004        2.6587977097535598     
   26.400000000000002        45.600000000000001        2.6474582203887489     
   26.400000000000002        46.400000000000006        2.6347331289804217     
   26.400000000000002        47.200000000000003        2.6208376079450515     
   26.400000000000002        48.000000000000000        2.6055366756074152     
   26.400000000000002        48.800000000000004        2.5919904784586030     
   26.400000000000002        49.600000000000001        2.5779607123253778     
   26.400000000000002        50.400000000000006        2.5637738241960419     
   26.400000000000002        51.200000000000003        2.5508458168697907     
   26.400000000000002        52.000000000000000        2.5394615226725397     
   26.400000000000002        52.800000000000004        2.5296151970994356     
   26.400000000000002        53.600000000000001        2.5204850256777238     
   26.400000000000002        54.400000000000006        2.5148326669846752     
   26.400000000000002        55.200000000000003        2.5098036667423882     
   26.400000000000002        56.000000000000000        2.5082828205053747     
   26.400000000000002        56.800000000000004        2.5072010444332302     
   26.400000000000002        57.600000000000001        2.5055619038635495     
   26.400000000000002        58.400000000000006        2.5065288309822069     
   26.400000000000002        59.200000000000003        2.5063641487710169     
   26.400000000000002        60.000000000000000        2.5081118840804679     
   26.400000000000002        60.800000000000004        2.5091409437833643     
   26.400000000000002        61.600000000000001        2.5100779627503345     
   26.400000000000002        62.400000000000006        2.5112979183353845     
   26.400000000000002        63.200000000000003        2.5136369535266794     
   26.400000000000002        64.000000000000000        2.5176427078827568     
   26.400000000000002        64.799999999999997        2.5230565664070017     
   26.400000000000002        65.600000000000009        2.5283810184694695     
   26.400000000000002        66.400000000000006        2.5344214873141646     
   26.400000000000002        67.200000000000003        2.5389974526741677     
   26.400000000000002        68.000000000000000        2.5442792604851623     
   26.400000000000002        68.799999999999997        2.5484467217189710     
   26.400000000000002        69.600000000000009        2.5535294475644141     
   26.400000000000002        70.400000000000006        2.5580738563561476     
   26.400000000000002        71.200000000000003        2.5606414531965380     
   26.400000000000002        72.000000000000000        2.5639166385974073     
   26.400000000000002        72.799999999999997        2.5657155069918778     
   26.400000000000002        73.600000000000009        2.5674349075411578     
   26.400000000000002        74.400000000000006        2.5679781478690522     
   26.400000000000002        75.200000000000003        2.5690765025640863     
   26.400000000000002        76.000000000000000        2.5685343809916321     
   26.400000000000002        76.800000000000011        2.5692996548518665     
   26.400000000000002        77.600000000000009        2.5685462876127176     
   26.400000000000002        78.400000000000006        2.5686193959897650     
   26.400000000000002        79.200000000000003        2.5702034782498053     
   26.400000000000002        80.000000000000000        2.5701699201639179     
   26.400000000000002        80.800000000000011        2.5744077294685499     
   26.400000000000002        81.600000000000009        2.5779235510818066     
   26.400000000000002        82.400000000000006        2.5823988175162387     
   26.400000000000002        83.200000000000003        2.5893797978275903     
   26.400000000000002        84.000000000000000        2.5969851792952241     
   26.400000000000002        84.800000000000011        2.6060214029888487     
   26.400000000000002        85.600000000000009        2.6163852733040636     
   26.400000000000002        86.400000000000006        2.6258125102715018     
   26.400000000000002        87.200000000000003        2.6357046346984330     
   26.400000000000002        88.000000000000000        2.6468366998733162     
   26.400000000000002        88.800000000000011        2.6559057017257177     
   26.400000000000002        89.600000000000009        2.6632633047377547     
   26.400000000000002        90.400000000000006        2.6689819594463629     
   26.400000000000002        91.200000000000003        2.6743101720794136     
   26.400000000000002        92.000000000000000        2.6768460185410197     
   26.400000000000002        92.800000000000011        2.6771470577952958     
   26.400000000000002        93.600000000000009        2.6758532305887588     
   26.400000000000002        94.400000000000006        2.6729402295103681     
   26.400000000000002        95.200000000000003        2.6671802084347416     
   26.400000000000002        96.000000000000000        2.6603818716082213     
   26.400000000000002        96.800000000000011        2.6530628845878526     
   26.400000000000002        97.600000000000009        2.6450141126995379     
   26.400000000000002        98.400000000000006        2.6366821596133283     
   26.400000000000002        99.200000000000003        2.6285041078857749     
   26.400000000000002        100.00000000000000        2.6220670995929805     
   26.400000000000002        100.80000000000001        2.6131769435351249     
   26.400000000000002        101.60000000000001        2.6110002958922705     
   26.400000000000002        102.40000000000001        2.6051592300882693     

   27.200000000000003       0.80000000000000004        2.6005489280794802     
   27.200000000000003        1.6000000000000001        2.5993931766605116     
   27.200000000000003        2.4000000000000004        2.5991864547583772     
   27.200000000000003        3.2000000000000002        2.5980816056826761     
   27.200000000000003        4.0000000000000000        2.5986993926160404     
   27.200000000000003        4.8000000000000007        2.6011203454205165     
   27.200000000000003        5.6000000000000005        2.6005542805763580     
   27.200000000000003        6.4000000000000004        2.6027374326815007     
   27.200000000000003        7.2000000000000002        2.6031477664818747     
   27.200000000000003        8.0000000000000000        2.6024366608719998     
   27.200000000000003        8.8000000000000007        2.6015102280736513     
   27.200000000000003        9.6000000000000014        2.6022557496164809     
   27.200000000000003        10.400000000000000        2.6008012216360905     
   27.200000000000003        11.200000000000001        2.5972033510474990     
   27.200000000000003        12.000000000000000        2.5970451581261900     
   27.200000000000003        12.800000000000001        2.5926456703222547     
   27.200000000000003        13.600000000000001        2.5896955060509583     
   27.200000000000003        14.400000000000000        2.5859875407796218     
   27.200000000000003        15.200000000000001        2.5818553886176918     
   27.200000000000003        16.000000000000000        2.5768935909046866     
   27.200000000000003        16.800000000000001        2.5725871350468288     
   27.200000000000003        17.600000000000001        2.5690310496499276     
   27.200000000000003        18.400000000000002        2.5645523683227180     
   27.200000000000003        19.200000000000003        2.5590993883755093     
   27.200000000000003        20.000000000000000        2.5572891565425677     
   27.200000000000003        20.800000000000001        2.5529428113540855     
   27.200000000000003        21.600000000000001        2.5476842618712303     
   27.200000000000003        22.400000000000002        2.5464738276902565     
   27.200000000000003        23.200000000000003        2.5440003485479479     
   27.200000000000003        24.000000000000000        2.5414882304310775     
   27.200000000000003        24.800000000000001        2.5404508349651826     
   27.200000000000003        25.600000000000001        2.5408189613554777     
   27.200000000000003        26.400000000000002        2.5404203669157752     
   27.200000000000003        27.200000000000003        2.5419164356513688     
   27.200000000000003        28.000000000000000        2.5448755782040351     
   27.200000000000003        28.800000000000001        2.5493027264783272     
   27.200000000000003        29.600000000000001        2.5548621434917536     
   27.200000000000003        30.400000000000002        2.5615583406702913     
   27.200000000000003        31.200000000000003        2.5703709548276579     
   27.200000000000003        32.000000000000000        2.5800750487451292     
   27.200000000000003        32.800000000000004        2.5912418019955079     
   27.200000000000003        33.600000000000001        2.6030728225100148     
   27.200000000000003        34.399999999999999        2.6155798943970412     
   27.200000000000003        35.200000000000003        2.6280623060479376     
   27.200000000000003        36.000000000000000        2.6430932068985613     
   27.200000000000003        36.800000000000004        2.6545610839741935     
   27.200000000000003        37.600000000000001        2.6663039251714316     
   27.200000000000003        38.400000000000006        2.6765206291068822     
   27.200000000000003        39.200000000000003        2.6852889527836532     
   27.200000000000003        40.000000000000000        2.6919119924764741     
   27.200000000000003        40.800000000000004        2.6949066723236403     
   27.200000000000003        41.600000000000001        2.6962681322575817     
   27.200000000000003        42.400000000000006        2.6945986433425069     
   27.200000000000003        43.200000000000003        2.6897522458304617     
   27.200000000000003        44.000000000000000        2.6823741113223183     
   27.200000000000003        44.800000000000004        2.6729122046409248     
   27.200000000000003        45.600000000000001        2.6595528407580842     
   27.200000000000003        46.400000000000006        2.6464997739764131     
   27.200000000000003        47.200000000000003        2.6318894088529747     
   27.200000000000003        48.000000000000000        2.6156433699457038     
   27.200000000000003        48.800000000000004        2.5989192576814220     
   27.200000000000003        49.600000000000001        2.5827023254424004     
   27.200000000000003        50.400000000000006        2.5672750416689714     
   27.200000000000003        51.200000000000003        2.5533245569881204     
   27.200000000000003        52.000000000000000        2.5411718354906454     
   27.200000000000003        52.800000000000004        2.5299467318007860     
   27.200000000000003        53.600000000000001        2.5214852897329050     
   27.200000000000003        54.400000000000006        2.5131676286075360     
   27.200000000000003        55.200000000000003        2.5088779935726304     
   27.200000000000003        56.000000000000000        2.5079751409675919     
   27.200000000000003        56.800000000000004        2.5066678766952943     
   27.200000000000003        57.600000000000001        2.5071301123464522     
   27.200000000000003        58.400000000000006        2.5076124959460917     
   27.200000000000003        59.200000000000003        2.5075277961458204     
   27.200000000000003        60.000000000000000        2.5087588606072408     
   27.200000000000003        60.800000000000004        2.5097734561345248     
   27.200000000000003        61.600000000000001        2.5106290161144673     
   27.200000000000003        62.400000000000006        2.5112677222702722     
   27.200000000000003        63.200000000000003        2.5123957594261963     
   27.200000000000003        64.000000000000000        2.5152980112605983     
   27.200000000000003        64.799999999999997        2.5201509109604907     
   27.200000000000003        65.600000000000009        2.5252061601329734     
   27.200000000000003        66.400000000000006        2.5300313433562689     
   27.200000000000003        67.200000000000003        2.5357161340428811     
   27.200000000000003        68.000000000000000        2.5400224550864263     
   27.200000000000003        68.799999999999997        2.5445749464274141     
   27.200000000000003        69.600000000000009        2.5477634334453807     
   27.200000000000003        70.400000000000006        2.5532323288770238     
   27.200000000000003        71.200000000000003        2.5562779704918475     
   27.200000000000003        72.000000000000000        2.5585654862061347     
   27.200000000000003        72.799999999999997        2.5610425549955491     
   27.200000000000003        73.600000000000009        2.5613252498912948     
   27.200000000000003        74.400000000000006        2.5661090828503008     
   27.200000000000003        75.200000000000003        2.5621459927219989     
   27.200000000000003        76.000000000000000        2.5624852901660322     
   27.200000000000003        76.800000000000011        2.5623849112868649     
   27.200000000000003        77.600000000000009        2.5625104677155273     
   27.200000000000003        78.400000000000006        2.5617452915312771     
   27.200000000000003        79.200000000000003        2.5625122558119493     
   27.200000000000003        80.000000000000000        2.5638207959006483     
   27.200000000000003        80.800000000000011        2.5658748569284442     
   27.200000000000003        81.600000000000009        2.5686406797571122     
   27.200000000000003        82.400000000000006        2.5738197279064421     
   27.200000000000003        83.200000000000003        2.5794081353676614     
   27.200000000000003        84.000000000000000        2.5862210544552413     
   27.200000000000003        84.800000000000011        2.5946608296519500     
   27.200000000000003        85.600000000000009        2.6041398939757650     
   27.200000000000003        86.400000000000006        2.6144374888366837     
   27.200000000000003        87.200000000000003        2.6220254167113168     
   27.200000000000003        88.000000000000000        2.6325929914736212     
   27.200000000000003        88.800000000000011        2.6409564881760912     
   27.200000000000003        89.600000000000009        2.6486633079046631     
   27.200000000000003        90.400000000000006        2.6544141778591777     
   27.200000000000003        91.200000000000003        2.6589125562286857     
   27.200000000000003        92.000000000000000        2.6620045683922395     
   27.200000000000003        92.800000000000011        2.6629821054224201     
   27.200000000000003        93.600000000000009        2.6609415751317909     
   27.200000000000003        94.400000000000006        2.6591264255108626     
   27.200000000000003        95.200000000000003        2.6547171390702715     
   27.200000000000003        96.000000000000000        2.6494647441464108     
   27.200000000000003        96.800000000000011        2.6431156586596667     
   27.200000000000003        97.600000000000009        2.6363477294464288     
   27.200000000000003        98.400000000000006        2.6293357471934007     
   27.200000000000003        99.200000000000003        2.6223957100882136     
   27.200000000000003        100.00000000000000        2.6168146432208230     
   27.200000000000003        100.80000000000001        2.6107068173686332     
   27.200000000000003        101.60000000000001        2.6064156255822963     
   27.200000000000003        102.40000000000001        2.6027738624348946     

   28.000000000000000       0.80000000000000004        2.5989485082840633     
   28.000000000000000        1.6000000000000001        2.5983864998166699     
   28.000000000000000        2.4000000000000004        2.5981346917416852     
   28.000000000000000        3.2000000000000002        2.5998779125919627     
   28.000000000000000        4.0000000000000000        2.5989383835291338     
   28.000000000000000        4.8000000000000007        2.6007292294243136     
   28.000000000000000        5.6000000000000005        2.6019591400710285     
   28.000000000000000        6.4000000000000004        2.6027893697908935     
   28.000000000000000        7.2000000000000002        2.6035264711521346     
   28.000000000000000        8.0000000000000000        2.6023268210979302     
   28.000000000000000        8.8000000000000007        2.6040474777101514     
   28.000000000000000        9.6000000000000014        2.6031328989998976     
   28.000000000000000        10.400000000000000        2.6013271514114624     
   28.000000000000000        11.200000000000001        2.5996656450310027     
   28.000000000000000        12.000000000000000        2.5971190749264839     
   28.000000000000000        12.800000000000001        2.5952846827680851     
   28.000000000000000        13.600000000000001        2.5915762092144643     
   28.000000000000000        14.400000000000000        2.5887573684436309     
   28.000000000000000        15.200000000000001        2.5845225829408811     
   28.000000000000000        16.000000000000000        2.5813285878557939     
   28.000000000000000        16.800000000000001        2.5763808853584220     
   28.000000000000000        17.600000000000001        2.5720253951969920     
   28.000000000000000        18.400000000000002        2.5677469609399450     
   28.000000000000000        19.200000000000003        2.5630437928557868     
   28.000000000000000        20.000000000000000        2.5594061950390450     
   28.000000000000000        20.800000000000001        2.5542972393673269     
   28.000000000000000        21.600000000000001        2.5507797473659672     
   28.000000000000000        22.400000000000002        2.5470988532012528     
   28.000000000000000        23.200000000000003        2.5432090534330269     
   28.000000000000000        24.000000000000000        2.5415439091885061     
   28.000000000000000        24.800000000000001        2.5400276256739978     
   28.000000000000000        25.600000000000001        2.5384773026675376     
   28.000000000000000        26.400000000000002        2.5397135699342650     
   28.000000000000000        27.200000000000003        2.5397028609228816     
   28.000000000000000        28.000000000000000        2.5429140424029781     
   28.000000000000000        28.800000000000001        2.5464577497823586     
   28.000000000000000        29.600000000000001        2.5521891249804192     
   28.000000000000000        30.400000000000002        2.5594605151678933     
   28.000000000000000        31.200000000000003        2.5684805757057854     
   28.000000000000000        32.000000000000000        2.5792785357392445     
   28.000000000000000        32.800000000000004        2.5916338650785518     
   28.000000000000000        33.600000000000001        2.6052155381215747     
   28.000000000000000        34.399999999999999        2.6179180309530095     
   28.000000000000000        35.200000000000003        2.6331497524160512     
   28.000000000000000        36.000000000000000        2.6485365559390099     
   28.000000000000000        36.800000000000004        2.6627489381842566     
   28.000000000000000        37.600000000000001        2.6756014135533652     
   28.000000000000000        38.400000000000006        2.6877727093128767     
   28.000000000000000        39.200000000000003        2.6977628222413976     
   28.000000000000000        40.000000000000000        2.7054901332096812     
   28.000000000000000        40.800000000000004        2.7094960399417958     
   28.000000000000000        41.600000000000001        2.7110468102514891     
   28.000000000000000        42.400000000000006        2.7094890177670363     
   28.000000000000000        43.200000000000003        2.7045648988044269     
   28.000000000000000        44.000000000000000        2.6965049573029791     
   28.000000000000000        44.800000000000004        2.6862979117794650     
   28.000000000000000        45.600000000000001        2.6738014402319941     
   28.000000000000000        46.400000000000006        2.6579672976834448     
   28.000000000000000        47.200000000000003        2.6415094776365406     
   28.000000000000000        48.000000000000000        2.6235602257916768     
   28.000000000000000        48.800000000000004        2.6062643602067554     
   28.000000000000000        49.600000000000001        2.5884270402471241     
   28.000000000000000        50.400000000000006        2.5722395929647477     
   28.000000000000000        51.200000000000003        2.5576400064935649     
   28.000000000000000        52.000000000000000        2.5445745514279268     
   28.000000000000000        52.800000000000004        2.5320850979348499     
   28.000000000000000        53.600000000000001        2.5217720461380333     
   28.000000000000000        54.400000000000006        2.5138255556762563     
   28.000000000000000        55.200000000000003        2.5086415147169352     
   28.000000000000000        56.000000000000000        2.5071371916788712     
   28.000000000000000        56.800000000000004        2.5072614730189402     
   28.000000000000000        57.600000000000001        2.5071711429018020     
   28.000000000000000        58.400000000000006        2.5076837805349070     
   28.000000000000000        59.200000000000003        2.5081380336978754     
   28.000000000000000        60.000000000000000        2.5089138253441647     
   28.000000000000000        60.800000000000004        2.5098897243137865     
   28.000000000000000        61.600000000000001        2.5114244859719141     
   28.000000000000000        62.400000000000006        2.5116393755503865     
   28.000000000000000        63.200000000000003        2.5116617499228062     
   28.000000000000000        64.000000000000000        2.5138339558916405     
   28.000000000000000        64.799999999999997        2.5175798830304026     
   28.000000000000000        65.600000000000009        2.5219143328987523     
   28.000000000000000        66.400000000000006        2.5271032492049526     
   28.000000000000000        67.200000000000003        2.5315922702462283     
   28.000000000000000        68.000000000000000        2.5364390095090110     
   28.000000000000000        68.799999999999997        2.5406550554446259     
   28.000000000000000        69.600000000000009        2.5443664515669302     
   28.000000000000000        70.400000000000006        2.5481514622332426     
   28.000000000000000        71.200000000000003        2.5511968825516904     
   28.000000000000000        72.000000000000000        2.5533339068472096     
   28.000000000000000        72.799999999999997        2.5553969742543021     
   28.000000000000000        73.600000000000009        2.5562118856099341     
   28.000000000000000        74.400000000000006        2.5564478444292327     
   28.000000000000000        75.200000000000003        2.5572812572793167     
   28.000000000000000        76.000000000000000        2.5571267231220673     
   28.000000000000000        76.800000000000011        2.5564239437060503     
   28.000000000000000        77.600000000000009        2.5550602055666296     
   28.000000000000000        78.400000000000006        2.5547808276592106     
   28.000000000000000        79.200000000000003        2.5552718796615248     
   28.000000000000000        80.000000000000000        2.5560602889648947     
   28.000000000000000        80.800000000000011        2.5578542545501755     
   28.000000000000000        81.600000000000009        2.5605812245716195     
   28.000000000000000        82.400000000000006        2.5647304252775522     
   28.000000000000000        83.200000000000003        2.5695485179001349     
   28.000000000000000        84.000000000000000        2.5763906504502034     
   28.000000000000000        84.800000000000011        2.5840813185154143     
   28.000000000000000        85.600000000000009        2.5915131113686427     
   28.000000000000000        86.400000000000006        2.5995976939383185     
   28.000000000000000        87.200000000000003        2.6096313254992554     
   28.000000000000000        88.000000000000000        2.6188169550392519     
   28.000000000000000        88.800000000000011        2.6270697346925860     
   28.000000000000000        89.600000000000009        2.6345778725696469     
   28.000000000000000        90.400000000000006        2.6395934093315514     
   28.000000000000000        91.200000000000003        2.6453401472215829     
   28.000000000000000        92.000000000000000        2.6471994284870188     
   28.000000000000000        92.800000000000011        2.6484663741121270     
   28.000000000000000        93.600000000000009        2.6486099138841195     
   28.000000000000000        94.400000000000006        2.6472608588084405     
   28.000000000000000        95.200000000000003        2.6426118318927840     
   28.000000000000000        96.000000000000000        2.6383729941208185     
   28.000000000000000        96.800000000000011        2.6330048495150011     
   28.000000000000000        97.600000000000009        2.6267891101426746     
   28.000000000000000        98.400000000000006        2.6213187904495761     
   28.000000000000000        99.200000000000003        2.6165317393060468     
   28.000000000000000        100.00000000000000        2.6116018066802114     
   28.000000000000000        100.80000000000001        2.6074996447911589     
   28.000000000000000        101.60000000000001        2.6037929937628492     
   28.000000000000000        102.40000000000001        2.6004461961301071     

   28.800000000000001       0.80000000000000004        2.5975466938328093     
   28.800000000000001        1.6000000000000001        2.5975326443518321     
   28.800000000000001        2.4000000000000004        2.5978113737260857     
   28.800000000000001        3.2000000000000002        2.5981910844932381     
   28.800000000000001        4.0000000000000000        2.6008697440450250     
   28.800000000000001        4.8000000000000007        2.6003458669502275     
   28.800000000000001        5.6000000000000005        2.6019418962775394     
   28.800000000000001        6.4000000000000004        2.6024988400736331     
   28.800000000000001        7.2000000000000002        2.6034821077228263     
   28.800000000000001        8.0000000000000000        2.6026642095391117     
   28.800000000000001        8.8000000000000007        2.6038593961924841     
   28.800000000000001        9.6000000000000014        2.6027108068360922     
   28.800000000000001        10.400000000000000        2.6015864955324495     
   28.800000000000001        11.200000000000001        2.5997944236263595     
   28.800000000000001        12.000000000000000        2.5980000034692274     
   28.800000000000001        12.800000000000001        2.5953914481190075     
   28.800000000000001        13.600000000000001        2.5923495691183942     
   28.800000000000001        14.400000000000000        2.5897445581183924     
   28.800000000000001        15.200000000000001        2.5858032780901299     
   28.800000000000001        16.000000000000000        2.5822966974268744     
   28.800000000000001        16.800000000000001        2.5784027931782432     
   28.800000000000001        17.600000000000001        2.5738253878734167     
   28.800000000000001        18.400000000000002        2.5692598800909847     
   28.800000000000001        19.200000000000003        2.5653929935387527     
   28.800000000000001        20.000000000000000        2.5603132992189819     
   28.800000000000001        20.800000000000001        2.5551348931517404     
   28.800000000000001        21.600000000000001        2.5512826387093401     
   28.800000000000001        22.400000000000002        2.5470630766375555     
   28.800000000000001        23.200000000000003        2.5434719880272700     
   28.800000000000001        24.000000000000000        2.5405581798635497     
   28.800000000000001        24.800000000000001        2.5382595289639571     
   28.800000000000001        25.600000000000001        2.5360158355597600     
   28.800000000000001        26.400000000000002        2.5357089430031978     
   28.800000000000001        27.200000000000003        2.5367789926296118     
   28.800000000000001        28.000000000000000        2.5391731941709388     
   28.800000000000001        28.800000000000001        2.5433955605832881     
   28.800000000000001        29.600000000000001        2.5475307401343867     
   28.800000000000001        30.400000000000002        2.5565808461126678     
   28.800000000000001        31.200000000000003        2.5661301043405258     
   28.800000000000001        32.000000000000000        2.5780304891612134     
   28.800000000000001        32.800000000000004        2.5912152109290605     
   28.800000000000001        33.600000000000001        2.6058608204442688     
   28.800000000000001        34.399999999999999        2.6208865916464310     
   28.800000000000001        35.200000000000003        2.6383991066326522     
   28.800000000000001        36.000000000000000        2.6537629778877498     
   28.800000000000001        36.800000000000004        2.6694797500673153     
   28.800000000000001        37.600000000000001        2.6845763961348559     
   28.800000000000001        38.400000000000006        2.6978759545753919     
   28.800000000000001        39.200000000000003        2.7092136558608653     
   28.800000000000001        40.000000000000000        2.7181440479398518     
   28.800000000000001        40.800000000000004        2.7236082762614218     
   28.800000000000001        41.600000000000001        2.7255242169352480     
   28.800000000000001        42.400000000000006        2.7233236137695163     
   28.800000000000001        43.200000000000003        2.7188029528840389     
   28.800000000000001        44.000000000000000        2.7105852303965001     
   28.800000000000001        44.800000000000004        2.6981954124850205     
   28.800000000000001        45.600000000000001        2.6866217549340519     
   28.800000000000001        46.400000000000006        2.6686180245018698     
   28.800000000000001        47.200000000000003        2.6527028223963476     
   28.800000000000001        48.000000000000000        2.6332355450175222     
   28.800000000000001        48.800000000000004        2.6141429453967495     
   28.800000000000001        49.600000000000001        2.5949310621550925     
   28.800000000000001        50.400000000000006        2.5780445441338307     
   28.800000000000001        51.200000000000003        2.5624264872903777     
   28.800000000000001        52.000000000000000        2.5480585330671142     
   28.800000000000001        52.800000000000004        2.5348421654459421     
   28.800000000000001        53.600000000000001        2.5236975794984904     
   28.800000000000001        54.400000000000006        2.5142062402401879     
   28.800000000000001        55.200000000000003        2.5100090803028041     
   28.800000000000001        56.000000000000000        2.5076378325890354     
   28.800000000000001        56.800000000000004        2.5071716929045107     
   28.800000000000001        57.600000000000001        2.5075101040184458     
   28.800000000000001        58.400000000000006        2.5065152173871446     
   28.800000000000001        59.200000000000003        2.5072731862862132     
   28.800000000000001        60.000000000000000        2.5080591982597582     
   28.800000000000001        60.800000000000004        2.5103258548913545     
   28.800000000000001        61.600000000000001        2.5116626997397078     
   28.800000000000001        62.400000000000006        2.5098639059363630     
   28.800000000000001        63.200000000000003        2.5117985239623102     
   28.800000000000001        64.000000000000000        2.5123317924207220     
   28.800000000000001        64.799999999999997        2.5145236766085723     
   28.800000000000001        65.600000000000009        2.5187799175499772     
   28.800000000000001        66.400000000000006        2.5226730854517219     
   28.800000000000001        67.200000000000003        2.5281496098787453     
   28.800000000000001        68.000000000000000        2.5327572133716871     
   28.800000000000001        68.799999999999997        2.5365159719941950     
   28.800000000000001        69.600000000000009        2.5402103602279311     
   28.800000000000001        70.400000000000006        2.5443434353015020     
   28.800000000000001        71.200000000000003        2.5454803307941658     
   28.800000000000001        72.000000000000000        2.5484618988077625     
   28.800000000000001        72.799999999999997        2.5493597042975016     
   28.800000000000001        73.600000000000009        2.5512083490861723     
   28.800000000000001        74.400000000000006        2.5524335652415546     
   28.800000000000001        75.200000000000003        2.5511643980241394     
   28.800000000000001        76.000000000000000        2.5505377478050790     
   28.800000000000001        76.800000000000011        2.5508864249820142     
   28.800000000000001        77.600000000000009        2.5487981833279312     
   28.800000000000001        78.400000000000006        2.5482864334776480     
   28.800000000000001        79.200000000000003        2.5481121150359196     
   28.800000000000001        80.000000000000000        2.5483680260129709     
   28.800000000000001        80.800000000000011        2.5504418445259387     
   28.800000000000001        81.600000000000009        2.5524971912893730     
   28.800000000000001        82.400000000000006        2.5589684706512870     
   28.800000000000001        83.200000000000003        2.5609205923930829     
   28.800000000000001        84.000000000000000        2.5654094712652853     
   28.800000000000001        84.800000000000011        2.5736169202919652     
   28.800000000000001        85.600000000000009        2.5813119620213780     
   28.800000000000001        86.400000000000006        2.5888513760570917     
   28.800000000000001        87.200000000000003        2.5969446073407352     
   28.800000000000001        88.000000000000000        2.6055426061624201     
   28.800000000000001        88.800000000000011        2.6118635191013397     
   28.800000000000001        89.600000000000009        2.6199163719821521     
   28.800000000000001        90.400000000000006        2.6256041590415968     
   28.800000000000001        91.200000000000003        2.6299899703185052     
   28.800000000000001        92.000000000000000        2.6329641351754098     
   28.800000000000001        92.800000000000011        2.6346389876949341     
   28.800000000000001        93.600000000000009        2.6344888678806027     
   28.800000000000001        94.400000000000006        2.6336075299677857     
   28.800000000000001        95.200000000000003        2.6312548694054754     
   28.800000000000001        96.000000000000000        2.6277466710517494     
   28.800000000000001        96.800000000000011        2.6237866819389031     
   28.800000000000001        97.600000000000009        2.6195025265431018     
   28.800000000000001        98.400000000000006        2.6151230192603983     
   28.800000000000001        99.200000000000003        2.6107558450446020     
   28.800000000000001        100.00000000000000        2.6071385094450950     
   28.800000000000001        100.80000000000001        2.6036027074585193     
   28.800000000000001        101.60000000000001        2.6015033600191040     
   28.800000000000001        102.40000000000001        2.5985777859885233     

   29.600000000000001       0.80000000000000004        2.5968363735035949     
   29.600000000000001        1.6000000000000001        2.5969301628732810     
   29.600000000000001        2.4000000000000004        2.5976304117975100     
   29.600000000000001        3.2000000000000002        2.5985278085915162     
   29.600000000000001        4.0000000000000000        2.5992728523893351     
   29.600000000000001        4.8000000000000007        2.5995678530894284     
   29.600000000000001        5.6000000000000005        2.6008127968459163     
   29.600000000000001        6.4000000000000004        2.6021660639571369     
   29.600000000000001        7.2000000000000002        2.6025982643442509     
   29.600000000000001        8.0000000000000000        2.6028148621265172     
   29.600000000000001        8.8000000000000007        2.6035468554851140     
   29.600000000000001        9.6000000000000014        2.6024153569188813     
   29.600000000000001        10.400000000000000        2.6010146620461656     
   29.600000000000001        11.200000000000001        2.5997594271843179     
   29.600000000000001        12.000000000000000        2.5980604498329414     
   29.600000000000001        12.800000000000001        2.5970017970035117     
   29.600000000000001        13.600000000000001        2.5923068541720480     
   29.600000000000001        14.400000000000000        2.5891242678311635     
   29.600000000000001        15.200000000000001        2.5858943576063900     
   29.600000000000001        16.000000000000000        2.5823898093471667     
   29.600000000000001        16.800000000000001        2.5784565644927686     
   29.600000000000001        17.600000000000001        2.5743842020793282     
   29.600000000000001        18.400000000000002        2.5696085391979966     
   29.600000000000001        19.200000000000003        2.5659876928393128     
   29.600000000000001        20.000000000000000        2.5606336927967694     
   29.600000000000001        20.800000000000001        2.5544914276444866     
   29.600000000000001        21.600000000000001        2.5523485004080140     
   29.600000000000001        22.400000000000002        2.5463558879717887     
   29.600000000000001        23.200000000000003        2.5414233018628876     
   29.600000000000001        24.000000000000000        2.5386138882769176     
   29.600000000000001        24.800000000000001        2.5362303231740682     
   29.600000000000001        25.600000000000001        2.5342302877971803     
   29.600000000000001        26.400000000000002        2.5331634294337340     
   29.600000000000001        27.200000000000003        2.5336255388728870     
   29.600000000000001        28.000000000000000        2.5355346305483235     
   29.600000000000001        28.800000000000001        2.5397893368391919     
   29.600000000000001        29.600000000000001        2.5453988042883768     
   29.600000000000001        30.400000000000002        2.5536754959801269     
   29.600000000000001        31.200000000000003        2.5635652604741521     
   29.600000000000001        32.000000000000000        2.5762398695102227     
   29.600000000000001        32.800000000000004        2.5897416136726861     
   29.600000000000001        33.600000000000001        2.6047908422780948     
   29.600000000000001        34.399999999999999        2.6224585208341034     
   29.600000000000001        35.200000000000003        2.6387499898388849     
   29.600000000000001        36.000000000000000        2.6569465393975098     
   29.600000000000001        36.800000000000004        2.6749431514996260     
   29.600000000000001        37.600000000000001        2.6908941703213172     
   29.600000000000001        38.400000000000006        2.7058882218281526     
   29.600000000000001        39.200000000000003        2.7191794984371236     
   29.600000000000001        40.000000000000000        2.7290845851244097     
   29.600000000000001        40.800000000000004        2.7354622441994700     
   29.600000000000001        41.600000000000001        2.7390795647008561     
   29.600000000000001        42.400000000000006        2.7381874886932311     
   29.600000000000001        43.200000000000003        2.7320796979724631     
   29.600000000000001        44.000000000000000        2.7239484945558865     
   29.600000000000001        44.800000000000004        2.7112755749046982     
   29.600000000000001        45.600000000000001        2.6968880770864772     
   29.600000000000001        46.400000000000006        2.6800653886243349     
   29.600000000000001        47.200000000000003        2.6617245844384971     
   29.600000000000001        48.000000000000000        2.6424015072930516     
   29.600000000000001        48.800000000000004        2.6219224837479529     
   29.600000000000001        49.600000000000001        2.6031760215486326     
   29.600000000000001        50.400000000000006        2.5837846712657400     
   29.600000000000001        51.200000000000003        2.5667928687925823     
   29.600000000000001        52.000000000000000        2.5512993467808265     
   29.600000000000001        52.800000000000004        2.5378689954960834     
   29.600000000000001        53.600000000000001        2.5262003348603783     
   29.600000000000001        54.400000000000006        2.5168731417297239     
   29.600000000000001        55.200000000000003        2.5110263815539220     
   29.600000000000001        56.000000000000000        2.5081230669660157     
   29.600000000000001        56.800000000000004        2.5075781486942814     
   29.600000000000001        57.600000000000001        2.5084029815285698     
   29.600000000000001        58.400000000000006        2.5075209845415261     
   29.600000000000001        59.200000000000003        2.5069542790454138     
   29.600000000000001        60.000000000000000        2.5071563400195638     
   29.600000000000001        60.800000000000004        2.5085063573346584     
   29.600000000000001        61.600000000000001        2.5100170584886694     
   29.600000000000001        62.400000000000006        2.5111450158893094     
   29.600000000000001        63.200000000000003        2.5111706869270538     
   29.600000000000001        64.000000000000000        2.5109910274416132     
   29.600000000000001        64.799999999999997        2.5128122991928303     
   29.600000000000001        65.600000000000009        2.5152195423309882     
   29.600000000000001        66.400000000000006        2.5200736855414423     
   29.600000000000001        67.200000000000003        2.5245765943156599     
   29.600000000000001        68.000000000000000        2.5283077403223682     
   29.600000000000001        68.799999999999997        2.5323144652181866     
   29.600000000000001        69.600000000000009        2.5356565629229024     
   29.600000000000001        70.400000000000006        2.5390686053270315     
   29.600000000000001        71.200000000000003        2.5417972961926414     
   29.600000000000001        72.000000000000000        2.5437728243406985     
   29.600000000000001        72.799999999999997        2.5451927555299010     
   29.600000000000001        73.600000000000009        2.5461827720206514     
   29.600000000000001        74.400000000000006        2.5459254123042419     
   29.600000000000001        75.200000000000003        2.5451072737962495     
   29.600000000000001        76.000000000000000        2.5448240744075634     
   29.600000000000001        76.800000000000011        2.5441059500684204     
   29.600000000000001        77.600000000000009        2.5429242283738005     
   29.600000000000001        78.400000000000006        2.5419676438704664     
   29.600000000000001        79.200000000000003        2.5441674442613742     
   29.600000000000001        80.000000000000000        2.5425997789804535     
   29.600000000000001        80.800000000000011        2.5434493953841222     
   29.600000000000001        81.600000000000009        2.5453960405825415     
   29.600000000000001        82.400000000000006        2.5488522726386154     
   29.600000000000001        83.200000000000003        2.5524690455841821     
   29.600000000000001        84.000000000000000        2.5576700417568978     
   29.600000000000001        84.800000000000011        2.5638683314901582     
   29.600000000000001        85.600000000000009        2.5714875327968323     
   29.600000000000001        86.400000000000006        2.5784304389430446     
   29.600000000000001        87.200000000000003        2.5854380009273905     
   29.600000000000001        88.000000000000000        2.5928849037917523     
   29.600000000000001        88.800000000000011        2.6000713110104940     
   29.600000000000001        89.600000000000009        2.6065908712133639     
   29.600000000000001        90.400000000000006        2.6127417703040510     
   29.600000000000001        91.200000000000003        2.6172685362209278     
   29.600000000000001        92.000000000000000        2.6206426970832961     
   29.600000000000001        92.800000000000011        2.6219748731066956     
   29.600000000000001        93.600000000000009        2.6228233461194987     
   29.600000000000001        94.400000000000006        2.6226394617757820     
   29.600000000000001        95.200000000000003        2.6209266271385707     
   29.600000000000001        96.000000000000000        2.6180420886565501     
   29.600000000000001        96.800000000000011        2.6153496855893530     
   29.600000000000001        97.600000000000009        2.6131482470331813     
   29.600000000000001        98.400000000000006        2.6092589225878910     
   29.600000000000001        99.200000000000003        2.6062102222611219     
   29.600000000000001        100.00000000000000        2.6036892181068199     
   29.600000000000001        100.80000000000001        2.6008638973428808     
   29.600000000000001        101.60000000000001        2.5986723286669724     
   29.600000000000001        102.40000000000001        2.5970636190388037     

   30.400000000000002       0.80000000000000004        2.5965207690915415     
   30.400000000000002        1.6000000000000001        2.5965771895687730     
   30.400000000000002        2.4000000000000004        2.5969064057973319     
   30.400000000000002        3.2000000000000002        2.5979910014048477     
   30.400000000000002        4.0000000000000000        2.5977509363227984     
   30.400000000000002        4.8000000000000007        2.5995243960287708     
   30.400000000000002        5.6000000000000005        2.6001181733246281     
   30.400000000000002        6.4000000000000004        2.6012305029186442     
   30.400000000000002        7.2000000000000002        2.6014895677811753     
   30.400000000000002        8.0000000000000000        2.6006220654716325     
   30.400000000000002        8.8000000000000007        2.6010056966339707     
   30.400000000000002        9.6000000000000014        2.6002121126978373     
   30.400000000000002        10.400000000000000        2.5996129655786979     
   30.400000000000002        11.200000000000001        2.5983827094170087     
   30.400000000000002        12.000000000000000        2.5968590910887785     
   30.400000000000002        12.800000000000001        2.5942297693842478     
   30.400000000000002        13.600000000000001        2.5912933309168582     
   30.400000000000002        14.400000000000000        2.5888558749496524     
   30.400000000000002        15.200000000000001        2.5853273624511188     
   30.400000000000002        16.000000000000000        2.5817215725596347     
   30.400000000000002        16.800000000000001        2.5775392470265346     
   30.400000000000002        17.600000000000001        2.5724130322333663     
   30.400000000000002        18.400000000000002        2.5694362365411618     
   30.400000000000002        19.200000000000003        2.5649816139104185     
   30.400000000000002        20.000000000000000        2.5597878148468625     
   30.400000000000002        20.800000000000001        2.5545238365708043     
   30.400000000000002        21.600000000000001        2.5493061575468641     
   30.400000000000002        22.400000000000002        2.5446756951150142     
   30.400000000000002        23.200000000000003        2.5403787109033349     
   30.400000000000002        24.000000000000000        2.5371680603881321     
   30.400000000000002        24.800000000000001        2.5337200390894785     
   30.400000000000002        25.600000000000001        2.5305891963960256     
   30.400000000000002        26.400000000000002        2.5312879176549035     
   30.400000000000002        27.200000000000003        2.5304421741577992     
   30.400000000000002        28.000000000000000        2.5332717410888570     
   30.400000000000002        28.800000000000001        2.5352033047680518     
   30.400000000000002        29.600000000000001        2.5419154256636616     
   30.400000000000002        30.400000000000002        2.5506082114283029     
   30.400000000000002        31.200000000000003        2.5610856092274101     
   30.400000000000002        32.000000000000000        2.5733630259215068     
   30.400000000000002        32.800000000000004        2.5877172192836619     
   30.400000000000002        33.600000000000001        2.6027754400919059     
   30.400000000000002        34.399999999999999        2.6254538652421173     
   30.400000000000002        35.200000000000003        2.6404718047007276     
   30.400000000000002        36.000000000000000        2.6600307420854370     
   30.400000000000002        36.800000000000004        2.6791464613866616     
   30.400000000000002        37.600000000000001        2.6969787094062925     
   30.400000000000002        38.400000000000006        2.7131779559430669     
   30.400000000000002        39.200000000000003        2.7270445446067915     
   30.400000000000002        40.000000000000000        2.7378664099223871     
   30.400000000000002        40.800000000000004        2.7441029353315742     
   30.400000000000002        41.600000000000001        2.7481757695044355     
   30.400000000000002        42.400000000000006        2.7482027846307777     
   30.400000000000002        43.200000000000003        2.7428016655457346     
   30.400000000000002        44.000000000000000        2.7341050010701768     
   30.400000000000002        44.800000000000004        2.7223385348043738     
   30.400000000000002        45.600000000000001        2.7074142193367048     
   30.400000000000002        46.400000000000006        2.6904296026840901     
   30.400000000000002        47.200000000000003        2.6703580690597626     
   30.400000000000002        48.000000000000000        2.6499511944990832     
   30.400000000000002        48.800000000000004        2.6295392003616160     
   30.400000000000002        49.600000000000001        2.6078769882996524     
   30.400000000000002        50.400000000000006        2.5891565122043216     
   30.400000000000002        51.200000000000003        2.5702391725773208     
   30.400000000000002        52.000000000000000        2.5543263002779688     
   30.400000000000002        52.800000000000004        2.5395351853230195     
   30.400000000000002        53.600000000000001        2.5278418752600484     
   30.400000000000002        54.400000000000006        2.5181578502139041     
   30.400000000000002        55.200000000000003        2.5123830404288028     
   30.400000000000002        56.000000000000000        2.5089647435559508     
   30.400000000000002        56.800000000000004        2.5082056504864165     
   30.400000000000002        57.600000000000001        2.5078642182742934     
   30.400000000000002        58.400000000000006        2.5074969999956154     
   30.400000000000002        59.200000000000003        2.5071620822689504     
   30.400000000000002        60.000000000000000        2.5067658001140556     
   30.400000000000002        60.800000000000004        2.5077938030518432     
   30.400000000000002        61.600000000000001        2.5091764426366119     
   30.400000000000002        62.400000000000006        2.5100712185439735     
   30.400000000000002        63.200000000000003        2.5103368155730212     
   30.400000000000002        64.000000000000000        2.5109805282597502     
   30.400000000000002        64.799999999999997        2.5116358961965588     
   30.400000000000002        65.600000000000009        2.5141888398832060     
   30.400000000000002        66.400000000000006        2.5169359387983965     
   30.400000000000002        67.200000000000003        2.5204799820772026     
   30.400000000000002        68.000000000000000        2.5244517227010239     
   30.400000000000002        68.799999999999997        2.5278441554717852     
   30.400000000000002        69.600000000000009        2.5311201076080470     
   30.400000000000002        70.400000000000006        2.5339696809693191     
   30.400000000000002        71.200000000000003        2.5364384740847754     
   30.400000000000002        72.000000000000000        2.5379984396949475     
   30.400000000000002        72.799999999999997        2.5400409099651329     
   30.400000000000002        73.600000000000009        2.5416232312640612     
   30.400000000000002        74.400000000000006        2.5403623978102892     
   30.400000000000002        75.200000000000003        2.5402765520444439     
   30.400000000000002        76.000000000000000        2.5393111521241853     
   30.400000000000002        76.800000000000011        2.5386127656636202     
   30.400000000000002        77.600000000000009        2.5373834127774240     
   30.400000000000002        78.400000000000006        2.5360702429715998     
   30.400000000000002        79.200000000000003        2.5349600305764066     
   30.400000000000002        80.000000000000000        2.5356921565606569     
   30.400000000000002        80.800000000000011        2.5366626781781125     
   30.400000000000002        81.600000000000009        2.5385172382951300     
   30.400000000000002        82.400000000000006        2.5412059090292596     
   30.400000000000002        83.200000000000003        2.5449595061333552     
   30.400000000000002        84.000000000000000        2.5495603373311484     
   30.400000000000002        84.800000000000011        2.5547220179915793     
   30.400000000000002        85.600000000000009        2.5612385874991603     
   30.400000000000002        86.400000000000006        2.5681649587269058     
   30.400000000000002        87.200000000000003        2.5745756014776404     
   30.400000000000002        88.000000000000000        2.5809357631222061     
   30.400000000000002        88.800000000000011        2.5886506097024529     
   30.400000000000002        89.600000000000009        2.5957862292338238     
   30.400000000000002        90.400000000000006        2.6012050907968556     
   30.400000000000002        91.200000000000003        2.6063429063986292     
   30.400000000000002        92.000000000000000        2.6098798779247949     
   30.400000000000002        92.800000000000011        2.6107079527782955     
   30.400000000000002        93.600000000000009        2.6121536079451455     
   30.400000000000002        94.400000000000006        2.6124200369656814     
   30.400000000000002        95.200000000000003        2.6118876400130460     
   30.400000000000002        96.000000000000000        2.6094350555199419     
   30.400000000000002        96.800000000000011        2.6081359431676785     
   30.400000000000002        97.600000000000009        2.6065781581154490     
   30.400000000000002        98.400000000000006        2.6051412763396846     
   30.400000000000002        99.200000000000003        2.6018515530258841     
   30.400000000000002        100.00000000000000        2.5996064020116982     
   30.400000000000002        100.80000000000001        2.5983555055460741     
   30.400000000000002        101.60000000000001        2.5972108219199628     
   30.400000000000002        102.40000000000001        2.5965622177626750     

   31.200000000000003       0.80000000000000004        2.5957244763634235     
   31.200000000000003        1.6000000000000001        2.5954583953180115     
   31.200000000000003        2.4000000000000004        2.5959727092328344     
   31.200000000000003        3.2000000000000002        2.5974003043632510     
   31.200000000000003        4.0000000000000000        2.5975965002773358     
   31.200000000000003        4.8000000000000007        2.5982601243518340     
   31.200000000000003        5.6000000000000005        2.5986803466814781     
   31.200000000000003        6.4000000000000004        2.5978456028888885     
   31.200000000000003        7.2000000000000002        2.5984655817426980     
   31.200000000000003        8.0000000000000000        2.5983378289635302     
   31.200000000000003        8.8000000000000007        2.5982817291222928     
   31.200000000000003        9.6000000000000014        2.5983197914473881     
   31.200000000000003        10.400000000000000        2.5966635322522906     
   31.200000000000003        11.200000000000001        2.5957025168351535     
   31.200000000000003        12.000000000000000        2.5943192414281580     
   31.200000000000003        12.800000000000001        2.5890384909250703     
   31.200000000000003        13.600000000000001        2.5884705985329366     
   31.200000000000003        14.400000000000000        2.5858444676212553     
   31.200000000000003        15.200000000000001        2.5842558574790155     
   31.200000000000003        16.000000000000000        2.5795036472188455     
   31.200000000000003        16.800000000000001        2.5752799333117955     
   31.200000000000003        17.600000000000001        2.5702289208958091     
   31.200000000000003        18.400000000000002        2.5672619082361501     
   31.200000000000003        19.200000000000003        2.5625595345243042     
   31.200000000000003        20.000000000000000        2.5565564520337491     
   31.200000000000003        20.800000000000001        2.5526221536702409     
   31.200000000000003        21.600000000000001        2.5472283082459222     
   31.200000000000003        22.400000000000002        2.5421576114496758     
   31.200000000000003        23.200000000000003        2.5375724945042037     
   31.200000000000003        24.000000000000000        2.5336556343273715     
   31.200000000000003        24.800000000000001        2.5301620908873157     
   31.200000000000003        25.600000000000001        2.5269602915511791     
   31.200000000000003        26.400000000000002        2.5265699805692390     
   31.200000000000003        27.200000000000003        2.5265114869541074     
   31.200000000000003        28.000000000000000        2.5286487157331594     
   31.200000000000003        28.800000000000001        2.5323372009680236     
   31.200000000000003        29.600000000000001        2.5380679590112258     
   31.200000000000003        30.400000000000002        2.5466091977361409     
   31.200000000000003        31.200000000000003        2.5574059567986636     
   31.200000000000003        32.000000000000000        2.5702829261551137     
   31.200000000000003        32.800000000000004        2.5858207891135083     
   31.200000000000003        33.600000000000001        2.6026024444451683     
   31.200000000000003        34.399999999999999        2.6206040732168074     
   31.200000000000003        35.200000000000003        2.6415991364748237     
   31.200000000000003        36.000000000000000        2.6617611925744438     
   31.200000000000003        36.800000000000004        2.6818899963337608     
   31.200000000000003        37.600000000000001        2.7013503399375236     
   31.200000000000003        38.400000000000006        2.7179625969446479     
   31.200000000000003        39.200000000000003        2.7328049280172881     
   31.200000000000003        40.000000000000000        2.7447729472500320     
   31.200000000000003        40.800000000000004        2.7519135939123029     
   31.200000000000003        41.600000000000001        2.7556510756316741     
   31.200000000000003        42.400000000000006        2.7553126676955535     
   31.200000000000003        43.200000000000003        2.7513098033018633     
   31.200000000000003        44.000000000000000        2.7425114205623329     
   31.200000000000003        44.800000000000004        2.7298106825234263     
   31.200000000000003        45.600000000000001        2.7146400549052969     
   31.200000000000003        46.400000000000006        2.6966680406095604     
   31.200000000000003        47.200000000000003        2.6769664478842237     
   31.200000000000003        48.000000000000000        2.6563346088521658     
   31.200000000000003        48.800000000000004        2.6348090671864592     
   31.200000000000003        49.600000000000001        2.6138006731972365     
   31.200000000000003        50.400000000000006        2.5935287171680468     
   31.200000000000003        51.200000000000003        2.5748834007783885     
   31.200000000000003        52.000000000000000        2.5584285808778819     
   31.200000000000003        52.800000000000004        2.5431166591369725     
   31.200000000000003        53.600000000000001        2.5300264408256612     
   31.200000000000003        54.400000000000006        2.5204472159045341     
   31.200000000000003        55.200000000000003        2.5140576410707900     
   31.200000000000003        56.000000000000000        2.5108814584796360     
   31.200000000000003        56.800000000000004        2.5099030368755635     
   31.200000000000003        57.600000000000001        2.5075266722698286     
   31.200000000000003        58.400000000000006        2.5084204130854721     
   31.200000000000003        59.200000000000003        2.5075425499128801     
   31.200000000000003        60.000000000000000        2.5073781963335158     
   31.200000000000003        60.800000000000004        2.5070249536807294     
   31.200000000000003        61.600000000000001        2.5077613277555790     
   31.200000000000003        62.400000000000006        2.5099945465525262     
   31.200000000000003        63.200000000000003        2.5098033100398371     
   31.200000000000003        64.000000000000000        2.5112718996781647     
   31.200000000000003        64.799999999999997        2.5123822454939075     
   31.200000000000003        65.600000000000009        2.5128017880867155     
   31.200000000000003        66.400000000000006        2.5146668462398472     
   31.200000000000003        67.200000000000003        2.5151021402936711     
   31.200000000000003        68.000000000000000        2.5202456887621851     
   31.200000000000003        68.799999999999997        2.5234980811797190     
   31.200000000000003        69.600000000000009        2.5263093844809901     
   31.200000000000003        70.400000000000006        2.5296943821693794     
   31.200000000000003        71.200000000000003        2.5314666312268579     
   31.200000000000003        72.000000000000000        2.5327528683033775     
   31.200000000000003        72.799999999999997        2.5340484677078665     
   31.200000000000003        73.600000000000009        2.5347490776439048     
   31.200000000000003        74.400000000000006        2.5345487405833285     
   31.200000000000003        75.200000000000003        2.5344327058980904     
   31.200000000000003        76.000000000000000        2.5338571541082362     
   31.200000000000003        76.800000000000011        2.5330575541459019     
   31.200000000000003        77.600000000000009        2.5322840455456390     
   31.200000000000003        78.400000000000006        2.5311296545491149     
   31.200000000000003        79.200000000000003        2.5302222950715745     
   31.200000000000003        80.000000000000000        2.5296660711046530     
   31.200000000000003        80.800000000000011        2.5307047309518800     
   31.200000000000003        81.600000000000009        2.5316960552469139     
   31.200000000000003        82.400000000000006        2.5348327904207624     
   31.200000000000003        83.200000000000003        2.5377862321799407     
   31.200000000000003        84.000000000000000        2.5414186198027471     
   31.200000000000003        84.800000000000011        2.5454236777595654     
   31.200000000000003        85.600000000000009        2.5518510551003213     
   31.200000000000003        86.400000000000006        2.5583496908215455     
   31.200000000000003        87.200000000000003        2.5681004224644299     
   31.200000000000003        88.000000000000000        2.5691115378910627     
   31.200000000000003        88.800000000000011        2.5776386884269002     
   31.200000000000003        89.600000000000009        2.5848775200357905     
   31.200000000000003        90.400000000000006        2.5890728950699855     
   31.200000000000003        91.200000000000003        2.5947789808818080     
   31.200000000000003        92.000000000000000        2.5983002663794244     
   31.200000000000003        92.800000000000011        2.6012042668901296     
   31.200000000000003        93.600000000000009        2.6030572355606760     
   31.200000000000003        94.400000000000006        2.6043930297614262     
   31.200000000000003        95.200000000000003        2.6041759059310472     
   31.200000000000003        96.000000000000000        2.6026886751070588     
   31.200000000000003        96.800000000000011        2.6019786043690138     
   31.200000000000003        97.600000000000009        2.6010760374858419     
   31.200000000000003        98.400000000000006        2.5993509919800646     
   31.200000000000003        99.200000000000003        2.5981740989512243     
   31.200000000000003        100.00000000000000        2.5967883649697798     
   31.200000000000003        100.80000000000001        2.5957379731473411     
   31.200000000000003        101.60000000000001        2.5955476497103835     
   31.200000000000003        102.40000000000001        2.5955032376943135     

   32.000000000000000       0.80000000000000004        2.5945804637934984     
   32.000000000000000        1.6000000000000001        2.5938725474282136     
   32.000000000000000        2.4000000000000004        2.5950496584648342     
   32.000000000000000        3.2000000000000002        2.5951091345939146     
   32.000000000000000        4.0000000000000000        2.5952353261982277     
   32.000000000000000        4.8000000000000007        2.5971855407527529     
   32.000000000000000        5.6000000000000005        2.5952520469965794     
   32.000000000000000        6.4000000000000004        2.5962255214664198     
   32.000000000000000        7.2000000000000002        2.5960885644643112     
   32.000000000000000        8.0000000000000000        2.5959743625556864     
   32.000000000000000        8.8000000000000007        2.5943247846360258     
   32.000000000000000        9.6000000000000014        2.5936010559515972     
   32.000000000000000        10.400000000000000        2.5932928477073367     
   32.000000000000000        11.200000000000001        2.5911975674801506     
   32.000000000000000        12.000000000000000        2.5898588406105585     
   32.000000000000000        12.800000000000001        2.5879070480863966     
   32.000000000000000        13.600000000000001        2.5847764330688392     
   32.000000000000000        14.400000000000000        2.5818998415995540     
   32.000000000000000        15.200000000000001        2.5792839205816582     
   32.000000000000000        16.000000000000000        2.5758091101792342     
   32.000000000000000        16.800000000000001        2.5721267454968961     
   32.000000000000000        17.600000000000001        2.5680305896708644     
   32.000000000000000        18.400000000000002        2.5637002254752881     
   32.000000000000000        19.200000000000003        2.5595478434263859     
   32.000000000000000        20.000000000000000        2.5549124148890967     
   32.000000000000000        20.800000000000001        2.5491370161767106     
   32.000000000000000        21.600000000000001        2.5448744783157062     
   32.000000000000000        22.400000000000002        2.5389348213446707     
   32.000000000000000        23.200000000000003        2.5344782252057989     
   32.000000000000000        24.000000000000000        2.5302929626335895     
   32.000000000000000        24.800000000000001        2.5270768367595839     
   32.000000000000000        25.600000000000001        2.5245594747248492     
   32.000000000000000        26.400000000000002        2.5228095588744264     
   32.000000000000000        27.200000000000003        2.5222585342901453     
   32.000000000000000        28.000000000000000        2.5258069544763049     
   32.000000000000000        28.800000000000001        2.5268080417405936     
   32.000000000000000        29.600000000000001        2.5339283964442862     
   32.000000000000000        30.400000000000002        2.5424771420828738     
   32.000000000000000        31.200000000000003        2.5529053041842871     
   32.000000000000000        32.000000000000000        2.5670459939365933     
   32.000000000000000        32.800000000000004        2.5826166337661278     
   32.000000000000000        33.600000000000001        2.6005204734879466     
   32.000000000000000        34.399999999999999        2.6201071387698067     
   32.000000000000000        35.200000000000003        2.6406987601641072     
   32.000000000000000        36.000000000000000        2.6617118469399590     
   32.000000000000000        36.800000000000004        2.6832662425999403     
   32.000000000000000        37.600000000000001        2.7021070325312180     
   32.000000000000000        38.400000000000006        2.7193567424662937     
   32.000000000000000        39.200000000000003        2.7349427194475409     
   32.000000000000000        40.000000000000000        2.7469869804516893     
   32.000000000000000        40.800000000000004        2.7556729493487953     
   32.000000000000000        41.600000000000001        2.7593960547830831     
   32.000000000000000        42.400000000000006        2.7600118734442827     
   32.000000000000000        43.200000000000003        2.7558433494137367     
   32.000000000000000        44.000000000000000        2.7480157625070900     
   32.000000000000000        44.800000000000004        2.7355492758066240     
   32.000000000000000        45.600000000000001        2.7205375607001954     
   32.000000000000000        46.400000000000006        2.7010538690717323     
   32.000000000000000        47.200000000000003        2.6820018602821230     
   32.000000000000000        48.000000000000000        2.6606850770025967     
   32.000000000000000        48.800000000000004        2.6384522215765860     
   32.000000000000000        49.600000000000001        2.6169203458931958     
   32.000000000000000        50.400000000000006        2.5965831177151215     
   32.000000000000000        51.200000000000003        2.5776562622327170     
   32.000000000000000        52.000000000000000        2.5592619357475117     
   32.000000000000000        52.800000000000004        2.5453186057000527     
   32.000000000000000        53.600000000000001        2.5321553140661899     
   32.000000000000000        54.400000000000006        2.5218133422932469     
   32.000000000000000        55.200000000000003        2.5150864966404485     
   32.000000000000000        56.000000000000000        2.5115487234568841
[truncated: 894,528 more chars]
