# Supplementary material for: A first-principles phase field method for quantitatively predicting multi-composition phase separation without thermodynamic empirical parameter
Source: Nat Commun. 2019 Aug 1;10:3451. doi: 10.1038/s41467-019-11248-z (PMC6671953; doi:10.1038/s41467-019-11248-z)
Supplement: Supplementary file 3 — Source Data [file 41467_2019_11248_MOESM3_ESM.zip › supplementary-files/data-files/Fig.5/Fig5_k_Ni_100000-60.0%]

  0.80000000000000004       0.80000000000000004        3.5036132596169152     
  0.80000000000000004        1.6000000000000001        3.5036396780681973     
  0.80000000000000004        2.4000000000000004        3.5047243554431247     
  0.80000000000000004        3.2000000000000002        3.5053665585074656     
  0.80000000000000004        4.0000000000000000        3.5046092048112056     
  0.80000000000000004        4.8000000000000007        2.8634943460740434     
  0.80000000000000004        5.6000000000000005        2.5301318528616452     
  0.80000000000000004        6.4000000000000004        2.5057618072128784     
  0.80000000000000004        7.2000000000000002        2.5105122258982906     
  0.80000000000000004        8.0000000000000000        2.5064607148669533     
  0.80000000000000004        8.8000000000000007        2.5077512678011256     
  0.80000000000000004        9.6000000000000014        2.5069973523416698     
  0.80000000000000004        10.400000000000000        2.5067045777724792     
  0.80000000000000004        11.200000000000001        2.5069430385946543     
  0.80000000000000004        12.000000000000000        2.5073917909806114     
  0.80000000000000004        12.800000000000001        2.5137486164168430     
  0.80000000000000004        13.600000000000001        2.5999205064522477     
  0.80000000000000004        14.400000000000000        2.8944153122574123     
  0.80000000000000004        15.200000000000001        3.5150719231883376     
  0.80000000000000004        16.000000000000000        3.5050736318518796     
  0.80000000000000004        16.800000000000001        3.5144668952654219     
  0.80000000000000004        17.600000000000001        3.4967083718869723     
  0.80000000000000004        18.400000000000002        3.4986862631150779     
  0.80000000000000004        19.200000000000003        3.5172648289837696     
  0.80000000000000004        20.000000000000000        3.4981655921411576     
  0.80000000000000004        20.800000000000001        3.4993276453528379     
  0.80000000000000004        21.600000000000001        3.5104412508749774     
  0.80000000000000004        22.400000000000002        3.5007507145977739     
  0.80000000000000004        23.200000000000003        3.5034111655527496     
  0.80000000000000004        24.000000000000000        3.4980948674872625     
  0.80000000000000004        24.800000000000001        3.5076763443625003     
  0.80000000000000004        25.600000000000001        3.4967967116039751     
  0.80000000000000004        26.400000000000002        2.9717624785670207     
  0.80000000000000004        27.200000000000003        2.8374505340177856     
  0.80000000000000004        28.000000000000000        2.7328506820851777     
  0.80000000000000004        28.800000000000001        2.5840967404353430     
  0.80000000000000004        29.600000000000001        2.5022249478198040     
  0.80000000000000004        30.400000000000002        2.5134887465182665     
  0.80000000000000004        31.200000000000003        2.5046229829498117     
  0.80000000000000004        32.000000000000000        2.5032395836147483     
  0.80000000000000004        32.800000000000004        2.5096513707704209     
  0.80000000000000004        33.600000000000001        2.5015184939808974     
  0.80000000000000004        34.399999999999999        2.5056333159356705     
  0.80000000000000004        35.200000000000003        2.5058013792247316     
  0.80000000000000004        36.000000000000000        2.5143231768872241     
  0.80000000000000004        36.800000000000004        2.7443680125687346     
  0.80000000000000004        37.600000000000001        3.5022018969168629     
  0.80000000000000004        38.400000000000006        3.4986309858072855     
  0.80000000000000004        39.200000000000003        3.4977928030889065     
  0.80000000000000004        40.000000000000000        3.5030991621499834     
  0.80000000000000004        40.800000000000004        2.9312852714587301     
  0.80000000000000004        41.600000000000001        2.6638690725622718     
  0.80000000000000004        42.400000000000006        2.5045349819977423     
  0.80000000000000004        43.200000000000003        2.5103618063238460     
  0.80000000000000004        44.000000000000000        2.5102371102924850     
  0.80000000000000004        44.800000000000004        2.5140203209296965     
  0.80000000000000004        45.600000000000001        2.4963564149447910     
  0.80000000000000004        46.400000000000006        2.5016746720563252     
  0.80000000000000004        47.200000000000003        2.5067768944250717     
  0.80000000000000004        48.000000000000000        2.5102437767773140     
  0.80000000000000004        48.800000000000004        2.5107926408765024     
  0.80000000000000004        49.600000000000001        2.5173665834724805     
  0.80000000000000004        50.400000000000006        2.5172210551680188     
  0.80000000000000004        51.200000000000003        2.5167934760209185     
  0.80000000000000004        52.000000000000000        2.5167100960720243     
  0.80000000000000004        52.800000000000004        2.5164084525718424     
  0.80000000000000004        53.600000000000001        2.5164812401354393     
  0.80000000000000004        54.400000000000006        2.5133669693893226     
  0.80000000000000004        55.200000000000003        2.5106946213581596     
  0.80000000000000004        56.000000000000000        2.5179234667192589     
  0.80000000000000004        56.800000000000004        2.5176288941647913     
  0.80000000000000004        57.600000000000001        2.5193022099636786     
  0.80000000000000004        58.400000000000006        2.4961408243938732     
  0.80000000000000004        59.200000000000003        2.5204477909012368     
  0.80000000000000004        60.000000000000000        2.5086480921950272     
  0.80000000000000004        60.800000000000004        2.5060875347731115     
  0.80000000000000004        61.600000000000001        2.5046388421473660     
  0.80000000000000004        62.400000000000006        2.5038076715281017     
  0.80000000000000004        63.200000000000003        2.5036056828784288     
  0.80000000000000004        64.000000000000000        2.5068258207735807     
  0.80000000000000004        64.799999999999997        2.5113881951575214     
  0.80000000000000004        65.600000000000009        2.5144488542042724     
  0.80000000000000004        66.400000000000006        2.5042033607978840     
  0.80000000000000004        67.200000000000003        2.5203048996293260     
  0.80000000000000004        68.000000000000000        2.5080522914823153     
  0.80000000000000004        68.799999999999997        2.5044382047162816     
  0.80000000000000004        69.600000000000009        2.5042617599770534     
  0.80000000000000004        70.400000000000006        2.5046786895226996     
  0.80000000000000004        71.200000000000003        2.5103931832481425     
  0.80000000000000004        72.000000000000000        2.5225187460214462     
  0.80000000000000004        72.799999999999997        2.6040574301049424     
  0.80000000000000004        73.600000000000009        2.7555712127697563     
  0.80000000000000004        74.400000000000006        2.8340842635856363     
  0.80000000000000004        75.200000000000003        2.8479255169400362     
  0.80000000000000004        76.000000000000000        2.8480416314958856     
  0.80000000000000004        76.800000000000011        2.8450990850247107     
  0.80000000000000004        77.600000000000009        2.8453979846317052     
  0.80000000000000004        78.400000000000006        2.8420189512469407     
  0.80000000000000004        79.200000000000003        2.8430482394761816     
  0.80000000000000004        80.000000000000000        2.8419916847416680     
  0.80000000000000004        80.800000000000011        2.8410494190200821     
  0.80000000000000004        81.600000000000009        2.8382167096520914     
  0.80000000000000004        82.400000000000006        2.8347766849813731     
  0.80000000000000004        83.200000000000003        2.8313377668071045     
  0.80000000000000004        84.000000000000000        2.8117794060038594     
  0.80000000000000004        84.800000000000011        2.7269399186519490     
  0.80000000000000004        85.600000000000009        2.5699515473988916     
  0.80000000000000004        86.400000000000006        2.5232211217034837     
  0.80000000000000004        87.200000000000003        2.5174569617830067     
  0.80000000000000004        88.000000000000000        2.5046898975233329     
  0.80000000000000004        88.800000000000011        2.5076590268354826     
  0.80000000000000004        89.600000000000009        2.5078476804320493     
  0.80000000000000004        90.400000000000006        2.5072766227447563     
  0.80000000000000004        91.200000000000003        2.5081235692582995     
  0.80000000000000004        92.000000000000000        2.5076234789020475     
  0.80000000000000004        92.800000000000011        2.5067456314539744     
  0.80000000000000004        93.600000000000009        2.5098404764431810     
  0.80000000000000004        94.400000000000006        2.5106766020490618     
  0.80000000000000004        95.200000000000003        2.5120506944044365     
  0.80000000000000004        96.000000000000000        2.5153938205318092     
  0.80000000000000004        96.800000000000011        2.5160570762975643     
  0.80000000000000004        97.600000000000009        2.5165158524370210     
  0.80000000000000004        98.400000000000006        2.5149334325135499     
  0.80000000000000004        99.200000000000003        2.5194750985822085     
  0.80000000000000004        100.00000000000000        2.5179132313155663     
  0.80000000000000004        100.80000000000001        2.7503673383764737     
  0.80000000000000004        101.60000000000001        3.5097880116584079     
  0.80000000000000004        102.40000000000001        3.5119490752794396     

   1.6000000000000001       0.80000000000000004        3.5063838102005835     
   1.6000000000000001        1.6000000000000001        3.5011633541476090     
   1.6000000000000001        2.4000000000000004        3.5030303774270561     
   1.6000000000000001        3.2000000000000002        3.5007880790188737     
   1.6000000000000001        4.0000000000000000        3.5173013205510744     
   1.6000000000000001        4.8000000000000007        2.8450709031770631     
   1.6000000000000001        5.6000000000000005        2.5170378090605103     
   1.6000000000000001        6.4000000000000004        2.5184654677167333     
   1.6000000000000001        7.2000000000000002        2.5080206406978056     
   1.6000000000000001        8.0000000000000000        2.5052736612012954     
   1.6000000000000001        8.8000000000000007        2.5061059531466960     
   1.6000000000000001        9.6000000000000014        2.5072387282130508     
   1.6000000000000001        10.400000000000000        2.5066284179081531     
   1.6000000000000001        11.200000000000001        2.5062382047284837     
   1.6000000000000001        12.000000000000000        2.5040511341236402     
   1.6000000000000001        12.800000000000001        2.5167193368244782     
   1.6000000000000001        13.600000000000001        2.5162054639666827     
   1.6000000000000001        14.400000000000000        2.6019383992454745     
   1.6000000000000001        15.200000000000001        2.7553094023593587     
   1.6000000000000001        16.000000000000000        2.8335408238560631     
   1.6000000000000001        16.800000000000001        2.8463756011236296     
   1.6000000000000001        17.600000000000001        2.8482856431822565     
   1.6000000000000001        18.400000000000002        2.8439780600877875     
   1.6000000000000001        19.200000000000003        2.8396729561185827     
   1.6000000000000001        20.000000000000000        2.8354719835541542     
   1.6000000000000001        20.800000000000001        2.8333201517592705     
   1.6000000000000001        21.600000000000001        2.8298017255766492     
   1.6000000000000001        22.400000000000002        2.8272331914853877     
   1.6000000000000001        23.200000000000003        2.8257984581251332     
   1.6000000000000001        24.000000000000000        2.8212613499364894     
   1.6000000000000001        24.800000000000001        2.8075841641180399     
   1.6000000000000001        25.600000000000001        2.7406391416371125     
   1.6000000000000001        26.400000000000002        2.6118097572590826     
   1.6000000000000001        27.200000000000003        2.5169545996748584     
   1.6000000000000001        28.000000000000000        2.5164163659638832     
   1.6000000000000001        28.800000000000001        2.5121647328917462     
   1.6000000000000001        29.600000000000001        2.5037984712247816     
   1.6000000000000001        30.400000000000002        2.5019548742904778     
   1.6000000000000001        31.200000000000003        2.5038338117528864     
   1.6000000000000001        32.000000000000000        2.5042678102270979     
   1.6000000000000001        32.800000000000004        2.5101929195095982     
   1.6000000000000001        33.600000000000001        2.5023896745788088     
   1.6000000000000001        34.399999999999999        2.5050856553116763     
   1.6000000000000001        35.200000000000003        2.5053281149864972     
   1.6000000000000001        36.000000000000000        2.5127463812823909     
   1.6000000000000001        36.800000000000004        2.5729254723083064     
   1.6000000000000001        37.600000000000001        2.7470758919596352     
   1.6000000000000001        38.400000000000006        2.8424161347952772     
   1.6000000000000001        39.200000000000003        2.8469167746350856     
   1.6000000000000001        40.000000000000000        2.7734246471525665     
   1.6000000000000001        40.800000000000004        2.6241748795169726     
   1.6000000000000001        41.600000000000001        2.5208383046703835     
   1.6000000000000001        42.400000000000006        2.5154401180613384     
   1.6000000000000001        43.200000000000003        2.5108109898101034     
   1.6000000000000001        44.000000000000000        2.5184618473311868     
   1.6000000000000001        44.800000000000004        2.5041202032570857     
   1.6000000000000001        45.600000000000001        2.5090888170215351     
   1.6000000000000001        46.400000000000006        2.5399933235399734     
   1.6000000000000001        47.200000000000003        2.5546344273109400     
   1.6000000000000001        48.000000000000000        2.5588657933566998     
   1.6000000000000001        48.800000000000004        2.5597910994497495     
   1.6000000000000001        49.600000000000001        2.5591087687100891     
   1.6000000000000001        50.400000000000006        2.5575125877813081     
   1.6000000000000001        51.200000000000003        2.5584016205904301     
   1.6000000000000001        52.000000000000000        2.5577156749588053     
   1.6000000000000001        52.800000000000004        2.5568522778433520     
   1.6000000000000001        53.600000000000001        2.5556488140553499     
   1.6000000000000001        54.400000000000006        2.5549848675368318     
   1.6000000000000001        55.200000000000003        2.5536609673580317     
   1.6000000000000001        56.000000000000000        2.5522882195314667     
   1.6000000000000001        56.800000000000004        2.5488254897368869     
   1.6000000000000001        57.600000000000001        2.5437988019155511     
   1.6000000000000001        58.400000000000006        2.5320487586279250     
   1.6000000000000001        59.200000000000003        2.5091481163271152     
   1.6000000000000001        60.000000000000000        2.5009578525251177     
   1.6000000000000001        60.800000000000004        2.5147605658179151     
   1.6000000000000001        61.600000000000001        2.5063123598192543     
   1.6000000000000001        62.400000000000006        2.5035460350304715     
   1.6000000000000001        63.200000000000003        2.5032783549696727     
   1.6000000000000001        64.000000000000000        2.5041949265457255     
   1.6000000000000001        64.799999999999997        2.5056913827826843     
   1.6000000000000001        65.600000000000009        2.5054764908253104     
   1.6000000000000001        66.400000000000006        2.4951810903605827     
   1.6000000000000001        67.200000000000003        2.5132767411059227     
   1.6000000000000001        68.000000000000000        2.5048185526401077     
   1.6000000000000001        68.799999999999997        2.5043563346256468     
   1.6000000000000001        69.600000000000009        2.5049798983895544     
   1.6000000000000001        70.400000000000006        2.5128031669569757     
   1.6000000000000001        71.200000000000003        2.5068786146167210     
   1.6000000000000001        72.000000000000000        2.6457910890731178     
   1.6000000000000001        72.799999999999997        2.9132411223216264     
   1.6000000000000001        73.600000000000009        3.5098926586612560     
   1.6000000000000001        74.400000000000006        3.4970466751564078     
   1.6000000000000001        75.200000000000003        3.5047350908921260     
   1.6000000000000001        76.000000000000000        3.5067303520822914     
   1.6000000000000001        76.800000000000011        3.4994645240526898     
   1.6000000000000001        77.600000000000009        3.5047338402608075     
   1.6000000000000001        78.400000000000006        3.5151409067538464     
   1.6000000000000001        79.200000000000003        3.5067140794525402     
   1.6000000000000001        80.000000000000000        3.5037452109271672     
   1.6000000000000001        80.800000000000011        3.4993031276622237     
   1.6000000000000001        81.600000000000009        3.4990021722465827     
   1.6000000000000001        82.400000000000006        3.5132489800840587     
   1.6000000000000001        83.200000000000003        3.5039260620679684     
   1.6000000000000001        84.000000000000000        3.5004044768490625     
   1.6000000000000001        84.800000000000011        3.5099948397210139     
   1.6000000000000001        85.600000000000009        2.8674805668716337     
   1.6000000000000001        86.400000000000006        2.5795785092187993     
   1.6000000000000001        87.200000000000003        2.5005099788152392     
   1.6000000000000001        88.000000000000000        2.5098317357065407     
   1.6000000000000001        88.800000000000011        2.5087480660401194     
   1.6000000000000001        89.600000000000009        2.5094503889776414     
   1.6000000000000001        90.400000000000006        2.5053270333135513     
   1.6000000000000001        91.200000000000003        2.5071954252932667     
   1.6000000000000001        92.000000000000000        2.5068621709938022     
   1.6000000000000001        92.800000000000011        2.5084424203347595     
   1.6000000000000001        93.600000000000009        2.5070552431638240     
   1.6000000000000001        94.400000000000006        2.5105498377130009     
   1.6000000000000001        95.200000000000003        2.5094108799154853     
   1.6000000000000001        96.000000000000000        2.5053980534490918     
   1.6000000000000001        96.800000000000011        2.5052538072444341     
   1.6000000000000001        97.600000000000009        2.5038659619816461     
   1.6000000000000001        98.400000000000006        2.5063698293911609     
   1.6000000000000001        99.200000000000003        2.5123992914135904     
   1.6000000000000001        100.00000000000000        2.5085956979624653     
   1.6000000000000001        100.80000000000001        2.5984269326882869     
   1.6000000000000001        101.60000000000001        2.9085206656091573     
   1.6000000000000001        102.40000000000001        3.5055791250871824     

   2.4000000000000004       0.80000000000000004        3.5173077656521685     
   2.4000000000000004        1.6000000000000001        3.5124410917037152     
   2.4000000000000004        2.4000000000000004        3.5096072692275815     
   2.4000000000000004        3.2000000000000002        3.5027556324408002     
   2.4000000000000004        4.0000000000000000        3.4963914386024788     
   2.4000000000000004        4.8000000000000007        2.7632986793813266     
   2.4000000000000004        5.6000000000000005        2.5048901464253484     
   2.4000000000000004        6.4000000000000004        2.5126653931915794     
   2.4000000000000004        7.2000000000000002        2.5060478400867456     
   2.4000000000000004        8.0000000000000000        2.5055647201940534     
   2.4000000000000004        8.8000000000000007        2.5059050447760387     
   2.4000000000000004        9.6000000000000014        2.5077165489635971     
   2.4000000000000004        10.400000000000000        2.5066175294382562     
   2.4000000000000004        11.200000000000001        2.5062779090049814     
   2.4000000000000004        12.000000000000000        2.5032792008656939     
   2.4000000000000004        12.800000000000001        2.5080271997026293     
   2.4000000000000004        13.600000000000001        2.5012077994881285     
   2.4000000000000004        14.400000000000000        2.5160540659167823     
   2.4000000000000004        15.200000000000001        2.5074366956160414     
   2.4000000000000004        16.000000000000000        2.5155090621479332     
   2.4000000000000004        16.800000000000001        2.5210258818195799     
   2.4000000000000004        17.600000000000001        2.5216160973989048     
   2.4000000000000004        18.400000000000002        2.5165003046366046     
   2.4000000000000004        19.200000000000003        2.5106655108085381     
   2.4000000000000004        20.000000000000000        2.5160977133353097     
   2.4000000000000004        20.800000000000001        2.5109947322390966     
   2.4000000000000004        21.600000000000001        2.5100999370099792     
   2.4000000000000004        22.400000000000002        2.5094665342130615     
   2.4000000000000004        23.200000000000003        2.5071212244413013     
   2.4000000000000004        24.000000000000000        2.5053037900987989     
   2.4000000000000004        24.800000000000001        2.5170578048460102     
   2.4000000000000004        25.600000000000001        2.5033010170715193     
   2.4000000000000004        26.400000000000002        2.5066719872676360     
   2.4000000000000004        27.200000000000003        2.5049459538964256     
   2.4000000000000004        28.000000000000000        2.5058176219436592     
   2.4000000000000004        28.800000000000001        2.5087152872197924     
   2.4000000000000004        29.600000000000001        2.5104394257806728     
   2.4000000000000004        30.400000000000002        2.5013465289530816     
   2.4000000000000004        31.200000000000003        2.5083149907287958     
   2.4000000000000004        32.000000000000000        2.5106147691762444     
   2.4000000000000004        32.800000000000004        2.5141677580648594     
   2.4000000000000004        33.600000000000001        2.5056662893234827     
   2.4000000000000004        34.399999999999999        2.5043886310292187     
   2.4000000000000004        35.200000000000003        2.5035056858631375     
   2.4000000000000004        36.000000000000000        2.5115912598471013     
   2.4000000000000004        36.800000000000004        2.5099865807360020     
   2.4000000000000004        37.600000000000001        2.5082320588643552     
   2.4000000000000004        38.400000000000006        2.5155291121812056     
   2.4000000000000004        39.200000000000003        2.5168193641533194     
   2.4000000000000004        40.000000000000000        2.5222414668588855     
   2.4000000000000004        40.800000000000004        2.5085354247687133     
   2.4000000000000004        41.600000000000001        2.5030858618320457     
   2.4000000000000004        42.400000000000006        2.4985007297618504     
   2.4000000000000004        43.200000000000003        2.5182886536299840     
   2.4000000000000004        44.000000000000000        2.5075067714474701     
   2.4000000000000004        44.800000000000004        2.6293085686530286     
   2.4000000000000004        45.600000000000001        2.7837131160294364     
   2.4000000000000004        46.400000000000006        2.8653809917395439     
   2.4000000000000004        47.200000000000003        2.8826650548972514     
   2.4000000000000004        48.000000000000000        2.8889353580236636     
   2.4000000000000004        48.800000000000004        2.8902255816161366     
   2.4000000000000004        49.600000000000001        2.8899506194864832     
   2.4000000000000004        50.400000000000006        2.8922104483273250     
   2.4000000000000004        51.200000000000003        2.8926242953272308     
   2.4000000000000004        52.000000000000000        2.8904741649370536     
   2.4000000000000004        52.800000000000004        2.8884700934960690     
   2.4000000000000004        53.600000000000001        2.8891235976342493     
   2.4000000000000004        54.400000000000006        2.8891157261856195     
   2.4000000000000004        55.200000000000003        2.8900098655089765     
   2.4000000000000004        56.000000000000000        2.8909906615757683     
   2.4000000000000004        56.800000000000004        2.8891060840147342     
   2.4000000000000004        57.600000000000001        2.8816356396891618     
   2.4000000000000004        58.400000000000006        2.8601325164527585     
   2.4000000000000004        59.200000000000003        2.7743992861029310     
   2.4000000000000004        60.000000000000000        2.6155286985812887     
   2.4000000000000004        60.800000000000004        2.5171756973686645     
   2.4000000000000004        61.600000000000001        2.5143119159569816     
   2.4000000000000004        62.400000000000006        2.5070518120703884     
   2.4000000000000004        63.200000000000003        2.5031543038954331     
   2.4000000000000004        64.000000000000000        2.5027405295042873     
   2.4000000000000004        64.799999999999997        2.5034062879989905     
   2.4000000000000004        65.600000000000009        2.5014562662004973     
   2.4000000000000004        66.400000000000006        2.5225893630484078     
   2.4000000000000004        67.200000000000003        2.5092706049383082     
   2.4000000000000004        68.000000000000000        2.5038680257097292     
   2.4000000000000004        68.799999999999997        2.5038171528102908     
   2.4000000000000004        69.600000000000009        2.5188172185692581     
   2.4000000000000004        70.400000000000006        2.4996337411285023     
   2.4000000000000004        71.200000000000003        2.6505916496920725     
   2.4000000000000004        72.000000000000000        2.9334639929668409     
   2.4000000000000004        72.799999999999997        3.5064678930572835     
   2.4000000000000004        73.600000000000009        3.5131075682599646     
   2.4000000000000004        74.400000000000006        3.5060113466452760     
   2.4000000000000004        75.200000000000003        3.5134775851582898     
   2.4000000000000004        76.000000000000000        3.5103823256834330     
   2.4000000000000004        76.800000000000011        3.5183244078327194     
   2.4000000000000004        77.600000000000009        3.5105502247287919     
   2.4000000000000004        78.400000000000006        3.5073134589008794     
   2.4000000000000004        79.200000000000003        3.5034811418011031     
   2.4000000000000004        80.000000000000000        3.5039351843281086     
   2.4000000000000004        80.800000000000011        3.5058621679157826     
   2.4000000000000004        81.600000000000009        3.5027877061500066     
   2.4000000000000004        82.400000000000006        3.5150325881169371     
   2.4000000000000004        83.200000000000003        3.5094797942582381     
   2.4000000000000004        84.000000000000000        3.5101757504677815     
   2.4000000000000004        84.800000000000011        3.5026651585323672     
   2.4000000000000004        85.600000000000009        3.5002925575095754     
   2.4000000000000004        86.400000000000006        2.7675177254869530     
   2.4000000000000004        87.200000000000003        2.5074880108253974     
   2.4000000000000004        88.000000000000000        2.5005309665996607     
   2.4000000000000004        88.800000000000011        2.4972993440368358     
   2.4000000000000004        89.600000000000009        2.5003037935802546     
   2.4000000000000004        90.400000000000006        2.5046284397602694     
   2.4000000000000004        91.200000000000003        2.5071765162344004     
   2.4000000000000004        92.000000000000000        2.5059160125387958     
   2.4000000000000004        92.800000000000011        2.5069951788088685     
   2.4000000000000004        93.600000000000009        2.5072008230470879     
   2.4000000000000004        94.400000000000006        2.5095859935937734     
   2.4000000000000004        95.200000000000003        2.5093227191572169     
   2.4000000000000004        96.000000000000000        2.5068502076164636     
   2.4000000000000004        96.800000000000011        2.5046640285581057     
   2.4000000000000004        97.600000000000009        2.5049176915131484     
   2.4000000000000004        98.400000000000006        2.5058248144364899     
   2.4000000000000004        99.200000000000003        2.5098488335800515     
   2.4000000000000004        100.00000000000000        2.5087793661726776     
   2.4000000000000004        100.80000000000001        2.5125944182444284     
   2.4000000000000004        101.60000000000001        2.6388853917623809     
   2.4000000000000004        102.40000000000001        2.9258140894274378     

   3.2000000000000002       0.80000000000000004        2.9082696374066836     
   3.2000000000000002        1.6000000000000001        3.4992696461632677     
   3.2000000000000002        2.4000000000000004        3.4999542675574431     
   3.2000000000000002        3.2000000000000002        3.5086911918816122     
   3.2000000000000002        4.0000000000000000        2.8955952681080004     
   3.2000000000000002        4.8000000000000007        2.6082114550316438     
   3.2000000000000002        5.6000000000000005        2.5025269422049061     
   3.2000000000000002        6.4000000000000004        2.5112430953382452     
   3.2000000000000002        7.2000000000000002        2.5056436290907773     
   3.2000000000000002        8.0000000000000000        2.5054079281815689     
   3.2000000000000002        8.8000000000000007        2.5067717971602566     
   3.2000000000000002        9.6000000000000014        2.5067498272629063     
   3.2000000000000002        10.400000000000000        2.5075777069628993     
   3.2000000000000002        11.200000000000001        2.5069820407768635     
   3.2000000000000002        12.000000000000000        2.5046668863205310     
   3.2000000000000002        12.800000000000001        2.5112217326381532     
   3.2000000000000002        13.600000000000001        2.5002465788766237     
   3.2000000000000002        14.400000000000000        2.5040957829087778     
   3.2000000000000002        15.200000000000001        2.5007912765380422     
   3.2000000000000002        16.000000000000000        2.5018107844521476     
   3.2000000000000002        16.800000000000001        2.5026423226793777     
   3.2000000000000002        17.600000000000001        2.5052895577044936     
   3.2000000000000002        18.400000000000002        2.5046206040446459     
   3.2000000000000002        19.200000000000003        2.5108658298566207     
   3.2000000000000002        20.000000000000000        2.5227079667770127     
   3.2000000000000002        20.800000000000001        2.5161879985162869     
   3.2000000000000002        21.600000000000001        2.5100563596693917     
   3.2000000000000002        22.400000000000002        2.5053071065339521     
   3.2000000000000002        23.200000000000003        2.5131940312841508     
   3.2000000000000002        24.000000000000000        2.5060840567392999     
   3.2000000000000002        24.800000000000001        2.5042951183311164     
   3.2000000000000002        25.600000000000001        2.5062495915658825     
   3.2000000000000002        26.400000000000002        2.5169913203206180     
   3.2000000000000002        27.200000000000003        2.5006027448713448     
   3.2000000000000002        28.000000000000000        2.5064631550286500     
   3.2000000000000002        28.800000000000001        2.5062794710216765     
   3.2000000000000002        29.600000000000001        2.5239584499612686     
   3.2000000000000002        30.400000000000002        2.5060298268769499     
   3.2000000000000002        31.200000000000003        2.5190982962216908     
   3.2000000000000002        32.000000000000000        2.5240139871297749     
   3.2000000000000002        32.800000000000004        2.5229696025466883     
   3.2000000000000002        33.600000000000001        2.5146126643289155     
   3.2000000000000002        34.399999999999999        2.5231148346639301     
   3.2000000000000002        35.200000000000003        2.5091775807197427     
   3.2000000000000002        36.000000000000000        2.5101466973522433     
   3.2000000000000002        36.800000000000004        2.5043435272182557     
   3.2000000000000002        37.600000000000001        2.5059981063375627     
   3.2000000000000002        38.400000000000006        2.5090389373022672     
   3.2000000000000002        39.200000000000003        2.5107775675952406     
   3.2000000000000002        40.000000000000000        2.5174205298554067     
   3.2000000000000002        40.800000000000004        2.5026756117796349     
   3.2000000000000002        41.600000000000001        2.5010210589130835     
   3.2000000000000002        42.400000000000006        2.5040850754334483     
   3.2000000000000002        43.200000000000003        2.5083474437705484     
   3.2000000000000002        44.000000000000000        2.6678061005502678     
   3.2000000000000002        44.800000000000004        2.9392309355493147     
   3.2000000000000002        45.600000000000001        3.5033727259086960     
   3.2000000000000002        46.400000000000006        3.4912863800808087     
   3.2000000000000002        47.200000000000003        3.5141788951338357     
   3.2000000000000002        48.000000000000000        3.4970597447948957     
   3.2000000000000002        48.800000000000004        3.5069118214437562     
   3.2000000000000002        49.600000000000001        3.5118182324558287     
   3.2000000000000002        50.400000000000006        3.5026179809344407     
   3.2000000000000002        51.200000000000003        3.4975789880413064     
   3.2000000000000002        52.000000000000000        3.5053590743864071     
   3.2000000000000002        52.800000000000004        3.5045737355536684     
   3.2000000000000002        53.600000000000001        3.5073771616199347     
   3.2000000000000002        54.400000000000006        3.5069556677205171     
   3.2000000000000002        55.200000000000003        3.5076727940405266     
   3.2000000000000002        56.000000000000000        3.5036817659553048     
   3.2000000000000002        56.800000000000004        3.4997362438172237     
   3.2000000000000002        57.600000000000001        3.5075957638988280     
   3.2000000000000002        58.400000000000006        3.5085541336457795     
   3.2000000000000002        59.200000000000003        3.5039287301020177     
   3.2000000000000002        60.000000000000000        2.9065264264724964     
   3.2000000000000002        60.800000000000004        2.6156220482041164     
   3.2000000000000002        61.600000000000001        2.5021248471836532     
   3.2000000000000002        62.400000000000006        2.5097037270665332     
   3.2000000000000002        63.200000000000003        2.5051284526796427     
   3.2000000000000002        64.000000000000000        2.5034201899661159     
   3.2000000000000002        64.799999999999997        2.5045398209198124     
   3.2000000000000002        65.600000000000009        2.5033490913520771     
   3.2000000000000002        66.400000000000006        2.4965107374950781     
   3.2000000000000002        67.200000000000003        2.5152988832063570     
   3.2000000000000002        68.000000000000000        2.5045839818345326     
   3.2000000000000002        68.799999999999997        2.5062428484594048     
   3.2000000000000002        69.600000000000009        2.5166183235953774     
   3.2000000000000002        70.400000000000006        2.6109547175146162     
   3.2000000000000002        71.200000000000003        2.9188651399728935     
   3.2000000000000002        72.000000000000000        3.5021441270690166     
   3.2000000000000002        72.799999999999997        3.5168847364239353     
   3.2000000000000002        73.600000000000009        3.5028993607161012     
   3.2000000000000002        74.400000000000006        3.5060601988854434     
   3.2000000000000002        75.200000000000003        3.5066736578457065     
   3.2000000000000002        76.000000000000000        3.5065280507646874     
   3.2000000000000002        76.800000000000011        3.5164717102605034     
   3.2000000000000002        77.600000000000009        3.5051479346098922     
   3.2000000000000002        78.400000000000006        3.4967521184303232     
   3.2000000000000002        79.200000000000003        3.5150493989777405     
   3.2000000000000002        80.000000000000000        3.5113769870401450     
   3.2000000000000002        80.800000000000011        3.5136241608392327     
   3.2000000000000002        81.600000000000009        3.5128421458032628     
   3.2000000000000002        82.400000000000006        3.5092068519654047     
   3.2000000000000002        83.200000000000003        3.5057378195910753     
   3.2000000000000002        84.000000000000000        3.5026524541075541     
   3.2000000000000002        84.800000000000011        3.5037991571200275     
   3.2000000000000002        85.600000000000009        3.5054172551145157     
   3.2000000000000002        86.400000000000006        2.9636649612981913     
   3.2000000000000002        87.200000000000003        2.6119621134657502     
   3.2000000000000002        88.000000000000000        2.4960815097423898     
   3.2000000000000002        88.800000000000011        2.5214259743056311     
   3.2000000000000002        89.600000000000009        2.4949417367528888     
   3.2000000000000002        90.400000000000006        2.5050602527482724     
   3.2000000000000002        91.200000000000003        2.5072581936362650     
   3.2000000000000002        92.000000000000000        2.5073670836425528     
   3.2000000000000002        92.800000000000011        2.5087516276780208     
   3.2000000000000002        93.600000000000009        2.5118712051023331     
   3.2000000000000002        94.400000000000006        2.5086166397445000     
   3.2000000000000002        95.200000000000003        2.5076795531572231     
   3.2000000000000002        96.000000000000000        2.5053099474863507     
   3.2000000000000002        96.800000000000011        2.5044380880733139     
   3.2000000000000002        97.600000000000009        2.5040188814088720     
   3.2000000000000002        98.400000000000006        2.5052603478721678     
   3.2000000000000002        99.200000000000003        2.5069821597273836     
   3.2000000000000002        100.00000000000000        2.5114572199967493     
   3.2000000000000002        100.80000000000001        2.5156274947228354     
   3.2000000000000002        101.60000000000001        2.5028906403358042     
   3.2000000000000002        102.40000000000001        2.6368878140479861     

   4.0000000000000000       0.80000000000000004        2.5960837243613319     
   4.0000000000000000        1.6000000000000001        2.7476852222949799     
   4.0000000000000000        2.4000000000000004        2.8133663239485251     
   4.0000000000000000        3.2000000000000002        2.7480455046254035     
   4.0000000000000000        4.0000000000000000        2.5951424812650936     
   4.0000000000000000        4.8000000000000007        2.5052010387967605     
   4.0000000000000000        5.6000000000000005        2.5012791553591844     
   4.0000000000000000        6.4000000000000004        2.5093855967998637     
   4.0000000000000000        7.2000000000000002        2.5058693267300023     
   4.0000000000000000        8.0000000000000000        2.5043759266585037     
   4.0000000000000000        8.8000000000000007        2.5073891013043621     
   4.0000000000000000        9.6000000000000014        2.5080905061771395     
   4.0000000000000000        10.400000000000000        2.5070269526101097     
   4.0000000000000000        11.200000000000001        2.5073237589144113     
   4.0000000000000000        12.000000000000000        2.5060907781781756     
   4.0000000000000000        12.800000000000001        2.5136294073253174     
   4.0000000000000000        13.600000000000001        2.5036598528593630     
   4.0000000000000000        14.400000000000000        2.5068046354764464     
   4.0000000000000000        15.200000000000001        2.5061574915286773     
   4.0000000000000000        16.000000000000000        2.5062913999278620     
   4.0000000000000000        16.800000000000001        2.5056716147237657     
   4.0000000000000000        17.600000000000001        2.5053887153455072     
   4.0000000000000000        18.400000000000002        2.5037736682558345     
   4.0000000000000000        19.200000000000003        2.5191011333417355     
   4.0000000000000000        20.000000000000000        2.4985785874393205     
   4.0000000000000000        20.800000000000001        2.4953055151711969     
   4.0000000000000000        21.600000000000001        2.5172764098612177     
   4.0000000000000000        22.400000000000002        2.5103717523084033     
   4.0000000000000000        23.200000000000003        2.5182559691060775     
   4.0000000000000000        24.000000000000000        2.5139152340070563     
   4.0000000000000000        24.800000000000001        2.5124673917394547     
   4.0000000000000000        25.600000000000001        2.5166830881585285     
   4.0000000000000000        26.400000000000002        2.5005516865453665     
   4.0000000000000000        27.200000000000003        2.5007584482800880     
   4.0000000000000000        28.000000000000000        2.5170483363413392     
   4.0000000000000000        28.800000000000001        2.5975420292946483     
   4.0000000000000000        29.600000000000001        2.7478986254783511     
   4.0000000000000000        30.400000000000002        2.8293625463774137     
   4.0000000000000000        31.200000000000003        2.8484791081568241     
   4.0000000000000000        32.000000000000000        2.8570994404273411     
   4.0000000000000000        32.800000000000004        2.8575512470691549     
   4.0000000000000000        33.600000000000001        2.8407911631526330     
   4.0000000000000000        34.399999999999999        2.7450762010114227     
   4.0000000000000000        35.200000000000003        2.5712826059390124     
   4.0000000000000000        36.000000000000000        2.5031197918671793     
   4.0000000000000000        36.800000000000004        2.5053050427058619     
   4.0000000000000000        37.600000000000001        2.5027363408403160     
   4.0000000000000000        38.400000000000006        2.5037278724358716     
   4.0000000000000000        39.200000000000003        2.5046512528546301     
   4.0000000000000000        40.000000000000000        2.5129820975599841     
   4.0000000000000000        40.800000000000004        2.4970736366780986     
   4.0000000000000000        41.600000000000001        2.5001519162718977     
   4.0000000000000000        42.400000000000006        2.5178807832052019     
   4.0000000000000000        43.200000000000003        2.6709783082606617     
   4.0000000000000000        44.000000000000000        2.9577270519284418     
   4.0000000000000000        44.800000000000004        3.5039108101540837     
   4.0000000000000000        45.600000000000001        3.5061921906097626     
   4.0000000000000000        46.400000000000006        3.5182889778596751     
   4.0000000000000000        47.200000000000003        3.5095002697100526     
   4.0000000000000000        48.000000000000000        3.5087184749076870     
   4.0000000000000000        48.800000000000004        3.5044195755069287     
   4.0000000000000000        49.600000000000001        3.5060474956899563     
   4.0000000000000000        50.400000000000006        3.5078609839930768     
   4.0000000000000000        51.200000000000003        3.5099704880651488     
   4.0000000000000000        52.000000000000000        3.5101963850646922     
   4.0000000000000000        52.800000000000004        3.5119124610729862     
   4.0000000000000000        53.600000000000001        3.5105487470093673     
   4.0000000000000000        54.400000000000006        3.5204244479782347     
   4.0000000000000000        55.200000000000003        3.5006453300675733     
   4.0000000000000000        56.000000000000000        3.5044774537131689     
   4.0000000000000000        56.800000000000004        3.5041543712011238     
   4.0000000000000000        57.600000000000001        3.5036001942293726     
   4.0000000000000000        58.400000000000006        3.5041007579011114     
   4.0000000000000000        59.200000000000003        3.5025596926815057     
   4.0000000000000000        60.000000000000000        3.5162112980530740     
   4.0000000000000000        60.800000000000004        2.7722118510054194     
   4.0000000000000000        61.600000000000001        2.5117404902000144     
   4.0000000000000000        62.400000000000006        2.5139082996574191     
   4.0000000000000000        63.200000000000003        2.5074632782189541     
   4.0000000000000000        64.000000000000000        2.5051588196617764     
   4.0000000000000000        64.799999999999997        2.5051340908898236     
   4.0000000000000000        65.600000000000009        2.5069183564556465     
   4.0000000000000000        66.400000000000006        2.5054318282214272     
   4.0000000000000000        67.200000000000003        2.4962737836818492     
   4.0000000000000000        68.000000000000000        2.5183105305316711     
   4.0000000000000000        68.799999999999997        2.5165844060494451     
   4.0000000000000000        69.600000000000009        2.5031006589921598     
   4.0000000000000000        70.400000000000006        2.7632101103708071     
   4.0000000000000000        71.200000000000003        3.4936824719908688     
   4.0000000000000000        72.000000000000000        3.5179153112375303     
   4.0000000000000000        72.799999999999997        3.5020616270122260     
   4.0000000000000000        73.600000000000009        3.5054492909549233     
   4.0000000000000000        74.400000000000006        3.5091187458888866     
   4.0000000000000000        75.200000000000003        3.5062189422108796     
   4.0000000000000000        76.000000000000000        3.5050521800442218     
   4.0000000000000000        76.800000000000011        3.5140105312975254     
   4.0000000000000000        77.600000000000009        3.5009076363748943     
   4.0000000000000000        78.400000000000006        3.5151872348622897     
   4.0000000000000000        79.200000000000003        3.5061557472642155     
   4.0000000000000000        80.000000000000000        3.5040281735889103     
   4.0000000000000000        80.800000000000011        3.5043670360372570     
   4.0000000000000000        81.600000000000009        3.5070646446636058     
   4.0000000000000000        82.400000000000006        3.5040770385855367     
   4.0000000000000000        83.200000000000003        3.4943599875584721     
   4.0000000000000000        84.000000000000000        3.5150420641588811     
   4.0000000000000000        84.800000000000011        3.5157487420568816     
   4.0000000000000000        85.600000000000009        3.5027535662649449     
   4.0000000000000000        86.400000000000006        3.5051095516570387     
   4.0000000000000000        87.200000000000003        2.7402657673242765     
   4.0000000000000000        88.000000000000000        2.5055569140649907     
   4.0000000000000000        88.800000000000011        2.5125512188568715     
   4.0000000000000000        89.600000000000009        2.5160224419225616     
   4.0000000000000000        90.400000000000006        2.4970559404325390     
   4.0000000000000000        91.200000000000003        2.5061783727793054     
   4.0000000000000000        92.000000000000000        2.5101916738515602     
   4.0000000000000000        92.800000000000011        2.5071356894043375     
   4.0000000000000000        93.600000000000009        2.5077846912635327     
   4.0000000000000000        94.400000000000006        2.5098939356539094     
   4.0000000000000000        95.200000000000003        2.5073752421238971     
   4.0000000000000000        96.000000000000000        2.5076291785298954     
   4.0000000000000000        96.800000000000011        2.5045633564429015     
   4.0000000000000000        97.600000000000009        2.5046144630412841     
   4.0000000000000000        98.400000000000006        2.5047751410631536     
   4.0000000000000000        99.200000000000003        2.5053863617412890     
   4.0000000000000000        100.00000000000000        2.5088016080639317     
   4.0000000000000000        100.80000000000001        2.5120248313259963     
   4.0000000000000000        101.60000000000001        2.5166051959333227     
   4.0000000000000000        102.40000000000001        2.5081189889284818     

   4.8000000000000007       0.80000000000000004        2.5226291166247190     
   4.8000000000000007        1.6000000000000001        2.5095327809943715     
   4.8000000000000007        2.4000000000000004        2.5201944613331291     
   4.8000000000000007        3.2000000000000002        2.5056239244358931     
   4.8000000000000007        4.0000000000000000        2.5226129939005020     
   4.8000000000000007        4.8000000000000007        2.5184619014426080     
   4.8000000000000007        5.6000000000000005        2.4989632715229728     
   4.8000000000000007        6.4000000000000004        2.5027017915042973     
   4.8000000000000007        7.2000000000000002        2.5045951973242229     
   4.8000000000000007        8.0000000000000000        2.5072352265736257     
   4.8000000000000007        8.8000000000000007        2.5073243677480135     
   4.8000000000000007        9.6000000000000014        2.5077593782747232     
   4.8000000000000007        10.400000000000000        2.5101410017883614     
   4.8000000000000007        11.200000000000001        2.5076835128087120     
   4.8000000000000007        12.000000000000000        2.5060660630820726     
   4.8000000000000007        12.800000000000001        2.5147833450084160     
   4.8000000000000007        13.600000000000001        2.5047459330121420     
   4.8000000000000007        14.400000000000000        2.5086443754185703     
   4.8000000000000007        15.200000000000001        2.5094586703427142     
   4.8000000000000007        16.000000000000000        2.5096859312375148     
   4.8000000000000007        16.800000000000001        2.5077417169806875     
   4.8000000000000007        17.600000000000001        2.5062633628051323     
   4.8000000000000007        18.400000000000002        2.5146819986281463     
   4.8000000000000007        19.200000000000003        2.5080721899701302     
   4.8000000000000007        20.000000000000000        2.5158014131575950     
   4.8000000000000007        20.800000000000001        2.5181523627053028     
   4.8000000000000007        21.600000000000001        2.4978572203051246     
   4.8000000000000007        22.400000000000002        2.5245700867926129     
   4.8000000000000007        23.200000000000003        2.5015598530860954     
   4.8000000000000007        24.000000000000000        2.5058987591296131     
   4.8000000000000007        24.800000000000001        2.5045200904729583     
   4.8000000000000007        25.600000000000001        2.5085210806386660     
   4.8000000000000007        26.400000000000002        2.5019160172152857     
   4.8000000000000007        27.200000000000003        2.5065451589953485     
   4.8000000000000007        28.000000000000000        2.6317190851306722     
   4.8000000000000007        28.800000000000001        2.9026159169972208     
   4.8000000000000007        29.600000000000001        3.4979527827466543     
   4.8000000000000007        30.400000000000002        3.5079880101487642     
   4.8000000000000007        31.200000000000003        3.5133211225480543     
   4.8000000000000007        32.000000000000000        3.5058632519879041     
   4.8000000000000007        32.800000000000004        3.5014591232739729     
   4.8000000000000007        33.600000000000001        3.4979411499265711     
   4.8000000000000007        34.399999999999999        3.4972368967860152     
   4.8000000000000007        35.200000000000003        2.7486713921652277     
   4.8000000000000007        36.000000000000000        2.5134710508398386     
   4.8000000000000007        36.800000000000004        2.5089778276119654     
   4.8000000000000007        37.600000000000001        2.5052993405876718     
   4.8000000000000007        38.400000000000006        2.5025346235874806     
   4.8000000000000007        39.200000000000003        2.5066538850344373     
   4.8000000000000007        40.000000000000000        2.5132331428255643     
   4.8000000000000007        40.800000000000004        2.5225989749838558     
   4.8000000000000007        41.600000000000001        2.5076573623735059     
   4.8000000000000007        42.400000000000006        2.6313532184865789     
   4.8000000000000007        43.200000000000003        2.9383922041939008     
   4.8000000000000007        44.000000000000000        3.4961906035720185     
   4.8000000000000007        44.800000000000004        3.5158642976290428     
   4.8000000000000007        45.600000000000001        3.5019711066935284     
   4.8000000000000007        46.400000000000006        3.4974555174218667     
   4.8000000000000007        47.200000000000003        3.5136851659392541     
   4.8000000000000007        48.000000000000000        3.5070149859885817     
   4.8000000000000007        48.800000000000004        3.5044416152656788     
   4.8000000000000007        49.600000000000001        3.5051293105230719     
   4.8000000000000007        50.400000000000006        3.5061620383238923     
   4.8000000000000007        51.200000000000003        3.5096857230196457     
   4.8000000000000007        52.000000000000000        3.5152370409112534     
   4.8000000000000007        52.800000000000004        3.4969595867422956     
   4.8000000000000007        53.600000000000001        3.5005734769892869     
   4.8000000000000007        54.400000000000006        3.5013919234725490     
   4.8000000000000007        55.200000000000003        3.5037869123167420     
   4.8000000000000007        56.000000000000000        3.5059267461072690     
   4.8000000000000007        56.800000000000004        3.5057701428384873     
   4.8000000000000007        57.600000000000001        3.5044413619593682     
   4.8000000000000007        58.400000000000006        3.5039535455704862     
   4.8000000000000007        59.200000000000003        3.4997335244905239     
   4.8000000000000007        60.000000000000000        3.5126201484251149     
   4.8000000000000007        60.800000000000004        2.8577585232722158     
   4.8000000000000007        61.600000000000001        2.5326993944610576     
   4.8000000000000007        62.400000000000006        2.5054062412499731     
   4.8000000000000007        63.200000000000003        2.5105963022027433     
   4.8000000000000007        64.000000000000000        2.5074816791866095     
   4.8000000000000007        64.799999999999997        2.5062476688766524     
   4.8000000000000007        65.600000000000009        2.5076844476687259     
   4.8000000000000007        66.400000000000006        2.5062917697195606     
   4.8000000000000007        67.200000000000003        2.5029847050514635     
   4.8000000000000007        68.000000000000000        2.4997750026275312     
   4.8000000000000007        68.799999999999997        2.4998958966009073     
   4.8000000000000007        69.600000000000009        2.5183780667472453     
   4.8000000000000007        70.400000000000006        2.8417836045279650     
   4.8000000000000007        71.200000000000003        3.5163746641396298     
   4.8000000000000007        72.000000000000000        3.5020816722673862     
   4.8000000000000007        72.799999999999997        3.5029741826158118     
   4.8000000000000007        73.600000000000009        3.5024725301713824     
   4.8000000000000007        74.400000000000006        3.5061913575489942     
   4.8000000000000007        75.200000000000003        3.5041616407151266     
   4.8000000000000007        76.000000000000000        3.5042791179563975     
   4.8000000000000007        76.800000000000011        3.5126538425370555     
   4.8000000000000007        77.600000000000009        3.4985485581681983     
   4.8000000000000007        78.400000000000006        3.5115610334144272     
   4.8000000000000007        79.200000000000003        3.5040826652331010     
   4.8000000000000007        80.000000000000000        3.5042817608424923     
   4.8000000000000007        80.800000000000011        3.5049675963473526     
   4.8000000000000007        81.600000000000009        3.5054468035269655     
   4.8000000000000007        82.400000000000006        3.4994821336936903     
   4.8000000000000007        83.200000000000003        3.5151349203140079     
   4.8000000000000007        84.000000000000000        3.5060076447816635     
   4.8000000000000007        84.800000000000011        3.5046159713418490     
   4.8000000000000007        85.600000000000009        3.5044675618785126     
   4.8000000000000007        86.400000000000006        3.5171472993618411     
   4.8000000000000007        87.200000000000003        2.8098278825997305     
   4.8000000000000007        88.000000000000000        2.5128494717912928     
   4.8000000000000007        88.800000000000011        2.5108433977205475     
   4.8000000000000007        89.600000000000009        2.5085777534129288     
   4.8000000000000007        90.400000000000006        2.5201774589313040     
   4.8000000000000007        91.200000000000003        2.5019427227529394     
   4.8000000000000007        92.000000000000000        2.4976378451959280     
   4.8000000000000007        92.800000000000011        2.5238176753518338     
   4.8000000000000007        93.600000000000009        2.4956713281154994     
   4.8000000000000007        94.400000000000006        2.5024282381765244     
   4.8000000000000007        95.200000000000003        2.5055951158717971     
   4.8000000000000007        96.000000000000000        2.5073292185136933     
   4.8000000000000007        96.800000000000011        2.5051762338143559     
   4.8000000000000007        97.600000000000009        2.5054670624386186     
   4.8000000000000007        98.400000000000006        2.5051756527003124     
   4.8000000000000007        99.200000000000003        2.5071530142705507     
   4.8000000000000007        100.00000000000000        2.5066415705208076     
   4.8000000000000007        100.80000000000001        2.5098600878682675     
   4.8000000000000007        101.60000000000001        2.5129053196647453     
   4.8000000000000007        102.40000000000001        2.5050810705977997     

   5.6000000000000005       0.80000000000000004        2.5103631072317287     
   5.6000000000000005        1.6000000000000001        2.5114358206247633     
   5.6000000000000005        2.4000000000000004        2.5227606752446223     
   5.6000000000000005        3.2000000000000002        2.5026056567202426     
   5.6000000000000005        4.0000000000000000        2.5093180457631541     
   5.6000000000000005        4.8000000000000007        2.5101563737908714     
   5.6000000000000005        5.6000000000000005        2.5142731407254830     
   5.6000000000000005        6.4000000000000004        2.5212250684057085     
   5.6000000000000005        7.2000000000000002        2.4999303794211980     
   5.6000000000000005        8.0000000000000000        2.5072018443130220     
   5.6000000000000005        8.8000000000000007        2.5091915046096425     
   5.6000000000000005        9.6000000000000014        2.5098744293132023     
   5.6000000000000005        10.400000000000000        2.5095549122851568     
   5.6000000000000005        11.200000000000001        2.5098118383611698     
   5.6000000000000005        12.000000000000000        2.5100788294121097     
   5.6000000000000005        12.800000000000001        2.5198555205192883     
   5.6000000000000005        13.600000000000001        2.4965308718701933     
   5.6000000000000005        14.400000000000000        2.5052406945086259     
   5.6000000000000005        15.200000000000001        2.5079716287623333     
   5.6000000000000005        16.000000000000000        2.5109465396585837     
   5.6000000000000005        16.800000000000001        2.5094538647895415     
   5.6000000000000005        17.600000000000001        2.5142902631905222     
   5.6000000000000005        18.400000000000002        2.5080588161784756     
   5.6000000000000005        19.200000000000003        2.5051538656550068     
   5.6000000000000005        20.000000000000000        2.5080811837155701     
   5.6000000000000005        20.800000000000001        2.5191300721965320     
   5.6000000000000005        21.600000000000001        2.4969401611241935     
   5.6000000000000005        22.400000000000002        2.5133469443948271     
   5.6000000000000005        23.200000000000003        2.5046212143343212     
   5.6000000000000005        24.000000000000000        2.5055616401042777     
   5.6000000000000005        24.800000000000001        2.5056835121844947     
   5.6000000000000005        25.600000000000001        2.5040155260509072     
   5.6000000000000005        26.400000000000002        2.5131837572455531     
   5.6000000000000005        27.200000000000003        2.6057345915349743     
   5.6000000000000005        28.000000000000000        2.9061658830829082     
   5.6000000000000005        28.800000000000001        3.4953404074818071     
   5.6000000000000005        29.600000000000001        3.5199268900855381     
   5.6000000000000005        30.400000000000002        3.5164851391716101     
   5.6000000000000005        31.200000000000003        3.4995995476873571     
   5.6000000000000005        32.000000000000000        3.5056449313560081     
   5.6000000000000005        32.800000000000004        3.5122423954406732     
   5.6000000000000005        33.600000000000001        3.5175379225807042     
   5.6000000000000005        34.399999999999999        3.5123254607159953     
   5.6000000000000005        35.200000000000003        2.8494513124924210     
   5.6000000000000005        36.000000000000000        2.5234641058676264     
   5.6000000000000005        36.800000000000004        2.5101647407518604     
   5.6000000000000005        37.600000000000001        2.5088021368311719     
   5.6000000000000005        38.400000000000006        2.5092540362852964     
   5.6000000000000005        39.200000000000003        2.5115647813178565     
   5.6000000000000005        40.000000000000000        2.5124877754999826     
   5.6000000000000005        40.800000000000004        2.5131352828952753     
   5.6000000000000005        41.600000000000001        2.5044381122680801     
   5.6000000000000005        42.400000000000006        2.7820589976146404     
   5.6000000000000005        43.200000000000003        3.5146867822794610     
   5.6000000000000005        44.000000000000000        3.5101845238572134     
   5.6000000000000005        44.800000000000004        3.5054323692329494     
   5.6000000000000005        45.600000000000001        3.5043868640764275     
   5.6000000000000005        46.400000000000006        3.5041501257966492     
   5.6000000000000005        47.200000000000003        3.4967344361986235     
   5.6000000000000005        48.000000000000000        3.5148216553769247     
   5.6000000000000005        48.800000000000004        3.5128629386107995     
   5.6000000000000005        49.600000000000001        3.5110736017350348     
   5.6000000000000005        50.400000000000006        3.5166125482574349     
   5.6000000000000005        51.200000000000003        3.4945480715173400     
   5.6000000000000005        52.000000000000000        3.4998786212813751     
   5.6000000000000005        52.800000000000004        3.5040963770694082     
   5.6000000000000005        53.600000000000001        3.5062100394076050     
   5.6000000000000005        54.400000000000006        3.5079523893087390     
   5.6000000000000005        55.200000000000003        3.5072639861003956     
   5.6000000000000005        56.000000000000000        3.5074673130051832     
   5.6000000000000005        56.800000000000004        3.5075010739373331     
   5.6000000000000005        57.600000000000001        3.5059590455218377     
   5.6000000000000005        58.400000000000006        3.5049587495817645     
   5.6000000000000005        59.200000000000003        3.5010525480332459     
   5.6000000000000005        60.000000000000000        3.4979937496980154     
   5.6000000000000005        60.800000000000004        2.8801931659596987     
   5.6000000000000005        61.600000000000001        2.5462619448878363     
   5.6000000000000005        62.400000000000006        2.5129599529468964     
   5.6000000000000005        63.200000000000003        2.5161258680066192     
   5.6000000000000005        64.000000000000000        2.5111025916482856     
   5.6000000000000005        64.799999999999997        2.5088130296834512     
   5.6000000000000005        65.600000000000009        2.5095204784167349     
   5.6000000000000005        66.400000000000006        2.5076781049142771     
   5.6000000000000005        67.200000000000003        2.5057421469012007     
   5.6000000000000005        68.000000000000000        2.5056075327686425     
   5.6000000000000005        68.799999999999997        2.5079704993285463     
   5.6000000000000005        69.600000000000009        2.5292677906171446     
   5.6000000000000005        70.400000000000006        2.8592763449520668     
   5.6000000000000005        71.200000000000003        3.4978413553560297     
   5.6000000000000005        72.000000000000000        3.5039637346237469     
   5.6000000000000005        72.799999999999997        3.4993642523610982     
   5.6000000000000005        73.600000000000009        3.5202017598314188     
   5.6000000000000005        74.400000000000006        3.4995137800271086     
   5.6000000000000005        75.200000000000003        3.5030539185602367     
   5.6000000000000005        76.000000000000000        3.5042194002224014     
   5.6000000000000005        76.800000000000011        3.5138164947307207     
   5.6000000000000005        77.600000000000009        3.5020647529441926     
   5.6000000000000005        78.400000000000006        3.5118773195679536     
   5.6000000000000005        79.200000000000003        3.5041555486983125     
   5.6000000000000005        80.000000000000000        3.5034664426642981     
   5.6000000000000005        80.800000000000011        3.5040903390817419     
   5.6000000000000005        81.600000000000009        3.5059406342540109     
   5.6000000000000005        82.400000000000006        3.4974556829426753     
   5.6000000000000005        83.200000000000003        3.5128467659493525     
   5.6000000000000005        84.000000000000000        3.5055485423510580     
   5.6000000000000005        84.800000000000011        3.5026281661450098     
   5.6000000000000005        85.600000000000009        3.5115165140822509     
   5.6000000000000005        86.400000000000006        3.5062564150752440     
   5.6000000000000005        87.200000000000003        2.8477679825022588     
   5.6000000000000005        88.000000000000000        2.5200537764984499     
   5.6000000000000005        88.800000000000011        2.5046538542227386     
   5.6000000000000005        89.600000000000009        2.5217265227104493     
   5.6000000000000005        90.400000000000006        2.4940576474561658     
   5.6000000000000005        91.200000000000003        2.5174614829193285     
   5.6000000000000005        92.000000000000000        2.5133844946153960     
   5.6000000000000005        92.800000000000011        2.5099262080084110     
   5.6000000000000005        93.600000000000009        2.5133762436270901     
   5.6000000000000005        94.400000000000006        2.5201594285296216     
   5.6000000000000005        95.200000000000003        2.4949505585071381     
   5.6000000000000005        96.000000000000000        2.5017155252739238     
   5.6000000000000005        96.800000000000011        2.5036644087427056     
   5.6000000000000005        97.600000000000009        2.5064472191120677     
   5.6000000000000005        98.400000000000006        2.5058244762897819     
   5.6000000000000005        99.200000000000003        2.5057577530393438     
   5.6000000000000005        100.00000000000000        2.5074654267004735     
   5.6000000000000005        100.80000000000001        2.5086601160604807     
   5.6000000000000005        101.60000000000001        2.5073704593317290     
   5.6000000000000005        102.40000000000001        2.5080069344918678     

   6.4000000000000004       0.80000000000000004        2.5070086237583182     
   6.4000000000000004        1.6000000000000001        2.5075041037110681     
   6.4000000000000004        2.4000000000000004        2.5150755648737850     
   6.4000000000000004        3.2000000000000002        2.4950025246828109     
   6.4000000000000004        4.0000000000000000        2.5060322839531159     
   6.4000000000000004        4.8000000000000007        2.5079217693073121     
   6.4000000000000004        5.6000000000000005        2.5063575045275646     
   6.4000000000000004        6.4000000000000004        2.5146701687838564     
   6.4000000000000004        7.2000000000000002        2.4985839597591166     
   6.4000000000000004        8.0000000000000000        2.5158766102784673     
   6.4000000000000004        8.8000000000000007        2.5066546856716654     
   6.4000000000000004        9.6000000000000014        2.5150220993607952     
   6.4000000000000004        10.400000000000000        2.5197804038858784     
   6.4000000000000004        11.200000000000001        2.5222942210374617     
   6.4000000000000004        12.000000000000000        2.5125677054880460     
   6.4000000000000004        12.800000000000001        2.5150784315434720     
   6.4000000000000004        13.600000000000001        2.4984799898522549     
   6.4000000000000004        14.400000000000000        2.5045217971011811     
   6.4000000000000004        15.200000000000001        2.5047777829265514     
   6.4000000000000004        16.000000000000000        2.5075471155421911     
   6.4000000000000004        16.800000000000001        2.5154097429601214     
   6.4000000000000004        17.600000000000001        2.5116030194307624     
   6.4000000000000004        18.400000000000002        2.5072738127263987     
   6.4000000000000004        19.200000000000003        2.5053112859700772     
   6.4000000000000004        20.000000000000000        2.5118751242089554     
   6.4000000000000004        20.800000000000001        2.4961597553824935     
   6.4000000000000004        21.600000000000001        2.5049321732359169     
   6.4000000000000004        22.400000000000002        2.5130716957002224     
   6.4000000000000004        23.200000000000003        2.5072217774318504     
   6.4000000000000004        24.000000000000000        2.5066965522471363     
   6.4000000000000004        24.800000000000001        2.5063111949715471     
   6.4000000000000004        25.600000000000001        2.5017598456785506     
   6.4000000000000004        26.400000000000002        2.5128707915432349     
   6.4000000000000004        27.200000000000003        2.7551683281568726     
   6.4000000000000004        28.000000000000000        3.5060540824392952     
   6.4000000000000004        28.800000000000001        3.5073788345824353     
   6.4000000000000004        29.600000000000001        3.5046391905231609     
   6.4000000000000004        30.400000000000002        3.5008926379438425     
   6.4000000000000004        31.200000000000003        3.5060896984628265     
   6.4000000000000004        32.000000000000000        3.5088672503715941     
   6.4000000000000004        32.800000000000004        3.5131635970889978     
   6.4000000000000004        33.600000000000001        3.4974078184490960     
   6.4000000000000004        34.399999999999999        3.5110800387824508     
   6.4000000000000004        35.200000000000003        2.8740405288408528     
   6.4000000000000004        36.000000000000000        2.5418456117274029     
   6.4000000000000004        36.800000000000004        2.5184405472020850     
   6.4000000000000004        37.600000000000001        2.5035998612845880     
   6.4000000000000004        38.400000000000006        2.5048444427110423     
   6.4000000000000004        39.200000000000003        2.5056605255303563     
   6.4000000000000004        40.000000000000000        2.5043887733694876     
   6.4000000000000004        40.800000000000004        2.5117870557587971     
   6.4000000000000004        41.600000000000001        2.5329854095451125     
   6.4000000000000004        42.400000000000006        2.8660551592391550     
   6.4000000000000004        43.200000000000003        3.4965243826583525     
   6.4000000000000004        44.000000000000000        3.5054872638704926     
   6.4000000000000004        44.800000000000004        3.5052786153267319     
   6.4000000000000004        45.600000000000001        3.5048614094072410     
   6.4000000000000004        46.400000000000006        3.5056067992152626     
   6.4000000000000004        47.200000000000003        3.5026177793084807     
   6.4000000000000004        48.000000000000000        3.5001203124230309     
   6.4000000000000004        48.800000000000004        3.4981436624358206     
   6.4000000000000004        49.600000000000001        3.4982422035397569     
   6.4000000000000004        50.400000000000006        3.5007752568149000     
   6.4000000000000004        51.200000000000003        3.5033428760806902     
   6.4000000000000004        52.000000000000000        3.5057679319467381     
   6.4000000000000004        52.800000000000004        3.5066999660849745     
   6.4000000000000004        53.600000000000001        3.5058551857807903     
   6.4000000000000004        54.400000000000006        3.5078163201864716     
   6.4000000000000004        55.200000000000003        3.5078458946408353     
   6.4000000000000004        56.000000000000000        3.5081338717165704     
   6.4000000000000004        56.800000000000004        3.5078844776227971     
   6.4000000000000004        57.600000000000001        3.5064739694382991     
   6.4000000000000004        58.400000000000006        3.5053081478368657     
   6.4000000000000004        59.200000000000003        3.5038255285502373     
   6.4000000000000004        60.000000000000000        3.5138417779904678     
   6.4000000000000004        60.800000000000004        2.8867498197215218     
   6.4000000000000004        61.600000000000001        2.5572397993090741     
   6.4000000000000004        62.400000000000006        2.5018355200198474     
   6.4000000000000004        63.200000000000003        2.4973855456216207     
   6.4000000000000004        64.000000000000000        2.5121023568939553     
   6.4000000000000004        64.799999999999997        2.5100265474344714     
   6.4000000000000004        65.600000000000009        2.5102620071786088     
   6.4000000000000004        66.400000000000006        2.5063881077729628     
   6.4000000000000004        67.200000000000003        2.5052167406848742     
   6.4000000000000004        68.000000000000000        2.5038670854208522     
   6.4000000000000004        68.799999999999997        2.5175133488455566     
   6.4000000000000004        69.600000000000009        2.5315934113715763     
   6.4000000000000004        70.400000000000006        2.8648852218145793     
   6.4000000000000004        71.200000000000003        3.5009661495202220     
   6.4000000000000004        72.000000000000000        3.5148479446371654     
   6.4000000000000004        72.799999999999997        3.5041866439477580     
   6.4000000000000004        73.600000000000009        3.5135188175722045     
   6.4000000000000004        74.400000000000006        3.5150626749906801     
   6.4000000000000004        75.200000000000003        3.5121162497169127     
   6.4000000000000004        76.000000000000000        3.5037147081157078     
   6.4000000000000004        76.800000000000011        3.5134239865475752     
   6.4000000000000004        77.600000000000009        3.5007626763749613     
   6.4000000000000004        78.400000000000006        3.5116029622180656     
   6.4000000000000004        79.200000000000003        3.5038511247101765     
   6.4000000000000004        80.000000000000000        3.5031306083792098     
   6.4000000000000004        80.800000000000011        3.5038593110326803     
   6.4000000000000004        81.600000000000009        3.5043217994970175     
   6.4000000000000004        82.400000000000006        3.4985806768158203     
   6.4000000000000004        83.200000000000003        3.5113868356245344     
   6.4000000000000004        84.000000000000000        3.5043278014114478     
   6.4000000000000004        84.800000000000011        3.5054037498695858     
   6.4000000000000004        85.600000000000009        3.5019912962340296     
   6.4000000000000004        86.400000000000006        3.5055584920018514     
   6.4000000000000004        87.200000000000003        2.9605180622871101     
   6.4000000000000004        88.000000000000000        2.6037180558416435     
   6.4000000000000004        88.800000000000011        2.5033123068034162     
   6.4000000000000004        89.600000000000009        2.5060184064389390     
   6.4000000000000004        90.400000000000006        2.5139749242591587     
   6.4000000000000004        91.200000000000003        2.5055815497492362     
   6.4000000000000004        92.000000000000000        2.5067019559948376     
   6.4000000000000004        92.800000000000011        2.5049392391630678     
   6.4000000000000004        93.600000000000009        2.5072161818297123     
   6.4000000000000004        94.400000000000006        2.5086151184263805     
   6.4000000000000004        95.200000000000003        2.5154720649222591     
   6.4000000000000004        96.000000000000000        2.5221830109028027     
   6.4000000000000004        96.800000000000011        2.4983281728585185     
   6.4000000000000004        97.600000000000009        2.5032338418310984     
   6.4000000000000004        98.400000000000006        2.5036647881548602     
   6.4000000000000004        99.200000000000003        2.5081167744074926     
   6.4000000000000004        100.00000000000000        2.5060723995528496     
   6.4000000000000004        100.80000000000001        2.5026390489295549     
   6.4000000000000004        101.60000000000001        2.5012073178987841     
   6.4000000000000004        102.40000000000001        2.5030061263629078     

   7.2000000000000002       0.80000000000000004        2.5062945098024683     
   7.2000000000000002        1.6000000000000001        2.5091547664729839     
   7.2000000000000002        2.4000000000000004        2.5112578602536160     
   7.2000000000000002        3.2000000000000002        2.5240858698917474     
   7.2000000000000002        4.0000000000000000        2.5045501598894102     
   7.2000000000000002        4.8000000000000007        2.5063795421772102     
   7.2000000000000002        5.6000000000000005        2.5089665054199197     
   7.2000000000000002        6.4000000000000004        2.5141652320475254     
   7.2000000000000002        7.2000000000000002        2.5005983337882114     
   7.2000000000000002        8.0000000000000000        2.5024504128354779     
   7.2000000000000002        8.8000000000000007        2.5683154939800255     
   7.2000000000000002        9.6000000000000014        2.7363998911398832     
   7.2000000000000002        10.400000000000000        2.8169074740497906     
   7.2000000000000002        11.200000000000001        2.7586365066681835     
   7.2000000000000002        12.000000000000000        2.6166817793874242     
   7.2000000000000002        12.800000000000001        2.5090977899797711     
   7.2000000000000002        13.600000000000001        2.5058646948851422     
   7.2000000000000002        14.400000000000000        2.5040736106507011     
   7.2000000000000002        15.200000000000001        2.5048717444992610     
   7.2000000000000002        16.000000000000000        2.5043679300671760     
   7.2000000000000002        16.800000000000001        2.5100771144634839     
   7.2000000000000002        17.600000000000001        2.5077878388382215     
   7.2000000000000002        18.400000000000002        2.5072958652479240     
   7.2000000000000002        19.200000000000003        2.5092287605328032     
   7.2000000000000002        20.000000000000000        2.5195992598654726     
   7.2000000000000002        20.800000000000001        2.5039786403412010     
   7.2000000000000002        21.600000000000001        2.5130200502788891     
   7.2000000000000002        22.400000000000002        2.5086359238718825     
   7.2000000000000002        23.200000000000003        2.5079401494382756     
   7.2000000000000002        24.000000000000000        2.5061433991918793     
   7.2000000000000002        24.800000000000001        2.5061965110888527     
   7.2000000000000002        25.600000000000001        2.5029354842328200     
   7.2000000000000002        26.400000000000002        2.5189989704294646     
   7.2000000000000002        27.200000000000003        2.8351986072154491     
   7.2000000000000002        28.000000000000000        3.5141654627403054     
   7.2000000000000002        28.800000000000001        3.5050521847090166     
   7.2000000000000002        29.600000000000001        3.5098246218244773     
   7.2000000000000002        30.400000000000002        3.5136082551004484     
   7.2000000000000002        31.200000000000003        3.5045907042351203     
   7.2000000000000002        32.000000000000000        3.5065934103816438     
   7.2000000000000002        32.800000000000004        3.5094057118685287     
   7.2000000000000002        33.600000000000001        3.5143116317855139     
   7.2000000000000002        34.399999999999999        3.4980239714430157     
   7.2000000000000002        35.200000000000003        2.8836831553777520     
   7.2000000000000002        36.000000000000000        2.5500029700125424     
   7.2000000000000002        36.800000000000004        2.5108806016009741     
   7.2000000000000002        37.600000000000001        2.5036309790837210     
   7.2000000000000002        38.400000000000006        2.5037957373029323     
   7.2000000000000002        39.200000000000003        2.5049985975451823     
   7.2000000000000002        40.000000000000000        2.5055545599474143     
   7.2000000000000002        40.800000000000004        2.5214608126436922     
   7.2000000000000002        41.600000000000001        2.5526748828580246     
   7.2000000000000002        42.400000000000006        2.8875855593570194     
   7.2000000000000002        43.200000000000003        3.5122111934519036     
   7.2000000000000002        44.000000000000000        3.5060260654876636     
   7.2000000000000002        44.800000000000004        3.5045236432033038     
   7.2000000000000002        45.600000000000001        3.5049021317377749     
   7.2000000000000002        46.400000000000006        3.5048445849850935     
   7.2000000000000002        47.200000000000003        3.5088737031593391     
   7.2000000000000002        48.000000000000000        3.5073476151060934     
   7.2000000000000002        48.800000000000004        3.5070612518176709     
   7.2000000000000002        49.600000000000001        3.5064456759597298     
   7.2000000000000002        50.400000000000006        3.5062444005409561     
   7.2000000000000002        51.200000000000003        3.5057770601757579     
   7.2000000000000002        52.000000000000000        3.5057248265934273     
   7.2000000000000002        52.800000000000004        3.5067590224250287     
   7.2000000000000002        53.600000000000001        3.5073188852107577     
   7.2000000000000002        54.400000000000006        3.5082495550186641     
   7.2000000000000002        55.200000000000003        3.5076872988058572     
   7.2000000000000002        56.000000000000000        3.5082219667260230     
   7.2000000000000002        56.800000000000004        3.5076840713723971     
   7.2000000000000002        57.600000000000001        3.5065343256775305     
   7.2000000000000002        58.400000000000006        3.5056670626302204     
   7.2000000000000002        59.200000000000003        3.5025253004255701     
   7.2000000000000002        60.000000000000000        3.5052764106605947     
   7.2000000000000002        60.800000000000004        2.8890350710377937     
   7.2000000000000002        61.600000000000001        2.5584434901055757     
   7.2000000000000002        62.400000000000006        2.4978868280052811     
   7.2000000000000002        63.200000000000003        2.5237173954678807     
   7.2000000000000002        64.000000000000000        2.5174989969502919     
   7.2000000000000002        64.799999999999997        2.5088872816412318     
   7.2000000000000002        65.600000000000009        2.5085415063718313     
   7.2000000000000002        66.400000000000006        2.5047181917191073     
   7.2000000000000002        67.200000000000003        2.5037506601752275     
   7.2000000000000002        68.000000000000000        2.5032620792405829     
   7.2000000000000002        68.799999999999997        2.5160856937840892     
   7.2000000000000002        69.600000000000009        2.5318081288101171     
   7.2000000000000002        70.400000000000006        2.8654210884742537     
   7.2000000000000002        71.200000000000003        3.5008880665767315     
   7.2000000000000002        72.000000000000000        3.5116154293321373     
   7.2000000000000002        72.799999999999997        3.5018985588038412     
   7.2000000000000002        73.600000000000009        3.5112343978016995     
   7.2000000000000002        74.400000000000006        3.5058338441959500     
   7.2000000000000002        75.200000000000003        3.5045257237618719     
   7.2000000000000002        76.000000000000000        3.5019496748962564     
   7.2000000000000002        76.800000000000011        3.5137813213486750     
   7.2000000000000002        77.600000000000009        3.5027843009984925     
   7.2000000000000002        78.400000000000006        3.5167570457610942     
   7.2000000000000002        79.200000000000003        3.5063416322826799     
   7.2000000000000002        80.000000000000000        3.5047398058943022     
   7.2000000000000002        80.800000000000011        3.5060592736304765     
   7.2000000000000002        81.600000000000009        3.5060850386517961     
   7.2000000000000002        82.400000000000006        3.4996768348929508     
   7.2000000000000002        83.200000000000003        3.5139074891338304     
   7.2000000000000002        84.000000000000000        3.5067538296051231     
   7.2000000000000002        84.800000000000011        3.4977976522621077     
   7.2000000000000002        85.600000000000009        3.5070054082641002     
   7.2000000000000002        86.400000000000006        3.5002858270418993     
   7.2000000000000002        87.200000000000003        3.5107318460804455     
   7.2000000000000002        88.000000000000000        2.7042234653354833     
   7.2000000000000002        88.800000000000011        2.5086969425321572     
   7.2000000000000002        89.600000000000009        2.5157996707199728     
   7.2000000000000002        90.400000000000006        2.5048693055085232     
   7.2000000000000002        91.200000000000003        2.5029073666726136     
   7.2000000000000002        92.000000000000000        2.5051673693654815     
   7.2000000000000002        92.800000000000011        2.5066582773501400     
   7.2000000000000002        93.600000000000009        2.5077081705151882     
   7.2000000000000002        94.400000000000006        2.5100140276909939     
   7.2000000000000002        95.200000000000003        2.5106277260936518     
   7.2000000000000002        96.000000000000000        2.5122312670396445     
   7.2000000000000002        96.800000000000011        2.5168249147316089     
   7.2000000000000002        97.600000000000009        2.5160611455847715     
   7.2000000000000002        98.400000000000006        2.5134640813028923     
   7.2000000000000002        99.200000000000003        2.5004878825802557     
   7.2000000000000002        100.00000000000000        2.4958677339967985     
   7.2000000000000002        100.80000000000001        2.5191479922109035     
   7.2000000000000002        101.60000000000001        2.5202014443582899     
   7.2000000000000002        102.40000000000001        2.5018979630093652     

   8.0000000000000000       0.80000000000000004        2.5030328394360226     
   8.0000000000000000        1.6000000000000001        2.5114094400435159     
   8.0000000000000000        2.4000000000000004        2.5131103852623187     
   8.0000000000000000        3.2000000000000002        2.4924539570783857     
   8.0000000000000000        4.0000000000000000        2.5030615446667941     
   8.0000000000000000        4.8000000000000007        2.5072325401861719     
   8.0000000000000000        5.6000000000000005        2.5087694769131739     
   8.0000000000000000        6.4000000000000004        2.5161160179783559     
   8.0000000000000000        7.2000000000000002        2.5026125081084314     
   8.0000000000000000        8.0000000000000000        2.5144651767200399     
   8.0000000000000000        8.8000000000000007        2.7419312177172195     
   8.0000000000000000        9.6000000000000014        3.5029831552055151     
   8.0000000000000000        10.400000000000000        3.5151515402353377     
   8.0000000000000000        11.200000000000001        3.5123741241564423     
   8.0000000000000000        12.000000000000000        2.9289569529191133     
   8.0000000000000000        12.800000000000001        2.6645885262018556     
   8.0000000000000000        13.600000000000001        2.5083815109813581     
   8.0000000000000000        14.400000000000000        2.5095013607121448     
   8.0000000000000000        15.200000000000001        2.5046148400614934     
   8.0000000000000000        16.000000000000000        2.5036917177326483     
   8.0000000000000000        16.800000000000001        2.5085054504656741     
   8.0000000000000000        17.600000000000001        2.5097469512677359     
   8.0000000000000000        18.400000000000002        2.5092320227906817     
   8.0000000000000000        19.200000000000003        2.5074137397830034     
   8.0000000000000000        20.000000000000000        2.5101370184850023     
   8.0000000000000000        20.800000000000001        2.5114886113482648     
   8.0000000000000000        21.600000000000001        2.5110374467033014     
   8.0000000000000000        22.400000000000002        2.5081354975955654     
   8.0000000000000000        23.200000000000003        2.5071022792674769     
   8.0000000000000000        24.000000000000000        2.5044154332963506     
   8.0000000000000000        24.800000000000001        2.4991516894517996     
   8.0000000000000000        25.600000000000001        2.4978489369477854     
   8.0000000000000000        26.400000000000002        2.5206834482434655     
   8.0000000000000000        27.200000000000003        2.8410058568758156     
   8.0000000000000000        28.000000000000000        3.4975122164630164     
   8.0000000000000000        28.800000000000001        3.5121803842586794     
   8.0000000000000000        29.600000000000001        3.5114972522040100     
   8.0000000000000000        30.400000000000002        3.5009549297399731     
   8.0000000000000000        31.200000000000003        3.5070514649985274     
   8.0000000000000000        32.000000000000000        3.5098941830032175     
   8.0000000000000000        32.800000000000004        3.5066826060640963     
   8.0000000000000000        33.600000000000001        3.5074481905826125     
   8.0000000000000000        34.399999999999999        3.5061011092995455     
   8.0000000000000000        35.200000000000003        2.8807036706864695     
   8.0000000000000000        36.000000000000000        2.5490319971799869     
   8.0000000000000000        36.800000000000004        2.5110787370728711     
   8.0000000000000000        37.600000000000001        2.5041303674863338     
   8.0000000000000000        38.400000000000006        2.5031044299128786     
   8.0000000000000000        39.200000000000003        2.5048468913279018     
   8.0000000000000000        40.000000000000000        2.5079876650685695     
   8.0000000000000000        40.800000000000004        2.5006582325698785     
   8.0000000000000000        41.600000000000001        2.5635374032789784     
   8.0000000000000000        42.400000000000006        2.8950800833584966     
   8.0000000000000000        43.200000000000003        3.5002602955624234     
   8.0000000000000000        44.000000000000000        3.5073193129962679     
   8.0000000000000000        44.800000000000004        3.5057673093051762     
   8.0000000000000000        45.600000000000001        3.5051642040855699     
   8.0000000000000000        46.400000000000006        3.5042615780079012     
   8.0000000000000000        47.200000000000003        3.5061925559461331     
   8.0000000000000000        48.000000000000000        3.5068642356952138     
   8.0000000000000000        48.800000000000004        3.5055568734062068     
   8.0000000000000000        49.600000000000001        3.5039635822934891     
   8.0000000000000000        50.400000000000006        3.5033597610354490     
   8.0000000000000000        51.200000000000003        3.5044857416896296     
   8.0000000000000000        52.000000000000000        3.5058049960740840     
   8.0000000000000000        52.800000000000004        3.5064001739672346     
   8.0000000000000000        53.600000000000001        3.5082313968582874     
   8.0000000000000000        54.400000000000006        3.5084871791356038     
   8.0000000000000000        55.200000000000003        3.5067256873890318     
   8.0000000000000000        56.000000000000000        3.5070637071711088     
   8.0000000000000000        56.800000000000004        3.5068439735378196     
   8.0000000000000000        57.600000000000001        3.5081464571415557     
   8.0000000000000000        58.400000000000006        3.5052367008839340     
   8.0000000000000000        59.200000000000003        3.5013128351229641     
   8.0000000000000000        60.000000000000000        3.5118373652538590     
   8.0000000000000000        60.800000000000004        2.8903976560639819     
   8.0000000000000000        61.600000000000001        2.5568214895614183     
   8.0000000000000000        62.400000000000006        2.5192997349389810     
   8.0000000000000000        63.200000000000003        2.5045558657904041     
   8.0000000000000000        64.000000000000000        2.5156380381371983     
   8.0000000000000000        64.799999999999997        2.5093719072684260     
   8.0000000000000000        65.600000000000009        2.5079199675274597     
   8.0000000000000000        66.400000000000006        2.5040904208860324     
   8.0000000000000000        67.200000000000003        2.5030432096935855     
   8.0000000000000000        68.000000000000000        2.5030780096702165     
   8.0000000000000000        68.799999999999997        2.5180673923791566     
   8.0000000000000000        69.600000000000009        2.5327502713396690     
   8.0000000000000000        70.400000000000006        2.8654642818279585     
   8.0000000000000000        71.200000000000003        3.5040466412549001     
   8.0000000000000000        72.000000000000000        3.5089248134842776     
   8.0000000000000000        72.799999999999997        3.4997457557475231     
   8.0000000000000000        73.600000000000009        3.5122097293080103     
   8.0000000000000000        74.400000000000006        3.5043751364601761     
   8.0000000000000000        75.200000000000003        3.5049241130888191     
   8.0000000000000000        76.000000000000000        3.5036031114490607     
   8.0000000000000000        76.800000000000011        3.5193804003434681     
   8.0000000000000000        77.600000000000009        3.5112062049433188     
   8.0000000000000000        78.400000000000006        3.5019496898432032     
   8.0000000000000000        79.200000000000003        3.5189609140178173     
   8.0000000000000000        80.000000000000000        3.5117011693785183     
   8.0000000000000000        80.800000000000011        3.5078276682073337     
   8.0000000000000000        81.600000000000009        3.5051723479193644     
   8.0000000000000000        82.400000000000006        3.4978415388839301     
   8.0000000000000000        83.200000000000003        3.5139526702679302     
   8.0000000000000000        84.000000000000000        3.5026680521278450     
   8.0000000000000000        84.800000000000011        3.5133741520285113     
   8.0000000000000000        85.600000000000009        3.5124700692519948     
   8.0000000000000000        86.400000000000006        3.5046116315703539     
   8.0000000000000000        87.200000000000003        3.5050167173915625     
   8.0000000000000000        88.000000000000000        2.7361168890487120     
   8.0000000000000000        88.800000000000011        2.5150066670059958     
   8.0000000000000000        89.600000000000009        2.5157470492239318     
   8.0000000000000000        90.400000000000006        2.5022873934287677     
   8.0000000000000000        91.200000000000003        2.5022272953498059     
   8.0000000000000000        92.000000000000000        2.5039259288058955     
   8.0000000000000000        92.800000000000011        2.5043143732601738     
   8.0000000000000000        93.600000000000009        2.5065533370963502     
   8.0000000000000000        94.400000000000006        2.5084131637024276     
   8.0000000000000000        95.200000000000003        2.5092412528071253     
   8.0000000000000000        96.000000000000000        2.5097518222649082     
   8.0000000000000000        96.800000000000011        2.5080445245441405     
   8.0000000000000000        97.600000000000009        2.5079026263708224     
   8.0000000000000000        98.400000000000006        2.4998099251836496     
   8.0000000000000000        99.200000000000003        2.5232376108644687     
   8.0000000000000000        100.00000000000000        2.5110839251508703     
   8.0000000000000000        100.80000000000001        2.5073886233403213     
   8.0000000000000000        101.60000000000001        2.5112794931566365     
   8.0000000000000000        102.40000000000001        2.4963853624485792     

   8.8000000000000007       0.80000000000000004        2.5033360760694192     
   8.8000000000000007        1.6000000000000001        2.5161368173984124     
   8.8000000000000007        2.4000000000000004        2.5113824624811505     
   8.8000000000000007        3.2000000000000002        2.5227268167564514     
   8.8000000000000007        4.0000000000000000        2.5033610005615019     
   8.8000000000000007        4.8000000000000007        2.5093080640391343     
   8.8000000000000007        5.6000000000000005        2.5084665671493038     
   8.8000000000000007        6.4000000000000004        2.5194767994956546     
   8.8000000000000007        7.2000000000000002        2.5086795062022387     
   8.8000000000000007        8.0000000000000000        2.5132276199957841     
   8.8000000000000007        8.8000000000000007        2.8388641662100538     
   8.8000000000000007        9.6000000000000014        3.5058787932555533     
   8.8000000000000007        10.400000000000000        3.5003961585505965     
   8.8000000000000007        11.200000000000001        3.5005338747727479     
   8.8000000000000007        12.000000000000000        3.5114964776270856     
   8.8000000000000007        12.800000000000001        2.9526678962027786     
   8.8000000000000007        13.600000000000001        2.6743029159773553     
   8.8000000000000007        14.400000000000000        2.5090562129338112     
   8.8000000000000007        15.200000000000001        2.5099887058982127     
   8.8000000000000007        16.000000000000000        2.5023592945539113     
   8.8000000000000007        16.800000000000001        2.5073942793036159     
   8.8000000000000007        17.600000000000001        2.5102692731736864     
   8.8000000000000007        18.400000000000002        2.5121428965748693     
   8.8000000000000007        19.200000000000003        2.5094990856629349     
   8.8000000000000007        20.000000000000000        2.5109797414343773     
   8.8000000000000007        20.800000000000001        2.5117907201038729     
   8.8000000000000007        21.600000000000001        2.5102378712572104     
   8.8000000000000007        22.400000000000002        2.5085239734465494     
   8.8000000000000007        23.200000000000003        2.5041933211905150     
   8.8000000000000007        24.000000000000000        2.4952816377946370     
   8.8000000000000007        24.800000000000001        2.5183760258578238     
   8.8000000000000007        25.600000000000001        2.5115948107162387     
   8.8000000000000007        26.400000000000002        2.5113691692837330     
   8.8000000000000007        27.200000000000003        2.7705473750770948     
   8.8000000000000007        28.000000000000000        3.5012495112735955     
   8.8000000000000007        28.800000000000001        3.5075311295228411     
   8.8000000000000007        29.600000000000001        3.5194741700307581     
   8.8000000000000007        30.400000000000002        3.4972619185371294     
   8.8000000000000007        31.200000000000003        3.5035906391964522     
   8.8000000000000007        32.000000000000000        3.5044408736252315     
   8.8000000000000007        32.800000000000004        3.5079256096906719     
   8.8000000000000007        33.600000000000001        3.5058715650672583     
   8.8000000000000007        34.399999999999999        3.5182894972122378     
   8.8000000000000007        35.200000000000003        2.8583646633260393     
   8.8000000000000007        36.000000000000000        2.5335065440585738     
   8.8000000000000007        36.800000000000004        2.5164601576976113     
   8.8000000000000007        37.600000000000001        2.5028481346318991     
   8.8000000000000007        38.400000000000006        2.5038738784011745     
   8.8000000000000007        39.200000000000003        2.5047964743582045     
   8.8000000000000007        40.000000000000000        2.5098038057468086     
   8.8000000000000007        40.800000000000004        2.5049492062968528     
   8.8000000000000007        41.600000000000001        2.5682732445145864     
   8.8000000000000007        42.400000000000006        2.8990212838891445     
   8.8000000000000007        43.200000000000003        3.5066909143163292     
   8.8000000000000007        44.000000000000000        3.5088815147880816     
   8.8000000000000007        44.800000000000004        3.5056336947917721     
   8.8000000000000007        45.600000000000001        3.5029298195269929     
   8.8000000000000007        46.400000000000006        3.5061516833338175     
   8.8000000000000007        47.200000000000003        3.5059585546386964     
   8.8000000000000007        48.000000000000000        3.5066405228805233     
   8.8000000000000007        48.800000000000004        3.5095267661229084     
   8.8000000000000007        49.600000000000001        3.5140522560610501     
   8.8000000000000007        50.400000000000006        3.5189267998256808     
   8.8000000000000007        51.200000000000003        3.5039337277394074     
   8.8000000000000007        52.000000000000000        3.5054381701161774     
   8.8000000000000007        52.800000000000004        3.5105254995201105     
   8.8000000000000007        53.600000000000001        3.5086149864488050     
   8.8000000000000007        54.400000000000006        3.5066834838512881     
   8.8000000000000007        55.200000000000003        3.5067637210593263     
   8.8000000000000007        56.000000000000000        3.5074978757946522     
   8.8000000000000007        56.800000000000004        3.5074362535935717     
   8.8000000000000007        57.600000000000001        3.5080096940530696     
   8.8000000000000007        58.400000000000006        3.5077504598520468     
   8.8000000000000007        59.200000000000003        3.5059114076799078     
   8.8000000000000007        60.000000000000000        3.5128302024680838     
   8.8000000000000007        60.800000000000004        2.8933005529887064     
   8.8000000000000007        61.600000000000001        2.5596871971146831     
   8.8000000000000007        62.400000000000006        2.5112453287324570     
   8.8000000000000007        63.200000000000003        2.5063340045372691     
   8.8000000000000007        64.000000000000000        2.5052943794784088     
   8.8000000000000007        64.799999999999997        2.5142267840176133     
   8.8000000000000007        65.600000000000009        2.5075076733090165     
   8.8000000000000007        66.400000000000006        2.5039463771965447     
   8.8000000000000007        67.200000000000003        2.5039080033053946     
   8.8000000000000007        68.000000000000000        2.5048082673778538     
   8.8000000000000007        68.799999999999997        2.5065561908717839     
   8.8000000000000007        69.600000000000009        2.5355349264600009     
   8.8000000000000007        70.400000000000006        2.8660427801025929     
   8.8000000000000007        71.200000000000003        3.5105161261054101     
   8.8000000000000007        72.000000000000000        3.5097937650469970     
   8.8000000000000007        72.799999999999997        3.5026970320811208     
   8.8000000000000007        73.600000000000009        3.5168418029658697     
   8.8000000000000007        74.400000000000006        3.5070311376100780     
   8.8000000000000007        75.200000000000003        3.5057222696987913     
   8.8000000000000007        76.000000000000000        3.5007182900169633     
   8.8000000000000007        76.800000000000011        3.5033662106015608     
   8.8000000000000007        77.600000000000009        3.5037434740451903     
   8.8000000000000007        78.400000000000006        3.5010294271498270     
   8.8000000000000007        79.200000000000003        3.5067599140646299     
   8.8000000000000007        80.000000000000000        3.4964641121276951     
   8.8000000000000007        80.800000000000011        3.5167864487965614     
   8.8000000000000007        81.600000000000009        3.5129939796453691     
   8.8000000000000007        82.400000000000006        3.5109207319183557     
   8.8000000000000007        83.200000000000003        3.5044961912664716     
   8.8000000000000007        84.000000000000000        3.5024831852626317     
   8.8000000000000007        84.800000000000011        3.5083783942636400     
   8.8000000000000007        85.600000000000009        3.5002932794989259     
   8.8000000000000007        86.400000000000006        3.5017492184387242     
   8.8000000000000007        87.200000000000003        3.4970515808853713     
   8.8000000000000007        88.000000000000000        3.5023466622869961     
   8.8000000000000007        88.800000000000011        2.5524859115792693     
   8.8000000000000007        89.600000000000009        2.5079002915691362     
   8.8000000000000007        90.400000000000006        2.5190459156631491     
   8.8000000000000007        91.200000000000003        2.5015018681841958     
   8.8000000000000007        92.000000000000000        2.5027323589157398     
   8.8000000000000007        92.800000000000011        2.5042225348735707     
   8.8000000000000007        93.600000000000009        2.5056003255900592     
   8.8000000000000007        94.400000000000006        2.5059644898036990     
   8.8000000000000007        95.200000000000003        2.5065949246124708     
   8.8000000000000007        96.000000000000000        2.5088186823628091     
   8.8000000000000007        96.800000000000011        2.5045656812558326     
   8.8000000000000007        97.600000000000009        2.4968097005470580     
   8.8000000000000007        98.400000000000006        2.5158634859107454     
   8.8000000000000007        99.200000000000003        2.5073832365190336     
   8.8000000000000007        100.00000000000000        2.5061736670696466     
   8.8000000000000007        100.80000000000001        2.5044362746880018     
   8.8000000000000007        101.60000000000001        2.5160915247774787     
   8.8000000000000007        102.40000000000001        2.5232775150663000     

   9.6000000000000014       0.80000000000000004        2.5020119547086686     
   9.6000000000000014        1.6000000000000001        2.5036963745418035     
   9.6000000000000014        2.4000000000000004        2.5181678729041339     
   9.6000000000000014        3.2000000000000002        2.4968955453421477     
   9.6000000000000014        4.0000000000000000        2.5068531896731114     
   9.6000000000000014        4.8000000000000007        2.5102023591373595     
   9.6000000000000014        5.6000000000000005        2.5149981117216655     
   9.6000000000000014        6.4000000000000004        2.5012311409130406     
   9.6000000000000014        7.2000000000000002        2.5028502417182836     
   9.6000000000000014        8.0000000000000000        2.5270557402055389     
   9.6000000000000014        8.8000000000000007        2.8589918315926157     
   9.6000000000000014        9.6000000000000014        3.5070524023953467     
   9.6000000000000014        10.400000000000000        3.5046709612246292     
   9.6000000000000014        11.200000000000001        3.5068028786594150     
   9.6000000000000014        12.000000000000000        3.5133568477017572     
   9.6000000000000014        12.800000000000001        3.5000302747908298     
   9.6000000000000014        13.600000000000001        2.9564917238694437     
   9.6000000000000014        14.400000000000000        2.6713463241245559     
   9.6000000000000014        15.200000000000001        2.5015168205186180     
   9.6000000000000014        16.000000000000000        2.5235654602884714     
   9.6000000000000014        16.800000000000001        2.5070847828013854     
   9.6000000000000014        17.600000000000001        2.5086391919399187     
   9.6000000000000014        18.400000000000002        2.5084641189227002     
   9.6000000000000014        19.200000000000003        2.5089759785477490     
   9.6000000000000014        20.000000000000000        2.5099669075442184     
   9.6000000000000014        20.800000000000001        2.5109010328185235     
   9.6000000000000014        21.600000000000001        2.5089666359211815     
   9.6000000000000014        22.400000000000002        2.5039318759925098     
   9.6000000000000014        23.200000000000003        2.4959951502735764     
   9.6000000000000014        24.000000000000000        2.5162089370707905     
   9.6000000000000014        24.800000000000001        2.5071962935293879     
   9.6000000000000014        25.600000000000001        2.5048316975624747     
   9.6000000000000014        26.400000000000002        2.5180898938340275     
   9.6000000000000014        27.200000000000003        2.6182138850213947     
   9.6000000000000014        28.000000000000000        2.9131344966798447     
   9.6000000000000014        28.800000000000001        3.4987055210012450     
   9.6000000000000014        29.600000000000001        3.5064387655347349     
   9.6000000000000014        30.400000000000002        3.5099306515621769     
   9.6000000000000014        31.200000000000003        3.5148674751311169     
   9.6000000000000014        32.000000000000000        3.4939204103935371     
   9.6000000000000014        32.800000000000004        3.5164499309427133     
   9.6000000000000014        33.600000000000001        3.5013028114465206     
   9.6000000000000014        34.399999999999999        3.5039293429724321     
   9.6000000000000014        35.200000000000003        2.7608239245772834     
   9.6000000000000014        36.000000000000000        2.5042466112371842     
   9.6000000000000014        36.800000000000004        2.5078130655087878     
   9.6000000000000014        37.600000000000001        2.5037332088483999     
   9.6000000000000014        38.400000000000006        2.5045584138574104     
   9.6000000000000014        39.200000000000003        2.5055721543514813     
   9.6000000000000014        40.000000000000000        2.5082533716655355     
   9.6000000000000014        40.800000000000004        2.5042505557254957     
   9.6000000000000014        41.600000000000001        2.5685822782800116     
   9.6000000000000014        42.400000000000006        2.9006005601577454     
   9.6000000000000014        43.200000000000003        3.4981835470887983     
   9.6000000000000014        44.000000000000000        3.5097437696825211     
   9.6000000000000014        44.800000000000004        3.5064174788633720     
   9.6000000000000014        45.600000000000001        3.5056352080075266     
   9.6000000000000014        46.400000000000006        3.5051057611118486     
   9.6000000000000014        47.200000000000003        3.5074832075643205     
   9.6000000000000014        48.000000000000000        3.5115648437304956     
   9.6000000000000014        48.800000000000004        3.5172285097392946     
   9.6000000000000014        49.600000000000001        3.4974090129506741     
   9.6000000000000014        50.400000000000006        3.4989219001600227     
   9.6000000000000014        51.200000000000003        3.5049419642227022     
   9.6000000000000014        52.000000000000000        3.5069828369108413     
   9.6000000000000014        52.800000000000004        3.4972442996923720     
   9.6000000000000014        53.600000000000001        3.5185682366756756     
   9.6000000000000014        54.400000000000006        3.5115453225719921     
   9.6000000000000014        55.200000000000003        3.5099206215909184     
   9.6000000000000014        56.000000000000000        3.5110526069548760     
   9.6000000000000014        56.800000000000004        3.5123532693925203     
   9.6000000000000014        57.600000000000001        3.5118788852236058     
   9.6000000000000014        58.400000000000006        3.5108996970472486     
   9.6000000000000014        59.200000000000003        3.5086397860074103     
   9.6000000000000014        60.000000000000000        3.4912257520881478     
   9.6000000000000014        60.800000000000004        2.8955656346250511     
   9.6000000000000014        61.600000000000001        2.5608773482977085     
   9.6000000000000014        62.400000000000006        2.5114379367550552     
   9.6000000000000014        63.200000000000003        2.5013274465135495     
   9.6000000000000014        64.000000000000000        2.5042076966808300     
   9.6000000000000014        64.799999999999997        2.5162917680836254     
   9.6000000000000014        65.600000000000009        2.5091899963196158     
   9.6000000000000014        66.400000000000006        2.5059452028056746     
   9.6000000000000014        67.200000000000003        2.5055862165664076     
   9.6000000000000014        68.000000000000000        2.5091252969692013     
   9.6000000000000014        68.799999999999997        2.5114963941074713     
   9.6000000000000014        69.600000000000009        2.5391482535038046     
   9.6000000000000014        70.400000000000006        2.8688102878323796     
   9.6000000000000014        71.200000000000003        3.5044688295616435     
   9.6000000000000014        72.000000000000000        3.5145037358036797     
   9.6000000000000014        72.799999999999997        3.5088663236397895     
   9.6000000000000014        73.600000000000009        3.4964727605315167     
   9.6000000000000014        74.400000000000006        3.5159952264568095     
   9.6000000000000014        75.200000000000003        3.5112169109564930     
   9.6000000000000014        76.000000000000000        3.5072898294000487     
   9.6000000000000014        76.800000000000011        3.5121416938930934     
   9.6000000000000014        77.600000000000009        3.4970673185381740     
   9.6000000000000014        78.400000000000006        3.4978800536461216     
   9.6000000000000014        79.200000000000003        3.4979467356147174     
   9.6000000000000014        80.000000000000000        3.5098948434814612     
   9.6000000000000014        80.800000000000011        3.5013457307863498     
   9.6000000000000014        81.600000000000009        3.4920262507661204     
   9.6000000000000014        82.400000000000006        3.5095882980761877     
   9.6000000000000014        83.200000000000003        3.5029392747113701     
   9.6000000000000014        84.000000000000000        3.5003013446959375     
   9.6000000000000014        84.800000000000011        3.5074702148231149     
   9.6000000000000014        85.600000000000009        3.5013328101639400     
   9.6000000000000014        86.400000000000006        3.5063868770217743     
   9.6000000000000014        87.200000000000003        3.5141686439074729     
   9.6000000000000014        88.000000000000000        3.5037019970119845     
   9.6000000000000014        88.800000000000011        2.8456807887825479     
   9.6000000000000014        89.600000000000009        2.6220801574883019     
   9.6000000000000014        90.400000000000006        2.5196971675110729     
   9.6000000000000014        91.200000000000003        2.5073200257223860     
   9.6000000000000014        92.000000000000000        2.5227076988619230     
   9.6000000000000014        92.800000000000011        2.5053922834591069     
   9.6000000000000014        93.600000000000009        2.5029050893153446     
   9.6000000000000014        94.400000000000006        2.5049099195721509     
   9.6000000000000014        95.200000000000003        2.5055961894674286     
   9.6000000000000014        96.000000000000000        2.5104060859374129     
   9.6000000000000014        96.800000000000011        2.5000762085275512     
   9.6000000000000014        97.600000000000009        2.5187072078802064     
   9.6000000000000014        98.400000000000006        2.5105583895145132     
   9.6000000000000014        99.200000000000003        2.5057320283699558     
   9.6000000000000014        100.00000000000000        2.5031807701967481     
   9.6000000000000014        100.80000000000001        2.5031319915390977     
   9.6000000000000014        101.60000000000001        2.5044695725296036     
   9.6000000000000014        102.40000000000001        2.5100586041043185     

   10.400000000000000       0.80000000000000004        2.5028682718035107     
   10.400000000000000        1.6000000000000001        2.5065770130250442     
   10.400000000000000        2.4000000000000004        2.5101140189001367     
   10.400000000000000        3.2000000000000002        2.5024734597205018     
   10.400000000000000        4.0000000000000000        2.5080927097999051     
   10.400000000000000        4.8000000000000007        2.5074881475722197     
   10.400000000000000        5.6000000000000005        2.5171411903023495     
   10.400000000000000        6.4000000000000004        2.5046625952541350     
   10.400000000000000        7.2000000000000002        2.5067857774791404     
   10.400000000000000        8.0000000000000000        2.5326419143487002     
   10.400000000000000        8.8000000000000007        2.8650615369950438     
   10.400000000000000        9.6000000000000014        3.5142084130457847     
   10.400000000000000        10.400000000000000        3.5055755650653038     
   10.400000000000000        11.200000000000001        3.5069404297133264     
   10.400000000000000        12.000000000000000        3.5065523827002041     
   10.400000000000000        12.800000000000001        3.5175404548763778     
   10.400000000000000        13.600000000000001        3.5084738216014353     
   10.400000000000000        14.400000000000000        2.9413670493363901     
   10.400000000000000        15.200000000000001        2.6335457178284853     
   10.400000000000000        16.000000000000000        2.5175928029862957     
   10.400000000000000        16.800000000000001        2.5079278367567861     
   10.400000000000000        17.600000000000001        2.5085372828686068     
   10.400000000000000        18.400000000000002        2.5087103479669923     
   10.400000000000000        19.200000000000003        2.5075520171685266     
   10.400000000000000        20.000000000000000        2.5094236801175183     
   10.400000000000000        20.800000000000001        2.5106731011690098     
   10.400000000000000        21.600000000000001        2.5070472589049615     
   10.400000000000000        22.400000000000002        2.5010163162753831     
   10.400000000000000        23.200000000000003        2.5170628292345212     
   10.400000000000000        24.000000000000000        2.5069104350170557     
   10.400000000000000        24.800000000000001        2.5050543718058806     
   10.400000000000000        25.600000000000001        2.5038455833665139     
   10.400000000000000        26.400000000000002        2.5099103134769392     
   10.400000000000000        27.200000000000003        2.5038458462384994     
   10.400000000000000        28.000000000000000        2.6230692500404778     
   10.400000000000000        28.800000000000001        2.7811594339265282     
   10.400000000000000        29.600000000000001        2.8669064847478709     
   10.400000000000000        30.400000000000002        2.8873441832292031     
   10.400000000000000        31.200000000000003        2.8931050923920925     
   10.400000000000000        32.000000000000000        2.8945232488407133     
   10.400000000000000        32.800000000000004        2.8862307898734607     
   10.400000000000000        33.600000000000001        2.8646684429927678     
   10.400000000000000        34.399999999999999        2.7623266031548814     
   10.400000000000000        35.200000000000003        2.5869852670032767     
   10.400000000000000        36.000000000000000        2.5039379732608511     
   10.400000000000000        36.800000000000004        2.5045193013240858     
   10.400000000000000        37.600000000000001        2.5019691900294538     
   10.400000000000000        38.400000000000006        2.5035092245146084     
   10.400000000000000        39.200000000000003        2.5045510301226162     
   10.400000000000000        40.000000000000000        2.5089805049928131     
   10.400000000000000        40.800000000000004        2.5053332766746235     
   10.400000000000000        41.600000000000001        2.5699187026620471     
   10.400000000000000        42.400000000000006        2.8995874318455295     
   10.400000000000000        43.200000000000003        3.5040949365658700     
   10.400000000000000        44.000000000000000        3.5152702784909828     
   10.400000000000000        44.800000000000004        3.5139496962080692     
   10.400000000000000        45.600000000000001        3.5063712234887512     
   10.400000000000000        46.400000000000006        3.5075426367547071     
   10.400000000000000        47.200000000000003        3.5148055723836165     
   10.400000000000000        48.000000000000000        3.4961630517806959     
   10.400000000000000        48.800000000000004        3.5011980228063533     
   10.400000000000000        49.600000000000001        3.5049417211547484     
   10.400000000000000        50.400000000000006        3.5070361894284514     
   10.400000000000000        51.200000000000003        3.5053139239105122     
   10.400000000000000        52.000000000000000        3.5072279710803080     
   10.400000000000000        52.800000000000004        3.5019504306874536     
   10.400000000000000        53.600000000000001        3.5007580504653566     
   10.400000000000000        54.400000000000006        3.4963334294997392     
   10.400000000000000        55.200000000000003        3.5203652955167408     
   10.400000000000000        56.000000000000000        3.4970947867444595     
   10.400000000000000        56.800000000000004        3.5008413548006274     
   10.400000000000000        57.600000000000001        3.5019278450253726     
   10.400000000000000        58.400000000000006        3.5045232834418161     
   10.400000000000000        59.200000000000003        3.5021084009366312     
   10.400000000000000        60.000000000000000        3.5130081784666829     
   10.400000000000000        60.800000000000004        2.8971205623698832     
   10.400000000000000        61.600000000000001        2.5625514990297367     
   10.400000000000000        62.400000000000006        2.5087778994272592     
   10.400000000000000        63.200000000000003        2.5155226117530711     
   10.400000000000000        64.000000000000000        2.5094896275914755     
   10.400000000000000        64.799999999999997        2.5103180082243837     
   10.400000000000000        65.600000000000009        2.5142340066967606     
   10.400000000000000        66.400000000000006        2.5125696539858469     
   10.400000000000000        67.200000000000003        2.5128662751790860     
   10.400000000000000        68.000000000000000        2.5148826917436935     
   10.400000000000000        68.799999999999997        2.5013266253564113     
   10.400000000000000        69.600000000000009        2.5421975368753089     
   10.400000000000000        70.400000000000006        2.8722960594597700     
   10.400000000000000        71.200000000000003        3.5020680654310032     
   10.400000000000000        72.000000000000000        3.5039331742372348     
   10.400000000000000        72.799999999999997        3.5047047725162699     
   10.400000000000000        73.600000000000009        3.5007394116130639     
   10.400000000000000        74.400000000000006        3.4995223478146884     
   10.400000000000000        75.200000000000003        3.4933561555723536     
   10.400000000000000        76.000000000000000        3.5114666760260378     
   10.400000000000000        76.800000000000011        3.5087131247232439     
   10.400000000000000        77.600000000000009        3.5115562597748098     
   10.400000000000000        78.400000000000006        3.5125451357721968     
   10.400000000000000        79.200000000000003        3.5184606030419872     
   10.400000000000000        80.000000000000000        3.5110849447830965     
   10.400000000000000        80.800000000000011        3.5065064702568796     
   10.400000000000000        81.600000000000009        3.5072879481565247     
   10.400000000000000        82.400000000000006        3.5194697171854039     
   10.400000000000000        83.200000000000003        3.5081087384957028     
   10.400000000000000        84.000000000000000        3.5020296260827442     
   10.400000000000000        84.800000000000011        3.5145087523251046     
   10.400000000000000        85.600000000000009        3.5110840681544326     
   10.400000000000000        86.400000000000006        3.5128158140187891     
   10.400000000000000        87.200000000000003        3.5007548231158077     
   10.400000000000000        88.000000000000000        3.5037895158860164     
   10.400000000000000        88.800000000000011        3.5059289526273307     
   10.400000000000000        89.600000000000009        2.9627390950734043     
   10.400000000000000        90.400000000000006        2.7719198247289945     
   10.400000000000000        91.200000000000003        2.6188418653356491     
   10.400000000000000        92.000000000000000        2.5243304145629777     
   10.400000000000000        92.800000000000011        2.5048528324513475     
   10.400000000000000        93.600000000000009        2.5134044734365459     
   10.400000000000000        94.400000000000006        2.5128955221408513     
   10.400000000000000        95.200000000000003        2.5121933054257295     
   10.400000000000000        96.000000000000000        2.5078800563323735     
   10.400000000000000        96.800000000000011        2.5029230415942290     
   10.400000000000000        97.600000000000009        2.5044088972058338     
   10.400000000000000        98.400000000000006        2.5198777623221913     
   10.400000000000000        99.200000000000003        2.5075544704882198     
   10.400000000000000        100.00000000000000        2.5133189778335581     
   10.400000000000000        100.80000000000001        2.5019669471629942     
   10.400000000000000        101.60000000000001        2.5003751197324138     
   10.400000000000000        102.40000000000001        2.5106758110740062     

   11.200000000000001       0.80000000000000004        2.5153730483696557     
   11.200000000000001        1.6000000000000001        2.5126756471859868     
   11.200000000000001        2.4000000000000004        2.5115860252763356     
   11.200000000000001        3.2000000000000002        2.5029662689804222     
   11.200000000000001        4.0000000000000000        2.5046298590021423     
   11.200000000000001        4.8000000000000007        2.5072870816654302     
   11.200000000000001        5.6000000000000005        2.5175774063765717     
   11.200000000000001        6.4000000000000004        2.5052443338297530     
   11.200000000000001        7.2000000000000002        2.5075372903418649     
   11.200000000000001        8.0000000000000000        2.5343001038472126     
   11.200000000000001        8.8000000000000007        2.8675443822987563     
   11.200000000000001        9.6000000000000014        3.5010303115447714     
   11.200000000000001        10.400000000000000        3.5055864199412561     
   11.200000000000001        11.200000000000001        3.5062257062383662     
   11.200000000000001        12.000000000000000        3.5085971202505948     
   11.200000000000001        12.800000000000001        3.5168885216040939     
   11.200000000000001        13.600000000000001        3.5078906449408702     
   11.200000000000001        14.400000000000000        3.4995406870395653     
   11.200000000000001        15.200000000000001        2.7936328232621368     
   11.200000000000001        16.000000000000000        2.5161942976502196     
   11.200000000000001        16.800000000000001        2.5093095851277387     
   11.200000000000001        17.600000000000001        2.5076822312352123     
   11.200000000000001        18.400000000000002        2.5087853235606290     
   11.200000000000001        19.200000000000003        2.5094869020776716     
   11.200000000000001        20.000000000000000        2.5085250000252723     
   11.200000000000001        20.800000000000001        2.5091693733273432     
   11.200000000000001        21.600000000000001        2.5070976698038301     
   11.200000000000001        22.400000000000002        2.5006618132961376     
   11.200000000000001        23.200000000000003        2.5198893352276968     
   11.200000000000001        24.000000000000000        2.5118206062139654     
   11.200000000000001        24.800000000000001        2.5115668048204927     
   11.200000000000001        25.600000000000001        2.5077233585305079     
   11.200000000000001        26.400000000000002        2.5024897570548843     
   11.200000000000001        27.200000000000003        2.5134170218463368     
   11.200000000000001        28.000000000000000        2.4991419111293234     
   11.200000000000001        28.800000000000001        2.5103601305147314     
   11.200000000000001        29.600000000000001        2.5431347895594696     
   11.200000000000001        30.400000000000002        2.5597973850678071     
   11.200000000000001        31.200000000000003        2.5648566074997614     
   11.200000000000001        32.000000000000000        2.5645755058124369     
   11.200000000000001        32.800000000000004        2.5574931989767347     
   11.200000000000001        33.600000000000001        2.5372244736299372     
   11.200000000000001        34.399999999999999        2.5147763208554319     
   11.200000000000001        35.200000000000003        2.5042890700426645     
   11.200000000000001        36.000000000000000        2.5121857584575293     
   11.200000000000001        36.800000000000004        2.5027906730040672     
   11.200000000000001        37.600000000000001        2.5022744264313634     
   11.200000000000001        38.400000000000006        2.5041204131793457     
   11.200000000000001        39.200000000000003        2.5044770795711653     
   11.200000000000001        40.000000000000000        2.5094108059810538     
   11.200000000000001        40.800000000000004        2.5074571276383653     
   11.200000000000001        41.600000000000001        2.5707205705328033     
   11.200000000000001        42.400000000000006        2.9020365910091219     
   11.200000000000001        43.200000000000003        3.5142057186638511     
   11.200000000000001        44.000000000000000        3.4993115124276817     
   11.200000000000001        44.800000000000004        3.4964528380899385     
   11.200000000000001        45.600000000000001        3.5150486584009402     
   11.200000000000001        46.400000000000006        3.5148593395417080     
   11.200000000000001        47.200000000000003        3.4974173435977085     
   11.200000000000001        48.000000000000000        3.5048211851445599     
   11.200000000000001        48.800000000000004        3.5066365389981744     
   11.200000000000001        49.600000000000001        3.5068753823350058     
   11.200000000000001        50.400000000000006        3.5066238855225920     
   11.200000000000001        51.200000000000003        3.5073159740331268     
   11.200000000000001        52.000000000000000        3.5072215863476579     
   11.200000000000001        52.800000000000004        3.5054607647020877     
   11.200000000000001        53.600000000000001        3.5055669187110228     
   11.200000000000001        54.400000000000006        3.5054270226948812     
   11.200000000000001        55.200000000000003        3.5020036064624196     
   11.200000000000001        56.000000000000000        3.5051804105038440     
   11.200000000000001        56.800000000000004        3.5072900346705600     
   11.200000000000001        57.600000000000001        3.5076087750525384     
   11.200000000000001        58.400000000000006        3.5089638641925207     
   11.200000000000001        59.200000000000003        3.5027092465694327     
   11.200000000000001        60.000000000000000        3.5075365295650975     
   11.200000000000001        60.800000000000004        2.8989916597343246     
   11.200000000000001        61.600000000000001        2.5636465653515059     
   11.200000000000001        62.400000000000006        2.5088847157309302     
   11.200000000000001        63.200000000000003        2.5114367278216849     
   11.200000000000001        64.000000000000000        2.5047122425625310     
   11.200000000000001        64.799999999999997        2.5056004449143687     
   11.200000000000001        65.600000000000009        2.5072409681095631     
   11.200000000000001        66.400000000000006        2.5040082825923546     
   11.200000000000001        67.200000000000003        2.5049535480310032     
   11.200000000000001        68.000000000000000        2.5037563533614007     
   11.200000000000001        68.799999999999997        2.5037223833513385     
   11.200000000000001        69.600000000000009        2.5448427772544142     
   11.200000000000001        70.400000000000006        2.8753053408691285     
   11.200000000000001        71.200000000000003        3.5003216272752602     
   11.200000000000001        72.000000000000000        3.5098401476283141     
   11.200000000000001        72.799999999999997        3.5075307423788535     
   11.200000000000001        73.600000000000009        3.5057204566274569     
   11.200000000000001        74.400000000000006        3.5050909736928526     
   11.200000000000001        75.200000000000003        3.4976206549259232     
   11.200000000000001        76.000000000000000        3.5131218128958501     
   11.200000000000001        76.800000000000011        3.5064586986782413     
   11.200000000000001        77.600000000000009        3.5060531394208776     
   11.200000000000001        78.400000000000006        3.5058142317943775     
   11.200000000000001        79.200000000000003        3.5089338512441697     
   11.200000000000001        80.000000000000000        3.5038042979916337     
   11.200000000000001        80.800000000000011        3.5183068953011292     
   11.200000000000001        81.600000000000009        3.5048239308221243     
   11.200000000000001        82.400000000000006        3.4958402834576985     
   11.200000000000001        83.200000000000003        3.5125256022259466     
   11.200000000000001        84.000000000000000        3.4975458754356241     
   11.200000000000001        84.800000000000011        3.4992746805723707     
   11.200000000000001        85.600000000000009        3.5003728805391807     
   11.200000000000001        86.400000000000006        3.4981269902146974     
   11.200000000000001        87.200000000000003        3.4976442583969223     
   11.200000000000001        88.000000000000000        3.5076939503426816     
   11.200000000000001        88.800000000000011        3.5041394780589208     
   11.200000000000001        89.600000000000009        3.5148022016232132     
   11.200000000000001        90.400000000000006        3.5102702606440479     
   11.200000000000001        91.200000000000003        2.9794757852832898     
   11.200000000000001        92.000000000000000        2.8586394939670150     
   11.200000000000001        92.800000000000011        2.8268000419875561     
   11.200000000000001        93.600000000000009        2.8211687657682480     
   11.200000000000001        94.400000000000006        2.8221086634179873     
   11.200000000000001        95.200000000000003        2.8225422988647688     
   11.200000000000001        96.000000000000000        2.8202732436868065     
   11.200000000000001        96.800000000000011        2.8136613801492789     
   11.200000000000001        97.600000000000009        2.7959286108680397     
   11.200000000000001        98.400000000000006        2.7681541834438010     
   11.200000000000001        99.200000000000003        2.7282445787646519     
   11.200000000000001        100.00000000000000        2.6387088882815024     
   11.200000000000001        100.80000000000001        2.5187056949083590     
   11.200000000000001        101.60000000000001        2.5218559174228630     
   11.200000000000001        102.40000000000001        2.5031184487677844     

   12.000000000000000       0.80000000000000004        2.5668119763363828     
   12.000000000000000        1.6000000000000001        2.5089267078739583     
   12.000000000000000        2.4000000000000004        2.5195506430629901     
   12.000000000000000        3.2000000000000002        2.5042560509636047     
   12.000000000000000        4.0000000000000000        2.5046666476961139     
   12.000000000000000        4.8000000000000007        2.5080902521555326     
   12.000000000000000        5.6000000000000005        2.5140600119219623     
   12.000000000000000        6.4000000000000004        2.5050071281448489     
   12.000000000000000        7.2000000000000002        2.5079913334812494     
   12.000000000000000        8.0000000000000000        2.5348475634951204     
   12.000000000000000        8.8000000000000007        2.8697293208352215     
   12.000000000000000        9.6000000000000014        3.5099603221501323     
   12.000000000000000        10.400000000000000        3.5125713417974702     
   12.000000000000000        11.200000000000001        3.5138413595836058     
   12.000000000000000        12.000000000000000        3.5174236528995380     
   12.000000000000000        12.800000000000001        3.4987151492209780     
   12.000000000000000        13.600000000000001        3.5081010528172478     
   12.000000000000000        14.400000000000000        3.5146452278090803     
   12.000000000000000        15.200000000000001        2.8826057959458971     
   12.000000000000000        16.000000000000000        2.5560090605433414     
   12.000000000000000        16.800000000000001        2.5241396354203682     
   12.000000000000000        17.600000000000001        2.5064816392583289     
   12.000000000000000        18.400000000000002        2.5067965822546876     
   12.000000000000000        19.200000000000003        2.5075962903992712     
   12.000000000000000        20.000000000000000        2.5072006437089387     
   12.000000000000000        20.800000000000001        2.5064938026452714     
   12.000000000000000        21.600000000000001        2.5058692857792546     
   12.000000000000000        22.400000000000002        2.5039394545746498     
   12.000000000000000        23.200000000000003        2.4990331618928390     
   12.000000000000000        24.000000000000000        2.5005125529500964     
   12.000000000000000        24.800000000000001        2.5053744382651484     
   12.000000000000000        25.600000000000001        2.5043029072954726     
   12.000000000000000        26.400000000000002        2.5159506606165665     
   12.000000000000000        27.200000000000003        2.5162608313388404     
   12.000000000000000        28.000000000000000        2.5237776479499643     
   12.000000000000000        28.800000000000001        2.5009940273341775     
   12.000000000000000        29.600000000000001        2.5054101730016698     
   12.000000000000000        30.400000000000002        2.5075654062197348     
   12.000000000000000        31.200000000000003        2.5096664057653015     
   12.000000000000000        32.000000000000000        2.5080523203859402     
   12.000000000000000        32.800000000000004        2.5198947604629178     
   12.000000000000000        33.600000000000001        2.5110952265816859     
   12.000000000000000        34.399999999999999        2.5138013284550236     
   12.000000000000000        35.200000000000003        2.5016583430614956     
   12.000000000000000        36.000000000000000        2.5028710069369233     
   12.000000000000000        36.800000000000004        2.5020951270424345     
   12.000000000000000        37.600000000000001        2.5022118637439124     
   12.000000000000000        38.400000000000006        2.5037485536982387     
   12.000000000000000        39.200000000000003        2.5070877697148197     
   12.000000000000000        40.000000000000000        2.5095238439287373     
   12.000000000000000        40.800000000000004        2.5076770397676045     
   12.000000000000000        41.600000000000001        2.5705032879097560     
   12.000000000000000        42.400000000000006        2.9038156517524345     
   12.000000000000000        43.200000000000003        3.4973425744450970     
   12.000000000000000        44.000000000000000        3.5072582243715131     
   12.000000000000000        44.800000000000004        3.5054929269605619     
   12.000000000000000        45.600000000000001        3.5030332691134554     
   12.000000000000000        46.400000000000006        3.5014957620114804     
   12.000000000000000        47.200000000000003        3.5046779745800185     
   12.000000000000000        48.000000000000000        3.5070645901134809     
   12.000000000000000        48.800000000000004        3.5074253970014464     
   12.000000000000000        49.600000000000001        3.5073141674192718     
   12.000000000000000        50.400000000000006        3.5075785604160319     
   12.000000000000000        51.200000000000003        3.5083013302814741     
   12.000000000000000        52.000000000000000        3.5060913109476068     
   12.000000000000000        52.800000000000004        3.5043962749752491     
   12.000000000000000        53.600000000000001        3.5059801202302880     
   12.000000000000000        54.400000000000006        3.5062185130875489     
   12.000000000000000        55.200000000000003        3.5079267951036690     
   12.000000000000000        56.000000000000000        3.5088059319856844     
   12.000000000000000        56.800000000000004        3.5099356610842065     
   12.000000000000000        57.600000000000001        3.5123231955665877     
   12.000000000000000        58.400000000000006        3.5121435288299003     
   12.000000000000000        59.200000000000003        3.5050170140070769     
   12.000000000000000        60.000000000000000        3.5144158546076971     
   12.000000000000000        60.800000000000004        2.9017101781315899     
   12.000000000000000        61.600000000000001        2.5674368482101220     
   12.000000000000000        62.400000000000006        2.5097420266972996     
   12.000000000000000        63.200000000000003        2.5104885528277547     
   12.000000000000000        64.000000000000000        2.5041371518605153     
   12.000000000000000        64.799999999999997        2.5065139671512697     
   12.000000000000000        65.600000000000009        2.5089517811465196     
   12.000000000000000        66.400000000000006        2.5061970488325245     
   12.000000000000000        67.200000000000003        2.5059005020692653     
   12.000000000000000        68.000000000000000        2.5046221805704092     
   12.000000000000000        68.799999999999997        2.5033109252672601     
   12.000000000000000        69.600000000000009        2.5463066350944992     
   12.000000000000000        70.400000000000006        2.8766971394257004     
   12.000000000000000        71.200000000000003        3.4979236222441976     
   12.000000000000000        72.000000000000000        3.5111455348468699     
   12.000000000000000        72.799999999999997        3.5068259391389258     
   12.000000000000000        73.600000000000009        3.5062529486799421     
   12.000000000000000        74.400000000000006        3.5042338007191565     
   12.000000000000000        75.200000000000003        3.4998770665115289     
   12.000000000000000        76.000000000000000        3.5132871013102460     
   12.000000000000000        76.800000000000011        3.5071082217225045     
   12.000000000000000        77.600000000000009        3.5058014867344318     
   12.000000000000000        78.400000000000006        3.5067635104022501     
   12.000000000000000        79.200000000000003        3.5064379255403906     
   12.000000000000000        80.000000000000000        3.4980402317496839     
   12.000000000000000        80.800000000000011        3.5133726487326382     
   12.000000000000000        81.600000000000009        3.5078980043986627     
   12.000000000000000        82.400000000000006        3.5014724850770382     
   12.000000000000000        83.200000000000003        3.5189847342729732     
   12.000000000000000        84.000000000000000        3.5011495214484105     
   12.000000000000000        84.800000000000011        3.5051566407489267     
   12.000000000000000        85.600000000000009        3.5123242965545560     
   12.000000000000000        86.400000000000006        3.5126150082506733     
   12.000000000000000        87.200000000000003        3.5182852631499455     
   12.000000000000000        88.000000000000000        3.4996682151144438     
   12.000000000000000        88.800000000000011        3.5138546874962646     
   12.000000000000000        89.600000000000009        3.5030089162857170     
   12.000000000000000        90.400000000000006        3.4988347100684987     
   12.000000000000000        91.200000000000003        3.5074725567919529     
   12.000000000000000        92.000000000000000        3.5178086168108011     
   12.000000000000000        92.800000000000011        3.5077944176721214     
   12.000000000000000        93.600000000000009        3.5177369203217097     
   12.000000000000000        94.400000000000006        3.4981923758227245     
   12.000000000000000        95.200000000000003        3.5050509362000510     
   12.000000000000000        96.000000000000000        3.5031121833780823     
   12.000000000000000        96.800000000000011        3.4977412844016880     
   12.000000000000000        97.600000000000009        3.5087447364053097     
   12.000000000000000        98.400000000000006        3.5008644555910338     
   12.000000000000000        99.200000000000003        3.4995950671888325     
   12.000000000000000        100.00000000000000        3.4946937951694932     
   12.000000000000000        100.80000000000001        2.8858235446492659     
   12.000000000000000        101.60000000000001        2.7794332254503558     
   12.000000000000000        102.40000000000001        2.7080159789565985     

   12.800000000000001       0.80000000000000004        2.8676801457941314     
   12.800000000000001        1.6000000000000001        2.5818311208867226     
   12.800000000000001        2.4000000000000004        2.5055190836905168     
   12.800000000000001        3.2000000000000002        2.5072588520563963     
   12.800000000000001        4.0000000000000000        2.5047416467152037     
   12.800000000000001        4.8000000000000007        2.5077681954571793     
   12.800000000000001        5.6000000000000005        2.5199928967287071     
   12.800000000000001        6.4000000000000004        2.5083003292427795     
   12.800000000000001        7.2000000000000002        2.5080751876092693     
   12.800000000000001        8.0000000000000000        2.5325068474731456     
   12.800000000000001        8.8000000000000007        2.8680614257849948     
   12.800000000000001        9.6000000000000014        3.4984537527452679     
   12.800000000000001        10.400000000000000        3.5009060974318835     
   12.800000000000001        11.200000000000001        3.5015451955698254     
   12.800000000000001        12.000000000000000        3.5024477847184938     
   12.800000000000001        12.800000000000001        3.5043827793199380     
   12.800000000000001        13.600000000000001        3.5123830431783989     
   12.800000000000001        14.400000000000000        3.5042532093908259     
   12.800000000000001        15.200000000000001        2.9068479070281357     
   12.800000000000001        16.000000000000000        2.5789464642812945     
   12.800000000000001        16.800000000000001        2.5017581341266397     
   12.800000000000001        17.600000000000001        2.5070244134497752     
   12.800000000000001        18.400000000000002        2.5046082837177814     
   12.800000000000001        19.200000000000003        2.5046085346806728     
   12.800000000000001        20.000000000000000        2.5037854402955628     
   12.800000000000001        20.800000000000001        2.5046331518924987     
   12.800000000000001        21.600000000000001        2.5053740973474579     
   12.800000000000001        22.400000000000002        2.5075327065001720     
   12.800000000000001        23.200000000000003        2.5182569624691644     
   12.800000000000001        24.000000000000000        2.5111265765983046     
   12.800000000000001        24.800000000000001        2.5348951275719314     
   12.800000000000001        25.600000000000001        2.5664814129523452     
   12.800000000000001        26.400000000000002        2.5787889882927590     
   12.800000000000001        27.200000000000003        2.5804587690841343     
   12.800000000000001        28.000000000000000        2.5816457841691824     
   12.800000000000001        28.800000000000001        2.5857653869062407     
   12.800000000000001        29.600000000000001        2.5858794626990638     
   12.800000000000001        30.400000000000002        2.5824520643648148     
   12.800000000000001        31.200000000000003        2.5813375316494414     
   12.800000000000001        32.000000000000000        2.5759650618366443     
   12.800000000000001        32.800000000000004        2.5655039318279917     
   12.800000000000001        33.600000000000001        2.5439682251057780     
   12.800000000000001        34.399999999999999        2.5040515384072828     
   12.800000000000001        35.200000000000003        2.5226472680895200     
   12.800000000000001        36.000000000000000        2.5109112121123607     
   12.800000000000001        36.800000000000004        2.5033907290611763     
   12.800000000000001        37.600000000000001        2.5038784999992147     
   12.800000000000001        38.400000000000006        2.5045004411699279     
   12.800000000000001        39.200000000000003        2.5044294197537780     
   12.800000000000001        40.000000000000000        2.5091720652066458     
   12.800000000000001        40.800000000000004        2.5120229041888864     
   12.800000000000001        41.600000000000001        2.5686584264958965     
   12.800000000000001        42.400000000000006        2.9037445561938826     
   12.800000000000001        43.200000000000003        3.5017357432305314     
   12.800000000000001        44.000000000000000        3.5101454682370399     
   12.800000000000001        44.800000000000004        3.5079426679318599     
   12.800000000000001        45.600000000000001        3.5071150035103802     
   12.800000000000001        46.400000000000006        3.5052125253396880     
   12.800000000000001        47.200000000000003        3.5050032205545620     
   12.800000000000001        48.000000000000000        3.5067296543913571     
   12.800000000000001        48.800000000000004        3.5063077251512054     
   12.800000000000001        49.600000000000001        3.5063410781441426     
   12.800000000000001        50.400000000000006        3.5075978136593022     
   12.800000000000001        51.200000000000003        3.5083648219842840     
   12.800000000000001        52.000000000000000        3.5069296264237662     
   12.800000000000001        52.800000000000004        3.5009442250017031     
   12.800000000000001        53.600000000000001        3.5016652046161916     
   12.800000000000001        54.400000000000006        3.5064809242708734     
   12.800000000000001        55.200000000000003        3.5091506977734217     
   12.800000000000001        56.000000000000000        3.5133847072510060     
   12.800000000000001        56.800000000000004        3.5068882278526190     
   12.800000000000001        57.600000000000001        3.5082273540578224     
   12.800000000000001        58.400000000000006        3.5105597382342673     
   12.800000000000001        59.200000000000003        3.5074697664090890     
   12.800000000000001        60.000000000000000        3.5055592678906469     
   12.800000000000001        60.800000000000004        2.9084878121997613     
   12.800000000000001        61.600000000000001        2.5696533136404232     
   12.800000000000001        62.400000000000006        2.5132261480683349     
   12.800000000000001        63.200000000000003        2.5167560198168073     
   12.800000000000001        64.000000000000000        2.5075083539942447     
   12.800000000000001        64.799999999999997        2.5077615642589142     
   12.800000000000001        65.600000000000009        2.5077160532978717     
   12.800000000000001        66.400000000000006        2.5068800629225776     
   12.800000000000001        67.200000000000003        2.5048790903948994     
   12.800000000000001        68.000000000000000        2.5047306442969308     
   12.800000000000001        68.799999999999997        2.5028247288391019     
   12.800000000000001        69.600000000000009        2.5480282788217514     
   12.800000000000001        70.400000000000006        2.8771458538140777     
   12.800000000000001        71.200000000000003        3.5146134496303998     
   12.800000000000001        72.000000000000000        3.5150943063694875     
   12.800000000000001        72.799999999999997        3.5124485191076751     
   12.800000000000001        73.600000000000009        3.5087740176840874     
   12.800000000000001        74.400000000000006        3.5068719910138961     
   12.800000000000001        75.200000000000003        3.5008344479647708     
   12.800000000000001        76.000000000000000        3.5124181581005898     
   12.800000000000001        76.800000000000011        3.5059677173200003     
   12.800000000000001        77.600000000000009        3.5062908028821420     
   12.800000000000001        78.400000000000006        3.5049474928278816     
   12.800000000000001        79.200000000000003        3.4982771409165880     
   12.800000000000001        80.000000000000000        3.5166242441201798     
   12.800000000000001        80.800000000000011        3.5078288811695275     
   12.800000000000001        81.600000000000009        3.5070534502192570     
   12.800000000000001        82.400000000000006        3.5065620768935259     
   12.800000000000001        83.200000000000003        3.4985992508078314     
   12.800000000000001        84.000000000000000        3.5031330862863754     
   12.800000000000001        84.800000000000011        3.5085415963797439     
   12.800000000000001        85.600000000000009        3.5198021692466051     
   12.800000000000001        86.400000000000006        3.4968394750348248     
   12.800000000000001        87.200000000000003        3.5016566191505936     
   12.800000000000001        88.000000000000000        3.5169670639879222     
   12.800000000000001        88.800000000000011        3.4975756317655287     
   12.800000000000001        89.600000000000009        3.5049107096770822     
   12.800000000000001        90.400000000000006        3.5119553859134975     
   12.800000000000001        91.200000000000003        3.4974324214786208     
   12.800000000000001        92.000000000000000        3.5095378269994586     
   12.800000000000001        92.800000000000011        3.4978455740313406     
   12.800000000000001        93.600000000000009        3.5029240145906355     
   12.800000000000001        94.400000000000006        3.4986283986547053     
   12.800000000000001        95.200000000000003        3.5213978760121347     
   12.800000000000001        96.000000000000000        3.4948673388633074     
   12.800000000000001        96.800000000000011        3.5200012684736888     
   12.800000000000001        97.600000000000009        3.5156463457258713     
   12.800000000000001        98.400000000000006        3.5141568958138780     
   12.800000000000001        99.200000000000003        3.5085451584206258     
   12.800000000000001        100.00000000000000        3.5054652388289891     
   12.800000000000001        100.80000000000001        3.5073537648390909     
   12.800000000000001        101.60000000000001        3.4955199426352506     
   12.800000000000001        102.40000000000001        3.5132044574086052     

   13.600000000000001       0.80000000000000004        3.4971295310778507     
   13.600000000000001        1.6000000000000001        2.7465956088796002     
   13.600000000000001        2.4000000000000004        2.5107324515643605     
   13.600000000000001        3.2000000000000002        2.5164852288238153     
   13.600000000000001        4.0000000000000000        2.5095689819206175     
   13.600000000000001        4.8000000000000007        2.5163469244441772     
   13.600000000000001        5.6000000000000005        2.5038987877572230     
   13.600000000000001        6.4000000000000004        2.5146747536269931     
   13.600000000000001        7.2000000000000002        2.5069633678616632     
   13.600000000000001        8.0000000000000000        2.5228279914661464     
   13.600000000000001        8.8000000000000007        2.8540691321434881     
   13.600000000000001        9.6000000000000014        3.5180708609840217     
   13.600000000000001        10.400000000000000        3.5060239535852005     
   13.600000000000001        11.200000000000001        3.5076927616911435     
   13.600000000000001        12.000000000000000        3.5035679000578481     
   13.600000000000001        12.800000000000001        3.5058018425698987     
   13.600000000000001        13.600000000000001        3.5109609682726965     
   13.600000000000001        14.400000000000000        3.5020945450477585     
   13.600000000000001        15.200000000000001        2.9093341423798953     
   13.600000000000001        16.000000000000000        2.5812580327891914     
   13.600000000000001        16.800000000000001        2.5035591954174370     
   13.600000000000001        17.600000000000001        2.5075479853921645     
   13.600000000000001        18.400000000000002        2.5038895943892059     
   13.600000000000001        19.200000000000003        2.5033995419441393     
   13.600000000000001        20.000000000000000        2.5040347034247064     
   13.600000000000001        20.800000000000001        2.5057329469187870     
   13.600000000000001        21.600000000000001        2.5108754500045114     
   13.600000000000001        22.400000000000002        2.5170607799536397     
   13.600000000000001        23.200000000000003        2.5331126257870031     
   13.600000000000001        24.000000000000000        2.6664614579299339     
   13.600000000000001        24.800000000000001        2.8182561432663449     
   13.600000000000001        25.600000000000001        2.8979680644021304     
   13.600000000000001        26.400000000000002        2.9168851149599577     
   13.600000000000001        27.200000000000003        2.9206908692434879     
   13.600000000000001        28.000000000000000        2.9219956410820243     
   13.600000000000001        28.800000000000001        2.9221308471634937     
   13.600000000000001        29.600000000000001        2.9163621808062237     
   13.600000000000001        30.400000000000002        2.9153791119433685     
   13.600000000000001        31.200000000000003        2.9140460946670643     
   13.600000000000001        32.000000000000000        2.9093615003666615     
   13.600000000000001        32.800000000000004        2.9010916689331889     
   13.600000000000001        33.600000000000001        2.8712327943126876     
   13.600000000000001        34.399999999999999        2.7677650425663631     
   13.600000000000001        35.200000000000003        2.5866761707677632     
   13.600000000000001        36.000000000000000        2.5213569447068211     
   13.600000000000001        36.800000000000004        2.5057561894704521     
   13.600000000000001        37.600000000000001        2.5047841199724554     
   13.600000000000001        38.400000000000006        2.5057216698750877     
   13.600000000000001        39.200000000000003        2.5050584001512681     
   13.600000000000001        40.000000000000000        2.5076322292355013     
   13.600000000000001        40.800000000000004        2.5100283018328340     
   13.600000000000001        41.600000000000001        2.5663647812566657     
   13.600000000000001        42.400000000000006        2.9013679397298833     
   13.600000000000001        43.200000000000003        3.5028875480479669     
   13.600000000000001        44.000000000000000        3.5089404794720482     
   13.600000000000001        44.800000000000004        3.5076235632276211     
   13.600000000000001        45.600000000000001        3.5052220011366053     
   13.600000000000001        46.400000000000006        3.5053718304289947     
   13.600000000000001        47.200000000000003        3.5070439718690443     
   13.600000000000001        48.000000000000000        3.5079195625607782     
   13.600000000000001        48.800000000000004        3.5059241238591592     
   13.600000000000001        49.600000000000001        3.5064330731628996     
   13.600000000000001        50.400000000000006        3.5070323761886684     
   13.600000000000001        51.200000000000003        3.5080554498051209     
   13.600000000000001        52.000000000000000        3.5079529496243422     
   13.600000000000001        52.800000000000004        3.5124874157971280     
   13.600000000000001        53.600000000000001        3.5207015674649162     
   13.600000000000001        54.400000000000006        3.5056753307003228     
   13.600000000000001        55.200000000000003        3.5131729663310005     
   13.600000000000001        56.000000000000000        3.5141523412705840     
   13.600000000000001        56.800000000000004        3.5070838456912696     
   13.600000000000001        57.600000000000001        3.5043497783322342     
   13.600000000000001        58.400000000000006        3.5048985230600169     
   13.600000000000001        59.200000000000003        3.5043339001534646     
   13.600000000000001        60.000000000000000        3.5026838542394363     
   13.600000000000001        60.800000000000004        2.9108836464288808     
   13.600000000000001        61.600000000000001        2.5730275963135218     
   13.600000000000001        62.400000000000006        2.5198183074428475     
   13.600000000000001        63.200000000000003        2.4949487190874975     
   13.600000000000001        64.000000000000000        2.5143976056821700     
   13.600000000000001        64.799999999999997        2.5100492586144134     
   13.600000000000001        65.600000000000009        2.5091246126698836     
   13.600000000000001        66.400000000000006        2.5070217070951557     
   13.600000000000001        67.200000000000003        2.5033186506867411     
   13.600000000000001        68.000000000000000        2.5024392750149764     
   13.600000000000001        68.799999999999997        2.5042510427580447     
   13.600000000000001        69.600000000000009        2.5505317262192997     
   13.600000000000001        70.400000000000006        2.8799173376473144     
   13.600000000000001        71.200000000000003        3.5112062604654928     
   13.600000000000001        72.000000000000000        3.5008516501194729     
   13.600000000000001        72.799999999999997        3.5202867827738782     
   13.600000000000001        73.600000000000009        3.5096173848111047     
   13.600000000000001        74.400000000000006        3.5067656132976381     
   13.600000000000001        75.200000000000003        3.5019164711645581     
   13.600000000000001        76.000000000000000        3.5090323735249140     
   13.600000000000001        76.800000000000011        3.5046208853093428     
   13.600000000000001        77.600000000000009        3.5057173366600916     
   13.600000000000001        78.400000000000006        3.4964473171587995     
   13.600000000000001        79.200000000000003        3.5153418257397124     
   13.600000000000001        80.000000000000000        3.5075809239476619     
   13.600000000000001        80.800000000000011        3.5084818274685095     
   13.600000000000001        81.600000000000009        3.5040088699222580     
   13.600000000000001        82.400000000000006        3.5049939741866849     
   13.600000000000001        83.200000000000003        3.4983499622345517     
   13.600000000000001        84.000000000000000        3.5037447390324532     
   13.600000000000001        84.800000000000011        3.5098007643300413     
   13.600000000000001        85.600000000000009        3.5025625288880105     
   13.600000000000001        86.400000000000006        3.5058431165996735     
   13.600000000000001        87.200000000000003        3.5121063565468300     
   13.600000000000001        88.000000000000000        3.5044282739470600     
   13.600000000000001        88.800000000000011        3.5065844333182277     
   13.600000000000001        89.600000000000009        3.5060640402705943     
   13.600000000000001        90.400000000000006        3.5092093288935002     
   13.600000000000001        91.200000000000003        3.5169428736916926     
   13.600000000000001        92.000000000000000        3.5010876430648445     
   13.600000000000001        92.800000000000011        3.5071068476563165     
   13.600000000000001        93.600000000000009        3.5066310727462122     
   13.600000000000001        94.400000000000006        3.5040901001237685     
   13.600000000000001        95.200000000000003        3.4983491218577414     
   13.600000000000001        96.000000000000000        3.4975853363229361     
   13.600000000000001        96.800000000000011        3.4985635992182074     
   13.600000000000001        97.600000000000009        3.5029305628155911     
   13.600000000000001        98.400000000000006        3.5011305462967330     
   13.600000000000001        99.200000000000003        3.5017836465788035     
   13.600000000000001        100.00000000000000        3.5174179589276378     
   13.600000000000001        100.80000000000001        3.5041468767703590     
   13.600000000000001        101.60000000000001        3.5103830616992893     
   13.600000000000001        102.40000000000001        3.5031812573911791     

   14.400000000000000       0.80000000000000004        3.5026478967425785     
   14.400000000000000        1.6000000000000001        2.8351521189461137     
   14.400000000000000        2.4000000000000004        2.5037731935156198     
   14.400000000000000        3.2000000000000002        2.5080850951200744     
   14.400000000000000        4.0000000000000000        2.5204013661377553     
   14.400000000000000        4.8000000000000007        2.4979640822950735     
   14.400000000000000        5.6000000000000005        2.5154432192189349     
   14.400000000000000        6.4000000000000004        2.5080354940065401     
   14.400000000000000        7.2000000000000002        2.5052189133906011     
   14.400000000000000        8.0000000000000000        2.5204880692013574     
   14.400000000000000        8.8000000000000007        2.7814302150602086     
   14.400000000000000        9.6000000000000014        3.4924916392746530     
   14.400000000000000        10.400000000000000        3.5106003163770767     
   14.400000000000000        11.200000000000001        3.5199156549545303     
   14.400000000000000        12.000000000000000        3.5167996341780334     
   14.400000000000000        12.800000000000001        3.5145873596886030     
   14.400000000000000        13.600000000000001        3.5120823131210308     
   14.400000000000000        14.400000000000000        3.5051335863987476     
   14.400000000000000        15.200000000000001        2.8906597261033435     
   14.400000000000000        16.000000000000000        2.5614398597522992     
   14.400000000000000        16.800000000000001        2.5119301089076340     
   14.400000000000000        17.600000000000001        2.5061376094792664     
   14.400000000000000        18.400000000000002        2.5072726150020799     
   14.400000000000000        19.200000000000003        2.5053448071003843     
   14.400000000000000        20.000000000000000        2.5055211425397719     
   14.400000000000000        20.800000000000001        2.5086788925297245     
   14.400000000000000        21.600000000000001        2.5106879467073493     
   14.400000000000000        22.400000000000002        2.5427291252424169     
   14.400000000000000        23.200000000000003        2.7125543100221061     
   14.400000000000000        24.000000000000000        2.9770823985516399     
   14.400000000000000        24.800000000000001        3.4961940784470049     
   14.400000000000000        25.600000000000001        3.5131186866424429     
   14.400000000000000        26.400000000000002        3.4946375079827914     
   14.400000000000000        27.200000000000003        3.5177095228491893     
   14.400000000000000        28.000000000000000        3.4967242599579555     
   14.400000000000000        28.800000000000001        3.5023808117781288     
   14.400000000000000        29.600000000000001        3.5167991801362852     
   14.400000000000000        30.400000000000002        3.5060810992042915     
   14.400000000000000        31.200000000000003        3.5049011794936757     
   14.400000000000000        32.000000000000000        3.5004519788315145     
   14.400000000000000        32.800000000000004        3.5146520508324337     
   14.400000000000000        33.600000000000001        3.5093215727446219     
   14.400000000000000        34.399999999999999        3.5020567643641187     
   14.400000000000000        35.200000000000003        2.7677174848589137     
   14.400000000000000        36.000000000000000        2.5022691630172620     
   14.400000000000000        36.800000000000004        2.5107065688947752     
   14.400000000000000        37.600000000000001        2.5062167715595427     
   14.400000000000000        38.400000000000006        2.5069206852538275     
   14.400000000000000        39.200000000000003        2.5079492761246969     
   14.400000000000000        40.000000000000000        2.5099578304145398     
   14.400000000000000        40.800000000000004        2.5098927901728776     
   14.400000000000000        41.600000000000001        2.5619795983143017     
   14.400000000000000        42.400000000000006        2.8945339808154853     
   14.400000000000000        43.200000000000003        3.5016448784179444     
   14.400000000000000        44.000000000000000        3.5094124747521613     
   14.400000000000000        44.800000000000004        3.5072290210028791     
   14.400000000000000        45.600000000000001        3.5051006541135208     
   14.400000000000000        46.400000000000006        3.5053300040000592     
   14.400000000000000        47.200000000000003        3.5057922246515409     
   14.400000000000000        48.000000000000000        3.5047378451972744     
   14.400000000000000        48.800000000000004        3.5073718234483438     
   14.400000000000000        49.600000000000001        3.5067062176421815     
   14.400000000000000        50.400000000000006        3.5064102252321439     
   14.400000000000000        51.200000000000003        3.5062262958568797     
   14.400000000000000        52.000000000000000        3.5059146238668641     
   14.400000000000000        52.800000000000004        3.5107390428582979     
   14.400000000000000        53.600000000000001        3.4944523064101718     
   14.400000000000000        54.400000000000006        3.5066304410901474     
   14.400000000000000        55.200000000000003        3.5159459624119918     
   14.400000000000000        56.000000000000000        3.5042382956182920     
   14.400000000000000        56.800000000000004        3.5043474696056096     
   14.400000000000000        57.600000000000001        3.5061527672547039     
   14.400000000000000        58.400000000000006        3.5073710687951349     
   14.400000000000000        59.200000000000003        3.5063858568822646     
   14.400000000000000        60.000000000000000        3.5018510253932766     
   14.400000000000000        60.800000000000004        2.9137958564929782     
   14.400000000000000        61.600000000000001        2.5792647387879732     
   14.400000000000000        62.400000000000006        2.5030979109602320     
   14.400000000000000        63.200000000000003        2.5062248735913544     
   14.400000000000000        64.000000000000000        2.5217474763697707     
   14.400000000000000        64.799999999999997        2.5118410966744333     
   14.400000000000000        65.600000000000009        2.5097844690594666     
   14.400000000000000        66.400000000000006        2.5076631744874192     
   14.400000000000000        67.200000000000003        2.5052356131822622     
   14.400000000000000        68.000000000000000        2.5038208480307556     
   14.400000000000000        68.799999999999997        2.5077710191238967     
   14.400000000000000        69.600000000000009        2.5539670953509503     
   14.400000000000000        70.400000000000006        2.8834826743417201     
   14.400000000000000        71.200000000000003        3.5085513502424504     
   14.400000000000000        72.000000000000000        3.4997393182277197     
   14.400000000000000        72.799999999999997        3.5037467923889900     
   14.400000000000000        73.600000000000009        3.5121171489232581     
   14.400000000000000        74.400000000000006        3.5059228717588731     
   14.400000000000000        75.200000000000003        3.5030957566734187     
   14.400000000000000        76.000000000000000        3.5091221533436467     
   14.400000000000000        76.800000000000011        3.5050404146576501     
   14.400000000000000        77.600000000000009        3.5072472010304367     
   14.400000000000000        78.400000000000006        3.5149502268872621     
   14.400000000000000        79.200000000000003        3.5071205610098781     
   14.400000000000000        80.000000000000000        3.5051292687752129     
   14.400000000000000        80.800000000000011        3.5087344250647852     
   14.400000000000000        81.600000000000009        3.5096100280346314     
   14.400000000000000        82.400000000000006        3.4976056251471026     
   14.400000000000000        83.200000000000003        3.5181780895857084     
   14.400000000000000        84.000000000000000        3.5008160974391416     
   14.400000000000000        84.800000000000011        3.5146915832533989     
   14.400000000000000        85.600000000000009        3.5102153939030414     
   14.400000000000000        86.400000000000006        3.5164165673065462     
   14.400000000000000        87.200000000000003        3.4963638825686334     
   14.400000000000000        88.000000000000000        3.5160629659448106     
   14.400000000000000        88.800000000000011        3.5133298598412082     
   14.400000000000000        89.600000000000009        3.5124339331883765     
   14.400000000000000        90.400000000000006        3.5153014264669444     
   14.400000000000000        91.200000000000003        3.4970695170721373     
   14.400000000000000        92.000000000000000        3.5072945852599826     
   14.400000000000000        92.800000000000011        3.5077788538831078     
   14.400000000000000        93.600000000000009        3.5072434901367617     
   14.400000000000000        94.400000000000006        3.5069365919590179     
   14.400000000000000        95.200000000000003        3.5049033753872600     
   14.400000000000000        96.000000000000000        3.5013290649559488     
   14.400000000000000        96.800000000000011        3.5103185033308679     
   14.400000000000000        97.600000000000009        3.4989499751306030     
   14.400000000000000        98.400000000000006        3.5158390548253542     
   14.400000000000000        99.200000000000003        3.5002288173792482     
   14.400000000000000        100.00000000000000        3.5198996926841404     
   14.400000000000000        100.80000000000001        3.5059601758027799     
   14.400000000000000        101.60000000000001        3.5023582491230929     
   14.400000000000000        102.40000000000001        3.5032612921922310     

   15.200000000000001       0.80000000000000004        3.5113470459905987     
   15.200000000000001        1.6000000000000001        2.8584485644964239     
   15.200000000000001        2.4000000000000004        2.5239814386680020     
   15.200000000000001        3.2000000000000002        2.5170305887244271     
   15.200000000000001        4.0000000000000000        2.5120821320900766     
   15.200000000000001        4.8000000000000007        2.5182743839778357     
   15.200000000000001        5.6000000000000005        2.5067835496395743     
   15.200000000000001        6.4000000000000004        2.5044344663326483     
   15.200000000000001        7.2000000000000002        2.5133949870152001     
   15.200000000000001        8.0000000000000000        2.5052914535899009     
   15.200000000000001        8.8000000000000007        2.6354803322431088     
   15.200000000000001        9.6000000000000014        2.9494458535232537     
   15.200000000000001        10.400000000000000        3.4985905860477002     
   15.200000000000001        11.200000000000001        3.5025587447055422     
   15.200000000000001        12.000000000000000        3.4999914760883071     
   15.200000000000001        12.800000000000001        3.4992739878023524     
   15.200000000000001        13.600000000000001        3.5057064316366482     
   15.200000000000001        14.400000000000000        3.5011840111265080     
   15.200000000000001        15.200000000000001        2.8507555243200007     
   15.200000000000001        16.000000000000000        2.5269580130379614     
   15.200000000000001        16.800000000000001        2.5208533849623520     
   15.200000000000001        17.600000000000001        2.5050863681541493     
   15.200000000000001        18.400000000000002        2.5102042104281188     
   15.200000000000001        19.200000000000003        2.5126912451951040     
   15.200000000000001        20.000000000000000        2.5150310468554600     
   15.200000000000001        20.800000000000001        2.5202573054645652     
   15.200000000000001        21.600000000000001        2.5088602016770065     
   15.200000000000001        22.400000000000002        2.6871878817034784     
   15.200000000000001        23.200000000000003        2.9865618262928044     
   15.200000000000001        24.000000000000000        3.5028428966408764     
   15.200000000000001        24.800000000000001        3.5213430931819003     
   15.200000000000001        25.600000000000001        3.5043081972249754     
   15.200000000000001        26.400000000000002        3.5026848634712549     
   15.200000000000001        27.200000000000003        3.5036452368741879     
   15.200000000000001        28.000000000000000        3.5053667316411894     
   15.200000000000001        28.800000000000001        3.5046934629560504     
   15.200000000000001        29.600000000000001        3.5015757439337647     
   15.200000000000001        30.400000000000002        3.5043459857795591     
   15.200000000000001        31.200000000000003        3.5070996070491685     
   15.200000000000001        32.000000000000000        3.5090734643010806     
   15.200000000000001        32.800000000000004        3.5045618932534590     
   15.200000000000001        33.600000000000001        3.4985520302169548     
   15.200000000000001        34.399999999999999        3.5157810670830312     
   15.200000000000001        35.200000000000003        2.8655697337212183     
   15.200000000000001        36.000000000000000        2.5370100856301541     
   15.200000000000001        36.800000000000004        2.5222515036456192     
   15.200000000000001        37.600000000000001        2.5084051478857554     
   15.200000000000001        38.400000000000006        2.5056045373467843     
   15.200000000000001        39.200000000000003        2.5079780911592793     
   15.200000000000001        40.000000000000000        2.5120851651718294     
   15.200000000000001        40.800000000000004        2.5125059503051621     
   15.200000000000001        41.600000000000001        2.5464821484327418     
   15.200000000000001        42.400000000000006        2.8726827344436336     
   15.200000000000001        43.200000000000003        3.5149351780974789     
   15.200000000000001        44.000000000000000        3.5096022353058771     
   15.200000000000001        44.800000000000004        3.5086833653485474     
   15.200000000000001        45.600000000000001        3.5056191639414984     
   15.200000000000001        46.400000000000006        3.5041608464273097     
   15.200000000000001        47.200000000000003        3.5055818110890633     
   15.200000000000001        48.000000000000000        3.5047051426663391     
   15.200000000000001        48.800000000000004        3.5059638285517019     
   15.200000000000001        49.600000000000001        3.5058137992815155     
   15.200000000000001        50.400000000000006        3.5054006357246181     
   15.200000000000001        51.200000000000003        3.5054685572989333     
   15.200000000000001        52.000000000000000        3.5075057670128897     
   15.200000000000001        52.800000000000004        3.5182062808479735     
   15.200000000000001        53.600000000000001        3.5023352746678778     
   15.200000000000001        54.400000000000006        3.5095381496430669     
   15.200000000000001        55.200000000000003        3.5052885828171036     
   15.200000000000001        56.000000000000000        3.5073449354649551     
   15.200000000000001        56.800000000000004        3.5031576294433351     
   15.200000000000001        57.600000000000001        3.5060362522425583     
   15.200000000000001        58.400000000000006        3.5087043579926998     
   15.200000000000001        59.200000000000003        3.5068205958860950     
   15.200000000000001        60.000000000000000        3.5098793851118075     
   15.200000000000001        60.800000000000004        2.9148686963087309     
   15.200000000000001        61.600000000000001        2.5835811672485054     
   15.200000000000001        62.400000000000006        2.5090440947695334     
   15.200000000000001        63.200000000000003        2.5006441006821918     
   15.200000000000001        64.000000000000000        2.5030704309922704     
   15.200000000000001        64.799999999999997        2.5238237312900043     
   15.200000000000001        65.600000000000009        2.5174816919400564     
   15.200000000000001        66.400000000000006        2.5152652709488383     
   15.200000000000001        67.200000000000003        2.5137095950195971     
   15.200000000000001        68.000000000000000        2.5114282476412089     
   15.200000000000001        68.799999999999997        2.5130829158785573     
   15.200000000000001        69.600000000000009        2.5587905156947044     
   15.200000000000001        70.400000000000006        2.8873990850944415     
   15.200000000000001        71.200000000000003        3.5047867801488182     
   15.200000000000001        72.000000000000000        3.5019600994076714     
   15.200000000000001        72.799999999999997        3.5057916402003890     
   15.200000000000001        73.600000000000009        3.5124388749596238     
   15.200000000000001        74.400000000000006        3.5048247577027070     
   15.200000000000001        75.200000000000003        3.5040892531195293     
   15.200000000000001        76.000000000000000        3.5032960138371299     
   15.200000000000001        76.800000000000011        3.5045424993926528     
   15.200000000000001        77.600000000000009        3.5046633131342526     
   15.200000000000001        78.400000000000006        3.5131354748663970     
   15.200000000000001        79.200000000000003        3.5055676994794758     
   15.200000000000001        80.000000000000000        3.5031086109023359     
   15.200000000000001        80.800000000000011        3.5089914209316917     
   15.200000000000001        81.600000000000009        3.4972016183405650     
   15.200000000000001        82.400000000000006        3.5181102949739338     
   15.200000000000001        83.200000000000003        3.5095293320335132     
   15.200000000000001        84.000000000000000        3.5030558435351695     
   15.200000000000001        84.800000000000011        3.4969251314119840     
   15.200000000000001        85.600000000000009        3.5184800517735604     
   15.200000000000001        86.400000000000006        3.4957334174770991     
   15.200000000000001        87.200000000000003        3.5024850076341867     
   15.200000000000001        88.000000000000000        3.5064304906317347     
   15.200000000000001        88.800000000000011        3.4973343643759218     
   15.200000000000001        89.600000000000009        3.4979523535060162     
   15.200000000000001        90.400000000000006        3.4997853000011330     
   15.200000000000001        91.200000000000003        3.5038350033579375     
   15.200000000000001        92.000000000000000        3.5063805551245326     
   15.200000000000001        92.800000000000011        3.5069022706937480     
   15.200000000000001        93.600000000000009        3.5060592456058770     
   15.200000000000001        94.400000000000006        3.5063985097157082     
   15.200000000000001        95.200000000000003        3.5102357729261575     
   15.200000000000001        96.000000000000000        3.5006974320427586     
   15.200000000000001        96.800000000000011        3.5067901162508135     
   15.200000000000001        97.600000000000009        3.5198721849809274     
   15.200000000000001        98.400000000000006        3.5052228970888462     
   15.200000000000001        99.200000000000003        3.5019980402787647     
   15.200000000000001        100.00000000000000        3.5073821887389331     
   15.200000000000001        100.80000000000001        3.5188724377586396     
   15.200000000000001        101.60000000000001        3.5066461521616494     
   15.200000000000001        102.40000000000001        3.5036894773077636     

   16.000000000000000       0.80000000000000004        3.5045000316665380     
   16.000000000000000        1.6000000000000001        2.8699347728308999     
   16.000000000000000        2.4000000000000004        2.5384429163388895     
   16.000000000000000        3.2000000000000002        2.4957906067602718     
   16.000000000000000        4.0000000000000000        2.5124711586461879     
   16.000000000000000        4.8000000000000007        2.5074473653541154     
   16.000000000000000        5.6000000000000005        2.5048278683402199     
   16.000000000000000        6.4000000000000004        2.5039182713512385     
   16.000000000000000        7.2000000000000002        2.5066296507814210     
   16.000000000000000        8.0000000000000000        2.5027681488503237     
   16.000000000000000        8.8000000000000007        2.5083590227365513     
   16.000000000000000        9.6000000000000014        2.6810142535285704     
   16.000000000000000        10.400000000000000        2.9650996752801841     
   16.000000000000000        11.200000000000001        3.5042223008404965     
   16.000000000000000        12.000000000000000        3.5106148576874086     
   16.000000000000000        12.800000000000001        3.5135560037614204     
   16.000000000000000        13.600000000000001        3.4955797120393921     
   16.000000000000000        14.400000000000000        3.4984453674540990     
   16.000000000000000        15.200000000000001        2.7403261040796307     
   16.000000000000000        16.000000000000000        2.5070835891240373     
   16.000000000000000        16.800000000000001        2.5111251612738474     
   16.000000000000000        17.600000000000001        2.5180131217362556     
   16.000000000000000        18.400000000000002        2.5050116642530309     
   16.000000000000000        19.200000000000003        2.5106420119309831     
   16.000000000000000        20.000000000000000        2.5157643835683632     
   16.000000000000000        20.800000000000001        2.5050202127138084     
   16.000000000000000        21.600000000000001        2.5727295072791216     
   16.000000000000000        22.400000000000002        2.8556082998636807     
   16.000000000000000        23.200000000000003        3.5021433398070556     
   16.000000000000000        24.000000000000000        3.5145541937192362     
   16.000000000000000        24.800000000000001        3.5045034912528559     
   16.000000000000000        25.600000000000001        3.5085880973769030     
   16.000000000000000        26.400000000000002        3.5104844615331108     
   16.000000000000000        27.200000000000003        3.5077122092635666     
   16.000000000000000        28.000000000000000        3.5035700127991083     
   16.000000000000000        28.800000000000001        3.5148666242101192     
   16.000000000000000        29.600000000000001        3.5077053341137447     
   16.000000000000000        30.400000000000002        3.5062303746119925     
   16.000000000000000        31.200000000000003        3.5067601886928057     
   16.000000000000000        32.000000000000000        3.5098725630489533     
   16.000000000000000        32.800000000000004        3.5072349867444941     
   16.000000000000000        33.600000000000001        3.5062929294414342     
   16.000000000000000        34.399999999999999        3.4974695055064084     
   16.000000000000000        35.200000000000003        2.8722204164284491     
   16.000000000000000        36.000000000000000        2.5434617483636286     
   16.000000000000000        36.800000000000004        2.5052212099071043     
   16.000000000000000        37.600000000000001        2.5119251198258632     
   16.000000000000000        38.400000000000006        2.5052637962061346     
   16.000000000000000        39.200000000000003        2.5102597979477599     
   16.000000000000000        40.000000000000000        2.5181742080971299     
   16.000000000000000        40.800000000000004        2.5031077458656132     
   16.000000000000000        41.600000000000001        2.5180761151043849     
   16.000000000000000        42.400000000000006        2.7895497858850256     
   16.000000000000000        43.200000000000003        3.5094331737058759     
   16.000000000000000        44.000000000000000        3.5064605995366409     
   16.000000000000000        44.800000000000004        3.5118969422097064     
   16.000000000000000        45.600000000000001        3.5062884268709062     
   16.000000000000000        46.400000000000006        3.5039092528273064     
   16.000000000000000        47.200000000000003        3.5050619251472068     
   16.000000000000000        48.000000000000000        3.5062509237081776     
   16.000000000000000        48.800000000000004        3.5064207091367825     
   16.000000000000000        49.600000000000001        3.5055080608766676     
   16.000000000000000        50.400000000000006        3.5095655521231226     
   16.000000000000000        51.200000000000003        3.5080760470142631     
   16.000000000000000        52.000000000000000        3.5156179191456753     
   16.000000000000000        52.800000000000004        3.4986722708538625     
   16.000000000000000        53.600000000000001        3.5072816353504908     
   16.000000000000000        54.400000000000006        3.5064173763956608     
   16.000000000000000        55.200000000000003        3.5054067527452637     
   16.000000000000000        56.000000000000000        3.5071479551926590     
   16.000000000000000        56.800000000000004        3.4979314785518398     
   16.000000000000000        57.600000000000001        3.5001088615650100     
   16.000000000000000        58.400000000000006        3.5020617056526833     
   16.000000000000000        59.200000000000003        3.5057953760345284     
   16.000000000000000        60.000000000000000        3.5018162122546941     
   16.000000000000000        60.800000000000004        2.9107987509971283     
   16.000000000000000        61.600000000000001        2.5820166094215882     
   16.000000000000000        62.400000000000006        2.5101309695863216     
   16.000000000000000        63.200000000000003        2.5048513595958464     
   16.000000000000000        64.000000000000000        2.5038739750040611     
   16.000000000000000        64.799999999999997        2.5090790209678171     
   16.000000000000000        65.600000000000009        2.5075692645020933     
   16.000000000000000        66.400000000000006        2.5060357624246801     
   16.000000000000000        67.200000000000003        2.5037414642700382     
   16.000000000000000        68.000000000000000        2.5038034939301328     
   16.000000000000000        68.799999999999997        2.5064585296931536     
   16.000000000000000        69.600000000000009        2.5654366071392576     
   16.000000000000000        70.400000000000006        2.8923714228275204     
   16.000000000000000        71.200000000000003        3.5124767853815317     
   16.000000000000000        72.000000000000000        3.5063556011944832     
   16.000000000000000        72.799999999999997        3.5058389193342046     
   16.000000000000000        73.600000000000009        3.5138629299194428     
   16.000000000000000        74.400000000000006        3.5065292100900920     
   16.000000000000000        75.200000000000003        3.5053424700968150     
   16.000000000000000        76.000000000000000        3.5028173042380240     
   16.000000000000000        76.800000000000011        3.5038128370434594     
   16.000000000000000        77.600000000000009        3.5035074372524959     
   16.000000000000000        78.400000000000006        3.5125807359013934     
   16.000000000000000        79.200000000000003        3.5065231086732007     
   16.000000000000000        80.000000000000000        3.5057743646185742     
   16.000000000000000        80.800000000000011        3.5084178250761719     
   16.000000000000000        81.600000000000009        3.5058189517234211     
   16.000000000000000        82.400000000000006        3.5063705708013022     
   16.000000000000000        83.200000000000003        3.5067548463664804     
   16.000000000000000        84.000000000000000        3.5069240117536489     
   16.000000000000000        84.800000000000011        3.5072806160236936     
   16.000000000000000        85.600000000000009        3.5034038870799038     
   16.000000000000000        86.400000000000006        3.5034399162849632     
   16.000000000000000        87.200000000000003        3.5052815200717640     
   16.000000000000000        88.000000000000000        3.5093864210670258     
   16.000000000000000        88.800000000000011        3.5043472679332641     
   16.000000000000000        89.600000000000009        3.5044339533064437     
   16.000000000000000        90.400000000000006        3.5043843626657942     
   16.000000000000000        91.200000000000003        3.5065304337443859     
   16.000000000000000        92.000000000000000        3.5082070468800262     
   16.000000000000000        92.800000000000011        3.5095506438397508     
   16.000000000000000        93.600000000000009        3.5118792608947409     
   16.000000000000000        94.400000000000006        3.5194580721797206     
   16.000000000000000        95.200000000000003        3.5039643296354090     
   16.000000000000000        96.000000000000000        3.5012203203848027     
   16.000000000000000        96.800000000000011        3.5143902869079851     
   16.000000000000000        97.600000000000009        3.5038151024626631     
   16.000000000000000        98.400000000000006        3.5030883669756552     
   16.000000000000000        99.200000000000003        3.5042132036564988     
   16.000000000000000        100.00000000000000        3.5135820552872010     
   16.000000000000000        100.80000000000001        3.5075515343492549     
   16.000000000000000        101.60000000000001        3.5015269698731761     
   16.000000000000000        102.40000000000001        3.5063491598603052     

   16.800000000000001       0.80000000000000004        3.5085573132679095     
   16.800000000000001        1.6000000000000001        2.8779854912994258     
   16.800000000000001        2.4000000000000004        2.5466310053520660     
   16.800000000000001        3.2000000000000002        2.5121043061576662     
   16.800000000000001        4.0000000000000000        2.5168917261255839     
   16.800000000000001        4.8000000000000007        2.5076279379797977     
   16.800000000000001        5.6000000000000005        2.5043603735317279     
   16.800000000000001        6.4000000000000004        2.5043220209272334     
   16.800000000000001        7.2000000000000002        2.5059009712611120     
   16.800000000000001        8.0000000000000000        2.5104299355987925     
   16.800000000000001        8.8000000000000007        2.5168016505660056     
   16.800000000000001        9.6000000000000014        2.5176137862375585     
   16.800000000000001        10.400000000000000        2.6647727896750930     
   16.800000000000001        11.200000000000001        2.8341275866331741     
   16.800000000000001        12.000000000000000        2.9177683158382393     
   16.800000000000001        12.800000000000001        2.9203432010263066     
   16.800000000000001        13.600000000000001        2.8814808471588438     
   16.800000000000001        14.400000000000000        2.7539126044269828     
   16.800000000000001        15.200000000000001        2.5658648196405891     
   16.800000000000001        16.000000000000000        2.5091834876117014     
   16.800000000000001        16.800000000000001        2.5202180703776982     
   16.800000000000001        17.600000000000001        2.5054822511046138     
   16.800000000000001        18.400000000000002        2.5140778788278424     
   16.800000000000001        19.200000000000003        2.5037661129934623     
   16.800000000000001        20.000000000000000        2.5090495670777786     
   16.800000000000001        20.800000000000001        2.5073616860232240     
   16.800000000000001        21.600000000000001        2.6221193187665222     
   16.800000000000001        22.400000000000002        2.9474918241978143     
   16.800000000000001        23.200000000000003        3.5015891742396290     
   16.800000000000001        24.000000000000000        3.5025471219130324     
   16.800000000000001        24.800000000000001        3.5184879971066363     
   16.800000000000001        25.600000000000001        3.5113156837312252     
   16.800000000000001        26.400000000000002        3.5109336090110674     
   16.800000000000001        27.200000000000003        3.5083401560119900     
   16.800000000000001        28.000000000000000        3.5051586353814135     
   16.800000000000001        28.800000000000001        3.5166206811342842     
   16.800000000000001        29.600000000000001        3.5081622272769026     
   16.800000000000001        30.400000000000002        3.5059506126409006     
   16.800000000000001        31.200000000000003        3.5060377586676594     
   16.800000000000001        32.000000000000000        3.5092174440380184     
   16.800000000000001        32.800000000000004        3.5074077616750010     
   16.800000000000001        33.600000000000001        3.5171934727028873     
   16.800000000000001        34.399999999999999        3.5093665786546331     
   16.800000000000001        35.200000000000003        2.7975472412916020     
   16.800000000000001        36.000000000000000        2.5195431896786977     
   16.800000000000001        36.800000000000004        2.5062700830247868     
   16.800000000000001        37.600000000000001        2.5163880525430109     
   16.800000000000001        38.400000000000006        2.5118553179664356     
   16.800000000000001        39.200000000000003        2.5178551543652108     
   16.800000000000001        40.000000000000000        2.4962894542087666     
   16.800000000000001        40.800000000000004        2.5061348070887983     
   16.800000000000001        41.600000000000001        2.5082058503621170     
   16.800000000000001        42.400000000000006        2.6398322583375258     
   16.800000000000001        43.200000000000003        2.9441916898619787     
   16.800000000000001        44.000000000000000        3.5057402124031163     
   16.800000000000001        44.800000000000004        3.5034365719608225     
   16.800000000000001        45.600000000000001        3.5089256722045121     
   16.800000000000001        46.400000000000006        3.5055766010004934     
   16.800000000000001        47.200000000000003        3.5062962835496325     
   16.800000000000001        48.000000000000000        3.5070816201697275     
   16.800000000000001        48.800000000000004        3.5090652877355564     
   16.800000000000001        49.600000000000001        3.5039496528321696     
   16.800000000000001        50.400000000000006        3.5120211615723589     
   16.800000000000001        51.200000000000003        3.5173469809213316     
   16.800000000000001        52.000000000000000        3.5018890951502661     
   16.800000000000001        52.800000000000004        3.5061610628752251     
   16.800000000000001        53.600000000000001        3.5112627459469699     
   16.800000000000001        54.400000000000006        3.5090192203242068     
   16.800000000000001        55.200000000000003        3.5099848463801018     
   16.800000000000001        56.000000000000000        3.5098194335356068     
   16.800000000000001        56.800000000000004        3.5142775869827338     
   16.800000000000001        57.600000000000001        3.5164820556182890     
   16.800000000000001        58.400000000000006        3.5003243384535514     
   16.800000000000001        59.200000000000003        3.5023316625912102     
   16.800000000000001        60.000000000000000        3.5158878757585312     
   16.800000000000001        60.800000000000004        2.8902847785524268     
   16.800000000000001        61.600000000000001        2.5652291084978325     
   16.800000000000001        62.400000000000006        2.5010007670330889     
   16.800000000000001        63.200000000000003        2.5057095847460129     
   16.800000000000001        64.000000000000000        2.5078665086602037     
   16.800000000000001        64.799999999999997        2.5081254628297929     
   16.800000000000001        65.600000000000009        2.5070772992840591     
   16.800000000000001        66.400000000000006        2.5063946925394718     
   16.800000000000001        67.200000000000003        2.5055194629585427     
   16.800000000000001        68.000000000000000        2.5029614054084175     
   16.800000000000001        68.799999999999997        2.5004672827466545     
   16.800000000000001        69.600000000000009        2.5704434616690905     
   16.800000000000001        70.400000000000006        2.8976388867345362     
   16.800000000000001        71.200000000000003        3.4983881690588694     
   16.800000000000001        72.000000000000000        3.5060383735145395     
   16.800000000000001        72.799999999999997        3.5019303848093588     
   16.800000000000001        73.600000000000009        3.5149607895749568     
   16.800000000000001        74.400000000000006        3.5061901471555217     
   16.800000000000001        75.200000000000003        3.5054369101173553     
   16.800000000000001        76.000000000000000        3.5077614212849597     
   16.800000000000001        76.800000000000011        3.5057415335490130     
   16.800000000000001        77.600000000000009        3.5060656139576136     
   16.800000000000001        78.400000000000006        3.5109526603787375     
   16.800000000000001        79.200000000000003        3.5065801189247714     
   16.800000000000001        80.000000000000000        3.5041997024975515     
   16.800000000000001        80.800000000000011        3.5055057129840317     
   16.800000000000001        81.600000000000009        3.5056884859360773     
   16.800000000000001        82.400000000000006        3.5088841732883926     
   16.800000000000001        83.200000000000003        3.5111413269842968     
   16.800000000000001        84.000000000000000        3.5161666218293299     
   16.800000000000001        84.800000000000011        3.4981464333898096     
   16.800000000000001        85.600000000000009        3.5028445609768903     
   16.800000000000001        86.400000000000006        3.5032113566270091     
   16.800000000000001        87.200000000000003        3.5038401417849672     
   16.800000000000001        88.000000000000000        3.5080116061840618     
   16.800000000000001        88.800000000000011        3.5044989853052062     
   16.800000000000001        89.600000000000009        3.5051743073182138     
   16.800000000000001        90.400000000000006        3.5054790155286422     
   16.800000000000001        91.200000000000003        3.5072217829855381     
   16.800000000000001        92.000000000000000        3.5149542846211301     
   16.800000000000001        92.800000000000011        3.5010845077057513     
   16.800000000000001        93.600000000000009        3.5139868437363786     
   16.800000000000001        94.400000000000006        3.4958427151934131     
   16.800000000000001        95.200000000000003        3.5031593924121451     
   16.800000000000001        96.000000000000000        3.5007328229698600     
   16.800000000000001        96.800000000000011        3.5160099674754401     
   16.800000000000001        97.600000000000009        3.5075155071552166     
   16.800000000000001        98.400000000000006        3.5068899930397244     
   16.800000000000001        99.200000000000003        3.5153368984594420     
   16.800000000000001        100.00000000000000        3.5033560999749751     
   16.800000000000001        100.80000000000001        3.5079540185612026     
   16.800000000000001        101.60000000000001        3.5102333305890454     
   16.800000000000001        102.40000000000001        3.5049092887948743     

   17.600000000000001       0.80000000000000004        3.5101512301778124     
   17.600000000000001        1.6000000000000001        2.8840063433575112     
   17.600000000000001        2.4000000000000004        2.5520170403384403     
   17.600000000000001        3.2000000000000002        2.5169270986632082     
   17.600000000000001        4.0000000000000000        2.5114111544339681     
   17.600000000000001        4.8000000000000007        2.5037813008635745     
   17.600000000000001        5.6000000000000005        2.4985021579030007     
   17.600000000000001        6.4000000000000004        2.4963652327293868     
   17.600000000000001        7.2000000000000002        2.5010967936118407     
   17.600000000000001        8.0000000000000000        2.5069160627924454     
   17.600000000000001        8.8000000000000007        2.5096381625560520     
   17.600000000000001        9.6000000000000014        2.5174053938653325     
   17.600000000000001        10.400000000000000        2.5115584861433193     
   17.600000000000001        11.200000000000001        2.5590850625122945     
   17.600000000000001        12.000000000000000        2.5971255770635358     
   17.600000000000001        12.800000000000001        2.5968592899712397     
   17.600000000000001        13.600000000000001        2.5612549031589955     
   17.600000000000001        14.400000000000000        2.5072478095425890     
   17.600000000000001        15.200000000000001        2.5169888262750306     
   17.600000000000001        16.000000000000000        2.5010297145883240     
   17.600000000000001        16.800000000000001        2.5121995402136537     
   17.600000000000001        17.600000000000001        2.5028638635858704     
   17.600000000000001        18.400000000000002        2.5079600906969883     
   17.600000000000001        19.200000000000003        2.5092776056107389     
   17.600000000000001        20.000000000000000        2.5130480660363470     
   17.600000000000001        20.800000000000001        2.5035788634413443     
   17.600000000000001        21.600000000000001        2.6307049690621116     
   17.600000000000001        22.400000000000002        2.9553731806685746     
   17.600000000000001        23.200000000000003        3.5075691379674101     
   17.600000000000001        24.000000000000000        3.5084405413494406     
   17.600000000000001        24.800000000000001        3.5019824920002702     
   17.600000000000001        25.600000000000001        3.5176283112283633     
   17.600000000000001        26.400000000000002        3.5098265975308043     
   17.600000000000001        27.200000000000003        3.5075415343752123     
   17.600000000000001        28.000000000000000        3.5076718252052070     
   17.600000000000001        28.800000000000001        3.5016282616758856     
   17.600000000000001        29.600000000000001        3.5154608785383670     
   17.600000000000001        30.400000000000002        3.5097305250467943     
   17.600000000000001        31.200000000000003        3.5103205128683821     
   17.600000000000001        32.000000000000000        3.5124734574028120     
   17.600000000000001        32.800000000000004        3.5114389639265822     
   17.600000000000001        33.600000000000001        3.5038428052052972     
   17.600000000000001        34.399999999999999        2.9520090229438183     
   17.600000000000001        35.200000000000003        2.6452058437569117     
   17.600000000000001        36.000000000000000        2.5181405470027287     
   17.600000000000001        36.800000000000004        2.5054778004719829     
   17.600000000000001        37.600000000000001        2.4962173618450358     
   17.600000000000001        38.400000000000006        2.5227748754263861     
   17.600000000000001        39.200000000000003        2.4962120433206372     
   17.600000000000001        40.000000000000000        2.5024076102671144     
   17.600000000000001        40.800000000000004        2.5094983996659459     
   17.600000000000001        41.600000000000001        2.4978249259854537     
   17.600000000000001        42.400000000000006        2.5102118323617546     
   17.600000000000001        43.200000000000003        2.6765195709159251     
   17.600000000000001        44.000000000000000        2.9639973559169359     
   17.600000000000001        44.800000000000004        3.5057316566880323     
   17.600000000000001        45.600000000000001        3.5125039562368476     
   17.600000000000001        46.400000000000006        3.5088047787554699     
   17.600000000000001        47.200000000000003        3.5081290234716276     
   17.600000000000001        48.000000000000000        3.5061737471031011     
   17.600000000000001        48.800000000000004        3.5089556574383076     
   17.600000000000001        49.600000000000001        3.5141169411934876     
   17.600000000000001        50.400000000000006        3.4966527799662184     
   17.600000000000001        51.200000000000003        3.5041423201027042     
   17.600000000000001        52.000000000000000        3.5079234900157132     
   17.600000000000001        52.800000000000004        3.5076718976681587     
   17.600000000000001        53.600000000000001        3.5108433398863221     
   17.600000000000001        54.400000000000006        3.5105282479777458     
   17.600000000000001        55.200000000000003        3.5101131265797187     
   17.600000000000001        56.000000000000000        3.5127504719804081     
   17.600000000000001        56.800000000000004        3.5084582244640292     
   17.600000000000001        57.600000000000001        3.5149229352929749     
   17.600000000000001        58.400000000000006        3.4949877691474089     
   17.600000000000001        59.200000000000003        3.5152553643898306     
   17.600000000000001        60.000000000000000        3.4988380169276123     
   17.600000000000001        60.800000000000004        2.8062093506097985     
   17.600000000000001        61.600000000000001        2.5333756608227080     
   17.600000000000001        62.400000000000006        2.5103455091171125     
   17.600000000000001        63.200000000000003        2.5058179597400403     
   17.600000000000001        64.000000000000000        2.5066989014908279     
   17.600000000000001        64.799999999999997        2.5072673561826511     
   17.600000000000001        65.600000000000009        2.5072186396823266     
   17.600000000000001        66.400000000000006        2.5068431564229852     
   17.600000000000001        67.200000000000003        2.5065299094588962     
   17.600000000000001        68.000000000000000        2.5029014393629030     
   17.600000000000001        68.799999999999997        2.5005301763823966     
   17.600000000000001        69.600000000000009        2.5690045007462787     
   17.600000000000001        70.400000000000006        2.8958328212369095     
   17.600000000000001        71.200000000000003        3.5002850044824707     
   17.600000000000001        72.000000000000000        3.5021774262835521     
   17.600000000000001        72.799999999999997        3.5156585619012399     
   17.600000000000001        73.600000000000009        3.5074137045744358     
   17.600000000000001        74.400000000000006        3.5068728379238352     
   17.600000000000001        75.200000000000003        3.5051097477027189     
   17.600000000000001        76.000000000000000        3.5078951301756693     
   17.600000000000001        76.800000000000011        3.5103861151868947     
   17.600000000000001        77.600000000000009        3.5076554564853710     
   17.600000000000001        78.400000000000006        3.5074260694540462     
   17.600000000000001        79.200000000000003        3.5065770000817396     
   17.600000000000001        80.000000000000000        3.5046715618655058     
   17.600000000000001        80.800000000000011        3.5042744306203883     
   17.600000000000001        81.600000000000009        3.5083410436795077     
   17.600000000000001        82.400000000000006        3.5130474612860767     
   17.600000000000001        83.200000000000003        3.4940175903914841     
   17.600000000000001        84.000000000000000        3.5007834521408010     
   17.600000000000001        84.800000000000011        3.5031432366782189     
   17.600000000000001        85.600000000000009        3.5048435325995055     
   17.600000000000001        86.400000000000006        3.5045170417196512     
   17.600000000000001        87.200000000000003        3.5052970218602431     
   17.600000000000001        88.000000000000000        3.5086482710145357     
   17.600000000000001        88.800000000000011        3.5054808003391495     
   17.600000000000001        89.600000000000009        3.5087376990594983     
   17.600000000000001        90.400000000000006        3.5108396133793822     
   17.600000000000001        91.200000000000003        3.5145967993639724     
   17.600000000000001        92.000000000000000        3.5053024756867406     
   17.600000000000001        92.800000000000011        3.5038131858354329     
   17.600000000000001        93.600000000000009        3.5194830209065353     
   17.600000000000001        94.400000000000006        3.5004316163727940     
   17.600000000000001        95.200000000000003        3.5043383113347319     
   17.600000000000001        96.000000000000000        3.5015458191858491     
   17.600000000000001        96.800000000000011        3.4970799149568879     
   17.600000000000001        97.600000000000009        3.5171296630192770     
   17.600000000000001        98.400000000000006        3.5168433359362674     
   17.600000000000001        99.200000000000003        3.5021263991806175     
   17.600000000000001        100.00000000000000        3.5024147535301791     
   17.600000000000001        100.80000000000001        3.5041058380914025     
   17.600000000000001        101.60000000000001        3.5048160697610355     
   17.600000000000001        102.40000000000001        3.5100858206840777     

   18.400000000000002       0.80000000000000004        3.5067692715568772     
   18.400000000000002        1.6000000000000001        2.8921566460107511     
   18.400000000000002        2.4000000000000004        2.5607008020995030     
   18.400000000000002        3.2000000000000002        2.5075100084223725     
   18.400000000000002        4.0000000000000000        2.5001194879166539     
   18.400000000000002        4.8000000000000007        2.4946585982354561     
   18.400000000000002        5.6000000000000005        2.5195091176552187     
   18.400000000000002        6.4000000000000004        2.5155396705987170     
   18.400000000000002        7.2000000000000002        2.5206461418497326     
   18.400000000000002        8.0000000000000000        2.5038572628083826     
   18.400000000000002        8.8000000000000007        2.5074002620717755     
   18.400000000000002        9.6000000000000014        2.5091005589154149     
   18.400000000000002        10.400000000000000        2.5052035646641491     
   18.400000000000002        11.200000000000001        2.5142270715738610     
   18.400000000000002        12.000000000000000        2.5006823052998457     
   18.400000000000002        12.800000000000001        2.5202287610420551     
   18.400000000000002        13.600000000000001        2.5127497926515918     
   18.400000000000002        14.400000000000000        2.5135604093924075     
   18.400000000000002        15.200000000000001        2.5124929015639719     
   18.400000000000002        16.000000000000000        2.5232025457988492     
   18.400000000000002        16.800000000000001        2.5087100079278568     
   18.400000000000002        17.600000000000001        2.5079387961164756     
   18.400000000000002        18.400000000000002        2.5071622195574288     
   18.400000000000002        19.200000000000003        2.5054177403616822     
   18.400000000000002        20.000000000000000        2.5032735035837224     
   18.400000000000002        20.800000000000001        2.5188081917372251     
   18.400000000000002        21.600000000000001        2.5968163565672726     
   18.400000000000002        22.400000000000002        2.8668547112765239     
   18.400000000000002        23.200000000000003        3.5047919897195006     
   18.400000000000002        24.000000000000000        3.5123733125049958     
   18.400000000000002        24.800000000000001        3.4991584757717522     
   18.400000000000002        25.600000000000001        3.4998278816625357     
   18.400000000000002        26.400000000000002        3.5089064563247176     
   18.400000000000002        27.200000000000003        3.5124084602344983     
   18.400000000000002        28.000000000000000        3.4990482817111896     
   18.400000000000002        28.800000000000001        3.4973612933680815     
   18.400000000000002        29.600000000000001        3.5103607864323649     
   18.400000000000002        30.400000000000002        3.5113347241809985     
   18.400000000000002        31.200000000000003        3.4998677696431382     
   18.400000000000002        32.000000000000000        3.5108224248099522     
   18.400000000000002        32.800000000000004        3.4973897567371566     
   18.400000000000002        33.600000000000001        2.9596185592793511     
   18.400000000000002        34.399999999999999        2.6843244572090867     
   18.400000000000002        35.200000000000003        2.5134114430141548     
   18.400000000000002        36.000000000000000        2.5141019517150700     
   18.400000000000002        36.800000000000004        2.5064829002808637     
   18.400000000000002        37.600000000000001        2.5049939364421698     
   18.400000000000002        38.400000000000006        2.5029017576722534     
   18.400000000000002        39.200000000000003        2.5043795945189231     
   18.400000000000002        40.000000000000000        2.5028913852977039     
   18.400000000000002        40.800000000000004        2.5026526308557888     
   18.400000000000002        41.600000000000001        2.4986659540157028     
   18.400000000000002        42.400000000000006        2.5190232338516236     
   18.400000000000002        43.200000000000003        2.5139381097372713     
   18.400000000000002        44.000000000000000        2.6800897790917397     
   18.400000000000002        44.800000000000004        2.9473186351615821     
   18.400000000000002        45.600000000000001        3.4964627817412040     
   18.400000000000002        46.400000000000006        3.5052888775197339     
   18.400000000000002        47.200000000000003        3.5041436419727199     
   18.400000000000002        48.000000000000000        3.5163700109028500     
   18.400000000000002        48.800000000000004        3.5035175754359389     
   18.400000000000002        49.600000000000001        3.5133892471122348     
   18.400000000000002        50.400000000000006        3.4971298670734798     
   18.400000000000002        51.200000000000003        3.4983833315264574     
   18.400000000000002        52.000000000000000        3.5013851326929095     
   18.400000000000002        52.800000000000004        3.5156581315960356     
   18.400000000000002        53.600000000000001        3.5076009976450995     
   18.400000000000002        54.400000000000006        3.5039401547389701     
   18.400000000000002        55.200000000000003        3.5114917474983036     
   18.400000000000002        56.000000000000000        3.5119707924549415     
   18.400000000000002        56.800000000000004        3.4960051936524663     
   18.400000000000002        57.600000000000001        3.4971617210602624     
   18.400000000000002        58.400000000000006        3.5102649207025207     
   18.400000000000002        59.200000000000003        3.5071013531066741     
   18.400000000000002        60.000000000000000        2.9406275337994550     
   18.400000000000002        60.800000000000004        2.6493574670555859     
   18.400000000000002        61.600000000000001        2.5151553508714071     
   18.400000000000002        62.400000000000006        2.5075409166657256     
   18.400000000000002        63.200000000000003        2.5107244264777564     
   18.400000000000002        64.000000000000000        2.5110514471947787     
   18.400000000000002        64.799999999999997        2.5057140085371490     
   18.400000000000002        65.600000000000009        2.5071674987851744     
   18.400000000000002        66.400000000000006        2.5085772678566425     
   18.400000000000002        67.200000000000003        2.5076476634419733     
   18.400000000000002        68.000000000000000        2.5033752222099843     
   18.400000000000002        68.799999999999997        2.5183215470327118     
   18.400000000000002        69.600000000000009        2.5559730989292371     
   18.400000000000002        70.400000000000006        2.8771690130346581     
   18.400000000000002        71.200000000000003        3.5096438182267211     
   18.400000000000002        72.000000000000000        3.5060681323703715     
   18.400000000000002        72.799999999999997        3.5187225079990689     
   18.400000000000002        73.600000000000009        3.5074084570659689     
   18.400000000000002        74.400000000000006        3.5042301284988175     
   18.400000000000002        75.200000000000003        3.5028028247279206     
   18.400000000000002        76.000000000000000        3.5039947964444371     
   18.400000000000002        76.800000000000011        3.5048846979000476     
   18.400000000000002        77.600000000000009        3.5113448036354376     
   18.400000000000002        78.400000000000006        3.5048186913715047     
   18.400000000000002        79.200000000000003        3.5005778186087011     
   18.400000000000002        80.000000000000000        3.4980544436401062     
   18.400000000000002        80.800000000000011        3.4981695237541981     
   18.400000000000002        81.600000000000009        3.5128796070335460     
   18.400000000000002        82.400000000000006        3.5168023773229176     
   18.400000000000002        83.200000000000003        3.4987768897342941     
   18.400000000000002        84.000000000000000        3.5063275359452377     
   18.400000000000002        84.800000000000011        3.5080489662403247     
   18.400000000000002        85.600000000000009        3.5095643173108857     
   18.400000000000002        86.400000000000006        3.5060219087598061     
   18.400000000000002        87.200000000000003        3.5066675212078859     
   18.400000000000002        88.000000000000000        3.5079047477100911     
   18.400000000000002        88.800000000000011        3.5162352256694760     
   18.400000000000002        89.600000000000009        3.5003480111640783     
   18.400000000000002        90.400000000000006        3.5041816892887048     
   18.400000000000002        91.200000000000003        3.5124772294872488     
   18.400000000000002        92.000000000000000        3.5046247533736250     
   18.400000000000002        92.800000000000011        3.5012432566357483     
   18.400000000000002        93.600000000000009        3.4974517010460504     
   18.400000000000002        94.400000000000006        3.4993849769661267     
   18.400000000000002        95.200000000000003        3.5110482850941378     
   18.400000000000002        96.000000000000000        3.5061516718015993     
   18.400000000000002        96.800000000000011        3.5042108028101926     
   18.400000000000002        97.600000000000009        3.5008746521449123     
   18.400000000000002        98.400000000000006        3.5033096955608909     
   18.400000000000002        99.200000000000003        3.5141268343649639     
   18.400000000000002        100.00000000000000        3.5102473737570410     
   18.400000000000002        100.80000000000001        3.5121786343819537     
   18.400000000000002        101.60000000000001        3.5038186856708302     
   18.400000000000002        102.40000000000001        3.5048605129850849     

   19.200000000000003       0.80000000000000004        3.5110797500257713     
   19.200000000000003        1.6000000000000001        2.8979224330239468     
   19.200000000000003        2.4000000000000004        2.5665661177046215     
   19.200000000000003        3.2000000000000002        2.5056401194832869     
   19.200000000000003        4.0000000000000000        2.5205926373152061     
   19.200000000000003        4.8000000000000007        2.5126625523607347     
   19.200000000000003        5.6000000000000005        2.5086548594134843     
   19.200000000000003        6.4000000000000004        2.5063506478889628     
   19.200000000000003        7.2000000000000002        2.5155847597656997     
   19.200000000000003        8.0000000000000000        2.4991853247669100     
   19.200000000000003        8.8000000000000007        2.5013277636481592     
   19.200000000000003        9.6000000000000014        2.5037809995015485     
   19.200000000000003        10.400000000000000        2.5099216693949278     
   19.200000000000003        11.200000000000001        2.5059734823581632     
   19.200000000000003        12.000000000000000        2.5033512607607920     
   19.200000000000003        12.800000000000001        2.5010343451947250     
   19.200000000000003        13.600000000000001        2.5065705922345143     
   19.200000000000003        14.400000000000000        2.5176219602221130     
   19.200000000000003        15.200000000000001        2.5016057977398618     
   19.200000000000003        16.000000000000000        2.5065102247590021     
   19.200000000000003        16.800000000000001        2.5025350964701083     
   19.200000000000003        17.600000000000001        2.5160461230839672     
   19.200000000000003        18.400000000000002        2.5110300951649096     
   19.200000000000003        19.200000000000003        2.5078478408958471     
   19.200000000000003        20.000000000000000        2.5022568847164544     
   19.200000000000003        20.800000000000001        2.5066944820549417     
   19.200000000000003        21.600000000000001        2.5395692266355079     
   19.200000000000003        22.400000000000002        2.6902817187083019     
   19.200000000000003        23.200000000000003        2.8729795603023467     
   19.200000000000003        24.000000000000000        2.9718889761094291     
   19.200000000000003        24.800000000000001        2.9913615310242365     
   19.200000000000003        25.600000000000001        2.9910005265404531     
   19.200000000000003        26.400000000000002        2.9818793266319399     
   19.200000000000003        27.200000000000003        2.9773297251088917     
   19.200000000000003        28.000000000000000        2.9730120983721537     
   19.200000000000003        28.800000000000001        2.9663450080681968     
   19.200000000000003        29.600000000000001        2.9565433118788302     
   19.200000000000003        30.400000000000002        2.9470041764673183     
   19.200000000000003        31.200000000000003        2.9366921905149552     
   19.200000000000003        32.000000000000000        2.9089857122778220     
   19.200000000000003        32.800000000000004        2.8189759850908320     
   19.200000000000003        33.600000000000001        2.6557590373063902     
   19.200000000000003        34.399999999999999        2.5156428068673256     
   19.200000000000003        35.200000000000003        2.5169713923722976     
   19.200000000000003        36.000000000000000        2.5053864209903569     
   19.200000000000003        36.800000000000004        2.5075728140895812     
   19.200000000000003        37.600000000000001        2.5063915790334743     
   19.200000000000003        38.400000000000006        2.5075317968652198     
   19.200000000000003        39.200000000000003        2.5049232931066263     
   19.200000000000003        40.000000000000000        2.4961549305426081     
   19.200000000000003        40.800000000000004        2.5194690686173042     
   19.200000000000003        41.600000000000001        2.5121713964376058     
   19.200000000000003        42.400000000000006        2.5182789966138368     
   19.200000000000003        43.200000000000003        2.4961287404682415     
   19.200000000000003        44.000000000000000        2.5089126075148234     
   19.200000000000003        44.800000000000004        2.6358757460626889     
   19.200000000000003        45.600000000000001        2.7912912103985130     
   19.200000000000003        46.400000000000006        2.8757803187186197     
   19.200000000000003        47.200000000000003        2.8943059972210876     
   19.200000000000003        48.000000000000000        2.9005769243159527     
   19.200000000000003        48.800000000000004        2.9027015174037736     
   19.200000000000003        49.600000000000001        2.9054631328837326     
   19.200000000000003        50.400000000000006        2.9090465590612045     
   19.200000000000003        51.200000000000003        2.9123686025721724     
   19.200000000000003        52.000000000000000        2.9131905827411280     
   19.200000000000003        52.800000000000004        2.9123119073153356     
   19.200000000000003        53.600000000000001        2.9135676298538939     
   19.200000000000003        54.400000000000006        2.9172879619821792     
   19.200000000000003        55.200000000000003        2.9188511530187267     
   19.200000000000003        56.000000000000000        2.9213524452703172     
   19.200000000000003        56.800000000000004        2.9250034294345162     
   19.200000000000003        57.600000000000001        2.9204889653879551     
   19.200000000000003        58.400000000000006        2.8983630481806801     
   19.200000000000003        59.200000000000003        2.8118590861268840     
   19.200000000000003        60.000000000000000        2.6508379122236270     
   19.200000000000003        60.800000000000004        2.5173462673199127     
   19.200000000000003        61.600000000000001        2.5038780436201757     
   19.200000000000003        62.400000000000006        2.5094605144173627     
   19.200000000000003        63.200000000000003        2.5124610384602195     
   19.200000000000003        64.000000000000000        2.5137094170880934     
   19.200000000000003        64.799999999999997        2.5074198111016526     
   19.200000000000003        65.600000000000009        2.5074642100112978     
   19.200000000000003        66.400000000000006        2.5081275819404620     
   19.200000000000003        67.200000000000003        2.5054542089521141     
   19.200000000000003        68.000000000000000        2.5027323474830530     
   19.200000000000003        68.799999999999997        2.5046020704274552     
   19.200000000000003        69.600000000000009        2.5253553175275174     
   19.200000000000003        70.400000000000006        2.7958796162967330     
   19.200000000000003        71.200000000000003        3.5088495737806422     
   19.200000000000003        72.000000000000000        3.5018292124646071     
   19.200000000000003        72.799999999999997        3.5011307078207765     
   19.200000000000003        73.600000000000009        3.5126807500056723     
   19.200000000000003        74.400000000000006        3.5067835796076992     
   19.200000000000003        75.200000000000003        3.4996085878433014     
   19.200000000000003        76.000000000000000        3.5155437660899413     
   19.200000000000003        76.800000000000011        3.5100480669814909     
   19.200000000000003        77.600000000000009        3.5023868316088906     
   19.200000000000003        78.400000000000006        3.5110962711797087     
   19.200000000000003        79.200000000000003        3.5044000220813762     
   19.200000000000003        80.000000000000000        3.5159635702620049     
   19.200000000000003        80.800000000000011        3.5152936756134903     
   19.200000000000003        81.600000000000009        3.4953108596897029     
   19.200000000000003        82.400000000000006        3.5006622932924594     
   19.200000000000003        83.200000000000003        3.5066478595975283     
   19.200000000000003        84.000000000000000        3.5061309843384874     
   19.200000000000003        84.800000000000011        3.5082719017986035     
   19.200000000000003        85.600000000000009        3.5148753356074685     
   19.200000000000003        86.400000000000006        3.5098020106399055     
   19.200000000000003        87.200000000000003        3.5105963532694431     
   19.200000000000003        88.000000000000000        3.5164777850952027     
   19.200000000000003        88.800000000000011        3.4977412167853190     
   19.200000000000003        89.600000000000009        3.5031634355484611     
   19.200000000000003        90.400000000000006        3.5061825773424564     
   19.200000000000003        91.200000000000003        3.5097334536956795     
   19.200000000000003        92.000000000000000        3.5047006337504656     
   19.200000000000003        92.800000000000011        3.5057147471345482     
   19.200000000000003        93.600000000000009        3.5029199763841627     
   19.200000000000003        94.400000000000006        3.5181307782053945     
   19.200000000000003        95.200000000000003        3.5112957036052364     
   19.200000000000003        96.000000000000000        3.5069865534065974     
   19.200000000000003        96.800000000000011        3.5042491614190148     
   19.200000000000003        97.600000000000009        3.5069958149851557     
   19.200000000000003        98.400000000000006        3.5113832532219851     
   19.200000000000003        99.200000000000003        3.5002922480572640     
   19.200000000000003        100.00000000000000        3.5036598979859077     
   19.200000000000003        100.80000000000001        3.5071310925904884     
   19.200000000000003        101.60000000000001        3.5060048161853885     
   19.200000000000003        102.40000000000001        3.5045741344705013     

   20.000000000000000       0.80000000000000004        3.5137411934648139     
   20.000000000000000        1.6000000000000001        2.9017649692375409     
   20.000000000000000        2.4000000000000004        2.5705854156284720     
   20.000000000000000        3.2000000000000002        2.5054131065306628     
   20.000000000000000        4.0000000000000000        2.5150920622175468     
   20.000000000000000        4.8000000000000007        2.5050205395271434     
   20.000000000000000        5.6000000000000005        2.5074942974762977     
   20.000000000000000        6.4000000000000004        2.5066811514550897     
   20.000000000000000        7.2000000000000002        2.5120525800184454     
   20.000000000000000        8.0000000000000000        2.5199467994846012     
   20.000000000000000        8.8000000000000007        2.5152615497492894     
   20.000000000000000        9.6000000000000014        2.5200638517022806     
   20.000000000000000        10.400000000000000        2.5059789621025885     
   20.000000000000000        11.200000000000001        2.5062696715026673     
   20.000000000000000        12.000000000000000        2.5057595185716357     
   20.000000000000000        12.800000000000001        2.5080956569626869     
   20.000000000000000        13.600000000000001        2.5122035316175402     
   20.000000000000000        14.400000000000000        2.5127650276778670     
   20.000000000000000        15.200000000000001        2.5343460207698199     
   20.000000000000000        16.000000000000000        2.5368933558027056     
   20.000000000000000        16.800000000000001        2.5229149074639663     
   20.000000000000000        17.600000000000001        2.5043782800033196     
   20.000000000000000        18.400000000000002        2.5153371575699719     
   20.000000000000000        19.200000000000003        2.5074564725743240     
   20.000000000000000        20.000000000000000        2.5055131046554346     
   20.000000000000000        20.800000000000001        2.5035743821044529     
   20.000000000000000        21.600000000000001        2.5195161442602152     
   20.000000000000000        22.400000000000002        2.5418480451354646     
   20.000000000000000        23.200000000000003        2.6044797911687931     
   20.000000000000000        24.000000000000000        2.6470922646703148     
   20.000000000000000        24.800000000000001        2.6617241411435599     
   20.000000000000000        25.600000000000001        2.6612516465239771     
   20.000000000000000        26.400000000000002        2.6548708487549280     
   20.000000000000000        27.200000000000003        2.6473013585705822     
   20.000000000000000        28.000000000000000        2.6368630470203893     
   20.000000000000000        28.800000000000001        2.6302963135165855     
   20.000000000000000        29.600000000000001        2.6246755610060424     
   20.000000000000000        30.400000000000002        2.6174488882323916     
   20.000000000000000        31.200000000000003        2.6060631750735404     
   20.000000000000000        32.000000000000000        2.5811667335502091     
   20.000000000000000        32.800000000000004        2.5353267662028638     
   20.000000000000000        33.600000000000001        2.5107204089601880     
   20.000000000000000        34.399999999999999        2.5108376333080225     
   20.000000000000000        35.200000000000003        2.5087629563513549     
   20.000000000000000        36.000000000000000        2.5052123288626302     
   20.000000000000000        36.800000000000004        2.5067960672034646     
   20.000000000000000        37.600000000000001        2.5070470455774876     
   20.000000000000000        38.400000000000006        2.5087369058910407     
   20.000000000000000        39.200000000000003        2.5025475641242139     
   20.000000000000000        40.000000000000000        2.5182965369784673     
   20.000000000000000        40.800000000000004        2.5076485370425843     
   20.000000000000000        41.600000000000001        2.5056400913772459     
   20.000000000000000        42.400000000000006        2.5093132318114408     
   20.000000000000000        43.200000000000003        2.5153370759485325     
   20.000000000000000        44.000000000000000        2.5080348302923410     
   20.000000000000000        44.800000000000004        2.5202313026015783     
   20.000000000000000        45.600000000000001        2.5072749829079992     
   20.000000000000000        46.400000000000006        2.5415036086468463     
   20.000000000000000        47.200000000000003        2.5622819822189982     
   20.000000000000000        48.000000000000000        2.5677544722075409     
   20.000000000000000        48.800000000000004        2.5705566301295808     
   20.000000000000000        49.600000000000001        2.5723216193574467     
   20.000000000000000        50.400000000000006        2.5720688776073866     
   20.000000000000000        51.200000000000003        2.5745449316105535     
   20.000000000000000        52.000000000000000        2.5799647365727223     
   20.000000000000000        52.800000000000004        2.5833732295690131     
   20.000000000000000        53.600000000000001        2.5858632677416900     
   20.000000000000000        54.400000000000006        2.5886045111388047     
   20.000000000000000        55.200000000000003        2.5906052632139862     
   20.000000000000000        56.000000000000000        2.5919194964704748     
   20.000000000000000        56.800000000000004        2.5912169115727011     
   20.000000000000000        57.600000000000001        2.5846735433489418     
   20.000000000000000        58.400000000000006        2.5683637202371994     
   20.000000000000000        59.200000000000003        2.5364799083631144     
   20.000000000000000        60.000000000000000        2.5065388731966491     
   20.000000000000000        60.800000000000004        2.5045577352391097     
   20.000000000000000        61.600000000000001        2.5024365411814107     
   20.000000000000000        62.400000000000006        2.5047392712458776     
   20.000000000000000        63.200000000000003        2.5042636631933877     
   20.000000000000000        64.000000000000000        2.5143196380856145     
   20.000000000000000        64.799999999999997        2.5098305383398656     
   20.000000000000000        65.600000000000009        2.5116426879890619     
   20.000000000000000        66.400000000000006        2.5130582072398249     
   20.000000000000000        67.200000000000003        2.5097747391429932     
   20.000000000000000        68.000000000000000        2.5074397607802652     
   20.000000000000000        68.799999999999997        2.5040877031252844     
   20.000000000000000        69.600000000000009        2.5041994165658710     
   20.000000000000000        70.400000000000006        2.6418107470122618     
   20.000000000000000        71.200000000000003        2.9304223153617257     
   20.000000000000000        72.000000000000000        3.5004307489117950     
   20.000000000000000        72.799999999999997        3.5124391596468691     
   20.000000000000000        73.600000000000009        3.5092705127142922     
   20.000000000000000        74.400000000000006        3.5097288914817852     
   20.000000000000000        75.200000000000003        3.5144263045934747     
   20.000000000000000        76.000000000000000        3.5030354016582121     
   20.000000000000000        76.800000000000011        3.5155481798084147     
   20.000000000000000        77.600000000000009        3.5094816443093202     
   20.000000000000000        78.400000000000006        3.5071827229666197     
   20.000000000000000        79.200000000000003        3.4996657143822745     
   20.000000000000000        80.000000000000000        3.5082204811864082     
   20.000000000000000        80.800000000000011        3.5111540937714718     
   20.000000000000000        81.600000000000009        3.5082540512437226     
   20.000000000000000        82.400000000000006        3.5090300518776401     
   20.000000000000000        83.200000000000003        3.5057585940274945     
   20.000000000000000        84.000000000000000        3.5150207773951627     
   20.000000000000000        84.800000000000011        3.5081293440303249     
   20.000000000000000        85.600000000000009        3.5047739779049398     
   20.000000000000000        86.400000000000006        3.5018647871527087     
   20.000000000000000        87.200000000000003        3.5027491637151082     
   20.000000000000000        88.000000000000000        3.5012537306060083     
   20.000000000000000        88.800000000000011        3.5057273329587453     
   20.000000000000000        89.600000000000009        3.5041062662334994     
   20.000000000000000        90.400000000000006        3.5059368503778625     
   20.000000000000000        91.200000000000003        3.5122216858916797     
   20.000000000000000        92.000000000000000        3.5047703544373161     
   20.000000000000000        92.800000000000011        3.5067538717962945     
   20.000000000000000        93.600000000000009        3.5044174945743625     
   20.000000000000000        94.400000000000006        3.5011360490300603     
   20.000000000000000        95.200000000000003        3.4974801300015628     
   20.000000000000000        96.000000000000000        3.5176326944643472     
   20.000000000000000        96.800000000000011        3.5146405299293950     
   20.000000000000000        97.600000000000009        3.5108170455557208     
   20.000000000000000        98.400000000000006        3.5096265752017470     
   20.000000000000000        99.200000000000003        3.5010837382428996     
   20.000000000000000        100.00000000000000        3.5024820621583790     
   20.000000000000000        100.80000000000001        3.5043852647636760     
   20.000000000000000        101.60000000000001        3.5076013576931100     
   20.000000000000000        102.40000000000001        3.5043189490909956     

   20.800000000000001       0.80000000000000004        3.5037980966736031     
   20.800000000000001        1.6000000000000001        2.9054709581060010     
   20.800000000000001        2.4000000000000004        2.5741825502471185     
   20.800000000000001        3.2000000000000002        2.5033264345944968     
   20.800000000000001        4.0000000000000000        2.5157988251983836     
   20.800000000000001        4.8000000000000007        2.5067499450445911     
   20.800000000000001        5.6000000000000005        2.5061002130793035     
   20.800000000000001        6.4000000000000004        2.5073369245755392     
   20.800000000000001        7.2000000000000002        2.5092835576510231     
   20.800000000000001        8.0000000000000000        2.5086828919508348     
   20.800000000000001        8.8000000000000007        2.5076647917901287     
   20.800000000000001        9.6000000000000014        2.5162911094178919     
   20.800000000000001        10.400000000000000        2.5086602778464440     
   20.800000000000001        11.200000000000001        2.5080028924581774     
   20.800000000000001        12.000000000000000        2.5062806363211059     
   20.800000000000001        12.800000000000001        2.5166848452327106     
   20.800000000000001        13.600000000000001        2.5190755772737190     
   20.800000000000001        14.400000000000000        2.5358462090782763     
   20.800000000000001        15.200000000000001        2.5667480037689550     
   20.800000000000001        16.000000000000000        2.5703844349822615     
   20.800000000000001        16.800000000000001        2.5499725178425887     
   20.800000000000001        17.600000000000001        2.5243669753130966     
   20.800000000000001        18.400000000000002        2.5033702298675919     
   20.800000000000001        19.200000000000003        2.5104259670009235     
   20.800000000000001        20.000000000000000        2.5074771982495627     
   20.800000000000001        20.800000000000001        2.5096733730088214     
   20.800000000000001        21.600000000000001        2.5077509413495673     
   20.800000000000001        22.400000000000002        2.5103955709047714     
   20.800000000000001        23.200000000000003        2.5063145367222042     
   20.800000000000001        24.000000000000000        2.5141475744785589     
   20.800000000000001        24.800000000000001        2.5152008999915489     
   20.800000000000001        25.600000000000001        2.5060732044911394     
   20.800000000000001        26.400000000000002        2.4972838627101082     
   20.800000000000001        27.200000000000003        2.5003737432110662     
   20.800000000000001        28.000000000000000        2.5213231620204501     
   20.800000000000001        28.800000000000001        2.5108043736747536     
   20.800000000000001        29.600000000000001        2.5096698912830719     
   20.800000000000001        30.400000000000002        2.5067985429451061     
   20.800000000000001        31.200000000000003        2.5028414971451096     
   20.800000000000001        32.000000000000000        2.4971921168348832     
   20.800000000000001        32.800000000000004        2.5240114295327767     
   20.800000000000001        33.600000000000001        2.5128639739186096     
   20.800000000000001        34.399999999999999        2.5158208921905869     
   20.800000000000001        35.200000000000003        2.5085069884664404     
   20.800000000000001        36.000000000000000        2.5064438691668225     
   20.800000000000001        36.800000000000004        2.5058477418193061     
   20.800000000000001        37.600000000000001        2.5068460653839413     
   20.800000000000001        38.400000000000006        2.5069893629709501     
   20.800000000000001        39.200000000000003        2.5013455197482983     
   20.800000000000001        40.000000000000000        2.5189773513124769     
   20.800000000000001        40.800000000000004        2.5072962221935859     
   20.800000000000001        41.600000000000001        2.5052827344368431     
   20.800000000000001        42.400000000000006        2.5051434724354760     
   20.800000000000001        43.200000000000003        2.5060221718680071     
   20.800000000000001        44.000000000000000        2.5076584875655059     
   20.800000000000001        44.800000000000004        2.5099497258292591     
   20.800000000000001        45.600000000000001        2.5160055733171429     
   20.800000000000001        46.400000000000006        2.5218770618709732     
   20.800000000000001        47.200000000000003        2.5064085667515505     
   20.800000000000001        48.000000000000000        2.5112994160964326     
   20.800000000000001        48.800000000000004        2.5134912192710255     
   20.800000000000001        49.600000000000001        2.5145148237014650     
   20.800000000000001        50.400000000000006        2.5162667660730711     
   20.800000000000001        51.200000000000003        2.5222830406589800     
   20.800000000000001        52.000000000000000        2.5000578872168724     
   20.800000000000001        52.800000000000004        2.5066674257996100     
   20.800000000000001        53.600000000000001        2.5009635144174522     
   20.800000000000001        54.400000000000006        2.5037106741214403     
   20.800000000000001        55.200000000000003        2.5032849327774840     
   20.800000000000001        56.000000000000000        2.5026572072846447     
   20.800000000000001        56.800000000000004        2.5006634704576656     
   20.800000000000001        57.600000000000001        2.5195673913155021     
   20.800000000000001        58.400000000000006        2.5099209414647703     
   20.800000000000001        59.200000000000003        2.5075197678099896     
   20.800000000000001        60.000000000000000        2.5149607818289392     
   20.800000000000001        60.800000000000004        2.5003212977980702     
   20.800000000000001        61.600000000000001        2.5095831234390986     
   20.800000000000001        62.400000000000006        2.5092912332607451     
   20.800000000000001        63.200000000000003        2.5066210013853780     
   20.800000000000001        64.000000000000000        2.5129016688265020     
   20.800000000000001        64.799999999999997        2.5097228402513396     
   20.800000000000001        65.600000000000009        2.5109391285080989     
   20.800000000000001        66.400000000000006        2.5121907120123779     
   20.800000000000001        67.200000000000003        2.5097709018080123     
   20.800000000000001        68.000000000000000        2.5079763312360250     
   20.800000000000001        68.799999999999997        2.5060856826262405     
   20.800000000000001        69.600000000000009        2.5053594092597851     
   20.800000000000001        70.400000000000006        2.5148820041155835     
   20.800000000000001        71.200000000000003        2.6417503990657840     
   20.800000000000001        72.000000000000000        2.7961512870449399     
   20.800000000000001        72.799999999999997        2.8733314457426182     
   20.800000000000001        73.600000000000009        2.8839035908567401     
   20.800000000000001        74.400000000000006        2.8753849468381567     
   20.800000000000001        75.200000000000003        2.8585429570357532     
   20.800000000000001        76.000000000000000        2.8391626671627863     
   20.800000000000001        76.800000000000011        2.8204119475116802     
   20.800000000000001        77.600000000000009        2.8321202482473553     
   20.800000000000001        78.400000000000006        2.9431100624111814     
   20.800000000000001        79.200000000000003        3.4970093721357589     
   20.800000000000001        80.000000000000000        3.5098221336325910     
   20.800000000000001        80.800000000000011        3.5174178251808526     
   20.800000000000001        81.600000000000009        3.5008239473608858     
   20.800000000000001        82.400000000000006        3.5061891732834649     
   20.800000000000001        83.200000000000003        3.5083298372851308     
   20.800000000000001        84.000000000000000        3.5172922700883360     
   20.800000000000001        84.800000000000011        3.5064842738855218     
   20.800000000000001        85.600000000000009        3.5043525038475760     
   20.800000000000001        86.400000000000006        3.5036892703822358     
   20.800000000000001        87.200000000000003        3.5012892558006654     
   20.800000000000001        88.000000000000000        3.5062280462955373     
   20.800000000000001        88.800000000000011        3.5055044696125996     
   20.800000000000001        89.600000000000009        3.5054979290825794     
   20.800000000000001        90.400000000000006        3.5079594065498929     
   20.800000000000001        91.200000000000003        3.5167000507952944     
   20.800000000000001        92.000000000000000        3.5091025497638717     
   20.800000000000001        92.800000000000011        3.5131670383261184     
   20.800000000000001        93.600000000000009        3.5040514675260708     
   20.800000000000001        94.400000000000006        3.5049778527986799     
   20.800000000000001        95.200000000000003        3.5045811716975543     
   20.800000000000001        96.000000000000000        3.5010304999478783     
   20.800000000000001        96.800000000000011        3.4995178263463478     
   20.800000000000001        97.600000000000009        3.4971845527519245     
   20.800000000000001        98.400000000000006        3.5077148342311086     
   20.800000000000001        99.200000000000003        3.5112549883867499     
   20.800000000000001        100.00000000000000        3.4987405110608809     
   20.800000000000001        100.80000000000001        3.5056850251513145     
   20.800000000000001        101.60000000000001        3.5054167964512453     
   20.800000000000001        102.40000000000001        3.5077640629895606     

   21.600000000000001       0.80000000000000004        3.5086641431955377     
   21.600000000000001        1.6000000000000001        2.9079498586185148     
   21.600000000000001        2.4000000000000004        2.5760762489637195     
   21.600000000000001        3.2000000000000002        2.5031250512327703     
   21.600000000000001        4.0000000000000000        2.5167275446270927     
   21.600000000000001        4.8000000000000007        2.5047003918008564     
   21.600000000000001        5.6000000000000005        2.5075776058508503     
   21.600000000000001        6.4000000000000004        2.5085236524946497     
   21.600000000000001        7.2000000000000002        2.5082171115806848     
   21.600000000000001        8.0000000000000000        2.5069557151315363     
   21.600000000000001        8.8000000000000007        2.5055173117234228     
   21.600000000000001        9.6000000000000014        2.5117152566590670     
   21.600000000000001        10.400000000000000        2.5076565019197572     
   21.600000000000001        11.200000000000001        2.5029634356923416     
   21.600000000000001        12.000000000000000        2.5016317376716262     
   21.600000000000001        12.800000000000001        2.5110118614819719     
   21.600000000000001        13.600000000000001        2.5050484281190974     
   21.600000000000001        14.400000000000000        2.5295462120205974     
   21.600000000000001        15.200000000000001        2.5635684231161662     
   21.600000000000001        16.000000000000000        2.5715675649463856     
   21.600000000000001        16.800000000000001        2.5535654945940625     
   21.600000000000001        17.600000000000001        2.5257428489098630     
   21.600000000000001        18.400000000000002        2.5046323462136173     
   21.600000000000001        19.200000000000003        2.5110344473501653     
   21.600000000000001        20.000000000000000        2.5080366194831365     
   21.600000000000001        20.800000000000001        2.5097391274777796     
   21.600000000000001        21.600000000000001        2.5079352544873856     
   21.600000000000001        22.400000000000002        2.5054421452449085     
   21.600000000000001        23.200000000000003        2.5058076777389582     
   21.600000000000001        24.000000000000000        2.5038052945840668     
   21.600000000000001        24.800000000000001        2.5038132903511792     
   21.600000000000001        25.600000000000001        2.5115226226936143     
   21.600000000000001        26.400000000000002        2.5234613678468554     
   21.600000000000001        27.200000000000003        2.5140420048513121     
   21.600000000000001        28.000000000000000        2.5084477422270832     
   21.600000000000001        28.800000000000001        2.5081950110924605     
   21.600000000000001        29.600000000000001        2.5066885399056318     
   21.600000000000001        30.400000000000002        2.5098386113329556     
   21.600000000000001        31.200000000000003        2.5089098269202359     
   21.600000000000001        32.000000000000000        2.5074237167145039     
   21.600000000000001        32.800000000000004        2.5043220185669468     
   21.600000000000001        33.600000000000001        2.5053682767893872     
   21.600000000000001        34.399999999999999        2.5131422593234976     
   21.600000000000001        35.200000000000003        2.5110742897045517     
   21.600000000000001        36.000000000000000        2.5084768781345965     
   21.600000000000001        36.800000000000004        2.5081252425777745     
   21.600000000000001        37.600000000000001        2.5073848762461117     
   21.600000000000001        38.400000000000006        2.5081616016746535     
   21.600000000000001        39.200000000000003        2.5047581923385245     
   21.600000000000001        40.000000000000000        2.4965331033676974     
   21.600000000000001        40.800000000000004        2.5118353381180292     
   21.600000000000001        41.600000000000001        2.5051761794244753     
   21.600000000000001        42.400000000000006        2.5049516442846453     
   21.600000000000001        43.200000000000003        2.5046814707629093     
   21.600000000000001        44.000000000000000        2.5049014880090175     
   21.600000000000001        44.800000000000004        2.5053644597726885     
   21.600000000000001        45.600000000000001        2.5048003606382472     
   21.600000000000001        46.400000000000006        2.5023702720098742     
   21.600000000000001        47.200000000000003        2.5057185508582394     
   21.600000000000001        48.000000000000000        2.5056404329805702     
   21.600000000000001        48.800000000000004        2.5059773558102694     
   21.600000000000001        49.600000000000001        2.5062634593589088     
   21.600000000000001        50.400000000000006        2.5068574599166609     
   21.600000000000001        51.200000000000003        2.5099097623461106     
   21.600000000000001        52.000000000000000        2.5135442694025545     
   21.600000000000001        52.800000000000004        2.5226359647556986     
   21.600000000000001        53.600000000000001        2.5021284155833960     
   21.600000000000001        54.400000000000006        2.5060782312588277     
   21.600000000000001        55.200000000000003        2.5090039512232520     
   21.600000000000001        56.000000000000000        2.5097573058235025     
   21.600000000000001        56.800000000000004        2.5104256195474748     
   21.600000000000001        57.600000000000001        2.5087409584482998     
   21.600000000000001        58.400000000000006        2.5091325900634889     
   21.600000000000001        59.200000000000003        2.5172275326187590     
   21.600000000000001        60.000000000000000        2.5070430338743108     
   21.600000000000001        60.800000000000004        2.5016841024479528     
   21.600000000000001        61.600000000000001        2.5113848209008651     
   21.600000000000001        62.400000000000006        2.5183131781181545     
   21.600000000000001        63.200000000000003        2.5084607666894252     
   21.600000000000001        64.000000000000000        2.5180114229666102     
   21.600000000000001        64.799999999999997        2.5123364000444539     
   21.600000000000001        65.600000000000009        2.5133324591511412     
   21.600000000000001        66.400000000000006        2.5061238271745592     
   21.600000000000001        67.200000000000003        2.5065375915197268     
   21.600000000000001        68.000000000000000        2.5062142185421279     
   21.600000000000001        68.799999999999997        2.5135979166719755     
   21.600000000000001        69.600000000000009        2.5127514923203513     
   21.600000000000001        70.400000000000006        2.5031049818795590     
   21.600000000000001        71.200000000000003        2.5179191656308881     
   21.600000000000001        72.000000000000000        2.5265223976377791     
   21.600000000000001        72.799999999999997        2.5540781179581682     
   21.600000000000001        73.600000000000009        2.5633572126708009     
   21.600000000000001        74.400000000000006        2.5545892078797783     
   21.600000000000001        75.200000000000003        2.5368715651512321     
   21.600000000000001        76.000000000000000        2.5167827904437430     
   21.600000000000001        76.800000000000011        2.5086810101197874     
   21.600000000000001        77.600000000000009        2.5114017702623954     
   21.600000000000001        78.400000000000006        2.5756163797538973     
   21.600000000000001        79.200000000000003        2.7023393846393975     
   21.600000000000001        80.000000000000000        2.8080101603674272     
   21.600000000000001        80.800000000000011        2.9619123585994833     
   21.600000000000001        81.600000000000009        3.5006006832300729     
   21.600000000000001        82.400000000000006        3.5051434192083142     
   21.600000000000001        83.200000000000003        3.5130671461552718     
   21.600000000000001        84.000000000000000        3.4970706257660602     
   21.600000000000001        84.800000000000011        3.5097377116195250     
   21.600000000000001        85.600000000000009        3.5063956745895606     
   21.600000000000001        86.400000000000006        3.5031230366090664     
   21.600000000000001        87.200000000000003        3.5039947225971391     
   21.600000000000001        88.000000000000000        3.5073476752495898     
   21.600000000000001        88.800000000000011        3.5063530424821741     
   21.600000000000001        89.600000000000009        3.5066497534181131     
   21.600000000000001        90.400000000000006        3.5152578668585144     
   21.600000000000001        91.200000000000003        3.5085033709922144     
   21.600000000000001        92.000000000000000        3.5088839529136329     
   21.600000000000001        92.800000000000011        3.5093446601796168     
   21.600000000000001        93.600000000000009        3.5103774162132013     
   21.600000000000001        94.400000000000006        3.5104070226885504     
   21.600000000000001        95.200000000000003        3.5108544336094338     
   21.600000000000001        96.000000000000000        3.5094353367606845     
   21.600000000000001        96.800000000000011        3.4944299134815249     
   21.600000000000001        97.600000000000009        3.5111861351260680     
   21.600000000000001        98.400000000000006        3.5039552887220489     
   21.600000000000001        99.200000000000003        3.5099530359609532     
   21.600000000000001        100.00000000000000        3.4960115942907031     
   21.600000000000001        100.80000000000001        3.5057373643769894     
   21.600000000000001        101.60000000000001        3.5077050780384953     
   21.600000000000001        102.40000000000001        3.5067860835331843     

   22.400000000000002       0.80000000000000004        3.5147867346386743     
   22.400000000000002        1.6000000000000001        2.9092102679151446     
   22.400000000000002        2.4000000000000004        2.5770028155259528     
   22.400000000000002        3.2000000000000002        2.5006352224674546     
   22.400000000000002        4.0000000000000000        2.5174890916181600     
   22.400000000000002        4.8000000000000007        2.5028393559226858     
   22.400000000000002        5.6000000000000005        2.5070978675598470     
   22.400000000000002        6.4000000000000004        2.5080081073903955     
   22.400000000000002        7.2000000000000002        2.5070529488592896     
   22.400000000000002        8.0000000000000000        2.5030868767997903     
   22.400000000000002        8.8000000000000007        2.4988395594015942     
   22.400000000000002        9.6000000000000014        2.5011550267285774     
   22.400000000000002        10.400000000000000        2.5042962422134991     
   22.400000000000002        11.200000000000001        2.5160887491869599     
   22.400000000000002        12.000000000000000        2.5019785687364631     
   22.400000000000002        12.800000000000001        2.5022739830962575     
   22.400000000000002        13.600000000000001        2.5112130537037571     
   22.400000000000002        14.400000000000000        2.5170682538184321     
   22.400000000000002        15.200000000000001        2.5259291137568898     
   22.400000000000002        16.000000000000000        2.5380816289194601     
   22.400000000000002        16.800000000000001        2.5262120570854316     
   22.400000000000002        17.600000000000001        2.5077293622718484     
   22.400000000000002        18.400000000000002        2.5165488356392478     
   22.400000000000002        19.200000000000003        2.5114269695861839     
   22.400000000000002        20.000000000000000        2.5144294681214348     
   22.400000000000002        20.800000000000001        2.5108850076611935     
   22.400000000000002        21.600000000000001        2.5070033650667778     
   22.400000000000002        22.400000000000002        2.5059482881515431     
   22.400000000000002        23.200000000000003        2.5066015035653781     
   22.400000000000002        24.000000000000000        2.5052292517865857     
   22.400000000000002        24.800000000000001        2.5031693226143577     
   22.400000000000002        25.600000000000001        2.5054952187837989     
   22.400000000000002        26.400000000000002        2.5119861383102680     
   22.400000000000002        27.200000000000003        2.5046371563290863     
   22.400000000000002        28.000000000000000        2.5053888131764417     
   22.400000000000002        28.800000000000001        2.5065426180431403     
   22.400000000000002        29.600000000000001        2.5073570036285364     
   22.400000000000002        30.400000000000002        2.5068794609325877     
   22.400000000000002        31.200000000000003        2.5046310946466632     
   22.400000000000002        32.000000000000000        2.5063545213446377     
   22.400000000000002        32.800000000000004        2.5090103783731283     
   22.400000000000002        33.600000000000001        2.5145025457120993     
   22.400000000000002        34.399999999999999        2.5079565631587553     
   22.400000000000002        35.200000000000003        2.5173472671882866     
   22.400000000000002        36.000000000000000        2.5138328527652520     
   22.400000000000002        36.800000000000004        2.5133761314592173     
   22.400000000000002        37.600000000000001        2.5122279954776880     
   22.400000000000002        38.400000000000006        2.5119310726599298     
   22.400000000000002        39.200000000000003        2.5099536698175124     
   22.400000000000002        40.000000000000000        2.5004678811233028     
   22.400000000000002        40.800000000000004        2.5145436488770501     
   22.400000000000002        41.600000000000001        2.5081247432402467     
   22.400000000000002        42.400000000000006        2.5078483517588865     
   22.400000000000002        43.200000000000003        2.5048479951823261     
   22.400000000000002        44.000000000000000        2.5055889747399740     
   22.400000000000002        44.800000000000004        2.5054868313855043     
   22.400000000000002        45.600000000000001        2.5050775693453211     
   22.400000000000002        46.400000000000006        2.5049860775138026     
   22.400000000000002        47.200000000000003        2.5046783808804642     
   22.400000000000002        48.000000000000000        2.5058306467228699     
   22.400000000000002        48.800000000000004        2.5057736754722879     
   22.400000000000002        49.600000000000001        2.5042282815514190     
   22.400000000000002        50.400000000000006        2.5036011394059305     
   22.400000000000002        51.200000000000003        2.5039873350594370     
   22.400000000000002        52.000000000000000        2.5056277715856101     
   22.400000000000002        52.800000000000004        2.5090811696909987     
   22.400000000000002        53.600000000000001        2.5150898993198800     
   22.400000000000002        54.400000000000006        2.5207119824530180     
   22.400000000000002        55.200000000000003        2.4973971198717244     
   22.400000000000002        56.000000000000000        2.5042725775932686     
   22.400000000000002        56.800000000000004        2.5051782041465684     
   22.400000000000002        57.600000000000001        2.5055309144791638     
   22.400000000000002        58.400000000000006        2.5047581420992127     
   22.400000000000002        59.200000000000003        2.5134064662280289     
   22.400000000000002        60.000000000000000        2.5081815390367526     
   22.400000000000002        60.800000000000004        2.5065214924193873     
   22.400000000000002        61.600000000000001        2.5031996361375346     
   22.400000000000002        62.400000000000006        2.5051430140332553     
   22.400000000000002        63.200000000000003        2.5117531463917881     
   22.400000000000002        64.000000000000000        2.5139857761525874     
   22.400000000000002        64.799999999999997        2.5076762527333636     
   22.400000000000002        65.600000000000009        2.5081003591049811     
   22.400000000000002        66.400000000000006        2.5041882589241369     
   22.400000000000002        67.200000000000003        2.5048816273384342     
   22.400000000000002        68.000000000000000        2.5092894659507512     
   22.400000000000002        68.799999999999997        2.5102490363763859     
   22.400000000000002        69.600000000000009        2.5137664107641067     
   22.400000000000002        70.400000000000006        2.5072758529347934     
   22.400000000000002        71.200000000000003        2.5054375887000493     
   22.400000000000002        72.000000000000000        2.5058192898752440     
   22.400000000000002        72.799999999999997        2.5095348210722817     
   22.400000000000002        73.600000000000009        2.5116038270870527     
   22.400000000000002        74.400000000000006        2.5009301368232650     
   22.400000000000002        75.200000000000003        2.5035865838303328     
   22.400000000000002        76.000000000000000        2.5174029613449465     
   22.400000000000002        76.800000000000011        2.5012295175919932     
   22.400000000000002        77.600000000000009        2.5208428751510286     
   22.400000000000002        78.400000000000006        2.5133427533699826     
   22.400000000000002        79.200000000000003        2.5121446350925134     
   22.400000000000002        80.000000000000000        2.5081547097803156     
   22.400000000000002        80.800000000000011        2.6262526280519021     
   22.400000000000002        81.600000000000009        2.8969998827925192     
   22.400000000000002        82.400000000000006        3.4936726994662592     
   22.400000000000002        83.200000000000003        3.5174615509125378     
   22.400000000000002        84.000000000000000        3.5029707175090086     
   22.400000000000002        84.800000000000011        3.5118628203486408     
   22.400000000000002        85.600000000000009        3.5019248056691468     
   22.400000000000002        86.400000000000006        3.4980736395836214     
   22.400000000000002        87.200000000000003        3.5059894304318737     
   22.400000000000002        88.000000000000000        3.5081643387503232     
   22.400000000000002        88.800000000000011        3.5087468360066314     
   22.400000000000002        89.600000000000009        3.5130970786524145     
   22.400000000000002        90.400000000000006        3.5012829744462408     
   22.400000000000002        91.200000000000003        3.5031666220542781     
   22.400000000000002        92.000000000000000        3.5023984229385206     
   22.400000000000002        92.800000000000011        3.5023425547907623     
   22.400000000000002        93.600000000000009        3.5035807920605424     
   22.400000000000002        94.400000000000006        3.5018867841529739     
   22.400000000000002        95.200000000000003        3.5045120716093150     
   22.400000000000002        96.000000000000000        3.4989974950081022     
   22.400000000000002        96.800000000000011        3.5165261766761717     
   22.400000000000002        97.600000000000009        3.5062873101333847     
   22.400000000000002        98.400000000000006        3.5032452906365985     
   22.400000000000002        99.200000000000003        3.5083690315186096     
   22.400000000000002        100.00000000000000        3.4933115769504917     
   22.400000000000002        100.80000000000001        3.5037427883760097     
   22.400000000000002        101.60000000000001        3.5084425901686211     
   22.400000000000002        102.40000000000001        3.5072068619331542     

   23.200000000000003       0.80000000000000004        3.5022115389351094     
   23.200000000000003        1.6000000000000001        2.9108427423846659     
   23.200000000000003        2.4000000000000004        2.5749744257654270     
   23.200000000000003        3.2000000000000002        2.4994297070182361     
   23.200000000000003        4.0000000000000000        2.5147358595723288     
   23.200000000000003        4.8000000000000007        2.5081835834306418     
   23.200000000000003        5.6000000000000005        2.5059202578466002     
   23.200000000000003        6.4000000000000004        2.5061168716356224     
   23.200000000000003        7.2000000000000002        2.5053506839320936     
   23.200000000000003        8.0000000000000000        2.4987957083741312     
   23.200000000000003        8.8000000000000007        2.5193422017879867     
   23.200000000000003        9.6000000000000014        2.5135059640658981     
   23.200000000000003        10.400000000000000        2.5233012684610019     
   23.200000000000003        11.200000000000001        2.5013991983390236     
   23.200000000000003        12.000000000000000        2.5099896969440785     
   23.200000000000003        12.800000000000001        2.5113098436512948     
   23.200000000000003        13.600000000000001        2.5049999522016182     
   23.200000000000003        14.400000000000000        2.5169453827197787     
   23.200000000000003        15.200000000000001        2.5387818962045778     
   23.200000000000003        16.000000000000000        2.5277730091048380     
   23.200000000000003        16.800000000000001        2.5057080465887243     
   23.200000000000003        17.600000000000001        2.5085241334235380     
   23.200000000000003        18.400000000000002        2.5067460153657346     
   23.200000000000003        19.200000000000003        2.5139156919072301     
   23.200000000000003        20.000000000000000        2.5122051718334903     
   23.200000000000003        20.800000000000001        2.5061059503587986     
   23.200000000000003        21.600000000000001        2.5086991352244215     
   23.200000000000003        22.400000000000002        2.5074652122815739     
   23.200000000000003        23.200000000000003        2.5064972520391380     
   23.200000000000003        24.000000000000000        2.5034806876110758     
   23.200000000000003        24.800000000000001        2.5039981620773113     
   23.200000000000003        25.600000000000001        2.5090139485969623     
   23.200000000000003        26.400000000000002        2.5187607618767003     
   23.200000000000003        27.200000000000003        2.5094023226968041     
   23.200000000000003        28.000000000000000        2.5115111278077253     
   23.200000000000003        28.800000000000001        2.5122053289328758     
   23.200000000000003        29.600000000000001        2.5095530690095211     
   23.200000000000003        30.400000000000002        2.5073094115550902     
   23.200000000000003        31.200000000000003        2.5101774243710455     
   23.200000000000003        32.000000000000000        2.5192616954751368     
   23.200000000000003        32.800000000000004        2.5032500778957436     
   23.200000000000003        33.600000000000001        2.5013531987686202     
   23.200000000000003        34.399999999999999        2.5043853063655188     
   23.200000000000003        35.200000000000003        2.5025738166252922     
   23.200000000000003        36.000000000000000        2.5028178238818044     
   23.200000000000003        36.800000000000004        2.5034087658358937     
   23.200000000000003        37.600000000000001        2.5011910319906714     
   23.200000000000003        38.400000000000006        2.5119929935652339     
   23.200000000000003        39.200000000000003        2.5090349910147989     
   23.200000000000003        40.000000000000000        2.5017129982390660     
   23.200000000000003        40.800000000000004        2.5224204770105505     
   23.200000000000003        41.600000000000001        2.5154894211553929     
   23.200000000000003        42.400000000000006        2.5115676501852908     
   23.200000000000003        43.200000000000003        2.5100516981630938     
   23.200000000000003        44.000000000000000        2.5085573719161869     
   23.200000000000003        44.800000000000004        2.5074028693159836     
   23.200000000000003        45.600000000000001        2.5064437272497329     
   23.200000000000003        46.400000000000006        2.5056150056925981     
   23.200000000000003        47.200000000000003        2.5049891302497977     
   23.200000000000003        48.000000000000000        2.5049181294025158     
   23.200000000000003        48.800000000000004        2.5027989598394003     
   23.200000000000003        49.600000000000001        2.5128756529764082     
   23.200000000000003        50.400000000000006        2.5085737605066436     
   23.200000000000003        51.200000000000003        2.5098368034481027     
   23.200000000000003        52.000000000000000        2.5054711594758876     
   23.200000000000003        52.800000000000004        2.5073116893479259     
   23.200000000000003        53.600000000000001        2.5068534735625509     
   23.200000000000003        54.400000000000006        2.5099487587494824     
   23.200000000000003        55.200000000000003        2.5175941821014707     
   23.200000000000003        56.000000000000000        2.4997802793268660     
   23.200000000000003        56.800000000000004        2.5054588950618548     
   23.200000000000003        57.600000000000001        2.5062904065665830     
   23.200000000000003        58.400000000000006        2.5092274118420086     
   23.200000000000003        59.200000000000003        2.5210074863543706     
   23.200000000000003        60.000000000000000        2.5155715128752867     
   23.200000000000003        60.800000000000004        2.5114115819194933     
   23.200000000000003        61.600000000000001        2.5062313429307048     
   23.200000000000003        62.400000000000006        2.5024406050265018     
   23.200000000000003        63.200000000000003        2.5022810973715814     
   23.200000000000003        64.000000000000000        2.5128642462486117     
   23.200000000000003        64.799999999999997        2.5055993412726942     
   23.200000000000003        65.600000000000009        2.5051027342450012     
   23.200000000000003        66.400000000000006        2.5044331869578840     
   23.200000000000003        67.200000000000003        2.5051567812089139     
   23.200000000000003        68.000000000000000        2.5123539313475423     
   23.200000000000003        68.799999999999997        2.5087008238368531     
   23.200000000000003        69.600000000000009        2.5096440038922627     
   23.200000000000003        70.400000000000006        2.5101129147581096     
   23.200000000000003        71.200000000000003        2.5093801700872223     
   23.200000000000003        72.000000000000000        2.5046755289635518     
   23.200000000000003        72.799999999999997        2.5039139009582190     
   23.200000000000003        73.600000000000009        2.5074327769475047     
   23.200000000000003        74.400000000000006        2.5021199536740757     
   23.200000000000003        75.200000000000003        2.5111210812552396     
   23.200000000000003        76.000000000000000        2.5061746297287004     
   23.200000000000003        76.800000000000011        2.5016309345052434     
   23.200000000000003        77.600000000000009        2.5022175430922595     
   23.200000000000003        78.400000000000006        2.5130810514987951     
   23.200000000000003        79.200000000000003        2.5024762070065503     
   23.200000000000003        80.000000000000000        2.5137243301467938     
   23.200000000000003        80.800000000000011        2.5117661113593130     
   23.200000000000003        81.600000000000009        2.6163684971223922     
   23.200000000000003        82.400000000000006        2.9098760613161803     
   23.200000000000003        83.200000000000003        3.5037072895067953     
   23.200000000000003        84.000000000000000        3.4976247451387859     
   23.200000000000003        84.800000000000011        3.5135771307747889     
   23.200000000000003        85.600000000000009        3.5087305715257004     
   23.200000000000003        86.400000000000006        3.5145582566020299     
   23.200000000000003        87.200000000000003        3.4997326027336384     
   23.200000000000003        88.000000000000000        3.5059464352706318     
   23.200000000000003        88.800000000000011        3.5074501455966236     
   23.200000000000003        89.600000000000009        3.5169440302766426     
   23.200000000000003        90.400000000000006        3.5095214110089228     
   23.200000000000003        91.200000000000003        3.5078305636072882     
   23.200000000000003        92.000000000000000        3.5055204595437615     
   23.200000000000003        92.800000000000011        3.5028095521378821     
   23.200000000000003        93.600000000000009        3.5047662009841081     
   23.200000000000003        94.400000000000006        3.5010195871127037     
   23.200000000000003        95.200000000000003        3.5004688036852025     
   23.200000000000003        96.000000000000000        3.5086670744157265     
   23.200000000000003        96.800000000000011        3.5132727824848038     
   23.200000000000003        97.600000000000009        3.5048733028571291     
   23.200000000000003        98.400000000000006        3.5039352690618668     
   23.200000000000003        99.200000000000003        3.5054871421316802     
   23.200000000000003        100.00000000000000        3.5142833832098770     
   23.200000000000003        100.80000000000001        3.5002169493738839     
   23.200000000000003        101.60000000000001        3.5073106422900397     
   23.200000000000003        102.40000000000001        3.5063616698406008     

   24.000000000000000       0.80000000000000004        3.4989637663768560     
   24.000000000000000        1.6000000000000001        2.9092874284343724     
   24.000000000000000        2.4000000000000004        2.5706670685557467     
   24.000000000000000        3.2000000000000002        2.5136181038849736     
   24.000000000000000        4.0000000000000000        2.5144937074980054     
   24.000000000000000        4.8000000000000007        2.5096719911023726     
   24.000000000000000        5.6000000000000005        2.5116008773343350     
   24.000000000000000        6.4000000000000004        2.5135289488348920     
   24.000000000000000        7.2000000000000002        2.5074045855723761     
   24.000000000000000        8.0000000000000000        2.4987392195834981     
   24.000000000000000        8.8000000000000007        2.5131528958551459     
   24.000000000000000        9.6000000000000014        2.5044838035701189     
   24.000000000000000        10.400000000000000        2.5066941610725628     
   24.000000000000000        11.200000000000001        2.5139036600752944     
   24.000000000000000        12.000000000000000        2.5038826243752914     
   24.000000000000000        12.800000000000001        2.5349589319536947     
   24.000000000000000        13.600000000000001        2.6895411525001598     
   24.000000000000000        14.400000000000000        2.7929848615029256     
   24.000000000000000        15.200000000000001        2.7695723234270457     
   24.000000000000000        16.000000000000000        2.6478719547920688     
   24.000000000000000        16.800000000000001        2.5332863462694730     
   24.000000000000000        17.600000000000001        2.5069282607106618     
   24.000000000000000        18.400000000000002        2.5036875363993887     
   24.000000000000000        19.200000000000003        2.5055945032147791     
   24.000000000000000        20.000000000000000        2.5081747188277537     
   24.000000000000000        20.800000000000001        2.5087564293255920     
   24.000000000000000        21.600000000000001        2.5095257445596779     
   24.000000000000000        22.400000000000002        2.5088113520346353     
   24.000000000000000        23.200000000000003        2.5067441635779248     
   24.000000000000000        24.000000000000000        2.5043603140481463     
   24.000000000000000        24.800000000000001        2.5041829267104192     
   24.000000000000000        25.600000000000001        2.5143972369558929     
   24.000000000000000        26.400000000000002        2.4971854355368870     
   24.000000000000000        27.200000000000003        2.5223929989393499     
   24.000000000000000        28.000000000000000        2.4928945434527336     
   24.000000000000000        28.800000000000001        2.5249158221374626     
   24.000000000000000        29.600000000000001        2.5168997447311248     
   24.000000000000000        30.400000000000002        2.5178332970265864     
   24.000000000000000        31.200000000000003        2.5034176569084829     
   24.000000000000000        32.000000000000000        2.5082461930357707     
   24.000000000000000        32.800000000000004        2.5497254251786949     
   24.000000000000000        33.600000000000001        2.5843626616643331     
   24.000000000000000        34.399999999999999        2.5973339192240141     
   24.000000000000000        35.200000000000003        2.5976969632849358     
   24.000000000000000        36.000000000000000        2.5970358039484509     
   24.000000000000000        36.800000000000004        2.5923538054477357     
   24.000000000000000        37.600000000000001        2.5876433263580445     
   24.000000000000000        38.400000000000006        2.5850471828438648     
   24.000000000000000        39.200000000000003        2.5812705047855284     
   24.000000000000000        40.000000000000000        2.5769264729525112     
   24.000000000000000        40.800000000000004        2.5713442479119037     
   24.000000000000000        41.600000000000001        2.5678857585568560     
   24.000000000000000        42.400000000000006        2.5670864823451232     
   24.000000000000000        43.200000000000003        2.5673329608205093     
   24.000000000000000        44.000000000000000        2.5641185544312299     
   24.000000000000000        44.800000000000004        2.5629625019056141     
   24.000000000000000        45.600000000000001        2.5618832223266073     
   24.000000000000000        46.400000000000006        2.5612657297091408     
   24.000000000000000        47.200000000000003        2.5587269908308374     
   24.000000000000000        48.000000000000000        2.5539284409529808     
   24.000000000000000        48.800000000000004        2.5354830795616441     
   24.000000000000000        49.600000000000001        2.5203207203514437     
   24.000000000000000        50.400000000000006        2.5032973720911182     
   24.000000000000000        51.200000000000003        2.5007323205747958     
   24.000000000000000        52.000000000000000        2.5122119200163131     
   24.000000000000000        52.800000000000004        2.5079256704548230     
   24.000000000000000        53.600000000000001        2.5060001980576687     
   24.000000000000000        54.400000000000006        2.5070874070876927     
   24.000000000000000        55.200000000000003        2.5159061989705997     
   24.000000000000000        56.000000000000000        2.5000023628136883     
   24.000000000000000        56.800000000000004        2.5080092165130243     
   24.000000000000000        57.600000000000001        2.5101051097181704     
   24.000000000000000        58.400000000000006        2.5187749523921976     
   24.000000000000000        59.200000000000003        2.5101228471876862     
   24.000000000000000        60.000000000000000        2.5037091088276791     
   24.000000000000000        60.800000000000004        2.5056437939000444     
   24.000000000000000        61.600000000000001        2.5102048118749152     
   24.000000000000000        62.400000000000006        2.5041384290774471     
   24.000000000000000        63.200000000000003        2.5051258849596381     
   24.000000000000000        64.000000000000000        2.5141747692603995     
   24.000000000000000        64.799999999999997        2.5071044226687729     
   24.000000000000000        65.600000000000009        2.5059506779230198     
   24.000000000000000        66.400000000000006        2.5040777580226008     
   24.000000000000000        67.200000000000003        2.5054067163992637     
   24.000000000000000        68.000000000000000        2.5044739610059286     
   24.000000000000000        68.799999999999997        2.5058451434010376     
   24.000000000000000        69.600000000000009        2.5035007101664521     
   24.000000000000000        70.400000000000006        2.5073359534357915     
   24.000000000000000        71.200000000000003        2.5070802638871057     
   24.000000000000000        72.000000000000000        2.5062383724787387     
   24.000000000000000        72.799999999999997        2.5078171745977351     
   24.000000000000000        73.600000000000009        2.5088189702238557     
   24.000000000000000        74.400000000000006        2.5052464669630314     
   24.000000000000000        75.200000000000003        2.5026432780702170     
   24.000000000000000        76.000000000000000        2.5038413310498155     
   24.000000000000000        76.800000000000011        2.5148628315282213     
   24.000000000000000        77.600000000000009        2.5085846165829429     
   24.000000000000000        78.400000000000006        2.5061459422437671     
   24.000000000000000        79.200000000000003        2.5197779122667257     
   24.000000000000000        80.000000000000000        2.5128730496229998     
   24.000000000000000        80.800000000000011        2.5023855190448301     
   24.000000000000000        81.600000000000009        2.5030454881696365     
   24.000000000000000        82.400000000000006        2.6476045723742723     
   24.000000000000000        83.200000000000003        2.9876289005187888     
   24.000000000000000        84.000000000000000        3.5045650436213407     
   24.000000000000000        84.800000000000011        3.5192501579505358     
   24.000000000000000        85.600000000000009        3.5037574509964617     
   24.000000000000000        86.400000000000006        3.5071365387681834     
   24.000000000000000        87.200000000000003        3.5166878178960657     
   24.000000000000000        88.000000000000000        3.4977513030398262     
   24.000000000000000        88.800000000000011        3.5048404667930333     
   24.000000000000000        89.600000000000009        3.5142620664132060     
   24.000000000000000        90.400000000000006        3.5058352667932793     
   24.000000000000000        91.200000000000003        3.5044696385396330     
   24.000000000000000        92.000000000000000        3.5023227215909678     
   24.000000000000000        92.800000000000011        3.5121633817960918     
   24.000000000000000        93.600000000000009        3.5120757868041399     
   24.000000000000000        94.400000000000006        3.5127076568000639     
   24.000000000000000        95.200000000000003        3.5170689455632935     
   24.000000000000000        96.000000000000000        3.5060103736609238     
   24.000000000000000        96.800000000000011        3.5046831968212735     
   24.000000000000000        97.600000000000009        3.5074486974876202     
   24.000000000000000        98.400000000000006        3.5063930858667476     
   24.000000000000000        99.200000000000003        3.5074089802496400     
   24.000000000000000        100.00000000000000        3.5150676541281256     
   24.000000000000000        100.80000000000001        3.5024890898536110     
   24.000000000000000        101.60000000000001        3.5073256611195647     
   24.000000000000000        102.40000000000001        3.5063408446676205     

   24.800000000000001       0.80000000000000004        3.5153728926820089     
   24.800000000000001        1.6000000000000001        2.9046454587511881     
   24.800000000000001        2.4000000000000004        2.5668399824727244     
   24.800000000000001        3.2000000000000002        2.5110898884282213     
   24.800000000000001        4.0000000000000000        2.5112419442525762     
   24.800000000000001        4.8000000000000007        2.5064534339989084     
   24.800000000000001        5.6000000000000005        2.5108710353528854     
   24.800000000000001        6.4000000000000004        2.5127791596200577     
   24.800000000000001        7.2000000000000002        2.5140478678352571     
   24.800000000000001        8.0000000000000000        2.4970406471026698     
   24.800000000000001        8.8000000000000007        2.5124697082814169     
   24.800000000000001        9.6000000000000014        2.5038402170088312     
   24.800000000000001        10.400000000000000        2.5087775943659949     
   24.800000000000001        11.200000000000001        2.5054469733953550     
   24.800000000000001        12.000000000000000        2.5643681521722241     
   24.800000000000001        12.800000000000001        2.8240280753052782     
   24.800000000000001        13.600000000000001        3.5024721987839875     
   24.800000000000001        14.400000000000000        3.5004687412577100     
   24.800000000000001        15.200000000000001        3.5074971786469011     
   24.800000000000001        16.000000000000000        2.9310155656685906     
   24.800000000000001        16.800000000000001        2.6759520391657494     
   24.800000000000001        17.600000000000001        2.5281281857221045     
   24.800000000000001        18.400000000000002        2.5037025895161360     
   24.800000000000001        19.200000000000003        2.5038227140987086     
   24.800000000000001        20.000000000000000        2.5071684464650721     
   24.800000000000001        20.800000000000001        2.5090776708111058     
   24.800000000000001        21.600000000000001        2.5110234951341392     
   24.800000000000001        22.400000000000002        2.5125093324960335     
   24.800000000000001        23.200000000000003        2.5101072201597061     
   24.800000000000001        24.000000000000000        2.5053032557008770     
   24.800000000000001        24.800000000000001        2.5041028962982770     
   24.800000000000001        25.600000000000001        2.5168974158089767     
   24.800000000000001        26.400000000000002        2.5058827974476743     
   24.800000000000001        27.200000000000003        2.5033905103422454     
   24.800000000000001        28.000000000000000        2.5025287649478156     
   24.800000000000001        28.800000000000001        2.5016427646768831     
   24.800000000000001        29.600000000000001        2.4986877063875399     
   24.800000000000001        30.400000000000002        2.5130408917995752     
   24.800000000000001        31.200000000000003        2.5296405910144442     
   24.800000000000001        32.000000000000000        2.6716440844022475     
   24.800000000000001        32.800000000000004        2.8305140299904501     
   24.800000000000001        33.600000000000001        2.9125311110114813     
   24.800000000000001        34.399999999999999        2.9273965199746215     
   24.800000000000001        35.200000000000003        2.9286210091406928     
   24.800000000000001        36.000000000000000        2.9242469529023709     
   24.800000000000001        36.800000000000004        2.9195365213663029     
   24.800000000000001        37.600000000000001        2.9167466398709565     
   24.800000000000001        38.400000000000006        2.9126707622960875     
   24.800000000000001        39.200000000000003        2.9087771327264345     
   24.800000000000001        40.000000000000000        2.9077559547159071     
   24.800000000000001        40.800000000000004        2.9051907044583629     
   24.800000000000001        41.600000000000001        2.9018213392016889     
   24.800000000000001        42.400000000000006        2.8986513179450513     
   24.800000000000001        43.200000000000003        2.8963764254132593     
   24.800000000000001        44.000000000000000        2.8954037923385365     
   24.800000000000001        44.800000000000004        2.8967355313008483     
   24.800000000000001        45.600000000000001        2.8960234966256042     
   24.800000000000001        46.400000000000006        2.8927998929793910     
   24.800000000000001        47.200000000000003        2.8903490795081557     
   24.800000000000001        48.000000000000000        2.8846280148423182     
   24.800000000000001        48.800000000000004        2.8619346436896609     
   24.800000000000001        49.600000000000001        2.7775893209846223     
   24.800000000000001        50.400000000000006        2.6252842669454162     
   24.800000000000001        51.200000000000003        2.5164808532224598     
   24.800000000000001        52.000000000000000        2.5048418386880540     
   24.800000000000001        52.800000000000004        2.5097540606335751     
   24.800000000000001        53.600000000000001        2.5053179839740052     
   24.800000000000001        54.400000000000006        2.5069235280603164     
   24.800000000000001        55.200000000000003        2.5153022095932749     
   24.800000000000001        56.000000000000000        2.4993918545289349     
   24.800000000000001        56.800000000000004        2.5104591232567377     
   24.800000000000001        57.600000000000001        2.5191332468401040     
   24.800000000000001        58.400000000000006        2.5101344795981921     
   24.800000000000001        59.200000000000003        2.5048719448322503     
   24.800000000000001        60.000000000000000        2.5048156967340969     
   24.800000000000001        60.800000000000004        2.5088935865290671     
   24.800000000000001        61.600000000000001        2.5056116072367862     
   24.800000000000001        62.400000000000006        2.5116682365078824     
   24.800000000000001        63.200000000000003        2.5019670814853732     
   24.800000000000001        64.000000000000000        2.5146876222908228     
   24.800000000000001        64.799999999999997        2.5080023465463648     
   24.800000000000001        65.600000000000009        2.5066326616210417     
   24.800000000000001        66.400000000000006        2.5068752725430303     
   24.800000000000001        67.200000000000003        2.5061111992029952     
   24.800000000000001        68.000000000000000        2.5066154660221094     
   24.800000000000001        68.799999999999997        2.5058051584632071     
   24.800000000000001        69.600000000000009        2.5084402567796618     
   24.800000000000001        70.400000000000006        2.5086141561803963     
   24.800000000000001        71.200000000000003        2.5089890246341091     
   24.800000000000001        72.000000000000000        2.5101695247200242     
   24.800000000000001        72.799999999999997        2.5123957598440390     
   24.800000000000001        73.600000000000009        2.5060336259741991     
   24.800000000000001        74.400000000000006        2.5036408619925807     
   24.800000000000001        75.200000000000003        2.5028837189311575     
   24.800000000000001        76.000000000000000        2.5105269214506127     
   24.800000000000001        76.800000000000011        2.5081590187132567     
   24.800000000000001        77.600000000000009        2.5096817436232621     
   24.800000000000001        78.400000000000006        2.5055025255722274     
   24.800000000000001        79.200000000000003        2.5113960875250867     
   24.800000000000001        80.000000000000000        2.5024825247333826     
   24.800000000000001        80.800000000000011        2.5010406180567690     
   24.800000000000001        81.600000000000009        2.5232584922070975     
   24.800000000000001        82.400000000000006        2.5111688495286764     
   24.800000000000001        83.200000000000003        2.7900845691201170     
   24.800000000000001        84.000000000000000        3.5035311615694722     
   24.800000000000001        84.800000000000011        3.5040933827837764     
   24.800000000000001        85.600000000000009        3.4991094540054157     
   24.800000000000001        86.400000000000006        3.5014073771184586     
   24.800000000000001        87.200000000000003        3.5043609043774819     
   24.800000000000001        88.000000000000000        3.5136040055751594     
   24.800000000000001        88.800000000000011        3.4996560780516091     
   24.800000000000001        89.600000000000009        3.5122277027984041     
   24.800000000000001        90.400000000000006        3.5041545348735212     
   24.800000000000001        91.200000000000003        3.5041152625366943     
   24.800000000000001        92.000000000000000        3.5022856829381808     
   24.800000000000001        92.800000000000011        3.5078429892573348     
   24.800000000000001        93.600000000000009        3.5060723819061761     
   24.800000000000001        94.400000000000006        3.5070866258065845     
   24.800000000000001        95.200000000000003        3.5111018174253821     
   24.800000000000001        96.000000000000000        3.5030324212984842     
   24.800000000000001        96.800000000000011        3.5059411053324276     
   24.800000000000001        97.600000000000009        3.5080551091375014     
   24.800000000000001        98.400000000000006        3.5057784919275039     
   24.800000000000001        99.200000000000003        3.5108377242938467     
   24.800000000000001        100.00000000000000        3.4955118026021288     
   24.800000000000001        100.80000000000001        3.5028543026660084     
   24.800000000000001        101.60000000000001        3.5080206160037695     
   24.800000000000001        102.40000000000001        3.5083046098624036     

   25.600000000000001       0.80000000000000004        3.4991538966565967     
   25.600000000000001        1.6000000000000001        2.8993861745813496     
   25.600000000000001        2.4000000000000004        2.5643568996032875     
   25.600000000000001        3.2000000000000002        2.5079138559953562     
   25.600000000000001        4.0000000000000000        2.5190278697520734     
   25.600000000000001        4.8000000000000007        2.5129775931090852     
   25.600000000000001        5.6000000000000005        2.5213633544470873     
   25.600000000000001        6.4000000000000004        2.5012593658985565     
   25.600000000000001        7.2000000000000002        2.5062875590303424     
   25.600000000000001        8.0000000000000000        2.5195414815073560     
   25.600000000000001        8.8000000000000007        2.5125094473623761     
   25.600000000000001        9.6000000000000014        2.4997666003310144     
   25.600000000000001        10.400000000000000        2.5103142325232142     
   25.600000000000001        11.200000000000001        2.5574153354986184     
   25.600000000000001        12.000000000000000        2.8484284585463753     
   25.600000000000001        12.800000000000001        3.5082565138590405     
   25.600000000000001        13.600000000000001        3.5061669585778792     
   25.600000000000001        14.400000000000000        3.5023213819520569     
   25.600000000000001        15.200000000000001        3.5105849690337894     
   25.600000000000001        16.000000000000000        3.5053062587292869     
   25.600000000000001        16.800000000000001        2.9393002283028591     
   25.600000000000001        17.600000000000001        2.6476912223120062     
   25.600000000000001        18.400000000000002        2.5038489381325149     
   25.600000000000001        19.200000000000003        2.4979729932464543     
   25.600000000000001        20.000000000000000        2.5074335457145054     
   25.600000000000001        20.800000000000001        2.5072327714401297     
   25.600000000000001        21.600000000000001        2.5080812793633069     
   25.600000000000001        22.400000000000002        2.5101255574272128     
   25.600000000000001        23.200000000000003        2.5084630033349149     
   25.600000000000001        24.000000000000000        2.5067795428730801     
   25.600000000000001        24.800000000000001        2.5056155644675902     
   25.600000000000001        25.600000000000001        2.5212529327645194     
   25.600000000000001        26.400000000000002        2.5097338137179692     
   25.600000000000001        27.200000000000003        2.5068463043435205     
   25.600000000000001        28.000000000000000        2.5053986416955047     
   25.600000000000001        28.800000000000001        2.5068171217835258     
   25.600000000000001        29.600000000000001        2.5156958726396539     
   25.600000000000001        30.400000000000002        2.5091303409457204     
   25.600000000000001        31.200000000000003        2.6799102207349574     
   25.600000000000001        32.000000000000000        2.9674153670837260     
   25.600000000000001        32.800000000000004        3.4969681625401363     
   25.600000000000001        33.600000000000001        3.5055764475360038     
   25.600000000000001        34.399999999999999        3.5130508179286912     
   25.600000000000001        35.200000000000003        3.5004349234671577     
   25.600000000000001        36.000000000000000        3.5122545902796740     
   25.600000000000001        36.800000000000004        3.5124108401456704     
   25.600000000000001        37.600000000000001        3.5065589519990801     
   25.600000000000001        38.400000000000006        3.5092238030419689     
   25.600000000000001        39.200000000000003        3.5136657359099419     
   25.600000000000001        40.000000000000000        3.5032472652040112     
   25.600000000000001        40.800000000000004        3.4974594746269418     
   25.600000000000001        41.600000000000001        3.5172507113017364     
   25.600000000000001        42.400000000000006        3.5047331351996052     
   25.600000000000001        43.200000000000003        3.5168002800768208     
   25.600000000000001        44.000000000000000        3.5066614173056432     
   25.600000000000001        44.800000000000004        3.5005199909458833     
   25.600000000000001        45.600000000000001        3.4986042042645833     
   25.600000000000001        46.400000000000006        3.5072260722210968     
   25.600000000000001        47.200000000000003        3.5155574567775343     
   25.600000000000001        48.000000000000000        3.4946985878918779     
   25.600000000000001        48.800000000000004        3.5121385238111156     
   25.600000000000001        49.600000000000001        3.5073158151929795     
   25.600000000000001        50.400000000000006        2.9262106076958170     
   25.600000000000001        51.200000000000003        2.6527903841727838     
   25.600000000000001        52.000000000000000        2.5110176855657098     
   25.600000000000001        52.800000000000004        2.5067675886502867     
   25.600000000000001        53.600000000000001        2.5108366836072635     
   25.600000000000001        54.400000000000006        2.5108353393474818     
   25.600000000000001        55.200000000000003        2.5232128339218791     
   25.600000000000001        56.000000000000000        2.5032618698087026     
   25.600000000000001        56.800000000000004        2.5154230680492362     
   25.600000000000001        57.600000000000001        2.5057420618727413     
   25.600000000000001        58.400000000000006        2.5030609048579167     
   25.600000000000001        59.200000000000003        2.5128705598659247     
   25.600000000000001        60.000000000000000        2.5068624619490429     
   25.600000000000001        60.800000000000004        2.5055105630256462     
   25.600000000000001        61.600000000000001        2.5132610606938108     
   25.600000000000001        62.400000000000006        2.5069143361499289     
   25.600000000000001        63.200000000000003        2.5025716405234206     
   25.600000000000001        64.000000000000000        2.5184487656627619     
   25.600000000000001        64.799999999999997        2.5140439322097174     
   25.600000000000001        65.600000000000009        2.5121666415487858     
   25.600000000000001        66.400000000000006        2.5123724146721722     
   25.600000000000001        67.200000000000003        2.5124586581173296     
   25.600000000000001        68.000000000000000        2.5126465285892379     
   25.600000000000001        68.799999999999997        2.5157390631451122     
   25.600000000000001        69.600000000000009        2.5164479845503127     
   25.600000000000001        70.400000000000006        2.5140422004934111     
   25.600000000000001        71.200000000000003        2.5144179092856085     
   25.600000000000001        72.000000000000000        2.5148928787326432     
   25.600000000000001        72.799999999999997        2.5099313008069335     
   25.600000000000001        73.600000000000009        2.5074645988425743     
   25.600000000000001        74.400000000000006        2.5066419635591588     
   25.600000000000001        75.200000000000003        2.5045347763867447     
   25.600000000000001        76.000000000000000        2.5041977449270330     
   25.600000000000001        76.800000000000011        2.5034809008251937     
   25.600000000000001        77.600000000000009        2.5028234908210054     
   25.600000000000001        78.400000000000006        2.5037748902913344     
   25.600000000000001        79.200000000000003        2.5048057952403511     
   25.600000000000001        80.000000000000000        2.5143192078507997     
   25.600000000000001        80.800000000000011        2.5056248057039578     
   25.600000000000001        81.600000000000009        2.5046799316576021     
   25.600000000000001        82.400000000000006        2.5001858834916941     
   25.600000000000001        83.200000000000003        2.6282394924201604     
   25.600000000000001        84.000000000000000        2.9706902334805161     
   25.600000000000001        84.800000000000011        3.5018625671290855     
   25.600000000000001        85.600000000000009        3.5033696191665453     
   25.600000000000001        86.400000000000006        3.5148530788819294     
   25.600000000000001        87.200000000000003        3.4998193789502676     
   25.600000000000001        88.000000000000000        3.5165526772269655     
   25.600000000000001        88.800000000000011        3.5006530217817580     
   25.600000000000001        89.600000000000009        3.5113897285615114     
   25.600000000000001        90.400000000000006        3.5029885499681512     
   25.600000000000001        91.200000000000003        3.5042596213058599     
   25.600000000000001        92.000000000000000        3.5026917701269333     
   25.600000000000001        92.800000000000011        3.5056723972844965     
   25.600000000000001        93.600000000000009        3.5057090540024061     
   25.600000000000001        94.400000000000006        3.5060189481676360     
   25.600000000000001        95.200000000000003        3.5139677480151006     
   25.600000000000001        96.000000000000000        3.5027888047902467     
   25.600000000000001        96.800000000000011        3.5045535008802347     
   25.600000000000001        97.600000000000009        3.5092644041720620     
   25.600000000000001        98.400000000000006        3.5060134800160241     
   25.600000000000001        99.200000000000003        3.5147631746622490     
   25.600000000000001        100.00000000000000        3.4978774990275214     
   25.600000000000001        100.80000000000001        3.5041116495100684     
   25.600000000000001        101.60000000000001        3.5067565119278159     
   25.600000000000001        102.40000000000001        3.5072492850098809     

   26.400000000000002       0.80000000000000004        3.5131871306058504     
   26.400000000000002        1.6000000000000001        2.8918531251605950     
   26.400000000000002        2.4000000000000004        2.5581138755623156     
   26.400000000000002        3.2000000000000002        2.5115576213644339     
   26.400000000000002        4.0000000000000000        2.4998594444679161     
   26.400000000000002        4.8000000000000007        2.4954780152220701     
   26.400000000000002        5.6000000000000005        2.4945730385400351     
   26.400000000000002        6.4000000000000004        2.4996713227324614     
   26.400000000000002        7.2000000000000002        2.5012773437889875     
   26.400000000000002        8.0000000000000000        2.5126156607233958     
   26.400000000000002        8.8000000000000007        2.5057113572939924     
   26.400000000000002        9.6000000000000014        2.5234242842125454     
   26.400000000000002        10.400000000000000        2.5206077598496064     
   26.400000000000002        11.200000000000001        2.7318574940846760     
   26.400000000000002        12.000000000000000        3.5018213954306403     
   26.400000000000002        12.800000000000001        3.5106816275447259     
   26.400000000000002        13.600000000000001        3.5018703497675912     
   26.400000000000002        14.400000000000000        3.5078544448851328     
   26.400000000000002        15.200000000000001        3.5033796328989797     
   26.400000000000002        16.000000000000000        3.5068350979701584     
   26.400000000000002        16.800000000000001        3.5065501378198358     
   26.400000000000002        17.600000000000001        2.7946266770420820     
   26.400000000000002        18.400000000000002        2.5246159268183743     
   26.400000000000002        19.200000000000003        2.5227149390215322     
   26.400000000000002        20.000000000000000        2.5058325984375385     
   26.400000000000002        20.800000000000001        2.5098363645157917     
   26.400000000000002        21.600000000000001        2.5056283686487402     
   26.400000000000002        22.400000000000002        2.5061279807260144     
   26.400000000000002        23.200000000000003        2.5077282710154036     
   26.400000000000002        24.000000000000000        2.5059470114022995     
   26.400000000000002        24.800000000000001        2.5105123814447312     
   26.400000000000002        25.600000000000001        2.4995356175619254     
   26.400000000000002        26.400000000000002        2.5211413966556142     
   26.400000000000002        27.200000000000003        2.5138145129790601     
   26.400000000000002        28.000000000000000        2.5075446481306343     
   26.400000000000002        28.800000000000001        2.5097340017770100     
   26.400000000000002        29.600000000000001        2.5005456988416985     
   26.400000000000002        30.400000000000002        2.5724279644667982     
   26.400000000000002        31.200000000000003        2.8506860769313485     
   26.400000000000002        32.000000000000000        3.5102348428779782     
   26.400000000000002        32.800000000000004        3.5178660394073904     
   26.400000000000002        33.600000000000001        3.5035074756337963     
   26.400000000000002        34.399999999999999        3.5010688036289195     
   26.400000000000002        35.200000000000003        3.5067907981068549     
   26.400000000000002        36.000000000000000        3.5165339328108836     
   26.400000000000002        36.800000000000004        3.5079044554843524     
   26.400000000000002        37.600000000000001        3.5084633116180899     
   26.400000000000002        38.400000000000006        3.4990596318094349     
   26.400000000000002        39.200000000000003        3.5173580818123731     
   26.400000000000002        40.000000000000000        3.5113404247152356     
   26.400000000000002        40.800000000000004        3.5095152780658045     
   26.400000000000002        41.600000000000001        3.5072685503796546     
   26.400000000000002        42.400000000000006        3.4976452394854309     
   26.400000000000002        43.200000000000003        3.5132198159848307     
   26.400000000000002        44.000000000000000        3.5108634923745843     
   26.400000000000002        44.800000000000004        3.5102829878847821     
   26.400000000000002        45.600000000000001        3.5158372475208943     
   26.400000000000002        46.400000000000006        3.5136063497093137     
   26.400000000000002        47.200000000000003        3.5056595356365814     
   26.400000000000002        48.000000000000000        3.5086920809137734     
   26.400000000000002        48.800000000000004        3.5078821361486927     
   26.400000000000002        49.600000000000001        3.5081085155068457     
   26.400000000000002        50.400000000000006        3.5147479358178031     
   26.400000000000002        51.200000000000003        2.9220741974805704     
   26.400000000000002        52.000000000000000        2.6146179900356437     
   26.400000000000002        52.800000000000004        2.5115438742256395     
   26.400000000000002        53.600000000000001        2.5056295182550103     
   26.400000000000002        54.400000000000006        2.5093724007672567     
   26.400000000000002        55.200000000000003        2.5006026072412224     
   26.400000000000002        56.000000000000000        2.5122880152987035     
   26.400000000000002        56.800000000000004        2.5197139725541224     
   26.400000000000002        57.600000000000001        2.5046026295630335     
   26.400000000000002        58.400000000000006        2.4964973347204649     
   26.400000000000002        59.200000000000003        2.5007919811108805     
   26.400000000000002        60.000000000000000        2.5217524815638441     
   26.400000000000002        60.800000000000004        2.5064002248263888     
   26.400000000000002        61.600000000000001        2.5065297320664168     
   26.400000000000002        62.400000000000006        2.5025865105520451     
   26.400000000000002        63.200000000000003        2.5020513551959485     
   26.400000000000002        64.000000000000000        2.5008929195872969     
   26.400000000000002        64.799999999999997        2.5081032643129753     
   26.400000000000002        65.600000000000009        2.5069318023143183     
   26.400000000000002        66.400000000000006        2.5081310207264336     
   26.400000000000002        67.200000000000003        2.5088558457387076     
   26.400000000000002        68.000000000000000        2.5131814589036527     
   26.400000000000002        68.799999999999997        2.5084417327007347     
   26.400000000000002        69.600000000000009        2.5084028298898469     
   26.400000000000002        70.400000000000006        2.5067632984044486     
   26.400000000000002        71.200000000000003        2.5037544575108712     
   26.400000000000002        72.000000000000000        2.5040094398533572     
   26.400000000000002        72.799999999999997        2.5125398486163522     
   26.400000000000002        73.600000000000009        2.5089302718363995     
   26.400000000000002        74.400000000000006        2.5051442905820336     
   26.400000000000002        75.200000000000003        2.5047604327740389     
   26.400000000000002        76.000000000000000        2.5049750708102483     
   26.400000000000002        76.800000000000011        2.5096851512205776     
   26.400000000000002        77.600000000000009        2.5037923373289477     
   26.400000000000002        78.400000000000006        2.5041665525281185     
   26.400000000000002        79.200000000000003        2.5067188797492372     
   26.400000000000002        80.000000000000000        2.5143810634078672     
   26.400000000000002        80.800000000000011        2.5088335451176271     
   26.400000000000002        81.600000000000009        2.5092434190606747     
   26.400000000000002        82.400000000000006        2.5050433015660536     
   26.400000000000002        83.200000000000003        2.5123524528641656     
   26.400000000000002        84.000000000000000        2.7575964640504149     
   26.400000000000002        84.800000000000011        3.5089145255898111     
   26.400000000000002        85.600000000000009        3.4971840716281335     
   26.400000000000002        86.400000000000006        3.5148341542393804     
   26.400000000000002        87.200000000000003        3.5086612572740878     
   26.400000000000002        88.000000000000000        3.4985337978019722     
   26.400000000000002        88.800000000000011        3.5079291578085390     
   26.400000000000002        89.600000000000009        3.5171047815492309     
   26.400000000000002        90.400000000000006        3.5040629298248467     
   26.400000000000002        91.200000000000003        3.5040787895610226     
   26.400000000000002        92.000000000000000        3.5035478324338358     
   26.400000000000002        92.800000000000011        3.5063256288693263     
   26.400000000000002        93.600000000000009        3.5072935291312435     
   26.400000000000002        94.400000000000006        3.5052472197545108     
   26.400000000000002        95.200000000000003        3.5194746031977475     
   26.400000000000002        96.000000000000000        3.4996178084068901     
   26.400000000000002        96.800000000000011        3.5109081332471832     
   26.400000000000002        97.600000000000009        3.5096999973226723     
   26.400000000000002        98.400000000000006        3.5108462575182759     
   26.400000000000002        99.200000000000003        3.5157855653748968     
   26.400000000000002        100.00000000000000        3.5055478096584274     
   26.400000000000002        100.80000000000001        3.5036634690312627     
   26.400000000000002        101.60000000000001        3.5069279320583071     
   26.400000000000002        102.40000000000001        3.5067511992091993     

   27.200000000000003       0.80000000000000004        3.4972125747476439     
   27.200000000000003        1.6000000000000001        2.8685332873249378     
   27.200000000000003        2.4000000000000004        2.5384991843650950     
   27.200000000000003        3.2000000000000002        2.5068567096498211     
   27.200000000000003        4.0000000000000000        2.5079248722307148     
   27.200000000000003        4.8000000000000007        2.5025037797296745     
   27.200000000000003        5.6000000000000005        2.5228459515464232     
   27.200000000000003        6.4000000000000004        2.5142999923985156     
   27.200000000000003        7.2000000000000002        2.5012977154330125     
   27.200000000000003        8.0000000000000000        2.5185508242121926     
   27.200000000000003        8.8000000000000007        2.5049303980155200     
   27.200000000000003        9.6000000000000014        2.5053227068547930     
   27.200000000000003        10.400000000000000        2.5668126822174582     
   27.200000000000003        11.200000000000001        2.9283970666370327     
   27.200000000000003        12.000000000000000        3.5044358293920324     
   27.200000000000003        12.800000000000001        3.5028459697374870     
   27.200000000000003        13.600000000000001        3.5074336899701124     
   27.200000000000003        14.400000000000000        3.5101731591484464     
   27.200000000000003        15.200000000000001        3.5054382059515237     
   27.200000000000003        16.000000000000000        3.5047094119169513     
   27.200000000000003        16.800000000000001        3.4963748374762087     
   27.200000000000003        17.600000000000001        2.8700342839951496     
   27.200000000000003        18.400000000000002        2.5454945422921460     
   27.200000000000003        19.200000000000003        2.5157931985378941     
   27.200000000000003        20.000000000000000        2.5012848760515003     
   27.200000000000003        20.800000000000001        2.5083037149474001     
   27.200000000000003        21.600000000000001        2.5032207668380000     
   27.200000000000003        22.400000000000002        2.5066241444813913     
   27.200000000000003        23.200000000000003        2.5086717582159008     
   27.200000000000003        24.000000000000000        2.5082351492854422     
   27.200000000000003        24.800000000000001        2.5159752881781383     
   27.200000000000003        25.600000000000001        2.5106556301896199     
   27.200000000000003        26.400000000000002        2.5036161327169162     
   27.200000000000003        27.200000000000003        2.4965159084841746     
   27.200000000000003        28.000000000000000        2.5202859920051903     
   27.200000000000003        28.800000000000001        2.5194648679092846     
   27.200000000000003        29.600000000000001        2.5022108598974548     
   27.200000000000003        30.400000000000002        2.6191681236109039     
   27.200000000000003        31.200000000000003        2.9427716828935875     
   27.200000000000003        32.000000000000000        3.4998135764194402     
   27.200000000000003        32.800000000000004        3.5100959315555120     
   27.200000000000003        33.600000000000001        3.5061920053810667     
   27.200000000000003        34.399999999999999        3.5049422514573689     
   27.200000000000003        35.200000000000003        3.5049421117523476     
   27.200000000000003        36.000000000000000        3.5138202765055664     
   27.200000000000003        36.800000000000004        3.5051425870158770     
   27.200000000000003        37.600000000000001        3.5031408060340516     
   27.200000000000003        38.400000000000006        3.5128418927630665     
   27.200000000000003        39.200000000000003        3.5028989933335368     
   27.200000000000003        40.000000000000000        3.4954729457388245     
   27.200000000000003        40.800000000000004        3.5148580349072240     
   27.200000000000003        41.600000000000001        3.5129291349334753     
   27.200000000000003        42.400000000000006        3.5108250307080193     
   27.200000000000003        43.200000000000003        3.5066068815961544     
   27.200000000000003        44.000000000000000        3.5006304678230906     
   27.200000000000003        44.800000000000004        3.5006047154687554     
   27.200000000000003        45.600000000000001        3.4994406877858228     
   27.200000000000003        46.400000000000006        3.5191189773408738     
   27.200000000000003        47.200000000000003        3.4981518699971645     
   27.200000000000003        48.000000000000000        3.5030145489034217     
   27.200000000000003        48.800000000000004        3.5034989946037332     
   27.200000000000003        49.600000000000001        3.5034782435113190     
   27.200000000000003        50.400000000000006        3.5031333805806857     
   27.200000000000003        51.200000000000003        3.5050422258737690     
   27.200000000000003        52.000000000000000        2.7574058952112743     
   27.200000000000003        52.800000000000004        2.5096702981488863     
   27.200000000000003        53.600000000000001        2.5071950887869217     
   27.200000000000003        54.400000000000006        2.5134140165622907     
   27.200000000000003        55.200000000000003        2.5131037041044526     
   27.200000000000003        56.000000000000000        2.5034786390270618     
   27.200000000000003        56.800000000000004        2.5034685104770231     
   27.200000000000003        57.600000000000001        2.5065934667782939     
   27.200000000000003        58.400000000000006        2.5224945940669490     
   27.200000000000003        59.200000000000003        2.5121828598173397     
   27.200000000000003        60.000000000000000        2.5090203684031036     
   27.200000000000003        60.800000000000004        2.5106687504538807     
   27.200000000000003        61.600000000000001        2.5130676025728764     
   27.200000000000003        62.400000000000006        2.5131860423883539     
   27.200000000000003        63.200000000000003        2.5152625910571142     
   27.200000000000003        64.000000000000000        2.5176312292385874     
   27.200000000000003        64.799999999999997        2.5055859404570042     
   27.200000000000003        65.600000000000009        2.5073722845987478     
   27.200000000000003        66.400000000000006        2.5168080782960294     
   27.200000000000003        67.200000000000003        2.5216068439002832     
   27.200000000000003        68.000000000000000        2.5019073561031591     
   27.200000000000003        68.799999999999997        2.5042168351231999     
   27.200000000000003        69.600000000000009        2.5138172022309915     
   27.200000000000003        70.400000000000006        2.5133286204334815     
   27.200000000000003        71.200000000000003        2.5103561365830456     
   27.200000000000003        72.000000000000000        2.5075808916197899     
   27.200000000000003        72.799999999999997        2.5040811200260311     
   27.200000000000003        73.600000000000009        2.5213496222258525     
   27.200000000000003        74.400000000000006        2.5204083469378573     
   27.200000000000003        75.200000000000003        2.5137038179494531     
   27.200000000000003        76.000000000000000        2.5142949670613959     
   27.200000000000003        76.800000000000011        2.5196313236294672     
   27.200000000000003        77.600000000000009        2.5022439425251966     
   27.200000000000003        78.400000000000006        2.5079311576820351     
   27.200000000000003        79.200000000000003        2.5061313533047405     
   27.200000000000003        80.000000000000000        2.5194191100953973     
   27.200000000000003        80.800000000000011        2.5132240114410802     
   27.200000000000003        81.600000000000009        2.5126349283262992     
   27.200000000000003        82.400000000000006        2.5108714484025665     
   27.200000000000003        83.200000000000003        2.5210631712182732     
   27.200000000000003        84.000000000000000        2.5794225426072526     
   27.200000000000003        84.800000000000011        3.2763861945268071     
   27.200000000000003        85.600000000000009        3.4975918810113265     
   27.200000000000003        86.400000000000006        3.4956311587396645     
   27.200000000000003        87.200000000000003        3.5190299495275736     
   27.200000000000003        88.000000000000000        3.5062331920998808     
   27.200000000000003        88.800000000000011        3.5163283046506324     
   27.200000000000003        89.600000000000009        3.5013308899227460     
   27.200000000000003        90.400000000000006        3.5108681456007513     
   27.200000000000003        91.200000000000003        3.5035710767601929     
   27.200000000000003        92.000000000000000        3.5060577893727940     
   27.200000000000003        92.800000000000011        3.5074129483578051     
   27.200000000000003        93.600000000000009        3.5061508440570628     
   27.200000000000003        94.400000000000006        3.5042244465844536     
   27.200000000000003        95.200000000000003        3.5021447293610461     
   27.200000000000003        96.000000000000000        3.5028689966698008     
   27.200000000000003        96.800000000000011        3.5085534902612503     
   27.200000000000003        97.600000000000009        3.5094338711896764     
   27.200000000000003        98.400000000000006        3.5069157606127086     
   27.200000000000003        99.200000000000003        3.5161386629189351     
   27.200000000000003        100.00000000000000        3.5028033454178749     
   27.200000000000003        100.80000000000001        3.5027560766451495     
   27.200000000000003        101.60000000000001        3.5036943578357094     
   27.200000000000003        102.40000000000001        3.5040797454486441     

   28.000000000000000       0.80000000000000004        3.5036850634431098     
   28.000000000000000        1.6000000000000001        2.7796323246775834     
   28.000000000000000        2.4000000000000004        2.5194791767424576     
   28.000000000000000        3.2000000000000002        2.5142405696669017     
   28.000000000000000        4.0000000000000000        2.5045700326651175     
   28.000000000000000        4.8000000000000007        2.4948454591638121     
   28.000000000000000        5.6000000000000005        2.5130741985358109     
   28.000000000000000        6.4000000000000004        2.5023188267892333     
   28.000000000000000        7.2000000000000002        2.5241159554465931     
   28.000000000000000        8.0000000000000000        2.5081258672111750     
   28.000000000000000        8.8000000000000007        2.5093882896121662     
   28.000000000000000        9.6000000000000014        2.5032057756342900     
   28.000000000000000        10.400000000000000        2.7033358628843964     
   28.000000000000000        11.200000000000001        3.4976714213482589     
   28.000000000000000        12.000000000000000        3.5034023055163339     
   28.000000000000000        12.800000000000001        3.5055392752558627     
   28.000000000000000        13.600000000000001        3.5091713152438890     
   28.000000000000000        14.400000000000000        3.5135942672852765     
   28.000000000000000        15.200000000000001        3.5033078569279912     
   28.000000000000000        16.000000000000000        3.5087421854013403     
   28.000000000000000        16.800000000000001        3.5176487774061460     
   28.000000000000000        17.600000000000001        2.8831593647362048     
   28.000000000000000        18.400000000000002        2.5575977858871357     
   28.000000000000000        19.200000000000003        2.5218782142028195     
   28.000000000000000        20.000000000000000        2.4998487575325306     
   28.000000000000000        20.800000000000001        2.5054003249390777     
   28.000000000000000        21.600000000000001        2.5042397231455733     
   28.000000000000000        22.400000000000002        2.5065706211226533     
   28.000000000000000        23.200000000000003        2.5096891735800311     
   28.000000000000000        24.000000000000000        2.5125735395778137     
   28.000000000000000        24.800000000000001        2.5042627083968547     
   28.000000000000000        25.600000000000001        2.5166565854562042     
   28.000000000000000        26.400000000000002        2.5136472984966631     
   28.000000000000000        27.200000000000003        2.5095103602804842     
   28.000000000000000        28.000000000000000        2.5052207140458975     
   28.000000000000000        28.800000000000001        2.5026044123294913     
   28.000000000000000        29.600000000000001        2.5048793231111492     
   28.000000000000000        30.400000000000002        2.6416621859183032     
   28.000000000000000        31.200000000000003        2.9685681877144643     
   28.000000000000000        32.000000000000000        3.5104956298443346     
   28.000000000000000        32.800000000000004        3.5086514884466173     
   28.000000000000000        33.600000000000001        3.5068645898982811     
   28.000000000000000        34.399999999999999        3.5039908796093910     
   28.000000000000000        35.200000000000003        3.5047312404155910     
   28.000000000000000        36.000000000000000        3.5078068846278581     
   28.000000000000000        36.800000000000004        3.5170811987641399     
   28.000000000000000        37.600000000000001        3.5066678669671014     
   28.000000000000000        38.400000000000006        3.5000627309755532     
   28.000000000000000        39.200000000000003        3.5173264960871591     
   28.000000000000000        40.000000000000000        3.5096654952672064     
   28.000000000000000        40.800000000000004        3.5008183058160625     
   28.000000000000000        41.600000000000001        3.4944463930010126     
   28.000000000000000        42.400000000000006        3.5172979134317344     
   28.000000000000000        43.200000000000003        3.5132633458886939     
   28.000000000000000        44.000000000000000        3.5116980299537941     
   28.000000000000000        44.800000000000004        3.5066533021521913     
   28.000000000000000        45.600000000000001        3.5051178199669653     
   28.000000000000000        46.400000000000006        3.5021869337453313     
   28.000000000000000        47.200000000000003        3.5061562756917937     
   28.000000000000000        48.000000000000000        3.5009836083349271     
   28.000000000000000        48.800000000000004        3.5040309994608569     
   28.000000000000000        49.600000000000001        3.5061958693601687     
   28.000000000000000        50.400000000000006        3.5059247787545522     
   28.000000000000000        51.200000000000003        3.5062536255567296     
   28.000000000000000        52.000000000000000        2.8203865565475534     
   28.000000000000000        52.800000000000004        2.5203453371785027     
   28.000000000000000        53.600000000000001        2.5011752037610999     
   28.000000000000000        54.400000000000006        2.5191775986281915     
   28.000000000000000        55.200000000000003        2.5038902520361392     
   28.000000000000000        56.000000000000000        2.5041505225239566     
   28.000000000000000        56.800000000000004        2.5096081088718538     
   28.000000000000000        57.600000000000001        2.5108351357442347     
   28.000000000000000        58.400000000000006        2.4951652214754678     
   28.000000000000000        59.200000000000003        2.5175945369761767     
   28.000000000000000        60.000000000000000        2.5107497324869135     
   28.000000000000000        60.800000000000004        2.5119188756556845     
   28.000000000000000        61.600000000000001        2.5039586465325514     
   28.000000000000000        62.400000000000006        2.5046585945407482     
   28.000000000000000        63.200000000000003        2.5052763140317262     
   28.000000000000000        64.000000000000000        2.5081164026809457     
   28.000000000000000        64.799999999999997        2.5126436978676989     
   28.000000000000000        65.600000000000009        2.5109034511439203     
   28.000000000000000        66.400000000000006        2.5031599279887398     
   28.000000000000000        67.200000000000003        2.5061820412177331     
   28.000000000000000        68.000000000000000        2.5077170198850882     
   28.000000000000000        68.799999999999997        2.5075627182671614     
   28.000000000000000        69.600000000000009        2.5058807245508627     
   28.000000000000000        70.400000000000006        2.5068159647476724     
   28.000000000000000        71.200000000000003        2.5156174549638695     
   28.000000000000000        72.000000000000000        2.5126612646613800     
   28.000000000000000        72.799999999999997        2.5090463268096643     
   28.000000000000000        73.600000000000009        2.5020178686890202     
   28.000000000000000        74.400000000000006        2.5095606501120988     
   28.000000000000000        75.200000000000003        2.5024708039466601     
   28.000000000000000        76.000000000000000        2.4981647892858088     
   28.000000000000000        76.800000000000011        2.4993985558216094     
   28.000000000000000        77.600000000000009        2.5046848248924443     
   28.000000000000000        78.400000000000006        2.5194283785993798     
   28.000000000000000        79.200000000000003        2.5193909644651318     
   28.000000000000000        80.000000000000000        2.5105723701272105     
   28.000000000000000        80.800000000000011        2.5073318927476378     
   28.000000000000000        81.600000000000009        2.5086329390630282     
   28.000000000000000        82.400000000000006        2.5072000948609681     
   28.000000000000000        83.200000000000003        2.5024021081551755     
   28.000000000000000        84.000000000000000        2.5179669364492794     
   28.000000000000000        84.800000000000011        2.7314491786166997     
   28.000000000000000        85.600000000000009        3.5093634745155708     
   28.000000000000000        86.400000000000006        3.5041601228313444     
   28.000000000000000        87.200000000000003        3.4969903717306150     
   28.000000000000000        88.000000000000000        3.5046755311059461     
   28.000000000000000        88.800000000000011        3.5097151850605419     
   28.000000000000000        89.600000000000009        3.5044813766091751     
   28.000000000000000        90.400000000000006        3.5113847578802488     
   28.000000000000000        91.200000000000003        3.5028389503309105     
   28.000000000000000        92.000000000000000        3.5043290493402264     
   28.000000000000000        92.800000000000011        3.5056793257576588     
   28.000000000000000        93.600000000000009        3.5068830548652703     
   28.000000000000000        94.400000000000006        3.5061757478510196     
   28.000000000000000        95.200000000000003        3.5036669242960561     
   28.000000000000000        96.000000000000000        3.5048574468626006     
   28.000000000000000        96.800000000000011        3.5052111410362468     
   28.000000000000000        97.600000000000009        3.5041106767181374     
   28.000000000000000        98.400000000000006        3.5022094583420738     
   28.000000000000000        99.200000000000003        3.5109909230102003     
   28.000000000000000        100.00000000000000        3.5166663790770025     
   28.000000000000000        100.80000000000001        3.5115666880322025     
   28.000000000000000        101.60000000000001        3.5111891067527488     
   28.000000000000000        102.40000000000001        3.5204899011966275     

   28.800000000000001       0.80000000000000004        2.9126280509444098     
   28.800000000000001        1.6000000000000001        2.6180249410881178     
   28.800000000000001        2.4000000000000004        2.5185528993084030     
   28.800000000000001        3.2000000000000002        2.5067321141313030     
   28.800000000000001        4.0000000000000000        2.5001448888240607     
   28.800000000000001        4.8000000000000007        2.5177136438270780     
   28.800000000000001        5.6000000000000005        2.5095569505231685     
   28.800000000000001        6.4000000000000004        2.5045202646286104     
   28.800000000000001        7.2000000000000002        2.4977916074350124     
   28.800000000000001        8.0000000000000000        2.5176814254177393     
   28.800000000000001        8.8000000000000007        2.5192233151215557     
   28.800000000000001        9.6000000000000014        2.5116680345482201     
   28.800000000000001        10.400000000000000        2.7808837552982504     
   28.800000000000001        11.200000000000001        3.5139993616690375     
   28.800000000000001        12.000000000000000        3.5164195057998566     
   28.800000000000001        12.800000000000001        3.5069237984427004     
   28.800000000000001        13.600000000000001        3.5151831488620728     
   28.800000000000001        14.400000000000000        3.5077178945469236     
   28.800000000000001        15.200000000000001        3.5018545531232785     
   28.800000000000001        16.000000000000000        3.5117518619986852     
   28.800000000000001        16.800000000000001        3.4976417338716526     
   28.800000000000001        17.600000000000001        2.8871029141768640     
   28.800000000000001        18.400000000000002        2.5632101837583594     
   28.800000000000001        19.200000000000003        2.4974922081122606     
   28.800000000000001        20.000000000000000        2.5021068839661362     
   28.800000000000001        20.800000000000001        2.5049456717192986     
   28.800000000000001        21.600000000000001        2.5042070107309735     
   28.800000000000001        22.400000000000002        2.5043451568298534     
   28.800000000000001        23.200000000000003        2.5065832217289485     
   28.800000000000001        24.000000000000000        2.5087660744846811     
   28.800000000000001        24.800000000000001        2.5043404380917349     
   28.800000000000001        25.600000000000001        2.5165627118805602     
   28.800000000000001        26.400000000000002        2.5120290947484465     
   28.800000000000001        27.200000000000003        2.5057275537712491     
   28.800000000000001        28.000000000000000        2.5050357713488660     
   28.800000000000001        28.800000000000001        2.5030274200582472     
   28.800000000000001        29.600000000000001        2.5076602232834300     
   28.800000000000001        30.400000000000002        2.6497860430612228     
   28.800000000000001        31.200000000000003        2.9770529711900591     
   28.800000000000001        32.000000000000000        3.5023417602723050     
   28.800000000000001        32.800000000000004        3.5084190890303897     
   28.800000000000001        33.600000000000001        3.5060907825108059     
   28.800000000000001        34.399999999999999        3.5032224187960401     
   28.800000000000001        35.200000000000003        3.5029213048395693     
   28.800000000000001        36.000000000000000        3.5019713032803792     
   28.800000000000001        36.800000000000004        3.5070568728738869     
   28.800000000000001        37.600000000000001        3.5202364913621418     
   28.800000000000001        38.400000000000006        3.5122608666589601     
   28.800000000000001        39.200000000000003        3.5062472641481328     
   28.800000000000001        40.000000000000000        3.4972791124588989     
   28.800000000000001        40.800000000000004        3.5162426339230737     
   28.800000000000001        41.600000000000001        3.5117818305442263     
   28.800000000000001        42.400000000000006        3.5041074463387427     
   28.800000000000001        43.200000000000003        3.4985598070814570     
   28.800000000000001        44.000000000000000        3.5170927174754771     
   28.800000000000001        44.800000000000004        3.5112980923688477     
   28.800000000000001        45.600000000000001        3.5137499426479093     
   28.800000000000001        46.400000000000006        3.5107595462575216     
   28.800000000000001        47.200000000000003        3.5174794224297563     
   28.800000000000001        48.000000000000000        3.5045329116559949     
   28.800000000000001        48.800000000000004        3.5089546564409400     
   28.800000000000001        49.600000000000001        3.5080045561452624     
   28.800000000000001        50.400000000000006        3.5042082199252089     
   28.800000000000001        51.200000000000003        3.5071545621594713     
   28.800000000000001        52.000000000000000        2.8147744453733079     
   28.800000000000001        52.800000000000004        2.5074105753352010     
   28.800000000000001        53.600000000000001        2.4967676064857023     
   28.800000000000001        54.400000000000006        2.5055137410577477     
   28.800000000000001        55.200000000000003        2.5032086691365536     
   28.800000000000001        56.000000000000000        2.5025238388104660     
   28.800000000000001        56.800000000000004        2.5064003108340294     
   28.800000000000001        57.600000000000001        2.5139588777799853     
   28.800000000000001        58.400000000000006        2.5032866729958498     
   28.800000000000001        59.200000000000003        2.4950925759363778     
   28.800000000000001        60.000000000000000        2.5195225783451796     
   28.800000000000001        60.800000000000004        2.5032456307702931     
   28.800000000000001        61.600000000000001        2.5087599569565202     
   28.800000000000001        62.400000000000006        2.5069930848505662     
   28.800000000000001        63.200000000000003        2.5074382312376327     
   28.800000000000001        64.000000000000000        2.5078263415203370     
   28.800000000000001        64.799999999999997        2.5103571446855342     
   28.800000000000001        65.600000000000009        2.5237914504073782     
   28.800000000000001        66.400000000000006        2.5039540275907743     
   28.800000000000001        67.200000000000003        2.5121401865583439     
   28.800000000000001        68.000000000000000        2.5147913024851944     
   28.800000000000001        68.799999999999997        2.5155855082823750     
   28.800000000000001        69.600000000000009        2.5105567270369593     
   28.800000000000001        70.400000000000006        2.5081411745890159     
   28.800000000000001        71.200000000000003        2.5098330895809351     
   28.800000000000001        72.000000000000000        2.5056237165710225     
   28.800000000000001        72.799999999999997        2.5036382746932841     
   28.800000000000001        73.600000000000009        2.5023815508536562     
   28.800000000000001        74.400000000000006        2.5190770166320244     
   28.800000000000001        75.200000000000003        2.5013648350334248     
   28.800000000000001        76.000000000000000        2.5188274483847364     
   28.800000000000001        76.800000000000011        2.5146651273053831     
   28.800000000000001        77.600000000000009        2.5171341635421483     
   28.800000000000001        78.400000000000006        2.5067994342335838     
   28.800000000000001        79.200000000000003        2.5094370520198828     
   28.800000000000001        80.000000000000000        2.5047193012817854     
   28.800000000000001        80.800000000000011        2.5051450315305250     
   28.800000000000001        81.600000000000009        2.5062568870294761     
   28.800000000000001        82.400000000000006        2.5070627094110005     
   28.800000000000001        83.200000000000003        2.5037341879836750     
   28.800000000000001        84.000000000000000        2.5110335266685593     
   28.800000000000001        84.800000000000011        2.6014745345162136     
   28.800000000000001        85.600000000000009        2.8851087622009817     
   28.800000000000001        86.400000000000006        3.5085202257595949     
   28.800000000000001        87.200000000000003        3.5089662519416467     
   28.800000000000001        88.000000000000000        3.5080276929538550     
   28.800000000000001        88.800000000000011        3.5101016606077819     
   28.800000000000001        89.600000000000009        3.4988972221209980     
   28.800000000000001        90.400000000000006        3.5113257885142946     
   28.800000000000001        91.200000000000003        3.5081967663509959     
   28.800000000000001        92.000000000000000        3.5056766561929935     
   28.800000000000001        92.800000000000011        3.5034112134404389     
   28.800000000000001        93.600000000000009        3.5006967241829821     
   28.800000000000001        94.400000000000006        3.4954459273571516     
   28.800000000000001        95.200000000000003        3.5163019879480051     
   28.800000000000001        96.000000000000000        3.4963793915702355     
   28.800000000000001        96.800000000000011        3.5017466365048433     
   28.800000000000001        97.600000000000009        3.5117904002156499     
   28.800000000000001        98.400000000000006        3.5128133990932584     
   28.800000000000001        99.200000000000003        3.5072965672138863     
   28.800000000000001        100.00000000000000        3.5008365292255421     
   28.800000000000001        100.80000000000001        3.5057896818164993     
   28.800000000000001        101.60000000000001        3.4980523917935709     
   28.800000000000001        102.40000000000001        3.5025642429961343     

   29.600000000000001       0.80000000000000004        2.6190735709407216     
   29.600000000000001        1.6000000000000001        2.5041876881799912     
   29.600000000000001        2.4000000000000004        2.5148356525706790     
   29.600000000000001        3.2000000000000002        2.5034558230121964     
   29.600000000000001        4.0000000000000000        2.4980270728895970     
   29.600000000000001        4.8000000000000007        2.5173243047875529     
   29.600000000000001        5.6000000000000005        2.5100004062571490     
   29.600000000000001        6.4000000000000004        2.5130817246350166     
   29.600000000000001        7.2000000000000002        2.5109718876577896     
   29.600000000000001        8.0000000000000000        2.5044948833836691     
   29.600000000000001        8.8000000000000007        2.5057122966599419     
   29.600000000000001        9.6000000000000014        2.5029187425395825     
   29.600000000000001        10.400000000000000        2.8057086800392304     
   29.600000000000001        11.200000000000001        3.5115486553845288     
   29.600000000000001        12.000000000000000        3.4961463198335259     
   29.600000000000001        12.800000000000001        3.5078194273373104     
   29.600000000000001        13.600000000000001        3.5170308669926311     
   29.600000000000001        14.400000000000000        3.5127008736914096     
   29.600000000000001        15.200000000000001        3.5168039404778377     
   29.600000000000001        16.000000000000000        3.5010976423008402     
   29.600000000000001        16.800000000000001        3.4988248408141653     
   29.600000000000001        17.600000000000001        2.8888859581158735     
   29.600000000000001        18.400000000000002        2.5649756831362169     
   29.600000000000001        19.200000000000003        2.5016336403971997     
   29.600000000000001        20.000000000000000        2.5047326086694111     
   29.600000000000001        20.800000000000001        2.5053898507190735     
   29.600000000000001        21.600000000000001        2.5093688704569916     
   29.600000000000001        22.400000000000002        2.5055955579868701     
   29.600000000000001        23.200000000000003        2.5039348425939454     
   29.600000000000001        24.000000000000000        2.5044327135240514     
   29.600000000000001        24.800000000000001        2.5031428897324268     
   29.600000000000001        25.600000000000001        2.5048776348543651     
   29.600000000000001        26.400000000000002        2.5199331748062992     
   29.600000000000001        27.200000000000003        2.5097124232800243     
   29.600000000000001        28.000000000000000        2.5065542450103639     
   29.600000000000001        28.800000000000001        2.5040723292984617     
   29.600000000000001        29.600000000000001        2.5106487339757182     
   29.600000000000001        30.400000000000002        2.6530355820626763     
   29.600000000000001        31.200000000000003        2.9796742797881812     
   29.600000000000001        32.000000000000000        3.5076875903544091     
   29.600000000000001        32.800000000000004        3.5080727617235459     
   29.600000000000001        33.600000000000001        3.5039016582730604     
   29.600000000000001        34.399999999999999        3.5021591752682371     
   29.600000000000001        35.200000000000003        3.5045105477858143     
   29.600000000000001        36.000000000000000        3.5129813148501676     
   29.600000000000001        36.800000000000004        3.4984989896892351     
   29.600000000000001        37.600000000000001        3.5113455581155750     
   29.600000000000001        38.400000000000006        3.5059101260150247     
   29.600000000000001        39.200000000000003        3.5003545534426830     
   29.600000000000001        40.000000000000000        3.5169090886666892     
   29.600000000000001        40.800000000000004        3.5067958323375548     
   29.600000000000001        41.600000000000001        3.5068923754567498     
   29.600000000000001        42.400000000000006        3.5025283449603237     
   29.600000000000001        43.200000000000003        3.5174937389934260     
   29.600000000000001        44.000000000000000        3.5086707169454434     
   29.600000000000001        44.800000000000004        3.5044254038668385     
   29.600000000000001        45.600000000000001        3.5043977405020392     
   29.600000000000001        46.400000000000006        3.5040052249635929     
   29.600000000000001        47.200000000000003        3.5056668237591886     
   29.600000000000001        48.000000000000000        3.5082907898617037     
   29.600000000000001        48.800000000000004        3.5133360632883854     
   29.600000000000001        49.600000000000001        3.5063318208878074     
   29.600000000000001        50.400000000000006        3.5029723631259588     
   29.600000000000001        51.200000000000003        3.5159450058486086     
   29.600000000000001        52.000000000000000        2.8078688137122150     
   29.600000000000001        52.800000000000004        2.5042916189512980     
   29.600000000000001        53.600000000000001        2.5242945830119408     
   29.600000000000001        54.400000000000006        2.5069656596408474     
   29.600000000000001        55.200000000000003        2.5145687460639183     
   29.600000000000001        56.000000000000000        2.5045428403233774     
   29.600000000000001        56.800000000000004        2.5137608654701951     
   29.600000000000001        57.600000000000001        2.5088050143046696     
   29.600000000000001        58.400000000000006        2.5060371374504351     
   29.600000000000001        59.200000000000003        2.4997233062638391     
   29.600000000000001        60.000000000000000        2.5083757492210026     
   29.600000000000001        60.800000000000004        2.5043599487093240     
   29.600000000000001        61.600000000000001        2.5068236394713033     
   29.600000000000001        62.400000000000006        2.5069080744626775     
   29.600000000000001        63.200000000000003        2.5052426978496061     
   29.600000000000001        64.000000000000000        2.5082624284610007     
   29.600000000000001        64.799999999999997        2.5202171529800528     
   29.600000000000001        65.600000000000009        2.4971851596273997     
   29.600000000000001        66.400000000000006        2.5177911413780363     
   29.600000000000001        67.200000000000003        2.5347499217306582     
   29.600000000000001        68.000000000000000        2.5456374765593490     
   29.600000000000001        68.799999999999997        2.5499891715071867     
   29.600000000000001        69.600000000000009        2.5447161886202760     
   29.600000000000001        70.400000000000006        2.5317439255050864     
   29.600000000000001        71.200000000000003        2.5163625764827220     
   29.600000000000001        72.000000000000000        2.5084574200740568     
   29.600000000000001        72.799999999999997        2.5031852119599520     
   29.600000000000001        73.600000000000009        2.5078932448332325     
   29.600000000000001        74.400000000000006        2.5028990324365785     
   29.600000000000001        75.200000000000003        2.5062848638276400     
   29.600000000000001        76.000000000000000        2.5137610876710976     
   29.600000000000001        76.800000000000011        2.5064530341897360     
   29.600000000000001        77.600000000000009        2.5132257389069497     
   29.600000000000001        78.400000000000006        2.5081545741097271     
   29.600000000000001        79.200000000000003        2.5073358913122714     
   29.600000000000001        80.000000000000000        2.5082822105698956     
   29.600000000000001        80.800000000000011        2.5054339844251809     
   29.600000000000001        81.600000000000009        2.5053968449805737     
   29.600000000000001        82.400000000000006        2.5036865665252725     
   29.600000000000001        83.200000000000003        2.5116132624755858     
   29.600000000000001        84.000000000000000        2.5021186972625880     
   29.600000000000001        84.800000000000011        2.5179397338599339     
   29.600000000000001        85.600000000000009        2.6072141320250024     
   29.600000000000001        86.400000000000006        2.7614954040947723     
   29.600000000000001        87.200000000000003        2.8416974411702309     
   29.600000000000001        88.000000000000000        2.8597644568886129     
   29.600000000000001        88.800000000000011        2.8662769779132620     
   29.600000000000001        89.600000000000009        2.8697374757390635     
   29.600000000000001        90.400000000000006        2.8713849762799626     
   29.600000000000001        91.200000000000003        2.8725416162892294     
   29.600000000000001        92.000000000000000        2.8750052512550153     
   29.600000000000001        92.800000000000011        2.8767002583808727     
   29.600000000000001        93.600000000000009        2.8789214124683928     
   29.600000000000001        94.400000000000006        2.8795254639915759     
   29.600000000000001        95.200000000000003        2.8790682980785234     
   29.600000000000001        96.000000000000000        2.8804943879253728     
   29.600000000000001        96.800000000000011        2.8812759755918105     
   29.600000000000001        97.600000000000009        2.8802658150327174     
   29.600000000000001        98.400000000000006        2.8793034686633403     
   29.600000000000001        99.200000000000003        2.8816563867213434     
   29.600000000000001        100.00000000000000        2.8836159179485459     
   29.600000000000001        100.80000000000001        2.8800825604684235     
   29.600000000000001        101.60000000000001        2.8612401718495097     
   29.600000000000001        102.40000000000001        2.7768074130855753     

   30.400000000000002       0.80000000000000004        2.5049855389495979     
   30.400000000000002        1.6000000000000001        2.5185210652868637     
   30.400000000000002        2.4000000000000004        2.5048092852104133     
   30.400000000000002        3.2000000000000002        2.5047427375472160     
   30.400000000000002        4.0000000000000000        2.5030434756401165     
   30.400000000000002        4.8000000000000007        2.4959235856540292     
   30.400000000000002        5.6000000000000005        2.5227454000397982     
   30.400000000000002        6.4000000000000004        2.4970218503756358     
   30.400000000000002        7.2000000000000002        2.5054884591342801     
   30.400000000000002        8.0000000000000000        2.5044480951779362     
   30.400000000000002        8.8000000000000007        2.5180496077161933     
   30.400000000000002        9.6000000000000014        2.5070834878196329     
   30.400000000000002        10.400000000000000        2.8197614428843800     
   30.400000000000002        11.200000000000001        3.4994350917190915     
   30.400000000000002        12.000000000000000        3.5033795595162878     
   30.400000000000002        12.800000000000001        3.5111224049213776     
   30.400000000000002        13.600000000000001        3.4973007724710778     
   30.400000000000002        14.400000000000000        3.5049923533260268     
   30.400000000000002        15.200000000000001        3.4990343376248392     
   30.400000000000002        16.000000000000000        3.5093824771769881     
   30.400000000000002        16.800000000000001        3.5053366609351140     
   30.400000000000002        17.600000000000001        2.8861191799260331     
   30.400000000000002        18.400000000000002        2.5647604990203825     
   30.400000000000002        19.200000000000003        2.5014618776779658     
   30.400000000000002        20.000000000000000        2.5049176486601707     
   30.400000000000002        20.800000000000001        2.5121559710186334     
   30.400000000000002        21.600000000000001        2.5151893050317247     
   30.400000000000002        22.400000000000002        2.5090278364672054     
   30.400000000000002        23.200000000000003        2.5066530763384161     
   30.400000000000002        24.000000000000000        2.5050160280334923     
   30.400000000000002        24.800000000000001        2.5032322991378773     
   30.400000000000002        25.600000000000001        2.5042409211362231     
   30.400000000000002        26.400000000000002        2.5088381096082184     
   30.400000000000002        27.200000000000003        2.5142340122128921     
   30.400000000000002        28.000000000000000        2.5092199212049362     
   30.400000000000002        28.800000000000001        2.5036432408281075     
   30.400000000000002        29.600000000000001        2.5109129866075990     
   30.400000000000002        30.400000000000002        2.6539433864527444     
   30.400000000000002        31.200000000000003        2.9797381933802414     
   30.400000000000002        32.000000000000000        3.5042940478901046     
   30.400000000000002        32.800000000000004        3.5035739644499357     
   30.400000000000002        33.600000000000001        3.5137144513535072     
   30.400000000000002        34.399999999999999        3.5115290631391920     
   30.400000000000002        35.200000000000003        3.5174144882534257     
   30.400000000000002        36.000000000000000        3.5046614247857102     
   30.400000000000002        36.800000000000004        3.5202049672251503     
   30.400000000000002        37.600000000000001        3.5108485967658689     
   30.400000000000002        38.400000000000006        3.5037105133653546     
   30.400000000000002        39.200000000000003        3.4962034373937811     
   30.400000000000002        40.000000000000000        3.5110381478274406     
   30.400000000000002        40.800000000000004        3.5037749950020070     
   30.400000000000002        41.600000000000001        3.5053012451721246     
   30.400000000000002        42.400000000000006        3.4981886025569304     
   30.400000000000002        43.200000000000003        3.5116244852270055     
   30.400000000000002        44.000000000000000        3.5040963019739597     
   30.400000000000002        44.800000000000004        3.5050473510062399     
   30.400000000000002        45.600000000000001        3.5052643208788812     
   30.400000000000002        46.400000000000006        3.5069353734142799     
   30.400000000000002        47.200000000000003        3.5043154670454717     
   30.400000000000002        48.000000000000000        3.5039779138470557     
   30.400000000000002        48.800000000000004        3.5063449890728813     
   30.400000000000002        49.600000000000001        3.5124111029646539     
   30.400000000000002        50.400000000000006        3.5028279098666970     
   30.400000000000002        51.200000000000003        3.5075954184015252     
   30.400000000000002        52.000000000000000        2.9024251411745579     
   30.400000000000002        52.800000000000004        2.5379245114083879     
   30.400000000000002        53.600000000000001        2.5146319148837182     
   30.400000000000002        54.400000000000006        2.4996717449061165     
   30.400000000000002        55.200000000000003        2.5156383382706777     
   30.400000000000002        56.000000000000000        2.5154161186285542     
   30.400000000000002        56.800000000000004        2.5070913337090066     
   30.400000000000002        57.600000000000001        2.5052876301414493     
   30.400000000000002        58.400000000000006        2.5076525743547320     
   30.400000000000002        59.200000000000003        2.5095059881917039     
   30.400000000000002        60.000000000000000        2.5064180420119988     
   30.400000000000002        60.800000000000004        2.5067329764780384     
   30.400000000000002        61.600000000000001        2.5073989183692467     
   30.400000000000002        62.400000000000006        2.5053802809899470     
   30.400000000000002        63.200000000000003        2.5054474300233429     
   30.400000000000002        64.000000000000000        2.5187831085672654     
   30.400000000000002        64.799999999999997        2.5019257898002634     
   30.400000000000002        65.600000000000009        2.5317849200589282     
   30.400000000000002        66.400000000000006        2.5641729941253399     
   30.400000000000002        67.200000000000003        2.5945244999089305     
   30.400000000000002        68.000000000000000        2.6162802296686993     
   30.400000000000002        68.799999999999997        2.6235678551197843     
   30.400000000000002        69.600000000000009        2.6152704756942189     
   30.400000000000002        70.400000000000006        2.5928007929818597     
   30.400000000000002        71.200000000000003        2.5625621628690731     
   30.400000000000002        72.000000000000000        2.5320439733851030     
   30.400000000000002        72.799999999999997        2.5105032024306779     
   30.400000000000002        73.600000000000009        2.5070132775278298     
   30.400000000000002        74.400000000000006        2.5059061493110639     
   30.400000000000002        75.200000000000003        2.5105049924633938     
   30.400000000000002        76.000000000000000        2.5158607463525415     
   30.400000000000002        76.800000000000011        2.5064737266039048     
   30.400000000000002        77.600000000000009        2.5065560544867647     
   30.400000000000002        78.400000000000006        2.5046868294519546     
   30.400000000000002        79.200000000000003        2.5044558639583450     
   30.400000000000002        80.000000000000000        2.5104503596285421     
   30.400000000000002        80.800000000000011        2.5059586260694839     
   30.400000000000002        81.600000000000009        2.5048502877950720     
   30.400000000000002        82.400000000000006        2.5031510994547874     
   30.400000000000002        83.200000000000003        2.5025648782026524     
   30.400000000000002        84.000000000000000        2.5149242947774644     
   30.400000000000002        84.800000000000011        2.5167132161267611     
   30.400000000000002        85.600000000000009        2.5033509450584517     
   30.400000000000002        86.400000000000006        2.5117345979167873     
   30.400000000000002        87.200000000000003        2.5221741728925720     
   30.400000000000002        88.000000000000000        2.5327560893337364     
   30.400000000000002        88.800000000000011        2.5375782266947216     
   30.400000000000002        89.600000000000009        2.5395467182503397     
   30.400000000000002        90.400000000000006        2.5402903639423826     
   30.400000000000002        91.200000000000003        2.5418412358433451     
   30.400000000000002        92.000000000000000        2.5429509287069139     
   30.400000000000002        92.800000000000011        2.5423933420855032     
   30.400000000000002        93.600000000000009        2.5432241194747216     
   30.400000000000002        94.400000000000006        2.5436010905592861     
   30.400000000000002        95.200000000000003        2.5440653839507399     
   30.400000000000002        96.000000000000000        2.5433782734819825     
   30.400000000000002        96.800000000000011        2.5441446461929886     
   30.400000000000002        97.600000000000009        2.5468667582454159     
   30.400000000000002        98.400000000000006        2.5523331039817290     
   30.400000000000002        99.200000000000003        2.5536431682985810     
   30.400000000000002        100.00000000000000        2.5505116253433213     
   30.400000000000002        100.80000000000001        2.5431589972488142     
   30.400000000000002        101.60000000000001        2.5269418184385217     
   30.400000000000002        102.40000000000001        2.5177059351539652     

   31.200000000000003       0.80000000000000004        2.5060559352088529     
   31.200000000000003        1.6000000000000001        2.5051172194033757     
   31.200000000000003        2.4000000000000004        2.5053319820884168     
   31.200000000000003        3.2000000000000002        2.5094942252665837     
   31.200000000000003        4.0000000000000000        2.5081241240587442     
   31.200000000000003        4.8000000000000007        2.5053088315415000     
   31.200000000000003        5.6000000000000005        2.5029318295360015     
   31.200000000000003        6.4000000000000004        2.5078900878984269     
   31.200000000000003        7.2000000000000002        2.5139385744694946     
   31.200000000000003        8.0000000000000000        2.5135358516614033     
   31.200000000000003        8.8000000000000007        2.5082710257424705     
   31.200000000000003        9.6000000000000014        2.5142648976190292     
   31.200000000000003        10.400000000000000        2.8192868677469249     
   31.200000000000003        11.200000000000001        3.5155264958899797     
   31.200000000000003        12.000000000000000        3.5092231426456859     
   31.200000000000003        12.800000000000001        3.5113250396383164     
   31.200000000000003        13.600000000000001        3.5036589645562275     
   31.200000000000003        14.400000000000000        3.5135665760646169     
   31.200000000000003        15.200000000000001        3.5058004584783120     
   31.200000000000003        16.000000000000000        3.4994785829338797     
   31.200000000000003        16.800000000000001        3.5105915609515383     
   31.200000000000003        17.600000000000001        2.8840517841488222     
   31.200000000000003        18.400000000000002        2.5632656865703076     
   31.200000000000003        19.200000000000003        2.5010124325752701     
   31.200000000000003        20.000000000000000        2.5013304270630270     
   31.200000000000003        20.800000000000001        2.5092711964164307     
   31.200000000000003        21.600000000000001        2.5132540285483680     
   31.200000000000003        22.400000000000002        2.5082873961034848     
   31.200000000000003        23.200000000000003        2.5104127022632285     
   31.200000000000003        24.000000000000000        2.5056715207388676     
   31.200000000000003        24.800000000000001        2.5038070263791958     
   31.200000000000003        25.600000000000001        2.5056471603130812     
   31.200000000000003        26.400000000000002        2.5104039257847179     
   31.200000000000003        27.200000000000003        2.5159180107209043     
   31.200000000000003        28.000000000000000        2.5088209554146776     
   31.200000000000003        28.800000000000001        2.5043925378536795     
   31.200000000000003        29.600000000000001        2.5069512893487298     
   31.200000000000003        30.400000000000002        2.6523429725858088     
   31.200000000000003        31.200000000000003        2.9777627473012234     
   31.200000000000003        32.000000000000000        3.5157841644277936     
   31.200000000000003        32.800000000000004        3.5030297989733179     
   31.200000000000003        33.600000000000001        3.5088494988044898     
   31.200000000000003        34.399999999999999        3.5184040929059175     
   31.200000000000003        35.200000000000003        3.5099675086134305     
   31.200000000000003        36.000000000000000        3.5057965848122206     
   31.200000000000003        36.800000000000004        3.4979446974984452     
   31.200000000000003        37.600000000000001        3.5125815654296040     
   31.200000000000003        38.400000000000006        3.5013941706576981     
   31.200000000000003        39.200000000000003        3.5166560769493729     
   31.200000000000003        40.000000000000000        3.5075658717098226     
   31.200000000000003        40.800000000000004        3.5058532193128236     
   31.200000000000003        41.600000000000001        3.5052966238151098     
   31.200000000000003        42.400000000000006        3.5008291850294904     
   31.200000000000003        43.200000000000003        3.5168811034371141     
   31.200000000000003        44.000000000000000        3.5074265982887565     
   31.200000000000003        44.800000000000004        3.5043809533489334     
   31.200000000000003        45.600000000000001        3.5057889076164255     
   31.200000000000003        46.400000000000006        3.5058089266921146     
   31.200000000000003        47.200000000000003        3.5044654621305491     
   31.200000000000003        48.000000000000000        3.5041496318216905     
   31.200000000000003        48.800000000000004        3.5032122606733163     
   31.200000000000003        49.600000000000001        3.5043182156409216     
   31.200000000000003        50.400000000000006        3.4974174523850738     
   31.200000000000003        51.200000000000003        3.5168401115282513     
   31.200000000000003        52.000000000000000        3.4965216921138689     
   31.200000000000003        52.800000000000004        2.6628148053034102     
   31.200000000000003        53.600000000000001        2.5004727882096498     
   31.200000000000003        54.400000000000006        2.4999673943761489     
   31.200000000000003        55.200000000000003        2.5103547468153899     
   31.200000000000003        56.000000000000000        2.5125813778494983     
   31.200000000000003        56.800000000000004        2.5066156232982975     
   31.200000000000003        57.600000000000001        2.5034112563142594     
   31.200000000000003        58.400000000000006        2.5061495489810266     
   31.200000000000003        59.200000000000003        2.5077530438426172     
   31.200000000000003        60.000000000000000        2.5069476622866529     
   31.200000000000003        60.800000000000004        2.5083055901083116     
   31.200000000000003        61.600000000000001        2.5081183561629463     
   31.200000000000003        62.400000000000006        2.5070741028726244     
   31.200000000000003        63.200000000000003        2.5112237476285677     
   31.200000000000003        64.000000000000000        2.5047024161933060     
   31.200000000000003        64.799999999999997        2.5327673807148496     
   31.200000000000003        65.600000000000009        2.5764309059806387     
   31.200000000000003        66.400000000000006        2.6254055671260250     
   31.200000000000003        67.200000000000003        2.6667165785983844     
   31.200000000000003        68.000000000000000        2.6984686047042565     
   31.200000000000003        68.799999999999997        2.7094982637426677     
   31.200000000000003        69.600000000000009        2.7001997832826850     
   31.200000000000003        70.400000000000006        2.6734015934092330     
   31.200000000000003        71.200000000000003        2.6315522193848371     
   31.200000000000003        72.000000000000000        2.5830844646149127     
   31.200000000000003        72.799999999999997        2.5389355070830035     
   31.200000000000003        73.600000000000009        2.5115165929766987     
   31.200000000000003        74.400000000000006        2.5072663207448898     
   31.200000000000003        75.200000000000003        2.5117719924699649     
   31.200000000000003        76.000000000000000        2.5197950075301097     
   31.200000000000003        76.800000000000011        2.5069593572412829     
   31.200000000000003        77.600000000000009        2.5073663397540931     
   31.200000000000003        78.400000000000006        2.5052733004594741     
   31.200000000000003        79.200000000000003        2.5079894017770514     
   31.200000000000003        80.000000000000000        2.5128842559061182     
   31.200000000000003        80.800000000000011        2.5077557631332055     
   31.200000000000003        81.600000000000009        2.5046349590651671     
   31.200000000000003        82.400000000000006        2.5043153784869676     
   31.200000000000003        83.200000000000003        2.5035897058886309     
   31.200000000000003        84.000000000000000        2.5149003414665185     
   31.200000000000003        84.800000000000011        2.5065212441669282     
   31.200000000000003        85.600000000000009        2.5044217939656064     
   31.200000000000003        86.400000000000006        2.5041893003121136     
   31.200000000000003        87.200000000000003        2.5094578818256359     
   31.200000000000003        88.000000000000000        2.5058450789483402     
   31.200000000000003        88.800000000000011        2.5100535126202477     
   31.200000000000003        89.600000000000009        2.5049177935143594     
   31.200000000000003        90.400000000000006        2.5026315977830293     
   31.200000000000003        91.200000000000003        2.5040126613590941     
   31.200000000000003        92.000000000000000        2.5049272219023244     
   31.200000000000003        92.800000000000011        2.5063918712030429     
   31.200000000000003        93.600000000000009        2.5074649776818676     
   31.200000000000003        94.400000000000006        2.5096269560760889     
   31.200000000000003        95.200000000000003        2.5102974787377774     
   31.200000000000003        96.000000000000000        2.5103583896700252     
   31.200000000000003        96.800000000000011        2.5119551714113819     
   31.200000000000003        97.600000000000009        2.5188628184602564     
   31.200000000000003        98.400000000000006        2.4978335539942913     
   31.200000000000003        99.200000000000003        2.5069085077183071     
   31.200000000000003        100.00000000000000        2.5087621259584889     
   31.200000000000003        100.80000000000001        2.5230581381173689     
   31.200000000000003        101.60000000000001        2.5132142085751901     
   31.200000000000003        102.40000000000001        2.5070247741482623     

   32.000000000000000       0.80000000000000004        2.5054870082034193     
   32.000000000000000        1.6000000000000001        2.5054876919073674     
   32.000000000000000        2.4000000000000004        2.5074018272436498     
   32.000000000000000        3.2000000000000002        2.5103766258556020     
   32.000000000000000        4.0000000000000000        2.5087169511181555     
   32.000000000000000        4.8000000000000007        2.5091833656540450     
   32.000000000000000        5.6000000000000005        2.5080888090207480     
   32.000000000000000        6.4000000000000004        2.5048117097605256     
   32.000000000000000        7.2000000000000002        2.5041496881036669     
   32.000000000000000        8.0000000000000000        2.5136101327908165     
   32.000000000000000        8.8000000000000007        2.5095626116803449     
   32.000000000000000        9.6000000000000014        2.5038454669537336     
   32.000000000000000        10.400000000000000        2.7585235211099270     
   32.000000000000000        11.200000000000001        3.5028318414324469     
   32.000000000000000        12.000000000000000        3.5193946220244836     
   32.000000000000000        12.800000000000001        3.5052031041709388     
   32.000000000000000        13.600000000000001        3.5126266341924972     
   32.000000000000000        14.400000000000000        3.5037776285034328     
   32.000000000000000        15.200000000000001        3.4975194069952247     
   32.000000000000000        16.000000000000000        3.5209054639645485     
   32.000000000000000        16.800000000000001        3.4946223942698391     
   32.000000000000000        17.600000000000001        2.8821449077282848     
   32.000000000000000        18.400000000000002        2.5601242525044907     
   32.000000000000000        19.200000000000003        2.5017920866993411     
   32.000000000000000        20.000000000000000        2.5025486924420948     
   32.000000000000000        20.800000000000001        2.5082152921888361     
   32.000000000000000        21.600000000000001        2.5136521092622677     
   32.000000000000000        22.400000000000002        2.5076547182872382     
   32.000000000000000        23.200000000000003        2.5077862181851445     
   32.000000000000000        24.000000000000000        2.5067840322580865     
   32.000000000000000        24.800000000000001        2.5050383339107252     
   32.000000000000000        25.600000000000001        2.5070624931204235     
   32.000000000000000        26.400000000000002        2.5073098283375743     
   32.000000000000000        27.200000000000003        2.5071943659908631     
   32.000000000000000        28.000000000000000        2.5180258692204540     
   32.000000000000000        28.800000000000001        2.5099838851561271     
   32.000000000000000        29.600000000000001        2.5156029710035943     
   32.000000000000000        30.400000000000002        2.6496452496570977     
   32.000000000000000        31.200000000000003        2.9743016583888187     
   32.000000000000000        32.000000000000000        3.5061892346748915     
   32.000000000000000        32.800000000000004        3.5055637501562806     
   32.000000000000000        33.600000000000001        3.5063314372262795     
   32.000000000000000        34.399999999999999        3.5138391238151634     
   32.000000000000000        35.200000000000003        3.5067682022213429     
   32.000000000000000        36.000000000000000        3.5068032887861489     
   32.000000000000000        36.800000000000004        3.5028959297659457     
   32.000000000000000        37.600000000000001        3.5123095071951118     
   32.000000000000000        38.400000000000006        3.4981380542803082     
   32.000000000000000        39.200000000000003        3.5103861961554239     
   32.000000000000000        40.000000000000000        3.5042670097905875     
   32.000000000000000        40.800000000000004        3.5047661758513584     
   32.000000000000000        41.600000000000001        3.5038926901993648     
   32.000000000000000        42.400000000000006        3.5028241366640631     
   32.000000000000000        43.200000000000003        3.4974308115747275     
   32.000000000000000        44.000000000000000        3.5150277893367212     
   32.000000000000000        44.800000000000004        3.5076589894705661     
   32.000000000000000        45.600000000000001        3.5076581785198453     
   32.000000000000000        46.400000000000006        3.5058623371580770     
   32.000000000000000        47.200000000000003        3.5061662133948803     
   32.000000000000000        48.000000000000000        3.5037789254829645     
   32.000000000000000        48.800000000000004        3.5038611551356218     
   32.000000000000000        49.600000000000001        3.5043399091275313     
   32.000000000000000        50.400000000000006        3.4998969715744246     
   32.000000000000000        51.200000000000003        3.5099009974504787     
   32.000000000000000        52.000000000000000        3.5005796600741386     
   32.000000000000000        52.800000000000004        2.7522318196723226     
   32.000000000000000        53.600000000000001        2.5098640600450475     
   32.000000000000000        54.400000000000006        2.5023373296161817     
   32.000000000000000        55.200000000000003        2.5050909795345526     
   32.000000000000000        56.000000000000000        2.5141682830139578
[truncated: 894,528 more chars]
