# Supplementary material for: A first-principles phase field method for quantitatively predicting multi-composition phase separation without thermodynamic empirical parameter
Source: Nat Commun. 2019 Aug 1;10:3451. doi: 10.1038/s41467-019-11248-z (PMC6671953; doi:10.1038/s41467-019-11248-z)
Supplement: Supplementary file 3 — Source Data [file 41467_2019_11248_MOESM3_ESM.zip › supplementary-files/data-files/Fig.5/Fig5_l_Ni_100000-65.0%]

  0.80000000000000004       0.80000000000000004        3.0600811292961501     
  0.80000000000000004        1.6000000000000001        3.0707191836828165     
  0.80000000000000004        2.4000000000000004        3.0895256531439701     
  0.80000000000000004        3.2000000000000002        3.1167662179398303     
  0.80000000000000004        4.0000000000000000        3.1513389277291819     
  0.80000000000000004        4.8000000000000007        3.1942913029901301     
  0.80000000000000004        5.6000000000000005        3.2427392068364544     
  0.80000000000000004        6.4000000000000004        3.2952376139569153     
  0.80000000000000004        7.2000000000000002        3.3461866980243165     
  0.80000000000000004        8.0000000000000000        3.3925773579724114     
  0.80000000000000004        8.8000000000000007        3.4345561540661182     
  0.80000000000000004        9.6000000000000014        3.4628478164159411     
  0.80000000000000004        10.400000000000000        3.4832157458089923     
  0.80000000000000004        11.200000000000001        3.4940305335313022     
  0.80000000000000004        12.000000000000000        3.4966147729664052     
  0.80000000000000004        12.800000000000001        3.4856203328963820     
  0.80000000000000004        13.600000000000001        3.4902487821513732     
  0.80000000000000004        14.400000000000000        3.4911550086814067     
  0.80000000000000004        15.200000000000001        3.4956964373166839     
  0.80000000000000004        16.000000000000000        3.4973841037791189     
  0.80000000000000004        16.800000000000001        3.4857071984154606     
  0.80000000000000004        17.600000000000001        3.4901861964703831     
  0.80000000000000004        18.400000000000002        3.4977278501701439     
  0.80000000000000004        19.200000000000003        3.4916545876224387     
  0.80000000000000004        20.000000000000000        3.4874219913029672     
  0.80000000000000004        20.800000000000001        3.4908544428776938     
  0.80000000000000004        21.600000000000001        3.4875944820337379     
  0.80000000000000004        22.400000000000002        3.4966276437114630     
  0.80000000000000004        23.200000000000003        3.4936791375555094     
  0.80000000000000004        24.000000000000000        3.4834085394509859     
  0.80000000000000004        24.800000000000001        3.4890124035387799     
  0.80000000000000004        25.600000000000001        3.4901056224021594     
  0.80000000000000004        26.400000000000002        3.4842770869001680     
  0.80000000000000004        27.200000000000003        3.4953643715827516     
  0.80000000000000004        28.000000000000000        3.4972176062578400     
  0.80000000000000004        28.800000000000001        3.5020652067259785     
  0.80000000000000004        29.600000000000001        3.4797486867095113     
  0.80000000000000004        30.400000000000002        3.4859527708214757     
  0.80000000000000004        31.200000000000003        3.4975066013486131     
  0.80000000000000004        32.000000000000000        3.5020436981734813     
  0.80000000000000004        32.800000000000004        3.4832220592576388     
  0.80000000000000004        33.600000000000001        3.4939650913565878     
  0.80000000000000004        34.399999999999999        3.4856707168661929     
  0.80000000000000004        35.200000000000003        3.4913085853341266     
  0.80000000000000004        36.000000000000000        3.4605661109015715     
  0.80000000000000004        36.800000000000004        3.2934274234400815     
  0.80000000000000004        37.600000000000001        3.0318685125856275     
  0.80000000000000004        38.400000000000006        2.5049835551953339     
  0.80000000000000004        39.200000000000003        2.5034072185578529     
  0.80000000000000004        40.000000000000000        2.5028126981934000     
  0.80000000000000004        40.800000000000004        2.5072106413709530     
  0.80000000000000004        41.600000000000001        3.0363511639390977     
  0.80000000000000004        42.400000000000006        3.2630014680368755     
  0.80000000000000004        43.200000000000003        3.2831777711673937     
  0.80000000000000004        44.000000000000000        3.0255741886898635     
  0.80000000000000004        44.800000000000004        2.4971693384362941     
  0.80000000000000004        45.600000000000001        2.4914497758141665     
  0.80000000000000004        46.400000000000006        2.4986144369083334     
  0.80000000000000004        47.200000000000003        2.4793196132217949     
  0.80000000000000004        48.000000000000000        2.4988320863458058     
  0.80000000000000004        48.800000000000004        2.5028311203304843     
  0.80000000000000004        49.600000000000001        3.1058178625848436     
  0.80000000000000004        50.400000000000006        3.4376008477448403     
  0.80000000000000004        51.200000000000003        3.4925277974818836     
  0.80000000000000004        52.000000000000000        3.4940592104072898     
  0.80000000000000004        52.800000000000004        3.4932757563930332     
  0.80000000000000004        53.600000000000001        3.4955219771174568     
  0.80000000000000004        54.400000000000006        3.4878875298404961     
  0.80000000000000004        55.200000000000003        3.4984324898204084     
  0.80000000000000004        56.000000000000000        3.4999807847885585     
  0.80000000000000004        56.800000000000004        3.4999151171389884     
  0.80000000000000004        57.600000000000001        3.4963524030962705     
  0.80000000000000004        58.400000000000006        3.5017925094616111     
  0.80000000000000004        59.200000000000003        3.4861014153976448     
  0.80000000000000004        60.000000000000000        3.4917544196655954     
  0.80000000000000004        60.800000000000004        3.4939119092766600     
  0.80000000000000004        61.600000000000001        3.4901483134063396     
  0.80000000000000004        62.400000000000006        3.4930793302176335     
  0.80000000000000004        63.200000000000003        3.4920383856753805     
  0.80000000000000004        64.000000000000000        3.4946064561444712     
  0.80000000000000004        64.799999999999997        3.4970953163737755     
  0.80000000000000004        65.600000000000009        3.4957177887375419     
  0.80000000000000004        66.400000000000006        3.4943970859151987     
  0.80000000000000004        67.200000000000003        3.4980291361536962     
  0.80000000000000004        68.000000000000000        3.4965101286432705     
  0.80000000000000004        68.799999999999997        3.5023492477360221     
  0.80000000000000004        69.600000000000009        3.4863087586615853     
  0.80000000000000004        70.400000000000006        3.4926660297027774     
  0.80000000000000004        71.200000000000003        3.4927862284723457     
  0.80000000000000004        72.000000000000000        3.4878641267012940     
  0.80000000000000004        72.799999999999997        3.4812148876088354     
  0.80000000000000004        73.600000000000009        3.4958943113210674     
  0.80000000000000004        74.400000000000006        3.4911337955557498     
  0.80000000000000004        75.200000000000003        3.4948042493982445     
  0.80000000000000004        76.000000000000000        3.4902943688656722     
  0.80000000000000004        76.800000000000011        3.4768020196399982     
  0.80000000000000004        77.600000000000009        3.4694494870918811     
  0.80000000000000004        78.400000000000006        3.4584134852949941     
  0.80000000000000004        79.200000000000003        3.4496502652696135     
  0.80000000000000004        80.000000000000000        3.4388062418396661     
  0.80000000000000004        80.800000000000011        3.4294421710484557     
  0.80000000000000004        81.600000000000009        3.4202111329384679     
  0.80000000000000004        82.400000000000006        3.4106147415272785     
  0.80000000000000004        83.200000000000003        3.4030540854786979     
  0.80000000000000004        84.000000000000000        3.3981506685440896     
  0.80000000000000004        84.800000000000011        3.4085331357421325     
  0.80000000000000004        85.600000000000009        3.4416528815821126     
  0.80000000000000004        86.400000000000006        3.4856257747918620     
  0.80000000000000004        87.200000000000003        3.4901220656895178     
  0.80000000000000004        88.000000000000000        3.4970469514449318     
  0.80000000000000004        88.800000000000011        3.4912752215050435     
  0.80000000000000004        89.600000000000009        3.4869794985295330     
  0.80000000000000004        90.400000000000006        3.4923339431502409     
  0.80000000000000004        91.200000000000003        3.4555497623196225     
  0.80000000000000004        92.000000000000000        3.3963121097038034     
  0.80000000000000004        92.800000000000011        3.3226094984962518     
  0.80000000000000004        93.600000000000009        3.2530311428555057     
  0.80000000000000004        94.400000000000006        3.1850998714510697     
  0.80000000000000004        95.200000000000003        3.1321071128438689     
  0.80000000000000004        96.000000000000000        3.0922031604860512     
  0.80000000000000004        96.800000000000011        3.0671030255893714     
  0.80000000000000004        97.600000000000009        3.0546296594866336     
  0.80000000000000004        98.400000000000006        3.0443985951433161     
  0.80000000000000004        99.200000000000003        3.0423200333257490     
  0.80000000000000004        100.00000000000000        3.0431245200601551     
  0.80000000000000004        100.80000000000001        3.0454075463864272     
  0.80000000000000004        101.60000000000001        3.0487042384263736     
  0.80000000000000004        102.40000000000001        3.0536882132415490     

   1.6000000000000001       0.80000000000000004        3.0671560072129673     
   1.6000000000000001        1.6000000000000001        3.0852273377818875     
   1.6000000000000001        2.4000000000000004        3.1124194719514411     
   1.6000000000000001        3.2000000000000002        3.1497716942483103     
   1.6000000000000001        4.0000000000000000        3.1949062382438789     
   1.6000000000000001        4.8000000000000007        3.2494696109469774     
   1.6000000000000001        5.6000000000000005        3.3060125189666358     
   1.6000000000000001        6.4000000000000004        3.3621467047659221     
   1.6000000000000001        7.2000000000000002        3.4130377621885417     
   1.6000000000000001        8.0000000000000000        3.4535411457041807     
   1.6000000000000001        8.8000000000000007        3.4817922137506008     
   1.6000000000000001        9.6000000000000014        3.4922422350511697     
   1.6000000000000001        10.400000000000000        3.4945918042910682     
   1.6000000000000001        11.200000000000001        3.4997019454487086     
   1.6000000000000001        12.000000000000000        3.4983964940753491     
   1.6000000000000001        12.800000000000001        3.4849014413470050     
   1.6000000000000001        13.600000000000001        3.4885932588895496     
   1.6000000000000001        14.400000000000000        3.4902420813792139     
   1.6000000000000001        15.200000000000001        3.4883876323444158     
   1.6000000000000001        16.000000000000000        3.4904815643713372     
   1.6000000000000001        16.800000000000001        3.4933178884420375     
   1.6000000000000001        17.600000000000001        3.4974945912751929     
   1.6000000000000001        18.400000000000002        3.4849619589996079     
   1.6000000000000001        19.200000000000003        3.4938203979537525     
   1.6000000000000001        20.000000000000000        3.4887901111170332     
   1.6000000000000001        20.800000000000001        3.4958282020283145     
   1.6000000000000001        21.600000000000001        3.4904699513476403     
   1.6000000000000001        22.400000000000002        3.4960341651481848     
   1.6000000000000001        23.200000000000003        3.4967415667033448     
   1.6000000000000001        24.000000000000000        3.4903377288168405     
   1.6000000000000001        24.800000000000001        3.4966934612962843     
   1.6000000000000001        25.600000000000001        3.4986171835831064     
   1.6000000000000001        26.400000000000002        3.4948627570390061     
   1.6000000000000001        27.200000000000003        3.4843150938245002     
   1.6000000000000001        28.000000000000000        3.4951367379667357     
   1.6000000000000001        28.800000000000001        3.5006575757734129     
   1.6000000000000001        29.600000000000001        3.5021126977112398     
   1.6000000000000001        30.400000000000002        3.4858413133602646     
   1.6000000000000001        31.200000000000003        3.4889476504446351     
   1.6000000000000001        32.000000000000000        3.4871779493844803     
   1.6000000000000001        32.800000000000004        3.4928377892137985     
   1.6000000000000001        33.600000000000001        3.4948702122217288     
   1.6000000000000001        34.399999999999999        3.4990553490956966     
   1.6000000000000001        35.200000000000003        3.4928803670932402     
   1.6000000000000001        36.000000000000000        3.4896087178033275     
   1.6000000000000001        36.800000000000004        3.4678091759878860     
   1.6000000000000001        37.600000000000001        3.3369784482592717     
   1.6000000000000001        38.400000000000006        3.1886616707172504     
   1.6000000000000001        39.200000000000003        3.1160763439345809     
   1.6000000000000001        40.000000000000000        3.1181830645655988     
   1.6000000000000001        40.800000000000004        3.1936369909574553     
   1.6000000000000001        41.600000000000001        3.3370374076215699     
   1.6000000000000001        42.400000000000006        3.4335361784439069     
   1.6000000000000001        43.200000000000003        3.3707914951376652     
   1.6000000000000001        44.000000000000000        3.0734900255745599     
   1.6000000000000001        44.800000000000004        2.5056620118460282     
   1.6000000000000001        45.600000000000001        2.4946160567744387     
   1.6000000000000001        46.400000000000006        2.5028104186744589     
   1.6000000000000001        47.200000000000003        2.4847987721176770     
   1.6000000000000001        48.000000000000000        2.4884131056110621     
   1.6000000000000001        48.800000000000004        2.5072719314426783     
   1.6000000000000001        49.600000000000001        3.0934771629297879     
   1.6000000000000001        50.400000000000006        3.4257551574324556     
   1.6000000000000001        51.200000000000003        3.4935090808857363     
   1.6000000000000001        52.000000000000000        3.4964742701261806     
   1.6000000000000001        52.800000000000004        3.4992458360125132     
   1.6000000000000001        53.600000000000001        3.4988142555325314     
   1.6000000000000001        54.400000000000006        3.4904342943151017     
   1.6000000000000001        55.200000000000003        3.4914920630036028     
   1.6000000000000001        56.000000000000000        3.4922181558073491     
   1.6000000000000001        56.800000000000004        3.4917116590273767     
   1.6000000000000001        57.600000000000001        3.4955256605175058     
   1.6000000000000001        58.400000000000006        3.4986928407031890     
   1.6000000000000001        59.200000000000003        3.4986468847272327     
   1.6000000000000001        60.000000000000000        3.4970203067517351     
   1.6000000000000001        60.800000000000004        3.4965086757831272     
   1.6000000000000001        61.600000000000001        3.4878427261098013     
   1.6000000000000001        62.400000000000006        3.4883303814098667     
   1.6000000000000001        63.200000000000003        3.4979040275738988     
   1.6000000000000001        64.000000000000000        3.4998762340207255     
   1.6000000000000001        64.799999999999997        3.4839612718257520     
   1.6000000000000001        65.600000000000009        3.4882995126813130     
   1.6000000000000001        66.400000000000006        3.4897208353258247     
   1.6000000000000001        67.200000000000003        3.4911782891801049     
   1.6000000000000001        68.000000000000000        3.4970306975126948     
   1.6000000000000001        68.799999999999997        3.5016271176353331     
   1.6000000000000001        69.600000000000009        3.4866597703223179     
   1.6000000000000001        70.400000000000006        3.4905803331460823     
   1.6000000000000001        71.200000000000003        3.4852014229260471     
   1.6000000000000001        72.000000000000000        3.5050607591049951     
   1.6000000000000001        72.799999999999997        3.5009963740246399     
   1.6000000000000001        73.600000000000009        3.5033575838051720     
   1.6000000000000001        74.400000000000006        3.4883784232255550     
   1.6000000000000001        75.200000000000003        3.4927864869918848     
   1.6000000000000001        76.000000000000000        3.4841036145422293     
   1.6000000000000001        76.800000000000011        3.4968583944267206     
   1.6000000000000001        77.600000000000009        3.4949501712987940     
   1.6000000000000001        78.400000000000006        3.4980318643890511     
   1.6000000000000001        79.200000000000003        3.4960864173032968     
   1.6000000000000001        80.000000000000000        3.4953747595844202     
   1.6000000000000001        80.800000000000011        3.4886208449826128     
   1.6000000000000001        81.600000000000009        3.4934193328783198     
   1.6000000000000001        82.400000000000006        3.4887004887358337     
   1.6000000000000001        83.200000000000003        3.4989927047908043     
   1.6000000000000001        84.000000000000000        3.4945264256291897     
   1.6000000000000001        84.800000000000011        3.4994221612222209     
   1.6000000000000001        85.600000000000009        3.4836097517553002     
   1.6000000000000001        86.400000000000006        3.4930830645808371     
   1.6000000000000001        87.200000000000003        3.4919385983104614     
   1.6000000000000001        88.000000000000000        3.4958561065949065     
   1.6000000000000001        88.800000000000011        3.4890265208375091     
   1.6000000000000001        89.600000000000009        3.4977313462116340     
   1.6000000000000001        90.400000000000006        3.4645249618265783     
   1.6000000000000001        91.200000000000003        3.4150903576185514     
   1.6000000000000001        92.000000000000000        3.3485706726413786     
   1.6000000000000001        92.800000000000011        3.2763521505551210     
   1.6000000000000001        93.600000000000009        3.2082516242069072     
   1.6000000000000001        94.400000000000006        3.1513436473390710     
   1.6000000000000001        95.200000000000003        3.1072478515428621     
   1.6000000000000001        96.000000000000000        3.0750169930060038     
   1.6000000000000001        96.800000000000011        3.0564208646856370     
   1.6000000000000001        97.600000000000009        3.0445039451820648     
   1.6000000000000001        98.400000000000006        3.0405738706574374     
   1.6000000000000001        99.200000000000003        3.0407742814631766     
   1.6000000000000001        100.00000000000000        3.0418806643768272     
   1.6000000000000001        100.80000000000001        3.0441270414104245     
   1.6000000000000001        101.60000000000001        3.0483262802920499     
   1.6000000000000001        102.40000000000001        3.0558386154615649     

   2.4000000000000004       0.80000000000000004        3.0787052025640858     
   2.4000000000000004        1.6000000000000001        3.1045132410456819     
   2.4000000000000004        2.4000000000000004        3.1415542959034393     
   2.4000000000000004        3.2000000000000002        3.1899645133326842     
   2.4000000000000004        4.0000000000000000        3.2456333375621900     
   2.4000000000000004        4.8000000000000007        3.3084696287242208     
   2.4000000000000004        5.6000000000000005        3.3693677807860647     
   2.4000000000000004        6.4000000000000004        3.4241230265120617     
   2.4000000000000004        7.2000000000000002        3.4681977650200091     
   2.4000000000000004        8.0000000000000000        3.4982869361410209     
   2.4000000000000004        8.8000000000000007        3.4960172516749566     
   2.4000000000000004        9.6000000000000014        3.4941653023978234     
   2.4000000000000004        10.400000000000000        3.4877926456020556     
   2.4000000000000004        11.200000000000001        3.4964023618521116     
   2.4000000000000004        12.000000000000000        3.4839024640586036     
   2.4000000000000004        12.800000000000001        3.4893927189373417     
   2.4000000000000004        13.600000000000001        3.4915791592195626     
   2.4000000000000004        14.400000000000000        3.4973849446524428     
   2.4000000000000004        15.200000000000001        3.4994315200904285     
   2.4000000000000004        16.000000000000000        3.4975255278396964     
   2.4000000000000004        16.800000000000001        3.4888161772848263     
   2.4000000000000004        17.600000000000001        3.4973567744214127     
   2.4000000000000004        18.400000000000002        3.4920986859166798     
   2.4000000000000004        19.200000000000003        3.4964304250899478     
   2.4000000000000004        20.000000000000000        3.4907722685192151     
   2.4000000000000004        20.800000000000001        3.4979178495793879     
   2.4000000000000004        21.600000000000001        3.4923048854910297     
   2.4000000000000004        22.400000000000002        3.4970330631100572     
   2.4000000000000004        23.200000000000003        3.4969177627541224     
   2.4000000000000004        24.000000000000000        3.4939804805138124     
   2.4000000000000004        24.800000000000001        3.4987160917902766     
   2.4000000000000004        25.600000000000001        3.4997883048332805     
   2.4000000000000004        26.400000000000002        3.4982840958935753     
   2.4000000000000004        27.200000000000003        3.4933067034864527     
   2.4000000000000004        28.000000000000000        3.4824114695677340     
   2.4000000000000004        28.800000000000001        3.4921642834945690     
   2.4000000000000004        29.600000000000001        3.4904606112505792     
   2.4000000000000004        30.400000000000002        3.4941556878712059     
   2.4000000000000004        31.200000000000003        3.4975022591314406     
   2.4000000000000004        32.000000000000000        3.4960391282843952     
   2.4000000000000004        32.800000000000004        3.4961285755318383     
   2.4000000000000004        33.600000000000001        3.4847951911617967     
   2.4000000000000004        34.399999999999999        3.4885880828092843     
   2.4000000000000004        35.200000000000003        3.4857164955331359     
   2.4000000000000004        36.000000000000000        3.4933724134264810     
   2.4000000000000004        36.800000000000004        3.4926021345415279     
   2.4000000000000004        37.600000000000001        3.4933172312909075     
   2.4000000000000004        38.400000000000006        3.4694334190257416     
   2.4000000000000004        39.200000000000003        3.4432089674949635     
   2.4000000000000004        40.000000000000000        3.4461150777003899     
   2.4000000000000004        40.800000000000004        3.4723711299956848     
   2.4000000000000004        41.600000000000001        3.4895440361834393     
   2.4000000000000004        42.400000000000006        3.4936897535254912     
   2.4000000000000004        43.200000000000003        3.4512980574520071     
   2.4000000000000004        44.000000000000000        3.1817947590389091     
   2.4000000000000004        44.800000000000004        2.4836844250441619     
   2.4000000000000004        45.600000000000001        2.5074191598580886     
   2.4000000000000004        46.400000000000006        2.4789260503165842     
   2.4000000000000004        47.200000000000003        2.5011754462026108     
   2.4000000000000004        48.000000000000000        2.4933353032692138     
   2.4000000000000004        48.800000000000004        2.4855982785687760     
   2.4000000000000004        49.600000000000001        3.1173338643614747     
   2.4000000000000004        50.400000000000006        3.4423676832007168     
   2.4000000000000004        51.200000000000003        3.4952999549780142     
   2.4000000000000004        52.000000000000000        3.4977370926028146     
   2.4000000000000004        52.800000000000004        3.4804274060084563     
   2.4000000000000004        53.600000000000001        3.4855588900247652     
   2.4000000000000004        54.400000000000006        3.4932876215138036     
   2.4000000000000004        55.200000000000003        3.4934016837273414     
   2.4000000000000004        56.000000000000000        3.4938409205509124     
   2.4000000000000004        56.800000000000004        3.4901463405154276     
   2.4000000000000004        57.600000000000001        3.4962754014739552     
   2.4000000000000004        58.400000000000006        3.4834757930132296     
   2.4000000000000004        59.200000000000003        3.4645112465583425     
   2.4000000000000004        60.000000000000000        3.4480998716123006     
   2.4000000000000004        60.800000000000004        3.4452057326338905     
   2.4000000000000004        61.600000000000001        3.4463145292148805     
   2.4000000000000004        62.400000000000006        3.4481946548848237     
   2.4000000000000004        63.200000000000003        3.4463236323483302     
   2.4000000000000004        64.000000000000000        3.4481348004529426     
   2.4000000000000004        64.799999999999997        3.4517286067873392     
   2.4000000000000004        65.600000000000009        3.4557856221541829     
   2.4000000000000004        66.400000000000006        3.4606034086979034     
   2.4000000000000004        67.200000000000003        3.4727288797442575     
   2.4000000000000004        68.000000000000000        3.4832038853030203     
   2.4000000000000004        68.799999999999997        3.4857701318921963     
   2.4000000000000004        69.600000000000009        3.4980527227785148     
   2.4000000000000004        70.400000000000006        3.5061729437474378     
   2.4000000000000004        71.200000000000003        3.5021018790896008     
   2.4000000000000004        72.000000000000000        3.4970152111957153     
   2.4000000000000004        72.799999999999997        3.4942453983102348     
   2.4000000000000004        73.600000000000009        3.4996081922435684     
   2.4000000000000004        74.400000000000006        3.4828425776327929     
   2.4000000000000004        75.200000000000003        3.4827053587194299     
   2.4000000000000004        76.000000000000000        3.4996577457935678     
   2.4000000000000004        76.800000000000011        3.4899232616042308     
   2.4000000000000004        77.600000000000009        3.4983460637376806     
   2.4000000000000004        78.400000000000006        3.4959643664530278     
   2.4000000000000004        79.200000000000003        3.4939038852247188     
   2.4000000000000004        80.000000000000000        3.4922619392937251     
   2.4000000000000004        80.800000000000011        3.4974597971173527     
   2.4000000000000004        81.600000000000009        3.4954709113333573     
   2.4000000000000004        82.400000000000006        3.4946236931350980     
   2.4000000000000004        83.200000000000003        3.4977844723472766     
   2.4000000000000004        84.000000000000000        3.4931859363549744     
   2.4000000000000004        84.800000000000011        3.4956835242507189     
   2.4000000000000004        85.600000000000009        3.4856711063124064     
   2.4000000000000004        86.400000000000006        3.4910672654311790     
   2.4000000000000004        87.200000000000003        3.4952128747743965     
   2.4000000000000004        88.000000000000000        3.4904755354114823     
   2.4000000000000004        88.800000000000011        3.4980368763820744     
   2.4000000000000004        89.600000000000009        3.4724955489687863     
   2.4000000000000004        90.400000000000006        3.4274909695135669     
   2.4000000000000004        91.200000000000003        3.3667227736256198     
   2.4000000000000004        92.000000000000000        3.2956186340272655     
   2.4000000000000004        92.800000000000011        3.2273219152057071     
   2.4000000000000004        93.600000000000009        3.1683109121352273     
   2.4000000000000004        94.400000000000006        3.1203402368366828     
   2.4000000000000004        95.200000000000003        3.0860866908299505     
   2.4000000000000004        96.000000000000000        3.0624011184957931     
   2.4000000000000004        96.800000000000011        3.0483274268772460     
   2.4000000000000004        97.600000000000009        3.0414611632283859     
   2.4000000000000004        98.400000000000006        3.0387147868248827     
   2.4000000000000004        99.200000000000003        3.0391206358721328     
   2.4000000000000004        100.00000000000000        3.0406374548146622     
   2.4000000000000004        100.80000000000001        3.0438622720035280     
   2.4000000000000004        101.60000000000001        3.0499742424816740     
   2.4000000000000004        102.40000000000001        3.0595705686377759     

   3.2000000000000002       0.80000000000000004        3.0929018547073404     
   3.2000000000000002        1.6000000000000001        3.1288004659356505     
   3.2000000000000002        2.4000000000000004        3.1768670115815731     
   3.2000000000000002        3.2000000000000002        3.2356431215311545     
   3.2000000000000002        4.0000000000000000        3.3006975433581132     
   3.2000000000000002        4.8000000000000007        3.3674630812657584     
   3.2000000000000002        5.6000000000000005        3.4250828280978536     
   3.2000000000000002        6.4000000000000004        3.4721690129099789     
   3.2000000000000002        7.2000000000000002        3.4914043315539947     
   3.2000000000000002        8.0000000000000000        3.4835832420204955     
   3.2000000000000002        8.8000000000000007        3.4863928276241434     
   3.2000000000000002        9.6000000000000014        3.4853876933319592     
   3.2000000000000002        10.400000000000000        3.4955993591461580     
   3.2000000000000002        11.200000000000001        3.4995326095965948     
   3.2000000000000002        12.000000000000000        3.4881655339590116     
   3.2000000000000002        12.800000000000001        3.4940626420510310     
   3.2000000000000002        13.600000000000001        3.4990207386667849     
   3.2000000000000002        14.400000000000000        3.4839385665765241     
   3.2000000000000002        15.200000000000001        3.4842828052015813     
   3.2000000000000002        16.000000000000000        3.4989379578079505     
   3.2000000000000002        16.800000000000001        3.4995900020309616     
   3.2000000000000002        17.600000000000001        3.4924896003910453     
   3.2000000000000002        18.400000000000002        3.4977238311652123     
   3.2000000000000002        19.200000000000003        3.4897326301192986     
   3.2000000000000002        20.000000000000000        3.4962879372710161     
   3.2000000000000002        20.800000000000001        3.4825836907480197     
   3.2000000000000002        21.600000000000001        3.4980976786940094     
   3.2000000000000002        22.400000000000002        3.4998515858767898     
   3.2000000000000002        23.200000000000003        3.4899634803632655     
   3.2000000000000002        24.000000000000000        3.4878953622443634     
   3.2000000000000002        24.800000000000001        3.4883089065355048     
   3.2000000000000002        25.600000000000001        3.4853354963098138     
   3.2000000000000002        26.400000000000002        3.4804684800276338     
   3.2000000000000002        27.200000000000003        3.4931345554642421     
   3.2000000000000002        28.000000000000000        3.4895272720320585     
   3.2000000000000002        28.800000000000001        3.4924462778513394     
   3.2000000000000002        29.600000000000001        3.4980057240763185     
   3.2000000000000002        30.400000000000002        3.4992162984311692     
   3.2000000000000002        31.200000000000003        3.4987473665957856     
   3.2000000000000002        32.000000000000000        3.4972927698683387     
   3.2000000000000002        32.800000000000004        3.4840052506296337     
   3.2000000000000002        33.600000000000001        3.4931990573443157     
   3.2000000000000002        34.399999999999999        3.4937123695329344     
   3.2000000000000002        35.200000000000003        3.4915477200990033     
   3.2000000000000002        36.000000000000000        3.4973360693458635     
   3.2000000000000002        36.800000000000004        3.4940558448742958     
   3.2000000000000002        37.600000000000001        3.4929515190933924     
   3.2000000000000002        38.400000000000006        3.4861329827153980     
   3.2000000000000002        39.200000000000003        3.4954984532170665     
   3.2000000000000002        40.000000000000000        3.4956884393944629     
   3.2000000000000002        40.800000000000004        3.4870137065408993     
   3.2000000000000002        41.600000000000001        3.4964985351162849     
   3.2000000000000002        42.400000000000006        3.4946843021430900     
   3.2000000000000002        43.200000000000003        3.4945338767040530     
   3.2000000000000002        44.000000000000000        3.3552534925789983     
   3.2000000000000002        44.800000000000004        3.0648369203310959     
   3.2000000000000002        45.600000000000001        2.4940876676203967     
   3.2000000000000002        46.400000000000006        2.4961239560612860     
   3.2000000000000002        47.200000000000003        2.4911325784451845     
   3.2000000000000002        48.000000000000000        2.5080443542966822     
   3.2000000000000002        48.800000000000004        2.4929541205709422     
   3.2000000000000002        49.600000000000001        3.2226201433186570     
   3.2000000000000002        50.400000000000006        3.4815042671266654     
   3.2000000000000002        51.200000000000003        3.4998580101412302     
   3.2000000000000002        52.000000000000000        3.4967804975083570     
   3.2000000000000002        52.800000000000004        3.4877637097559178     
   3.2000000000000002        53.600000000000001        3.4913773209126142     
   3.2000000000000002        54.400000000000006        3.4944077716514359     
   3.2000000000000002        55.200000000000003        3.4935925543382984     
   3.2000000000000002        56.000000000000000        3.4906658709864873     
   3.2000000000000002        56.800000000000004        3.4946140445806329     
   3.2000000000000002        57.600000000000001        3.4143396123964025     
   3.2000000000000002        58.400000000000006        3.2404690478901683     
   3.2000000000000002        59.200000000000003        3.1400530648724239     
   3.2000000000000002        60.000000000000000        3.1187427185921646     
   3.2000000000000002        60.800000000000004        3.1130665253945797     
   3.2000000000000002        61.600000000000001        3.1101954465580399     
   3.2000000000000002        62.400000000000006        3.1124660742980330     
   3.2000000000000002        63.200000000000003        3.1149388623815755     
   3.2000000000000002        64.000000000000000        3.1150996176866865     
   3.2000000000000002        64.799999999999997        3.1187391695323448     
   3.2000000000000002        65.600000000000009        3.1235380178153020     
   3.2000000000000002        66.400000000000006        3.1292254242353632     
   3.2000000000000002        67.200000000000003        3.1452477268447483     
   3.2000000000000002        68.000000000000000        3.2239164312988824     
   3.2000000000000002        68.799999999999997        3.3749401381263437     
   3.2000000000000002        69.600000000000009        3.4851415104168075     
   3.2000000000000002        70.400000000000006        3.4989775098732991     
   3.2000000000000002        71.200000000000003        3.4970404248087736     
   3.2000000000000002        72.000000000000000        3.4960059292728736     
   3.2000000000000002        72.799999999999997        3.4955686314206047     
   3.2000000000000002        73.600000000000009        3.4966871955131000     
   3.2000000000000002        74.400000000000006        3.4975744497808186     
   3.2000000000000002        75.200000000000003        3.4919218448932532     
   3.2000000000000002        76.000000000000000        3.4983013916628933     
   3.2000000000000002        76.800000000000011        3.4923678134265184     
   3.2000000000000002        77.600000000000009        3.4962522902493318     
   3.2000000000000002        78.400000000000006        3.4956072124920761     
   3.2000000000000002        79.200000000000003        3.4943251672488742     
   3.2000000000000002        80.000000000000000        3.4907666893132361     
   3.2000000000000002        80.800000000000011        3.4848888755302321     
   3.2000000000000002        81.600000000000009        3.4870068526602411     
   3.2000000000000002        82.400000000000006        3.4829505697834260     
   3.2000000000000002        83.200000000000003        3.4991228146307596     
   3.2000000000000002        84.000000000000000        3.4930645737665009     
   3.2000000000000002        84.800000000000011        3.4923561600801052     
   3.2000000000000002        85.600000000000009        3.4976885318903546     
   3.2000000000000002        86.400000000000006        3.4878953667485497     
   3.2000000000000002        87.200000000000003        3.4902268522596898     
   3.2000000000000002        88.000000000000000        3.4984238712103202     
   3.2000000000000002        88.800000000000011        3.4733142421640766     
   3.2000000000000002        89.600000000000009        3.4334611888132458     
   3.2000000000000002        90.400000000000006        3.3766080786350741     
   3.2000000000000002        91.200000000000003        3.3091756823452663     
   3.2000000000000002        92.000000000000000        3.2431576872333658     
   3.2000000000000002        92.800000000000011        3.1829494616617815     
   3.2000000000000002        93.600000000000009        3.1367973569209697     
   3.2000000000000002        94.400000000000006        3.0939958862628201     
   3.2000000000000002        95.200000000000003        3.0692991842028117     
   3.2000000000000002        96.000000000000000        3.0521117072531281     
   3.2000000000000002        96.800000000000011        3.0425569925101645     
   3.2000000000000002        97.600000000000009        3.0376842727930171     
   3.2000000000000002        98.400000000000006        3.0369583412277654     
   3.2000000000000002        99.200000000000003        3.0370685043440235     
   3.2000000000000002        100.00000000000000        3.0392955870108840     
   3.2000000000000002        100.80000000000001        3.0434971163010434     
   3.2000000000000002        101.60000000000001        3.0528536309552954     
   3.2000000000000002        102.40000000000001        3.0679380386619526     

   4.0000000000000000       0.80000000000000004        3.1122636522780951     
   4.0000000000000000        1.6000000000000001        3.1583508425317861     
   4.0000000000000000        2.4000000000000004        3.2163136072312093     
   4.0000000000000000        3.2000000000000002        3.2838267395190925     
   4.0000000000000000        4.0000000000000000        3.3533908542396862     
   4.0000000000000000        4.8000000000000007        3.4183912301436075     
   4.0000000000000000        5.6000000000000005        3.4676712079494276     
   4.0000000000000000        6.4000000000000004        3.4974578538460883     
   4.0000000000000000        7.2000000000000002        3.4799662146225017     
   4.0000000000000000        8.0000000000000000        3.4917179865364316     
   4.0000000000000000        8.8000000000000007        3.4952772826362248     
   4.0000000000000000        9.6000000000000014        3.4873008521728139     
   4.0000000000000000        10.400000000000000        3.4946563441927982     
   4.0000000000000000        11.200000000000001        3.4948292303281501     
   4.0000000000000000        12.000000000000000        3.4935808481505024     
   4.0000000000000000        12.800000000000001        3.4954337498186132     
   4.0000000000000000        13.600000000000001        3.4974542644328341     
   4.0000000000000000        14.400000000000000        3.4901906846006385     
   4.0000000000000000        15.200000000000001        3.4962575110106346     
   4.0000000000000000        16.000000000000000        3.4950684472720663     
   4.0000000000000000        16.800000000000001        3.4954167598576169     
   4.0000000000000000        17.600000000000001        3.4920031072105595     
   4.0000000000000000        18.400000000000002        3.4836322598550034     
   4.0000000000000000        19.200000000000003        3.4904444126527352     
   4.0000000000000000        20.000000000000000        3.4848529603535767     
   4.0000000000000000        20.800000000000001        3.4946609567457561     
   4.0000000000000000        21.600000000000001        3.4966155675874346     
   4.0000000000000000        22.400000000000002        3.4950062131471258     
   4.0000000000000000        23.200000000000003        3.4886687268982919     
   4.0000000000000000        24.000000000000000        3.4713813089806251     
   4.0000000000000000        24.800000000000001        3.4537943355110050     
   4.0000000000000000        25.600000000000001        3.4402919679275796     
   4.0000000000000000        26.400000000000002        3.4292978734358259     
   4.0000000000000000        27.200000000000003        3.4224242745786051     
   4.0000000000000000        28.000000000000000        3.4288242703798315     
   4.0000000000000000        28.800000000000001        3.4626294912639892     
   4.0000000000000000        29.600000000000001        3.4827689151525356     
   4.0000000000000000        30.400000000000002        3.4864081947967307     
   4.0000000000000000        31.200000000000003        3.4950690097156265     
   4.0000000000000000        32.000000000000000        3.4880659909177689     
   4.0000000000000000        32.800000000000004        3.4936698326486910     
   4.0000000000000000        33.600000000000001        3.4924772645312046     
   4.0000000000000000        34.399999999999999        3.4925118875006640     
   4.0000000000000000        35.200000000000003        3.4915421442167101     
   4.0000000000000000        36.000000000000000        3.4866824182417679     
   4.0000000000000000        36.800000000000004        3.4916931912090527     
   4.0000000000000000        37.600000000000001        3.4924880086572614     
   4.0000000000000000        38.400000000000006        3.4941048797866707     
   4.0000000000000000        39.200000000000003        3.4933305134165469     
   4.0000000000000000        40.000000000000000        3.4934957206700452     
   4.0000000000000000        40.800000000000004        3.4955225886902315     
   4.0000000000000000        41.600000000000001        3.5027324261747239     
   4.0000000000000000        42.400000000000006        3.4829940587334525     
   4.0000000000000000        43.200000000000003        3.4857154852490502     
   4.0000000000000000        44.000000000000000        3.4969645531619813     
   4.0000000000000000        44.800000000000004        3.3583739875552805     
   4.0000000000000000        45.600000000000001        3.1984773033753116     
   4.0000000000000000        46.400000000000006        3.1118157913377744     
   4.0000000000000000        47.200000000000003        3.0964862889661804     
   4.0000000000000000        48.000000000000000        3.1165695380215790     
   4.0000000000000000        48.800000000000004        3.2200539258592147     
   4.0000000000000000        49.600000000000001        3.4017564368122764     
   4.0000000000000000        50.400000000000006        3.4870289400885519     
   4.0000000000000000        51.200000000000003        3.4917874783858096     
   4.0000000000000000        52.000000000000000        3.4995503429438855     
   4.0000000000000000        52.800000000000004        3.4823400466184511     
   4.0000000000000000        53.600000000000001        3.4933433962822367     
   4.0000000000000000        54.400000000000006        3.4945793523182331     
   4.0000000000000000        55.200000000000003        3.4955344099993413     
   4.0000000000000000        56.000000000000000        3.4918462497238409     
   4.0000000000000000        56.800000000000004        3.4967693246155562     
   4.0000000000000000        57.600000000000001        3.2381770026643975     
   4.0000000000000000        58.400000000000006        2.4886335885789865     
   4.0000000000000000        59.200000000000003        2.5078908989031330     
   4.0000000000000000        60.000000000000000        2.4813187845307128     
   4.0000000000000000        60.800000000000004        2.4904571824863555     
   4.0000000000000000        61.600000000000001        2.5098018770844792     
   4.0000000000000000        62.400000000000006        2.5001691758003561     
   4.0000000000000000        63.200000000000003        2.4890503202388636     
   4.0000000000000000        64.000000000000000        2.5068098589430283     
   4.0000000000000000        64.799999999999997        2.4962388991890379     
   4.0000000000000000        65.600000000000009        2.4843112756384578     
   4.0000000000000000        66.400000000000006        2.4946133862415869     
   4.0000000000000000        67.200000000000003        2.5067617337519255     
   4.0000000000000000        68.000000000000000        2.4936554395162824     
   4.0000000000000000        68.799999999999997        3.0675460771255789     
   4.0000000000000000        69.600000000000009        3.3293236808097579     
   4.0000000000000000        70.400000000000006        3.4833055893170557     
   4.0000000000000000        71.200000000000003        3.4963520592817097     
   4.0000000000000000        72.000000000000000        3.4964467872944223     
   4.0000000000000000        72.799999999999997        3.4959136395191437     
   4.0000000000000000        73.600000000000009        3.4952689259666934     
   4.0000000000000000        74.400000000000006        3.4918621826176350     
   4.0000000000000000        75.200000000000003        3.4956196699202717     
   4.0000000000000000        76.000000000000000        3.4881031707429289     
   4.0000000000000000        76.800000000000011        3.4932682590672486     
   4.0000000000000000        77.600000000000009        3.4958875270554977     
   4.0000000000000000        78.400000000000006        3.4956068791551598     
   4.0000000000000000        79.200000000000003        3.4933306173630045     
   4.0000000000000000        80.000000000000000        3.4838121959111854     
   4.0000000000000000        80.800000000000011        3.4963968618867889     
   4.0000000000000000        81.600000000000009        3.4938734668515292     
   4.0000000000000000        82.400000000000006        3.4902989358350092     
   4.0000000000000000        83.200000000000003        3.4961607268801913     
   4.0000000000000000        84.000000000000000        3.4940761387262622     
   4.0000000000000000        84.800000000000011        3.4941730260042312     
   4.0000000000000000        85.600000000000009        3.4975756191923559     
   4.0000000000000000        86.400000000000006        3.4817496155388934     
   4.0000000000000000        87.200000000000003        3.4965467286136760     
   4.0000000000000000        88.000000000000000        3.4734123955032596     
   4.0000000000000000        88.800000000000011        3.4338315805623010     
   4.0000000000000000        89.600000000000009        3.3801932651935300     
   4.0000000000000000        90.400000000000006        3.3173479155229288     
   4.0000000000000000        91.200000000000003        3.2530077939776834     
   4.0000000000000000        92.000000000000000        3.1944212548533475     
   4.0000000000000000        92.800000000000011        3.1439059703135581     
   4.0000000000000000        93.600000000000009        3.1027667869219422     
   4.0000000000000000        94.400000000000006        3.0755909883173533     
   4.0000000000000000        95.200000000000003        3.0570841738216976     
   4.0000000000000000        96.000000000000000        3.0471945022466493     
   4.0000000000000000        96.800000000000011        3.0388782022544700     
   4.0000000000000000        97.600000000000009        3.0358543109307048     
   4.0000000000000000        98.400000000000006        3.0348159408914515     
   4.0000000000000000        99.200000000000003        3.0348837287780683     
   4.0000000000000000        100.00000000000000        3.0383668473031888     
   4.0000000000000000        100.80000000000001        3.0444667018870719     
   4.0000000000000000        101.60000000000001        3.0569144742550223     
   4.0000000000000000        102.40000000000001        3.0787773573237067     

   4.8000000000000007       0.80000000000000004        3.1348002248436462     
   4.8000000000000007        1.6000000000000001        3.1907059571062923     
   4.8000000000000007        2.4000000000000004        3.2582321244488055     
   4.8000000000000007        3.2000000000000002        3.3321321366693808     
   4.8000000000000007        4.0000000000000000        3.4027442098304208     
   4.8000000000000007        4.8000000000000007        3.4595570222079939     
   4.8000000000000007        5.6000000000000005        3.4965793779729712     
   4.8000000000000007        6.4000000000000004        3.4990332470513321     
   4.8000000000000007        7.2000000000000002        3.4895294172218438     
   4.8000000000000007        8.0000000000000000        3.4915213795033155     
   4.8000000000000007        8.8000000000000007        3.4954692924758581     
   4.8000000000000007        9.6000000000000014        3.4761103341073931     
   4.8000000000000007        10.400000000000000        3.4253098902886361     
   4.8000000000000007        11.200000000000001        3.3865027742527953     
   4.8000000000000007        12.000000000000000        3.3734018390093143     
   4.8000000000000007        12.800000000000001        3.3715714520499152     
   4.8000000000000007        13.600000000000001        3.3739023219674591     
   4.8000000000000007        14.400000000000000        3.3797342395541574     
   4.8000000000000007        15.200000000000001        3.3871948276699388     
   4.8000000000000007        16.000000000000000        3.3967177537426427     
   4.8000000000000007        16.800000000000001        3.4120316367739765     
   4.8000000000000007        17.600000000000001        3.4372686764355893     
   4.8000000000000007        18.400000000000002        3.4712719058779746     
   4.8000000000000007        19.200000000000003        3.4869958360168147     
   4.8000000000000007        20.000000000000000        3.4317860285874211     
   4.8000000000000007        20.800000000000001        3.3106944496057640     
   4.8000000000000007        21.600000000000001        3.2254991377046869     
   4.8000000000000007        22.400000000000002        3.1886782581303748     
   4.8000000000000007        23.200000000000003        3.1657231535216139     
   4.8000000000000007        24.000000000000000        3.1434666739895953     
   4.8000000000000007        24.800000000000001        3.1240739226252998     
   4.8000000000000007        25.600000000000001        3.1117052882714984     
   4.8000000000000007        26.400000000000002        3.0987338031030687     
   4.8000000000000007        27.200000000000003        3.0935203525946946     
   4.8000000000000007        28.000000000000000        3.1048457401289440     
   4.8000000000000007        28.800000000000001        3.1859750946497423     
   4.8000000000000007        29.600000000000001        3.3467656304807161     
   4.8000000000000007        30.400000000000002        3.4831127658122987     
   4.8000000000000007        31.200000000000003        3.5000531066630320     
   4.8000000000000007        32.000000000000000        3.4905352348170036     
   4.8000000000000007        32.800000000000004        3.4949097751550835     
   4.8000000000000007        33.600000000000001        3.4919696202665618     
   4.8000000000000007        34.399999999999999        3.4933919259921771     
   4.8000000000000007        35.200000000000003        3.4930044394719841     
   4.8000000000000007        36.000000000000000        3.4883071058153896     
   4.8000000000000007        36.800000000000004        3.4916336991988923     
   4.8000000000000007        37.600000000000001        3.4939975421382599     
   4.8000000000000007        38.400000000000006        3.4927909361436789     
   4.8000000000000007        39.200000000000003        3.4961743846909337     
   4.8000000000000007        40.000000000000000        3.4971652139102423     
   4.8000000000000007        40.800000000000004        3.5010882739159679     
   4.8000000000000007        41.600000000000001        3.4855063292702404     
   4.8000000000000007        42.400000000000006        3.4937473125040457     
   4.8000000000000007        43.200000000000003        3.4931473881127326     
   4.8000000000000007        44.000000000000000        3.4900714094161200     
   4.8000000000000007        44.800000000000004        3.4946845623046947     
   4.8000000000000007        45.600000000000001        3.4744534471113200     
   4.8000000000000007        46.400000000000006        3.4417644274902082     
   4.8000000000000007        47.200000000000003        3.4312525343838609     
   4.8000000000000007        48.000000000000000        3.4469437653633923     
   4.8000000000000007        48.800000000000004        3.4865928360617198     
   4.8000000000000007        49.600000000000001        3.4952346975250728     
   4.8000000000000007        50.400000000000006        3.4958436256920189     
   4.8000000000000007        51.200000000000003        3.5031484719679864     
   4.8000000000000007        52.000000000000000        3.4832548392889868     
   4.8000000000000007        52.800000000000004        3.4891901901134625     
   4.8000000000000007        53.600000000000001        3.4949596308000381     
   4.8000000000000007        54.400000000000006        3.4946518639894792     
   4.8000000000000007        55.200000000000003        3.4929703227920386     
   4.8000000000000007        56.000000000000000        3.4842803936781488     
   4.8000000000000007        56.800000000000004        3.4625549308303616     
   4.8000000000000007        57.600000000000001        3.1347373064992334     
   4.8000000000000007        58.400000000000006        2.4951441237521315     
   4.8000000000000007        59.200000000000003        2.4937430085406982     
   4.8000000000000007        60.000000000000000        2.5040619236917161     
   4.8000000000000007        60.800000000000004        2.4940044371340373     
   4.8000000000000007        61.600000000000001        2.4821687657736802     
   4.8000000000000007        62.400000000000006        2.4826568530527897     
   4.8000000000000007        63.200000000000003        2.4898017928333287     
   4.8000000000000007        64.000000000000000        2.4936063481628277     
   4.8000000000000007        64.799999999999997        2.5019686688651359     
   4.8000000000000007        65.600000000000009        2.4807711295899328     
   4.8000000000000007        66.400000000000006        2.4963673802980284     
   4.8000000000000007        67.200000000000003        2.4861698751141628     
   4.8000000000000007        68.000000000000000        2.4930144080745005     
   4.8000000000000007        68.799999999999997        2.4913826291170507     
   4.8000000000000007        69.600000000000009        3.0400543384085936     
   4.8000000000000007        70.400000000000006        3.3205151493545135     
   4.8000000000000007        71.200000000000003        3.4852633923993852     
   4.8000000000000007        72.000000000000000        3.4958679239550499     
   4.8000000000000007        72.799999999999997        3.4941102046275700     
   4.8000000000000007        73.600000000000009        3.4944191536022577     
   4.8000000000000007        74.400000000000006        3.4894958523184432     
   4.8000000000000007        75.200000000000003        3.4960884488025017     
   4.8000000000000007        76.000000000000000        3.4884868833006784     
   4.8000000000000007        76.800000000000011        3.4937433619274962     
   4.8000000000000007        77.600000000000009        3.4958553454285122     
   4.8000000000000007        78.400000000000006        3.4924517892419522     
   4.8000000000000007        79.200000000000003        3.4836049236217836     
   4.8000000000000007        80.000000000000000        3.4951888919180698     
   4.8000000000000007        80.800000000000011        3.4978724813687383     
   4.8000000000000007        81.600000000000009        3.4954417065483265     
   4.8000000000000007        82.400000000000006        3.4922565827941452     
   4.8000000000000007        83.200000000000003        3.4973362649026072     
   4.8000000000000007        84.000000000000000        3.4974518956590508     
   4.8000000000000007        84.800000000000011        3.4976335500723583     
   4.8000000000000007        85.600000000000009        3.4972664498793629     
   4.8000000000000007        86.400000000000006        3.4911892632071369     
   4.8000000000000007        87.200000000000003        3.4686847059328256     
   4.8000000000000007        88.000000000000000        3.4291470843551046     
   4.8000000000000007        88.800000000000011        3.3784680153035427     
   4.8000000000000007        89.600000000000009        3.3190900131365617     
   4.8000000000000007        90.400000000000006        3.2583462540851396     
   4.8000000000000007        91.200000000000003        3.2011800777814199     
   4.8000000000000007        92.000000000000000        3.1514382996034662     
   4.8000000000000007        92.800000000000011        3.1109537988088420     
   4.8000000000000007        93.600000000000009        3.0811526716147100     
   4.8000000000000007        94.400000000000006        3.0615385809547391     
   4.8000000000000007        95.200000000000003        3.0481578815783688     
   4.8000000000000007        96.000000000000000        3.0414281057126740     
   4.8000000000000007        96.800000000000011        3.0360053178576965     
   4.8000000000000007        97.600000000000009        3.0336340029871240     
   4.8000000000000007        98.400000000000006        3.0321698930196912     
   4.8000000000000007        99.200000000000003        3.0326869508890848     
   4.8000000000000007        100.00000000000000        3.0360772586943994     
   4.8000000000000007        100.80000000000001        3.0453998506253983     
   4.8000000000000007        101.60000000000001        3.0633898608402537     
   4.8000000000000007        102.40000000000001        3.0922615128230864     

   5.6000000000000005       0.80000000000000004        3.1600592663311602     
   5.6000000000000005        1.6000000000000001        3.2253975696115109     
   5.6000000000000005        2.4000000000000004        3.3001912131392892     
   5.6000000000000005        3.2000000000000002        3.3764800993548914     
   5.6000000000000005        4.0000000000000000        3.4432416396052798     
   5.6000000000000005        4.8000000000000007        3.4880113393578203     
   5.6000000000000005        5.6000000000000005        3.4910932954451508     
   5.6000000000000005        6.4000000000000004        3.4845016129081583     
   5.6000000000000005        7.2000000000000002        3.4935850467705540     
   5.6000000000000005        8.0000000000000000        3.4956397800079877     
   5.6000000000000005        8.8000000000000007        3.4457704566627427     
   5.6000000000000005        9.6000000000000014        3.3038405904057786     
   5.6000000000000005        10.400000000000000        3.1453556470252395     
   5.6000000000000005        11.200000000000001        3.0636064696133301     
   5.6000000000000005        12.000000000000000        3.0470195752407250     
   5.6000000000000005        12.800000000000001        3.0453647601305898     
   5.6000000000000005        13.600000000000001        3.0478309789790314     
   5.6000000000000005        14.400000000000000        3.0514923971745733     
   5.6000000000000005        15.200000000000001        3.0618770274109113     
   5.6000000000000005        16.000000000000000        3.0730935610718295     
   5.6000000000000005        16.800000000000001        3.0873117534467833     
   5.6000000000000005        17.600000000000001        3.1092002952881419     
   5.6000000000000005        18.400000000000002        3.1428063525767658     
   5.6000000000000005        19.200000000000003        3.1600700334523193     
   5.6000000000000005        20.000000000000000        3.0680860151526654     
   5.6000000000000005        20.800000000000001        2.4874608713034303     
   5.6000000000000005        21.600000000000001        2.5001161398213920     
   5.6000000000000005        22.400000000000002        2.4951270525752367     
   5.6000000000000005        23.200000000000003        2.5001956623347743     
   5.6000000000000005        24.000000000000000        2.5055788844661455     
   5.6000000000000005        24.800000000000001        2.4928802997569748     
   5.6000000000000005        25.600000000000001        2.4981065188834877     
   5.6000000000000005        26.400000000000002        2.4867484213457622     
   5.6000000000000005        27.200000000000003        2.4983862089521289     
   5.6000000000000005        28.000000000000000        2.4890100155574060     
   5.6000000000000005        28.800000000000001        2.4997666227594659     
   5.6000000000000005        29.600000000000001        3.0568329765510329     
   5.6000000000000005        30.400000000000002        3.3500612986223191     
   5.6000000000000005        31.200000000000003        3.4941303543307933     
   5.6000000000000005        32.000000000000000        3.4860318410722546     
   5.6000000000000005        32.800000000000004        3.4878792967304104     
   5.6000000000000005        33.600000000000001        3.4920670529430731     
   5.6000000000000005        34.399999999999999        3.4926847336716986     
   5.6000000000000005        35.200000000000003        3.4941301228568236     
   5.6000000000000005        36.000000000000000        3.4908906627829381     
   5.6000000000000005        36.800000000000004        3.4923829173488579     
   5.6000000000000005        37.600000000000001        3.4957238942798279     
   5.6000000000000005        38.400000000000006        3.4956798832364502     
   5.6000000000000005        39.200000000000003        3.4965444438816333     
   5.6000000000000005        40.000000000000000        3.4961133489338980     
   5.6000000000000005        40.800000000000004        3.5008447492917720     
   5.6000000000000005        41.600000000000001        3.4865531490044237     
   5.6000000000000005        42.400000000000006        3.4929807176887766     
   5.6000000000000005        43.200000000000003        3.4958228691002571     
   5.6000000000000005        44.000000000000000        3.4930006959498954     
   5.6000000000000005        44.800000000000004        3.4880750062207064     
   5.6000000000000005        45.600000000000001        3.4937042645095739     
   5.6000000000000005        46.400000000000006        3.4871926257824284     
   5.6000000000000005        47.200000000000003        3.4829686879150104     
   5.6000000000000005        48.000000000000000        3.4976428506123929     
   5.6000000000000005        48.800000000000004        3.4807392962893209     
   5.6000000000000005        49.600000000000001        3.4890946346196676     
   5.6000000000000005        50.400000000000006        3.4914011826824822     
   5.6000000000000005        51.200000000000003        3.4907903460538785     
   5.6000000000000005        52.000000000000000        3.4919708796589335     
   5.6000000000000005        52.800000000000004        3.4907260371978275     
   5.6000000000000005        53.600000000000001        3.4954225814511011     
   5.6000000000000005        54.400000000000006        3.4963574465572091     
   5.6000000000000005        55.200000000000003        3.4924742827101993     
   5.6000000000000005        56.000000000000000        3.4974604845038835     
   5.6000000000000005        56.800000000000004        3.4432865923055154     
   5.6000000000000005        57.600000000000001        3.1110260158557113     
   5.6000000000000005        58.400000000000006        2.5040069148197102     
   5.6000000000000005        59.200000000000003        2.5015096467153972     
   5.6000000000000005        60.000000000000000        2.4819547796463679     
   5.6000000000000005        60.800000000000004        2.4869716376015569     
   5.6000000000000005        61.600000000000001        2.5045144432634774     
   5.6000000000000005        62.400000000000006        2.5019441703322678     
   5.6000000000000005        63.200000000000003        2.5047517136159536     
   5.6000000000000005        64.000000000000000        2.4799244041395885     
   5.6000000000000005        64.799999999999997        2.4881565348836374     
   5.6000000000000005        65.600000000000009        2.4903388845746695     
   5.6000000000000005        66.400000000000006        2.5025500750905669     
   5.6000000000000005        67.200000000000003        2.4938520057442233     
   5.6000000000000005        68.000000000000000        2.4832543838617611     
   5.6000000000000005        68.799999999999997        2.4884190776539099     
   5.6000000000000005        69.600000000000009        2.5014629711190048     
   5.6000000000000005        70.400000000000006        3.0477441065737492     
   5.6000000000000005        71.200000000000003        3.3476648959229869     
   5.6000000000000005        72.000000000000000        3.4923894821929276     
   5.6000000000000005        72.799999999999997        3.4992280982293229     
   5.6000000000000005        73.600000000000009        3.4865350082179534     
   5.6000000000000005        74.400000000000006        3.4857296318686766     
   5.6000000000000005        75.200000000000003        3.4960854428436070     
   5.6000000000000005        76.000000000000000        3.4942797772467520     
   5.6000000000000005        76.800000000000011        3.4956925466349995     
   5.6000000000000005        77.600000000000009        3.4958478523000789     
   5.6000000000000005        78.400000000000006        3.4848943851106919     
   5.6000000000000005        79.200000000000003        3.4949836544979949     
   5.6000000000000005        80.000000000000000        3.4961855874376608     
   5.6000000000000005        80.800000000000011        3.4969607442455004     
   5.6000000000000005        81.600000000000009        3.4955301873503806     
   5.6000000000000005        82.400000000000006        3.4914299173091075     
   5.6000000000000005        83.200000000000003        3.4977896146700163     
   5.6000000000000005        84.000000000000000        3.4972055648902654     
   5.6000000000000005        84.800000000000011        3.4933259355668858     
   5.6000000000000005        85.600000000000009        3.4832196177864012     
   5.6000000000000005        86.400000000000006        3.4603444023873995     
   5.6000000000000005        87.200000000000003        3.4213970563254201     
   5.6000000000000005        88.000000000000000        3.3724094339651733     
   5.6000000000000005        88.800000000000011        3.3163557529311198     
   5.6000000000000005        89.600000000000009        3.2587160310029963     
   5.6000000000000005        90.400000000000006        3.2042311996940840     
   5.6000000000000005        91.200000000000003        3.1557797303419179     
   5.6000000000000005        92.000000000000000        3.1163338819694153     
   5.6000000000000005        92.800000000000011        3.0861499854669465     
   5.6000000000000005        93.600000000000009        3.0652885379972674     
   5.6000000000000005        94.400000000000006        3.0512117685016356     
   5.6000000000000005        95.200000000000003        3.0419394883630559     
   5.6000000000000005        96.000000000000000        3.0372095122009486     
   5.6000000000000005        96.800000000000011        3.0326183864173104     
   5.6000000000000005        97.600000000000009        3.0302102958013970     
   5.6000000000000005        98.400000000000006        3.0281994486360717     
   5.6000000000000005        99.200000000000003        3.0281269807382865     
   5.6000000000000005        100.00000000000000        3.0344941335706999     
   5.6000000000000005        100.80000000000001        3.0468703178929122     
   5.6000000000000005        101.60000000000001        3.0700390562980440     
   5.6000000000000005        102.40000000000001        3.1075489409920150     

   6.4000000000000004       0.80000000000000004        3.1888171928920803     
   6.4000000000000004        1.6000000000000001        3.2635451659595689     
   6.4000000000000004        2.4000000000000004        3.3431190888598090     
   6.4000000000000004        3.2000000000000002        3.4162159991270746     
   6.4000000000000004        4.0000000000000000        3.4735821474838855     
   6.4000000000000004        4.8000000000000007        3.4876041878527286     
   6.4000000000000004        5.6000000000000005        3.4982532733537393     
   6.4000000000000004        6.4000000000000004        3.4921787352649574     
   6.4000000000000004        7.2000000000000002        3.4918029079960458     
   6.4000000000000004        8.0000000000000000        3.4798548953151083     
   6.4000000000000004        8.8000000000000007        3.3060622205549062     
   6.4000000000000004        9.6000000000000014        3.0212876357269742     
   6.4000000000000004        10.400000000000000        2.5061559875475719     
   6.4000000000000004        11.200000000000001        2.5004462216468770     
   6.4000000000000004        12.000000000000000        2.5082754447068312     
   6.4000000000000004        12.800000000000001        2.4868161307013428     
   6.4000000000000004        13.600000000000001        2.5087628753603890     
   6.4000000000000004        14.400000000000000        2.4975034541105359     
   6.4000000000000004        15.200000000000001        2.4941401187785632     
   6.4000000000000004        16.000000000000000        2.4826331601221150     
   6.4000000000000004        16.800000000000001        2.4927456882689891     
   6.4000000000000004        17.600000000000001        2.5077784616837047     
   6.4000000000000004        18.400000000000002        2.4897965540860469     
   6.4000000000000004        19.200000000000003        2.4903923397189702     
   6.4000000000000004        20.000000000000000        2.4839442970803058     
   6.4000000000000004        20.800000000000001        2.5086410371542938     
   6.4000000000000004        21.600000000000001        2.5008831065196317     
   6.4000000000000004        22.400000000000002        2.4948410546024071     
   6.4000000000000004        23.200000000000003        2.4827465725756914     
   6.4000000000000004        24.000000000000000        2.4901593967898039     
   6.4000000000000004        24.800000000000001        2.4957446593518329     
   6.4000000000000004        25.600000000000001        2.4943533667514322     
   6.4000000000000004        26.400000000000002        2.5000495087081300     
   6.4000000000000004        27.200000000000003        2.4884979389131603     
   6.4000000000000004        28.000000000000000        2.5071613994554030     
   6.4000000000000004        28.800000000000001        2.4931150563801863     
   6.4000000000000004        29.600000000000001        2.4952368005151175     
   6.4000000000000004        30.400000000000002        3.1933483766019988     
   6.4000000000000004        31.200000000000003        3.4702164857047673     
   6.4000000000000004        32.000000000000000        3.4989820687962916     
   6.4000000000000004        32.800000000000004        3.4930940986863281     
   6.4000000000000004        33.600000000000001        3.4956401893233746     
   6.4000000000000004        34.399999999999999        3.4943385547590498     
   6.4000000000000004        35.200000000000003        3.4942172454799501     
   6.4000000000000004        36.000000000000000        3.4934992252695025     
   6.4000000000000004        36.800000000000004        3.4936945477846031     
   6.4000000000000004        37.600000000000001        3.4944057478705486     
   6.4000000000000004        38.400000000000006        3.4945295563276662     
   6.4000000000000004        39.200000000000003        3.4925599549792481     
   6.4000000000000004        40.000000000000000        3.4864620509709066     
   6.4000000000000004        40.800000000000004        3.4880850302392634     
   6.4000000000000004        41.600000000000001        3.4957381467825770     
   6.4000000000000004        42.400000000000006        3.4897884995935451     
   6.4000000000000004        43.200000000000003        3.4966624382885358     
   6.4000000000000004        44.000000000000000        3.4966439335590778     
   6.4000000000000004        44.800000000000004        3.4958978831245360     
   6.4000000000000004        45.600000000000001        3.4942204353403152     
   6.4000000000000004        46.400000000000006        3.4944262002926316     
   6.4000000000000004        47.200000000000003        3.4922589590907429     
   6.4000000000000004        48.000000000000000        3.4921319421232484     
   6.4000000000000004        48.800000000000004        3.4942300470798586     
   6.4000000000000004        49.600000000000001        3.4937059580517640     
   6.4000000000000004        50.400000000000006        3.4956592711224630     
   6.4000000000000004        51.200000000000003        3.4948740345981277     
   6.4000000000000004        52.000000000000000        3.4931397082472664     
   6.4000000000000004        52.800000000000004        3.4911100574581160     
   6.4000000000000004        53.600000000000001        3.4939796900622149     
   6.4000000000000004        54.400000000000006        3.4951968669753661     
   6.4000000000000004        55.200000000000003        3.4911819232439134     
   6.4000000000000004        56.000000000000000        3.4923624218301477     
   6.4000000000000004        56.800000000000004        3.4411488956787060     
   6.4000000000000004        57.600000000000001        3.1123219081596889     
   6.4000000000000004        58.400000000000006        2.4883371943367050     
   6.4000000000000004        59.200000000000003        2.4866390243909646     
   6.4000000000000004        60.000000000000000        2.4961779733895484     
   6.4000000000000004        60.800000000000004        2.4785945465797670     
   6.4000000000000004        61.600000000000001        2.5037269551987831     
   6.4000000000000004        62.400000000000006        2.4840915638791858     
   6.4000000000000004        63.200000000000003        2.4795407399853273     
   6.4000000000000004        64.000000000000000        2.5046669710074037     
   6.4000000000000004        64.799999999999997        2.4951126408753286     
   6.4000000000000004        65.600000000000009        2.4803376686808396     
   6.4000000000000004        66.400000000000006        2.4894707884449505     
   6.4000000000000004        67.200000000000003        2.5000920985130777     
   6.4000000000000004        68.000000000000000        2.4861060274010449     
   6.4000000000000004        68.799999999999997        2.4931979394126831     
   6.4000000000000004        69.600000000000009        2.4895010342493937     
   6.4000000000000004        70.400000000000006        2.4976305515079726     
   6.4000000000000004        71.200000000000003        3.1884941102400957     
   6.4000000000000004        72.000000000000000        3.4605872965151461     
   6.4000000000000004        72.799999999999997        3.4984849048042821     
   6.4000000000000004        73.600000000000009        3.4987072771698258     
   6.4000000000000004        74.400000000000006        3.4940565643920913     
   6.4000000000000004        75.200000000000003        3.4861957410783733     
   6.4000000000000004        76.000000000000000        3.4950803407053366     
   6.4000000000000004        76.800000000000011        3.4958281566183169     
   6.4000000000000004        77.600000000000009        3.4895501689056148     
   6.4000000000000004        78.400000000000006        3.4984289311560066     
   6.4000000000000004        79.200000000000003        3.4969135879493134     
   6.4000000000000004        80.000000000000000        3.4968856871534610     
   6.4000000000000004        80.800000000000011        3.4964838019768436     
   6.4000000000000004        81.600000000000009        3.4942818619926768     
   6.4000000000000004        82.400000000000006        3.4914381794180467     
   6.4000000000000004        83.200000000000003        3.4948752306238071     
   6.4000000000000004        84.000000000000000        3.4893152989028735     
   6.4000000000000004        84.800000000000011        3.4742719918939726     
   6.4000000000000004        85.600000000000009        3.4470858881520421     
   6.4000000000000004        86.400000000000006        3.4088819293092629     
   6.4000000000000004        87.200000000000003        3.3614706462775392     
   6.4000000000000004        88.000000000000000        3.3089572927239157     
   6.4000000000000004        88.800000000000011        3.2554573567132379     
   6.4000000000000004        89.600000000000009        3.2044100314785546     
   6.4000000000000004        90.400000000000006        3.1581452263863006     
   6.4000000000000004        91.200000000000003        3.1201540071929776     
   6.4000000000000004        92.000000000000000        3.0899585464932922     
   6.4000000000000004        92.800000000000011        3.0684897527361712     
   6.4000000000000004        93.600000000000009        3.0549547987379055     
   6.4000000000000004        94.400000000000006        3.0437283916985103     
   6.4000000000000004        95.200000000000003        3.0385552177103987     
   6.4000000000000004        96.000000000000000        3.0335088807477013     
   6.4000000000000004        96.800000000000011        3.0296053622214139     
   6.4000000000000004        97.600000000000009        3.0254457933701251     
   6.4000000000000004        98.400000000000006        3.0230389813468479     
   6.4000000000000004        99.200000000000003        3.0250261868651953     
   6.4000000000000004        100.00000000000000        3.0329701607269950     
   6.4000000000000004        100.80000000000001        3.0508869985738856     
   6.4000000000000004        101.60000000000001        3.0813338264621679     
   6.4000000000000004        102.40000000000001        3.1260327261955707     

   7.2000000000000002       0.80000000000000004        3.2218551397628148     
   7.2000000000000002        1.6000000000000001        3.3021272481512249     
   7.2000000000000002        2.4000000000000004        3.3816889553931446     
   7.2000000000000002        3.2000000000000002        3.4496897498849468     
   7.2000000000000002        4.0000000000000000        3.4945677746129835     
   7.2000000000000002        4.8000000000000007        3.4933870186201137     
   7.2000000000000002        5.6000000000000005        3.4856440982494177     
   7.2000000000000002        6.4000000000000004        3.4928324818467185     
   7.2000000000000002        7.2000000000000002        3.4835211866425291     
   7.2000000000000002        8.0000000000000000        3.4320059614472305     
   7.2000000000000002        8.8000000000000007        3.1522227590098510     
   7.2000000000000002        9.6000000000000014        2.4984187029695164     
   7.2000000000000002        10.400000000000000        2.4836627089150398     
   7.2000000000000002        11.200000000000001        2.4880055386168407     
   7.2000000000000002        12.000000000000000        2.4786189639543195     
   7.2000000000000002        12.800000000000001        2.4852242956558439     
   7.2000000000000002        13.600000000000001        2.4943902359858683     
   7.2000000000000002        14.400000000000000        2.4757590222561454     
   7.2000000000000002        15.200000000000001        2.5044442328969048     
   7.2000000000000002        16.000000000000000        2.4875455346795063     
   7.2000000000000002        16.800000000000001        2.5037231896109446     
   7.2000000000000002        17.600000000000001        2.4875760618973533     
   7.2000000000000002        18.400000000000002        2.5004718277527669     
   7.2000000000000002        19.200000000000003        2.4855984382076248     
   7.2000000000000002        20.000000000000000        2.4966043649218608     
   7.2000000000000002        20.800000000000001        2.4842524078321429     
   7.2000000000000002        21.600000000000001        2.4792845447941092     
   7.2000000000000002        22.400000000000002        2.5005106092368656     
   7.2000000000000002        23.200000000000003        2.4932335346253738     
   7.2000000000000002        24.000000000000000        2.4954760164204139     
   7.2000000000000002        24.800000000000001        2.4944808812962731     
   7.2000000000000002        25.600000000000001        2.4822393621150445     
   7.2000000000000002        26.400000000000002        2.4883311003584287     
   7.2000000000000002        27.200000000000003        2.4791581488550456     
   7.2000000000000002        28.000000000000000        2.4876132816459497     
   7.2000000000000002        28.800000000000001        2.4934362564742254     
   7.2000000000000002        29.600000000000001        2.5032628227417568     
   7.2000000000000002        30.400000000000002        3.1111943031205507     
   7.2000000000000002        31.200000000000003        3.4387293861915929     
   7.2000000000000002        32.000000000000000        3.4994949610088923     
   7.2000000000000002        32.800000000000004        3.4941641111326995     
   7.2000000000000002        33.600000000000001        3.4954368244386851     
   7.2000000000000002        34.399999999999999        3.4945487914488189     
   7.2000000000000002        35.200000000000003        3.4945143003208896     
   7.2000000000000002        36.000000000000000        3.4945420927867303     
   7.2000000000000002        36.800000000000004        3.4944475959412999     
   7.2000000000000002        37.600000000000001        3.4889583834295892     
   7.2000000000000002        38.400000000000006        3.4966386301476886     
   7.2000000000000002        39.200000000000003        3.4917411491531585     
   7.2000000000000002        40.000000000000000        3.4772098853312725     
   7.2000000000000002        40.800000000000004        3.4612299478383077     
   7.2000000000000002        41.600000000000001        3.4827767574909005     
   7.2000000000000002        42.400000000000006        3.4802657232088747     
   7.2000000000000002        43.200000000000003        3.4878851176364165     
   7.2000000000000002        44.000000000000000        3.4967170095094722     
   7.2000000000000002        44.800000000000004        3.4968620877107854     
   7.2000000000000002        45.600000000000001        3.4970400752842692     
   7.2000000000000002        46.400000000000006        3.4960618849528853     
   7.2000000000000002        47.200000000000003        3.4983344670710279     
   7.2000000000000002        48.000000000000000        3.4939300586176043     
   7.2000000000000002        48.800000000000004        3.4941716696331855     
   7.2000000000000002        49.600000000000001        3.4935709021926069     
   7.2000000000000002        50.400000000000006        3.4928943676204791     
   7.2000000000000002        51.200000000000003        3.4945128667039995     
   7.2000000000000002        52.000000000000000        3.4930825812953277     
   7.2000000000000002        52.800000000000004        3.4914937326285376     
   7.2000000000000002        53.600000000000001        3.4952475857279079     
   7.2000000000000002        54.400000000000006        3.4961946556137860     
   7.2000000000000002        55.200000000000003        3.4907273612571355     
   7.2000000000000002        56.000000000000000        3.4954905699376124     
   7.2000000000000002        56.800000000000004        3.4556619215278550     
   7.2000000000000002        57.600000000000001        3.1316958963605668     
   7.2000000000000002        58.400000000000006        2.4872349549194901     
   7.2000000000000002        59.200000000000003        2.4940391522680869     
   7.2000000000000002        60.000000000000000        2.5030983646867604     
   7.2000000000000002        60.800000000000004        2.4969601677886901     
   7.2000000000000002        61.600000000000001        2.4898865210189052     
   7.2000000000000002        62.400000000000006        2.4975738798739102     
   7.2000000000000002        63.200000000000003        2.4876246534561215     
   7.2000000000000002        64.000000000000000        2.4974327259505675     
   7.2000000000000002        64.799999999999997        2.4826629593969343     
   7.2000000000000002        65.600000000000009        2.4976578504397242     
   7.2000000000000002        66.400000000000006        2.4985652457916507     
   7.2000000000000002        67.200000000000003        2.5026616338847343     
   7.2000000000000002        68.000000000000000        2.5032051059739113     
   7.2000000000000002        68.799999999999997        2.4926257666440237     
   7.2000000000000002        69.600000000000009        2.5034694648367637     
   7.2000000000000002        70.400000000000006        2.4896588162020965     
   7.2000000000000002        71.200000000000003        3.0955764878532741     
   7.2000000000000002        72.000000000000000        3.4227638171243502     
   7.2000000000000002        72.799999999999997        3.4888806892235342     
   7.2000000000000002        73.600000000000009        3.4926776434898876     
   7.2000000000000002        74.400000000000006        3.4958378621993718     
   7.2000000000000002        75.200000000000003        3.4887844482974311     
   7.2000000000000002        76.000000000000000        3.4941494383834266     
   7.2000000000000002        76.800000000000011        3.4952711927514724     
   7.2000000000000002        77.600000000000009        3.4868709990489801     
   7.2000000000000002        78.400000000000006        3.4946424919603061     
   7.2000000000000002        79.200000000000003        3.4865619191354882     
   7.2000000000000002        80.000000000000000        3.4967108782934808     
   7.2000000000000002        80.800000000000011        3.4953874341563704     
   7.2000000000000002        81.600000000000009        3.4909220179915250     
   7.2000000000000002        82.400000000000006        3.4842302004667305     
   7.2000000000000002        83.200000000000003        3.4793781858594497     
   7.2000000000000002        84.000000000000000        3.4585643289281509     
   7.2000000000000002        84.800000000000011        3.4276449061461434     
   7.2000000000000002        85.600000000000009        3.3887028168500977     
   7.2000000000000002        86.400000000000006        3.3438304736351587     
   7.2000000000000002        87.200000000000003        3.2957659456315014     
   7.2000000000000002        88.000000000000000        3.2473814773005980     
   7.2000000000000002        88.800000000000011        3.1990868923265228     
   7.2000000000000002        89.600000000000009        3.1556838140317214     
   7.2000000000000002        90.400000000000006        3.1226334641708386     
   7.2000000000000002        91.200000000000003        3.0939482601912038     
   7.2000000000000002        92.000000000000000        3.0729940047169308     
   7.2000000000000002        92.800000000000011        3.0583444231120787     
   7.2000000000000002        93.600000000000009        3.0483070666203944     
   7.2000000000000002        94.400000000000006        3.0414596633836277     
   7.2000000000000002        95.200000000000003        3.0351358279048952     
   7.2000000000000002        96.000000000000000        3.0299594088354160     
   7.2000000000000002        96.800000000000011        3.0251631429886507     
   7.2000000000000002        97.600000000000009        3.0198462424808912     
   7.2000000000000002        98.400000000000006        3.0182041225825729     
   7.2000000000000002        99.200000000000003        3.0211746951560601     
   7.2000000000000002        100.00000000000000        3.0336489363132926     
   7.2000000000000002        100.80000000000001        3.0580086321561035     
   7.2000000000000002        101.60000000000001        3.0969618940410593     
   7.2000000000000002        102.40000000000001        3.1522550475949807     

   8.0000000000000000       0.80000000000000004        3.2590913295903094     
   8.0000000000000000        1.6000000000000001        3.3437055380563065     
   8.0000000000000000        2.4000000000000004        3.4201207021332083     
   8.0000000000000000        3.2000000000000002        3.4755777286611282     
   8.0000000000000000        4.0000000000000000        3.4930453622958648     
   8.0000000000000000        4.8000000000000007        3.4832910818405698     
   8.0000000000000000        5.6000000000000005        3.4920620324548510     
   8.0000000000000000        6.4000000000000004        3.4986293413970015     
   8.0000000000000000        7.2000000000000002        3.4915673520860202     
   8.0000000000000000        8.0000000000000000        3.3980737524144287     
   8.0000000000000000        8.8000000000000007        3.0746714497493848     
   8.0000000000000000        9.6000000000000014        2.4843158671589500     
   8.0000000000000000        10.400000000000000        2.5079102868535856     
   8.0000000000000000        11.200000000000001        2.4824771186122940     
   8.0000000000000000        12.000000000000000        2.4930331992715833     
   8.0000000000000000        12.800000000000001        2.4985818257823436     
   8.0000000000000000        13.600000000000001        2.4862583111277430     
   8.0000000000000000        14.400000000000000        2.4990683017025273     
   8.0000000000000000        15.200000000000001        2.4912860391046698     
   8.0000000000000000        16.000000000000000        2.4963665097291292     
   8.0000000000000000        16.800000000000001        2.4779249362101665     
   8.0000000000000000        17.600000000000001        2.4897911500266563     
   8.0000000000000000        18.400000000000002        2.4903533660647419     
   8.0000000000000000        19.200000000000003        2.4992603715224186     
   8.0000000000000000        20.000000000000000        2.4960868665217921     
   8.0000000000000000        20.800000000000001        2.4921767508031345     
   8.0000000000000000        21.600000000000001        2.4836169064634004     
   8.0000000000000000        22.400000000000002        2.5035338351844669     
   8.0000000000000000        23.200000000000003        2.5015759342478603     
   8.0000000000000000        24.000000000000000        2.4970424429812481     
   8.0000000000000000        24.800000000000001        2.4950648021760884     
   8.0000000000000000        25.600000000000001        2.5072685212540704     
   8.0000000000000000        26.400000000000002        2.4902130061401584     
   8.0000000000000000        27.200000000000003        2.4979028644471564     
   8.0000000000000000        28.000000000000000        2.4926289571570379     
   8.0000000000000000        28.800000000000001        2.4977793703221423     
   8.0000000000000000        29.600000000000001        2.4904056625297186     
   8.0000000000000000        30.400000000000002        3.0953233498034969     
   8.0000000000000000        31.200000000000003        3.4243517192075501     
   8.0000000000000000        32.000000000000000        3.4955059115616187     
   8.0000000000000000        32.800000000000004        3.4961512638115066     
   8.0000000000000000        33.600000000000001        3.4970024914124167     
   8.0000000000000000        34.399999999999999        3.4963734412579019     
   8.0000000000000000        35.200000000000003        3.4952709567127260     
   8.0000000000000000        36.000000000000000        3.4936128237608628     
   8.0000000000000000        36.800000000000004        3.4901630919919189     
   8.0000000000000000        37.600000000000001        3.4999589809154719     
   8.0000000000000000        38.400000000000006        3.4772036792691270     
   8.0000000000000000        39.200000000000003        3.3470567161552482     
   8.0000000000000000        40.000000000000000        3.1985657642822125     
   8.0000000000000000        40.800000000000004        3.1378815410150098     
   8.0000000000000000        41.600000000000001        3.2052508686496406     
   8.0000000000000000        42.400000000000006        3.3637893094962870     
   8.0000000000000000        43.200000000000003        3.4893174349165870     
   8.0000000000000000        44.000000000000000        3.4883737591337400     
   8.0000000000000000        44.800000000000004        3.4975859310182922     
   8.0000000000000000        45.600000000000001        3.4969346442220028     
   8.0000000000000000        46.400000000000006        3.4957884610332317     
   8.0000000000000000        47.200000000000003        3.4949891857705166     
   8.0000000000000000        48.000000000000000        3.4939893116790186     
   8.0000000000000000        48.800000000000004        3.4940831171951974     
   8.0000000000000000        49.600000000000001        3.4924500937986416     
   8.0000000000000000        50.400000000000006        3.4916095458270546     
   8.0000000000000000        51.200000000000003        3.4945105398760563     
   8.0000000000000000        52.000000000000000        3.4943726115872695     
   8.0000000000000000        52.800000000000004        3.4908726177854548     
   8.0000000000000000        53.600000000000001        3.4952431440922824     
   8.0000000000000000        54.400000000000006        3.4960621807306644     
   8.0000000000000000        55.200000000000003        3.4899874706258829     
   8.0000000000000000        56.000000000000000        3.4993944063523568     
   8.0000000000000000        56.800000000000004        3.4872350929890139     
   8.0000000000000000        57.600000000000001        3.2157528162268161     
   8.0000000000000000        58.400000000000006        2.5069915701643182     
   8.0000000000000000        59.200000000000003        2.4806614668727662     
   8.0000000000000000        60.000000000000000        2.4872891911938666     
   8.0000000000000000        60.800000000000004        2.4765589555276160     
   8.0000000000000000        61.600000000000001        2.4952100929200101     
   8.0000000000000000        62.400000000000006        2.4800143548912250     
   8.0000000000000000        63.200000000000003        2.5056695968927909     
   8.0000000000000000        64.000000000000000        2.4810671743656427     
   8.0000000000000000        64.799999999999997        2.4970121117274031     
   8.0000000000000000        65.600000000000009        2.5025189718537351     
   8.0000000000000000        66.400000000000006        2.4810334409758941     
   8.0000000000000000        67.200000000000003        2.4840260883081742     
   8.0000000000000000        68.000000000000000        2.4838755549873288     
   8.0000000000000000        68.799999999999997        2.5035770397585395     
   8.0000000000000000        69.600000000000009        2.4851398346412474     
   8.0000000000000000        70.400000000000006        2.5027711084924027     
   8.0000000000000000        71.200000000000003        3.0738117216857335     
   8.0000000000000000        72.000000000000000        3.4065946347700371     
   8.0000000000000000        72.799999999999997        3.4864498623779103     
   8.0000000000000000        73.600000000000009        3.4965291166265882     
   8.0000000000000000        74.400000000000006        3.4932962951439439     
   8.0000000000000000        75.200000000000003        3.4894855225939381     
   8.0000000000000000        76.000000000000000        3.4843906743220940     
   8.0000000000000000        76.800000000000011        3.4919452622577571     
   8.0000000000000000        77.600000000000009        3.4814488477338883     
   8.0000000000000000        78.400000000000006        3.4915497100413617     
   8.0000000000000000        79.200000000000003        3.4940239097708208     
   8.0000000000000000        80.000000000000000        3.4932797134109865     
   8.0000000000000000        80.800000000000011        3.4946915453131000     
   8.0000000000000000        81.600000000000009        3.4838275427339442     
   8.0000000000000000        82.400000000000006        3.4633496214211346     
   8.0000000000000000        83.200000000000003        3.4353056775655442     
   8.0000000000000000        84.000000000000000        3.4009194591512717     
   8.0000000000000000        84.800000000000011        3.3625376954408979     
   8.0000000000000000        85.600000000000009        3.3206609676350198     
   8.0000000000000000        86.400000000000006        3.2788825519737399     
   8.0000000000000000        87.200000000000003        3.2347755040939972     
   8.0000000000000000        88.000000000000000        3.1933733898389467     
   8.0000000000000000        88.800000000000011        3.1554807150493493     
   8.0000000000000000        89.600000000000009        3.1222943174068676     
   8.0000000000000000        90.400000000000006        3.0962578070040010     
   8.0000000000000000        91.200000000000003        3.0761956329731950     
   8.0000000000000000        92.000000000000000        3.0610920507841288     
   8.0000000000000000        92.800000000000011        3.0518153507592589     
   8.0000000000000000        93.600000000000009        3.0445102022655139     
   8.0000000000000000        94.400000000000006        3.0385290561312792     
   8.0000000000000000        95.200000000000003        3.0324191928447681     
   8.0000000000000000        96.000000000000000        3.0266938970903308     
   8.0000000000000000        96.800000000000011        3.0203932885795819     
   8.0000000000000000        97.600000000000009        3.0154223054440115     
   8.0000000000000000        98.400000000000006        3.0145532490716063     
   8.0000000000000000        99.200000000000003        3.0212335056531550     
   8.0000000000000000        100.00000000000000        3.0391798657954645     
   8.0000000000000000        100.80000000000001        3.0712549344303768     
   8.0000000000000000        101.60000000000001        3.1184927158717790     
   8.0000000000000000        102.40000000000001        3.1826086826656268     

   8.8000000000000007       0.80000000000000004        3.3017232917188686     
   8.8000000000000007        1.6000000000000001        3.3833305038949191     
   8.8000000000000007        2.4000000000000004        3.4508355318178801     
   8.8000000000000007        3.2000000000000002        3.4928020050880724     
   8.8000000000000007        4.0000000000000000        3.4938335624711518     
   8.8000000000000007        4.8000000000000007        3.4883769027651659     
   8.8000000000000007        5.6000000000000005        3.4949882608894818     
   8.8000000000000007        6.4000000000000004        3.4982400767778232     
   8.8000000000000007        7.2000000000000002        3.4877518842686270     
   8.8000000000000007        8.0000000000000000        3.3863106319977958     
   8.8000000000000007        8.8000000000000007        3.0614353419800127     
   8.8000000000000007        9.6000000000000014        2.4909061959958376     
   8.8000000000000007        10.400000000000000        2.4991072488123383     
   8.8000000000000007        11.200000000000001        2.5044046676729006     
   8.8000000000000007        12.000000000000000        2.4983772977252099     
   8.8000000000000007        12.800000000000001        2.4869314211852003     
   8.8000000000000007        13.600000000000001        2.5026437598209204     
   8.8000000000000007        14.400000000000000        2.4763053781618241     
   8.8000000000000007        15.200000000000001        2.5072555284599400     
   8.8000000000000007        16.000000000000000        2.4826365758833520     
   8.8000000000000007        16.800000000000001        2.4968660965866074     
   8.8000000000000007        17.600000000000001        2.5012154363404737     
   8.8000000000000007        18.400000000000002        2.4891462694225543     
   8.8000000000000007        19.200000000000003        2.4941872768933950     
   8.8000000000000007        20.000000000000000        2.5010131672357607     
   8.8000000000000007        20.800000000000001        2.5092508218105198     
   8.8000000000000007        21.600000000000001        2.4847685097366825     
   8.8000000000000007        22.400000000000002        2.4932727966619530     
   8.8000000000000007        23.200000000000003        2.4779195369122404     
   8.8000000000000007        24.000000000000000        2.5011007165771502     
   8.8000000000000007        24.800000000000001        2.4799510610436100     
   8.8000000000000007        25.600000000000001        2.4908389566199403     
   8.8000000000000007        26.400000000000002        2.4810130145405407     
   8.8000000000000007        27.200000000000003        2.5026805804327448     
   8.8000000000000007        28.000000000000000        2.4865485455945668     
   8.8000000000000007        28.800000000000001        2.4886897357569051     
   8.8000000000000007        29.600000000000001        2.5051590536092108     
   8.8000000000000007        30.400000000000002        3.0922141343241463     
   8.8000000000000007        31.200000000000003        3.4227126422810978     
   8.8000000000000007        32.000000000000000        3.4950467688337419     
   8.8000000000000007        32.800000000000004        3.4962919193228128     
   8.8000000000000007        33.600000000000001        3.4962890191405371     
   8.8000000000000007        34.399999999999999        3.4955585535848455     
   8.8000000000000007        35.200000000000003        3.4948092199243521     
   8.8000000000000007        36.000000000000000        3.4915767003524154     
   8.8000000000000007        36.800000000000004        3.4982793262191070     
   8.8000000000000007        37.600000000000001        3.4776779655359022     
   8.8000000000000007        38.400000000000006        3.3112823409057235     
   8.8000000000000007        39.200000000000003        3.0416382055670956     
   8.8000000000000007        40.000000000000000        2.4915003577771095     
   8.8000000000000007        40.800000000000004        2.4903426173834160     
   8.8000000000000007        41.600000000000001        2.4945798469493305     
   8.8000000000000007        42.400000000000006        3.0657294156835775     
   8.8000000000000007        43.200000000000003        3.3603175068209556     
   8.8000000000000007        44.000000000000000        3.4814448396724611     
   8.8000000000000007        44.800000000000004        3.4945735357201611     
   8.8000000000000007        45.600000000000001        3.4945649011387845     
   8.8000000000000007        46.400000000000006        3.4958115746042919     
   8.8000000000000007        47.200000000000003        3.4945287683419224     
   8.8000000000000007        48.000000000000000        3.4934474501001631     
   8.8000000000000007        48.800000000000004        3.4941165801617093     
   8.8000000000000007        49.600000000000001        3.4919648187635470     
   8.8000000000000007        50.400000000000006        3.4909985225562177     
   8.8000000000000007        51.200000000000003        3.4961373499782837     
   8.8000000000000007        52.000000000000000        3.4941710271274964     
   8.8000000000000007        52.800000000000004        3.4915426446805533     
   8.8000000000000007        53.600000000000001        3.4936825029513838     
   8.8000000000000007        54.400000000000006        3.4948177481269114     
   8.8000000000000007        55.200000000000003        3.4926173024741103     
   8.8000000000000007        56.000000000000000        3.4901099075678519     
   8.8000000000000007        56.800000000000004        3.4888366362816376     
   8.8000000000000007        57.600000000000001        3.3695399119754041     
   8.8000000000000007        58.400000000000006        3.0637059325842855     
   8.8000000000000007        59.200000000000003        2.4907589936499921     
   8.8000000000000007        60.000000000000000        2.5045480638749020     
   8.8000000000000007        60.800000000000004        2.4988745946444371     
   8.8000000000000007        61.600000000000001        2.4951160265325147     
   8.8000000000000007        62.400000000000006        2.4985520790675135     
   8.8000000000000007        63.200000000000003        2.4958317126582421     
   8.8000000000000007        64.000000000000000        2.4892353898303914     
   8.8000000000000007        64.799999999999997        2.4992275329732094     
   8.8000000000000007        65.600000000000009        2.5018481547188713     
   8.8000000000000007        66.400000000000006        2.4957289026595517     
   8.8000000000000007        67.200000000000003        2.4971078754108560     
   8.8000000000000007        68.000000000000000        2.4971864891758018     
   8.8000000000000007        68.799999999999997        2.4926544178206895     
   8.8000000000000007        69.600000000000009        2.4897750699822141     
   8.8000000000000007        70.400000000000006        2.5018816684243155     
   8.8000000000000007        71.200000000000003        3.0892422924553999     
   8.8000000000000007        72.000000000000000        3.4169898072983029     
   8.8000000000000007        72.799999999999997        3.4875688379703904     
   8.8000000000000007        73.600000000000009        3.4952765360740057     
   8.8000000000000007        74.400000000000006        3.4942334615773474     
   8.8000000000000007        75.200000000000003        3.4873110689026996     
   8.8000000000000007        76.000000000000000        3.4993282371456282     
   8.8000000000000007        76.800000000000011        3.4813375395325092     
   8.8000000000000007        77.600000000000009        3.4993595293876156     
   8.8000000000000007        78.400000000000006        3.4955906817017763     
   8.8000000000000007        79.200000000000003        3.4982531319492498     
   8.8000000000000007        80.000000000000000        3.4898653115773599     
   8.8000000000000007        80.800000000000011        3.4713529278292397     
   8.8000000000000007        81.600000000000009        3.4425123386288803     
   8.8000000000000007        82.400000000000006        3.4072884164733646     
   8.8000000000000007        83.200000000000003        3.3684215485482421     
   8.8000000000000007        84.000000000000000        3.3304031172372435     
   8.8000000000000007        84.800000000000011        3.2920912149959607     
   8.8000000000000007        85.600000000000009        3.2542567160486047     
   8.8000000000000007        86.400000000000006        3.2174806486260321     
   8.8000000000000007        87.200000000000003        3.1822786143503050     
   8.8000000000000007        88.000000000000000        3.1497703927506211     
   8.8000000000000007        88.800000000000011        3.1205469314673460     
   8.8000000000000007        89.600000000000009        3.0977658841415217     
   8.8000000000000007        90.400000000000006        3.0797424943121450     
   8.8000000000000007        91.200000000000003        3.0661394542207643     
   8.8000000000000007        92.000000000000000        3.0559975463193325     
   8.8000000000000007        92.800000000000011        3.0496886310915228     
   8.8000000000000007        93.600000000000009        3.0437210871458724     
   8.8000000000000007        94.400000000000006        3.0371535718541747     
   8.8000000000000007        95.200000000000003        3.0308911841606729     
   8.8000000000000007        96.000000000000000        3.0247282036281282     
   8.8000000000000007        96.800000000000011        3.0186857852083149     
   8.8000000000000007        97.600000000000009        3.0152621228923477     
   8.8000000000000007        98.400000000000006        3.0174986495989793     
   8.8000000000000007        99.200000000000003        3.0288611845396778     
   8.8000000000000007        100.00000000000000        3.0536078544804122     
   8.8000000000000007        100.80000000000001        3.0933137634240144     
   8.8000000000000007        101.60000000000001        3.1492734053062086     
   8.8000000000000007        102.40000000000001        3.2198525363440185     

   9.6000000000000014       0.80000000000000004        3.3490681786589600     
   9.6000000000000014        1.6000000000000001        3.4238355048700200     
   9.6000000000000014        2.4000000000000004        3.4751571422052701     
   9.6000000000000014        3.2000000000000002        3.4970921687767653     
   9.6000000000000014        4.0000000000000000        3.4983985680367509     
   9.6000000000000014        4.8000000000000007        3.4880396685605599     
   9.6000000000000014        5.6000000000000005        3.4941787690105097     
   9.6000000000000014        6.4000000000000004        3.4940237795578852     
   9.6000000000000014        7.2000000000000002        3.4942450517102657     
   9.6000000000000014        8.0000000000000000        3.3872412202071835     
   9.6000000000000014        8.8000000000000007        3.0643735662814642     
   9.6000000000000014        9.6000000000000014        2.4842904532082493     
   9.6000000000000014        10.400000000000000        2.5021855813569358     
   9.6000000000000014        11.200000000000001        2.4766251879021444     
   9.6000000000000014        12.000000000000000        2.4988079566756820     
   9.6000000000000014        12.800000000000001        2.4887025752665495     
   9.6000000000000014        13.600000000000001        2.4977457934166054     
   9.6000000000000014        14.400000000000000        2.4975480624599240     
   9.6000000000000014        15.200000000000001        2.4941299698524295     
   9.6000000000000014        16.000000000000000        2.4925005422224258     
   9.6000000000000014        16.800000000000001        2.4924929193872707     
   9.6000000000000014        17.600000000000001        2.4793218214215327     
   9.6000000000000014        18.400000000000002        2.4963572570658554     
   9.6000000000000014        19.200000000000003        2.5024476179040498     
   9.6000000000000014        20.000000000000000        2.4803300339171481     
   9.6000000000000014        20.800000000000001        2.4920101789828060     
   9.6000000000000014        21.600000000000001        2.4832627435773209     
   9.6000000000000014        22.400000000000002        2.4887516105113336     
   9.6000000000000014        23.200000000000003        2.4925702342266645     
   9.6000000000000014        24.000000000000000        2.4982086705722826     
   9.6000000000000014        24.800000000000001        2.4951494143104562     
   9.6000000000000014        25.600000000000001        2.4813824824419597     
   9.6000000000000014        26.400000000000002        2.5019801546427276     
   9.6000000000000014        27.200000000000003        2.4965167126993379     
   9.6000000000000014        28.000000000000000        2.4959022783585847     
   9.6000000000000014        28.800000000000001        2.4874241165640929     
   9.6000000000000014        29.600000000000001        2.4961017318994521     
   9.6000000000000014        30.400000000000002        3.0938892119097781     
   9.6000000000000014        31.200000000000003        3.4231453282955906     
   9.6000000000000014        32.000000000000000        3.4946501847640077     
   9.6000000000000014        32.800000000000004        3.4952361402914702     
   9.6000000000000014        33.600000000000001        3.4952645809688447     
   9.6000000000000014        34.399999999999999        3.4941964440213300     
   9.6000000000000014        35.200000000000003        3.4932212334484838     
   9.6000000000000014        36.000000000000000        3.4890684222320520     
   9.6000000000000014        36.800000000000004        3.4901379724198938     
   9.6000000000000014        37.600000000000001        3.3457635589495904     
   9.6000000000000014        38.400000000000006        3.0398179176718898     
   9.6000000000000014        39.200000000000003        2.4879199689857145     
   9.6000000000000014        40.000000000000000        2.5052087820564006     
   9.6000000000000014        40.800000000000004        2.4935691694259519     
   9.6000000000000014        41.600000000000001        2.4980346572404035     
   9.6000000000000014        42.400000000000006        2.4999755714242515     
   9.6000000000000014        43.200000000000003        3.1972206514769637     
   9.6000000000000014        44.000000000000000        3.4777829586701530     
   9.6000000000000014        44.800000000000004        3.4909457795868608     
   9.6000000000000014        45.600000000000001        3.4969218456450926     
   9.6000000000000014        46.400000000000006        3.4947461355273779     
   9.6000000000000014        47.200000000000003        3.4939366800105409     
   9.6000000000000014        48.000000000000000        3.4926943676457909     
   9.6000000000000014        48.800000000000004        3.4943853910591693     
   9.6000000000000014        49.600000000000001        3.4907223504068674     
   9.6000000000000014        50.400000000000006        3.4861741906663246     
   9.6000000000000014        51.200000000000003        3.4944286079595224     
   9.6000000000000014        52.000000000000000        3.4940820973870328     
   9.6000000000000014        52.800000000000004        3.4911091455278203     
   9.6000000000000014        53.600000000000001        3.4951294541948070     
   9.6000000000000014        54.400000000000006        3.4947362199756746     
   9.6000000000000014        55.200000000000003        3.4948753088248159     
   9.6000000000000014        56.000000000000000        3.4968947106842179     
   9.6000000000000014        56.800000000000004        3.4829572244193341     
   9.6000000000000014        57.600000000000001        3.4906928802101742     
   9.6000000000000014        58.400000000000006        3.3370144581517081     
   9.6000000000000014        59.200000000000003        3.0617898918787554     
   9.6000000000000014        60.000000000000000        2.5061102468076424     
   9.6000000000000014        60.800000000000004        2.4926178430650956     
   9.6000000000000014        61.600000000000001        2.4991183673379069     
   9.6000000000000014        62.400000000000006        2.4907499931259416     
   9.6000000000000014        63.200000000000003        2.5006939521058995     
   9.6000000000000014        64.000000000000000        2.4796460009738350     
   9.6000000000000014        64.799999999999997        2.4967891749522471     
   9.6000000000000014        65.600000000000009        2.4848780883847339     
   9.6000000000000014        66.400000000000006        2.4954150024830031     
   9.6000000000000014        67.200000000000003        2.4846840450067416     
   9.6000000000000014        68.000000000000000        2.4910521938887960     
   9.6000000000000014        68.799999999999997        2.4972458450906272     
   9.6000000000000014        69.600000000000009        2.4921330061841469     
   9.6000000000000014        70.400000000000006        2.4921724375489247     
   9.6000000000000014        71.200000000000003        3.1920237496140467     
   9.6000000000000014        72.000000000000000        3.4585322418904583     
   9.6000000000000014        72.799999999999997        3.4896653702273270     
   9.6000000000000014        73.600000000000009        3.4978142913403714     
   9.6000000000000014        74.400000000000006        3.4949255417015457     
   9.6000000000000014        75.200000000000003        3.4847900407384897     
   9.6000000000000014        76.000000000000000        3.4958884876564871     
   9.6000000000000014        76.800000000000011        3.4992665165650538     
   9.6000000000000014        77.600000000000009        3.4917474249731804     
   9.6000000000000014        78.400000000000006        3.4922474191979971     
   9.6000000000000014        79.200000000000003        3.4924067208063314     
   9.6000000000000014        80.000000000000000        3.4668802023908678     
   9.6000000000000014        80.800000000000011        3.4260878455456210     
   9.6000000000000014        81.600000000000009        3.3816021626221517     
   9.6000000000000014        82.400000000000006        3.3383612415480655     
   9.6000000000000014        83.200000000000003        3.2965907672604726     
   9.6000000000000014        84.000000000000000        3.2590090403982663     
   9.6000000000000014        84.800000000000011        3.2255405917161615     
   9.6000000000000014        85.600000000000009        3.1963320794665417     
   9.6000000000000014        86.400000000000006        3.1677066701454581     
   9.6000000000000014        87.200000000000003        3.1403899538914666     
   9.6000000000000014        88.000000000000000        3.1168463479713315     
   9.6000000000000014        88.800000000000011        3.0999273110243792     
   9.6000000000000014        89.600000000000009        3.0829747138391537     
   9.6000000000000014        90.400000000000006        3.0706075343805628     
   9.6000000000000014        91.200000000000003        3.0609294601687567     
   9.6000000000000014        92.000000000000000        3.0549593893577933     
   9.6000000000000014        92.800000000000011        3.0506927571897999     
   9.6000000000000014        93.600000000000009        3.0441745966360658     
   9.6000000000000014        94.400000000000006        3.0396637383416225     
   9.6000000000000014        95.200000000000003        3.0330675200426951     
   9.6000000000000014        96.000000000000000        3.0285914211059186     
   9.6000000000000014        96.800000000000011        3.0229801198915074     
   9.6000000000000014        97.600000000000009        3.0229162617765919     
   9.6000000000000014        98.400000000000006        3.0294708339149694     
   9.6000000000000014        99.200000000000003        3.0500516278513548     
   9.6000000000000014        100.00000000000000        3.0809284756113700     
   9.6000000000000014        100.80000000000001        3.1277566903629124     
   9.6000000000000014        101.60000000000001        3.1913379637433019     
   9.6000000000000014        102.40000000000001        3.2673809310899320     

   10.400000000000000       0.80000000000000004        3.3989527408008655     
   10.400000000000000        1.6000000000000001        3.4594249400150585     
   10.400000000000000        2.4000000000000004        3.4948346367009364     
   10.400000000000000        3.2000000000000002        3.4906522409519054     
   10.400000000000000        4.0000000000000000        3.4852597019076468     
   10.400000000000000        4.8000000000000007        3.4918261798859218     
   10.400000000000000        5.6000000000000005        3.4878518786733657     
   10.400000000000000        6.4000000000000004        3.4909961384757713     
   10.400000000000000        7.2000000000000002        3.4952691587792950     
   10.400000000000000        8.0000000000000000        3.3930384245200012     
   10.400000000000000        8.8000000000000007        3.0699721712254737     
   10.400000000000000        9.6000000000000014        2.4838239205094261     
   10.400000000000000        10.400000000000000        2.5044352901620783     
   10.400000000000000        11.200000000000001        2.4874416236723560     
   10.400000000000000        12.000000000000000        2.4965683736768578     
   10.400000000000000        12.800000000000001        2.4775480520139230     
   10.400000000000000        13.600000000000001        2.4862918412293529     
   10.400000000000000        14.400000000000000        2.4784483240980104     
   10.400000000000000        15.200000000000001        2.5035766519057914     
   10.400000000000000        16.000000000000000        2.4940510214212916     
   10.400000000000000        16.800000000000001        2.4876753858989531     
   10.400000000000000        17.600000000000001        2.4934404857439390     
   10.400000000000000        18.400000000000002        2.4870493702006651     
   10.400000000000000        19.200000000000003        2.4932966917027519     
   10.400000000000000        20.000000000000000        2.4912177217951408     
   10.400000000000000        20.800000000000001        2.4817976607620760     
   10.400000000000000        21.600000000000001        2.4920697444168907     
   10.400000000000000        22.400000000000002        2.4992497901295931     
   10.400000000000000        23.200000000000003        2.4921620867823919     
   10.400000000000000        24.000000000000000        2.5013941521212755     
   10.400000000000000        24.800000000000001        2.4986182726478141     
   10.400000000000000        25.600000000000001        2.4991536493896183     
   10.400000000000000        26.400000000000002        2.4973771687468198     
   10.400000000000000        27.200000000000003        2.4871475117748187     
   10.400000000000000        28.000000000000000        2.4816375060151388     
   10.400000000000000        28.800000000000001        2.5085750591130411     
   10.400000000000000        29.600000000000001        2.4844202988098467     
   10.400000000000000        30.400000000000002        3.0971695229163596     
   10.400000000000000        31.200000000000003        3.4245021134204152     
   10.400000000000000        32.000000000000000        3.4936125145321602     
   10.400000000000000        32.800000000000004        3.4912011541634715     
   10.400000000000000        33.600000000000001        3.4945216276182083     
   10.400000000000000        34.399999999999999        3.4916700050214455     
   10.400000000000000        35.200000000000003        3.4902556333052730     
   10.400000000000000        36.000000000000000        3.4985103705147278     
   10.400000000000000        36.800000000000004        3.4698153599038295     
   10.400000000000000        37.600000000000001        3.1905633195707535     
   10.400000000000000        38.400000000000006        2.5053741550590045     
   10.400000000000000        39.200000000000003        2.4988366269609981     
   10.400000000000000        40.000000000000000        2.4946560623596548     
   10.400000000000000        40.800000000000004        2.4808536257099285     
   10.400000000000000        41.600000000000001        2.5045879418958106     
   10.400000000000000        42.400000000000006        2.4918030277267458     
   10.400000000000000        43.200000000000003        3.1097299044036375     
   10.400000000000000        44.000000000000000        3.4410299819055328     
   10.400000000000000        44.800000000000004        3.4815904901399706     
   10.400000000000000        45.600000000000001        3.4964943819858791     
   10.400000000000000        46.400000000000006        3.4943113821524823     
   10.400000000000000        47.200000000000003        3.4935253849600021     
   10.400000000000000        48.000000000000000        3.4916260791501443     
   10.400000000000000        48.800000000000004        3.4923772611220092     
   10.400000000000000        49.600000000000001        3.4813048179353387     
   10.400000000000000        50.400000000000006        3.5067941331323635     
   10.400000000000000        51.200000000000003        3.4887215480339968     
   10.400000000000000        52.000000000000000        3.4942361549969507     
   10.400000000000000        52.800000000000004        3.4893969912423222     
   10.400000000000000        53.600000000000001        3.4931197293389311     
   10.400000000000000        54.400000000000006        3.4967792404811191     
   10.400000000000000        55.200000000000003        3.4999726308796633     
   10.400000000000000        56.000000000000000        3.5054135784656535     
   10.400000000000000        56.800000000000004        3.4829250061918628     
   10.400000000000000        57.600000000000001        3.4931483223321171     
   10.400000000000000        58.400000000000006        3.4957911473695091     
   10.400000000000000        59.200000000000003        3.3711559776681850     
   10.400000000000000        60.000000000000000        3.2151379826587578     
   10.400000000000000        60.800000000000004        3.1315209818888570     
   10.400000000000000        61.600000000000001        3.1107200165021673     
   10.400000000000000        62.400000000000006        3.1038223095025850     
   10.400000000000000        63.200000000000003        3.1002059943781148     
   10.400000000000000        64.000000000000000        3.0974815582890876     
   10.400000000000000        64.799999999999997        3.0937092120340370     
   10.400000000000000        65.600000000000009        3.0893587142832200     
   10.400000000000000        66.400000000000006        3.0852127540376957     
   10.400000000000000        67.200000000000003        3.0828196186227772     
   10.400000000000000        68.000000000000000        3.0790479828667623     
   10.400000000000000        68.799999999999997        3.0793570725249175     
   10.400000000000000        69.600000000000009        3.0993404468994932     
   10.400000000000000        70.400000000000006        3.1967920701428860     
   10.400000000000000        71.200000000000003        3.3765805065139873     
   10.400000000000000        72.000000000000000        3.4804117341542966     
   10.400000000000000        72.799999999999997        3.4972265531716502     
   10.400000000000000        73.600000000000009        3.4951951023818975     
   10.400000000000000        74.400000000000006        3.4958880048399101     
   10.400000000000000        75.200000000000003        3.4866506437711196     
   10.400000000000000        76.000000000000000        3.4956626215853142     
   10.400000000000000        76.800000000000011        3.4950629733469061     
   10.400000000000000        77.600000000000009        3.4959934308292699     
   10.400000000000000        78.400000000000006        3.4901193045864556     
   10.400000000000000        79.200000000000003        3.4725743496918682     
   10.400000000000000        80.000000000000000        3.4268864221606958     
   10.400000000000000        80.800000000000011        3.3715024431026483     
   10.400000000000000        81.600000000000009        3.3188513896570031     
   10.400000000000000        82.400000000000006        3.2706736555887068     
   10.400000000000000        83.200000000000003        3.2305624055174822     
   10.400000000000000        84.000000000000000        3.2006694485432576     
   10.400000000000000        84.800000000000011        3.1735664064200781     
   10.400000000000000        85.600000000000009        3.1517750466904757     
   10.400000000000000        86.400000000000006        3.1321805024604354     
   10.400000000000000        87.200000000000003        3.1137006963526090     
   10.400000000000000        88.000000000000000        3.0997924775163224     
   10.400000000000000        88.800000000000011        3.0867050733197048     
   10.400000000000000        89.600000000000009        3.0765102090107406     
   10.400000000000000        90.400000000000006        3.0683605785162715     
   10.400000000000000        91.200000000000003        3.0635186176997067     
   10.400000000000000        92.000000000000000        3.0573063090058810     
   10.400000000000000        92.800000000000011        3.0548921360969854     
   10.400000000000000        93.600000000000009        3.0502825875079034     
   10.400000000000000        94.400000000000006        3.0468820468775055     
   10.400000000000000        95.200000000000003        3.0417252743145546     
   10.400000000000000        96.000000000000000        3.0372652560172959     
   10.400000000000000        96.800000000000011        3.0381740075065076     
   10.400000000000000        97.600000000000009        3.0427568314719866     
   10.400000000000000        98.400000000000006        3.0563570608211683     
   10.400000000000000        99.200000000000003        3.0816317411865799     
   10.400000000000000        100.00000000000000        3.1217005722457274     
   10.400000000000000        100.80000000000001        3.1768734248624231     
   10.400000000000000        101.60000000000001        3.2455011801256011     
   10.400000000000000        102.40000000000001        3.3221380075850235     

   11.200000000000001       0.80000000000000004        3.4438015193243379     
   11.200000000000001        1.6000000000000001        3.4865767943421768     
   11.200000000000001        2.4000000000000004        3.4993325339376460     
   11.200000000000001        3.2000000000000002        3.4981503091131065     
   11.200000000000001        4.0000000000000000        3.4937113681683081     
   11.200000000000001        4.8000000000000007        3.4973939565145353     
   11.200000000000001        5.6000000000000005        3.4934798475876847     
   11.200000000000001        6.4000000000000004        3.4947167243124921     
   11.200000000000001        7.2000000000000002        3.4960638962079051     
   11.200000000000001        8.0000000000000000        3.4009572195426814     
   11.200000000000001        8.8000000000000007        3.0763800662195848     
   11.200000000000001        9.6000000000000014        2.4984899313790323     
   11.200000000000001        10.400000000000000        2.5054286070396099     
   11.200000000000001        11.200000000000001        2.4823231992850583     
   11.200000000000001        12.000000000000000        2.4935543185746507     
   11.200000000000001        12.800000000000001        2.5023804958604448     
   11.200000000000001        13.600000000000001        2.4979312225414825     
   11.200000000000001        14.400000000000000        2.4945010862523267     
   11.200000000000001        15.200000000000001        2.4864187495910737     
   11.200000000000001        16.000000000000000        2.5036400337927387     
   11.200000000000001        16.800000000000001        2.4888453903385592     
   11.200000000000001        17.600000000000001        2.4944936568855698     
   11.200000000000001        18.400000000000002        2.4955319259666044     
   11.200000000000001        19.200000000000003        2.5023465463269052     
   11.200000000000001        20.000000000000000        2.4907897510829460     
   11.200000000000001        20.800000000000001        2.4958522050522878     
   11.200000000000001        21.600000000000001        2.5039591176141385     
   11.200000000000001        22.400000000000002        2.4864769909038835     
   11.200000000000001        23.200000000000003        2.4969481488472938     
   11.200000000000001        24.000000000000000        2.5023753982796810     
   11.200000000000001        24.800000000000001        2.4820130325529841     
   11.200000000000001        25.600000000000001        2.4911826068718876     
   11.200000000000001        26.400000000000002        2.4862251599375376     
   11.200000000000001        27.200000000000003        2.4875210604051676     
   11.200000000000001        28.000000000000000        2.5079721674794948     
   11.200000000000001        28.800000000000001        2.4974858422464195     
   11.200000000000001        29.600000000000001        2.5037286031364818     
   11.200000000000001        30.400000000000002        3.0960569654572869     
   11.200000000000001        31.200000000000003        3.4269335323126908     
   11.200000000000001        32.000000000000000        3.4981716234268840     
   11.200000000000001        32.800000000000004        3.4962770333426589     
   11.200000000000001        33.600000000000001        3.4935947419545528     
   11.200000000000001        34.399999999999999        3.4927483973804412     
   11.200000000000001        35.200000000000003        3.4880890019489170     
   11.200000000000001        36.000000000000000        3.4916677478548590     
   11.200000000000001        36.800000000000004        3.4361837509162148     
   11.200000000000001        37.600000000000001        3.1079891141208917     
   11.200000000000001        38.400000000000006        2.4873101224765763     
   11.200000000000001        39.200000000000003        2.4849815164260085     
   11.200000000000001        40.000000000000000        2.4850576897475900     
   11.200000000000001        40.800000000000004        2.4985079593152371     
   11.200000000000001        41.600000000000001        2.4943607180870697     
   11.200000000000001        42.400000000000006        2.4911050989304626     
   11.200000000000001        43.200000000000003        3.0888180614450449     
   11.200000000000001        44.000000000000000        3.4210495902010485     
   11.200000000000001        44.800000000000004        3.4870398752611345     
   11.200000000000001        45.600000000000001        3.4944106446916741     
   11.200000000000001        46.400000000000006        3.4936829431396283     
   11.200000000000001        47.200000000000003        3.4952193929655917     
   11.200000000000001        48.000000000000000        3.4947149618053603     
   11.200000000000001        48.800000000000004        3.4989616340536616     
   11.200000000000001        49.600000000000001        3.4991427102550841     
   11.200000000000001        50.400000000000006        3.4973490251240174     
   11.200000000000001        51.200000000000003        3.4935473603298117     
   11.200000000000001        52.000000000000000        3.4925921055157567     
   11.200000000000001        52.800000000000004        3.4891232082816694     
   11.200000000000001        53.600000000000001        3.4933555975948849     
   11.200000000000001        54.400000000000006        3.5002179420202673     
   11.200000000000001        55.200000000000003        3.4821151776115391     
   11.200000000000001        56.000000000000000        3.4898764522471613     
   11.200000000000001        56.800000000000004        3.4909072485267436     
   11.200000000000001        57.600000000000001        3.4897807953453706     
   11.200000000000001        58.400000000000006        3.4804971453302409     
   11.200000000000001        59.200000000000003        3.4942306765381925     
   11.200000000000001        60.000000000000000        3.4879498163836216     
   11.200000000000001        60.800000000000004        3.4649683697910505     
   11.200000000000001        61.600000000000001        3.4460668149288161     
   11.200000000000001        62.400000000000006        3.4382013151580368     
   11.200000000000001        63.200000000000003        3.4305281953947757     
   11.200000000000001        64.000000000000000        3.4266339683378613     
   11.200000000000001        64.799999999999997        3.4239687435009025     
   11.200000000000001        65.600000000000009        3.4206842775727524     
   11.200000000000001        66.400000000000006        3.4164823321202298     
   11.200000000000001        67.200000000000003        3.4132116712826686     
   11.200000000000001        68.000000000000000        3.4088896581789210     
   11.200000000000001        68.799999999999997        3.4088998462298217     
   11.200000000000001        69.600000000000009        3.4237785230371349     
   11.200000000000001        70.400000000000006        3.4603679116304593     
   11.200000000000001        71.200000000000003        3.4923837459796694     
   11.200000000000001        72.000000000000000        3.4888697375035091     
   11.200000000000001        72.799999999999997        3.4974678833679920     
   11.200000000000001        73.600000000000009        3.4963102959424464     
   11.200000000000001        74.400000000000006        3.4943833804817488     
   11.200000000000001        75.200000000000003        3.4833318461120695     
   11.200000000000001        76.000000000000000        3.4945508243946124     
   11.200000000000001        76.800000000000011        3.4935287173681018     
   11.200000000000001        77.600000000000009        3.4937110091213097     
   11.200000000000001        78.400000000000006        3.4868641711440258     
   11.200000000000001        79.200000000000003        3.4475216668164057     
   11.200000000000001        80.000000000000000        3.3861834299541864     
   11.200000000000001        80.800000000000011        3.3220155953112260     
   11.200000000000001        81.600000000000009        3.2637266499324364     
   11.200000000000001        82.400000000000006        3.2169814516293620     
   11.200000000000001        83.200000000000003        3.1825817369446914     
   11.200000000000001        84.000000000000000        3.1561955139623792     
   11.200000000000001        84.800000000000011        3.1384381940016688     
   11.200000000000001        85.600000000000009        3.1230388784512990     
   11.200000000000001        86.400000000000006        3.1120000175014773     
   11.200000000000001        87.200000000000003        3.1018774163290388     
   11.200000000000001        88.000000000000000        3.0931264874963436     
   11.200000000000001        88.800000000000011        3.0864248233643004     
   11.200000000000001        89.600000000000009        3.0794476259911141     
   11.200000000000001        90.400000000000006        3.0745828801191406     
   11.200000000000001        91.200000000000003        3.0728530078252652     
   11.200000000000001        92.000000000000000        3.0693948376933871     
   11.200000000000001        92.800000000000011        3.0660174087527388     
   11.200000000000001        93.600000000000009        3.0637065569621251     
   11.200000000000001        94.400000000000006        3.0621048969817291     
   11.200000000000001        95.200000000000003        3.0609938543344217     
   11.200000000000001        96.000000000000000        3.0615141646943225     
   11.200000000000001        96.800000000000011        3.0673161903752511     
   11.200000000000001        97.600000000000009        3.0793042326158315     
   11.200000000000001        98.400000000000006        3.1012692428118056     
   11.200000000000001        99.200000000000003        3.1344435596808995     
   11.200000000000001        100.00000000000000        3.1811563364297974     
   11.200000000000001        100.80000000000001        3.2406790938355536     
   11.200000000000001        101.60000000000001        3.3098624702224697     
   11.200000000000001        102.40000000000001        3.3811813693486541     

   12.000000000000000       0.80000000000000004        3.4788450482604909     
   12.000000000000000        1.6000000000000001        3.4957478306627894     
   12.000000000000000        2.4000000000000004        3.4960234350926704     
   12.000000000000000        3.2000000000000002        3.4945008065425309     
   12.000000000000000        4.0000000000000000        3.4815353509603995     
   12.000000000000000        4.8000000000000007        3.4835008711261803     
   12.000000000000000        5.6000000000000005        3.4991824056208611     
   12.000000000000000        6.4000000000000004        3.4979342847712287     
   12.000000000000000        7.2000000000000002        3.4967016964672268     
   12.000000000000000        8.0000000000000000        3.4100365714064917     
   12.000000000000000        8.8000000000000007        3.0864479339698252     
   12.000000000000000        9.6000000000000014        2.4846576099684752     
   12.000000000000000        10.400000000000000        2.4935676510606011     
   12.000000000000000        11.200000000000001        2.4846661674394941     
   12.000000000000000        12.000000000000000        2.5007989881196169     
   12.000000000000000        12.800000000000001        2.4938568352631085     
   12.000000000000000        13.600000000000001        2.5008058560222222     
   12.000000000000000        14.400000000000000        2.4957921772905487     
   12.000000000000000        15.200000000000001        2.4862768482496596     
   12.000000000000000        16.000000000000000        2.4778005264098475     
   12.000000000000000        16.800000000000001        2.4875837122436808     
   12.000000000000000        17.600000000000001        2.4968458207388458     
   12.000000000000000        18.400000000000002        2.5015888703906217     
   12.000000000000000        19.200000000000003        2.4807445511168167     
   12.000000000000000        20.000000000000000        2.4849613145057639     
   12.000000000000000        20.800000000000001        2.5017116016951468     
   12.000000000000000        21.600000000000001        2.4802774297729506     
   12.000000000000000        22.400000000000002        2.4929799291962897     
   12.000000000000000        23.200000000000003        2.4900315966029010     
   12.000000000000000        24.000000000000000        2.4929224720640506     
   12.000000000000000        24.800000000000001        2.4866704514036586     
   12.000000000000000        25.600000000000001        2.4918099964964013     
   12.000000000000000        26.400000000000002        2.4979040498260656     
   12.000000000000000        27.200000000000003        2.4817053738856862     
   12.000000000000000        28.000000000000000        2.4898153576485198     
   12.000000000000000        28.800000000000001        2.5043047098401803     
   12.000000000000000        29.600000000000001        2.4939866088488136     
   12.000000000000000        30.400000000000002        3.0967464098654638     
   12.000000000000000        31.200000000000003        3.4305511470017986     
   12.000000000000000        32.000000000000000        3.4832760789686681     
   12.000000000000000        32.800000000000004        3.4984123120450619     
   12.000000000000000        33.600000000000001        3.4951333000685465     
   12.000000000000000        34.399999999999999        3.4937244503146139     
   12.000000000000000        35.200000000000003        3.4874908915939580     
   12.000000000000000        36.000000000000000        3.4969543819916700     
   12.000000000000000        36.800000000000004        3.4201063937473108     
   12.000000000000000        37.600000000000001        3.0873529176469234     
   12.000000000000000        38.400000000000006        2.4989023267436683     
   12.000000000000000        39.200000000000003        2.5064614986156126     
   12.000000000000000        40.000000000000000        2.5044702135541450     
   12.000000000000000        40.800000000000004        2.4922710704853648     
   12.000000000000000        41.600000000000001        2.4925452665515349     
   12.000000000000000        42.400000000000006        2.5007482798886600     
   12.000000000000000        43.200000000000003        3.0827270989448294     
   12.000000000000000        44.000000000000000        3.4125887076024162     
   12.000000000000000        44.800000000000004        3.4996004295025820     
   12.000000000000000        45.600000000000001        3.4949422703870279     
   12.000000000000000        46.400000000000006        3.4947964297834413     
   12.000000000000000        47.200000000000003        3.4944444800162993     
   12.000000000000000        48.000000000000000        3.4946462376735430     
   12.000000000000000        48.800000000000004        3.4955258235974447     
   12.000000000000000        49.600000000000001        3.4951526231774070     
   12.000000000000000        50.400000000000006        3.4948368445118776     
   12.000000000000000        51.200000000000003        3.4948620872250955     
   12.000000000000000        52.000000000000000        3.4919456569009912     
   12.000000000000000        52.800000000000004        3.4887826760462102     
   12.000000000000000        53.600000000000001        3.4951220753698684     
   12.000000000000000        54.400000000000006        3.5038692294515723     
   12.000000000000000        55.200000000000003        3.4900803959771451     
   12.000000000000000        56.000000000000000        3.4951606509214015     
   12.000000000000000        56.800000000000004        3.4950306816365959     
   12.000000000000000        57.600000000000001        3.4951530174258165     
   12.000000000000000        58.400000000000006        3.4939260823429312     
   12.000000000000000        59.200000000000003        3.4921895069298836     
   12.000000000000000        60.000000000000000        3.4872455877077697     
   12.000000000000000        60.800000000000004        3.4862595846868132     
   12.000000000000000        61.600000000000001        3.4817600081227300     
   12.000000000000000        62.400000000000006        3.4880974458742782     
   12.000000000000000        63.200000000000003        3.4983411395056856     
   12.000000000000000        64.000000000000000        3.4905966364045531     
   12.000000000000000        64.799999999999997        3.4946937726537599     
   12.000000000000000        65.600000000000009        3.4938795092552359     
   12.000000000000000        66.400000000000006        3.4924108761470110     
   12.000000000000000        67.200000000000003        3.4919341828966477     
   12.000000000000000        68.000000000000000        3.4885679174449775     
   12.000000000000000        68.799999999999997        3.4968619602031654     
   12.000000000000000        69.600000000000009        3.4978732228442411     
   12.000000000000000        70.400000000000006        3.4911927140968770     
   12.000000000000000        71.200000000000003        3.4988389104303885     
   12.000000000000000        72.000000000000000        3.4943529290295308     
   12.000000000000000        72.799999999999997        3.4914164335219375     
   12.000000000000000        73.600000000000009        3.4896235178961810     
   12.000000000000000        74.400000000000006        3.4832248785498190     
   12.000000000000000        75.200000000000003        3.5032630360234274     
   12.000000000000000        76.000000000000000        3.4905633370843199     
   12.000000000000000        76.800000000000011        3.4926229774739919     
   12.000000000000000        77.600000000000009        3.4945967110668512     
   12.000000000000000        78.400000000000006        3.4781045925789247     
   12.000000000000000        79.200000000000003        3.4263933145352103     
   12.000000000000000        80.000000000000000        3.3574524218445205     
   12.000000000000000        80.800000000000011        3.2887379040244755     
   12.000000000000000        81.600000000000009        3.2299994921343074     
   12.000000000000000        82.400000000000006        3.1856071135999624     
   12.000000000000000        83.200000000000003        3.1552153954490771     
   12.000000000000000        84.000000000000000        3.1345817386452293     
   12.000000000000000        84.800000000000011        3.1235271822609221     
   12.000000000000000        85.600000000000009        3.1154333171660782     
   12.000000000000000        86.400000000000006        3.1091928631198797     
   12.000000000000000        87.200000000000003        3.1049078580592235     
   12.000000000000000        88.000000000000000        3.1001210209277681     
   12.000000000000000        88.800000000000011        3.0959943054121011     
   12.000000000000000        89.600000000000009        3.0939032722470690     
   12.000000000000000        90.400000000000006        3.0901000627733670     
   12.000000000000000        91.200000000000003        3.0889217690892661     
   12.000000000000000        92.000000000000000        3.0876357170692454     
   12.000000000000000        92.800000000000011        3.0878188505405140     
   12.000000000000000        93.600000000000009        3.0890338903366157     
   12.000000000000000        94.400000000000006        3.0908469402046159     
   12.000000000000000        95.200000000000003        3.0944843381745892     
   12.000000000000000        96.000000000000000        3.1026012480386029     
   12.000000000000000        96.800000000000011        3.1154182886812549     
   12.000000000000000        97.600000000000009        3.1357701344490647     
   12.000000000000000        98.400000000000006        3.1654399686178407     
   12.000000000000000        99.200000000000003        3.2055680326389773     
   12.000000000000000        100.00000000000000        3.2562850350477426     
   12.000000000000000        100.80000000000001        3.3156578906834451     
   12.000000000000000        101.60000000000001        3.3788121656335166     
   12.000000000000000        102.40000000000001        3.4366357171701463     

   12.800000000000001       0.80000000000000004        3.4984151298167441     
   12.800000000000001        1.6000000000000001        3.4976842281944114     
   12.800000000000001        2.4000000000000004        3.4943244264124331     
   12.800000000000001        3.2000000000000002        3.4815079080301583     
   12.800000000000001        4.0000000000000000        3.4934562298513270     
   12.800000000000001        4.8000000000000007        3.4933271299305315     
   12.800000000000001        5.6000000000000005        3.4878067118081337     
   12.800000000000001        6.4000000000000004        3.4869368991733558     
   12.800000000000001        7.2000000000000002        3.4958813156838300     
   12.800000000000001        8.0000000000000000        3.4218323054448847     
   12.800000000000001        8.8000000000000007        3.0961035923372990     
   12.800000000000001        9.6000000000000014        2.5006214994264022     
   12.800000000000001        10.400000000000000        2.4821041288313355     
   12.800000000000001        11.200000000000001        2.5017073630815045     
   12.800000000000001        12.000000000000000        2.4839385647587608     
   12.800000000000001        12.800000000000001        2.4865890799472021     
   12.800000000000001        13.600000000000001        2.4811547836296972     
   12.800000000000001        14.400000000000000        2.5028453118949692     
   12.800000000000001        15.200000000000001        2.4881885461268154     
   12.800000000000001        16.000000000000000        2.4994945197327669     
   12.800000000000001        16.800000000000001        2.4911669325301333     
   12.800000000000001        17.600000000000001        2.4967829542388444     
   12.800000000000001        18.400000000000002        2.5042159663727559     
   12.800000000000001        19.200000000000003        2.4829279141273304     
   12.800000000000001        20.000000000000000        2.4994137828307732     
   12.800000000000001        20.800000000000001        2.4977703718860154     
   12.800000000000001        21.600000000000001        2.4868102102032665     
   12.800000000000001        22.400000000000002        2.5054637887651374     
   12.800000000000001        23.200000000000003        2.4865146216639178     
   12.800000000000001        24.000000000000000        2.5016118910046741     
   12.800000000000001        24.800000000000001        2.4945083457047801     
   12.800000000000001        25.600000000000001        2.4954738737766591     
   12.800000000000001        26.400000000000002        2.4992083667549676     
   12.800000000000001        27.200000000000003        2.5059046147613180     
   12.800000000000001        28.000000000000000        2.4899984042117520     
   12.800000000000001        28.800000000000001        2.4829489682304611     
   12.800000000000001        29.600000000000001        2.4853008133856860     
   12.800000000000001        30.400000000000002        3.0985049286311388     
   12.800000000000001        31.200000000000003        3.4328051844738554     
   12.800000000000001        32.000000000000000        3.4858530620993320     
   12.800000000000001        32.800000000000004        3.4992319463280319     
   12.800000000000001        33.600000000000001        3.4965746120123948     
   12.800000000000001        34.399999999999999        3.4952167111735504     
   12.800000000000001        35.200000000000003        3.4904187163511837     
   12.800000000000001        36.000000000000000        3.4975536330508268     
   12.800000000000001        36.800000000000004        3.4156049718819559     
   12.800000000000001        37.600000000000001        3.0830591929199418     
   12.800000000000001        38.400000000000006        2.4920752441088871     
   12.800000000000001        39.200000000000003        2.4967162614257723     
   12.800000000000001        40.000000000000000        2.5007871614149377     
   12.800000000000001        40.800000000000004        2.4905609850201698     
   12.800000000000001        41.600000000000001        2.4886383839978046     
   12.800000000000001        42.400000000000006        2.4846151737027280     
   12.800000000000001        43.200000000000003        3.0819142297393434     
   12.800000000000001        44.000000000000000        3.4117623867982210     
   12.800000000000001        44.800000000000004        3.4992569259642137     
   12.800000000000001        45.600000000000001        3.4932509250529171     
   12.800000000000001        46.400000000000006        3.4941254705165288     
   12.800000000000001        47.200000000000003        3.4929553320415128     
   12.800000000000001        48.000000000000000        3.4951792369135406     
   12.800000000000001        48.800000000000004        3.4945213485811122     
   12.800000000000001        49.600000000000001        3.4942507860643484     
   12.800000000000001        50.400000000000006        3.4952000633858784     
   12.800000000000001        51.200000000000003        3.4943397948952031     
   12.800000000000001        52.000000000000000        3.4920637922272495     
   12.800000000000001        52.800000000000004        3.4912159159852592     
   12.800000000000001        53.600000000000001        3.5017092081831613     
   12.800000000000001        54.400000000000006        3.4855883922211524     
   12.800000000000001        55.200000000000003        3.4925101162415735     
   12.800000000000001        56.000000000000000        3.4959852964491382     
   12.800000000000001        56.800000000000004        3.4957513789777863     
   12.800000000000001        57.600000000000001        3.4953110120496462     
   12.800000000000001        58.400000000000006        3.4954409470904935     
   12.800000000000001        59.200000000000003        3.4961006801347523     
   12.800000000000001        60.000000000000000        3.4956622044705323     
   12.800000000000001        60.800000000000004        3.4977075544975822     
   12.800000000000001        61.600000000000001        3.4959844743562383     
   12.800000000000001        62.400000000000006        3.4926395990611168     
   12.800000000000001        63.200000000000003        3.4896478435954932     
   12.800000000000001        64.000000000000000        3.4941215975291087     
   12.800000000000001        64.799999999999997        3.4916571350874737     
   12.800000000000001        65.600000000000009        3.4912871439578579     
   12.800000000000001        66.400000000000006        3.4925252325096108     
   12.800000000000001        67.200000000000003        3.4928665007057207     
   12.800000000000001        68.000000000000000        3.4850595058023290     
   12.800000000000001        68.799999999999997        3.4918037355262674     
   12.800000000000001        69.600000000000009        3.4944493159586250     
   12.800000000000001        70.400000000000006        3.4932731831254871     
   12.800000000000001        71.200000000000003        3.4798679452891865     
   12.800000000000001        72.000000000000000        3.4981354539132061     
   12.800000000000001        72.799999999999997        3.4802072039303531     
   12.800000000000001        73.600000000000009        3.5021272065040177     
   12.800000000000001        74.400000000000006        3.4980874564480691     
   12.800000000000001        75.200000000000003        3.4957604644197007     
   12.800000000000001        76.000000000000000        3.4885859078030821     
   12.800000000000001        76.800000000000011        3.4920451246125515     
   12.800000000000001        77.600000000000009        3.4938173952058844     
   12.800000000000001        78.400000000000006        3.4733276011726062     
   12.800000000000001        79.200000000000003        3.4181773761678493     
   12.800000000000001        80.000000000000000        3.3485212943352622     
   12.800000000000001        80.800000000000011        3.2796279856387818     
   12.800000000000001        81.600000000000009        3.2222245742568485     
   12.800000000000001        82.400000000000006        3.1815704829682829     
   12.800000000000001        83.200000000000003        3.1533504807684003     
   12.800000000000001        84.000000000000000        3.1377421632888463     
   12.800000000000001        84.800000000000011        3.1304664681664747     
   12.800000000000001        85.600000000000009        3.1267582669081935     
   12.800000000000001        86.400000000000006        3.1266128235691721     
   12.800000000000001        87.200000000000003        3.1233125720789676     
   12.800000000000001        88.000000000000000        3.1214555928916718     
   12.800000000000001        88.800000000000011        3.1200304909602941     
   12.800000000000001        89.600000000000009        3.1189391928546817     
   12.800000000000001        90.400000000000006        3.1185757916248278     
   12.800000000000001        91.200000000000003        3.1180659281482939     
   12.800000000000001        92.000000000000000        3.1200216321340553     
   12.800000000000001        92.800000000000011        3.1234281212038479     
   12.800000000000001        93.600000000000009        3.1286382238091717     
   12.800000000000001        94.400000000000006        3.1362947613204311     
   12.800000000000001        95.200000000000003        3.1473326660498908     
   12.800000000000001        96.000000000000000        3.1629075462217027     
   12.800000000000001        96.800000000000011        3.1854365957789716     
   12.800000000000001        97.600000000000009        3.2119774503892624     
   12.800000000000001        98.400000000000006        3.2473717241053102     
   12.800000000000001        99.200000000000003        3.2907348125988602     
   12.800000000000001        100.00000000000000        3.3404104460608561     
   12.800000000000001        100.80000000000001        3.3928512865733325     
   12.800000000000001        101.60000000000001        3.4427467910102245     
   12.800000000000001        102.40000000000001        3.4823161385269010     

   13.600000000000001       0.80000000000000004        3.4916121337757726     
   13.600000000000001        1.6000000000000001        3.4882967646160239     
   13.600000000000001        2.4000000000000004        3.4834915769671175     
   13.600000000000001        3.2000000000000002        3.4942237037112647     
   13.600000000000001        4.0000000000000000        3.4967280863340049     
   13.600000000000001        4.8000000000000007        3.4967972961636500     
   13.600000000000001        5.6000000000000005        3.4962577740007426     
   13.600000000000001        6.4000000000000004        3.4971284787907422     
   13.600000000000001        7.2000000000000002        3.4853929425598915     
   13.600000000000001        8.0000000000000000        3.4358103512753990     
   13.600000000000001        8.8000000000000007        3.1068726827085098     
   13.600000000000001        9.6000000000000014        2.4935107152145108     
   13.600000000000001        10.400000000000000        2.4909726152445599     
   13.600000000000001        11.200000000000001        2.4776846248143833     
   13.600000000000001        12.000000000000000        2.5024674286347057     
   13.600000000000001        12.800000000000001        2.4988214763282253     
   13.600000000000001        13.600000000000001        2.4921547016785546     
   13.600000000000001        14.400000000000000        2.5060220971690077     
   13.600000000000001        15.200000000000001        2.4900839537791115     
   13.600000000000001        16.000000000000000        2.4947223639570897     
   13.600000000000001        16.800000000000001        2.5037207726920481     
   13.600000000000001        17.600000000000001        2.4786121461369808     
   13.600000000000001        18.400000000000002        2.4995540882418341     
   13.600000000000001        19.200000000000003        2.4876305758229513     
   13.600000000000001        20.000000000000000        2.4957105908548045     
   13.600000000000001        20.800000000000001        2.4932798371079796     
   13.600000000000001        21.600000000000001        2.4792696979490261     
   13.600000000000001        22.400000000000002        2.5075175571164685     
   13.600000000000001        23.200000000000003        2.4801183474523421     
   13.600000000000001        24.000000000000000        2.4821757720666038     
   13.600000000000001        24.800000000000001        2.5018204173100567     
   13.600000000000001        25.600000000000001        2.4843021481414755     
   13.600000000000001        26.400000000000002        2.4854403570964441     
   13.600000000000001        27.200000000000003        2.4887686402748845     
   13.600000000000001        28.000000000000000        2.4850725117364809     
   13.600000000000001        28.800000000000001        2.5102746380225112     
   13.600000000000001        29.600000000000001        2.5033581700430747     
   13.600000000000001        30.400000000000002        3.0992244750189646     
   13.600000000000001        31.200000000000003        3.4325267106052757     
   13.600000000000001        32.000000000000000        3.4941896429051065     
   13.600000000000001        32.800000000000004        3.4941381621891705     
   13.600000000000001        33.600000000000001        3.4904507523558941     
   13.600000000000001        34.399999999999999        3.4878768188850038     
   13.600000000000001        35.200000000000003        3.4919499821281361     
   13.600000000000001        36.000000000000000        3.4963757975136329     
   13.600000000000001        36.800000000000004        3.4158193479656234     
   13.600000000000001        37.600000000000001        3.0829237608370095     
   13.600000000000001        38.400000000000006        2.4860887343394937     
   13.600000000000001        39.200000000000003        2.4943935917243154     
   13.600000000000001        40.000000000000000        2.4961835411564848     
   13.600000000000001        40.800000000000004        2.4802070626064192     
   13.600000000000001        41.600000000000001        2.4907502066807896     
   13.600000000000001        42.400000000000006        2.5064037532238754     
   13.600000000000001        43.200000000000003        3.0811643947719896     
   13.600000000000001        44.000000000000000        3.4144761694134775     
   13.600000000000001        44.800000000000004        3.4847688855191383     
   13.600000000000001        45.600000000000001        3.4951413064713450     
   13.600000000000001        46.400000000000006        3.4952844834963646     
   13.600000000000001        47.200000000000003        3.4956826106348209     
   13.600000000000001        48.000000000000000        3.4957952405676904     
   13.600000000000001        48.800000000000004        3.4942659389402313     
   13.600000000000001        49.600000000000001        3.4946387302318125     
   13.600000000000001        50.400000000000006        3.4942865202760540     
   13.600000000000001        51.200000000000003        3.4940439812466639     
   13.600000000000001        52.000000000000000        3.4922564732483172     
   13.600000000000001        52.800000000000004        3.4932253239371085     
   13.600000000000001        53.600000000000001        3.4826411405309061     
   13.600000000000001        54.400000000000006        3.4934662307212645     
   13.600000000000001        55.200000000000003        3.4962701596088412     
   13.600000000000001        56.000000000000000        3.4924434707120722     
   13.600000000000001        56.800000000000004        3.4952849092316227     
   13.600000000000001        57.600000000000001        3.4947255377870223     
   13.600000000000001        58.400000000000006        3.4942813876275034     
   13.600000000000001        59.200000000000003        3.4943989779800071     
   13.600000000000001        60.000000000000000        3.4953619076933644     
   13.600000000000001        60.800000000000004        3.4951507330792135     
   13.600000000000001        61.600000000000001        3.4957030714548560     
   13.600000000000001        62.400000000000006        3.4944034324244906     
   13.600000000000001        63.200000000000003        3.4933865312643460     
   13.600000000000001        64.000000000000000        3.4906295635868965     
   13.600000000000001        64.799999999999997        3.4951483547109201     
   13.600000000000001        65.600000000000009        3.4945068243377189     
   13.600000000000001        66.400000000000006        3.4958265594513174     
   13.600000000000001        67.200000000000003        3.4942259251518184     
   13.600000000000001        68.000000000000000        3.4863783896455822     
   13.600000000000001        68.799999999999997        3.4952015351129813     
   13.600000000000001        69.600000000000009        3.4951431511419755     
   13.600000000000001        70.400000000000006        3.4939460540524450     
   13.600000000000001        71.200000000000003        3.4887757037884657     
   13.600000000000001        72.000000000000000        3.4962521640220596     
   13.600000000000001        72.799999999999997        3.4985852084971700     
   13.600000000000001        73.600000000000009        3.4925420656160231     
   13.600000000000001        74.400000000000006        3.4924872069987218     
   13.600000000000001        75.200000000000003        3.4932597141212005     
   13.600000000000001        76.000000000000000        3.4906653019112768     
   13.600000000000001        76.800000000000011        3.4950939123544731     
   13.600000000000001        77.600000000000009        3.4959413858487753     
   13.600000000000001        78.400000000000006        3.4780740191088149     
   13.600000000000001        79.200000000000003        3.4286263468374796     
   13.600000000000001        80.000000000000000        3.3616075305522597     
   13.600000000000001        80.800000000000011        3.2965063485648232     
   13.600000000000001        81.600000000000009        3.2395241513338617     
   13.600000000000001        82.400000000000006        3.2025032509588760     
   13.600000000000001        83.200000000000003        3.1780423221326584     
   13.600000000000001        84.000000000000000        3.1652142458538397     
   13.600000000000001        84.800000000000011        3.1594330776038571     
   13.600000000000001        85.600000000000009        3.1583738866056703     
   13.600000000000001        86.400000000000006        3.1586110332937167     
   13.600000000000001        87.200000000000003        3.1588077899878328     
   13.600000000000001        88.000000000000000        3.1588108205382963     
   13.600000000000001        88.800000000000011        3.1590212155945268     
   13.600000000000001        89.600000000000009        3.1591782350905246     
   13.600000000000001        90.400000000000006        3.1600614108854055     
   13.600000000000001        91.200000000000003        3.1626176184331802     
   13.600000000000001        92.000000000000000        3.1674052624413953     
   13.600000000000001        92.800000000000011        3.1747482445766910     
   13.600000000000001        93.600000000000009        3.1852484517321846     
   13.600000000000001        94.400000000000006        3.1992563948448240     
   13.600000000000001        95.200000000000003        3.2158002571384365     
   13.600000000000001        96.000000000000000        3.2404714850782774     
   13.600000000000001        96.800000000000011        3.2679897176200132     
   13.600000000000001        97.600000000000009        3.3026176969314931     
   13.600000000000001        98.400000000000006        3.3395123863827627     
   13.600000000000001        99.200000000000003        3.3793885804757529     
   13.600000000000001        100.00000000000000        3.4221473373901086     
   13.600000000000001        100.80000000000001        3.4616121249526528     
   13.600000000000001        101.60000000000001        3.4924815480409790     
   13.600000000000001        102.40000000000001        3.4807750712491003     

   14.400000000000000       0.80000000000000004        3.4978169467616320     
   14.400000000000000        1.6000000000000001        3.4931910879428680     
   14.400000000000000        2.4000000000000004        3.4895215132029000     
   14.400000000000000        3.2000000000000002        3.4967663807660694     
   14.400000000000000        4.0000000000000000        3.4969156592542099     
   14.400000000000000        4.8000000000000007        3.4964002683701954     
   14.400000000000000        5.6000000000000005        3.4962275954157946     
   14.400000000000000        6.4000000000000004        3.4912900438941104     
   14.400000000000000        7.2000000000000002        3.4855345100013535     
   14.400000000000000        8.0000000000000000        3.4474630764715073     
   14.400000000000000        8.8000000000000007        3.1191992787178409     
   14.400000000000000        9.6000000000000014        2.4873828778721174     
   14.400000000000000        10.400000000000000        2.5037394874024606     
   14.400000000000000        11.200000000000001        2.5005466159969161     
   14.400000000000000        12.000000000000000        2.4890013061583032     
   14.400000000000000        12.800000000000001        2.4950453713476199     
   14.400000000000000        13.600000000000001        2.4924424279127795     
   14.400000000000000        14.400000000000000        2.4839813385122516     
   14.400000000000000        15.200000000000001        2.4970137069814013     
   14.400000000000000        16.000000000000000        2.4963868278874934     
   14.400000000000000        16.800000000000001        2.4989421975475987     
   14.400000000000000        17.600000000000001        2.4840878721084123     
   14.400000000000000        18.400000000000002        2.4976690873516660     
   14.400000000000000        19.200000000000003        2.4838594388556361     
   14.400000000000000        20.000000000000000        2.4817881742135377     
   14.400000000000000        20.800000000000001        2.4876745717901185     
   14.400000000000000        21.600000000000001        2.5077261396971249     
   14.400000000000000        22.400000000000002        2.5055178608887894     
   14.400000000000000        23.200000000000003        2.4849436983273221     
   14.400000000000000        24.000000000000000        2.5041079834596891     
   14.400000000000000        24.800000000000001        2.4838022216376268     
   14.400000000000000        25.600000000000001        2.4954983588156607     
   14.400000000000000        26.400000000000002        2.5013699138659740     
   14.400000000000000        27.200000000000003        2.4989643126394094     
   14.400000000000000        28.000000000000000        2.4949259092073972     
   14.400000000000000        28.800000000000001        2.4860623085242919     
   14.400000000000000        29.600000000000001        2.4971715149252467     
   14.400000000000000        30.400000000000002        3.0992639745804325     
   14.400000000000000        31.200000000000003        3.4336747465686495     
   14.400000000000000        32.000000000000000        3.4951759834659164     
   14.400000000000000        32.800000000000004        3.4939709590318890     
   14.400000000000000        33.600000000000001        3.4963372637661299     
   14.400000000000000        34.399999999999999        3.4908289900345237     
   14.400000000000000        35.200000000000003        3.4935377193368709     
   14.400000000000000        36.000000000000000        3.4921775936712991     
   14.400000000000000        36.800000000000004        3.4168434520576034     
   14.400000000000000        37.600000000000001        3.0822249483769060     
   14.400000000000000        38.400000000000006        2.5072385821179601     
   14.400000000000000        39.200000000000003        2.4921558750337578     
   14.400000000000000        40.000000000000000        2.4969834842284824     
   14.400000000000000        40.800000000000004        2.5047542472424382     
   14.400000000000000        41.600000000000001        2.5005869639260188     
   14.400000000000000        42.400000000000006        2.4977767656303098     
   14.400000000000000        43.200000000000003        3.0838586761563209     
   14.400000000000000        44.000000000000000        3.4173477532920327     
   14.400000000000000        44.800000000000004        3.4886816848621729     
   14.400000000000000        45.600000000000001        3.4975822259124381     
   14.400000000000000        46.400000000000006        3.4962956296300014     
   14.400000000000000        47.200000000000003        3.4953208268713731     
   14.400000000000000        48.000000000000000        3.4936777410257291     
   14.400000000000000        48.800000000000004        3.4959712873978179     
   14.400000000000000        49.600000000000001        3.4952407166071664     
   14.400000000000000        50.400000000000006        3.4942160421827064     
   14.400000000000000        51.200000000000003        3.4935920325200733     
   14.400000000000000        52.000000000000000        3.4931327442758136     
   14.400000000000000        52.800000000000004        3.4949301767513270     
   14.400000000000000        53.600000000000001        3.4855679671232367     
   14.400000000000000        54.400000000000006        3.4953926986324202     
   14.400000000000000        55.200000000000003        3.4968435883839550     
   14.400000000000000        56.000000000000000        3.4957356663863028     
   14.400000000000000        56.800000000000004        3.4956246869801761     
   14.400000000000000        57.600000000000001        3.4941639127886339     
   14.400000000000000        58.400000000000006        3.4934304747685743     
   14.400000000000000        59.200000000000003        3.4942435024173206     
   14.400000000000000        60.000000000000000        3.4937110725887472     
   14.400000000000000        60.800000000000004        3.4959830102615852     
   14.400000000000000        61.600000000000001        3.4967186202696996     
   14.400000000000000        62.400000000000006        3.4973488769494967     
   14.400000000000000        63.200000000000003        3.4953876345372255     
   14.400000000000000        64.000000000000000        3.4920446041140258     
   14.400000000000000        64.799999999999997        3.4880082405529897     
   14.400000000000000        65.600000000000009        3.4966648367998188     
   14.400000000000000        66.400000000000006        3.4966997169048333     
   14.400000000000000        67.200000000000003        3.4965235426862353     
   14.400000000000000        68.000000000000000        3.4873042291105083     
   14.400000000000000        68.799999999999997        3.4963533190837706     
   14.400000000000000        69.600000000000009        3.4954333468157279     
   14.400000000000000        70.400000000000006        3.4942861395206548     
   14.400000000000000        71.200000000000003        3.4876166048422967     
   14.400000000000000        72.000000000000000        3.4949549716776347     
   14.400000000000000        72.799999999999997        3.5015585745003173     
   14.400000000000000        73.600000000000009        3.4951440138907235     
   14.400000000000000        74.400000000000006        3.4939556877334037     
   14.400000000000000        75.200000000000003        3.4945091609342502     
   14.400000000000000        76.000000000000000        3.4931545454593786     
   14.400000000000000        76.800000000000011        3.4870049957356839     
   14.400000000000000        77.600000000000009        3.4872193793687352     
   14.400000000000000        78.400000000000006        3.4881082695043699     
   14.400000000000000        79.200000000000003        3.4507153970774698     
   14.400000000000000        80.000000000000000        3.3934335104490194     
   14.400000000000000        80.800000000000011        3.3353647046785277     
   14.400000000000000        81.600000000000009        3.2857923797453510     
   14.400000000000000        82.400000000000006        3.2488413581341131     
   14.400000000000000        83.200000000000003        3.2281061865879068     
   14.400000000000000        84.000000000000000        3.2144944155681103     
   14.400000000000000        84.800000000000011        3.2095823052873960     
   14.400000000000000        85.600000000000009        3.2090489697217204     
   14.400000000000000        86.400000000000006        3.2102342011522058     
   14.400000000000000        87.200000000000003        3.2117469695551950     
   14.400000000000000        88.000000000000000        3.2116719745062094     
   14.400000000000000        88.800000000000011        3.2128222387651424     
   14.400000000000000        89.600000000000009        3.2137162807126098     
   14.400000000000000        90.400000000000006        3.2168908627225159     
   14.400000000000000        91.200000000000003        3.2213246197073899     
   14.400000000000000        92.000000000000000        3.2310871021492225     
   14.400000000000000        92.800000000000011        3.2413646963112099     
   14.400000000000000        93.600000000000009        3.2573979449287807     
   14.400000000000000        94.400000000000006        3.2774295329073388     
   14.400000000000000        95.200000000000003        3.3016785068827850     
   14.400000000000000        96.000000000000000        3.3296630599349606     
   14.400000000000000        96.800000000000011        3.3601970850484228     
   14.400000000000000        97.600000000000009        3.3929578043268833     
   14.400000000000000        98.400000000000006        3.4244029764699895     
   14.400000000000000        99.200000000000003        3.4542964088042392     
   14.400000000000000        100.00000000000000        3.4844060731641520     
   14.400000000000000        100.80000000000001        3.4804638404587198     
   14.400000000000000        101.60000000000001        3.4865066233003805     
   14.400000000000000        102.40000000000001        3.4925149800532669     

   15.200000000000001       0.80000000000000004        3.4981104526690046     
   15.200000000000001        1.6000000000000001        3.4965687836347095     
   15.200000000000001        2.4000000000000004        3.4913500926263081     
   15.200000000000001        3.2000000000000002        3.4971871303623994     
   15.200000000000001        4.0000000000000000        3.4967296800216712     
   15.200000000000001        4.8000000000000007        3.4951631179690792     
   15.200000000000001        5.6000000000000005        3.4908102747105976     
   15.200000000000001        6.4000000000000004        3.4964173171860784     
   15.200000000000001        7.2000000000000002        3.4926484772650936     
   15.200000000000001        8.0000000000000000        3.4590614568369045     
   15.200000000000001        8.8000000000000007        3.1307003785449337     
   15.200000000000001        9.6000000000000014        2.4985990097232760     
   15.200000000000001        10.400000000000000        2.4899452091128835     
   15.200000000000001        11.200000000000001        2.4971115728602644     
   15.200000000000001        12.000000000000000        2.4815527646021054     
   15.200000000000001        12.800000000000001        2.4887063646913701     
   15.200000000000001        13.600000000000001        2.5082529984095081     
   15.200000000000001        14.400000000000000        2.4891961188630813     
   15.200000000000001        15.200000000000001        2.4845500134585241     
   15.200000000000001        16.000000000000000        2.4845506994936999     
   15.200000000000001        16.800000000000001        2.4967154727648815     
   15.200000000000001        17.600000000000001        2.5027961871109010     
   15.200000000000001        18.400000000000002        2.4822784292415152     
   15.200000000000001        19.200000000000003        2.4929312080280055     
   15.200000000000001        20.000000000000000        2.5078545601403737     
   15.200000000000001        20.800000000000001        2.4988414335409797     
   15.200000000000001        21.600000000000001        2.4786352931120490     
   15.200000000000001        22.400000000000002        2.4892749434292187     
   15.200000000000001        23.200000000000003        2.4930033491070991     
   15.200000000000001        24.000000000000000        2.4976862755257376     
   15.200000000000001        24.800000000000001        2.4953354153457710     
   15.200000000000001        25.600000000000001        2.5007950016111882     
   15.200000000000001        26.400000000000002        2.5028125157563688     
   15.200000000000001        27.200000000000003        2.4813703943207734     
   15.200000000000001        28.000000000000000        2.4964346906870718     
   15.200000000000001        28.800000000000001        2.4906879386445193     
   15.200000000000001        29.600000000000001        2.4896490646263119     
   15.200000000000001        30.400000000000002        3.1038625216718785     
   15.200000000000001        31.200000000000003        3.4344606001562381     
   15.200000000000001        32.000000000000000        3.4900589784164402     
   15.200000000000001        32.800000000000004        3.4893665827724800     
   15.200000000000001        33.600000000000001        3.4891435860651585     
   15.200000000000001        34.399999999999999        3.4861110028199418     
   15.200000000000001        35.200000000000003        3.4836471789838179     
   15.200000000000001        36.000000000000000        3.4993628926461264     
   15.200000000000001        36.800000000000004        3.4202393597218874     
   15.200000000000001        37.600000000000001        3.0849143034098723     
   15.200000000000001        38.400000000000006        2.5018037275549680     
   15.200000000000001        39.200000000000003        2.4881010267377515     
   15.200000000000001        40.000000000000000        2.4909734312750689     
   15.200000000000001        40.800000000000004        2.4868432235024516     
   15.200000000000001        41.600000000000001        2.4795490507899021     
   15.200000000000001        42.400000000000006        2.4951008649355835     
   15.200000000000001        43.200000000000003        3.0872969201719491     
   15.200000000000001        44.000000000000000        3.4191554385854368     
   15.200000000000001        44.800000000000004        3.4907853981251429     
   15.200000000000001        45.600000000000001        3.4984359023340423     
   15.200000000000001        46.400000000000006        3.4962134552635131     
   15.200000000000001        47.200000000000003        3.4959427271190817     
   15.200000000000001        48.000000000000000        3.4944986419722719     
   15.200000000000001        48.800000000000004        3.4954278263719902     
   15.200000000000001        49.600000000000001        3.4947823217969320     
   15.200000000000001        50.400000000000006        3.4947622115176027     
   15.200000000000001        51.200000000000003        3.4954088997527979     
   15.200000000000001        52.000000000000000        3.4952783945774795     
   15.200000000000001        52.800000000000004        3.4955266028675860     
   15.200000000000001        53.600000000000001        3.4851798735083190     
   15.200000000000001        54.400000000000006        3.4922766156291596     
   15.200000000000001        55.200000000000003        3.4935938980029624     
   15.200000000000001        56.000000000000000        3.4936191443652005     
   15.200000000000001        56.800000000000004        3.4940257293348709     
   15.200000000000001        57.600000000000001        3.4938907713234379     
   15.200000000000001        58.400000000000006        3.4943730116913292     
   15.200000000000001        59.200000000000003        3.4934408773641747     
   15.200000000000001        60.000000000000000        3.4950737498161732     
   15.200000000000001        60.800000000000004        3.4961384448490298     
   15.200000000000001        61.600000000000001        3.4978407097360322     
   15.200000000000001        62.400000000000006        3.4970046710896514     
   15.200000000000001        63.200000000000003        3.4970993484307642     
   15.200000000000001        64.000000000000000        3.4939188307052538     
   15.200000000000001        64.799999999999997        3.4915866422640409     
   15.200000000000001        65.600000000000009        3.4970861700475391     
   15.200000000000001        66.400000000000006        3.4966102062425812     
   15.200000000000001        67.200000000000003        3.4951524198624004     
   15.200000000000001        68.000000000000000        3.4832465888743598     
   15.200000000000001        68.799999999999997        3.4913512918687579     
   15.200000000000001        69.600000000000009        3.4957916246742307     
   15.200000000000001        70.400000000000006        3.4930458068278818     
   15.200000000000001        71.200000000000003        3.4825437877102612     
   15.200000000000001        72.000000000000000        3.4951094931687092     
   15.200000000000001        72.799999999999997        3.4814569694329727     
   15.200000000000001        73.600000000000009        3.4992021184592965     
   15.200000000000001        74.400000000000006        3.4949186132807730     
   15.200000000000001        75.200000000000003        3.4956195484672516     
   15.200000000000001        76.000000000000000        3.4931326741351851     
   15.200000000000001        76.800000000000011        3.4891406442763975     
   15.200000000000001        77.600000000000009        3.4905743484607927     
   15.200000000000001        78.400000000000006        3.4944446123539081     
   15.200000000000001        79.200000000000003        3.4757130902430609     
   15.200000000000001        80.000000000000000        3.4341686212818372     
   15.200000000000001        80.800000000000011        3.3894631580723735     
   15.200000000000001        81.600000000000009        3.3449889169519356     
   15.200000000000001        82.400000000000006        3.3144152816821619     
   15.200000000000001        83.200000000000003        3.2933312550285807     
   15.200000000000001        84.000000000000000        3.2818006622489615     
   15.200000000000001        84.800000000000011        3.2760258598430689     
   15.200000000000001        85.600000000000009        3.2746932803723543     
   15.200000000000001        86.400000000000006        3.2749405360375219     
   15.200000000000001        87.200000000000003        3.2760281243127278     
   15.200000000000001        88.000000000000000        3.2770440572506350     
   15.200000000000001        88.800000000000011        3.2782237421348084     
   15.200000000000001        89.600000000000009        3.2805059710027442     
   15.200000000000001        90.400000000000006        3.2849613844920125     
   15.200000000000001        91.200000000000003        3.2926742893673531     
   15.200000000000001        92.000000000000000        3.3036064709368942     
   15.200000000000001        92.800000000000011        3.3190283722823093     
   15.200000000000001        93.600000000000009        3.3390078378962582     
   15.200000000000001        94.400000000000006        3.3626161123674483     
   15.200000000000001        95.200000000000003        3.3902063104590456     
   15.200000000000001        96.000000000000000        3.4162009377960154     
   15.200000000000001        96.800000000000011        3.4425750292616173     
   15.200000000000001        97.600000000000009        3.4682393723421359     
   15.200000000000001        98.400000000000006        3.4876851526469768     
   15.200000000000001        99.200000000000003        3.4972232095641860     
   15.200000000000001        100.00000000000000        3.4849108545731569     
   15.200000000000001        100.80000000000001        3.4942871923378189     
   15.200000000000001        101.60000000000001        3.4933696568555939     
   15.200000000000001        102.40000000000001        3.4953591357698945     

   16.000000000000000       0.80000000000000004        3.4925598682705381     
   16.000000000000000        1.6000000000000001        3.4863258041082354     
   16.000000000000000        2.4000000000000004        3.4938962131931639     
   16.000000000000000        3.2000000000000002        3.4980644816157502     
   16.000000000000000        4.0000000000000000        3.4973192380707747     
   16.000000000000000        4.8000000000000007        3.4921441313924944     
   16.000000000000000        5.6000000000000005        3.4844492062102286     
   16.000000000000000        6.4000000000000004        3.4910703443071602     
   16.000000000000000        7.2000000000000002        3.4942747354031551     
   16.000000000000000        8.0000000000000000        3.4691170060644807     
   16.000000000000000        8.8000000000000007        3.1408809837929619     
   16.000000000000000        9.6000000000000014        2.4855432680882137     
   16.000000000000000        10.400000000000000        2.4947807075428869     
   16.000000000000000        11.200000000000001        2.4859217707484484     
   16.000000000000000        12.000000000000000        2.5060262223757452     
   16.000000000000000        12.800000000000001        2.4909896579796666     
   16.000000000000000        13.600000000000001        2.4857521136157654     
   16.000000000000000        14.400000000000000        2.4946083852489895     
   16.000000000000000        15.200000000000001        2.4957390186786119     
   16.000000000000000        16.000000000000000        2.4971320623096309     
   16.000000000000000        16.800000000000001        2.4832482681080590     
   16.000000000000000        17.600000000000001        2.4981621358456332     
   16.000000000000000        18.400000000000002        2.5051890657798559     
   16.000000000000000        19.200000000000003        2.4823510877350476     
   16.000000000000000        20.000000000000000        2.4829987979013226     
   16.000000000000000        20.800000000000001        2.5007495338867138     
   16.000000000000000        21.600000000000001        2.5039007988269595     
   16.000000000000000        22.400000000000002        2.4821793154040872     
   16.000000000000000        23.200000000000003        2.4900012328671934     
   16.000000000000000        24.000000000000000        2.4884388966100999     
   16.000000000000000        24.800000000000001        2.4801205170084510     
   16.000000000000000        25.600000000000001        2.4912154057811771     
   16.000000000000000        26.400000000000002        2.4979158062178008     
   16.000000000000000        27.200000000000003        2.4849197733657507     
   16.000000000000000        28.000000000000000        2.4854307767705697     
   16.000000000000000        28.800000000000001        2.5080831902468788     
   16.000000000000000        29.600000000000001        2.5008171102813490     
   16.000000000000000        30.400000000000002        3.1037156266276318     
   16.000000000000000        31.200000000000003        3.4370738511532037     
   16.000000000000000        32.000000000000000        3.4920241237362126     
   16.000000000000000        32.800000000000004        3.4949495325361690     
   16.000000000000000        33.600000000000001        3.4970492822643928     
   16.000000000000000        34.399999999999999        3.4945563258811632     
   16.000000000000000        35.200000000000003        3.4928525430399082     
   16.000000000000000        36.000000000000000        3.4813344037272924     
   16.000000000000000        36.800000000000004        3.4253439886204027     
   16.000000000000000        37.600000000000001        3.0901493854984015     
   16.000000000000000        38.400000000000006        2.4915024222199196     
   16.000000000000000        39.200000000000003        2.4996792346227243     
   16.000000000000000        40.000000000000000        2.5009207404226221     
   16.000000000000000        40.800000000000004        2.4799483277225738     
   16.000000000000000        41.600000000000001        2.5044148655047307     
   16.000000000000000        42.400000000000006        2.4828638054918013     
   16.000000000000000        43.200000000000003        3.0918843078887965     
   16.000000000000000        44.000000000000000        3.4207988028824365     
   16.000000000000000        44.800000000000004        3.4923688845825582     
   16.000000000000000        45.600000000000001        3.4988155828335654     
   16.000000000000000        46.400000000000006        3.4965532384539100     
   16.000000000000000        47.200000000000003        3.4959077017097182     
   16.000000000000000        48.000000000000000        3.4962760930345294     
   16.000000000000000        48.800000000000004        3.4957042229280106     
   16.000000000000000        49.600000000000001        3.4943081289355997     
   16.000000000000000        50.400000000000006        3.4994264340948025     
   16.000000000000000        51.200000000000003        3.4972667060645088     
   16.000000000000000        52.000000000000000        3.4970396135104131     
   16.000000000000000        52.800000000000004        3.4922446707865369     
   16.000000000000000        53.600000000000001        3.4950575258600294     
   16.000000000000000        54.400000000000006        3.4919772863726197     
   16.000000000000000        55.200000000000003        3.4958032770626484     
   16.000000000000000        56.000000000000000        3.4931715923860147     
   16.000000000000000        56.800000000000004        3.4925300178416006     
   16.000000000000000        57.600000000000001        3.4928971284655539     
   16.000000000000000        58.400000000000006        3.4909502333690163     
   16.000000000000000        59.200000000000003        3.4942776222588323     
   16.000000000000000        60.000000000000000        3.4901448277897980     
   16.000000000000000        60.800000000000004        3.4913257265414113     
   16.000000000000000        61.600000000000001        3.4937805474538890     
   16.000000000000000        62.400000000000006        3.4924463114037692     
   16.000000000000000        63.200000000000003        3.4965150368365334     
   16.000000000000000        64.000000000000000        3.4979404416896593     
   16.000000000000000        64.799999999999997        3.4995241688902587     
   16.000000000000000        65.600000000000009        3.5001975596003643     
   16.000000000000000        66.400000000000006        3.4992894917268913     
   16.000000000000000        67.200000000000003        3.4910025300958938     
   16.000000000000000        68.000000000000000        3.5040674892661654     
   16.000000000000000        68.799999999999997        3.4854240444800042     
   16.000000000000000        69.600000000000009        3.4887068085825175     
   16.000000000000000        70.400000000000006        3.4849073306658531     
   16.000000000000000        71.200000000000003        3.5026093867249721     
   16.000000000000000        72.000000000000000        3.4922748756240289     
   16.000000000000000        72.799999999999997        3.4871101991687152     
   16.000000000000000        73.600000000000009        3.5045794337657403     
   16.000000000000000        74.400000000000006        3.4963562950669327     
   16.000000000000000        75.200000000000003        3.4940697952620763     
   16.000000000000000        76.000000000000000        3.4906595136818916     
   16.000000000000000        76.800000000000011        3.4886009653913903     
   16.000000000000000        77.600000000000009        3.4915166927441099     
   16.000000000000000        78.400000000000006        3.4916569859737332     
   16.000000000000000        79.200000000000003        3.4846613671716820     
   16.000000000000000        80.000000000000000        3.4727875924983822     
   16.000000000000000        80.800000000000011        3.4426313716283934     
   16.000000000000000        81.600000000000009        3.4080604073778473     
   16.000000000000000        82.400000000000006        3.3856835720910632     
   16.000000000000000        83.200000000000003        3.3681278625144291     
   16.000000000000000        84.000000000000000        3.3568203651100705     
   16.000000000000000        84.800000000000011        3.3516396052146091     
   16.000000000000000        85.600000000000009        3.3487509645300007     
   16.000000000000000        86.400000000000006        3.3481376191302470     
   16.000000000000000        87.200000000000003        3.3484760812134451     
   16.000000000000000        88.000000000000000        3.3487156038613231     
   16.000000000000000        88.800000000000011        3.3509182243839546     
   16.000000000000000        89.600000000000009        3.3536430210721369     
   16.000000000000000        90.400000000000006        3.3597126876030257     
   16.000000000000000        91.200000000000003        3.3692558153053369     
   16.000000000000000        92.000000000000000        3.3818923828262091     
   16.000000000000000        92.800000000000011        3.3983177254903678     
   16.000000000000000        93.600000000000009        3.4177323039141272     
   16.000000000000000        94.400000000000006        3.4388164148918965     
   16.000000000000000        95.200000000000003        3.4599389239769454     
   16.000000000000000        96.000000000000000        3.4789750292288715     
   16.000000000000000        96.800000000000011        3.4951700793566340     
   16.000000000000000        97.600000000000009        3.4858118419556718     
   16.000000000000000        98.400000000000006        3.4941851109072375     
   16.000000000000000        99.200000000000003        3.4933712988598571     
   16.000000000000000        100.00000000000000        3.4936052682696834     
   16.000000000000000        100.80000000000001        3.4959020727205168     
   16.000000000000000        101.60000000000001        3.4984035617705409     
   16.000000000000000        102.40000000000001        3.4979897355683818     

   16.800000000000001       0.80000000000000004        3.4986069143105558     
   16.800000000000001        1.6000000000000001        3.4891596471392821     
   16.800000000000001        2.4000000000000004        3.4939992559585344     
   16.800000000000001        3.2000000000000002        3.4982561746555403     
   16.800000000000001        4.0000000000000000        3.4943712479119511     
   16.800000000000001        4.8000000000000007        3.4878973481385884     
   16.800000000000001        5.6000000000000005        3.4957280364605450     
   16.800000000000001        6.4000000000000004        3.5012825917244901     
   16.800000000000001        7.2000000000000002        3.4976315065777812     
   16.800000000000001        8.0000000000000000        3.4789963399289290     
   16.800000000000001        8.8000000000000007        3.1483254533603278     
   16.800000000000001        9.6000000000000014        2.5069234247440804     
   16.800000000000001        10.400000000000000        2.4920023118533110     
   16.800000000000001        11.200000000000001        2.4860769169136168     
   16.800000000000001        12.000000000000000        2.4854108340834786     
   16.800000000000001        12.800000000000001        2.4954682714993233     
   16.800000000000001        13.600000000000001        2.4897192401831316     
   16.800000000000001        14.400000000000000        2.4877315421028330     
   16.800000000000001        15.200000000000001        2.4993641392300985     
   16.800000000000001        16.000000000000000        2.5012771516635728     
   16.800000000000001        16.800000000000001        2.4773023187894179     
   16.800000000000001        17.600000000000001        2.4949773312238430     
   16.800000000000001        18.400000000000002        2.4958001688100966     
   16.800000000000001        19.200000000000003        2.5068755811482557     
   16.800000000000001        20.000000000000000        2.4929745810556150     
   16.800000000000001        20.800000000000001        2.4969945036995060     
   16.800000000000001        21.600000000000001        2.4962303506288532     
   16.800000000000001        22.400000000000002        2.5039867107064238     
   16.800000000000001        23.200000000000003        2.4982028599548332     
   16.800000000000001        24.000000000000000        2.4944314689689313     
   16.800000000000001        24.800000000000001        2.4925386943941450     
   16.800000000000001        25.600000000000001        2.4922709201709767     
   16.800000000000001        26.400000000000002        2.4968312771138854     
   16.800000000000001        27.200000000000003        2.5030412982399945     
   16.800000000000001        28.000000000000000        2.5039036141475686     
   16.800000000000001        28.800000000000001        2.4881888130970329     
   16.800000000000001        29.600000000000001        2.4828086825200399     
   16.800000000000001        30.400000000000002        3.1060955237854695     
   16.800000000000001        31.200000000000003        3.4384815845280845     
   16.800000000000001        32.000000000000000        3.4872276649687897     
   16.800000000000001        32.800000000000004        3.4989845939505604     
   16.800000000000001        33.600000000000001        3.5008631554690144     
   16.800000000000001        34.399999999999999        3.4979235810725262     
   16.800000000000001        35.200000000000003        3.4958410251774348     
   16.800000000000001        36.000000000000000        3.4864336881492202     
   16.800000000000001        36.800000000000004        3.4282571703133411     
   16.800000000000001        37.600000000000001        3.0930734909678561     
   16.800000000000001        38.400000000000006        2.4898480364007050     
   16.800000000000001        39.200000000000003        2.5012129693454299     
   16.800000000000001        40.000000000000000        2.4953501946502237     
   16.800000000000001        40.800000000000004        2.5016160826476868     
   16.800000000000001        41.600000000000001        2.5037824380049249     
   16.800000000000001        42.400000000000006        2.5080602794550333     
   16.800000000000001        43.200000000000003        3.0919911085378478     
   16.800000000000001        44.000000000000000        3.4223147338607891     
   16.800000000000001        44.800000000000004        3.4933554193809013     
   16.800000000000001        45.600000000000001        3.4985538393999356     
   16.800000000000001        46.400000000000006        3.4962902921031778     
   16.800000000000001        47.200000000000003        3.4948627385279063     
   16.800000000000001        48.000000000000000        3.4958070355930144     
   16.800000000000001        48.800000000000004        3.4981949134638373     
   16.800000000000001        49.600000000000001        3.4928190668774572     
   16.800000000000001        50.400000000000006        3.4982903937435927     
   16.800000000000001        51.200000000000003        3.4995850287597472     
   16.800000000000001        52.000000000000000        3.4932946509374738     
   16.800000000000001        52.800000000000004        3.4934380098347799     
   16.800000000000001        53.600000000000001        3.4874991968907150     
   16.800000000000001        54.400000000000006        3.4736418512446177     
   16.800000000000001        55.200000000000003        3.4614377683693562     
   16.800000000000001        56.000000000000000        3.4558550235478771     
   16.800000000000001        56.800000000000004        3.4558031528329676     
   16.800000000000001        57.600000000000001        3.4556533505366489     
   16.800000000000001        58.400000000000006        3.4576532656737196     
   16.800000000000001        59.200000000000003        3.4586497789110719     
   16.800000000000001        60.000000000000000        3.4597611417277938     
   16.800000000000001        60.800000000000004        3.4609140136476442     
   16.800000000000001        61.600000000000001        3.4612995625763157     
   16.800000000000001        62.400000000000006        3.4636321814388813     
   16.800000000000001        63.200000000000003        3.4636388009241736     
   16.800000000000001        64.000000000000000        3.4677444994310900     
   16.800000000000001        64.799999999999997        3.4774477089503431     
   16.800000000000001        65.600000000000009        3.4869130206106567     
   16.800000000000001        66.400000000000006        3.4936438105064229     
   16.800000000000001        67.200000000000003        3.4828778266181026     
   16.800000000000001        68.000000000000000        3.4987709019475774     
   16.800000000000001        68.799999999999997        3.4945120029435737     
   16.800000000000001        69.600000000000009        3.5030079935286085     
   16.800000000000001        70.400000000000006        3.5011514886865620     
   16.800000000000001        71.200000000000003        3.4949973906459579     
   16.800000000000001        72.000000000000000        3.4950681846060059     
   16.800000000000001        72.799999999999997        3.4884738039137684     
   16.800000000000001        73.600000000000009        3.4818379056787920     
   16.800000000000001        74.400000000000006        3.4994048174630268     
   16.800000000000001        75.200000000000003        3.4938294830041468     
   16.800000000000001        76.000000000000000        3.4890172243419615     
   16.800000000000001        76.800000000000011        3.4859745231579273     
   16.800000000000001        77.600000000000009        3.4918197810351463     
   16.800000000000001        78.400000000000006        3.4942530048506297     
   16.800000000000001        79.200000000000003        3.4896375169387825     
   16.800000000000001        80.000000000000000        3.4908603921603083     
   16.800000000000001        80.800000000000011        3.4816676806760158     
   16.800000000000001        81.600000000000009        3.4663465686027464     
   16.800000000000001        82.400000000000006        3.4502833411994880     
   16.800000000000001        83.200000000000003        3.4375907738445810     
   16.800000000000001        84.000000000000000        3.4278733745501269     
   16.800000000000001        84.800000000000011        3.4231639789401216     
   16.800000000000001        85.600000000000009        3.4202290924282028     
   16.800000000000001        86.400000000000006        3.4179722385208193     
   16.800000000000001        87.200000000000003        3.4186459036547032     
   16.800000000000001        88.000000000000000        3.4192157048350773     
   16.800000000000001        88.800000000000011        3.4209689261098144     
   16.800000000000001        89.600000000000009        3.4245792557535393     
   16.800000000000001        90.400000000000006        3.4305210236242796     
   16.800000000000001        91.200000000000003        3.4386923210904352     
   16.800000000000001        92.000000000000000        3.4495307772990311     
   16.800000000000001        92.800000000000011        3.4616806082389693     
   16.800000000000001        93.600000000000009        3.4756334794863455     
   16.800000000000001        94.400000000000006        3.4878179258721991     
   16.800000000000001        95.200000000000003        3.4882138506206268     
   16.800000000000001        96.000000000000000        3.4998292176968833     
   16.800000000000001        96.800000000000011        3.4881658731295486     
   16.800000000000001        97.600000000000009        3.4921451422176997     
   16.800000000000001        98.400000000000006        3.4921740351260264     
   16.800000000000001        99.200000000000003        3.4849320611182808     
   16.800000000000001        100.00000000000000        3.4818722616819473     
   16.800000000000001        100.80000000000001        3.4860372511881366     
   16.800000000000001        101.60000000000001        3.4936988269442577     
   16.800000000000001        102.40000000000001        3.4905086090890691     

   17.600000000000001       0.80000000000000004        3.4887130732682246     
   17.600000000000001        1.6000000000000001        3.4980349695370161     
   17.600000000000001        2.4000000000000004        3.4913260059916933     
   17.600000000000001        3.2000000000000002        3.4981671527354852     
   17.600000000000001        4.0000000000000000        3.4869632116046461     
   17.600000000000001        4.8000000000000007        3.4976610833418693     
   17.600000000000001        5.6000000000000005        3.4816554907948642     
   17.600000000000001        6.4000000000000004        3.4888515607371202     
   17.600000000000001        7.2000000000000002        3.4867982119624337     
   17.600000000000001        8.0000000000000000        3.4888603776902269     
   17.600000000000001        8.8000000000000007        3.1571461408282744     
   17.600000000000001        9.6000000000000014        2.4989860329557145     
   17.600000000000001        10.400000000000000        2.5001995925923102     
   17.600000000000001        11.200000000000001        2.4953449888861043     
   17.600000000000001        12.000000000000000        2.4846406080249914     
   17.600000000000001        12.800000000000001        2.5037819929510379     
   17.600000000000001        13.600000000000001        2.4923143693563512     
   17.600000000000001        14.400000000000000        2.4926880207943243     
   17.600000000000001        15.200000000000001        2.4954274601664754     
   17.600000000000001        16.000000000000000        2.4948593727744623     
   17.600000000000001        16.800000000000001        2.4947309514834473     
   17.600000000000001        17.600000000000001        2.4985470994461640     
   17.600000000000001        18.400000000000002        2.5007494025835784     
   17.600000000000001        19.200000000000003        2.4766450950184353     
   17.600000000000001        20.000000000000000        2.4867395707916544     
   17.600000000000001        20.800000000000001        2.4938296217756890     
   17.600000000000001        21.600000000000001        2.4949006075065463     
   17.600000000000001        22.400000000000002        2.4931366308477769     
   17.600000000000001        23.200000000000003        2.4990612969089163     
   17.600000000000001        24.000000000000000        2.4918181363971570     
   17.600000000000001        24.800000000000001        2.4970062342275514     
   17.600000000000001        25.600000000000001        2.5005064551884866     
   17.600000000000001        26.400000000000002        2.5003181105501104     
   17.600000000000001        27.200000000000003        2.4905173444991409     
   17.600000000000001        28.000000000000000        2.4983305782426664     
   17.600000000000001        28.800000000000001        2.4767634008468153     
   17.600000000000001        29.600000000000001        2.5090625181075987     
   17.600000000000001        30.400000000000002        3.1090206370439160     
   17.600000000000001        31.200000000000003        3.4429019657276583     
   17.600000000000001        32.000000000000000        3.4974760648464018     
   17.600000000000001        32.800000000000004        3.4865101132704184     
   17.600000000000001        33.600000000000001        3.4873465832915591     
   17.600000000000001        34.399999999999999        3.4819343280109138     
   17.600000000000001        35.200000000000003        3.5027681262067207     
   17.600000000000001        36.000000000000000        3.4883738914049500     
   17.600000000000001        36.800000000000004        3.4296510745235103     
   17.600000000000001        37.600000000000001        3.0962839867866769     
   17.600000000000001        38.400000000000006        2.4970064162950969     
   17.600000000000001        39.200000000000003        2.4944010667404108     
   17.600000000000001        40.000000000000000        2.4913956078807353     
   17.600000000000001        40.800000000000004        2.4983253358909487     
   17.600000000000001        41.600000000000001        2.4834450783412580     
   17.600000000000001        42.400000000000006        2.4823926719467888     
   17.600000000000001        43.200000000000003        3.0951889383988540     
   17.600000000000001        44.000000000000000        3.4254085294837560     
   17.600000000000001        44.800000000000004        3.4949460643159820     
   17.600000000000001        45.600000000000001        3.4973584633566448     
   17.600000000000001        46.400000000000006        3.4948139190819618     
   17.600000000000001        47.200000000000003        3.4958478516383034     
   17.600000000000001        48.000000000000000        3.4940601961547815     
   17.600000000000001        48.800000000000004        3.4972354673988488     
   17.600000000000001        49.600000000000001        3.4984596748973447     
   17.600000000000001        50.400000000000006        3.4998550611005110     
   17.600000000000001        51.200000000000003        3.4903981128355177     
   17.600000000000001        52.000000000000000        3.4891101862800391     
   17.600000000000001        52.800000000000004        3.3754910555871387     
   17.600000000000001        53.600000000000001        3.2259372786961471     
   17.600000000000001        54.400000000000006        3.1466139994706657     
   17.600000000000001        55.200000000000003        3.1289501863219935     
   17.600000000000001        56.000000000000000        3.1242428534425510     
   17.600000000000001        56.800000000000004        3.1227907083827051     
   17.600000000000001        57.600000000000001        3.1230309597901451     
   17.600000000000001        58.400000000000006        3.1232475281495846     
   17.600000000000001        59.200000000000003        3.1248145709181157     
   17.600000000000001        60.000000000000000        3.1286503861981867     
   17.600000000000001        60.800000000000004        3.1303803945663886     
   17.600000000000001        61.600000000000001        3.1329794060392055     
   17.600000000000001        62.400000000000006        3.1336052852523846     
   17.600000000000001        63.200000000000003        3.1341865673607550     
   17.600000000000001        64.000000000000000        3.1373848093207961     
   17.600000000000001        64.799999999999997        3.1544587836154836     
   17.600000000000001        65.600000000000009        3.2330365420062992     
   17.600000000000001        66.400000000000006        3.3815526390887745     
   17.600000000000001        67.200000000000003        3.4974069438202982     
   17.600000000000001        68.000000000000000        3.4936431222091193     
   17.600000000000001        68.799999999999997        3.4949131986786721     
   17.600000000000001        69.600000000000009        3.4887264470964960     
   17.600000000000001        70.400000000000006        3.4958187805358563     
   17.600000000000001        71.200000000000003        3.4961966003093252     
   17.600000000000001        72.000000000000000        3.4962687158272723     
   17.600000000000001        72.799999999999997        3.4952105574521966     
   17.600000000000001        73.600000000000009        3.4916985821593101     
   17.600000000000001        74.400000000000006        3.4814182191765042     
   17.600000000000001        75.200000000000003        3.4999781199698452     
   17.600000000000001        76.000000000000000        3.4965069517536755     
   17.600000000000001        76.800000000000011        3.4947977790092901     
   17.600000000000001        77.600000000000009        3.4916502931456415     
   17.600000000000001        78.400000000000006        3.4945796026366920     
   17.600000000000001        79.200000000000003        3.4935351873191030     
   17.600000000000001        80.000000000000000        3.4888450848223700     
   17.600000000000001        80.800000000000011        3.4944546509723677     
   17.600000000000001        81.600000000000009        3.4947680809744845     
   17.600000000000001        82.400000000000006        3.4900848628872749     
   17.600000000000001        83.200000000000003        3.4842572350693390     
   17.600000000000001        84.000000000000000        3.4785749790782350     
   17.600000000000001        84.800000000000011        3.4750033635502540     
   17.600000000000001        85.600000000000009        3.4732690076373709     
   17.600000000000001        86.400000000000006        3.4723767172118398     
   17.600000000000001        87.200000000000003        3.4711377381184239     
   17.600000000000001        88.000000000000000        3.4720836620149180     
   17.600000000000001        88.800000000000011        3.4740687370929968     
   17.600000000000001        89.600000000000009        3.4759809422608998     
   17.600000000000001        90.400000000000006        3.4801732858338386     
   17.600000000000001        91.200000000000003        3.4846171267062376     
   17.600000000000001        92.000000000000000        3.4894180254713874     
   17.600000000000001        92.800000000000011        3.4855953788068006     
   17.600000000000001        93.600000000000009        3.4920705758120221     
   17.600000000000001        94.400000000000006        3.4956056632036159     
   17.600000000000001        95.200000000000003        3.4978588574772091     
   17.600000000000001        96.000000000000000        3.4841881503403003     
   17.600000000000001        96.800000000000011        3.4886313752897595     
   17.600000000000001        97.600000000000009        3.4903642268651698     
   17.600000000000001        98.400000000000006        3.4357495245308769     
   17.600000000000001        99.200000000000003        3.3953666018228486     
   17.600000000000001        100.00000000000000        3.3838529644144337     
   17.600000000000001        100.80000000000001        3.3969666309869195     
   17.600000000000001        101.60000000000001        3.4370995546525931     
   17.600000000000001        102.40000000000001        3.4900831579844893     

   18.400000000000002       0.80000000000000004        3.4600298676954484     
   18.400000000000002        1.6000000000000001        3.4888150794074915     
   18.400000000000002        2.4000000000000004        3.4971859706700643     
   18.400000000000002        3.2000000000000002        3.4873989110138832     
   18.400000000000002        4.0000000000000000        3.4938466603425047     
   18.400000000000002        4.8000000000000007        3.5017526454027248     
   18.400000000000002        5.6000000000000005        3.4866721456717027     
   18.400000000000002        6.4000000000000004        3.4957307819881969     
   18.400000000000002        7.2000000000000002        3.4885925436970031     
   18.400000000000002        8.0000000000000000        3.4972195535105794     
   18.400000000000002        8.8000000000000007        3.1750432099619954     
   18.400000000000002        9.6000000000000014        2.4987847705090527     
   18.400000000000002        10.400000000000000        2.4833728078300354     
   18.400000000000002        11.200000000000001        2.4872461903339422     
   18.400000000000002        12.000000000000000        2.5063264023450649     
   18.400000000000002        12.800000000000001        2.5006355448607156     
   18.400000000000002        13.600000000000001        2.5048898854788169     
   18.400000000000002        14.400000000000000        2.4969843415210997     
   18.400000000000002        15.200000000000001        2.4946166189770742     
   18.400000000000002        16.000000000000000        2.4956201933894526     
   18.400000000000002        16.800000000000001        2.4935807678614008     
   18.400000000000002        17.600000000000001        2.4955745334074599     
   18.400000000000002        18.400000000000002        2.4941947051492619     
   18.400000000000002        19.200000000000003        2.5008287642185922     
   18.400000000000002        20.000000000000000        2.5028527351682293     
   18.400000000000002        20.800000000000001        2.4884823105179552     
   18.400000000000002        21.600000000000001        2.4930104070473917     
   18.400000000000002        22.400000000000002        2.4905267409008025     
   18.400000000000002        23.200000000000003        2.4953431227354184     
   18.400000000000002        24.000000000000000        2.4961785752027645     
   18.400000000000002        24.800000000000001        2.5039817291915272     
   18.400000000000002        25.600000000000001        2.4820923060766455     
   18.400000000000002        26.400000000000002        2.4921755054646497     
   18.400000000000002        27.200000000000003        2.4765013309261330     
   18.400000000000002        28.000000000000000        2.4856548005789421     
   18.400000000000002        28.800000000000001        2.4935870027446176     
   18.400000000000002        29.600000000000001        2.5001663935464324     
   18.400000000000002        30.400000000000002        3.1170480934442857     
   18.400000000000002        31.200000000000003        3.4511617312100640     
   18.400000000000002        32.000000000000000        3.4808145090672675     
   18.400000000000002        32.800000000000004        3.4921173079619772     
   18.400000000000002        33.600000000000001        3.4947302378019951     
   18.400000000000002        34.399999999999999        3.4913852008833381     
   18.400000000000002        35.200000000000003        3.4837208729183833     
   18.400000000000002        36.000000000000000        3.4921917774900701     
   18.400000000000002        36.800000000000004        3.4310614281610121     
   18.400000000000002        37.600000000000001        3.1004781319977819     
   18.400000000000002        38.400000000000006        2.4900394372918591     
   18.400000000000002        39.200000000000003        2.4904176233618998     
   18.400000000000002        40.000000000000000        2.4796296679624241     
   18.400000000000002        40.800000000000004        2.4974585738415831     
   18.400000000000002        41.600000000000001        2.4972177068222221     
   18.400000000000002        42.400000000000006        2.5013945588570978     
   18.400000000000002        43.200000000000003        3.0985244107068368     
   18.400000000000002        44.000000000000000        3.4290521433038257     
   18.400000000000002        44.800000000000004        3.4962492572962884     
   18.400000000000002        45.600000000000001        3.4964541910369307     
   18.400000000000002        46.400000000000006        3.4947747027140474     
   18.400000000000002        47.200000000000003        3.4933970253952649     
   18.400000000000002        48.000000000000000        3.4956109108666107     
   18.400000000000002        48.800000000000004        3.4968703414860611     
   18.400000000000002        49.600000000000001        3.4992040230860422     
   18.400000000000002        50.400000000000006        3.4909379512093990     
   18.400000000000002        51.200000000000003        3.4846101071548081     
   18.400000000000002        52.000000000000000        3.3370024517545858     
   18.400000000000002        52.800000000000004        3.0740064755358922     
   18.400000000000002        53.600000000000001        2.4873008767593783     
   18.400000000000002        54.400000000000006        2.5010094424594413     
   18.400000000000002        55.200000000000003        2.4872609967481734     
   18.400000000000002        56.000000000000000        2.4977471487146223     
   18.400000000000002        56.800000000000004        2.4847599681252874     
   18.400000000000002        57.600000000000001        2.5042017736528184     
   18.400000000000002        58.400000000000006        2.4923579668008422     
   18.400000000000002        59.200000000000003        2.5019260858420402     
   18.400000000000002        60.000000000000000        2.4942742787426897     
   18.400000000000002        60.800000000000004        2.4865707037975451     
   18.400000000000002        61.600000000000001        2.5090716933978325     
   18.400000000000002        62.400000000000006        2.4831399491287467     
   18.400000000000002        63.200000000000003        2.5033528859405041     
   18.400000000000002        64.000000000000000        2.5013506148295228     
   18.400000000000002        64.799999999999997        2.4991905262901812     
   18.400000000000002        65.600000000000009        2.4912123466421261     
   18.400000000000002        66.400000000000006        3.0821424768936310     
   18.400000000000002        67.200000000000003        3.3493882572427887     
   18.400000000000002        68.000000000000000        3.4978066606521505     
   18.400000000000002        68.799999999999997        3.4927609259331467     
   18.400000000000002        69.600000000000009        3.4869328134810598     
   18.400000000000002        70.400000000000006        3.4926188983768474     
   18.400000000000002        71.200000000000003        3.4964179848336019     
   18.400000000000002        72.000000000000000        3.4968608698219756     
   18.400000000000002        72.799999999999997        3.4963136274443141     
   18.400000000000002        73.600000000000009        3.4904344931133204     
   18.400000000000002        74.400000000000006        3.5032507240828776     
   18.400000000000002        75.200000000000003        3.4945075403685264     
   18.400000000000002        76.000000000000000        3.4938415605120499     
   18.400000000000002        76.800000000000011        3.4930809465142452     
   18.400000000000002        77.600000000000009        3.4959776318065816     
   18.400000000000002        78.400000000000006        3.5004309894233532     
   18.400000000000002        79.200000000000003        3.4951580745826516     
   18.400000000000002        80.000000000000000        3.4924331018959625     
   18.400000000000002        80.800000000000011        3.4910562099692681     
   18.400000000000002        81.600000000000009        3.4910497929172886     
   18.400000000000002        82.400000000000006        3.4853610035519762     
   18.400000000000002        83.200000000000003        3.4939584938589845     
   18.400000000000002        84.000000000000000        3.4931128331264554     
   18.400000000000002        84.800000000000011        3.4941704907671802     
   18.400000000000002        85.600000000000009        3.4934274743194917     
   18.400000000000002        86.400000000000006        3.4926512290479237     
   18.400000000000002        87.200000000000003        3.4922181249524922     
   18.400000000000002        88.000000000000000        3.4912526684814975     
   18.400000000000002        88.800000000000011        3.4899081259845017     
   18.400000000000002        89.600000000000009        3.4954972811183409     
   18.400000000000002        90.400000000000006        3.4988105773376681     
   18.400000000000002        91.200000000000003        3.5002527320366430     
   18.400000000000002        92.000000000000000        3.5000888019544201     
   18.400000000000002        92.800000000000011        3.4973698048097375     
   18.400000000000002        93.600000000000009        3.4980578673075122     
   18.400000000000002        94.400000000000006        3.4988525929640217     
   18.400000000000002        95.200000000000003        3.4884403288044359     
   18.400000000000002        96.000000000000000        3.4942248048180211     
   18.400000000000002        96.800000000000011        3.4941719703798118     
   18.400000000000002        97.600000000000009        3.3555469046693633     
   18.400000000000002        98.400000000000006        3.1710447016553394     
   18.400000000000002        99.200000000000003        3.0732183954935723     
   18.400000000000002        100.00000000000000        3.0568660233130505     
   18.400000000000002        100.80000000000001        3.0744651101946867     
   18.400000000000002        101.60000000000001        3.1599369943909981     
   18.400000000000002        102.40000000000001        3.3207801778931936     

   19.200000000000003       0.80000000000000004        3.2891267427542203     
   19.200000000000003        1.6000000000000001        3.4644290886848061     
   19.200000000000003        2.4000000000000004        3.4981723795434694     
   19.200000000000003        3.2000000000000002        3.4886106571224440     
   19.200000000000003        4.0000000000000000        3.4948384450010881     
   19.200000000000003        4.8000000000000007        3.4997592378122588     
   19.200000000000003        5.6000000000000005        3.4810084049471310     
   19.200000000000003        6.4000000000000004        3.4926995551155118     
   19.200000000000003        7.2000000000000002        3.4936417529547978     
   19.200000000000003        8.0000000000000000        3.4966324690453106     
   19.200000000000003        8.8000000000000007        3.2447352112125531     
   19.200000000000003        9.6000000000000014        2.4879029585920813     
   19.200000000000003        10.400000000000000        2.4957491116773940     
   19.200000000000003        11.200000000000001        2.4855256980266347     
   19.200000000000003        12.000000000000000        2.4910381226314740     
   19.200000000000003        12.800000000000001        2.4828386377160707     
   19.200000000000003        13.600000000000001        2.4851673950771000     
   19.200000000000003        14.400000000000000        2.4824021592949514     
   19.200000000000003        15.200000000000001        2.4951400920134490     
   19.200000000000003        16.000000000000000        2.4911037765498003     
   19.200000000000003        16.800000000000001        2.4989922949661696     
   19.200000000000003        17.600000000000001        2.4878920847533084     
   19.200000000000003        18.400000000000002        2.4928197991013508     
   19.200000000000003        19.200000000000003        2.5036603560184822     
   19.200000000000003        20.000000000000000        2.4778710343380679     
   19.200000000000003        20.800000000000001        2.5035552344667553     
   19.200000000000003        21.600000000000001        2.4840710871682106     
   19.200000000000003        22.400000000000002        2.4843778296129555     
   19.200000000000003        23.200000000000003        2.5036495645003183     
   19.200000000000003        24.000000000000000        2.4965662814155754     
   19.200000000000003        24.800000000000001        2.5040992710919685     
   19.200000000000003        25.600000000000001        2.4848872965265429     
   19.200000000000003        26.400000000000002        2.4991180054128788     
   19.200000000000003        27.200000000000003        2.4966557250137811     
   19.200000000000003        28.000000000000000        2.5051442557018389     
   19.200000000000003        28.800000000000001        2.4928582990627142     
   19.200000000000003        29.600000000000001        2.4890198288412044     
   19.200000000000003        30.400000000000002        3.1395298769360025     
   19.200000000000003        31.200000000000003        3.4656622753101751     
   19.200000000000003        32.000000000000000        3.4964330161822965     
   19.200000000000003        32.800000000000004        3.4909758521866863     
   19.200000000000003        33.600000000000001        3.4940005563574763     
   19.200000000000003        34.399999999999999        3.4934863877189772     
   19.200000000000003        35.200000000000003        3.4874038850117262     
   19.200000000000003        36.000000000000000        3.4999777179174725     
   19.200000000000003        36.800000000000004        3.4331107176163496     
   19.200000000000003        37.600000000000001        3.1016098307593118     
   19.200000000000003        38.400000000000006        2.4884663340204103     
   19.200000000000003        39.200000000000003        2.5012758061788656     
   19.200000000000003        40.000000000000000        2.4988051262847351     
   19.200000000000003        40.800000000000004        2.4906828204001310     
   19.200000000000003        41.600000000000001        2.4858310252919789     
   19.200000000000003        42.400000000000006        2.4992794978796384     
   19.200000000000003        43.200000000000003        3.1020142064742249     
   19.200000000000003        44.000000000000000        3.4318646602354463     
   19.200000000000003        44.800000000000004        3.4973024898094107     
   19.200000000000003        45.600000000000001        3.4928475328901909     
   19.200000000000003        46.400000000000006        3.4937203811684165     
   19.200000000000003        47.200000000000003        3.4943226273693946     
   19.200000000000003        48.000000000000000        3.4953910713556064     
   19.200000000000003        48.800000000000004        3.4962740042449969     
   19.200000000000003        49.600000000000001        3.4909637609370603     
   19.200000000000003        50.400000000000006        3.4909261852949145     
   19.200000000000003        51.200000000000003        3.3370897279251004     
   19.200000000000003        52.000000000000000        3.0516411101402641     
   19.200000000000003        52.800000000000004        2.4854949796801455     
   19.200000000000003        53.600000000000001        2.4896274694837990     
   19.200000000000003        54.400000000000006        2.5004678025007840     
   19.200000000000003        55.200000000000003        2.5051646477801937     
   19.200000000000003        56.000000000000000        2.4809196001478782     
   19.200000000000003        56.800000000000004        2.5057658121836499     
   19.200000000000003        57.600000000000001        2.4984315227976905     
   19.200000000000003        58.400000000000006        2.4935141640798149     
   19.200000000000003        59.200000000000003        2.4985638715585448     
   19.200000000000003        60.000000000000000        2.4890132274266210     
   19.200000000000003        60.800000000000004        2.4975508306139522     
   19.200000000000003        61.600000000000001        2.4910979119108227     
   19.200000000000003        62.400000000000006        2.4968075575083311     
   19.200000000000003        63.200000000000003        2.4804388180666979     
   19.200000000000003        64.000000000000000        2.4964291071136548     
   19.200000000000003        64.799999999999997        2.4988700563003512     
   19.200000000000003        65.600000000000009        2.4985842712388369     
   19.200000000000003        66.400000000000006        2.4848847877151847     
   19.200000000000003        67.200000000000003        3.0813230261700615     
   19.200000000000003        68.000000000000000        3.3822832794011708     
   19.200000000000003        68.799999999999997        3.4878314457700661     
   19.200000000000003        69.600000000000009        3.4907263013111276     
   19.200000000000003        70.400000000000006        3.4833605374175103     
   19.200000000000003        71.200000000000003        3.4881443923118907     
   19.200000000000003        72.000000000000000        3.4887124267870546     
   19.200000000000003        72.799999999999997        3.4886692675614914     
   19.200000000000003        73.600000000000009        3.4825951781747593     
   19.200000000000003        74.400000000000006        3.4998777417792484     
   19.200000000000003        75.200000000000003        3.4940699064029590     
   19.200000000000003        76.000000000000000        3.4933890764070545     
   19.200000000000003        76.800000000000011        3.4994227244700591     
   19.200000000000003        77.600000000000009        3.4847797685538362     
   19.200000000000003        78.400000000000006        3.4849194735185507     
   19.200000000000003        79.200000000000003        3.5034935170646890     
   19.200000000000003        80.000000000000000        3.4982458848733642     
   19.200000000000003        80.800000000000011        3.4941432109364654     
   19.200000000000003        81.600000000000009        3.4931860055063373     
   19.200000000000003        82.400000000000006        3.4903812169771160     
   19.200000000000003        83.200000000000003        3.4887029552984412     
   19.200000000000003        84.000000000000000        3.4876342813317751     
   19.200000000000003        84.800000000000011        3.4863618125961593     
   19.200000000000003        85.600000000000009        3.4871944324010191     
   19.200000000000003        86.400000000000006        3.4865042426647785     
   19.200000000000003        87.200000000000003        3.4863612304816485     
   19.200000000000003        88.000000000000000        3.4874188788319764     
   19.200000000000003        88.800000000000011        3.4955930819411183     
   19.200000000000003        89.600000000000009        3.4851956655949370     
   19.200000000000003        90.400000000000006        3.4890826891428026     
   19.200000000000003        91.200000000000003        3.4869615861644738     
   19.200000000000003        92.000000000000000        3.4873538448144443     
   19.200000000000003        92.800000000000011        3.4839497963289889     
   19.200000000000003        93.600000000000009        3.5024804707678117     
   19.200000000000003        94.400000000000006        3.4933492621930191     
   19.200000000000003        95.200000000000003        3.4819124394338381     
   19.200000000000003        96.000000000000000        3.4903741963629513     
   19.200000000000003        96.800000000000011        3.4432833948128456     
   19.200000000000003        97.600000000000009        3.1784192996127962     
   19.200000000000003        98.400000000000006        2.5151757092613440     
   19.200000000000003        99.200000000000003        2.4812380847665625     
   19.200000000000003        100.00000000000000        2.5009328473479857     
   19.200000000000003        100.80000000000001        2.4814064189306522     
   19.200000000000003        101.60000000000001        2.4978824470013792     
   19.200000000000003        102.40000000000001        3.0202052806432365     

   20.000000000000000       0.80000000000000004        3.0156334085087462     
   20.000000000000000        1.6000000000000001        3.3049780913334681     
   20.000000000000000        2.4000000000000004        3.4822221297835192     
   20.000000000000000        3.2000000000000002        3.4973408203989318     
   20.000000000000000        4.0000000000000000        3.4933518967567019     
   20.000000000000000        4.8000000000000007        3.4980155633080043     
   20.000000000000000        5.6000000000000005        3.4877498412112091     
   20.000000000000000        6.4000000000000004        3.4941254344924100     
   20.000000000000000        7.2000000000000002        3.4945397421273867     
   20.000000000000000        8.0000000000000000        3.4908908234393241     
   20.000000000000000        8.8000000000000007        3.3677470271078684     
   20.000000000000000        9.6000000000000014        3.0067506774203272     
   20.000000000000000        10.400000000000000        2.5045978708583392     
   20.000000000000000        11.200000000000001        2.5026329976461592     
   20.000000000000000        12.000000000000000        2.4981688127392663     
   20.000000000000000        12.800000000000001        2.4922822766966601     
   20.000000000000000        13.600000000000001        2.4986708534164888     
   20.000000000000000        14.400000000000000        2.4878733285026873     
   20.000000000000000        15.200000000000001        2.5009832739764026     
   20.000000000000000        16.000000000000000        2.5031830794114627     
   20.000000000000000        16.800000000000001        2.4941558159850992     
   20.000000000000000        17.600000000000001        2.4837527122441743     
   20.000000000000000        18.400000000000002        2.4907475334075415     
   20.000000000000000        19.200000000000003        2.4869930904288289     
   20.000000000000000        20.000000000000000        2.4906722852264891     
   20.000000000000000        20.800000000000001        2.5016787914575875     
   20.000000000000000        21.600000000000001        2.5038631544684269     
   20.000000000000000        22.400000000000002        2.4893228148663367     
   20.000000000000000        23.200000000000003        2.4856227118335248     
   20.000000000000000        24.000000000000000        2.4949927379861050     
   20.000000000000000        24.800000000000001        2.5020990954322935     
   20.000000000000000        25.600000000000001        2.4825722314345318     
   20.000000000000000        26.400000000000002        2.4899191140062831     
   20.000000000000000        27.200000000000003        2.5020143807213344     
   20.000000000000000        28.000000000000000        2.4827201204951423     
   20.000000000000000        28.800000000000001        2.4876906971809594     
   20.000000000000000        29.600000000000001        2.4914950902325428     
   20.000000000000000        30.400000000000002        3.2232774389533176     
   20.000000000000000        31.200000000000003        3.4921842106899637     
   20.000000000000000        32.000000000000000        3.4977281495328203     
   20.000000000000000        32.800000000000004        3.4886821115110997     
   20.000000000000000        33.600000000000001        3.4928878890610315     
   20.000000000000000        34.399999999999999        3.4939185453017449     
   20.000000000000000        35.200000000000003        3.4874786566615299     
   20.000000000000000        36.000000000000000        3.5000409613950580     
   20.000000000000000        36.800000000000004        3.4346246495322243     
   20.000000000000000        37.600000000000001        3.1028813105660902     
   20.000000000000000        38.400000000000006        2.5099854770552397     
   20.000000000000000        39.200000000000003        2.4762317574757078     
   20.000000000000000        40.000000000000000        2.5046505382217443     
   20.000000000000000        40.800000000000004        2.4791036948977689     
   20.000000000000000        41.600000000000001        2.5100426559495750     
   20.000000000000000        42.400000000000006        2.4852823527666152     
   20.000000000000000        43.200000000000003        3.1053539006424384     
   20.000000000000000        44.000000000000000        3.4353362887232159     
   20.000000000000000        44.800000000000004        3.4990664665028381     
   20.000000000000000        45.600000000000001        3.4936195705585051     
   20.000000000000000        46.400000000000006        3.4953495669926196     
   20.000000000000000        47.200000000000003        3.4988965281318296     
   20.000000000000000        48.000000000000000        3.4965777217282965     
   20.000000000000000        48.800000000000004        3.4987036801586870     
   20.000000000000000        49.600000000000001        3.4874452613732698     
   20.000000000000000        50.400000000000006        3.3798542084261496     
   20.000000000000000        51.200000000000003        3.0703563716077418     
   20.000000000000000        52.000000000000000        2.5077667429373891     
   20.000000000000000        52.800000000000004        2.5047760026550843     
   20.000000000000000        53.600000000000001        2.4918211615251287     
   20.000000000000000        54.400000000000006        2.4955226283292595     
   20.000000000000000        55.200000000000003        2.4892680296338932     
   20.000000000000000        56.000000000000000        2.5042873159116894     
   20.000000000000000        56.800000000000004        2.4987753525458132     
   20.000000000000000        57.600000000000001        2.4932153205212941     
   20.000000000000000        58.400000000000006        2.4910729538490104     
   20.000000000000000        59.200000000000003        2.4934178385893917     
   20.000000000000000        60.000000000000000        2.4841875527937569     
   20.000000000000000        60.800000000000004        2.5067915016602140     
   20.000000000000000        61.600000000000001        2.4973928479585226     
   20.000000000000000        62.400000000000006        2.4952048879308668     
   20.000000000000000        63.200000000000003        2.4867816238662268     
   20.000000000000000        64.000000000000000        2.4954880752458841     
   20.000000000000000        64.799999999999997        2.4948782141377350     
   20.000000000000000        65.600000000000009        2.4908659125142734     
   20.000000000000000        66.400000000000006        2.4972494648039687     
   20.000000000000000        67.200000000000003        2.4918363476486092     
   20.000000000000000        68.000000000000000        3.2363077089005605     
   20.000000000000000        68.799999999999997        3.4972313068923460     
   20.000000000000000        69.600000000000009        3.4982923798608159     
   20.000000000000000        70.400000000000006        3.4898324360172808     
   20.000000000000000        71.200000000000003        3.4928820151135365     
   20.000000000000000        72.000000000000000        3.4970628748735697     
   20.000000000000000        72.799999999999997        3.4997230145289571     
   20.000000000000000        73.600000000000009        3.4995434117205404     
   20.000000000000000        74.400000000000006        3.4972381145231193     
   20.000000000000000        75.200000000000003        3.4946483484827091     
   20.000000000000000        76.000000000000000        3.4982713021803606     
   20.000000000000000        76.800000000000011        3.4848910766355985     
   20.000000000000000        77.600000000000009        3.4938493612181354     
   20.000000000000000        78.400000000000006        3.4940103208745872     
   20.000000000000000        79.200000000000003        3.4859547968332336     
   20.000000000000000        80.000000000000000        3.5041959057643641     
   20.000000000000000        80.800000000000011        3.4991857640885744     
   20.000000000000000        81.600000000000009        3.4960677751871434     
   20.000000000000000        82.400000000000006        3.4935499357442330     
   20.000000000000000        83.200000000000003        3.4915984852562425     
   20.000000000000000        84.000000000000000        3.4898696535381584     
   20.000000000000000        84.800000000000011        3.4925589883343129     
   20.000000000000000        85.600000000000009        3.4911449823300633     
   20.000000000000000        86.400000000000006        3.4923696443818506     
   20.000000000000000        87.200000000000003        3.4951555309815836     
   20.000000000000000        88.000000000000000        3.4980754649792076     
   20.000000000000000        88.800000000000011        3.4872968375622566     
   20.000000000000000        89.600000000000009        3.4927852077634909     
   20.000000000000000        90.400000000000006        3.4956141413749555     
   20.000000000000000        91.200000000000003        3.4947146378871188     
   20.000000000000000        92.000000000000000        3.4926763706722785     
   20.000000000000000        92.800000000000011        3.4856025360298375     
   20.000000000000000        93.600000000000009        3.4978195274802171     
   20.000000000000000        94.400000000000006        3.4865259595416558     
   20.000000000000000        95.200000000000003        3.4921546300895905     
   20.000000000000000        96.000000000000000        3.4936638758778575     
   20.000000000000000        96.800000000000011        3.4050379443896670     
   20.000000000000000        97.600000000000009        3.0798756922174473     
   20.000000000000000        98.400000000000006        2.4806210228388790     
   20.000000000000000        99.200000000000003        2.5043280508471644     
   20.000000000000000        100.00000000000000        2.4862926675432941     
   20.000000000000000        100.80000000000001        2.4952339743685936     
   20.000000000000000        101.60000000000001        2.4905569122402542     
   20.000000000000000        102.40000000000001        2.5110411315402321     

   20.800000000000001       0.80000000000000004        2.4883982577008341     
   20.800000000000001        1.6000000000000001        3.0490198391690226     
   20.800000000000001        2.4000000000000004        3.3584500247282332     
   20.800000000000001        3.2000000000000002        3.4927954701342463     
   20.800000000000001        4.0000000000000000        3.4922793294609353     
   20.800000000000001        4.8000000000000007        3.4876421577451504     
   20.800000000000001        5.6000000000000005        3.4912167849174374     
   20.800000000000001        6.4000000000000004        3.4957276585496051     
   20.800000000000001        7.2000000000000002        3.4967306262196383     
   20.800000000000001        8.0000000000000000        3.4982085911495173     
   20.800000000000001        8.8000000000000007        3.4572980198900476     
   20.800000000000001        9.6000000000000014        3.1231172693061393     
   20.800000000000001        10.400000000000000        2.5065211196701247     
   20.800000000000001        11.200000000000001        2.4811824391578412     
   20.800000000000001        12.000000000000000        2.4902876358271770     
   20.800000000000001        12.800000000000001        2.4959813802238031     
   20.800000000000001        13.600000000000001        2.5026650127362511     
   20.800000000000001        14.400000000000000        2.4945015526916228     
   20.800000000000001        15.200000000000001        2.4946631559225549     
   20.800000000000001        16.000000000000000        2.4797094907626436     
   20.800000000000001        16.800000000000001        2.4834689091643685     
   20.800000000000001        17.600000000000001        2.4906159432636947     
   20.800000000000001        18.400000000000002        2.5012451364138300     
   20.800000000000001        19.200000000000003        2.4787923320435290     
   20.800000000000001        20.000000000000000        2.4974730421512290     
   20.800000000000001        20.800000000000001        2.4971063048182263     
   20.800000000000001        21.600000000000001        2.4832979300028550     
   20.800000000000001        22.400000000000002        2.5020228718767523     
   20.800000000000001        23.200000000000003        2.4984726266070045     
   20.800000000000001        24.000000000000000        2.4932872507807686     
   20.800000000000001        24.800000000000001        2.4986089532087905     
   20.800000000000001        25.600000000000001        2.4921861430802319     
   20.800000000000001        26.400000000000002        2.5011553816406282     
   20.800000000000001        27.200000000000003        2.4951631689907718     
   20.800000000000001        28.000000000000000        2.4893656841801790     
   20.800000000000001        28.800000000000001        2.4992637752341604     
   20.800000000000001        29.600000000000001        3.0694455353057948     
   20.800000000000001        30.400000000000002        3.3752952451309621     
   20.800000000000001        31.200000000000003        3.4952455091341394     
   20.800000000000001        32.000000000000000        3.4999749051907485     
   20.800000000000001        32.800000000000004        3.4866946050136760     
   20.800000000000001        33.600000000000001        3.4923849814839563     
   20.800000000000001        34.399999999999999        3.4941806494884706     
   20.800000000000001        35.200000000000003        3.4911492465406431     
   20.800000000000001        36.000000000000000        3.4973759162082585     
   20.800000000000001        36.800000000000004        3.4398052029793380     
   20.800000000000001        37.600000000000001        3.1060922170892771     
   20.800000000000001        38.400000000000006        2.5003875499716224     
   20.800000000000001        39.200000000000003        2.4882253611408527     
   20.800000000000001        40.000000000000000        2.4955524900873041     
   20.800000000000001        40.800000000000004        2.4987010689241571     
   20.800000000000001        41.600000000000001        2.4973024277157045     
   20.800000000000001        42.400000000000006        2.5070569259294051     
   20.800000000000001        43.200000000000003        3.1091954012909548     
   20.800000000000001        44.000000000000000        3.4399372887952255     
   20.800000000000001        44.800000000000004        3.4975084382172272     
   20.800000000000001        45.600000000000001        3.4829420937235613     
   20.800000000000001        46.400000000000006        3.4877838855196992     
   20.800000000000001        47.200000000000003        3.4893681321936318     
   20.800000000000001        48.000000000000000        3.4891858912293987     
   20.800000000000001        48.800000000000004        3.4902233317999944     
   20.800000000000001        49.600000000000001        3.4781740709587665     
   20.800000000000001        50.400000000000006        3.2329856744920362     
   20.800000000000001        51.200000000000003        2.4943000781459430     
   20.800000000000001        52.000000000000000        2.5011229705048370     
   20.800000000000001        52.800000000000004        2.4771976533836346     
   20.800000000000001        53.600000000000001        2.4884092977697971     
   20.800000000000001        54.400000000000006        2.4837062593352930     
   20.800000000000001        55.200000000000003        2.5021092357898502     
   20.800000000000001        56.000000000000000        2.4756637569232600     
   20.800000000000001        56.800000000000004        2.4926711336225953     
   20.800000000000001        57.600000000000001        2.4863174013599552     
   20.800000000000001        58.400000000000006        2.5011462768088726     
   20.800000000000001        59.200000000000003        2.4970512694431655     
   20.800000000000001        60.000000000000000        2.4900176894420212     
   20.800000000000001        60.800000000000004        2.4793557387002672     
   20.800000000000001        61.600000000000001        2.5013356543309193     
   20.800000000000001        62.400000000000006        2.4938486816031711     
   20.800000000000001        63.200000000000003        2.4899378498494911     
   20.800000000000001        64.000000000000000        2.4870877533223257     
   20.800000000000001        64.799999999999997        2.4803870907423589     
   20.800000000000001        65.600000000000009        2.4825495961073192     
   20.800000000000001        66.400000000000006        2.5073279760774274     
   20.800000000000001        67.200000000000003        2.4900801724487818     
   20.800000000000001        68.000000000000000        3.1603149221541882     
   20.800000000000001        68.799999999999997        3.4812545938568036     
   20.800000000000001        69.600000000000009        3.5004511841132899     
   20.800000000000001        70.400000000000006        3.4908827535667584     
   20.800000000000001        71.200000000000003        3.4906350185713912     
   20.800000000000001        72.000000000000000        3.4953212718211271     
   20.800000000000001        72.799999999999997        3.4967579885858355     
   20.800000000000001        73.600000000000009        3.4966437045503467     
   20.800000000000001        74.400000000000006        3.4958232689294908     
   20.800000000000001        75.200000000000003        3.4943094077834425     
   20.800000000000001        76.000000000000000        3.4987948359594134     
   20.800000000000001        76.800000000000011        3.4836306738216436     
   20.800000000000001        77.600000000000009        3.4946004447157009     
   20.800000000000001        78.400000000000006        3.4956099608940248     
   20.800000000000001        79.200000000000003        3.4926326698482590     
   20.800000000000001        80.000000000000000        3.4876404545015762     
   20.800000000000001        80.800000000000011        3.4825477835369147     
   20.800000000000001        81.600000000000009        3.5044247460789260     
   20.800000000000001        82.400000000000006        3.4994949082825784     
   20.800000000000001        83.200000000000003        3.4960941473980851     
   20.800000000000001        84.000000000000000        3.4942054076900355     
   20.800000000000001        84.800000000000011        3.4930794786178794     
   20.800000000000001        85.600000000000009        3.4952739846397520     
   20.800000000000001        86.400000000000006        3.5004862814358884     
   20.800000000000001        87.200000000000003        3.5029975211717206     
   20.800000000000001        88.000000000000000        3.4834852080106584     
   20.800000000000001        88.800000000000011        3.4933167809127368     
   20.800000000000001        89.600000000000009        3.4931037566219016     
   20.800000000000001        90.400000000000006        3.4957080873781869     
   20.800000000000001        91.200000000000003        3.4969434352858144     
   20.800000000000001        92.000000000000000        3.4954972774796227     
   20.800000000000001        92.800000000000011        3.4942927981999827     
   20.800000000000001        93.600000000000009        3.4836411763532729     
   20.800000000000001        94.400000000000006        3.4943408141811219     
   20.800000000000001        95.200000000000003        3.4948684855113785     
   20.800000000000001        96.000000000000000        3.4910149726102842     
   20.800000000000001        96.800000000000011        3.3870267976492707     
   20.800000000000001        97.600000000000009        3.0577706098594333     
   20.800000000000001        98.400000000000006        2.5050166569002044     
   20.800000000000001        99.200000000000003        2.4922343120183896     
   20.800000000000001        100.00000000000000        2.4904840923408500     
   20.800000000000001        100.80000000000001        2.5028418170792457     
   20.800000000000001        101.60000000000001        2.4823358568875338     
   20.800000000000001        102.40000000000001        2.4907115020293968     

   21.600000000000001       0.80000000000000004        2.4929745007688275     
   21.600000000000001        1.6000000000000001        2.4863336136464320     
   21.600000000000001        2.4000000000000004        3.2113385138710102     
   21.600000000000001        3.2000000000000002        3.4906353763817601     
   21.600000000000001        4.0000000000000000        3.4932076177010942     
   21.600000000000001        4.8000000000000007        3.4910842058452820     
   21.600000000000001        5.6000000000000005        3.4960103551070172     
   21.600000000000001        6.4000000000000004        3.4959366762977822     
   21.600000000000001        7.2000000000000002        3.4954370991992603     
   21.600000000000001        8.0000000000000000        3.4948445912709727     
   21.600000000000001        8.8000000000000007        3.4869613181126566     
   21.600000000000001        9.6000000000000014        3.1574235203650995     
   21.600000000000001        10.400000000000000        2.4982623350480009     
   21.600000000000001        11.200000000000001        2.4848272260305340     
   21.600000000000001        12.000000000000000        2.4933279708867793     
   21.600000000000001        12.800000000000001        2.5024962239467934     
   21.600000000000001        13.600000000000001        2.4776452948851126     
   21.600000000000001        14.400000000000000        2.4877825866335574     
   21.600000000000001        15.200000000000001        2.4891673350377821     
   21.600000000000001        16.000000000000000        2.5026346655262439     
   21.600000000000001        16.800000000000001        2.5012927115049508     
   21.600000000000001        17.600000000000001        2.4931736397109376     
   21.600000000000001        18.400000000000002        2.4933780021029373     
   21.600000000000001        19.200000000000003        2.5003265176386780     
   21.600000000000001        20.000000000000000        2.5002419840923049     
   21.600000000000001        20.800000000000001        2.4782646879066594     
   21.600000000000001        21.600000000000001        2.4977220135952285     
   21.600000000000001        22.400000000000002        2.4810162129403439     
   21.600000000000001        23.200000000000003        2.4828673218783948     
   21.600000000000001        24.000000000000000        2.4858672108652486     
   21.600000000000001        24.800000000000001        2.4897664634180079     
   21.600000000000001        25.600000000000001        2.4783692569242541     
   21.600000000000001        26.400000000000002        2.4886189558963818     
   21.600000000000001        27.200000000000003        2.4820318274517130     
   21.600000000000001        28.000000000000000        2.5057777435836601     
   21.600000000000001        28.800000000000001        3.0460924415427582     
   21.600000000000001        29.600000000000001        3.3334436842292585     
   21.600000000000001        30.400000000000002        3.4792693244074600     
   21.600000000000001        31.200000000000003        3.4940540816579362     
   21.600000000000001        32.000000000000000        3.4952841917310771     
   21.600000000000001        32.800000000000004        3.4948100862373850     
   21.600000000000001        33.600000000000001        3.4934762168401363     
   21.600000000000001        34.399999999999999        3.4930972675491279     
   21.600000000000001        35.200000000000003        3.4949264327283713     
   21.600000000000001        36.000000000000000        3.4840103111502625     
   21.600000000000001        36.800000000000004        3.4512697527845195     
   21.600000000000001        37.600000000000001        3.1156017849499515     
   21.600000000000001        38.400000000000006        2.5114896895241445     
   21.600000000000001        39.200000000000003        2.4783655737272321     
   21.600000000000001        40.000000000000000        2.4937381548715321     
   21.600000000000001        40.800000000000004        2.4871995801491060     
   21.600000000000001        41.600000000000001        2.4820265901426963     
   21.600000000000001        42.400000000000006        2.4931882877780369     
   21.600000000000001        43.200000000000003        3.1158724859121163     
   21.600000000000001        44.000000000000000        3.4462018019459943     
   21.600000000000001        44.800000000000004        3.4988509128904952     
   21.600000000000001        45.600000000000001        3.4905583034654701     
   21.600000000000001        46.400000000000006        3.4931294857585522     
   21.600000000000001        47.200000000000003        3.4889229098680024     
   21.600000000000001        48.000000000000000        3.4953818274423494     
   21.600000000000001        48.800000000000004        3.4915952924340012     
   21.600000000000001        49.600000000000001        3.4797930468855744     
   21.600000000000001        50.400000000000006        3.1575045705071951     
   21.600000000000001        51.200000000000003        2.4936182190698064     
   21.600000000000001        52.000000000000000        2.4892470343194888     
   21.600000000000001        52.800000000000004        2.5019474015857832     
   21.600000000000001        53.600000000000001        2.5063639768006114     
   21.600000000000001        54.400000000000006        2.4820228848450991     
   21.600000000000001        55.200000000000003        2.4878283761234452     
   21.600000000000001        56.000000000000000        2.4914291207316137     
   21.600000000000001        56.800000000000004        2.5054756266527880     
   21.600000000000001        57.600000000000001        2.4794422222059231     
   21.600000000000001        58.400000000000006        2.5024819531828277     
   21.600000000000001        59.200000000000003        2.4834430465662307     
   21.600000000000001        60.000000000000000        2.4938689533628655     
   21.600000000000001        60.800000000000004        2.5019283300439783     
   21.600000000000001        61.600000000000001        2.4878264109037209     
   21.600000000000001        62.400000000000006        2.5007858334620106     
   21.600000000000001        63.200000000000003        2.4917778258557619     
   21.600000000000001        64.000000000000000        2.5021857885755656     
   21.600000000000001        64.799999999999997        2.4984512659662532     
   21.600000000000001        65.600000000000009        2.5039616781487468     
   21.600000000000001        66.400000000000006        2.4832084776657246     
   21.600000000000001        67.200000000000003        2.5021485571488342     
   21.600000000000001        68.000000000000000        3.1473653545051197     
   21.600000000000001        68.799999999999997        3.4782723635318473     
   21.600000000000001        69.600000000000009        3.4796662105579923     
   21.600000000000001        70.400000000000006        3.4938606356094248     
   21.600000000000001        71.200000000000003        3.4923038629993424     
   21.600000000000001        72.000000000000000        3.4856350024498144     
   21.600000000000001        72.799999999999997        3.4890879796605945     
   21.600000000000001        73.600000000000009        3.4840596471636318     
   21.600000000000001        74.400000000000006        3.4967970733903018     
   21.600000000000001        75.200000000000003        3.4955922236358914     
   21.600000000000001        76.000000000000000        3.4988011434417206     
   21.600000000000001        76.800000000000011        3.4861743887998191     
   21.600000000000001        77.600000000000009        3.4940830152559803     
   21.600000000000001        78.400000000000006        3.4953062381138102     
   21.600000000000001        79.200000000000003        3.4937864718650822     
   21.600000000000001        80.000000000000000        3.4925237959130211     
   21.600000000000001        80.800000000000011        3.4906533182150903     
   21.600000000000001        81.600000000000009        3.4867663319309536     
   21.600000000000001        82.400000000000006        3.4812891912201129     
   21.600000000000001        83.200000000000003        3.5013060853974101     
   21.600000000000001        84.000000000000000        3.4956856143237931     
   21.600000000000001        84.800000000000011        3.4933277939765945     
   21.600000000000001        85.600000000000009        3.4985622315551770     
   21.600000000000001        86.400000000000006        3.4813371647613138     
   21.600000000000001        87.200000000000003        3.4883624040122112     
   21.600000000000001        88.000000000000000        3.4897055471902476     
   21.600000000000001        88.800000000000011        3.4891349303643371     
   21.600000000000001        89.600000000000009        3.4941418174016801     
   21.600000000000001        90.400000000000006        3.4954606708634430     
   21.600000000000001        91.200000000000003        3.4962892179015048     
   21.600000000000001        92.000000000000000        3.4955079836499072     
   21.600000000000001        92.800000000000011        3.4836890815251409     
   21.600000000000001        93.600000000000009        3.4925136985568566     
   21.600000000000001        94.400000000000006        3.4935849615435615     
   21.600000000000001        95.200000000000003        3.4917156952177675     
   21.600000000000001        96.000000000000000        3.4897750424402201     
   21.600000000000001        96.800000000000011        3.3807670958688041     
   21.600000000000001        97.600000000000009        3.0522910950795668     
   21.600000000000001        98.400000000000006        2.4828472394308174     
   21.600000000000001        99.200000000000003        2.5053418131223957     
   21.600000000000001        100.00000000000000        2.4865662043526484     
   21.600000000000001        100.80000000000001        2.4914250429075948     
   21.600000000000001        101.60000000000001        2.4927117549563182     
   21.600000000000001        102.40000000000001        2.4904402688870104     

   22.400000000000002       0.80000000000000004        2.4981276638227805     
   22.400000000000002        1.6000000000000001        2.4995936079246950     
   22.400000000000002        2.4000000000000004        3.1305360321042657     
   22.400000000000002        3.2000000000000002        3.4634720777359593     
   22.400000000000002        4.0000000000000000        3.4862680511978050     
   22.400000000000002        4.8000000000000007        3.4920479824853810     
   22.400000000000002        5.6000000000000005        3.4965486694452199     
   22.400000000000002        6.4000000000000004        3.4953186400225476     
   22.400000000000002        7.2000000000000002        3.4940030209350215     
   22.400000000000002        8.0000000000000000        3.4960141592543268     
   22.400000000000002        8.8000000000000007        3.4919112177852982     
   22.400000000000002        9.6000000000000014        3.1769837024435823     
   22.400000000000002        10.400000000000000        2.4956440461079072     
   22.400000000000002        11.200000000000001        2.5106076542345948     
   22.400000000000002        12.000000000000000        2.4855792972841706     
   22.400000000000002        12.800000000000001        2.4955220929518283     
   22.400000000000002        13.600000000000001        2.5004569684539799     
   22.400000000000002        14.400000000000000        2.4937709643215018     
   22.400000000000002        15.200000000000001        2.4804043473643360     
   22.400000000000002        16.000000000000000        2.4867119958601540     
   22.400000000000002        16.800000000000001        2.5029696298517203     
   22.400000000000002        17.600000000000001        2.4838990997890420     
   22.400000000000002        18.400000000000002        2.4790894151073877     
   22.400000000000002        19.200000000000003        2.4874412272772628     
   22.400000000000002        20.000000000000000        2.4931693172425202     
   22.400000000000002        20.800000000000001        2.4856497077346886     
   22.400000000000002        21.600000000000001        2.4935237740861091     
   22.400000000000002        22.400000000000002        2.5032547186129563     
   22.400000000000002        23.200000000000003        2.4917538644843700     
   22.400000000000002        24.000000000000000        2.4970948386888403     
   22.400000000000002        24.800000000000001        2.4972818780311647     
   22.400000000000002        25.600000000000001        2.5038590818312154     
   22.400000000000002        26.400000000000002        2.4941992879618180     
   22.400000000000002        27.200000000000003        2.4975564155680905     
   22.400000000000002        28.000000000000000        3.0460327216780962     
   22.400000000000002        28.800000000000001        3.3270484013190114     
   22.400000000000002        29.600000000000001        3.4903759619780539     
   22.400000000000002        30.400000000000002        3.4920790267859134     
   22.400000000000002        31.200000000000003        3.4982964908571978     
   22.400000000000002        32.000000000000000        3.4992798070479334     
   22.400000000000002        32.800000000000004        3.4970939529524432     
   22.400000000000002        33.600000000000001        3.4963931412863927     
   22.400000000000002        34.399999999999999        3.4957491141460530     
   22.400000000000002        35.200000000000003        3.4953999482967579     
   22.400000000000002        36.000000000000000        3.4844055550781010     
   22.400000000000002        36.800000000000004        3.4687023304529143     
   22.400000000000002        37.600000000000001        3.1392025813988864     
   22.400000000000002        38.400000000000006        2.4852683702823115     
   22.400000000000002        39.200000000000003        2.4997276702639151     
   22.400000000000002        40.000000000000000        2.5075441014355482     
   22.400000000000002        40.800000000000004        2.4800343429720613     
   22.400000000000002        41.600000000000001        2.5011335414119178     
   22.400000000000002        42.400000000000006        2.4876532027284708     
   22.400000000000002        43.200000000000003        3.1247874271111740     
   22.400000000000002        44.000000000000000        3.4572490551585848     
   22.400000000000002        44.800000000000004        3.4856378141437014     
   22.400000000000002        45.600000000000001        3.4932221251047473     
   22.400000000000002        46.400000000000006        3.4962075785806368     
   22.400000000000002        47.200000000000003        3.4973000741270197     
   22.400000000000002        48.000000000000000        3.4971895096033423     
   22.400000000000002        48.800000000000004        3.4905311989648173     
   22.400000000000002        49.600000000000001        3.4681854241961765     
   22.400000000000002        50.400000000000006        3.1429486976127299     
   22.400000000000002        51.200000000000003        2.4829284380193055     
   22.400000000000002        52.000000000000000        2.4941292519563270     
   22.400000000000002        52.800000000000004        2.4957273772644113     
   22.400000000000002        53.600000000000001        2.4952298432828686     
   22.400000000000002        54.400000000000006        2.5036467737766581     
   22.400000000000002        55.200000000000003        2.4913041434287102     
   22.400000000000002        56.000000000000000        2.5022490412189535     
   22.400000000000002        56.800000000000004        2.4794947729543688     
   22.400000000000002        57.600000000000001        2.4925969877504683     
   22.400000000000002        58.400000000000006        2.4972474952703285     
   22.400000000000002        59.200000000000003        2.4899188500903020     
   22.400000000000002        60.000000000000000        2.4904356843156625     
   22.400000000000002        60.800000000000004        2.4963330655287894     
   22.400000000000002        61.600000000000001        2.5034290891874158     
   22.400000000000002        62.400000000000006        2.4771088213043599     
   22.400000000000002        63.200000000000003        2.5057335354407346     
   22.400000000000002        64.000000000000000        2.4786376729608945     
   22.400000000000002        64.799999999999997        2.4881375549488043     
   22.400000000000002        65.600000000000009        2.4958384068387995     
   22.400000000000002        66.400000000000006        2.4975787347838412     
   22.400000000000002        67.200000000000003        2.4907827738531738     
   22.400000000000002        68.000000000000000        3.1482384248717099     
   22.400000000000002        68.799999999999997        3.4778855557954844     
   22.400000000000002        69.600000000000009        3.4865808855651350     
   22.400000000000002        70.400000000000006        3.4993991044999020     
   22.400000000000002        71.200000000000003        3.4952540592126313     
   22.400000000000002        72.000000000000000        3.4902239692804975     
   22.400000000000002        72.799999999999997        3.4945739509882645     
   22.400000000000002        73.600000000000009        3.4898514776465821     
   22.400000000000002        74.400000000000006        3.4927045100404248     
   22.400000000000002        75.200000000000003        3.4922459465659030     
   22.400000000000002        76.000000000000000        3.4947322245139829     
   22.400000000000002        76.800000000000011        3.4878840707115826     
   22.400000000000002        77.600000000000009        3.4955213816159065     
   22.400000000000002        78.400000000000006        3.4957715234608986     
   22.400000000000002        79.200000000000003        3.4962924125228758     
   22.400000000000002        80.000000000000000        3.4963213953283545     
   22.400000000000002        80.800000000000011        3.4953851153312256     
   22.400000000000002        81.600000000000009        3.4922770605317259     
   22.400000000000002        82.400000000000006        3.4896122864768349     
   22.400000000000002        83.200000000000003        3.4834995340006580     
   22.400000000000002        84.000000000000000        3.4985561668475338     
   22.400000000000002        84.800000000000011        3.4962896044548994     
   22.400000000000002        85.600000000000009        3.5012074023454374     
   22.400000000000002        86.400000000000006        3.4849453592151711     
   22.400000000000002        87.200000000000003        3.4919509622246196     
   22.400000000000002        88.000000000000000        3.4919872415808455     
   22.400000000000002        88.800000000000011        3.4937514549840940     
   22.400000000000002        89.600000000000009        3.4914625767348482     
   22.400000000000002        90.400000000000006        3.4946649050725362     
   22.400000000000002        91.200000000000003        3.4926443389324984     
   22.400000000000002        92.000000000000000        3.4828388395101437     
   22.400000000000002        92.800000000000011        3.4930029676675889     
   22.400000000000002        93.600000000000009        3.4927960960277811     
   22.400000000000002        94.400000000000006        3.4889144043654778     
   22.400000000000002        95.200000000000003        3.4965145360177114     
   22.400000000000002        96.000000000000000        3.4939871487342331     
   22.400000000000002        96.800000000000011        3.3777505273602997     
   22.400000000000002        97.600000000000009        3.0501887291947947     
   22.400000000000002        98.400000000000006        2.4919902459571293     
   22.400000000000002        99.200000000000003        2.4794288788156322     
   22.400000000000002        100.00000000000000        2.5010856318676851     
   22.400000000000002        100.80000000000001        2.5002451807411443     
   22.400000000000002        101.60000000000001        2.4917380141018013     
   22.400000000000002        102.40000000000001        2.4933273086404282     

   23.200000000000003       0.80000000000000004        2.4952652176174932     
   23.200000000000003        1.6000000000000001        2.4989504773079769     
   23.200000000000003        2.4000000000000004        3.1099752311406905     
   23.200000000000003        3.2000000000000002        3.4515695422136181     
   23.200000000000003        4.0000000000000000        3.4863435890389387     
   23.200000000000003        4.8000000000000007        3.4978417049662935     
   23.200000000000003        5.6000000000000005        3.4944508722227030     
   23.200000000000003        6.4000000000000004        3.4935745571347399     
   23.200000000000003        7.2000000000000002        3.4919750269489431     
   23.200000000000003        8.0000000000000000        3.4954374041774865     
   23.200000000000003        8.8000000000000007        3.4979531671392570     
   23.200000000000003        9.6000000000000014        3.2566098666972567     
   23.200000000000003        10.400000000000000        2.4909887522633616     
   23.200000000000003        11.200000000000001        2.5001862092548186     
   23.200000000000003        12.000000000000000        2.4812822937524039     
   23.200000000000003        12.800000000000001        2.4910964779166163     
   23.200000000000003        13.600000000000001        2.4797170940099380     
   23.200000000000003        14.400000000000000        2.4993805504053053     
   23.200000000000003        15.200000000000001        2.4903829491150558     
   23.200000000000003        16.000000000000000        2.4946321121394268     
   23.200000000000003        16.800000000000001        2.4958858414364222     
   23.200000000000003        17.600000000000001        2.5011612417589477     
   23.200000000000003        18.400000000000002        2.5008855409131279     
   23.200000000000003        19.200000000000003        2.4814386064956762     
   23.200000000000003        20.000000000000000        2.4955563121118804     
   23.200000000000003        20.800000000000001        2.4987252766773702     
   23.200000000000003        21.600000000000001        2.4905864024811528     
   23.200000000000003        22.400000000000002        2.5041141227169694     
   23.200000000000003        23.200000000000003        2.4824157155089290     
   23.200000000000003        24.000000000000000        2.4896916291773148     
   23.200000000000003        24.800000000000001        2.4935428207317196     
   23.200000000000003        25.600000000000001        2.4892243297665178     
   23.200000000000003        26.400000000000002        2.4928313316280448     
   23.200000000000003        27.200000000000003        3.0490777586629845     
   23.200000000000003        28.000000000000000        3.3293954296997552     
   23.200000000000003        28.800000000000001        3.4883582409417691     
   23.200000000000003        29.600000000000001        3.4976950384996912     
   23.200000000000003        30.400000000000002        3.4903248367622624     
   23.200000000000003        31.200000000000003        3.4991062997568054     
   23.200000000000003        32.000000000000000        3.4813106486158767     
   23.200000000000003        32.800000000000004        3.5064019535683744     
   23.200000000000003        33.600000000000001        3.4810998278466356     
   23.200000000000003        34.399999999999999        3.5039328607701452     
   23.200000000000003        35.200000000000003        3.4968506307890732     
   23.200000000000003        36.000000000000000        3.4894877894682219     
   23.200000000000003        36.800000000000004        3.4925388133681952     
   23.200000000000003        37.600000000000001        3.2248965016356341     
   23.200000000000003        38.400000000000006        2.5068120253510373     
   23.200000000000003        39.200000000000003        2.4882050664660937     
   23.200000000000003        40.000000000000000        2.4814081279691598     
   23.200000000000003        40.800000000000004        2.5077918522993730     
   23.200000000000003        41.600000000000001        2.4861988367638834     
   23.200000000000003        42.400000000000006        2.5047592511073256     
   23.200000000000003        43.200000000000003        3.1483189411092063     
   23.200000000000003        44.000000000000000        3.4747831761116599     
   23.200000000000003        44.800000000000004        3.4910532163875141     
   23.200000000000003        45.600000000000001        3.4944749975450247     
   23.200000000000003        46.400000000000006        3.4959326269750228     
   23.200000000000003        47.200000000000003        3.4972406795209636     
   23.200000000000003        48.000000000000000        3.4976908210835362     
   23.200000000000003        48.800000000000004        3.4918107222069001     
   23.200000000000003        49.600000000000001        3.4654848109995107     
   23.200000000000003        50.400000000000006        3.1384041350883241     
   23.200000000000003        51.200000000000003        2.5025870568970920     
   23.200000000000003        52.000000000000000        2.4863479351582329     
   23.200000000000003        52.800000000000004        2.4832339164502915     
   23.200000000000003        53.600000000000001        2.4864445269104309     
   23.200000000000003        54.400000000000006        2.4953176259569529     
   23.200000000000003        55.200000000000003        2.4796565508047350     
   23.200000000000003        56.000000000000000        2.4898467069965449     
   23.200000000000003        56.800000000000004        2.4995206957590588     
   23.200000000000003        57.600000000000001        2.4863208459915382     
   23.200000000000003        58.400000000000006        2.4947129132631201     
   23.200000000000003        59.200000000000003        2.4946744596903554     
   23.200000000000003        60.000000000000000        2.5039593764775683     
   23.200000000000003        60.800000000000004        2.4827294504227626     
   23.200000000000003        61.600000000000001        2.4902091177895680     
   23.200000000000003        62.400000000000006        2.4880145333638048     
   23.200000000000003        63.200000000000003        2.4972506567256287     
   23.200000000000003        64.000000000000000        2.5025442551961130     
   23.200000000000003        64.799999999999997        2.4992850627399683     
   23.200000000000003        65.600000000000009        2.4899450253056576     
   23.200000000000003        66.400000000000006        2.4903673891275275     
   23.200000000000003        67.200000000000003        2.4904661176131540     
   23.200000000000003        68.000000000000000        3.1536249960322067     
   23.200000000000003        68.799999999999997        3.4785309045564912     
   23.200000000000003        69.600000000000009        3.4931725406035716     
   23.200000000000003        70.400000000000006        3.4983268460607575     
   23.200000000000003        71.200000000000003        3.4952299057773395     
   23.200000000000003        72.000000000000000        3.4920752749792618     
   23.200000000000003        72.799999999999997        3.4956221885852767     
   23.200000000000003        73.600000000000009        3.4940961921837346     
   23.200000000000003        74.400000000000006        3.4856927493033432     
   23.200000000000003        75.200000000000003        3.4875738719411244     
   23.200000000000003        76.000000000000000        3.4906988707638149     
   23.200000000000003        76.800000000000011        3.4798009943430106     
   23.200000000000003        77.600000000000009        3.4875059308744145     
   23.200000000000003        78.400000000000006        3.4964228161128452     
   23.200000000000003        79.200000000000003        3.4971349450183937     
   23.200000000000003        80.000000000000000        3.4980004880656557     
   23.200000000000003        80.800000000000011        3.4974533415917692     
   23.200000000000003        81.600000000000009        3.4956621836819664     
   23.200000000000003        82.400000000000006        3.4937647579014688     
   23.200000000000003        83.200000000000003        3.4930014831977894     
   23.200000000000003        84.000000000000000        3.4889522339794019     
   23.200000000000003        84.800000000000011        3.4879834831831071     
   23.200000000000003        85.600000000000009        3.4901753441896273     
   23.200000000000003        86.400000000000006        3.4926025385236654     
   23.200000000000003        87.200000000000003        3.4944831187927723     
   23.200000000000003        88.000000000000000        3.4946609448532047     
   23.200000000000003        88.800000000000011        3.4939432168852602     
   23.200000000000003        89.600000000000009        3.4942347251945129     
   23.200000000000003        90.400000000000006        3.4933986247204305     
   23.200000000000003        91.200000000000003        3.4990854492472678     
   23.200000000000003        92.000000000000000        3.4842519268845016     
   23.200000000000003        92.800000000000011        3.4868948110220410     
   23.200000000000003        93.600000000000009        3.4890620868585129     
   23.200000000000003        94.400000000000006        3.4954897689959767     
   23.200000000000003        95.200000000000003        3.4966849963839062     
   23.200000000000003        96.000000000000000        3.4919532693502520     
   23.200000000000003        96.800000000000011        3.3765361668188674     
   23.200000000000003        97.600000000000009        3.0481246116421903     
   23.200000000000003        98.400000000000006        2.4986871492180183     
   23.200000000000003        99.200000000000003        2.5024677212607287     
   23.200000000000003        100.00000000000000        2.4868576553644144     
   23.200000000000003        100.80000000000001        2.4873857971647086     
   23.200000000000003        101.60000000000001        2.4840265939231729     
   23.200000000000003        102.40000000000001        2.5023166630357423     

   24.000000000000000       0.80000000000000004        2.4846550973956503     
   24.000000000000000        1.6000000000000001        2.4877135403022930     
   24.000000000000000        2.4000000000000004        3.1051775342861356     
   24.000000000000000        3.2000000000000002        3.4423423405007294     
   24.000000000000000        4.0000000000000000        3.4832219651452676     
   24.000000000000000        4.8000000000000007        3.4971460699190944     
   24.000000000000000        5.6000000000000005        3.4928428931177389     
   24.000000000000000        6.4000000000000004        3.4904783036868530     
   24.000000000000000        7.2000000000000002        3.4899307255492413     
   24.000000000000000        8.0000000000000000        3.4954675790149570     
   24.000000000000000        8.8000000000000007        3.4844408167948600     
   24.000000000000000        9.6000000000000014        3.4122399182310983     
   24.000000000000000        10.400000000000000        3.1186407574565504     
   24.000000000000000        11.200000000000001        2.5003963137830110     
   24.000000000000000        12.000000000000000        2.4957546049130959     
   24.000000000000000        12.800000000000001        2.5093897589797360     
   24.000000000000000        13.600000000000001        2.4871127617585493     
   24.000000000000000        14.400000000000000        2.5051572860336706     
   24.000000000000000        15.200000000000001        2.4883948083120830     
   24.000000000000000        16.000000000000000        2.5037120380819977     
   24.000000000000000        16.800000000000001        2.4815750779008749     
   24.000000000000000        17.600000000000001        2.4926104388970436     
   24.000000000000000        18.400000000000002        2.5005811229499226     
   24.000000000000000        19.200000000000003        2.4985901851652650     
   24.000000000000000        20.000000000000000        2.5060852874347073     
   24.000000000000000        20.800000000000001        2.4847752151949689     
   24.000000000000000        21.600000000000001        2.4987142838776220     
   24.000000000000000        22.400000000000002        2.4854500422728401     
   24.000000000000000        23.200000000000003        2.5033299438886960     
   24.000000000000000        24.000000000000000        2.4957449567302104     
   24.000000000000000        24.800000000000001        2.4920644317361682     
   24.000000000000000        25.600000000000001        2.5039807413074096     
   24.000000000000000        26.400000000000002        3.0702269790045631     
   24.000000000000000        27.200000000000003        3.3361894005192028     
   24.000000000000000        28.000000000000000        3.4923979667946790     
   24.000000000000000        28.800000000000001        3.4861978134520459     
   24.000000000000000        29.600000000000001        3.4991681654824252     
   24.000000000000000        30.400000000000002        3.5037135951018548     
   24.000000000000000        31.200000000000003        3.4852810002445924     
   24.000000000000000        32.000000000000000        3.4897212801986397     
   24.000000000000000        32.800000000000004        3.4909165787843879     
   24.000000000000000        33.600000000000001        3.4884588266318564     
   24.000000000000000        34.399999999999999        3.4827206215617208     
   24.000000000000000        35.200000000000003        3.5010527651381631     
   24.000000000000000        36.000000000000000        3.4840103655248749     
   24.000000000000000        36.800000000000004        3.4968264280391872     
   24.000000000000000        37.600000000000001        3.3823997145909446     
   24.000000000000000        38.400000000000006        3.0926067626082814     
   24.000000000000000        39.200000000000003        2.5012451961451232     
   24.000000000000000        40.000000000000000        2.4952793335449583     
   24.000000000000000        40.800000000000004        2.4980230256404448     
   24.000000000000000        41.600000000000001        2.4972719015329976     
   24.000000000000000        42.400000000000006        2.4989277512168915     
   24.000000000000000        43.200000000000003        3.2517564550051130     
   24.000000000000000        44.000000000000000        3.4954665676309364     
   24.000000000000000        44.800000000000004        3.4895166112946465     
   24.000000000000000        45.600000000000001        3.4942543865078575     
   24.000000000000000        46.400000000000006        3.4965555443720637     
   24.000000000000000        47.200000000000003        3.4969364716762001     
   24.000000000000000        48.000000000000000        3.4984233273066789     
   24.000000000000000        48.800000000000004        3.4927424593688676     
   24.000000000000000        49.600000000000001        3.4659069882033675     
   24.000000000000000        50.400000000000006        3.1398307144204280     
   24.000000000000000        51.200000000000003        2.4854591800844403     
   24.000000000000000        52.000000000000000        2.4959312656084762     
   24.000000000000000        52.800000000000004        2.5030280346171474     
   24.000000000000000        53.600000000000001        2.4928876681839731     
   24.000000000000000        54.400000000000006        2.4884112007191619     
   24.000000000000000        55.200000000000003        2.5039940881455416     
   24.000000000000000        56.000000000000000        2.4804523039489963     
   24.000000000000000        56.800000000000004        2.5033334410930439     
   24.000000000000000        57.600000000000001        2.4843657327320856     
   24.000000000000000        58.400000000000006        2.4831384402426595     
   24.000000000000000        59.200000000000003        2.5052251400953818     
   24.000000000000000        60.000000000000000        2.4785730534153334     
   24.000000000000000        60.800000000000004        2.4902090195390287     
   24.000000000000000        61.600000000000001        2.4966198239610473     
   24.000000000000000        62.400000000000006        2.4960628582750783     
   24.000000000000000        63.200000000000003        2.4921302315564526     
   24.000000000000000        64.000000000000000        2.4958906406122288     
   24.000000000000000        64.799999999999997        2.4809931243886987     
   24.000000000000000        65.600000000000009        2.4934148735981152     
   24.000000000000000        66.400000000000006        2.4896231528308510     
   24.000000000000000        67.200000000000003        2.5140142694604073     
   24.000000000000000        68.000000000000000        3.1510014744313541     
   24.000000000000000        68.799999999999997        3.4809505826480134     
   24.000000000000000        69.600000000000009        3.4895236386567965     
   24.000000000000000        70.400000000000006        3.4986380602939051     
   24.000000000000000        71.200000000000003        3.4958836999865150     
   24.000000000000000        72.000000000000000        3.4942656662642713     
   24.000000000000000        72.799999999999997        3.4947792209942707     
   24.000000000000000        73.600000000000009        3.4959205394620043     
   24.000000000000000        74.400000000000006        3.4908094720460445     
   24.000000000000000        75.200000000000003        3.4959812765450535     
   24.000000000000000        76.000000000000000        3.4968145697481967     
   24.000000000000000        76.800000000000011        3.4916149657132474     
   24.000000000000000        77.600000000000009        3.4959138034331452     
   24.000000000000000        78.400000000000006        3.4877642866100569     
   24.000000000000000        79.200000000000003        3.4916601582963041     
   24.000000000000000        80.000000000000000        3.4885166608760638     
   24.000000000000000        80.800000000000011        3.4850919661378819     
   24.000000000000000        81.600000000000009        3.4962171734939793     
   24.000000000000000        82.400000000000006        3.4974720445515928     
   24.000000000000000        83.200000000000003        3.4976370026845385     
   24.000000000000000        84.000000000000000        3.4985062859102718     
   24.000000000000000        84.800000000000011        3.4956817863496252     
   24.000000000000000        85.600000000000009        3.4972274078054917     
   24.000000000000000        86.400000000000006        3.4965126866984897     
   24.000000000000000        87.200000000000003        3.4983682530246760     
   24.000000000000000        88.000000000000000        3.4967287042083472     
   24.000000000000000        88.800000000000011        3.4955871669790186     
   24.000000000000000        89.600000000000009        3.4913588295711211     
   24.000000000000000        90.400000000000006        3.4912631496204685     
   24.000000000000000        91.200000000000003        3.4927555870153677     
   24.000000000000000        92.000000000000000        3.4961656861882644     
   24.000000000000000        92.800000000000011        3.4909177706425925     
   24.000000000000000        93.600000000000009        3.4916771568306384     
   24.000000000000000        94.400000000000006        3.4923887579048927     
   24.000000000000000        95.200000000000003        3.4971550927626054     
   24.000000000000000        96.000000000000000        3.4936153560502530     
   24.000000000000000        96.800000000000011        3.3774289581961350     
   24.000000000000000        97.600000000000009        3.0504198081280873     
   24.000000000000000        98.400000000000006        2.4913747683918714     
   24.000000000000000        99.200000000000003        2.4976228127677191     
   24.000000000000000        100.00000000000000        2.4969752362355866     
   24.000000000000000        100.80000000000001        2.4792221839117747     
   24.000000000000000        101.60000000000001        2.5041835183505166     
   24.000000000000000        102.40000000000001        2.5014325421900487     

   24.800000000000001       0.80000000000000004        2.4870839496898687     
   24.800000000000001        1.6000000000000001        2.4999020701759886     
   24.800000000000001        2.4000000000000004        3.1056723415134138     
   24.800000000000001        3.2000000000000002        3.4410455708426704     
   24.800000000000001        4.0000000000000000        3.5034821761430894     
   24.800000000000001        4.8000000000000007        3.4909789284808697     
   24.800000000000001        5.6000000000000005        3.4871508870220973     
   24.800000000000001        6.4000000000000004        3.5045455055630526     
   24.800000000000001        7.2000000000000002        3.4878519089522917     
   24.800000000000001        8.0000000000000000        3.4971610699041360     
   24.800000000000001        8.8000000000000007        3.4839314885376309     
   24.800000000000001        9.6000000000000014        3.4897760290768036     
   24.800000000000001        10.400000000000000        3.4086442692732533     
   24.800000000000001        11.200000000000001        3.2519345339686012     
   24.800000000000001        12.000000000000000        3.1657247375558057     
   24.800000000000001        12.800000000000001        3.1484193594571686     
   24.800000000000001        13.600000000000001        3.1425825741803624     
   24.800000000000001        14.400000000000000        3.1377604838561388     
   24.800000000000001        15.200000000000001        3.1345494737714241     
   24.800000000000001        16.000000000000000        3.1333144694977002     
   24.800000000000001        16.800000000000001        3.1331852193173235     
   24.800000000000001        17.600000000000001        3.1308897654652710     
   24.800000000000001        18.400000000000002        3.1273068173427463     
   24.800000000000001        19.200000000000003        3.1273931593357687     
   24.800000000000001        20.000000000000000        3.1257361063079947     
   24.800000000000001        20.800000000000001        3.1258758890925882     
   24.800000000000001        21.600000000000001        3.1254504126210017     
   24.800000000000001        22.400000000000002        3.1250221827211759     
   24.800000000000001        23.200000000000003        3.1253360914855812     
   24.800000000000001        24.000000000000000        3.1311970166013841     
   24.800000000000001        24.800000000000001        3.1494666104460096     
   24.800000000000001        25.600000000000001        3.2266055681074093     
   24.800000000000001        26.400000000000002        3.3759652616450166     
   24.800000000000001        27.200000000000003        3.4951570418990894     
   24.800000000000001        28.000000000000000        3.4862382038812645     
   24.800000000000001        28.800000000000001        3.5050886695540817     
   24.800000000000001        29.600000000000001        3.4853647667416170     
   24.800000000000001        30.400000000000002        3.4902664513425519     
   24.800000000000001        31.200000000000003        3.4934714934653450     
   24.800000000000001        32.000000000000000        3.4931904907281610     
   24.800000000000001        32.800000000000004        3.4937592835665838     
   24.800000000000001        33.600000000000001        3.4953899274141125     
   24.800000000000001        34.399999999999999        3.4931768267690972     
   24.800000000000001        35.200000000000003        3.4914333176968042     
   24.800000000000001        36.000000000000000        3.4889601018431082     
   24.800000000000001        36.800000000000004        3.5000359518230906     
   24.800000000000001        37.600000000000001        3.4849825349645474     
   24.800000000000001        38.400000000000006        3.3854337184435801     
   24.800000000000001        39.200000000000003        3.2288636961392543     
   24.800000000000001        40.000000000000000        3.1492170194156799     
   24.800000000000001        40.800000000000004        3.1366989363254727     
   24.800000000000001        41.600000000000001        3.1543166665846831     
   24.800000000000001        42.400000000000006        3.2526271470742945     
   24.800000000000001        43.200000000000003        3.4268311580631337     
   24.800000000000001        44.000000000000000        3.4839949237001742     
   24.800000000000001        44.800000000000004        3.4919734100141118     
   24.800000000000001        45.600000000000001        3.4949575273324496     
   24.800000000000001        46.400000000000006        3.4945014338142428     
   24.800000000000001        47.200000000000003        3.4966269577029507     
   24.800000000000001        48.000000000000000        3.4992544727819523     
   24.800000000000001        48.800000000000004        3.4995470313750401     
   24.800000000000001        49.600000000000001        3.4699519693372718     
   24.800000000000001        50.400000000000006        3.1402250818822055     
   24.800000000000001        51.200000000000003        2.5081144971331208     
   24.800000000000001        52.000000000000000        2.4879497012636627     
   24.800000000000001        52.800000000000004        2.4927091497570055     
   24.800000000000001        53.600000000000001        2.5027424825392450     
   24.800000000000001        54.400000000000006        2.4791472254488385     
   24.800000000000001        55.200000000000003        2.4940062436903885     
   24.800000000000001        56.000000000000000        2.4901248349832921     
   24.800000000000001        56.800000000000004        2.5006536582492123     
   24.800000000000001        57.600000000000001        2.5015975857803889     
   24.800000000000001        58.400000000000006        2.4970395239150092     
   24.800000000000001        59.200000000000003        2.4910725017235245     
   24.800000000000001        60.000000000000000        2.5052119246811642     
   24.800000000000001        60.800000000000004        2.4952604068339554     
   24.800000000000001        61.600000000000001        2.5038783363287038     
   24.800000000000001        62.400000000000006        2.4809452921596207     
   24.800000000000001        63.200000000000003        2.5035433206776143     
   24.800000000000001        64.000000000000000        2.4913955388784959     
   24.800000000000001        64.799999999999997        2.5075668569914176     
   24.800000000000001        65.600000000000009        2.4989947494985523     
   24.800000000000001        66.400000000000006        2.4969639052569539     
   24.800000000000001        67.200000000000003        2.4896226725468189     
   24.800000000000001        68.000000000000000        3.1549915601818297     
   24.800000000000001        68.799999999999997        3.4807168753129107     
   24.800000000000001        69.600000000000009        3.4936036521284177     
   24.800000000000001        70.400000000000006        3.4976771968600828     
   24.800000000000001        71.200000000000003        3.4963973564477953     
   24.800000000000001        72.000000000000000        3.4966139802996161     
   24.800000000000001        72.799999999999997        3.4974907074214898     
   24.800000000000001        73.600000000000009        3.4959701368107750     
   24.800000000000001        74.400000000000006        3.4983304866155844     
   24.800000000000001        75.200000000000003        3.4853294488210884     
   24.800000000000001        76.000000000000000        3.4834814958874976     
   24.800000000000001        76.800000000000011        3.4977371785059659     
   24.800000000000001        77.600000000000009        3.4956767456199254     
   24.800000000000001        78.400000000000006        3.4877749815805901     
   24.800000000000001        79.200000000000003        3.4960293749410010     
   24.800000000000001        80.000000000000000        3.4991244940696431     
   24.800000000000001        80.800000000000011        3.4977714245746290     
   24.800000000000001        81.600000000000009        3.4941536754685747     
   24.800000000000001        82.400000000000006        3.4841132424967269     
   24.800000000000001        83.200000000000003        3.4856943399195939     
   24.800000000000001        84.000000000000000        3.4841232968144342     
   24.800000000000001        84.800000000000011        3.4929279436374610     
   24.800000000000001        85.600000000000009        3.4921815823150792     
   24.800000000000001        86.400000000000006        3.4833742983639797     
   24.800000000000001        87.200000000000003        3.4861617168958450     
   24.800000000000001        88.000000000000000        3.4842873111937878     
   24.800000000000001        88.800000000000011        3.4909115693304864     
   24.800000000000001        89.600000000000009        3.4878587627604345     
   24.800000000000001        90.400000000000006        3.4983648371016463     
   24.800000000000001        91.200000000000003        3.4968985667022747     
   24.800000000000001        92.000000000000000        3.4958668163719557     
   24.800000000000001        92.800000000000011        3.4939157009745712     
   24.800000000000001        93.600000000000009        3.4883162631319435     
   24.800000000000001        94.400000000000006        3.4923965984086185     
   24.800000000000001        95.200000000000003        3.4960708215112661     
   24.800000000000001        96.000000000000000        3.4952827882331419     
   24.800000000000001        96.800000000000011        3.3794319058105486     
   24.800000000000001        97.600000000000009        3.0524688619599307     
   24.800000000000001        98.400000000000006        2.4855053723416667     
   24.800000000000001        99.200000000000003        2.4907607020577216     
   24.800000000000001        100.00000000000000        2.4829146001682374     
   24.800000000000001        100.80000000000001        2.5063471679644995     
   24.800000000000001        101.60000000000001        2.4958404156862248     
   24.800000000000001        102.40000000000001        2.4906650671584689     

   25.600000000000001       0.80000000000000004        2.5068311867175508     
   25.600000000000001        1.6000000000000001        2.4903066250488739     
   25.600000000000001        2.4000000000000004        3.1133696225153948     
   25.600000000000001        3.2000000000000002        3.4442862963226584     
   25.600000000000001        4.0000000000000000        3.4904332290107831     
   25.600000000000001        4.8000000000000007        3.4824532029146451     
   25.600000000000001        5.6000000000000005        3.5057341136340638     
   25.600000000000001        6.4000000000000004        3.4968466874500854     
   25.600000000000001        7.2000000000000002        3.4799631993621998     
   25.600000000000001        8.0000000000000000        3.4906255305632268     
   25.600000000000001        8.8000000000000007        3.4907597312707068     
   25.600000000000001        9.6000000000000014        3.4997295642334754     
   25.600000000000001        10.400000000000000        3.4820500415512710     
   25.600000000000001        11.200000000000001        3.4827351430403546     
   25.600000000000001        12.000000000000000        3.4924115346761000     
   25.600000000000001        12.800000000000001        3.4795201445101198     
   25.600000000000001        13.600000000000001        3.4745632678239606     
   25.600000000000001        14.400000000000000        3.4704544439072147     
   25.600000000000001        15.200000000000001        3.4663633043458075     
   25.600000000000001        16.000000000000000        3.4634107527878020     
   25.600000000000001        16.800000000000001        3.4628882202477875     
   25.600000000000001        17.600000000000001        3.4621429316056003     
   25.600000000000001        18.400000000000002        3.4608503118821714     
   25.600000000000001        19.200000000000003        3.4590500961344435     
   25.600000000000001        20.000000000000000        3.4558988268427662     
   25.600000000000001        20.800000000000001        3.4551621246942812     
   25.600000000000001        21.600000000000001        3.4550282728133168     
   25.600000000000001        22.400000000000002        3.4554413448650045     
   25.600000000000001        23.200000000000003        3.4559665904035484     
   25.600000000000001        24.000000000000000        3.4627147485454226     
   25.600000000000001        24.800000000000001        3.4768029470198636     
   25.600000000000001        25.600000000000001        3.4835843078655744     
   25.600000000000001        26.400000000000002        3.4984301084293499     
   25.600000000000001        27.200000000000003        3.4892682701386506     
   25.600000000000001        28.000000000000000        3.5040858892837923     
   25.600000000000001        28.800000000000001        3.4876152225259163     
   25.600000000000001        29.600000000000001        3.4946806350511639     
   25.600000000000001        30.400000000000002        3.4960955058940111     
   25.600000000000001        31.200000000000003        3.4960777334592557     
   25.600000000000001        32.000000000000000        3.4963571790452583     
   25.600000000000001        32.800000000000004        3.4962292790541771     
   25.600000000000001        33.600000000000001        3.4947503248016787     
   25.600000000000001        34.399999999999999        3.4940466620780111     
   25.600000000000001        35.200000000000003        3.4955774270081466     
   25.600000000000001        36.000000000000000        3.4981381855121425     
   25.600000000000001        36.800000000000004        3.4995274772330887     
   25.600000000000001        37.600000000000001        3.4869073485139253     
   25.600000000000001        38.400000000000006        3.5027214863570686     
   25.600000000000001        39.200000000000003        3.4943727248520902     
   25.600000000000001        40.000000000000000        3.4754042455117364     
   25.600000000000001        40.800000000000004        3.4684946157069714     
   25.600000000000001        41.600000000000001        3.4819370935899965     
   25.600000000000001        42.400000000000006        3.4866134687199395     
   25.600000000000001        43.200000000000003        3.4955658975710615     
   25.600000000000001        44.000000000000000        3.4919907946971178     
   25.600000000000001        44.800000000000004        3.4937719026622402     
   25.600000000000001        45.600000000000001        3.4972861814736982     
   25.600000000000001        46.400000000000006        3.4938144629926327     
   25.600000000000001        47.200000000000003        3.4966417316130567     
   25.600000000000001        48.000000000000000        3.5022946282473661     
   25.600000000000001        48.800000000000004        3.4798919172550824     
   25.600000000000001        49.600000000000001        3.4760778698831363     
   25.600000000000001        50.400000000000006        3.1440910902523518     
   25.600000000000001        51.200000000000003        2.4983489343486891     
   25.600000000000001        52.000000000000000        2.4814008884845662     
   25.600000000000001        52.800000000000004        2.4975380312494853     
   25.600000000000001        53.600000000000001        2.4850998194255269     
   25.600000000000001        54.400000000000006        2.5051813935757554     
   25.600000000000001        55.200000000000003        2.4933094481299989     
   25.600000000000001        56.000000000000000        2.5040909247309040     
   25.600000000000001        56.800000000000004        2.4794901273265126     
   25.600000000000001        57.600000000000001        2.4987675583068261     
   25.600000000000001        58.400000000000006        2.4905661976768307     
   25.600000000000001        59.200000000000003        2.4856879566175536     
   25.600000000000001        60.000000000000000        2.4789790229215933     
   25.600000000000001        60.800000000000004        2.4894169759499127     
   25.600000000000001        61.600000000000001        2.4808388564358870     
   25.600000000000001        62.400000000000006        2.4922372019179666     
   25.600000000000001        63.200000000000003        2.4931405514397134     
   25.600000000000001        64.000000000000000        2.4942990483609115     
   25.600000000000001        64.799999999999997        2.4836403369809199     
   25.600000000000001        65.600000000000009        2.5026901323784161     
   25.600000000000001        66.400000000000006        2.4861134040270838     
   25.600000000000001        67.200000000000003        2.5021667811769044     
   25.600000000000001        68.000000000000000        3.1572962369649717     
   25.600000000000001        68.799999999999997        3.4844839482463232     
   25.600000000000001        69.600000000000009        3.4958018765766594     
   25.600000000000001        70.400000000000006        3.4964851744246137     
   25.600000000000001        71.200000000000003        3.4984172768304251     
   25.600000000000001        72.000000000000000        3.4891438750421777     
   25.600000000000001        72.799999999999997        3.4952294426074006     
   25.600000000000001        73.600000000000009        3.4939065477906146     
   25.600000000000001        74.400000000000006        3.4969355018759463     
   25.600000000000001        75.200000000000003        3.4972563804149561     
   25.600000000000001        76.000000000000000        3.4933545337645420     
   25.600000000000001        76.800000000000011        3.4992802704666541     
   25.600000000000001        77.600000000000009        3.4880405216445882     
   25.600000000000001        78.400000000000006        3.4583070181913107     
   25.600000000000001        79.200000000000003        3.4151126098174278     
   25.600000000000001        80.000000000000000        3.3897227308131814     
   25.600000000000001        80.800000000000011        3.3762646805824508     
   25.600000000000001        81.600000000000009        3.3709638495378114     
   25.600000000000001        82.400000000000006        3.3670510566195246     
   25.600000000000001        83.200000000000003        3.3644298458321908     
   25.600000000000001        84.000000000000000        3.3616163214497052     
   25.600000000000001        84.800000000000011        3.3558796318689015     
   25.600000000000001        85.600000000000009        3.3562824422071840     
   25.600000000000001        86.400000000000006        3.3600149477020476     
   25.600000000000001        87.200000000000003        3.3670629996362091     
   25.600000000000001        88.000000000000000        3.3886189817506889     
   25.600000000000001        88.800000000000011        3.4316745965401356     
   25.600000000000001        89.600000000000009        3.4845301812713525     
   25.600000000000001        90.400000000000006        3.4890450873736181     
   25.600000000000001        91.200000000000003        3.4969599177920960     
   25.600000000000001        92.000000000000000        3.4961954626452592     
   25.600000000000001        92.800000000000011        3.4923901549592484     
   25.600000000000001        93.600000000000009        3.4929287799984188     
   25.600000000000001        94.400000000000006        3.4916387959181923     
   25.600000000000001        95.200000000000003        3.4934106120327915     
   25.600000000000001        96.000000000000000        3.4990523643532252     
   25.600000000000001        96.800000000000011        3.3828693358038260     
   25.600000000000001        97.600000000000009        3.0553852565389303     
   25.600000000000001        98.400000000000006        2.5050274559368160     
   25.600000000000001        99.200000000000003        2.4818121140274449     
   25.600000000000001        100.00000000000000        2.5027706259452356     
   25.600000000000001        100.80000000000001        2.4785170431508874     
   25.600000000000001        101.60000000000001        2.4881323341860520     
   25.600000000000001        102.40000000000001        2.4810595570897500     

   26.400000000000002       0.80000000000000004        2.4975369612247027     
   26.400000000000002        1.6000000000000001        2.4897221855504306     
   26.400000000000002        2.4000000000000004        3.1353499801885465     
   26.400000000000002        3.2000000000000002        3.4609247570704875     
   26.400000000000002        4.0000000000000000        3.4905590592930467     
   26.400000000000002        4.8000000000000007        3.5014830110520010     
   26.400000000000002        5.6000000000000005        3.4984942893237401     
   26.400000000000002        6.4000000000000004        3.4903614713515156     
   26.400000000000002        7.2000000000000002        3.4956953815401777     
   26.400000000000002        8.0000000000000000        3.5040374920561304     
   26.400000000000002        8.8000000000000007        3.4805804478673097     
   26.400000000000002        9.6000000000000014        3.5020551137592726     
   26.400000000000002        10.400000000000000        3.4968602064181207     
   26.400000000000002        11.200000000000001        3.4978612164570029     
   26.400000000000002        12.000000000000000        3.4972614169464249     
   26.400000000000002        12.800000000000001        3.4944308620798017     
   26.400000000000002        13.600000000000001        3.4866758014211605     
   26.400000000000002        14.400000000000000        3.4796560929325917     
   26.400000000000002        15.200000000000001        3.4978344151616563     
   26.400000000000002        16.000000000000000        3.4918252777614294     
   26.400000000000002        16.800000000000001        3.4909164682207074     
   26.400000000000002        17.600000000000001        3.4904298474462552     
   26.400000000000002        18.400000000000002        3.4892272371561468     
   26.400000000000002        19.200000000000003        3.4830552060565036     
   26.400000000000002        20.000000000000000        3.4994390218381590     
   26.400000000000002        20.800000000000001        3.4970356639956655     
   26.400000000000002        21.600000000000001        3.4967446902959360     
   26.400000000000002        22.400000000000002        3.4964201286445324     
   26.400000000000002        23.200000000000003        3.4976369185610485     
   26.400000000000002        24.000000000000000        3.5013837638853373     
   26.400000000000002        24.800000000000001        3.4813246368941204     
   26.400000000000002        25.600000000000001        3.5036249507565569     
   26.400000000000002        26.400000000000002        3.4964088896420518     
   26.400000000000002        27.200000000000003        3.5003418122857588     
   26.400000000000002        28.000000000000000        3.4853448113420358     
   26.400000000000002        28.800000000000001        3.4950253676483332     
   26.400000000000002        29.600000000000001        3.4970726305105875     
   26.400000000000002        30.400000000000002        3.4977260838355546     
   26.400000000000002        31.200000000000003        3.4982205481464392     
   26.400000000000002        32.000000000000000        3.4975146584047607     
   26.400000000000002        32.800000000000004        3.4974838767847372     
   26.400000000000002        33.600000000000001        3.4963389121037483     
   26.400000000000002        34.399999999999999        3.4966403963004384     
   26.400000000000002        35.200000000000003        3.5017030982044135     
   26.400000000000002        36.000000000000000        3.4843092455837144     
   26.400000000000002        36.800000000000004        3.4875034070176496     
   26.400000000000002        37.600000000000001        3.4885422530092676     
   26.400000000000002        38.400000000000006        3.4834030195135033     
   26.400000000000002        39.200000000000003        3.5025286493698080     
   26.400000000000002        40.000000000000000        3.4937622033389850     
   26.400000000000002        40.800000000000004        3.4970048747010023     
   26.400000000000002        41.600000000000001        3.4853407568592134     
   26.400000000000002        42.400000000000006        3.4904606242898035     
   26.400000000000002        43.200000000000003        3.4895137600510915     
   26.400000000000002        44.000000000000000        3.4915931733599650     
   26.400000000000002        44.800000000000004        3.4957334215416074     
   26.400000000000002        45.600000000000001        3.4940360180014336     
   26.400000000000002        46.400000000000006        3.4948441062378444     
   26.400000000000002        47.200000000000003        3.4976069881420515     
   26.400000000000002        48.000000000000000        3.5010141197432842     
   26.400000000000002        48.800000000000004        3.5026426723888906     
   26.400000000000002        49.600000000000001        3.4798809834954203     
   26.400000000000002        50.400000000000006        3.1476436274911559     
   26.400000000000002        51.200000000000003        2.4889335628400251     
   26.400000000000002        52.000000000000000        2.5052339110618442     
   26.400000000000002        52.800000000000004        2.4873860089098812     
   26.400000000000002        53.600000000000001        2.4769028555949641     
   26.400000000000002        54.400000000000006        2.5021191930432964     
   26.400000000000002        55.200000000000003        2.4836732501375951     
   26.400000000000002        56.000000000000000        2.4858881471958485     
   26.400000000000002        56.800000000000004        2.4935565674724480     
   26.400000000000002        57.600000000000001        2.4959159437943623     
   26.400000000000002        58.400000000000006        2.4835880282863347     
   26.400000000000002        59.200000000000003        2.5014730190965317     
   26.400000000000002        60.000000000000000        2.4988911579823201     
   26.400000000000002        60.800000000000004        2.4913636389804754     
   26.400000000000002        61.600000000000001        2.5039800784390271     
   26.400000000000002        62.400000000000006        2.4983249747079785     
   26.400000000000002        63.200000000000003        2.4900462345891725     
   26.400000000000002        64.000000000000000        2.4953815832312571     
   26.400000000000002        64.799999999999997        2.4822196612606127     
   26.400000000000002        65.600000000000009        2.5001837928214030     
   26.400000000000002        66.400000000000006        2.4944045462506570     
   26.400000000000002        67.200000000000003        2.4865536171604954     
   26.400000000000002        68.000000000000000        3.1618242052229233     
   26.400000000000002        68.799999999999997        3.4876488967539716     
   26.400000000000002        69.600000000000009        3.4916001811099142     
   26.400000000000002        70.400000000000006        3.4984686256217463     
   26.400000000000002        71.200000000000003        3.4968607874542323     
   26.400000000000002        72.000000000000000        3.4829112023792055     
   26.400000000000002        72.799999999999997        3.4873720851976553     
   26.400000000000002        73.600000000000009        3.4892813165430874     
   26.400000000000002        74.400000000000006        3.4921264135726853     
   26.400000000000002        75.200000000000003        3.4885311254796862     
   26.400000000000002        76.000000000000000        3.4909493689424655     
   26.400000000000002        76.800000000000011        3.4855223961676880     
   26.400000000000002        77.600000000000009        3.3474606589298372     
   26.400000000000002        78.400000000000006        3.1852340934546950     
   26.400000000000002        79.200000000000003        3.0938239591384407     
   26.400000000000002        80.000000000000000        3.0619380489905912     
   26.400000000000002        80.800000000000011        3.0499232793104403     
   26.400000000000002        81.600000000000009        3.0424129566336919     
   26.400000000000002        82.400000000000006        3.0384063828478847     
   26.400000000000002        83.200000000000003        3.0362647738846698     
   26.400000000000002        84.000000000000000        3.0313534396892692     
   26.400000000000002        84.800000000000011        3.0281407896203754     
   26.400000000000002        85.600000000000009        3.0287870159549817     
   26.400000000000002        86.400000000000006        3.0291661178777032     
   26.400000000000002        87.200000000000003        3.0357972924702477     
   26.400000000000002        88.000000000000000        3.0628159093903964     
   26.400000000000002        88.800000000000011        3.1537812403940664     
   26.400000000000002        89.600000000000009        3.3185830791092066     
   26.400000000000002        90.400000000000006        3.4608398410099497     
   26.400000000000002        91.200000000000003        3.4922199088974972     
   26.400000000000002        92.000000000000000        3.4996657149344848     
   26.400000000000002        92.800000000000011        3.4962454065225472     
   26.400000000000002        93.600000000000009        3.4918434929920239     
   26.400000000000002        94.400000000000006        3.4933288874127628     
   26.400000000000002        95.200000000000003        3.4943220762426948     
   26.400000000000002        96.000000000000000        3.4986933352168110     
   26.400000000000002        96.800000000000011        3.3884850446884274     
   26.400000000000002        97.600000000000009        3.0611961914107320     
   26.400000000000002        98.400000000000006        2.4981119286993181     
   26.400000000000002        99.200000000000003        2.5010839886799325     
   26.400000000000002        100.00000000000000        2.5006162193594501     
   26.400000000000002        100.80000000000001        2.5063077605351025     
   26.400000000000002        101.60000000000001        2.5049558091753648     
   26.400000000000002        102.40000000000001        2.5038373863780099     

   27.200000000000003       0.80000000000000004        2.5022972632676641     
   27.200000000000003        1.6000000000000001        2.4909878815886293     
   27.200000000000003        2.4000000000000004        3.2155143499232133     
   27.200000000000003        3.2000000000000002        3.4890522545870537     
   27.200000000000003        4.0000000000000000        3.4937141909091456     
   27.200000000000003        4.8000000000000007        3.4967013193148322     
   27.200000000000003        5.6000000000000005        3.4958680579737171     
   27.200000000000003        6.4000000000000004        3.4866141785358700     
   27.200000000000003        7.2000000000000002        3.4901524729946454     
   27.200000000000003        8.0000000000000000        3.4932034394094087     
   27.200000000000003        8.8000000000000007        3.4986491209869017     
   27.200000000000003        9.6000000000000014        3.4987608647989075     
   27.200000000000003        10.400000000000000        3.4943712697121678     
   27.200000000000003        11.200000000000001        3.4918582069488528     
   27.200000000000003        12.000000000000000        3.4976733920077692     
   27.200000000000003        12.800000000000001        3.4964534726911483     
   27.200000000000003        13.600000000000001        3.4948121730053896     
   27.200000000000003        14.400000000000000        3.4879222338264331     
   27.200000000000003        15.200000000000001        3.5014833835973711     
   27.200000000000003        16.000000000000000        3.4946580705808752     
   27.200000000000003        16.800000000000001        3.4958091133407789     
   27.200000000000003        17.600000000000001        3.4968989642269417     
   27.200000000000003        18.400000000000002        3.4964069976157797     
   27.200000000000003        19.200000000000003        3.4939273631948544     
   27.200000000000003        20.000000000000000        3.4942044560687058     
   27.200000000000003        20.800000000000001        3.4929055762130541     
   27.200000000000003        21.600000000000001        3.4913964429797919     
   27.200000000000003        22.400000000000002        3.4931299685762953     
   27.200000000000003        23.200000000000003        3.4924675110888517     
   27.200000000000003        24.000000000000000        3.4927598138989464     
   27.200000000000003        24.800000000000001        3.4924611630849638     
   27.200000000000003        25.600000000000001        3.4844636868170382     
   27.200000000000003        26.400000000000002        3.4996978513060584     
   27.200000000000003        27.200000000000003        3.5022411082945624     
   27.200000000000003        28.000000000000000        3.4853723791744469     
   27.200000000000003        28.800000000000001        3.4925378229472344     
   27.200000000000003        29.600000000000001        3.4962447734754263     
   27.200000000000003        30.400000000000002        3.4978764131442839     
   27.200000000000003        31.200000000000003        3.4984380035922249     
   27.200000000000003        32.000000000000000        3.4982926782087986     
   27.200000000000003        32.800000000000004        3.4980153422006928     
   27.200000000000003        33.600000000000001        3.4968810414099187     
   27.200000000000003        34.399999999999999        3.4971131932882593     
   27.200000000000003        35.200000000000003        3.5032033398696352     
   27.200000000000003        36.000000000000000        3.4919013339528537     
   27.200000000000003        36.800000000000004        3.4973433035254029     
   27.200000000000003        37.600000000000001        3.4970174611301128     
   27.200000000000003        38.400000000000006        3.4946942487057582     
   27.200000000000003        39.200000000000003        3.4910415944488604     
   27.200000000000003        40.000000000000000        3.4897848069525339     
   27.200000000000003        40.800000000000004        3.4902396667581228     
   27.200000000000003        41.600000000000001        3.4936749334127617     
   27.200000000000003        42.400000000000006        3.4948427980691452     
   27.200000000000003        43.200000000000003        3.4940620799602491     
   27.200000000000003        44.000000000000000        3.4927455917561487     
   27.200000000000003        44.800000000000004        3.4942089138849557     
   27.200000000000003        45.600000000000001        3.4926680688245466     
   27.200000000000003        46.400000000000006        3.5005379537460657     
   27.200000000000003        47.200000000000003        3.4836568383575477     
   27.200000000000003        48.000000000000000        3.4893721221565954     
   27.200000000000003        48.800000000000004        3.4845341650802242     
   27.200000000000003        49.600000000000001        3.4843306741516336     
   27.200000000000003        50.400000000000006        3.1504515822007977     
   27.200000000000003        51.200000000000003        2.5110160050282500     
   27.200000000000003        52.000000000000000        2.4973402517549550     
   27.200000000000003        52.800000000000004        2.4947127518699572     
   27.200000000000003        53.600000000000001        2.5051179674797628     
   27.200000000000003        54.400000000000006        2.4939695331539395     
   27.200000000000003        55.200000000000003        2.4939541943171091     
   27.200000000000003        56.000000000000000        2.4930198732147386     
   27.200000000000003        56.800000000000004        2.5033469122039231     
   27.200000000000003        57.600000000000001        2.4787414904340945     
   27.200000000000003        58.400000000000006        2.5027488740448516     
   27.200000000000003        59.200000000000003        2.4923355684479964     
   27.200000000000003        60.000000000000000        2.4915146664176162     
   27.200000000000003        60.800000000000004        2.4829500926326116     
   27.200000000000003        61.600000000000001        2.5019782380622062     
   27.200000000000003        62.400000000000006        2.4959598372901284     
   27.200000000000003        63.200000000000003        2.4957088240871386     
   27.200000000000003        64.000000000000000        2.4989853912241533     
   27.200000000000003        64.799999999999997        2.5017675790773337     
   27.200000000000003        65.600000000000009        2.5032474441177794     
   27.200000000000003        66.400000000000006        2.4945737957047531     
   27.200000000000003        67.200000000000003        2.5041857097306730     
   27.200000000000003        68.000000000000000        3.1640776351402362     
   27.200000000000003        68.799999999999997        3.4918128702865503     
   27.200000000000003        69.600000000000009        3.4986913522965830     
   27.200000000000003        70.400000000000006        3.4899441748081852     
   27.200000000000003        71.200000000000003        3.4898931637571677     
   27.200000000000003        72.000000000000000        3.4941135463710129     
   27.200000000000003        72.799999999999997        3.4962551885191604     
   27.200000000000003        73.600000000000009        3.4988554483322853     
   27.200000000000003        74.400000000000006        3.4810545090868343     
   27.200000000000003        75.200000000000003        3.4864319196071474     
   27.200000000000003        76.000000000000000        3.4901873524984151     
   27.200000000000003        76.800000000000011        3.3184397915435131     
   27.200000000000003        77.600000000000009        3.0453469665240376     
   27.200000000000003        78.400000000000006        2.4905156920761371     
   27.200000000000003        79.200000000000003        2.4854525006329893     
   27.200000000000003        80.000000000000000        2.4996972626310412     
   27.200000000000003        80.800000000000011        2.4918365818855923     
   27.200000000000003        81.600000000000009        2.4975729909899975     
   27.200000000000003        82.400000000000006        2.4910190038475206     
   27.200000000000003        83.200000000000003        2.4911309002267021     
   27.200000000000003        84.000000000000000        2.4938971381839301     
   27.200000000000003        84.800000000000011        2.5065943317444828     
   27.200000000000003        85.600000000000009        2.4837451629768852     
   27.200000000000003        86.400000000000006        2.4976063353772715     
   27.200000000000003        87.200000000000003        2.4986520415617512     
   27.200000000000003        88.000000000000000        2.4880850466404052     
   27.200000000000003        88.800000000000011        2.4883169740991740     
   27.200000000000003        89.600000000000009        3.0347740457462367     
   27.200000000000003        90.400000000000006        3.3248419235851183     
   27.200000000000003        91.200000000000003        3.4909756023515626     
   27.200000000000003        92.000000000000000        3.4998308050492972     
   27.200000000000003        92.800000000000011        3.4964318169808806     
   27.200000000000003        93.600000000000009        3.4938751730112894     
   27.200000000000003        94.400000000000006        3.4896629700919490     
   27.200000000000003        95.200000000000003        3.4906802429877599     
   27.200000000000003        96.000000000000000        3.4995305972021371     
   27.200000000000003        96.800000000000011        3.3980309754362290     
   27.200000000000003        97.600000000000009        3.0744127449232845     
   27.200000000000003        98.400000000000006        2.4853695215028710     
   27.200000000000003        99.200000000000003        2.5011015967501278     
   27.200000000000003        100.00000000000000        2.4808668944457857     
   27.200000000000003        100.80000000000001        2.4910501524707978     
   27.200000000000003        101.60000000000001        2.4761077534469118     
   27.200000000000003        102.40000000000001        2.4806914304426191     

   28.000000000000000       0.80000000000000004        2.5007991557066576     
   28.000000000000000        1.6000000000000001        3.0536671934475459     
   28.000000000000000        2.4000000000000004        3.3647249040509934     
   28.000000000000000        3.2000000000000002        3.4879782226987324     
   28.000000000000000        4.0000000000000000        3.4964081165250374     
   28.000000000000000        4.8000000000000007        3.5001293267808533     
   28.000000000000000        5.6000000000000005        3.4996254869015382     
   28.000000000000000        6.4000000000000004        3.4830372149044950     
   28.000000000000000        7.2000000000000002        3.4936535491670138     
   28.000000000000000        8.0000000000000000        3.4939617880732508     
   28.000000000000000        8.8000000000000007        3.4819799262933673     
   28.000000000000000        9.6000000000000014        3.4873362605138269     
   28.000000000000000        10.400000000000000        3.4905352392224280     
   28.000000000000000        11.200000000000001        3.4912508519856882     
   28.000000000000000        12.000000000000000        3.4952062436709790     
   28.000000000000000        12.800000000000001        3.4962438182410409     
   28.000000000000000        13.600000000000001        3.4937608224413315     
   28.000000000000000        14.400000000000000        3.4870491024314769     
   28.000000000000000        15.200000000000001        3.4994426754277659     
   28.000000000000000        16.000000000000000        3.4943296477840828     
   28.000000000000000        16.800000000000001        3.4947496285424244     
   28.000000000000000        17.600000000000001        3.4954839710195675     
   28.000000000000000        18.400000000000002        3.4957780916509633     
   28.000000000000000        19.200000000000003        3.4944294252634793     
   28.000000000000000        20.000000000000000        3.4954452966863823     
   28.000000000000000        20.800000000000001        3.4950799403555322     
   28.000000000000000        21.600000000000001        3.4953237014851739     
   28.000000000000000        22.400000000000002        3.4930818020276737     
   28.000000000000000        23.200000000000003        3.4893532593946746     
   28.000000000000000        24.000000000000000        3.4869383153557760     
   28.000000000000000        24.800000000000001        3.4819007904541026     
   28.000000000000000        25.600000000000001        3.4982324721877847     
   28.000000000000000        26.400000000000002        3.4948153203173153     
   28.000000000000000        27.200000000000003        3.4935129163381791     
   28.000000000000000        28.000000000000000        3.4976474561672299     
   28.000000000000000        28.800000000000001        3.5024303948256965     
   28.000000000000000        29.600000000000001        3.4821265651711863     
   28.000000000000000        30.400000000000002        3.4864460729895579     
   28.000000000000000        31.200000000000003        3.4872540726495531     
   28.000000000000000        32.000000000000000        3.4881173908886418     
   28.000000000000000        32.800000000000004        3.4870688653042099     
   28.000000000000000        33.600000000000001        3.4824349298366646     
   28.000000000000000        34.399999999999999        3.4900489979628229     
   28.000000000000000        35.200000000000003        3.5002371440891795     
   28.000000000000000        36.000000000000000        3.4878330490238580     
   28.000000000000000        36.800000000000004        3.4961214837444419     
   28.000000000000000        37.600000000000001        3.4960044511429604     
   28.000000000000000        38.400000000000006        3.4961373924974550     
   28.000000000000000        39.200000000000003        3.4956178677894179     
   28.000000000000000        40.000000000000000        3.4967617056936176     
   28.000000000000000        40.800000000000004        3.4961681742404878     
   28.000000000000000        41.600000000000001        3.4960554280932694     
   28.000000000000000        42.400000000000006        3.4980529957685849     
   28.000000000000000        43.200000000000003        3.4975457447698646     
   28.000000000000000        44.000000000000000        3.4943723892533147     
   28.000000000000000        44.800000000000004        3.4931261196404884     
   28.000000000000000        45.600000000000001        3.4986262087260021     
   28.000000000000000        46.400000000000006        3.4815364999139291     
   28.000000000000000        47.200000000000003        3.4924128298890671     
   28.000000000000000        48.000000000000000        3.4955114302837353     
   28.000000000000000        48.800000000000004        3.4857357081276761     
   28.000000000000000        49.600000000000001        3.4879032222592117     
   28.000000000000000        50.400000000000006        3.1572905341972515     
   28.000000000000000        51.200000000000003        2.4848441480643593     
   28.000000000000000        52.000000000000000        2.4960459746357171     
   28.000000000000000        52.800000000000004        2.4926490342044283     
   28.000000000000000        53.600000000000001        2.4822921278482553     
   28.000000000000000        54.400000000000006        2.5007766556409368     
   28.000000000000000        55.200000000000003        2.4905569870191888     
   28.000000000000000        56.000000000000000        2.4832203778752473     
   28.000000000000000        56.800000000000004        2.4941577335640428     
   28.000000000000000        57.600000000000001        2.4867717611460449     
   28.000000000000000        58.400000000000006        2.5039357607353736     
   28.000000000000000        59.200000000000003        2.4798915351426567     
   28.000000000000000        60.000000000000000        2.5061033588997716     
   28.000000000000000        60.800000000000004        2.4973703943700061     
   28.000000000000000        61.600000000000001        2.4868071071469360     
   28.000000000000000        62.400000000000006        2.4985234137023435     
   28.000000000000000        63.200000000000003        2.4961643138967591     
   28.000000000000000        64.000000000000000        2.4808294737951431     
   28.000000000000000        64.799999999999997        2.4828193186828473     
   28.000000000000000        65.600000000000009        2.4882095090280107     
   28.000000000000000        66.400000000000006        2.4958664596550975     
   28.000000000000000        67.200000000000003        2.4834092648495045     
   28.000000000000000        68.000000000000000        3.1611016754507357     
   28.000000000000000        68.799999999999997        3.4902051641355909     
   28.000000000000000        69.600000000000009        3.4866069283139667     
   28.000000000000000        70.400000000000006        3.4983635984604402     
   28.000000000000000        71.200000000000003        3.4965847021662673     
   28.000000000000000        72.000000000000000        3.4975137821985256     
   28.000000000000000        72.799999999999997        3.4981634423035395     
   28.000000000000000        73.600000000000009        3.4987161652335392     
   28.000000000000000        74.400000000000006        3.4921684113235338     
   28.000000000000000        75.200000000000003        3.4901238549225009     
   28.000000000000000        76.000000000000000        3.3251575546448624     
   28.000000000000000        76.800000000000011        3.0346060940176827     
   28.000000000000000        77.600000000000009        2.5048831233610942     
   28.000000000000000        78.400000000000006        2.4984335424051021     
   28.000000000000000        79.200000000000003        2.5009940062449347     
   28.000000000000000        80.000000000000000        2.4905253780443601     
   28.000000000000000        80.800000000000011        2.5037855280951811     
   28.000000000000000        81.600000000000009        2.4992772513299264     
   28.000000000000000        82.400000000000006        2.4806492229604080     
   28.000000000000000        83.200000000000003        2.4940681822300848     
   28.000000000000000        84.000000000000000        2.4876399953658579     
   28.000000000000000        84.800000000000011        2.4765463213724090     
   28.000000000000000        85.600000000000009        2.5088973220781141     
   28.000000000000000        86.400000000000006        2.4836021979885401     
   28.000000000000000        87.200000000000003        2.4826024020698729     
   28.000000000000000        88.000000000000000        2.4973041697612723     
   28.000000000000000        88.800000000000011        2.4945750953151236     
   28.000000000000000        89.600000000000009        2.4967150689252748     
   28.000000000000000        90.400000000000006        3.1686692822012827     
   28.000000000000000        91.200000000000003        3.4485535693695053     
   28.000000000000000        92.000000000000000        3.4958475016912778     
   28.000000000000000        92.800000000000011        3.4991690280306487     
   28.000000000000000        93.600000000000009        3.4930189264946652     
   28.000000000000000        94.400000000000006        3.4939924859414599     
   28.000000000000000        95.200000000000003        3.4938040062975868     
   28.000000000000000        96.000000000000000        3.4992624214372454     
   28.000000000000000        96.800000000000011        3.4196674592869285     
   28.000000000000000        97.600000000000009        3.1007815180768890     
   28.000000000000000        98.400000000000006        2.4882701195166579     
   28.000000000000000        99.200000000000003        2.4910653044212259     
   28.000000000000000        100.00000000000000        2.4989115251721050     
   28.000000000000000        100.80000000000001        2.4910958052944423     
   28.000000000000000        101.60000000000001        2.4968892926973409     
   28.000000000000000        102.40000000000001        2.4975827703699474     

   28.800000000000001       0.80000000000000004        3.0321840404962210     
   28.800000000000001        1.6000000000000001        3.3204737102033781     
   28.800000000000001        2.4000000000000004        3.4901483730747298     
   28.800000000000001        3.2000000000000002        3.4929878764782285     
   28.800000000000001        4.0000000000000000        3.4988050985873995     
   28.800000000000001        4.8000000000000007        3.4801844495723548     
   28.800000000000001        5.6000000000000005        3.4883707361694500     
   28.800000000000001        6.4000000000000004        3.4911517832196162     
   28.800000000000001        7.2000000000000002        3.4939035453138825     
   28.800000000000001        8.0000000000000000        3.4927298193649396     
   28.800000000000001        8.8000000000000007        3.5044460372667885     
   28.800000000000001        9.6000000000000014        3.4841510158301654     
   28.800000000000001        10.400000000000000        3.4915472598518655     
   28.800000000000001        11.200000000000001        3.4932433384425483     
   28.800000000000001        12.000000000000000        3.4945072899531509     
   28.800000000000001        12.800000000000001        3.4950710422129365     
   28.800000000000001        13.600000000000001        3.4937559330174732     
   28.800000000000001        14.400000000000000        3.4866498688723380     
   28.800000000000001        15.200000000000001        3.4993575886651671     
   28.800000000000001        16.000000000000000        3.4933431021016847     
   28.800000000000001        16.800000000000001        3.4939648220041262     
   28.800000000000001        17.600000000000001        3.4944306246681474     
   28.800000000000001        18.400000000000002        3.4939286798470581     
   28.800000000000001        19.200000000000003        3.4939842367043719     
   28.800000000000001        20.000000000000000        3.4933704630141174     
   28.800000000000001        20.800000000000001        3.4917434606511168     
   28.800000000000001        21.600000000000001        3.4813629533505130     
   28.800000000000001        22.400000000000002        3.4935963594442949     
   28.800000000000001        23.200000000000003        3.4976986416946243     
   28.800000000000001        24.000000000000000        3.4794548055849663     
   28.800000000000001        24.800000000000001        3.4657697196127386     
   28.800000000000001        25.600000000000001        3.4572077517746096     
   28.800000000000001        26.400000000000002        3.4541644961200055     
   28.800000000000001        27.200000000000003        3.4537313573033015     
   28.800000000000001        28.000000000000000        3.4532872024058920     
   28.800000000000001        28.800000000000001        3.4550116311526047     
   28.800000000000001        29.600000000000001        3.4568893391725402     
   28.800000000000001        30.400000000000002        3.4601504275608086     
   28.800000000000001        31.200000000000003        3.4602192763568844     
   28.800000000000001        32.000000000000000        3.4610202796617511     
   28.800000000000001        32.800000000000004        3.4628166923788357     
   28.800000000000001        33.600000000000001        3.4683924152825019     
   28.800000000000001        34.399999999999999        3.4809798995460604     
   28.800000000000001        35.200000000000003        3.4967501527508156     
   28.800000000000001        36.000000000000000        3.4889961382977961     
   28.800000000000001        36.800000000000004        3.4853022352983141     
   28.800000000000001        37.600000000000001        3.4954967694187458     
   28.800000000000001        38.400000000000006        3.4961322508363160     
   28.800000000000001        39.200000000000003        3.4956493724857571     
   28.800000000000001        40.000000000000000        3.4958536506682494     
   28.800000000000001        40.800000000000004        3.4942035955565607     
   28.800000000000001        41.600000000000001        3.4944867941975195     
   28.800000000000001        42.400000000000006        3.4921793429105263     
   28.800000000000001        43.200000000000003        3.4815731328125183     
   28.800000000000001        44.000000000000000        3.4967868139140608     
   28.800000000000001        44.800000000000004        3.4908068120983784     
   28.800000000000001        45.600000000000001        3.5042706549338343     
   28.800000000000001        46.400000000000006        3.4870043348851008     
   28.800000000000001        47.200000000000003        3.4959519867510562     
   28.800000000000001        48.000000000000000        3.4957214673433725     
   28.800000000000001        48.800000000000004        3.4973901627754800     
   28.800000000000001        49.600000000000001        3.4907215047434628     
   28.800000000000001        50.400000000000006        3.1642587115500853     
   28.800000000000001        51.200000000000003        2.4836292706174179     
   28.800000000000001        52.000000000000000        2.4942473539063017     
   28.800000000000001        52.800000000000004        2.4801238973496269     
   28.800000000000001        53.600000000000001        2.5142834585172547     
   28.800000000000001        54.400000000000006        2.4800430352975495     
   28.800000000000001        55.200000000000003        2.5014711681500339     
   28.800000000000001        56.000000000000000        2.5000886750955740     
   28.800000000000001        56.800000000000004        2.4935217566588630     
   28.800000000000001        57.600000000000001        2.4917347114425059     
   28.800000000000001        58.400000000000006        2.4921134033335925     
   28.800000000000001        59.200000000000003        2.4908294232564820     
   28.800000000000001        60.000000000000000        2.4857901111354779     
   28.800000000000001        60.800000000000004        2.4795249727187354     
   28.800000000000001        61.600000000000001        2.4858262087332075     
   28.800000000000001        62.400000000000006        2.4996186660998747     
   28.800000000000001        63.200000000000003        2.5011058972143196     
   28.800000000000001        64.000000000000000        2.5051063641655071     
   28.800000000000001        64.799999999999997        2.4945541060583079     
   28.800000000000001        65.600000000000009        2.5039431027755881     
   28.800000000000001        66.400000000000006        2.4802481294396701     
   28.800000000000001        67.200000000000003        2.5111175062723508     
   28.800000000000001        68.000000000000000        3.1346654819693969     
   28.800000000000001        68.799999999999997        3.4668076456163663     
   28.800000000000001        69.600000000000009        3.4952795440272255     
   28.800000000000001        70.400000000000006        3.4981836786681213     
   28.800000000000001        71.200000000000003        3.4962591414339648     
   28.800000000000001        72.000000000000000        3.4975461161726100     
   28.800000000000001        72.799999999999997        3.4976722700561602     
   28.800000000000001        73.600000000000009        3.4894807625853290     
   28.800000000000001        74.400000000000006        3.4790838693821793     
   28.800000000000001        75.200000000000003        3.3426761430441618     
   28.800000000000001        76.000000000000000        3.0468139463030859     
   28.800000000000001        76.800000000000011        2.4971634068460613     
   28.800000000000001        77.600000000000009        2.4858105466358826     
   28.800000000000001        78.400000000000006        2.4833900678027336     
   28.800000000000001        79.200000000000003        2.4857951286790589     
   28.800000000000001        80.000000000000000        2.4832261042113322     
   28.800000000000001        80.800000000000011        2.4858277681318879     
   28.800000000000001        81.600000000000009        2.5079641589954145     
   28.800000000000001        82.400000000000006        2.4928084312762135     
   28.800000000000001        83.200000000000003        2.4982068849374395     
   28.800000000000001        84.000000000000000        2.4913944511577051     
   28.800000000000001        84.800000000000011        2.4985229846098527     
   28.800000000000001        85.600000000000009        2.4917262705175061     
   28.800000000000001        86.400000000000006        2.4971486258203632     
   28.800000000000001        87.200000000000003        2.5028121499323013     
   28.800000000000001        88.000000000000000        2.4987474008510646     
   28.800000000000001        88.800000000000011        2.4861579430566851     
   28.800000000000001        89.600000000000009        2.4966695696837919     
   28.800000000000001        90.400000000000006        3.0882689383628916     
   28.800000000000001        91.200000000000003        3.4153117572858935     
   28.800000000000001        92.000000000000000        3.4834492072813896     
   28.800000000000001        92.800000000000011        3.4999298296643158     
   28.800000000000001        93.600000000000009        3.4948859333503539     
   28.800000000000001        94.400000000000006        3.4962057226605032     
   28.800000000000001        95.200000000000003        3.4980895144576691     
   28.800000000000001        96.000000000000000        3.4954025985525603     
   28.800000000000001        96.800000000000011        3.4603251952641871     
   28.800000000000001        97.600000000000009        3.1910113543074914     
   28.800000000000001        98.400000000000006        2.4860342969303759     
   28.800000000000001        99.200000000000003        2.5034676957214974     
   28.800000000000001        100.00000000000000        2.4741379905475513     
   28.800000000000001        100.80000000000001        2.4963785887246543     
   28.800000000000001        101.60000000000001        2.4952343166105226     
   28.800000000000001        102.40000000000001        2.4945385771592097     

   29.600000000000001       0.80000000000000004        3.3184595109603161     
   29.600000000000001        1.6000000000000001        3.4825750579863470     
   29.600000000000001        2.4000000000000004        3.4912840011245203     
   29.600000000000001        3.2000000000000002        3.4927135961755460     
   29.600000000000001        4.0000000000000000        3.4970095646532435     
   29.600000000000001        4.8000000000000007        3.4849363250621348     
   29.600000000000001        5.6000000000000005        3.4924789970917667     
   29.600000000000001        6.4000000000000004        3.4938662643495118     
   29.600000000000001        7.2000000000000002        3.4937860549256916     
   29.600000000000001        8.0000000000000000        3.4921141835412310     
   29.600000000000001        8.8000000000000007        3.4984126849906017     
   29.600000000000001        9.6000000000000014        3.5028115750079731     
   29.600000000000001        10.400000000000000        3.4850710216730056     
   29.600000000000001        11.200000000000001        3.4922146450161144     
   29.600000000000001        12.000000000000000        3.4950226645938431     
   29.600000000000001        12.800000000000001        3.4974993174440501     
   29.600000000000001        13.600000000000001        3.4940279798173957     
   29.600000000000001        14.400000000000000        3.4880806843926666     
   29.600000000000001        15.200000000000001        3.5042035992926945     
   29.600000000000001        16.000000000000000        3.4982665909078157     
   29.600000000000001        16.800000000000001        3.4964794630871356     
   29.600000000000001        17.600000000000001        3.4948062081774842     
   29.600000000000001        18.400000000000002        3.4937839876921086     
   29.600000000000001        19.200000000000003        3.4936671799675452     
   29.600000000000001        20.000000000000000        3.4928704511027058     
   29.600000000000001        20.800000000000001        3.4951756984580915     
   29.600000000000001        21.600000000000001        3.4945490655859834     
   29.600000000000001        22.400000000000002        3.3885459757745098     
   29.600000000000001        23.200000000000003        3.2290032241534345     
   29.600000000000001        24.000000000000000        3.1486564043012901     
   29.600000000000001        24.800000000000001        3.1332886398555124     
   29.600000000000001        25.600000000000001        3.1274418567000706     
   29.600000000000001        26.400000000000002        3.1245853434017659     
   29.600000000000001        27.200000000000003        3.1238651318892692     
   29.600000000000001        28.000000000000000        3.1229329383494360     
   29.600000000000001        28.800000000000001        3.1222755751517859     
   29.600000000000001        29.600000000000001        3.1234292924756550     
   29.600000000000001        30.400000000000002        3.1252062463465213     
   29.600000000000001        31.200000000000003        3.1242023497013265     
   29.600000000000001        32.000000000000000        3.1263570174829196     
   29.600000000000001        32.800000000000004        3.1295188712190103     
   29.600000000000001        33.600000000000001        3.1355257497255113     
   29.600000000000001        34.399999999999999        3.1586584619010631     
   29.600000000000001        35.200000000000003        3.2573814925686748     
   29.600000000000001        36.000000000000000        3.4343400333376715     
   29.600000000000001        36.800000000000004        3.4893471677923404     
   29.600000000000001        37.600000000000001        3.4912912197434509     
   29.600000000000001        38.400000000000006        3.4951779166013317     
   29.600000000000001        39.200000000000003        3.4952792279665044     
   29.600000000000001        40.000000000000000        3.4953774913746321     
   29.600000000000001        40.800000000000004        3.4944409006531463     
   29.600000000000001        41.600000000000001        3.4952549525383669     
   29.600000000000001        42.400000000000006        3.4950507955875714     
   29.600000000000001        43.200000000000003        3.4875031037620392     
   29.600000000000001        44.000000000000000        3.4987698791147146     
   29.600000000000001        44.800000000000004        3.4966473178951341     
   29.600000000000001        45.600000000000001        3.4830231389434210     
   29.600000000000001        46.400000000000006        3.4927115871236674     
   29.600000000000001        47.200000000000003        3.4959726306126089     
   29.600000000000001        48.000000000000000        3.4985059698717378     
   29.600000000000001        48.800000000000004        3.5009994628065946     
   29.600000000000001        49.600000000000001        3.4870834974814109     
   29.600000000000001        50.400000000000006        3.1771144983102126     
   29.600000000000001        51.200000000000003        2.4982871225774161     
   29.600000000000001        52.000000000000000        2.4949300989129832     
   29.600000000000001        52.800000000000004        2.5048712019756558     
   29.600000000000001        53.600000000000001        2.4796400636707827     
   29.600000000000001        54.400000000000006        2.4856988159005962     
   29.600000000000001        55.200000000000003        2.5014616315603075     
   29.600000000000001        56.000000000000000        2.4793994777186779     
   29.600000000000001        56.800000000000004        2.5038828275528697     
   29.600000000000001        57.600000000000001        2.5015608539300387     
   29.600000000000001        58.400000000000006        2.5015265726215250     
   29.600000000000001        59.200000000000003        2.4986803579509056     
   29.600000000000001        60.000000000000000        2.4954417033808878     
   29.600000000000001        60.800000000000004        2.4938899501697112     
   29.600000000000001        61.600000000000001        2.4999845704539960     
   29.600000000000001        62.400000000000006        2.4844728157260749     
   29.600000000000001        63.200000000000003        2.4779257280957276     
   29.600000000000001        64.000000000000000        2.4951519571267609     
   29.600000000000001        64.799999999999997        2.4967057121517406     
   29.600000000000001        65.600000000000009        2.4897544246738912     
   29.600000000000001        66.400000000000006        2.4936119165959703     
   29.600000000000001        67.200000000000003        2.4943574905763826     
   29.600000000000001        68.000000000000000        3.0232522414558360     
   29.600000000000001        68.799999999999997        3.3865786218462133     
   29.600000000000001        69.600000000000009        3.4963165251678641     
   29.600000000000001        70.400000000000006        3.4954013547079188     
   29.600000000000001        71.200000000000003        3.4947834305948096     
   29.600000000000001        72.000000000000000        3.4917851280305885     
   29.600000000000001        72.799999999999997        3.4991534770759443     
   29.600000000000001        73.600000000000009        3.4934471566930907     
   29.600000000000001        74.400000000000006        3.3892025375066233     
   29.600000000000001        75.200000000000003        3.0786333107277120     
   29.600000000000001        76.000000000000000        2.4848334514238863     
   29.600000000000001        76.800000000000011        2.4903309809450365     
   29.600000000000001        77.600000000000009        2.5030655251366021     
   29.600000000000001        78.400000000000006        2.4977490504354543     
   29.600000000000001        79.200000000000003        2.4978312001861971     
   29.600000000000001        80.000000000000000        2.4959258479483473     
   29.600000000000001        80.800000000000011        2.4937617045016647     
   29.600000000000001        81.600000000000009        2.4790378288252364     
   29.600000000000001        82.400000000000006        2.5007060819956188     
   29.600000000000001        83.200000000000003        2.4920956567393557     
   29.600000000000001        84.000000000000000        2.4847724265716025     
   29.600000000000001        84.800000000000011        2.5004676500994805     
   29.600000000000001        85.600000000000009        2.4848555390049070     
   29.600000000000001        86.400000000000006        2.4841504367038927     
   29.600000000000001        87.200000000000003        2.4912413703849423     
   29.600000000000001        88.000000000000000        2.4906311265523446     
   29.600000000000001        88.800000000000011        2.4933686069178029     
   29.600000000000001        89.600000000000009        2.4831559560052403     
   29.600000000000001        90.400000000000006        3.0715630818937596     
   29.600000000000001        91.200000000000003        3.4032771749166582     
   29.600000000000001        92.000000000000000        3.4848979152950008     
   29.600000000000001        92.800000000000011        3.4966736162632315     
   29.600000000000001        93.600000000000009        3.4938616166124201     
   29.600000000000001        94.400000000000006        3.4953688243537875     
   29.600000000000001        95.200000000000003        3.4972571002850366     
   29.600000000000001        96.000000000000000        3.4878178111535489     
   29.600000000000001        96.800000000000011        3.4949236206882413     
   29.600000000000001        97.600000000000009        3.3537982439147425     
   29.600000000000001        98.400000000000006        3.0635670035918805     
   29.600000000000001        99.200000000000003        2.5075810588130851     
   29.600000000000001        100.00000000000000        2.5034382208416499     
   29.600000000000001        100.80000000000001        2.4931874136799848     
   29.600000000000001        101.60000000000001        2.5039025743513981     
   29.600000000000001        102.40000000000001        3.0479176452115393     

   30.400000000000002       0.80000000000000004        3.4883000975274427     
   30.400000000000002        1.6000000000000001        3.4847984874425668     
   30.400000000000002        2.4000000000000004        3.4990121122962115     
   30.400000000000002        3.2000000000000002        3.4968685579875869     
   30.400000000000002        4.0000000000000000        3.4956544417782327     
   30.400000000000002        4.8000000000000007        3.4875924494648243     
   30.400000000000002        5.6000000000000005        3.4938052436997844     
   30.400000000000002        6.4000000000000004        3.4957848269505658     
   30.400000000000002        7.2000000000000002        3.4949627689827878     
   30.400000000000002        8.0000000000000000        3.4922555214399962     
   30.400000000000002        8.8000000000000007        3.4955552014363223     
   30.400000000000002        9.6000000000000014        3.4946696590153095     
   30.400000000000002        10.400000000000000        3.4993013740000847     
   30.400000000000002        11.200000000000001        3.4821236750610551     
   30.400000000000002        12.000000000000000        3.4875279219515423     
   30.400000000000002        12.800000000000001        3.4867143710590875     
   30.400000000000002        13.600000000000001        3.4886494306257845     
   30.400000000000002        14.400000000000000        3.4916824756191067     
   30.400000000000002        15.200000000000001        3.4904381684673078     
   30.400000000000002        16.000000000000000        3.4903986259601743     
   30.400000000000002        16.800000000000001        3.4915068906578801     
   30.400000000000002        17.600000000000001        3.4925994808313603     
   30.400000000000002        18.400000000000002        3.4953885732901586     
   30.400000000000002        19.200000000000003        3.4954273945802852     
   30.400000000000002        20.000000000000000        3.4951061265765633     
   30.400000000000002        20.800000000000001        3.4832871168196307     
   30.400000000000002        21.600000000000001        3.3930192899711247     
   30.400000000000002        22.400000000000002        3.0964904346254642     
   30.400000000000002        23.200000000000003        2.5069227481055365     
   30.400000000000002        24.000000000000000        2.5044974060575571     
   30.400000000000002        24.800000000000001        2.4800252900244186     
   30.400000000000002        25.600000000000001        2.5007731367878558     
   30.400000000000002        26.400000000000002        2.4894765921798085     
   30.400000000000002        27.200000000000003        2.4987063863775143     
   30.400000000000002        28.000000000000000        2.4870040742441062     
   30.400000000000002        28.800000000000001        2.5032583249494840     
   30.400000000000002        29.600000000000001        2.4940591381205381     
   30.400000000000002        30.400000000000002        2.4850518957945735     
   30.400000000000002        31.200000000000003        2.5025889368043663     
   30.400000000000002        32.000000000000000        2.4948211865313579     
   30.400000000000002        32.800000000000004        2.4875834833956483     
   30.400000000000002        33.600000000000001        2.4966832146201026     
   30.400000000000002        34.399999999999999        2.4882594207645079     
   30.400000000000002        35.200000000000003        2.4894150214909723     
   30.400000000000002        36.000000000000000        3.2573951591496542     
   30.400000000000002        36.800000000000004        3.4999024881876681     
   30.400000000000002        37.600000000000001        3.4845681623390954     
   30.400000000000002        38.400000000000006        3.4942017667825880     
   30.400000000000002        39.200000000000003        3.4955130120340474     
   30.400000000000002        40.000000000000000        3.4952436043364852     
   30.400000000000002        40.800000000000004        3.4940100453768985     
   30.400000000000002        41.600000000000001        3.4943452049397901     
   30.400000000000002        42.400000000000006        3.4936478808576612     
   30.400000000000002        43.200000000000003        3.4835923567588112     
   30.400000000000002        44.000000000000000        3.4960000709442962     
   30.400000000000002        44.800000000000004        3.4969808114172340     
   30.400000000000002        45.600000000000001        3.4837340234057068     
   30.400000000000002        46.400000000000006        3.4941942436060582     
   30.400000000000002        47.200000000000003        3.4977335099831710     
   30.400000000000002        48.000000000000000        3.5054518390781726     
   30.400000000000002        48.800000000000004        3.4841787413024616     
   30.400000000000002        49.600000000000001        3.4867446150581327     
   30.400000000000002        50.400000000000006        3.2476112933413184     
   30.400000000000002        51.200000000000003        2.5001400402440765     
   30.400000000000002        52.000000000000000        2.4905751614462814     
   30.400000000000002        52.800000000000004        2.4973971995921609     
   30.400000000000002        53.600000000000001        2.5022358942510037     
   30.400000000000002        54.400000000000006        2.4948277960760681     
   30.400000000000002        55.200000000000003        2.4937105327218809     
   30.400000000000002        56.000000000000000        2.4912819564843014     
   30.400000000000002        56.800000000000004        2.4909318794883313     
   30.400000000000002        57.600000000000001        2.4818378827955798     
   30.400000000000002        58.400000000000006        2.4852829671160590     
   30.400000000000002        59.200000000000003        2.4873694328218101     
   30.400000000000002        60.000000000000000        2.4803909322806490     
   30.400000000000002        60.800000000000004        2.5024780208606203     
   30.400000000000002        61.600000000000001        2.4882938436028548     
   30.400000000000002        62.400000000000006        2.4942223268393655     
   30.400000000000002        63.200000000000003        2.4990178164791046     
   30.400000000000002        64.000000000000000        2.4943203952775241     
   30.400000000000002        64.799999999999997        2.4914817532812359     
   30.400000000000002        65.600000000000009        2.5058930540365396     
   30.400000000000002        66.400000000000006        2.4949626504826123     
   30.400000000000002        67.200000000000003        2.4793869144886926     
   30.400000000000002        68.000000000000000        2.5121892429911572     
   30.400000000000002        68.799999999999997        3.2772340447396644     
   30.400000000000002        69.600000000000009        3.4937971818620133     
   30.400000000000002        70.400000000000006        3.4872537751344730     
   30.400000000000002        71.200000000000003        3.4957556098895761     
   30.400000000000002        72.000000000000000        3.4897647908811251     
   30.400000000000002        72.799999999999997        3.4986497250427573     
   30.400000000000002        73.600000000000009        3.4805254525327731     
   30.400000000000002        74.400000000000006        3.2424974690644057     
   30.400000000000002        75.200000000000003        2.4840586048760716     
   30.400000000000002        76.000000000000000        2.5023002905844431     
   30.400000000000002        76.800000000000011        2.4989979942486635     
   30.400000000000002        77.600000000000009        2.4905785763219042     
   30.400000000000002        78.400000000000006        2.4847351435885527     
   30.400000000000002        79.200000000000003        2.4905165353317393     
   30.400000000000002        80.000000000000000        2.4946938798947125     
   30.400000000000002        80.800000000000011        2.4929913343377521     
   30.400000000000002        81.600000000000009        2.4967005100865514     
   30.400000000000002        82.400000000000006        2.4981502381966489     
   30.400000000000002        83.200000000000003        2.4897746687732090     
   30.400000000000002        84.000000000000000        2.4784367308690713     
   30.400000000000002        84.800000000000011        2.4945049156647041     
   30.400000000000002        85.600000000000009        2.5028822954723262     
   30.400000000000002        86.400000000000006        2.5010064183090170     
   30.400000000000002        87.200000000000003        2.4834210164964721     
   30.400000000000002        88.000000000000000        2.4985687975186108     
   30.400000000000002        88.800000000000011        2.4922833871261370     
   30.400000000000002        89.600000000000009        2.4977302197898137     
   30.400000000000002        90.400000000000006        3.0688455809577833     
   30.400000000000002        91.200000000000003        3.4024904617652036     
   30.400000000000002        92.000000000000000        3.4892990855155959     
   30.400000000000002        92.800000000000011        3.4875443215277575     
   30.400000000000002        93.600000000000009        3.4865348962675173     
   30.400000000000002        94.400000000000006        3.4882508540633230     
   30.400000000000002        95.200000000000003        3.4900217253545702     
   30.400000000000002        96.000000000000000        3.4885605411129790     
   30.400000000000002        96.800000000000011        3.4988637692571931     
   30.400000000000002        97.600000000000009        3.4881193786557345     
   30.400000000000002        98.400000000000006        3.3586070370346479     
   30.400000000000002        99.200000000000003        3.1990142573615556     
   30.400000000000002        100.00000000000000        3.1203476137457793     
   30.400000000000002        100.80000000000001        3.1227968667415866     
   30.400000000000002        101.60000000000001        3.2017579781266901     
   30.400000000000002        102.40000000000001        3.3566511998060293     

   31.200000000000003       0.80000000000000004        3.4965305595082783     
   31.200000000000003        1.6000000000000001        3.4968200188936636     
   31.200000000000003        2.4000000000000004        3.4974874359147656     
   31.200000000000003        3.2000000000000002        3.4964886906083081     
   31.200000000000003        4.0000000000000000        3.4955376433894667     
   31.200000000000003        4.8000000000000007        3.4877246372789537     
   31.200000000000003        5.6000000000000005        3.4942251679617482     
   31.200000000000003        6.4000000000000004        3.4946594961579804     
   31.200000000000003        7.2000000000000002        3.4953615021034952     
   31.200000000000003        8.0000000000000000        3.4934097111580509     
   31.200000000000003        8.8000000000000007        3.4934705535686059     
   31.200000000000003        9.6000000000000014        3.4941758868913211     
   31.200000000000003        10.400000000000000        3.4921968548880531     
   31.200000000000003        11.200000000000001        3.4962376872763739     
   31.200000000000003        12.000000000000000        3.5013865662790180     
   31.200000000000003        12.800000000000001        3.4982800999137997     
   31.200000000000003        13.600000000000001        3.5040864708470525     
   31.200000000000003        14.400000000000000        3.4855556576388249     
   31.200000000000003        15.200000000000001        3.4946162157252023     
   31.200000000000003        16.000000000000000        3.4948228196374496     
   31.200000000000003        16.800000000000001        3.4950719043608705     
   31.200000000000003        17.600000000000001        3.4946705297290537     
   31.200000000000003        18.400000000000002        3.4967641023380125     
   31.200000000000003        19.200000000000003        3.4954696578155202     
   31.200000000000003        20.000000000000000        3.4916846612354342     
   31.200000000000003        20.800000000000001        3.4789540257314271     
   31.200000000000003        21.600000000000001        3.2368467997050065     
   31.200000000000003        22.400000000000002        2.4874538871887215     
   31.200000000000003        23.200000000000003        2.5024651404995173     
   31.200000000000003        24.000000000000000        2.4833027534561793     
   31.200000000000003        24.800000000000001        2.5040435390845572     
   31.200000000000003        25.600000000000001        2.5008810498712086     
   31.200000000000003        26.400000000000002        2.4920016309896003     
   31.200000000000003        27.200000000000003        2.5009891314809911     
   31.200000000000003        28.000000000000000        2.4784504843884156     
   31.200000000000003        28.800000000000001        2.4988381144117713     
   31.200000000000003        29.600000000000001        2.4933824254853487     
   31.200000000000003        30.400000000000002        2.4883260626992598     
   31.200000000000003        31.200000000000003        2.5040642274979361     
   31.200000000000003        32.000000000000000        2.4957342926779940     
   31.200000000000003        32.800000000000004        2.4829341857007119     
   31.200000000000003        33.600000000000001        2.5018840716186719     
   31.200000000000003        34.399999999999999        2.5044795161222995     
   31.200000000000003        35.200000000000003        2.5124512836348671     
   31.200000000000003        36.000000000000000        3.1599808901812407     
   31.200000000000003        36.800000000000004        3.4858217340292064     
   31.200000000000003        37.600000000000001        3.5019671688962126     
   31.200000000000003        38.400000000000006        3.4872225024296304     
   31.200000000000003        39.200000000000003        3.4943544043686181     
   31.200000000000003        40.000000000000000        3.4936922149551677     
   31.200000000000003        40.800000000000004        3.4906091406006929     
   31.200000000000003        41.600000000000001        3.4883629709475734     
   31.200000000000003        42.400000000000006        3.4850686239704030     
   31.200000000000003        43.200000000000003        3.5031387636354969     
   31.200000000000003        44.000000000000000        3.4936860626103434     
   31.200000000000003        44.800000000000004        3.4939498576693153     
   31.200000000000003        45.600000000000001        3.5037673356929329     
   31.200000000000003        46.400000000000006        3.4892953746485782     
   31.200000000000003        47.200000000000003        3.4995278333998230     
   31.200000000000003        48.000000000000000        3.4821300201986389     
   31.200000000000003        48.800000000000004        3.4871301988259078     
   31.200000000000003        49.600000000000001        3.4981846062467619     
   31.200000000000003        50.400000000000006        3.3844856004077872     
   31.200000000000003        51.200000000000003        3.0270033614642746     
   31.200000000000003        52.000000000000000        2.4946103982892258     
   31.200000000000003        52.800000000000004        2.4909997391063485     
   31.200000000000003        53.600000000000001        2.4968724524621626     
   31.200000000000003        54.400000000000006        2.4929886461209292     
   31.200000000000003        55.200000000000003        2.5000981546653485     
   31.200000000000003        56.000000000000000        2.4953027212685681     
   31.200000000000003        56.800000000000004        2.4812182393455320     
   31.200000000000003        57.600000000000001        2.5023482260596599     
   31.200000000000003        58.400000000000006        2.4915309609573315     
   31.200000000000003        59.200000000000003        2.5013024928355745     
   31.200000000000003        60.000000000000000        2.4953966266708751     
   31.200000000000003        60.800000000000004        2.4838234736356415     
   31.200000000000003        61.600000000000001        2.4987129428737025     
   31.200000000000003        62.400000000000006        2.5021573785727829     
   31.200000000000003        63.200000000000003        2.4831824704903891     
   31.200000000000003        64.000000000000000        2.4903164277811189     
   31.200000000000003        64.799999999999997        2.4875438014576061     
   31.200000000000003        65.600000000000009        2.4834930099858057     
   31.200000000000003        66.400000000000006        2.4891240647154569     
   31.200000000000003        67.200000000000003        2.5094555851047828     
   31.200000000000003        68.000000000000000        2.4887975621938843     
   31.200000000000003        68.799999999999997        3.2107197674951502     
   31.200000000000003        69.600000000000009        3.4880031770848303     
   31.200000000000003        70.400000000000006        3.4883411073609136     
   31.200000000000003        71.200000000000003        3.4977354152041631     
   31.200000000000003        72.000000000000000        3.4974224365667745     
   31.200000000000003        72.799999999999997        3.4977915648236606     
   31.200000000000003        73.600000000000009        3.4944631410970692     
   31.200000000000003        74.400000000000006        3.1669627465487857     
   31.200000000000003        75.200000000000003        2.5004768143902600     
   31.200000000000003        76.000000000000000        2.4953761082822514     
   31.200000000000003        76.800000000000011        2.4842768680917988     
   31.200000000000003        77.600000000000009        2.4839183153691948     
   31.200000000000003        78.400000000000006        2.5062229027820520     
   31.200000000000003        79.200000000000003        2.4972119476257353     
   31.200000000000003        80.000000000000000        2.4986087721756927     
   31.200000000000003        80.800000000000011        2.5027790238949925     
   31.200000000000003        81.600000000000009        2.5054116072844903     
   31.200000000000003        82.400000000000006        2.4816243216123226     
   31.200000000000003        83.200000000000003        2.4944964282450934     
   31.200000000000003        84.000000000000000        2.5010072379879387     
   31.200000000000003        84.800000000000011        2.4901453987631492     
   31.200000000000003        85.600000000000009        2.4784381492207825     
   31.200000000000003        86.400000000000006        2.5013900006958840     
   31.200000000000003        87.200000000000003        2.4946011073014041     
   31.200000000000003        88.000000000000000        2.4751578404324133     
   31.200000000000003        88.800000000000011        2.5068379014249844     
   31.200000000000003        89.600000000000009        2.4861656065759852     
   31.200000000000003        90.400000000000006        3.0699602344596806     
   31.200000000000003        91.200000000000003        3.4030690557851915     
   31.200000000000003        92.000000000000000        3.4906380171734366     
   31.200000000000003        92.800000000000011        3.4933062718685304     
   31.200000000000003        93.600000000000009        3.4930645734853343     
   31.200000000000003        94.400000000000006        3.4949248970382336     
   31.200000000000003        95.200000000000003        3.4950629926185361     
   31.200000000000003        96.000000000000000        3.4938004839114787     
   31.200000000000003        96.800000000000011        3.4941175922765666     
   31.200000000000003        97.600000000000009        3.4884721998732258     
   31.200000000000003        98.400000000000006        3.4808903231616903     
   31.200000000000003        99.200000000000003        3.4764977781134245     
   31.200000000000003        100.00000000000000        3.4517645763178901     
   31.200000000000003        100.80000000000001        3.4532316374074599     
   31.200000000000003        101.60000000000001        3.4811560816602776     
   31.200000000000003        102.40000000000001        3.4859268626587250     

   32.000000000000000       0.80000000000000004        3.4972295605259900     
   32.000000000000000        1.6000000000000001        3.4958995576085403     
   32.000000000000000        2.4000000000000004        3.4967940859698459     
   32.000000000000000        3.2000000000000002        3.4951251217429378     
   32.000000000000000        4.0000000000000000        3.4942832717471846     
   32.000000000000000        4.8000000000000007        3.4889999923690147     
   32.000000000000000        5.6000000000000005        3.4926660831760907     
   32.000000000000000        6.4000000000000004        3.4968169198398726     
   32.000000000000000        7.2000000000000002        3.4968784425115582     
   32.000000000000000        8.0000000000000000        3.4958539037121898     
   32.000000000000000        8.8000000000000007        3.4937718081018834     
   32.000000000000000        9.6000000000000014        3.4944048822761005     
   32.000000000000000        10.400000000000000        3.4947773689058232     
   32.000000000000000        11.200000000000001        3.4892185624621748     
   32.000000000000000        12.000000000000000        3.4921964244392321     
   32.000000000000000        12.800000000000001        3.4933844568024801     
   32.000000000000000        13.600000000000001        3.4951629714531935     
   32.000000000000000        14.400000000000000        3.5038346597989629     
   32.000000000000000        15.200000000000001        3.4900537635054749     
   32.000000000000000        16.000000000000000        3.4952648608086312     
   32.000000000000000        16.800000000000001        3.4960970825271795     
   32.000000000000000        17.600000000000001        3.4966594866751053     
   32.000000000000000        18.400000000000002        3.4962051675230224     
   32.000000000000000        19.200000000000003        3.4959940447113969     
   32.000000000000000        20.000000000000000        3.4852374944043949     
   32.000000000000000        20.800000000000001        3.4787696358528040     
   32.000000000000000        21.600000000000001        3.1510480304851272     
   32.000000000000000        22.400000000000002        2.4973850903828301     
   32.000000000000000        23.200000000000003        2.4988129872047282     
   32.000000000000000        24.000000000000000        2.4918437322356337     
   32.000000000000000        24.800000000000001        2.4816130069847131     
   32.000000000000000        25.600000000000001        2.4819192883537760     
   32.000000000000000        26.400000000000002        2.4888531779356260     
   32.000000000000000        27.200000000000003        2.4939613621913068     
   32.000000000000000        28.000000000000000        2.4886669110385329     
   32.000000000000000        28.800000000000001        2.5014540367242879     
   32.000000000000000        29.600000000000001        2.4857485970215234     
   32.000000000000000        30.400000000000002        2.4820591724350280     
   32.000000000000000        31.200000000000003        2.4825148346375090     
   32.000000000000000        32.000000000000000        2.5037464166991357     
   32.000000000000000        32.800000000000004        2.4882128567265700     
   32.000000000000000        33.600000000000001        2.4857205170289292     
   32.000000000000000        34.399999999999999        2.5002651139778433     
   32.000000000000000        35.200000000000003        2.4796737193411129     
   32.000000000000000        36.000000000000000        3.1436806158556441     
   32.000000000000000        36.800000000000004        3.4741824742179896     
   32.000000000000000        37.600000000000001        3.4926410761689266     
   32.000000000000000        38.400000000000006        3.5038646666904794     
   32.000000000000000        39.200000000000003        3.4850921413661826     
   32.000000000000000        40.000000000000000        3.4830088233957368     
   32.000000000000000        40.800000000000004        3.5026784913482065     
   32.000000000000000        41.600000000000001        3.4989190619485573     
   32.000000000000000        42.400000000000006        3.4976721680015097     
   32.000000000000000        43.200000000000003        3.4933951789108360     
   32.000000000000000        44.000000000000000        3.4923440628445492     
   32.000000000000000        44.800000000000004        3.4944295052546539     
   32.000000000000000        45.600000000000001        3.4999803077501324     
   32.000000000000000        46.400000000000006        3.4829563222940210     
   32.000000000000000        47.200000000000003        3.4960895498015390     
   32.000000000000000        48.000000000000000        3.5029254497182811     
   32.000000000000000        48.800000000000004        3.4939933885972434     
   32.000000000000000        49.600000000000001        3.4923583141771708     
   32.000000000000000        50.400000000000006        3.4853816001636511     
   32.000000000000000        51.200000000000003        3.2292244548355762     
   32.000000000000000        52.000000000000000        2.4981139805336574     
   32.000000000000000        52.800000000000004        2.4826350855405304     
   32.000000000000000        53.600000000000001        2.4886155879070242     
   32.000000000000000        54.400000000000006        2.4786992087495809     
   32.000000000000000        55.200000000000003        2.5020851784652973     
   32.000000000000000        56.000000000000000        2.4882791625523866
[truncated: 894,528 more chars]
