# Supplementary material for: A first-principles phase field method for quantitatively predicting multi-composition phase separation without thermodynamic empirical parameter
Source: Nat Commun. 2019 Aug 1;10:3451. doi: 10.1038/s41467-019-11248-z (PMC6671953; doi:10.1038/s41467-019-11248-z)
Supplement: Supplementary file 3 — Source Data [file 41467_2019_11248_MOESM3_ESM.zip › supplementary-files/data-files/Fig.5/Fig5_m_Ni_100000-70.0%]

  0.80000000000000004       0.80000000000000004        3.2798999608522106     
  0.80000000000000004        1.6000000000000001        3.2875000150137499     
  0.80000000000000004        2.4000000000000004        3.2999857559798040     
  0.80000000000000004        3.2000000000000002        3.3165397318917020     
  0.80000000000000004        4.0000000000000000        3.3355054812276448     
  0.80000000000000004        4.8000000000000007        3.3581246249445820     
  0.80000000000000004        5.6000000000000005        3.3825733732833778     
  0.80000000000000004        6.4000000000000004        3.4093187601927770     
  0.80000000000000004        7.2000000000000002        3.4350501754326932     
  0.80000000000000004        8.0000000000000000        3.4580429318019461     
  0.80000000000000004        8.8000000000000007        3.4799983846420428     
  0.80000000000000004        9.6000000000000014        3.4924769965833651     
  0.80000000000000004        10.400000000000000        3.4967815309655483     
  0.80000000000000004        11.200000000000001        3.4970967706635281     
  0.80000000000000004        12.000000000000000        3.4909278819424374     
  0.80000000000000004        12.800000000000001        3.4932041951597954     
  0.80000000000000004        13.600000000000001        3.4940410151220154     
  0.80000000000000004        14.400000000000000        3.4961563152245407     
  0.80000000000000004        15.200000000000001        3.4843962597602842     
  0.80000000000000004        16.000000000000000        3.4879944913386773     
  0.80000000000000004        16.800000000000001        3.4858497514450293     
  0.80000000000000004        17.600000000000001        3.4930972437687244     
  0.80000000000000004        18.400000000000002        3.4884343026304481     
  0.80000000000000004        19.200000000000003        3.4919983175996654     
  0.80000000000000004        20.000000000000000        3.4940974505861364     
  0.80000000000000004        20.800000000000001        3.4937523915681226     
  0.80000000000000004        21.600000000000001        3.4949111159325130     
  0.80000000000000004        22.400000000000002        3.4836008902560258     
  0.80000000000000004        23.200000000000003        3.4877402948430385     
  0.80000000000000004        24.000000000000000        3.4872011211088974     
  0.80000000000000004        24.800000000000001        3.4831755076367865     
  0.80000000000000004        25.600000000000001        3.4918252444818201     
  0.80000000000000004        26.400000000000002        3.4947554174807745     
  0.80000000000000004        27.200000000000003        3.4951839052026075     
  0.80000000000000004        28.000000000000000        3.4936435756490991     
  0.80000000000000004        28.800000000000001        3.4919891476539204     
  0.80000000000000004        29.600000000000001        3.4901331046642285     
  0.80000000000000004        30.400000000000002        3.4922384802202684     
  0.80000000000000004        31.200000000000003        3.4851535573059973     
  0.80000000000000004        32.000000000000000        3.4908320189763669     
  0.80000000000000004        32.800000000000004        3.4691665310601341     
  0.80000000000000004        33.600000000000001        3.4437595349688377     
  0.80000000000000004        34.399999999999999        3.4148175311125040     
  0.80000000000000004        35.200000000000003        3.3832923712394307     
  0.80000000000000004        36.000000000000000        3.3538622174284640     
  0.80000000000000004        36.800000000000004        3.3253125526339260     
  0.80000000000000004        37.600000000000001        3.3004138526739011     
  0.80000000000000004        38.400000000000006        3.2810472833071884     
  0.80000000000000004        39.200000000000003        3.2658621973023947     
  0.80000000000000004        40.000000000000000        3.2549771408531547     
  0.80000000000000004        40.800000000000004        3.2484432798220282     
  0.80000000000000004        41.600000000000001        3.2454899927213439     
  0.80000000000000004        42.400000000000006        3.2463489730592188     
  0.80000000000000004        43.200000000000003        3.2484284357308724     
  0.80000000000000004        44.000000000000000        3.2537686203611371     
  0.80000000000000004        44.800000000000004        3.2619630960303958     
  0.80000000000000004        45.600000000000001        3.2737230612752555     
  0.80000000000000004        46.400000000000006        3.2884856648787957     
  0.80000000000000004        47.200000000000003        3.3049242223972590     
  0.80000000000000004        48.000000000000000        3.3246945610889846     
  0.80000000000000004        48.800000000000004        3.3482111194085658     
  0.80000000000000004        49.600000000000001        3.3728406560823703     
  0.80000000000000004        50.400000000000006        3.3984967388628466     
  0.80000000000000004        51.200000000000003        3.4240975725054716     
  0.80000000000000004        52.000000000000000        3.4495684729591569     
  0.80000000000000004        52.800000000000004        3.4713281732227053     
  0.80000000000000004        53.600000000000001        3.4862633476931388     
  0.80000000000000004        54.400000000000006        3.4882715332696153     
  0.80000000000000004        55.200000000000003        3.4914351881933650     
  0.80000000000000004        56.000000000000000        3.4929080118870037     
  0.80000000000000004        56.800000000000004        3.4940191262932263     
  0.80000000000000004        57.600000000000001        3.4956322719244990     
  0.80000000000000004        58.400000000000006        3.4944233961759972     
  0.80000000000000004        59.200000000000003        3.4938828480972730     
  0.80000000000000004        60.000000000000000        3.4880180871326756     
  0.80000000000000004        60.800000000000004        3.4901244048201594     
  0.80000000000000004        61.600000000000001        3.4919976773429293     
  0.80000000000000004        62.400000000000006        3.4963105274783288     
  0.80000000000000004        63.200000000000003        3.4950385297562354     
  0.80000000000000004        64.000000000000000        3.4933223328724288     
  0.80000000000000004        64.799999999999997        3.4919013397195715     
  0.80000000000000004        65.600000000000009        3.4934946563132367     
  0.80000000000000004        66.400000000000006        3.4940550067240963     
  0.80000000000000004        67.200000000000003        3.4889222184125299     
  0.80000000000000004        68.000000000000000        3.4943703193644557     
  0.80000000000000004        68.799999999999997        3.4939234502761156     
  0.80000000000000004        69.600000000000009        3.4880687558891572     
  0.80000000000000004        70.400000000000006        3.4892742129701593     
  0.80000000000000004        71.200000000000003        3.4894493489293774     
  0.80000000000000004        72.000000000000000        3.4873089301354079     
  0.80000000000000004        72.799999999999997        3.4875546016441143     
  0.80000000000000004        73.600000000000009        3.4898529736491319     
  0.80000000000000004        74.400000000000006        3.4831624044934575     
  0.80000000000000004        75.200000000000003        3.4937744756960774     
  0.80000000000000004        76.000000000000000        3.4954093461206286     
  0.80000000000000004        76.800000000000011        3.4928769778699835     
  0.80000000000000004        77.600000000000009        3.4940703497795815     
  0.80000000000000004        78.400000000000006        3.4901981313376877     
  0.80000000000000004        79.200000000000003        3.4894745729738950     
  0.80000000000000004        80.000000000000000        3.4971232450945320     
  0.80000000000000004        80.800000000000011        3.4993377835560704     
  0.80000000000000004        81.600000000000009        3.4845679531724136     
  0.80000000000000004        82.400000000000006        3.4934760288822244     
  0.80000000000000004        83.200000000000003        3.4955652431515705     
  0.80000000000000004        84.000000000000000        3.4905466352301207     
  0.80000000000000004        84.800000000000011        3.4954346267550918     
  0.80000000000000004        85.600000000000009        3.4958823455882491     
  0.80000000000000004        86.400000000000006        3.4932458833227833     
  0.80000000000000004        87.200000000000003        3.4877010514698088     
  0.80000000000000004        88.000000000000000        3.4968709747038882     
  0.80000000000000004        88.800000000000011        3.4993201649314174     
  0.80000000000000004        89.600000000000009        3.4965714918911157     
  0.80000000000000004        90.400000000000006        3.4843974390224459     
  0.80000000000000004        91.200000000000003        3.4618203049069436     
  0.80000000000000004        92.000000000000000        3.4310766350029387     
  0.80000000000000004        92.800000000000011        3.3953283602671331     
  0.80000000000000004        93.600000000000009        3.3657920266609636     
  0.80000000000000004        94.400000000000006        3.3342666679425128     
  0.80000000000000004        95.200000000000003        3.3106889479487198     
  0.80000000000000004        96.000000000000000        3.2919958909970806     
  0.80000000000000004        96.800000000000011        3.2803310765704392     
  0.80000000000000004        97.600000000000009        3.2749676710069218     
  0.80000000000000004        98.400000000000006        3.2674238135596565     
  0.80000000000000004        99.200000000000003        3.2655046078386567     
  0.80000000000000004        100.00000000000000        3.2654951132646115     
  0.80000000000000004        100.80000000000001        3.2669950594705086     
  0.80000000000000004        101.60000000000001        3.2698942196547431     
  0.80000000000000004        102.40000000000001        3.2745716446082871     

   1.6000000000000001       0.80000000000000004        3.2856968138860259     
   1.6000000000000001        1.6000000000000001        3.2975421936853069     
   1.6000000000000001        2.4000000000000004        3.3138056715378332     
   1.6000000000000001        3.2000000000000002        3.3346722101773087     
   1.6000000000000001        4.0000000000000000        3.3577039943851790     
   1.6000000000000001        4.8000000000000007        3.3855049663549934     
   1.6000000000000001        5.6000000000000005        3.4126858131978879     
   1.6000000000000001        6.4000000000000004        3.4398835546422291     
   1.6000000000000001        7.2000000000000002        3.4647283415047299     
   1.6000000000000001        8.0000000000000000        3.4830738009920070     
   1.6000000000000001        8.8000000000000007        3.4918094276224658     
   1.6000000000000001        9.6000000000000014        3.4902455740990526     
   1.6000000000000001        10.400000000000000        3.4893916010083541     
   1.6000000000000001        11.200000000000001        3.4956813341184616     
   1.6000000000000001        12.000000000000000        3.4854744118321768     
   1.6000000000000001        12.800000000000001        3.4878042510985048     
   1.6000000000000001        13.600000000000001        3.4881407925503920     
   1.6000000000000001        14.400000000000000        3.4892077826301744     
   1.6000000000000001        15.200000000000001        3.4911429722432934     
   1.6000000000000001        16.000000000000000        3.4940224880674156     
   1.6000000000000001        16.800000000000001        3.4923715955883168     
   1.6000000000000001        17.600000000000001        3.4965045441508797     
   1.6000000000000001        18.400000000000002        3.4967103523407315     
   1.6000000000000001        19.200000000000003        3.4919643985658966     
   1.6000000000000001        20.000000000000000        3.4939297009607251     
   1.6000000000000001        20.800000000000001        3.4937334064301213     
   1.6000000000000001        21.600000000000001        3.4860880750812950     
   1.6000000000000001        22.400000000000002        3.4925604438174256     
   1.6000000000000001        23.200000000000003        3.4936272813212352     
   1.6000000000000001        24.000000000000000        3.4919032524302707     
   1.6000000000000001        24.800000000000001        3.4870408013330687     
   1.6000000000000001        25.600000000000001        3.4930785695803181     
   1.6000000000000001        26.400000000000002        3.4937028605452221     
   1.6000000000000001        27.200000000000003        3.4937461884708023     
   1.6000000000000001        28.000000000000000        3.4932043730779112     
   1.6000000000000001        28.800000000000001        3.4919295167115223     
   1.6000000000000001        29.600000000000001        3.4909849829992101     
   1.6000000000000001        30.400000000000002        3.4879007330764473     
   1.6000000000000001        31.200000000000003        3.4947669169950482     
   1.6000000000000001        32.000000000000000        3.4886940729367906     
   1.6000000000000001        32.800000000000004        3.4904677690646060     
   1.6000000000000001        33.600000000000001        3.4713803349618768     
   1.6000000000000001        34.399999999999999        3.4461181180547338     
   1.6000000000000001        35.200000000000003        3.4160111296526399     
   1.6000000000000001        36.000000000000000        3.3813801965053556     
   1.6000000000000001        36.800000000000004        3.3530126166769718     
   1.6000000000000001        37.600000000000001        3.3239046110155641     
   1.6000000000000001        38.400000000000006        3.2984405995839694     
   1.6000000000000001        39.200000000000003        3.2789302298111065     
   1.6000000000000001        40.000000000000000        3.2642424718704990     
   1.6000000000000001        40.800000000000004        3.2538186143347532     
   1.6000000000000001        41.600000000000001        3.2488915947334749     
   1.6000000000000001        42.400000000000006        3.2481145682823618     
   1.6000000000000001        43.200000000000003        3.2490035235836103     
   1.6000000000000001        44.000000000000000        3.2556374901816159     
   1.6000000000000001        44.800000000000004        3.2609643677188398     
   1.6000000000000001        45.600000000000001        3.2712615215042495     
   1.6000000000000001        46.400000000000006        3.2837611808341038     
   1.6000000000000001        47.200000000000003        3.2978106972490835     
   1.6000000000000001        48.000000000000000        3.3146982522380237     
   1.6000000000000001        48.800000000000004        3.3338503981275434     
   1.6000000000000001        49.600000000000001        3.3543895388598246     
   1.6000000000000001        50.400000000000006        3.3757439422653985     
   1.6000000000000001        51.200000000000003        3.4006980127113597     
   1.6000000000000001        52.000000000000000        3.4247726239967884     
   1.6000000000000001        52.800000000000004        3.4483060902554650     
   1.6000000000000001        53.600000000000001        3.4688183335373970     
   1.6000000000000001        54.400000000000006        3.4836936392488114     
   1.6000000000000001        55.200000000000003        3.4861334942054216     
   1.6000000000000001        56.000000000000000        3.4905237658932862     
   1.6000000000000001        56.800000000000004        3.4928019945325852     
   1.6000000000000001        57.600000000000001        3.4934577289665696     
   1.6000000000000001        58.400000000000006        3.4946463532181653     
   1.6000000000000001        59.200000000000003        3.4941883863615137     
   1.6000000000000001        60.000000000000000        3.4896494824915139     
   1.6000000000000001        60.800000000000004        3.4912101147739505     
   1.6000000000000001        61.600000000000001        3.4928013209074651     
   1.6000000000000001        62.400000000000006        3.4936440488312059     
   1.6000000000000001        63.200000000000003        3.4911994341538688     
   1.6000000000000001        64.000000000000000        3.4957980774896100     
   1.6000000000000001        64.799999999999997        3.4946524547722055     
   1.6000000000000001        65.600000000000009        3.4931134855085317     
   1.6000000000000001        66.400000000000006        3.4934394882630797     
   1.6000000000000001        67.200000000000003        3.4888635517310465     
   1.6000000000000001        68.000000000000000        3.4949304302143567     
   1.6000000000000001        68.799999999999997        3.4941537911671401     
   1.6000000000000001        69.600000000000009        3.4938362786377568     
   1.6000000000000001        70.400000000000006        3.4888042568828754     
   1.6000000000000001        71.200000000000003        3.4843698544722903     
   1.6000000000000001        72.000000000000000        3.4992639757276329     
   1.6000000000000001        72.799999999999997        3.4934899887050621     
   1.6000000000000001        73.600000000000009        3.4929923859385945     
   1.6000000000000001        74.400000000000006        3.4871091686826894     
   1.6000000000000001        75.200000000000003        3.4943343403177645     
   1.6000000000000001        76.000000000000000        3.4951576122889421     
   1.6000000000000001        76.800000000000011        3.4916331256906199     
   1.6000000000000001        77.600000000000009        3.4968993409359963     
   1.6000000000000001        78.400000000000006        3.4968546515550911     
   1.6000000000000001        79.200000000000003        3.5019559170223813     
   1.6000000000000001        80.000000000000000        3.4919323107266078     
   1.6000000000000001        80.800000000000011        3.4898215332598546     
   1.6000000000000001        81.600000000000009        3.5009329826462410     
   1.6000000000000001        82.400000000000006        3.4841579474588187     
   1.6000000000000001        83.200000000000003        3.4856001041851359     
   1.6000000000000001        84.000000000000000        3.4831891080807096     
   1.6000000000000001        84.800000000000011        3.4865771072549085     
   1.6000000000000001        85.600000000000009        3.4883406333246940     
   1.6000000000000001        86.400000000000006        3.4872873902360633     
   1.6000000000000001        87.200000000000003        3.4799489625730211     
   1.6000000000000001        88.000000000000000        3.4858165713710356     
   1.6000000000000001        88.800000000000011        3.4907331287008785     
   1.6000000000000001        89.600000000000009        3.4895022204177164     
   1.6000000000000001        90.400000000000006        3.4664428619151586     
   1.6000000000000001        91.200000000000003        3.4387634140852246     
   1.6000000000000001        92.000000000000000        3.4057020483412690     
   1.6000000000000001        92.800000000000011        3.3722659065128400     
   1.6000000000000001        93.600000000000009        3.3415965365860774     
   1.6000000000000001        94.400000000000006        3.3165909611097160     
   1.6000000000000001        95.200000000000003        3.2969284256750657     
   1.6000000000000001        96.000000000000000        3.2814272107145119     
   1.6000000000000001        96.800000000000011        3.2728363840025327     
   1.6000000000000001        97.600000000000009        3.2658538019643282     
   1.6000000000000001        98.400000000000006        3.2636194692866156     
   1.6000000000000001        99.200000000000003        3.2639073618922949     
   1.6000000000000001        100.00000000000000        3.2646621530802498     
   1.6000000000000001        100.80000000000001        3.2666762337663866     
   1.6000000000000001        101.60000000000001        3.2706572612581764     
   1.6000000000000001        102.40000000000001        3.2772370313516856     

   2.4000000000000004       0.80000000000000004        3.2943418333885832     
   2.4000000000000004        1.6000000000000001        3.3097898475593288     
   2.4000000000000004        2.4000000000000004        3.3304421138684503     
   2.4000000000000004        3.2000000000000002        3.3560194306962758     
   2.4000000000000004        4.0000000000000000        3.3831221948495660     
   2.4000000000000004        4.8000000000000007        3.4137823878829310     
   2.4000000000000004        5.6000000000000005        3.4422547321508139     
   2.4000000000000004        6.4000000000000004        3.4678971932894416     
   2.4000000000000004        7.2000000000000002        3.4870449589867967     
   2.4000000000000004        8.0000000000000000        3.4946332221504948     
   2.4000000000000004        8.8000000000000007        3.4967538921107897     
   2.4000000000000004        9.6000000000000014        3.4936606024350132     
   2.4000000000000004        10.400000000000000        3.4832638455713414     
   2.4000000000000004        11.200000000000001        3.4888888371943843     
   2.4000000000000004        12.000000000000000        3.4907148008822340     
   2.4000000000000004        12.800000000000001        3.4921702135015096     
   2.4000000000000004        13.600000000000001        3.4910678995399316     
   2.4000000000000004        14.400000000000000        3.4927573600019612     
   2.4000000000000004        15.200000000000001        3.4956356525470813     
   2.4000000000000004        16.000000000000000        3.4977931451855611     
   2.4000000000000004        16.800000000000001        3.4973899704594995     
   2.4000000000000004        17.600000000000001        3.4932617546830227     
   2.4000000000000004        18.400000000000002        3.4952169177130856     
   2.4000000000000004        19.200000000000003        3.4847203750377944     
   2.4000000000000004        20.000000000000000        3.4869563652168489     
   2.4000000000000004        20.800000000000001        3.4856301224495385     
   2.4000000000000004        21.600000000000001        3.4961085285309728     
   2.4000000000000004        22.400000000000002        3.4978335205843880     
   2.4000000000000004        23.200000000000003        3.4961981999731409     
   2.4000000000000004        24.000000000000000        3.4931178360870083     
   2.4000000000000004        24.800000000000001        3.4897840262720004     
   2.4000000000000004        25.600000000000001        3.4925399872579797     
   2.4000000000000004        26.400000000000002        3.4893420216543647     
   2.4000000000000004        27.200000000000003        3.4955318570964073     
   2.4000000000000004        28.000000000000000        3.4972485529109689     
   2.4000000000000004        28.800000000000001        3.4980657308296963     
   2.4000000000000004        29.600000000000001        3.4988148660161698     
   2.4000000000000004        30.400000000000002        3.4970395577812368     
   2.4000000000000004        31.200000000000003        3.4940905910687197     
   2.4000000000000004        32.000000000000000        3.4915795437576600     
   2.4000000000000004        32.800000000000004        3.4955553631500900     
   2.4000000000000004        33.600000000000001        3.4895718446982502     
   2.4000000000000004        34.399999999999999        3.4720427483160305     
   2.4000000000000004        35.200000000000003        3.4462669653666214     
   2.4000000000000004        36.000000000000000        3.4142493158065630     
   2.4000000000000004        36.800000000000004        3.3812674131283349     
   2.4000000000000004        37.600000000000001        3.3485050756543182     
   2.4000000000000004        38.400000000000006        3.3205849585562728     
   2.4000000000000004        39.200000000000003        3.2970431655699954     
   2.4000000000000004        40.000000000000000        3.2798197849100066     
   2.4000000000000004        40.800000000000004        3.2646955087373604     
   2.4000000000000004        41.600000000000001        3.2569705378611729     
   2.4000000000000004        42.400000000000006        3.2546326279012434     
   2.4000000000000004        43.200000000000003        3.2551574422680933     
   2.4000000000000004        44.000000000000000        3.2586279736675841     
   2.4000000000000004        44.800000000000004        3.2651966115588582     
   2.4000000000000004        45.600000000000001        3.2746521491348797     
   2.4000000000000004        46.400000000000006        3.2857087833418808     
   2.4000000000000004        47.200000000000003        3.2976335991063221     
   2.4000000000000004        48.000000000000000        3.3126768884818452     
   2.4000000000000004        48.800000000000004        3.3284678311808675     
   2.4000000000000004        49.600000000000001        3.3454242497427136     
   2.4000000000000004        50.400000000000006        3.3645861652911520     
   2.4000000000000004        51.200000000000003        3.3840942985541704     
   2.4000000000000004        52.000000000000000        3.4040523032880259     
   2.4000000000000004        52.800000000000004        3.4250075984272015     
   2.4000000000000004        53.600000000000001        3.4483023351416384     
   2.4000000000000004        54.400000000000006        3.4683095384860163     
   2.4000000000000004        55.200000000000003        3.4828610338662793     
   2.4000000000000004        56.000000000000000        3.4869394135467897     
   2.4000000000000004        56.800000000000004        3.4919073913922758     
   2.4000000000000004        57.600000000000001        3.4942384847124295     
   2.4000000000000004        58.400000000000006        3.4946563306079756     
   2.4000000000000004        59.200000000000003        3.4934817458590404     
   2.4000000000000004        60.000000000000000        3.4893840685330302     
   2.4000000000000004        60.800000000000004        3.4929208707490185     
   2.4000000000000004        61.600000000000001        3.4937745246730323     
   2.4000000000000004        62.400000000000006        3.4899966283082757     
   2.4000000000000004        63.200000000000003        3.4917668849286798     
   2.4000000000000004        64.000000000000000        3.4967391155801777     
   2.4000000000000004        64.799999999999997        3.4930592964409319     
   2.4000000000000004        65.600000000000009        3.4893133707037642     
   2.4000000000000004        66.400000000000006        3.4864862478213769     
   2.4000000000000004        67.200000000000003        3.4840737853573778     
   2.4000000000000004        68.000000000000000        3.4920853389052264     
   2.4000000000000004        68.799999999999997        3.4951533155512422     
   2.4000000000000004        69.600000000000009        3.4955020128595846     
   2.4000000000000004        70.400000000000006        3.4924278910384698     
   2.4000000000000004        71.200000000000003        3.4888403498041032     
   2.4000000000000004        72.000000000000000        3.5027079558960836     
   2.4000000000000004        72.799999999999997        3.4935283872746168     
   2.4000000000000004        73.600000000000009        3.4937941910697012     
   2.4000000000000004        74.400000000000006        3.4887260680097536     
   2.4000000000000004        75.200000000000003        3.4945092306702001     
   2.4000000000000004        76.000000000000000        3.4959112001800632     
   2.4000000000000004        76.800000000000011        3.4970390813617520     
   2.4000000000000004        77.600000000000009        3.4932183567382307     
   2.4000000000000004        78.400000000000006        3.4973466352251368     
   2.4000000000000004        79.200000000000003        3.4796071709177245     
   2.4000000000000004        80.000000000000000        3.4873943173863009     
   2.4000000000000004        80.800000000000011        3.4937688817848009     
   2.4000000000000004        81.600000000000009        3.4976022392169996     
   2.4000000000000004        82.400000000000006        3.5012826096953504     
   2.4000000000000004        83.200000000000003        3.4986299367165015     
   2.4000000000000004        84.000000000000000        3.4953342058419885     
   2.4000000000000004        84.800000000000011        3.4973762918001805     
   2.4000000000000004        85.600000000000009        3.4984419421849222     
   2.4000000000000004        86.400000000000006        3.4985616026450557     
   2.4000000000000004        87.200000000000003        3.4875224295448679     
   2.4000000000000004        88.000000000000000        3.4973254852154168     
   2.4000000000000004        88.800000000000011        3.4925484393981905     
   2.4000000000000004        89.600000000000009        3.4724880311457325     
   2.4000000000000004        90.400000000000006        3.4451718284549089     
   2.4000000000000004        91.200000000000003        3.4136840312335095     
   2.4000000000000004        92.000000000000000        3.3788336909183458     
   2.4000000000000004        92.800000000000011        3.3475298174034354     
   2.4000000000000004        93.600000000000009        3.3216185250915653     
   2.4000000000000004        94.400000000000006        3.3002505869068366     
   2.4000000000000004        95.200000000000003        3.2852945597451684     
   2.4000000000000004        96.000000000000000        3.2741068527452741     
   2.4000000000000004        96.800000000000011        3.2670728137551102     
   2.4000000000000004        97.600000000000009        3.2634862588642481     
   2.4000000000000004        98.400000000000006        3.2618997923049933     
   2.4000000000000004        99.200000000000003        3.2626237969746352     
   2.4000000000000004        100.00000000000000        3.2643409879689806     
   2.4000000000000004        100.80000000000001        3.2677234832345881     
   2.4000000000000004        101.60000000000001        3.2733697874427965     
   2.4000000000000004        102.40000000000001        3.2807288741438425     

   3.2000000000000002       0.80000000000000004        3.3040236974054196     
   3.2000000000000002        1.6000000000000001        3.3245976925991911     
   3.2000000000000002        2.4000000000000004        3.3502187958022791     
   3.2000000000000002        3.2000000000000002        3.3797108060297756     
   3.2000000000000002        4.0000000000000000        3.4105714544702175     
   3.2000000000000002        4.8000000000000007        3.4420465927522454     
   3.2000000000000002        5.6000000000000005        3.4679881655653713     
   3.2000000000000002        6.4000000000000004        3.4882398718851610     
   3.2000000000000002        7.2000000000000002        3.4958659051770300     
   3.2000000000000002        8.0000000000000000        3.4975956152627790     
   3.2000000000000002        8.8000000000000007        3.4942342273435165     
   3.2000000000000002        9.6000000000000014        3.4865109361206015     
   3.2000000000000002        10.400000000000000        3.4918164142089787     
   3.2000000000000002        11.200000000000001        3.4935144554718973     
   3.2000000000000002        12.000000000000000        3.4935843361553838     
   3.2000000000000002        12.800000000000001        3.4930305120973091     
   3.2000000000000002        13.600000000000001        3.4951039757680604     
   3.2000000000000002        14.400000000000000        3.4987581996333863     
   3.2000000000000002        15.200000000000001        3.4978424763810985     
   3.2000000000000002        16.000000000000000        3.4894955258086702     
   3.2000000000000002        16.800000000000001        3.4926554106975365     
   3.2000000000000002        17.600000000000001        3.4903523080605492     
   3.2000000000000002        18.400000000000002        3.4923958470103038     
   3.2000000000000002        19.200000000000003        3.4959188444883385     
   3.2000000000000002        20.000000000000000        3.4977094413307501     
   3.2000000000000002        20.800000000000001        3.4977356888423361     
   3.2000000000000002        21.600000000000001        3.4839981980327406     
   3.2000000000000002        22.400000000000002        3.4974230666052266     
   3.2000000000000002        23.200000000000003        3.4992725465857744     
   3.2000000000000002        24.000000000000000        3.4953514678885034     
   3.2000000000000002        24.800000000000001        3.4969020242923130     
   3.2000000000000002        25.600000000000001        3.4938550235916646     
   3.2000000000000002        26.400000000000002        3.4975522549692726     
   3.2000000000000002        27.200000000000003        3.4967392625631217     
   3.2000000000000002        28.000000000000000        3.4841112473155933     
   3.2000000000000002        28.800000000000001        3.4855210305472366     
   3.2000000000000002        29.600000000000001        3.4895611804549400     
   3.2000000000000002        30.400000000000002        3.4883668865032713     
   3.2000000000000002        31.200000000000003        3.4845822083836779     
   3.2000000000000002        32.000000000000000        3.4930940181301304     
   3.2000000000000002        32.800000000000004        3.4961714945114584     
   3.2000000000000002        33.600000000000001        3.4942551161234663     
   3.2000000000000002        34.399999999999999        3.4902551940077489     
   3.2000000000000002        35.200000000000003        3.4738551713359538     
   3.2000000000000002        36.000000000000000        3.4454711120526569     
   3.2000000000000002        36.800000000000004        3.4133371553854714     
   3.2000000000000002        37.600000000000001        3.3800641473682829     
   3.2000000000000002        38.400000000000006        3.3477517196886128     
   3.2000000000000002        39.200000000000003        3.3200702684293670     
   3.2000000000000002        40.000000000000000        3.2973904795049487     
   3.2000000000000002        40.800000000000004        3.2812913027799087     
   3.2000000000000002        41.600000000000001        3.2730333364007489     
   3.2000000000000002        42.400000000000006        3.2654836485030416     
   3.2000000000000002        43.200000000000003        3.2649242979526663     
   3.2000000000000002        44.000000000000000        3.2683780307902564     
   3.2000000000000002        44.800000000000004        3.2753952998584559     
   3.2000000000000002        45.600000000000001        3.2841908386618233     
   3.2000000000000002        46.400000000000006        3.2944025178543286     
   3.2000000000000002        47.200000000000003        3.3072965610811260     
   3.2000000000000002        48.000000000000000        3.3198313024994772     
   3.2000000000000002        48.800000000000004        3.3337877830804428     
   3.2000000000000002        49.600000000000001        3.3483060224200663     
   3.2000000000000002        50.400000000000006        3.3629797739403617     
   3.2000000000000002        51.200000000000003        3.3782795537078849     
   3.2000000000000002        52.000000000000000        3.3968245788820615     
   3.2000000000000002        52.800000000000004        3.4122760065867896     
   3.2000000000000002        53.600000000000001        3.4305874506567027     
   3.2000000000000002        54.400000000000006        3.4512441086619954     
   3.2000000000000002        55.200000000000003        3.4712319364771687     
   3.2000000000000002        56.000000000000000        3.4862510474534449     
   3.2000000000000002        56.800000000000004        3.4917750639012217     
   3.2000000000000002        57.600000000000001        3.4943855669939321     
   3.2000000000000002        58.400000000000006        3.4943991405097221     
   3.2000000000000002        59.200000000000003        3.4928697087570146     
   3.2000000000000002        60.000000000000000        3.4895772596920542     
   3.2000000000000002        60.800000000000004        3.4935871840617505     
   3.2000000000000002        61.600000000000001        3.4852823816598173     
   3.2000000000000002        62.400000000000006        3.4904559439765492     
   3.2000000000000002        63.200000000000003        3.4924208474232965     
   3.2000000000000002        64.000000000000000        3.4949086153802207     
   3.2000000000000002        64.799999999999997        3.4890999611006372     
   3.2000000000000002        65.600000000000009        3.4939147983125354     
   3.2000000000000002        66.400000000000006        3.4944069326989147     
   3.2000000000000002        67.200000000000003        3.4911350720815100     
   3.2000000000000002        68.000000000000000        3.4831017764218557     
   3.2000000000000002        68.799999999999997        3.4939561172383402     
   3.2000000000000002        69.600000000000009        3.4958558725408220     
   3.2000000000000002        70.400000000000006        3.4946620513569111     
   3.2000000000000002        71.200000000000003        3.4906842762342696     
   3.2000000000000002        72.000000000000000        3.4799693343848310     
   3.2000000000000002        72.799999999999997        3.4960647450903672     
   3.2000000000000002        73.600000000000009        3.4949685596385156     
   3.2000000000000002        74.400000000000006        3.4883401121516284     
   3.2000000000000002        75.200000000000003        3.4951984704079413     
   3.2000000000000002        76.000000000000000        3.4958479841219909     
   3.2000000000000002        76.800000000000011        3.4975812001460964     
   3.2000000000000002        77.600000000000009        3.4916508635333141     
   3.2000000000000002        78.400000000000006        3.4922528759642901     
   3.2000000000000002        79.200000000000003        3.4989841235952777     
   3.2000000000000002        80.000000000000000        3.4840347903168212     
   3.2000000000000002        80.800000000000011        3.4894779060290531     
   3.2000000000000002        81.600000000000009        3.4952332665025554     
   3.2000000000000002        82.400000000000006        3.4956304345327287     
   3.2000000000000002        83.200000000000003        3.4937441232231534     
   3.2000000000000002        84.000000000000000        3.4943115265699820     
   3.2000000000000002        84.800000000000011        3.4924054113147140     
   3.2000000000000002        85.600000000000009        3.4898936267893550     
   3.2000000000000002        86.400000000000006        3.4818913525249462     
   3.2000000000000002        87.200000000000003        3.4965420475284521     
   3.2000000000000002        88.000000000000000        3.4945983216376715     
   3.2000000000000002        88.800000000000011        3.4747303518836423     
   3.2000000000000002        89.600000000000009        3.4496367893463571     
   3.2000000000000002        90.400000000000006        3.4184378241072295     
   3.2000000000000002        91.200000000000003        3.3844434863927670     
   3.2000000000000002        92.000000000000000        3.3538687206195386     
   3.2000000000000002        92.800000000000011        3.3266821919454821     
   3.2000000000000002        93.600000000000009        3.3082123419189671     
   3.2000000000000002        94.400000000000006        3.2864376328102827     
   3.2000000000000002        95.200000000000003        3.2761699229527403     
   3.2000000000000002        96.000000000000000        3.2678222180095542     
   3.2000000000000002        96.800000000000011        3.2630268278225003     
   3.2000000000000002        97.600000000000009        3.2604258041055960     
   3.2000000000000002        98.400000000000006        3.2608230560520628     
   3.2000000000000002        99.200000000000003        3.2617606407497926     
   3.2000000000000002        100.00000000000000        3.2647544479129826     
   3.2000000000000002        100.80000000000001        3.2692355738777974     
   3.2000000000000002        101.60000000000001        3.2773388610546088     
   3.2000000000000002        102.40000000000001        3.2881205664000994     

   4.0000000000000000       0.80000000000000004        3.3173247950027154     
   4.0000000000000000        1.6000000000000001        3.3424596042601289     
   4.0000000000000000        2.4000000000000004        3.3716478863002601     
   4.0000000000000000        3.2000000000000002        3.4039383173898514     
   4.0000000000000000        4.0000000000000000        3.4355861499608751     
   4.0000000000000000        4.8000000000000007        3.4650282654873443     
   4.0000000000000000        5.6000000000000005        3.4867331032688913     
   4.0000000000000000        6.4000000000000004        3.4949804967211815     
   4.0000000000000000        7.2000000000000002        3.4962540479368420     
   4.0000000000000000        8.0000000000000000        3.4921724734664967     
   4.0000000000000000        8.8000000000000007        3.4862242537928774     
   4.0000000000000000        9.6000000000000014        3.4919360113636433     
   4.0000000000000000        10.400000000000000        3.4945416327182168     
   4.0000000000000000        11.200000000000001        3.4946383063279498     
   4.0000000000000000        12.000000000000000        3.4938033366869079     
   4.0000000000000000        12.800000000000001        3.4943713995102552     
   4.0000000000000000        13.600000000000001        3.4925261057251129     
   4.0000000000000000        14.400000000000000        3.4956971023123389     
   4.0000000000000000        15.200000000000001        3.4966336711781261     
   4.0000000000000000        16.000000000000000        3.4978500808609354     
   4.0000000000000000        16.800000000000001        3.4974612727679322     
   4.0000000000000000        17.600000000000001        3.4804797590366179     
   4.0000000000000000        18.400000000000002        3.4863336732354373     
   4.0000000000000000        19.200000000000003        3.4883789789915323     
   4.0000000000000000        20.000000000000000        3.4868621398591784     
   4.0000000000000000        20.800000000000001        3.4862375307619589     
   4.0000000000000000        21.600000000000001        3.4965884058811967     
   4.0000000000000000        22.400000000000002        3.4853042145696338     
   4.0000000000000000        23.200000000000003        3.4982750977573267     
   4.0000000000000000        24.000000000000000        3.4857412911369825     
   4.0000000000000000        24.800000000000001        3.4886896520772948     
   4.0000000000000000        25.600000000000001        3.4865343802190836     
   4.0000000000000000        26.400000000000002        3.4888799990198365     
   4.0000000000000000        27.200000000000003        3.4894305504843359     
   4.0000000000000000        28.000000000000000        3.4905755049785268     
   4.0000000000000000        28.800000000000001        3.4933289196778645     
   4.0000000000000000        29.600000000000001        3.4955798543352961     
   4.0000000000000000        30.400000000000002        3.4994433485709875     
   4.0000000000000000        31.200000000000003        3.4979337747362607     
   4.0000000000000000        32.000000000000000        3.4888792618857645     
   4.0000000000000000        32.800000000000004        3.4923096762687353     
   4.0000000000000000        33.600000000000001        3.4961561176781228     
   4.0000000000000000        34.399999999999999        3.4952984880510312     
   4.0000000000000000        35.200000000000003        3.4898856431189373     
   4.0000000000000000        36.000000000000000        3.4720265960640377     
   4.0000000000000000        36.800000000000004        3.4447905202823570     
   4.0000000000000000        37.600000000000001        3.4122970409937650     
   4.0000000000000000        38.400000000000006        3.3795255468988135     
   4.0000000000000000        39.200000000000003        3.3488636219216938     
   4.0000000000000000        40.000000000000000        3.3233996085798836     
   4.0000000000000000        40.800000000000004        3.3034323545057211     
   4.0000000000000000        41.600000000000001        3.2897002494542016     
   4.0000000000000000        42.400000000000006        3.2821829417178021     
   4.0000000000000000        43.200000000000003        3.2824210037659745     
   4.0000000000000000        44.000000000000000        3.2856313387356351     
   4.0000000000000000        44.800000000000004        3.2923356020421153     
   4.0000000000000000        45.600000000000001        3.3034200387811983     
   4.0000000000000000        46.400000000000006        3.3124196600036715     
   4.0000000000000000        47.200000000000003        3.3242156649258616     
   4.0000000000000000        48.000000000000000        3.3370011471440835     
   4.0000000000000000        48.800000000000004        3.3486199470534612     
   4.0000000000000000        49.600000000000001        3.3616933118940096     
   4.0000000000000000        50.400000000000006        3.3727102891778329     
   4.0000000000000000        51.200000000000003        3.3849847931687380     
   4.0000000000000000        52.000000000000000        3.3968491373699448     
   4.0000000000000000        52.800000000000004        3.4095421150216292     
   4.0000000000000000        53.600000000000001        3.4228192863906521     
   4.0000000000000000        54.400000000000006        3.4396746275835768     
   4.0000000000000000        55.200000000000003        3.4605847877310634     
   4.0000000000000000        56.000000000000000        3.4802231201257769     
   4.0000000000000000        56.800000000000004        3.4929540468291806     
   4.0000000000000000        57.600000000000001        3.4926212153543288     
   4.0000000000000000        58.400000000000006        3.4941319901273942     
   4.0000000000000000        59.200000000000003        3.4927975330258252     
   4.0000000000000000        60.000000000000000        3.4895514693671319     
   4.0000000000000000        60.800000000000004        3.4930077915955833     
   4.0000000000000000        61.600000000000001        3.4871377681300424     
   4.0000000000000000        62.400000000000006        3.4904046440744492     
   4.0000000000000000        63.200000000000003        3.4907854831427336     
   4.0000000000000000        64.000000000000000        3.4918080905221625     
   4.0000000000000000        64.799999999999997        3.4916734207917881     
   4.0000000000000000        65.600000000000009        3.4941094392825320     
   4.0000000000000000        66.400000000000006        3.4950658116671174     
   4.0000000000000000        67.200000000000003        3.4955830598686970     
   4.0000000000000000        68.000000000000000        3.4941383539082329     
   4.0000000000000000        68.799999999999997        3.4841737014885115     
   4.0000000000000000        69.600000000000009        3.4908751258531669     
   4.0000000000000000        70.400000000000006        3.4915086245472819     
   4.0000000000000000        71.200000000000003        3.4855592228002616     
   4.0000000000000000        72.000000000000000        3.5024843368761114     
   4.0000000000000000        72.799999999999997        3.4961168053187097     
   4.0000000000000000        73.600000000000009        3.4949907264412974     
   4.0000000000000000        74.400000000000006        3.4883211832527361     
   4.0000000000000000        75.200000000000003        3.4949856666191090     
   4.0000000000000000        76.000000000000000        3.4949142906528778     
   4.0000000000000000        76.800000000000011        3.4971902137853825     
   4.0000000000000000        77.600000000000009        3.4954490137944298     
   4.0000000000000000        78.400000000000006        3.4940990282048130     
   4.0000000000000000        79.200000000000003        3.4943916848715637     
   4.0000000000000000        80.000000000000000        3.4986424385779320     
   4.0000000000000000        80.800000000000011        3.4798568140268942     
   4.0000000000000000        81.600000000000009        3.4872306915727656     
   4.0000000000000000        82.400000000000006        3.4873533787378452     
   4.0000000000000000        83.200000000000003        3.4825095281185741     
   4.0000000000000000        84.000000000000000        3.4912877581812731     
   4.0000000000000000        84.800000000000011        3.4959818925690254     
   4.0000000000000000        85.600000000000009        3.4888234727858558     
   4.0000000000000000        86.400000000000006        3.4988151633660509     
   4.0000000000000000        87.200000000000003        3.4958270968015550     
   4.0000000000000000        88.000000000000000        3.4788054835476130     
   4.0000000000000000        88.800000000000011        3.4522145295692721     
   4.0000000000000000        89.600000000000009        3.4214081858263348     
   4.0000000000000000        90.400000000000006        3.3891841884480782     
   4.0000000000000000        91.200000000000003        3.3581629799854049     
   4.0000000000000000        92.000000000000000        3.3315567797299392     
   4.0000000000000000        92.800000000000011        3.3087856237443725     
   4.0000000000000000        93.600000000000009        3.2895498748293912     
   4.0000000000000000        94.400000000000006        3.2781047595155370     
   4.0000000000000000        95.200000000000003        3.2698339464997583     
   4.0000000000000000        96.000000000000000        3.2659735765796465     
   4.0000000000000000        96.800000000000011        3.2609767371573999     
   4.0000000000000000        97.600000000000009        3.2599187849687272     
   4.0000000000000000        98.400000000000006        3.2604422687383980     
   4.0000000000000000        99.200000000000003        3.2620422681173493     
   4.0000000000000000        100.00000000000000        3.2667510459534777     
   4.0000000000000000        100.80000000000001        3.2728480076667572     
   4.0000000000000000        101.60000000000001        3.2825962033437230     
   4.0000000000000000        102.40000000000001        3.2972709286661459     

   4.8000000000000007       0.80000000000000004        3.3322277602513966     
   4.8000000000000007        1.6000000000000001        3.3611264083709700     
   4.8000000000000007        2.4000000000000004        3.3937532995618640     
   4.8000000000000007        3.2000000000000002        3.4279255234570125     
   4.8000000000000007        4.0000000000000000        3.4592545369382122     
   4.8000000000000007        4.8000000000000007        3.4830966411717741     
   4.8000000000000007        5.6000000000000005        3.4936365768516207     
   4.8000000000000007        6.4000000000000004        3.4958361807574891     
   4.8000000000000007        7.2000000000000002        3.4900484063338242     
   4.8000000000000007        8.0000000000000000        3.4967949016161524     
   4.8000000000000007        8.8000000000000007        3.4882196170052975     
   4.8000000000000007        9.6000000000000014        3.4930863511926984     
   4.8000000000000007        10.400000000000000        3.4953093321600739     
   4.8000000000000007        11.200000000000001        3.4934676912677678     
   4.8000000000000007        12.000000000000000        3.4950773395748773     
   4.8000000000000007        12.800000000000001        3.4950139944932572     
   4.8000000000000007        13.600000000000001        3.4861676399497878     
   4.8000000000000007        14.400000000000000        3.4941289717591979     
   4.8000000000000007        15.200000000000001        3.4927780306366984     
   4.8000000000000007        16.000000000000000        3.4938575406291013     
   4.8000000000000007        16.800000000000001        3.4853046273115220     
   4.8000000000000007        17.600000000000001        3.4930047328796148     
   4.8000000000000007        18.400000000000002        3.4961373827894797     
   4.8000000000000007        19.200000000000003        3.4943973215191915     
   4.8000000000000007        20.000000000000000        3.4966237420695117     
   4.8000000000000007        20.800000000000001        3.5030269769621438     
   4.8000000000000007        21.600000000000001        3.4805520609580185     
   4.8000000000000007        22.400000000000002        3.4940749831741229     
   4.8000000000000007        23.200000000000003        3.4836427568018720     
   4.8000000000000007        24.000000000000000        3.4940554435866011     
   4.8000000000000007        24.800000000000001        3.4957501303063920     
   4.8000000000000007        25.600000000000001        3.4963380725920037     
   4.8000000000000007        26.400000000000002        3.4933099655450399     
   4.8000000000000007        27.200000000000003        3.4950393890463007     
   4.8000000000000007        28.000000000000000        3.4950895887226769     
   4.8000000000000007        28.800000000000001        3.4956366106374213     
   4.8000000000000007        29.600000000000001        3.5006294586537674     
   4.8000000000000007        30.400000000000002        3.4828748914879939     
   4.8000000000000007        31.200000000000003        3.4837237992648573     
   4.8000000000000007        32.000000000000000        3.4998928831285663     
   4.8000000000000007        32.800000000000004        3.4872965234852744     
   4.8000000000000007        33.600000000000001        3.4913900652863492     
   4.8000000000000007        34.399999999999999        3.4955738745309155     
   4.8000000000000007        35.200000000000003        3.4952474038949166     
   4.8000000000000007        36.000000000000000        3.4904576237076199     
   4.8000000000000007        36.800000000000004        3.4726932288660652     
   4.8000000000000007        37.600000000000001        3.4458601786915373     
   4.8000000000000007        38.400000000000006        3.4110242454738393     
   4.8000000000000007        39.200000000000003        3.3836963864607634     
   4.8000000000000007        40.000000000000000        3.3570606504885858     
   4.8000000000000007        40.800000000000004        3.3347259632574393     
   4.8000000000000007        41.600000000000001        3.3195521862172366     
   4.8000000000000007        42.400000000000006        3.3108870043684147     
   4.8000000000000007        43.200000000000003        3.3082988729567258     
   4.8000000000000007        44.000000000000000        3.3108074991853278     
   4.8000000000000007        44.800000000000004        3.3172054445875800     
   4.8000000000000007        45.600000000000001        3.3265016807815440     
   4.8000000000000007        46.400000000000006        3.3379919360028993     
   4.8000000000000007        47.200000000000003        3.3501046387760565     
   4.8000000000000007        48.000000000000000        3.3618674575209697     
   4.8000000000000007        48.800000000000004        3.3730198364318080     
   4.8000000000000007        49.600000000000001        3.3833953678130659     
   4.8000000000000007        50.400000000000006        3.3926915434394602     
   4.8000000000000007        51.200000000000003        3.4010476042640643     
   4.8000000000000007        52.000000000000000        3.4098163935558699     
   4.8000000000000007        52.800000000000004        3.4189744097459118     
   4.8000000000000007        53.600000000000001        3.4278886948692011     
   4.8000000000000007        54.400000000000006        3.4400774419592444     
   4.8000000000000007        55.200000000000003        3.4568770164277827     
   4.8000000000000007        56.000000000000000        3.4780941843229960     
   4.8000000000000007        56.800000000000004        3.4924695207606486     
   4.8000000000000007        57.600000000000001        3.4927578698493216     
   4.8000000000000007        58.400000000000006        3.4936665665001501     
   4.8000000000000007        59.200000000000003        3.4940904394238057     
   4.8000000000000007        60.000000000000000        3.4882867726952616     
   4.8000000000000007        60.800000000000004        3.4914523785215907     
   4.8000000000000007        61.600000000000001        3.4946339472413839     
   4.8000000000000007        62.400000000000006        3.4951698906383206     
   4.8000000000000007        63.200000000000003        3.4951945284569805     
   4.8000000000000007        64.000000000000000        3.4957842561082493     
   4.8000000000000007        64.799999999999997        3.4947760807357535     
   4.8000000000000007        65.600000000000009        3.4959907437710727     
   4.8000000000000007        66.400000000000006        3.4943901726111286     
   4.8000000000000007        67.200000000000003        3.4942394202062514     
   4.8000000000000007        68.000000000000000        3.4958987315821868     
   4.8000000000000007        68.799999999999997        3.4898903120512053     
   4.8000000000000007        69.600000000000009        3.5024670204039476     
   4.8000000000000007        70.400000000000006        3.4797278486759979     
   4.8000000000000007        71.200000000000003        3.5024749815102605     
   4.8000000000000007        72.000000000000000        3.4938584667558952     
   4.8000000000000007        72.799999999999997        3.4938204975836000     
   4.8000000000000007        73.600000000000009        3.4944172785799137     
   4.8000000000000007        74.400000000000006        3.4867791792299858     
   4.8000000000000007        75.200000000000003        3.4939467922845959     
   4.8000000000000007        76.000000000000000        3.4947496923063981     
   4.8000000000000007        76.800000000000011        3.4960384184776587     
   4.8000000000000007        77.600000000000009        3.4947653002851857     
   4.8000000000000007        78.400000000000006        3.4929984554075526     
   4.8000000000000007        79.200000000000003        3.4912758834118902     
   4.8000000000000007        80.000000000000000        3.4946653808017230     
   4.8000000000000007        80.800000000000011        3.4981769304013519     
   4.8000000000000007        81.600000000000009        3.4998892497945309     
   4.8000000000000007        82.400000000000006        3.4989726892051558     
   4.8000000000000007        83.200000000000003        3.4992043461950058     
   4.8000000000000007        84.000000000000000        3.4806879440743774     
   4.8000000000000007        84.800000000000011        3.4890073771669896     
   4.8000000000000007        85.600000000000009        3.4808944544542015     
   4.8000000000000007        86.400000000000006        3.4892561291719977     
   4.8000000000000007        87.200000000000003        3.4805997720436865     
   4.8000000000000007        88.000000000000000        3.4546262852066407     
   4.8000000000000007        88.800000000000011        3.4238908587705428     
   4.8000000000000007        89.600000000000009        3.3919104387961427     
   4.8000000000000007        90.400000000000006        3.3617824931072144     
   4.8000000000000007        91.200000000000003        3.3348396545631789     
   4.8000000000000007        92.000000000000000        3.3121035600493434     
   4.8000000000000007        92.800000000000011        3.2936401687326931     
   4.8000000000000007        93.600000000000009        3.2802578321460927     
   4.8000000000000007        94.400000000000006        3.2718408669640318     
   4.8000000000000007        95.200000000000003        3.2654920972683175     
   4.8000000000000007        96.000000000000000        3.2629951500848473     
   4.8000000000000007        96.800000000000011        3.2603392067365538     
   4.8000000000000007        97.600000000000009        3.2602842023368135     
   4.8000000000000007        98.400000000000006        3.2611819889722193     
   4.8000000000000007        99.200000000000003        3.2639732606650367     
   4.8000000000000007        100.00000000000000        3.2687626220349824     
   4.8000000000000007        100.80000000000001        3.2772268057618259     
   4.8000000000000007        101.60000000000001        3.2902904728408999     
   4.8000000000000007        102.40000000000001        3.3082361793308972     

   5.6000000000000005       0.80000000000000004        3.3480141210666403     
   5.6000000000000005        1.6000000000000001        3.3802281259899938     
   5.6000000000000005        2.4000000000000004        3.4148604913215572     
   5.6000000000000005        3.2000000000000002        3.4492399653210164     
   5.6000000000000005        4.0000000000000000        3.4782597201274683     
   5.6000000000000005        4.8000000000000007        3.4894798472214936     
   5.6000000000000005        5.6000000000000005        3.4939497416709711     
   5.6000000000000005        6.4000000000000004        3.4886855647068309     
   5.6000000000000005        7.2000000000000002        3.4925349457284485     
   5.6000000000000005        8.0000000000000000        3.4962298151745177     
   5.6000000000000005        8.8000000000000007        3.4870931908637419     
   5.6000000000000005        9.6000000000000014        3.4924064283363982     
   5.6000000000000005        10.400000000000000        3.4935900455322897     
   5.6000000000000005        11.200000000000001        3.4885537916456903     
   5.6000000000000005        12.000000000000000        3.4932750213190551     
   5.6000000000000005        12.800000000000001        3.4842931216217017     
   5.6000000000000005        13.600000000000001        3.4983855476044736     
   5.6000000000000005        14.400000000000000        3.4820251611299891     
   5.6000000000000005        15.200000000000001        3.4884936006410845     
   5.6000000000000005        16.000000000000000        3.4902969837489501     
   5.6000000000000005        16.800000000000001        3.4926133124840146     
   5.6000000000000005        17.600000000000001        3.4942742131531133     
   5.6000000000000005        18.400000000000002        3.4946863431178201     
   5.6000000000000005        19.200000000000003        3.4954627000577214     
   5.6000000000000005        20.000000000000000        3.4994441650693373     
   5.6000000000000005        20.800000000000001        3.4881903282723705     
   5.6000000000000005        21.600000000000001        3.4884411835043085     
   5.6000000000000005        22.400000000000002        3.5011843131374785     
   5.6000000000000005        23.200000000000003        3.4863770376489169     
   5.6000000000000005        24.000000000000000        3.4940658046572399     
   5.6000000000000005        24.800000000000001        3.4953530239633683     
   5.6000000000000005        25.600000000000001        3.4924211309465725     
   5.6000000000000005        26.400000000000002        3.4897211248104689     
   5.6000000000000005        27.200000000000003        3.4935379429103981     
   5.6000000000000005        28.000000000000000        3.4944704839169320     
   5.6000000000000005        28.800000000000001        3.4963433929349144     
   5.6000000000000005        29.600000000000001        3.5049735439634118     
   5.6000000000000005        30.400000000000002        3.4903150761118402     
   5.6000000000000005        31.200000000000003        3.4924572530492948     
   5.6000000000000005        32.000000000000000        3.4865277005095776     
   5.6000000000000005        32.800000000000004        3.4988041185204315     
   5.6000000000000005        33.600000000000001        3.4899109847164338     
   5.6000000000000005        34.399999999999999        3.4922721907372294     
   5.6000000000000005        35.200000000000003        3.4983405880819434     
   5.6000000000000005        36.000000000000000        3.4979916507906368     
   5.6000000000000005        36.800000000000004        3.4943655988844085     
   5.6000000000000005        37.600000000000001        3.4764424788780670     
   5.6000000000000005        38.400000000000006        3.4491839075368955     
   5.6000000000000005        39.200000000000003        3.4211022151935060     
   5.6000000000000005        40.000000000000000        3.3944561475772583     
   5.6000000000000005        40.800000000000004        3.3724745707412076     
   5.6000000000000005        41.600000000000001        3.3562951980356699     
   5.6000000000000005        42.400000000000006        3.3455650073506833     
   5.6000000000000005        43.200000000000003        3.3422855391983912     
   5.6000000000000005        44.000000000000000        3.3441398626791039     
   5.6000000000000005        44.800000000000004        3.3502716610780210     
   5.6000000000000005        45.600000000000001        3.3592058553744502     
   5.6000000000000005        46.400000000000006        3.3707395674393634     
   5.6000000000000005        47.200000000000003        3.3823374693695656     
   5.6000000000000005        48.000000000000000        3.3928781899015474     
   5.6000000000000005        48.800000000000004        3.4039056356038930     
   5.6000000000000005        49.600000000000001        3.4127382893547251     
   5.6000000000000005        50.400000000000006        3.4218002649537334     
   5.6000000000000005        51.200000000000003        3.4272036947070048     
   5.6000000000000005        52.000000000000000        3.4328210979272686     
   5.6000000000000005        52.800000000000004        3.4381330314392553     
   5.6000000000000005        53.600000000000001        3.4441578412559535     
   5.6000000000000005        54.400000000000006        3.4537556752084946     
   5.6000000000000005        55.200000000000003        3.4670753261840925     
   5.6000000000000005        56.000000000000000        3.4832872222955755     
   5.6000000000000005        56.800000000000004        3.4938822808937182     
   5.6000000000000005        57.600000000000001        3.4938657368293220     
   5.6000000000000005        58.400000000000006        3.4949239994076229     
   5.6000000000000005        59.200000000000003        3.4926574145791132     
   5.6000000000000005        60.000000000000000        3.4897610477456857     
   5.6000000000000005        60.800000000000004        3.4915019675024745     
   5.6000000000000005        61.600000000000001        3.4920362764692729     
   5.6000000000000005        62.400000000000006        3.4955057991069438     
   5.6000000000000005        63.200000000000003        3.4958618220423197     
   5.6000000000000005        64.000000000000000        3.4960563793053376     
   5.6000000000000005        64.799999999999997        3.4960875706053076     
   5.6000000000000005        65.600000000000009        3.4975203572357536     
   5.6000000000000005        66.400000000000006        3.4972422575945643     
   5.6000000000000005        67.200000000000003        3.4971028455631150     
   5.6000000000000005        68.000000000000000        3.4964504981649216     
   5.6000000000000005        68.799999999999997        3.4943614173022897     
   5.6000000000000005        69.600000000000009        3.4849790632467461     
   5.6000000000000005        70.400000000000006        3.4934290950168281     
   5.6000000000000005        71.200000000000003        3.4925595414429180     
   5.6000000000000005        72.000000000000000        3.4942825027794773     
   5.6000000000000005        72.799999999999997        3.4935808186341948     
   5.6000000000000005        73.600000000000009        3.4939865404445838     
   5.6000000000000005        74.400000000000006        3.4873002493085079     
   5.6000000000000005        75.200000000000003        3.4955887712299138     
   5.6000000000000005        76.000000000000000        3.4943288778907489     
   5.6000000000000005        76.800000000000011        3.4964912798757819     
   5.6000000000000005        77.600000000000009        3.4967128815614297     
   5.6000000000000005        78.400000000000006        3.4933984177849555     
   5.6000000000000005        79.200000000000003        3.4950193586502292     
   5.6000000000000005        80.000000000000000        3.4956409810386013     
   5.6000000000000005        80.800000000000011        3.4946802895298474     
   5.6000000000000005        81.600000000000009        3.4956091135313145     
   5.6000000000000005        82.400000000000006        3.4952382789419945     
   5.6000000000000005        83.200000000000003        3.4978265136547217     
   5.6000000000000005        84.000000000000000        3.4985642289203152     
   5.6000000000000005        84.800000000000011        3.5014829122775528     
   5.6000000000000005        85.600000000000009        3.4916340821768865     
   5.6000000000000005        86.400000000000006        3.4861260423199529     
   5.6000000000000005        87.200000000000003        3.4590017461778193     
   5.6000000000000005        88.000000000000000        3.4280341572853219     
   5.6000000000000005        88.800000000000011        3.3953211206374649     
   5.6000000000000005        89.600000000000009        3.3646120431311304     
   5.6000000000000005        90.400000000000006        3.3376955317372761     
   5.6000000000000005        91.200000000000003        3.3147331752231630     
   5.6000000000000005        92.000000000000000        3.2967592608519620     
   5.6000000000000005        92.800000000000011        3.2831342534114665     
   5.6000000000000005        93.600000000000009        3.2740163771257165     
   5.6000000000000005        94.400000000000006        3.2676891916706152     
   5.6000000000000005        95.200000000000003        3.2633837589716808     
   5.6000000000000005        96.000000000000000        3.2621133914875098     
   5.6000000000000005        96.800000000000011        3.2605258599188067     
   5.6000000000000005        97.600000000000009        3.2612663316376795     
   5.6000000000000005        98.400000000000006        3.2625560602588664     
   5.6000000000000005        99.200000000000003        3.2652926600833472     
   5.6000000000000005        100.00000000000000        3.2727101426432386     
   5.6000000000000005        100.80000000000001        3.2826059448296987     
   5.6000000000000005        101.60000000000001        3.2977325115861391     
   5.6000000000000005        102.40000000000001        3.3197422840356090     

   6.4000000000000004       0.80000000000000004        3.3648354379934360     
   6.4000000000000004        1.6000000000000001        3.4007772248491457     
   6.4000000000000004        2.4000000000000004        3.4364706430944700     
   6.4000000000000004        3.2000000000000002        3.4671677264811422     
   6.4000000000000004        4.0000000000000000        3.4911262087783466     
   6.4000000000000004        4.8000000000000007        3.4872259928447935     
   6.4000000000000004        5.6000000000000005        3.4872143012295340     
   6.4000000000000004        6.4000000000000004        3.4923261343371177     
   6.4000000000000004        7.2000000000000002        3.4937099342216609     
   6.4000000000000004        8.0000000000000000        3.4971644650758402     
   6.4000000000000004        8.8000000000000007        3.4869158991973905     
   6.4000000000000004        9.6000000000000014        3.4919109559752255     
   6.4000000000000004        10.400000000000000        3.4917283843870504     
   6.4000000000000004        11.200000000000001        3.4874925778307060     
   6.4000000000000004        12.000000000000000        3.4969358313287464     
   6.4000000000000004        12.800000000000001        3.4892484153171552     
   6.4000000000000004        13.600000000000001        3.5009828816240081     
   6.4000000000000004        14.400000000000000        3.4881841897505588     
   6.4000000000000004        15.200000000000001        3.4955854276018608     
   6.4000000000000004        16.000000000000000        3.4971497463384216     
   6.4000000000000004        16.800000000000001        3.4962313106517851     
   6.4000000000000004        17.600000000000001        3.4955323709554191     
   6.4000000000000004        18.400000000000002        3.4966418704755489     
   6.4000000000000004        19.200000000000003        3.4935219799362112     
   6.4000000000000004        20.000000000000000        3.4875721892271474     
   6.4000000000000004        20.800000000000001        3.4910862306448309     
   6.4000000000000004        21.600000000000001        3.4840193388599072     
   6.4000000000000004        22.400000000000002        3.4979506723116467     
   6.4000000000000004        23.200000000000003        3.4969747244826630     
   6.4000000000000004        24.000000000000000        3.4989547969701604     
   6.4000000000000004        24.800000000000001        3.4977740798930355     
   6.4000000000000004        25.600000000000001        3.4957390405885000     
   6.4000000000000004        26.400000000000002        3.4968732071632123     
   6.4000000000000004        27.200000000000003        3.4964997373153741     
   6.4000000000000004        28.000000000000000        3.4960130651667582     
   6.4000000000000004        28.800000000000001        3.5022967590262959     
   6.4000000000000004        29.600000000000001        3.4843832476134788     
   6.4000000000000004        30.400000000000002        3.4923646611491215     
   6.4000000000000004        31.200000000000003        3.4930187441673493     
   6.4000000000000004        32.000000000000000        3.4917753123242203     
   6.4000000000000004        32.800000000000004        3.4874930037646430     
   6.4000000000000004        33.600000000000001        3.4822549609286102     
   6.4000000000000004        34.399999999999999        3.4930564310121106     
   6.4000000000000004        35.200000000000003        3.4960807595275027     
   6.4000000000000004        36.000000000000000        3.4875975066496543     
   6.4000000000000004        36.800000000000004        3.4895068756496457     
   6.4000000000000004        37.600000000000001        3.4831228919187915     
   6.4000000000000004        38.400000000000006        3.4809874524164113     
   6.4000000000000004        39.200000000000003        3.4576113734222127     
   6.4000000000000004        40.000000000000000        3.4344309640052737     
   6.4000000000000004        40.800000000000004        3.4130136733750147     
   6.4000000000000004        41.600000000000001        3.3970706724530251     
   6.4000000000000004        42.400000000000006        3.3876287942196561     
   6.4000000000000004        43.200000000000003        3.3833611536498496     
   6.4000000000000004        44.000000000000000        3.3843661286933964     
   6.4000000000000004        44.800000000000004        3.3896350825592405     
   6.4000000000000004        45.600000000000001        3.3980832667165397     
   6.4000000000000004        46.400000000000006        3.4085104741095806     
   6.4000000000000004        47.200000000000003        3.4185012699809953     
   6.4000000000000004        48.000000000000000        3.4288176467217686     
   6.4000000000000004        48.800000000000004        3.4385234827983000     
   6.4000000000000004        49.600000000000001        3.4457591459257779     
   6.4000000000000004        50.400000000000006        3.4532537241830861     
   6.4000000000000004        51.200000000000003        3.4572393539300768     
   6.4000000000000004        52.000000000000000        3.4609925307044587     
   6.4000000000000004        52.800000000000004        3.4646046135666180     
   6.4000000000000004        53.600000000000001        3.4668085769414003     
   6.4000000000000004        54.400000000000006        3.4729870550693294     
   6.4000000000000004        55.200000000000003        3.4824492872051307     
   6.4000000000000004        56.000000000000000        3.4925082350081644     
   6.4000000000000004        56.800000000000004        3.4940523906629579     
   6.4000000000000004        57.600000000000001        3.4944760364873897     
   6.4000000000000004        58.400000000000006        3.4933979275868028     
   6.4000000000000004        59.200000000000003        3.4909706618536656     
   6.4000000000000004        60.000000000000000        3.4897113586373085     
   6.4000000000000004        60.800000000000004        3.4911275087383311     
   6.4000000000000004        61.600000000000001        3.4934111415908458     
   6.4000000000000004        62.400000000000006        3.4933060553925483     
   6.4000000000000004        63.200000000000003        3.4942233287958411     
   6.4000000000000004        64.000000000000000        3.4950951037285480     
   6.4000000000000004        64.799999999999997        3.4956667236387911     
   6.4000000000000004        65.600000000000009        3.4970871688350096     
   6.4000000000000004        66.400000000000006        3.4966744834139263     
   6.4000000000000004        67.200000000000003        3.4987604608774872     
   6.4000000000000004        68.000000000000000        3.4984776238806603     
   6.4000000000000004        68.799999999999997        3.4986935687434979     
   6.4000000000000004        69.600000000000009        3.4913067638645341     
   6.4000000000000004        70.400000000000006        3.5007658401837958     
   6.4000000000000004        71.200000000000003        3.4822197146295935     
   6.4000000000000004        72.000000000000000        3.4867617973260967     
   6.4000000000000004        72.799999999999997        3.4903830871152732     
   6.4000000000000004        73.600000000000009        3.4892057317976333     
   6.4000000000000004        74.400000000000006        3.4813523200669172     
   6.4000000000000004        75.200000000000003        3.4927809918196515     
   6.4000000000000004        76.000000000000000        3.4955363821543313     
   6.4000000000000004        76.800000000000011        3.4905791491946325     
   6.4000000000000004        77.600000000000009        3.4886123714633963     
   6.4000000000000004        78.400000000000006        3.4873859571378842     
   6.4000000000000004        79.200000000000003        3.4894106482436320     
   6.4000000000000004        80.000000000000000        3.4891114191161181     
   6.4000000000000004        80.800000000000011        3.4867615884477985     
   6.4000000000000004        81.600000000000009        3.4872837785416824     
   6.4000000000000004        82.400000000000006        3.4886380071693526     
   6.4000000000000004        83.200000000000003        3.4876321109316493     
   6.4000000000000004        84.000000000000000        3.4948998722535949     
   6.4000000000000004        84.800000000000011        3.4931126091638522     
   6.4000000000000004        85.600000000000009        3.4910602473255632     
   6.4000000000000004        86.400000000000006        3.4671210240640060     
   6.4000000000000004        87.200000000000003        3.4352770288430090     
   6.4000000000000004        88.000000000000000        3.4012218013509607     
   6.4000000000000004        88.800000000000011        3.3694238047453613     
   6.4000000000000004        89.600000000000009        3.3418301608389909     
   6.4000000000000004        90.400000000000006        3.3184025008425482     
   6.4000000000000004        91.200000000000003        3.3005152982173129     
   6.4000000000000004        92.000000000000000        3.2864437517840721     
   6.4000000000000004        92.800000000000011        3.2768595765690702     
   6.4000000000000004        93.600000000000009        3.2715035010008595     
   6.4000000000000004        94.400000000000006        3.2657665701035188     
   6.4000000000000004        95.200000000000003        3.2645745963595418     
   6.4000000000000004        96.000000000000000        3.2630569129111140     
   6.4000000000000004        96.800000000000011        3.2629172931259074     
   6.4000000000000004        97.600000000000009        3.2629027871378944     
   6.4000000000000004        98.400000000000006        3.2645353351452671     
   6.4000000000000004        99.200000000000003        3.2693320297918236     
   6.4000000000000004        100.00000000000000        3.2771760671318857     
   6.4000000000000004        100.80000000000001        3.2900341920537972     
   6.4000000000000004        101.60000000000001        3.3083756143981291     
   6.4000000000000004        102.40000000000001        3.3322689373908805     

   7.2000000000000002       0.80000000000000004        3.3824412550859244     
   7.2000000000000002        1.6000000000000001        3.4193501267513460     
   7.2000000000000002        2.4000000000000004        3.4534271708172453     
   7.2000000000000002        3.2000000000000002        3.4809172420557806     
   7.2000000000000002        4.0000000000000000        3.4935948946671149     
   7.2000000000000002        4.8000000000000007        3.4928926551468122     
   7.2000000000000002        5.6000000000000005        3.4916654947417620     
   7.2000000000000002        6.4000000000000004        3.4931759370060282     
   7.2000000000000002        7.2000000000000002        3.4939071364216128     
   7.2000000000000002        8.0000000000000000        3.4966273952275500     
   7.2000000000000002        8.8000000000000007        3.4868643578989382     
   7.2000000000000002        9.6000000000000014        3.4901150547524535     
   7.2000000000000002        10.400000000000000        3.4975666673070647     
   7.2000000000000002        11.200000000000001        3.4990919686953887     
   7.2000000000000002        12.000000000000000        3.4936181911105915     
   7.2000000000000002        12.800000000000001        3.4902752537419492     
   7.2000000000000002        13.600000000000001        3.4940512944108280     
   7.2000000000000002        14.400000000000000        3.4793368791786889     
   7.2000000000000002        15.200000000000001        3.4902392797314974     
   7.2000000000000002        16.000000000000000        3.4864021868185624     
   7.2000000000000002        16.800000000000001        3.4872139618510820     
   7.2000000000000002        17.600000000000001        3.4883904401220720     
   7.2000000000000002        18.400000000000002        3.4835621270746540     
   7.2000000000000002        19.200000000000003        3.4978263770682898     
   7.2000000000000002        20.000000000000000        3.4940446885950709     
   7.2000000000000002        20.800000000000001        3.4897776961686122     
   7.2000000000000002        21.600000000000001        3.4779972503339716     
   7.2000000000000002        22.400000000000002        3.4596559978148393     
   7.2000000000000002        23.200000000000003        3.4414443835862740     
   7.2000000000000002        24.000000000000000        3.4261713425638680     
   7.2000000000000002        24.800000000000001        3.4189892139085769     
   7.2000000000000002        25.600000000000001        3.4248228007980335     
   7.2000000000000002        26.400000000000002        3.4522414379184938     
   7.2000000000000002        27.200000000000003        3.4941610000318351     
   7.2000000000000002        28.000000000000000        3.4820471332492260     
   7.2000000000000002        28.800000000000001        3.5043837304490557     
   7.2000000000000002        29.600000000000001        3.4859089616337746     
   7.2000000000000002        30.400000000000002        3.4873275532195334     
   7.2000000000000002        31.200000000000003        3.4907121526385785     
   7.2000000000000002        32.000000000000000        3.4954160223969399     
   7.2000000000000002        32.800000000000004        3.4953357218695928     
   7.2000000000000002        33.600000000000001        3.4932949764749535     
   7.2000000000000002        34.399999999999999        3.4837300124731283     
   7.2000000000000002        35.200000000000003        3.4990930407872978     
   7.2000000000000002        36.000000000000000        3.4901514358425234     
   7.2000000000000002        36.800000000000004        3.4975618391855194     
   7.2000000000000002        37.600000000000001        3.4906866129301339     
   7.2000000000000002        38.400000000000006        3.4934629091890006     
   7.2000000000000002        39.200000000000003        3.4842726575674789     
   7.2000000000000002        40.000000000000000        3.4700305624093843     
   7.2000000000000002        40.800000000000004        3.4539815604613739     
   7.2000000000000002        41.600000000000001        3.4405751113579570     
   7.2000000000000002        42.400000000000006        3.4315602833273071     
   7.2000000000000002        43.200000000000003        3.4273693576078772     
   7.2000000000000002        44.000000000000000        3.4274502061139462     
   7.2000000000000002        44.800000000000004        3.4310989674391172     
   7.2000000000000002        45.600000000000001        3.4379900937738328     
   7.2000000000000002        46.400000000000006        3.4460044116360802     
   7.2000000000000002        47.200000000000003        3.4576640053907144     
   7.2000000000000002        48.000000000000000        3.4629334243655729     
   7.2000000000000002        48.800000000000004        3.4702029013295719     
   7.2000000000000002        49.600000000000001        3.4754474476863426     
   7.2000000000000002        50.400000000000006        3.4797372653750731     
   7.2000000000000002        51.200000000000003        3.4826253077247795     
   7.2000000000000002        52.000000000000000        3.4849388209323058     
   7.2000000000000002        52.800000000000004        3.4877792928721258     
   7.2000000000000002        53.600000000000001        3.4887701694273878     
   7.2000000000000002        54.400000000000006        3.4875526059394013     
   7.2000000000000002        55.200000000000003        3.4906390695267491     
   7.2000000000000002        56.000000000000000        3.4953996491272123     
   7.2000000000000002        56.800000000000004        3.4959749686152435     
   7.2000000000000002        57.600000000000001        3.4951381335909453     
   7.2000000000000002        58.400000000000006        3.4954676940230600     
   7.2000000000000002        59.200000000000003        3.4909029881974165     
   7.2000000000000002        60.000000000000000        3.4910233016710004     
   7.2000000000000002        60.800000000000004        3.4917382762751239     
   7.2000000000000002        61.600000000000001        3.4928825186399566     
   7.2000000000000002        62.400000000000006        3.4957158540229769     
   7.2000000000000002        63.200000000000003        3.4951492991746238     
   7.2000000000000002        64.000000000000000        3.4959684158734197     
   7.2000000000000002        64.799999999999997        3.4964960349383123     
   7.2000000000000002        65.600000000000009        3.4965553175921480     
   7.2000000000000002        66.400000000000006        3.4965023956446815     
   7.2000000000000002        67.200000000000003        3.4966848236153130     
   7.2000000000000002        68.000000000000000        3.4963100982040198     
   7.2000000000000002        68.799999999999997        3.4942033340485885     
   7.2000000000000002        69.600000000000009        3.4848660858001774     
   7.2000000000000002        70.400000000000006        3.4939085155088900     
   7.2000000000000002        71.200000000000003        3.4970812156815962     
   7.2000000000000002        72.000000000000000        3.5026585485082729     
   7.2000000000000002        72.799999999999997        3.4793936013296274     
   7.2000000000000002        73.600000000000009        3.5043682841194750     
   7.2000000000000002        74.400000000000006        3.4994777191288331     
   7.2000000000000002        75.200000000000003        3.4898238644189350     
   7.2000000000000002        76.000000000000000        3.4947565378089602     
   7.2000000000000002        76.800000000000011        3.4920128087001627     
   7.2000000000000002        77.600000000000009        3.4924487158332211     
   7.2000000000000002        78.400000000000006        3.4974642000980243     
   7.2000000000000002        79.200000000000003        3.4985437046596322     
   7.2000000000000002        80.000000000000000        3.4956652347799819     
   7.2000000000000002        80.800000000000011        3.4921131119592461     
   7.2000000000000002        81.600000000000009        3.4901092253248791     
   7.2000000000000002        82.400000000000006        3.4907950466584650     
   7.2000000000000002        83.200000000000003        3.4892280932520521     
   7.2000000000000002        84.000000000000000        3.4950558771790412     
   7.2000000000000002        84.800000000000011        3.4885952346926135     
   7.2000000000000002        85.600000000000009        3.4806298981290040     
   7.2000000000000002        86.400000000000006        3.4483194557157564     
   7.2000000000000002        87.200000000000003        3.4119171261922836     
   7.2000000000000002        88.000000000000000        3.3780663426204534     
   7.2000000000000002        88.800000000000011        3.3469094303255629     
   7.2000000000000002        89.600000000000009        3.3217947225338698     
   7.2000000000000002        90.400000000000006        3.3061039530866996     
   7.2000000000000002        91.200000000000003        3.2922091838476808     
   7.2000000000000002        92.000000000000000        3.2827251249947573     
   7.2000000000000002        92.800000000000011        3.2763294514793153     
   7.2000000000000002        93.600000000000009        3.2720433417891575     
   7.2000000000000002        94.400000000000006        3.2694585357841710     
   7.2000000000000002        95.200000000000003        3.2669210135872069     
   7.2000000000000002        96.000000000000000        3.2658026710475814     
   7.2000000000000002        96.800000000000011        3.2656169005511901     
   7.2000000000000002        97.600000000000009        3.2651490847384230     
   7.2000000000000002        98.400000000000006        3.2676457981733567     
   7.2000000000000002        99.200000000000003        3.2725102709783336     
   7.2000000000000002        100.00000000000000        3.2826538852356388     
   7.2000000000000002        100.80000000000001        3.2982887394494265     
   7.2000000000000002        101.60000000000001        3.3201756651082719     
   7.2000000000000002        102.40000000000001        3.3488719680176762     

   8.0000000000000000       0.80000000000000004        3.3995172664496134     
   8.0000000000000000        1.6000000000000001        3.4381576602236175     
   8.0000000000000000        2.4000000000000004        3.4695561689830527     
   8.0000000000000000        3.2000000000000002        3.4900896570394706     
   8.0000000000000000        4.0000000000000000        3.4977378843543137     
   8.0000000000000000        4.8000000000000007        3.4974299456952851     
   8.0000000000000000        5.6000000000000005        3.4940241935577308     
   8.0000000000000000        6.4000000000000004        3.4959740049169095     
   8.0000000000000000        7.2000000000000002        3.4941813555514893     
   8.0000000000000000        8.0000000000000000        3.4937848021574403     
   8.0000000000000000        8.8000000000000007        3.4845569216509720     
   8.0000000000000000        9.6000000000000014        3.4951939071327058     
   8.0000000000000000        10.400000000000000        3.4967273319846695     
   8.0000000000000000        11.200000000000001        3.4957567870996384     
   8.0000000000000000        12.000000000000000        3.4881136905693930     
   8.0000000000000000        12.800000000000001        3.4399971111930610     
   8.0000000000000000        13.600000000000001        3.4106605667479046     
   8.0000000000000000        14.400000000000000        3.4124622425911459     
   8.0000000000000000        15.200000000000001        3.4335747839652271     
   8.0000000000000000        16.000000000000000        3.4564482115920074     
   8.0000000000000000        16.800000000000001        3.4572353348509139     
   8.0000000000000000        17.600000000000001        3.3839261022866491     
   8.0000000000000000        18.400000000000002        3.2645428198772177     
   8.0000000000000000        19.200000000000003        3.1928678622763109     
   8.0000000000000000        20.000000000000000        3.1721967168489584     
   8.0000000000000000        20.800000000000001        3.1595526293543128     
   8.0000000000000000        21.600000000000001        3.1453996896756480     
   8.0000000000000000        22.400000000000002        3.1268147638086639     
   8.0000000000000000        23.200000000000003        3.1120196617688176     
   8.0000000000000000        24.000000000000000        3.0999528925704976     
   8.0000000000000000        24.800000000000001        3.0905113973435534     
   8.0000000000000000        25.600000000000001        3.0999094306429114     
   8.0000000000000000        26.400000000000002        3.1775159980560486     
   8.0000000000000000        27.200000000000003        3.3308458249428647     
   8.0000000000000000        28.000000000000000        3.4657462521055900     
   8.0000000000000000        28.800000000000001        3.4882762028536156     
   8.0000000000000000        29.600000000000001        3.4941912336710157     
   8.0000000000000000        30.400000000000002        3.4928904776653700     
   8.0000000000000000        31.200000000000003        3.4921456878787258     
   8.0000000000000000        32.000000000000000        3.4942795711914596     
   8.0000000000000000        32.800000000000004        3.4954543088883292     
   8.0000000000000000        33.600000000000001        3.4940554640920110     
   8.0000000000000000        34.399999999999999        3.4933292674440573     
   8.0000000000000000        35.200000000000003        3.4906566027340644     
   8.0000000000000000        36.000000000000000        3.4816087217573259     
   8.0000000000000000        36.800000000000004        3.4929961049059868     
   8.0000000000000000        37.600000000000001        3.4902821405955540     
   8.0000000000000000        38.400000000000006        3.4940328744501365     
   8.0000000000000000        39.200000000000003        3.4929955130773620     
   8.0000000000000000        40.000000000000000        3.4910500204931059     
   8.0000000000000000        40.800000000000004        3.4831224261139822     
   8.0000000000000000        41.600000000000001        3.4749304154683096     
   8.0000000000000000        42.400000000000006        3.4694692947846622     
   8.0000000000000000        43.200000000000003        3.4666555328040793     
   8.0000000000000000        44.000000000000000        3.4660774378897443     
   8.0000000000000000        44.800000000000004        3.4680032525371587     
   8.0000000000000000        45.600000000000001        3.4712444998988246     
   8.0000000000000000        46.400000000000006        3.4753024454460162     
   8.0000000000000000        47.200000000000003        3.4810798755068504     
   8.0000000000000000        48.000000000000000        3.4865432998713661     
   8.0000000000000000        48.800000000000004        3.4899595392038698     
   8.0000000000000000        49.600000000000001        3.4871635187138148     
   8.0000000000000000        50.400000000000006        3.4892049845162272     
   8.0000000000000000        51.200000000000003        3.4904937989375093     
   8.0000000000000000        52.000000000000000        3.4920568990357364     
   8.0000000000000000        52.800000000000004        3.4936613333363429     
   8.0000000000000000        53.600000000000001        3.4958416857395571     
   8.0000000000000000        54.400000000000006        3.4970612687016311     
   8.0000000000000000        55.200000000000003        3.4949786799555733     
   8.0000000000000000        56.000000000000000        3.4929978381709232     
   8.0000000000000000        56.800000000000004        3.4951632103462771     
   8.0000000000000000        57.600000000000001        3.4893242619622873     
   8.0000000000000000        58.400000000000006        3.4872163070724351     
   8.0000000000000000        59.200000000000003        3.4946956955786814     
   8.0000000000000000        60.000000000000000        3.4952871552842191     
   8.0000000000000000        60.800000000000004        3.4934458880761277     
   8.0000000000000000        61.600000000000001        3.4931777404855557     
   8.0000000000000000        62.400000000000006        3.4931666386905103     
   8.0000000000000000        63.200000000000003        3.4959420117423181     
   8.0000000000000000        64.000000000000000        3.4966909090266487     
   8.0000000000000000        64.799999999999997        3.4972387269199832     
   8.0000000000000000        65.600000000000009        3.4967650073942571     
   8.0000000000000000        66.400000000000006        3.4965503453258009     
   8.0000000000000000        67.200000000000003        3.4941338457679385     
   8.0000000000000000        68.000000000000000        3.4986860572042802     
   8.0000000000000000        68.799999999999997        3.4982238312553742     
   8.0000000000000000        69.600000000000009        3.4841278376940421     
   8.0000000000000000        70.400000000000006        3.4919708562032730     
   8.0000000000000000        71.200000000000003        3.4918593215636569     
   8.0000000000000000        72.000000000000000        3.4935210199981048     
   8.0000000000000000        72.799999999999997        3.4963156146517589     
   8.0000000000000000        73.600000000000009        3.4960088002297529     
   8.0000000000000000        74.400000000000006        3.4931933382911051     
   8.0000000000000000        75.200000000000003        3.4897346181497122     
   8.0000000000000000        76.000000000000000        3.4987404411910292     
   8.0000000000000000        76.800000000000011        3.4961862614092669     
   8.0000000000000000        77.600000000000009        3.5026293125189105     
   8.0000000000000000        78.400000000000006        3.4829774546080006     
   8.0000000000000000        79.200000000000003        3.4862430169550760     
   8.0000000000000000        80.000000000000000        3.5048876298551681     
   8.0000000000000000        80.800000000000011        3.4959068369473996     
   8.0000000000000000        81.600000000000009        3.4924214916287859     
   8.0000000000000000        82.400000000000006        3.4918056691521304     
   8.0000000000000000        83.200000000000003        3.4886760055029762     
   8.0000000000000000        84.000000000000000        3.4923300162387938     
   8.0000000000000000        84.800000000000011        3.4833671356224203     
   8.0000000000000000        85.600000000000009        3.4705019785950144     
   8.0000000000000000        86.400000000000006        3.4344671254007380     
   8.0000000000000000        87.200000000000003        3.3952557170930899     
   8.0000000000000000        88.000000000000000        3.3619725888225700     
   8.0000000000000000        88.800000000000011        3.3350879929754527     
   8.0000000000000000        89.600000000000009        3.3142470506792159     
   8.0000000000000000        90.400000000000006        3.3000455603000631     
   8.0000000000000000        91.200000000000003        3.2900014058635083     
   8.0000000000000000        92.000000000000000        3.2825985110360056     
   8.0000000000000000        92.800000000000011        3.2789249631157427     
   8.0000000000000000        93.600000000000009        3.2758198654572954     
   8.0000000000000000        94.400000000000006        3.2735027391549720     
   8.0000000000000000        95.200000000000003        3.2712703897151312     
   8.0000000000000000        96.000000000000000        3.2700292796177561     
   8.0000000000000000        96.800000000000011        3.2686893008695463     
   8.0000000000000000        97.600000000000009        3.2684189906773722     
   8.0000000000000000        98.400000000000006        3.2706577806652524     
   8.0000000000000000        99.200000000000003        3.2770280451746832     
   8.0000000000000000        100.00000000000000        3.2891294624981215     
   8.0000000000000000        100.80000000000001        3.3077323286617974     
   8.0000000000000000        101.60000000000001        3.3322796351609720     
   8.0000000000000000        102.40000000000001        3.3639895198925407     

   8.8000000000000007       0.80000000000000004        3.4164073653960103     
   8.8000000000000007        1.6000000000000001        3.4526917342209060     
   8.8000000000000007        2.4000000000000004        3.4795853487301418     
   8.8000000000000007        3.2000000000000002        3.4903049492398033     
   8.8000000000000007        4.0000000000000000        3.4914912831214870     
   8.8000000000000007        4.8000000000000007        3.4836362669744148     
   8.8000000000000007        5.6000000000000005        3.4894143035126972     
   8.8000000000000007        6.4000000000000004        3.4899323565581124     
   8.8000000000000007        7.2000000000000002        3.4878695040160004     
   8.8000000000000007        8.0000000000000000        3.4955186184758911     
   8.8000000000000007        8.8000000000000007        3.4909788119195881     
   8.8000000000000007        9.6000000000000014        3.4944646904169607     
   8.8000000000000007        10.400000000000000        3.4898801040464376     
   8.8000000000000007        11.200000000000001        3.4810321089469616     
   8.8000000000000007        12.000000000000000        3.3478966842661477     
   8.8000000000000007        12.800000000000001        3.1713994501777374     
   8.8000000000000007        13.600000000000001        3.0808261438942881     
   8.8000000000000007        14.400000000000000        3.0767472595717926     
   8.8000000000000007        15.200000000000001        3.1005818731996113     
   8.8000000000000007        16.000000000000000        3.1247359922707312     
   8.8000000000000007        16.800000000000001        3.1208255440675674     
   8.8000000000000007        17.600000000000001        3.0160688133082689     
   8.8000000000000007        18.400000000000002        2.5104745255311922     
   8.8000000000000007        19.200000000000003        2.4811590717525052     
   8.8000000000000007        20.000000000000000        2.5060177886539434     
   8.8000000000000007        20.800000000000001        2.4901229829353242     
   8.8000000000000007        21.600000000000001        2.4963094635332226     
   8.8000000000000007        22.400000000000002        2.5066479156866062     
   8.8000000000000007        23.200000000000003        2.5011681684453375     
   8.8000000000000007        24.000000000000000        2.4897437360678332     
   8.8000000000000007        24.800000000000001        2.4947797800466893     
   8.8000000000000007        25.600000000000001        2.5068548736074305     
   8.8000000000000007        26.400000000000002        2.4828670865334379     
   8.8000000000000007        27.200000000000003        3.0388751898175870     
   8.8000000000000007        28.000000000000000        3.3226362758698835     
   8.8000000000000007        28.800000000000001        3.4915556320837635     
   8.8000000000000007        29.600000000000001        3.4885088252450926     
   8.8000000000000007        30.400000000000002        3.4970849918171014     
   8.8000000000000007        31.200000000000003        3.4949751817372903     
   8.8000000000000007        32.000000000000000        3.4956180505767978     
   8.8000000000000007        32.800000000000004        3.4943180674616636     
   8.8000000000000007        33.600000000000001        3.4894505950429298     
   8.8000000000000007        34.399999999999999        3.4903697555705731     
   8.8000000000000007        35.200000000000003        3.4916363302444133     
   8.8000000000000007        36.000000000000000        3.4833072917326446     
   8.8000000000000007        36.800000000000004        3.4940871746461513     
   8.8000000000000007        37.600000000000001        3.4908564908997453     
   8.8000000000000007        38.400000000000006        3.4954409175102485     
   8.8000000000000007        39.200000000000003        3.4949748254651798     
   8.8000000000000007        40.000000000000000        3.4964663707874672     
   8.8000000000000007        40.800000000000004        3.4923194608292589     
   8.8000000000000007        41.600000000000001        3.4921872822541120     
   8.8000000000000007        42.400000000000006        3.4911328242983206     
   8.8000000000000007        43.200000000000003        3.4888507735550514     
   8.8000000000000007        44.000000000000000        3.4890815606150665     
   8.8000000000000007        44.800000000000004        3.4892108933197701     
   8.8000000000000007        45.600000000000001        3.4882243111225071     
   8.8000000000000007        46.400000000000006        3.4903260422774132     
   8.8000000000000007        47.200000000000003        3.4911787356641892     
   8.8000000000000007        48.000000000000000        3.4931973925186854     
   8.8000000000000007        48.800000000000004        3.4949582124124285     
   8.8000000000000007        49.600000000000001        3.4920384006728686     
   8.8000000000000007        50.400000000000006        3.4931825043155773     
   8.8000000000000007        51.200000000000003        3.4935891183039494     
   8.8000000000000007        52.000000000000000        3.4894271991258159     
   8.8000000000000007        52.800000000000004        3.4920178053352542     
   8.8000000000000007        53.600000000000001        3.4937451217485900     
   8.8000000000000007        54.400000000000006        3.4956218855781800     
   8.8000000000000007        55.200000000000003        3.4967129546856119     
   8.8000000000000007        56.000000000000000        3.4868157601206882     
   8.8000000000000007        56.800000000000004        3.4889573480581082     
   8.8000000000000007        57.600000000000001        3.4915883983659710     
   8.8000000000000007        58.400000000000006        3.4912606562137003     
   8.8000000000000007        59.200000000000003        3.4899315810521121     
   8.8000000000000007        60.000000000000000        3.4873008413641022     
   8.8000000000000007        60.800000000000004        3.4949165870103966     
   8.8000000000000007        61.600000000000001        3.4953242655450976     
   8.8000000000000007        62.400000000000006        3.4929259208662069     
   8.8000000000000007        63.200000000000003        3.4953505193509633     
   8.8000000000000007        64.000000000000000        3.4954207290131754     
   8.8000000000000007        64.799999999999997        3.4966374669974147     
   8.8000000000000007        65.600000000000009        3.4938185382694993     
   8.8000000000000007        66.400000000000006        3.4958814111953704     
   8.8000000000000007        67.200000000000003        3.4821438560378084     
   8.8000000000000007        68.000000000000000        3.4874500841763942     
   8.8000000000000007        68.799999999999997        3.4857276375731874     
   8.8000000000000007        69.600000000000009        3.4890629827583974     
   8.8000000000000007        70.400000000000006        3.4918136120990919     
   8.8000000000000007        71.200000000000003        3.4919466604301359     
   8.8000000000000007        72.000000000000000        3.4915426389513184     
   8.8000000000000007        72.799999999999997        3.4920363529303824     
   8.8000000000000007        73.600000000000009        3.4924965089428861     
   8.8000000000000007        74.400000000000006        3.4923635278062237     
   8.8000000000000007        75.200000000000003        3.4911106293811933     
   8.8000000000000007        76.000000000000000        3.4862143833682762     
   8.8000000000000007        76.800000000000011        3.4884401483968959     
   8.8000000000000007        77.600000000000009        3.4862634679396809     
   8.8000000000000007        78.400000000000006        3.4910793746901052     
   8.8000000000000007        79.200000000000003        3.4949995257223674     
   8.8000000000000007        80.000000000000000        3.4864334584869989     
   8.8000000000000007        80.800000000000011        3.5037291404666817     
   8.8000000000000007        81.600000000000009        3.4945693776895759     
   8.8000000000000007        82.400000000000006        3.4909120016337214     
   8.8000000000000007        83.200000000000003        3.4852321769509866     
   8.8000000000000007        84.000000000000000        3.4887970142887541     
   8.8000000000000007        84.800000000000011        3.4923174873534397     
   8.8000000000000007        85.600000000000009        3.4638612783920166     
   8.8000000000000007        86.400000000000006        3.4248295242344571     
   8.8000000000000007        87.200000000000003        3.3867548714763953     
   8.8000000000000007        88.000000000000000        3.3549689829552030     
   8.8000000000000007        88.800000000000011        3.3300049181363369     
   8.8000000000000007        89.600000000000009        3.3135403620296433     
   8.8000000000000007        90.400000000000006        3.3022177382130558     
   8.8000000000000007        91.200000000000003        3.2945320013877470     
   8.8000000000000007        92.000000000000000        3.2890606002514686     
   8.8000000000000007        92.800000000000011        3.2863294618586991     
   8.8000000000000007        93.600000000000009        3.2833821501756559     
   8.8000000000000007        94.400000000000006        3.2799001881412164     
   8.8000000000000007        95.200000000000003        3.2772233529932553     
   8.8000000000000007        96.000000000000000        3.2751789142805054     
   8.8000000000000007        96.800000000000011        3.2732883243658160     
   8.8000000000000007        97.600000000000009        3.2729788497449550     
   8.8000000000000007        98.400000000000006        3.2757089756715230     
   8.8000000000000007        99.200000000000003        3.2830058491989629     
   8.8000000000000007        100.00000000000000        3.2970844912898651     
   8.8000000000000007        100.80000000000001        3.3177336988027428     
   8.8000000000000007        101.60000000000001        3.3452357925654468     
   8.8000000000000007        102.40000000000001        3.3783965871251853     

   9.6000000000000014       0.80000000000000004        3.4325683471418000     
   9.6000000000000014        1.6000000000000001        3.4663464135239956     
   9.6000000000000014        2.4000000000000004        3.4866770525355695     
   9.6000000000000014        3.2000000000000002        3.4943995235385130     
   9.6000000000000014        4.0000000000000000        3.4937273967786018     
   9.6000000000000014        4.8000000000000007        3.4848682486710567     
   9.6000000000000014        5.6000000000000005        3.4919042089246379     
   9.6000000000000014        6.4000000000000004        3.4937620923467003     
   9.6000000000000014        7.2000000000000002        3.4922133730944456     
   9.6000000000000014        8.0000000000000000        3.4872833382509545     
   9.6000000000000014        8.8000000000000007        3.4915880352099284     
   9.6000000000000014        9.6000000000000014        3.4938691488568514     
   9.6000000000000014        10.400000000000000        3.4986631883246861     
   9.6000000000000014        11.200000000000001        3.4209394032219009     
   9.6000000000000014        12.000000000000000        3.1593516283457812     
   9.6000000000000014        12.800000000000001        2.4885154236785039     
   9.6000000000000014        13.600000000000001        2.5089786057062931     
   9.6000000000000014        14.400000000000000        2.4913664323236757     
   9.6000000000000014        15.200000000000001        2.4986566494968607     
   9.6000000000000014        16.000000000000000        2.4839465930363920     
   9.6000000000000014        16.800000000000001        2.4989649675916703     
   9.6000000000000014        17.600000000000001        2.5008303456503533     
   9.6000000000000014        18.400000000000002        2.4891121403509264     
   9.6000000000000014        19.200000000000003        2.5044737605748475     
   9.6000000000000014        20.000000000000000        2.4894151749398024     
   9.6000000000000014        20.800000000000001        2.4956952352995008     
   9.6000000000000014        21.600000000000001        2.4786104565491973     
   9.6000000000000014        22.400000000000002        2.5028941308322876     
   9.6000000000000014        23.200000000000003        2.4798590720828253     
   9.6000000000000014        24.000000000000000        2.5001181259519498     
   9.6000000000000014        24.800000000000001        2.4999385993206635     
   9.6000000000000014        25.600000000000001        2.4899775605703915     
   9.6000000000000014        26.400000000000002        2.5028736089110208     
   9.6000000000000014        27.200000000000003        2.5013741110989556     
   9.6000000000000014        28.000000000000000        3.1598432055563199     
   9.6000000000000014        28.800000000000001        3.4392083857876194     
   9.6000000000000014        29.600000000000001        3.4966555972103319     
   9.6000000000000014        30.400000000000002        3.4974181444367622     
   9.6000000000000014        31.200000000000003        3.4955074905418155     
   9.6000000000000014        32.000000000000000        3.4939419395155134     
   9.6000000000000014        32.800000000000004        3.4940888321781882     
   9.6000000000000014        33.600000000000001        3.4905283479475715     
   9.6000000000000014        34.399999999999999        3.4896620307873025     
   9.6000000000000014        35.200000000000003        3.4820821445830261     
   9.6000000000000014        36.000000000000000        3.4959912928448427     
   9.6000000000000014        36.800000000000004        3.4868230294354432     
   9.6000000000000014        37.600000000000001        3.4910935013535398     
   9.6000000000000014        38.400000000000006        3.4974383916550167     
   9.6000000000000014        39.200000000000003        3.4953693837724691     
   9.6000000000000014        40.000000000000000        3.4941872866463659     
   9.6000000000000014        40.800000000000004        3.4917232661918458     
   9.6000000000000014        41.600000000000001        3.4929653190039454     
   9.6000000000000014        42.400000000000006        3.4936612933837550     
   9.6000000000000014        43.200000000000003        3.4938602881809508     
   9.6000000000000014        44.000000000000000        3.4929730957420881     
   9.6000000000000014        44.800000000000004        3.4927258835493737     
   9.6000000000000014        45.600000000000001        3.4941138971483845     
   9.6000000000000014        46.400000000000006        3.4939605824805939     
   9.6000000000000014        47.200000000000003        3.4906678857959070     
   9.6000000000000014        48.000000000000000        3.4902104832632830     
   9.6000000000000014        48.800000000000004        3.4921344685037514     
   9.6000000000000014        49.600000000000001        3.4959249156845829     
   9.6000000000000014        50.400000000000006        3.4920063862837334     
   9.6000000000000014        51.200000000000003        3.4898479771108160     
   9.6000000000000014        52.000000000000000        3.4939796810649666     
   9.6000000000000014        52.800000000000004        3.4877763532874821     
   9.6000000000000014        53.600000000000001        3.4923579931071971     
   9.6000000000000014        54.400000000000006        3.4929008456664628     
   9.6000000000000014        55.200000000000003        3.4945494358245903     
   9.6000000000000014        56.000000000000000        3.4956998399823029     
   9.6000000000000014        56.800000000000004        3.4965338590538280     
   9.6000000000000014        57.600000000000001        3.4971163053009664     
   9.6000000000000014        58.400000000000006        3.4970862416475348     
   9.6000000000000014        59.200000000000003        3.4958247220669008     
   9.6000000000000014        60.000000000000000        3.4920547450503090     
   9.6000000000000014        60.800000000000004        3.4909674961264732     
   9.6000000000000014        61.600000000000001        3.4948914741346422     
   9.6000000000000014        62.400000000000006        3.4938792900480276     
   9.6000000000000014        63.200000000000003        3.4934250844423187     
   9.6000000000000014        64.000000000000000        3.4933452081539933     
   9.6000000000000014        64.799999999999997        3.4972559286734421     
   9.6000000000000014        65.600000000000009        3.4817592886333566     
   9.6000000000000014        66.400000000000006        3.4842539867219022     
   9.6000000000000014        67.200000000000003        3.4913351826319685     
   9.6000000000000014        68.000000000000000        3.4947050167999656     
   9.6000000000000014        68.799999999999997        3.4909917490957816     
   9.6000000000000014        69.600000000000009        3.4917979535073376     
   9.6000000000000014        70.400000000000006        3.4925252193064953     
   9.6000000000000014        71.200000000000003        3.4924209197329961     
   9.6000000000000014        72.000000000000000        3.4923578924234095     
   9.6000000000000014        72.799999999999997        3.4936148435036456     
   9.6000000000000014        73.600000000000009        3.4937013942442405     
   9.6000000000000014        74.400000000000006        3.4923734366526542     
   9.6000000000000014        75.200000000000003        3.4914847702548930     
   9.6000000000000014        76.000000000000000        3.4927536014535949     
   9.6000000000000014        76.800000000000011        3.4934626867173373     
   9.6000000000000014        77.600000000000009        3.4917129080651024     
   9.6000000000000014        78.400000000000006        3.4945915343658793     
   9.6000000000000014        79.200000000000003        3.4960303641660193     
   9.6000000000000014        80.000000000000000        3.4954257246728639     
   9.6000000000000014        80.800000000000011        3.4848459330685899     
   9.6000000000000014        81.600000000000009        3.4978716767604774     
   9.6000000000000014        82.400000000000006        3.4898357750761657     
   9.6000000000000014        83.200000000000003        3.4964070708435204     
   9.6000000000000014        84.000000000000000        3.4979039383063446     
   9.6000000000000014        84.800000000000011        3.4882542427935390     
   9.6000000000000014        85.600000000000009        3.4625928645570121     
   9.6000000000000014        86.400000000000006        3.4250157130565095     
   9.6000000000000014        87.200000000000003        3.3873415161170346     
   9.6000000000000014        88.000000000000000        3.3571266072204473     
   9.6000000000000014        88.800000000000011        3.3378482360905100     
   9.6000000000000014        89.600000000000009        3.3215599667212601     
   9.6000000000000014        90.400000000000006        3.3112761801152666     
   9.6000000000000014        91.200000000000003        3.3039141097836104     
   9.6000000000000014        92.000000000000000        3.2999270101536133     
   9.6000000000000014        92.800000000000011        3.2972835612362932     
   9.6000000000000014        93.600000000000009        3.2923159846466032     
   9.6000000000000014        94.400000000000006        3.2896085882100028     
   9.6000000000000014        95.200000000000003        3.2851799299305537     
   9.6000000000000014        96.000000000000000        3.2829498412643709     
   9.6000000000000014        96.800000000000011        3.2788886361285834     
   9.6000000000000014        97.600000000000009        3.2784217414103631     
   9.6000000000000014        98.400000000000006        3.2809835526784017     
   9.6000000000000014        99.200000000000003        3.2921625326038830     
   9.6000000000000014        100.00000000000000        3.3065119347992069     
   9.6000000000000014        100.80000000000001        3.3284562412667258     
   9.6000000000000014        101.60000000000001        3.3585906161872030     
   9.6000000000000014        102.40000000000001        3.3942275018872237     

   10.400000000000000       0.80000000000000004        3.4475590368162625     
   10.400000000000000        1.6000000000000001        3.4758949447831982     
   10.400000000000000        2.4000000000000004        3.4879715621040974     
   10.400000000000000        3.2000000000000002        3.4958704929226134     
   10.400000000000000        4.0000000000000000        3.4943871379902545     
   10.400000000000000        4.8000000000000007        3.4850517095974984     
   10.400000000000000        5.6000000000000005        3.4924667958374838     
   10.400000000000000        6.4000000000000004        3.4942561229726627     
   10.400000000000000        7.2000000000000002        3.4931195468799676     
   10.400000000000000        8.0000000000000000        3.4871681575447040     
   10.400000000000000        8.8000000000000007        3.4908508360249955     
   10.400000000000000        9.6000000000000014        3.4932033324649550     
   10.400000000000000        10.400000000000000        3.4967756727081887     
   10.400000000000000        11.200000000000001        3.3738639778525275     
   10.400000000000000        12.000000000000000        3.0533746722476165     
   10.400000000000000        12.800000000000001        2.4836067682873835     
   10.400000000000000        13.600000000000001        2.4979466882399044     
   10.400000000000000        14.400000000000000        2.4777836602010321     
   10.400000000000000        15.200000000000001        2.4963938500776459     
   10.400000000000000        16.000000000000000        2.4877344183727357     
   10.400000000000000        16.800000000000001        2.5027047135257887     
   10.400000000000000        17.600000000000001        2.4866350802732380     
   10.400000000000000        18.400000000000002        2.4800642971385871     
   10.400000000000000        19.200000000000003        2.4965569844451472     
   10.400000000000000        20.000000000000000        2.4863416710166084     
   10.400000000000000        20.800000000000001        2.4948766194005074     
   10.400000000000000        21.600000000000001        2.5046134208836244     
   10.400000000000000        22.400000000000002        2.5017428146556671     
   10.400000000000000        23.200000000000003        2.4878567433055121     
   10.400000000000000        24.000000000000000        2.4906906271064462     
   10.400000000000000        24.800000000000001        2.4977228295303568     
   10.400000000000000        25.600000000000001        2.4810750517321396     
   10.400000000000000        26.400000000000002        2.4909966551560996     
   10.400000000000000        27.200000000000003        2.4899161004377537     
   10.400000000000000        28.000000000000000        3.0733993348575961     
   10.400000000000000        28.800000000000001        3.3992021725186139     
   10.400000000000000        29.600000000000001        3.4913903495759717     
   10.400000000000000        30.400000000000002        3.4981909520956660     
   10.400000000000000        31.200000000000003        3.4942596376806758     
   10.400000000000000        32.000000000000000        3.4938896440304044     
   10.400000000000000        32.800000000000004        3.4927142721200730     
   10.400000000000000        33.600000000000001        3.4940780859223004     
   10.400000000000000        34.399999999999999        3.4886208280226381     
   10.400000000000000        35.200000000000003        3.4974184973604174     
   10.400000000000000        36.000000000000000        3.4973364085041094     
   10.400000000000000        36.800000000000004        3.4930786312844004     
   10.400000000000000        37.600000000000001        3.4871635613733409     
   10.400000000000000        38.400000000000006        3.4834603341108652     
   10.400000000000000        39.200000000000003        3.4979609426845628     
   10.400000000000000        40.000000000000000        3.4956007638782460     
   10.400000000000000        40.800000000000004        3.4923467756959479     
   10.400000000000000        41.600000000000001        3.4897690870609845     
   10.400000000000000        42.400000000000006        3.4877046542097334     
   10.400000000000000        43.200000000000003        3.4924356374510386     
   10.400000000000000        44.000000000000000        3.4925124743803204     
   10.400000000000000        44.800000000000004        3.4945363624952721     
   10.400000000000000        45.600000000000001        3.4922609695465101     
   10.400000000000000        46.400000000000006        3.4934250228133772     
   10.400000000000000        47.200000000000003        3.4923966394214832     
   10.400000000000000        48.000000000000000        3.4907770934327025     
   10.400000000000000        48.800000000000004        3.4916190201503388     
   10.400000000000000        49.600000000000001        3.4954605528410587     
   10.400000000000000        50.400000000000006        3.4946209262289281     
   10.400000000000000        51.200000000000003        3.4912298636220020     
   10.400000000000000        52.000000000000000        3.4869751641898583     
   10.400000000000000        52.800000000000004        3.4947781529653792     
   10.400000000000000        53.600000000000001        3.4835379837311073     
   10.400000000000000        54.400000000000006        3.4864310614938012     
   10.400000000000000        55.200000000000003        3.4873480684496325     
   10.400000000000000        56.000000000000000        3.4892557647765505     
   10.400000000000000        56.800000000000004        3.4875034728704364     
   10.400000000000000        57.600000000000001        3.4872364888520204     
   10.400000000000000        58.400000000000006        3.4873117544450869     
   10.400000000000000        59.200000000000003        3.4858384770684885     
   10.400000000000000        60.000000000000000        3.4843067252041919     
   10.400000000000000        60.800000000000004        3.4948201152290612     
   10.400000000000000        61.600000000000001        3.4948046859598949     
   10.400000000000000        62.400000000000006        3.4946092088703353     
   10.400000000000000        63.200000000000003        3.4935924500873554     
   10.400000000000000        64.000000000000000        3.4947104361643690     
   10.400000000000000        64.799999999999997        3.4850721648754952     
   10.400000000000000        65.600000000000009        3.4922291375095336     
   10.400000000000000        66.400000000000006        3.4939143610135583     
   10.400000000000000        67.200000000000003        3.4945216382961690     
   10.400000000000000        68.000000000000000        3.4950233434646543     
   10.400000000000000        68.799999999999997        3.4918626683240870     
   10.400000000000000        69.600000000000009        3.4921208778795760     
   10.400000000000000        70.400000000000006        3.4934338777944038     
   10.400000000000000        71.200000000000003        3.4937517917705816     
   10.400000000000000        72.000000000000000        3.4926108540009202     
   10.400000000000000        72.799999999999997        3.4927723758300324     
   10.400000000000000        73.600000000000009        3.4918242427909600     
   10.400000000000000        74.400000000000006        3.4917555806853762     
   10.400000000000000        75.200000000000003        3.4907533500935388     
   10.400000000000000        76.000000000000000        3.4921179292886775     
   10.400000000000000        76.800000000000011        3.4919466880768759     
   10.400000000000000        77.600000000000009        3.4930703560604459     
   10.400000000000000        78.400000000000006        3.4951106189038739     
   10.400000000000000        79.200000000000003        3.4965708774798379     
   10.400000000000000        80.000000000000000        3.4960417271247848     
   10.400000000000000        80.800000000000011        3.4873379263385043     
   10.400000000000000        81.600000000000009        3.5007094901072167     
   10.400000000000000        82.400000000000006        3.4884930750114900     
   10.400000000000000        83.200000000000003        3.4950170591986209     
   10.400000000000000        84.000000000000000        3.4991965893830304     
   10.400000000000000        84.800000000000011        3.4905390130147222     
   10.400000000000000        85.600000000000009        3.4682567538245999     
   10.400000000000000        86.400000000000006        3.4351444350262783     
   10.400000000000000        87.200000000000003        3.4001668207100622     
   10.400000000000000        88.000000000000000        3.3731423119880359     
   10.400000000000000        88.800000000000011        3.3518136561518777     
   10.400000000000000        89.600000000000009        3.3372409656889865     
   10.400000000000000        90.400000000000006        3.3269846657182209     
   10.400000000000000        91.200000000000003        3.3210212938950328     
   10.400000000000000        92.000000000000000        3.3139366897525164     
   10.400000000000000        92.800000000000011        3.3106339776206708     
   10.400000000000000        93.600000000000009        3.3051185593508809     
   10.400000000000000        94.400000000000006        3.3008160387279104     
   10.400000000000000        95.200000000000003        3.2945896567214215     
   10.400000000000000        96.000000000000000        3.2883855348064652     
   10.400000000000000        96.800000000000011        3.2859845362007940     
   10.400000000000000        97.600000000000009        3.2844632532513245     
   10.400000000000000        98.400000000000006        3.2877334885433496     
   10.400000000000000        99.200000000000003        3.2970337288803386     
   10.400000000000000        100.00000000000000        3.3143732670850024     
   10.400000000000000        100.80000000000001        3.3396414354614947     
   10.400000000000000        101.60000000000001        3.3719918837399772     
   10.400000000000000        102.40000000000001        3.4088497425167579     

   11.200000000000001       0.80000000000000004        3.4586978675558342     
   11.200000000000001        1.6000000000000001        3.4842223298772690     
   11.200000000000001        2.4000000000000004        3.4895914299010444     
   11.200000000000001        3.2000000000000002        3.4958826471551983     
   11.200000000000001        4.0000000000000000        3.4937750783411428     
   11.200000000000001        4.8000000000000007        3.4846841326763114     
   11.200000000000001        5.6000000000000005        3.4937937564321513     
   11.200000000000001        6.4000000000000004        3.4954222632044361     
   11.200000000000001        7.2000000000000002        3.4920910477715883     
   11.200000000000001        8.0000000000000000        3.4944991784636312     
   11.200000000000001        8.8000000000000007        3.4955969732357546     
   11.200000000000001        9.6000000000000014        3.4861163942950788     
   11.200000000000001        10.400000000000000        3.4956378621765616     
   11.200000000000001        11.200000000000001        3.3521319436184158     
   11.200000000000001        12.000000000000000        3.0252486826474279     
   11.200000000000001        12.800000000000001        2.5112004042060749     
   11.200000000000001        13.600000000000001        2.4869726518990953     
   11.200000000000001        14.400000000000000        2.4848613225858114     
   11.200000000000001        15.200000000000001        2.5028503200059338     
   11.200000000000001        16.000000000000000        2.4806680140779913     
   11.200000000000001        16.800000000000001        2.4971217588806089     
   11.200000000000001        17.600000000000001        2.4984858841661506     
   11.200000000000001        18.400000000000002        2.4823648520979003     
   11.200000000000001        19.200000000000003        2.4910547729747679     
   11.200000000000001        20.000000000000000        2.4846217726155793     
   11.200000000000001        20.800000000000001        2.4984112757959624     
   11.200000000000001        21.600000000000001        2.5045413017863312     
   11.200000000000001        22.400000000000002        2.4828624281545917     
   11.200000000000001        23.200000000000003        2.4908374587817268     
   11.200000000000001        24.000000000000000        2.4908102596773292     
   11.200000000000001        24.800000000000001        2.5023688939652216     
   11.200000000000001        25.600000000000001        2.4884274378156959     
   11.200000000000001        26.400000000000002        2.4985360952283835     
   11.200000000000001        27.200000000000003        2.4877827382968967     
   11.200000000000001        28.000000000000000        3.0512648390711350     
   11.200000000000001        28.800000000000001        3.3822159669051270     
   11.200000000000001        29.600000000000001        3.4871714847256658     
   11.200000000000001        30.400000000000002        3.4970099239210959     
   11.200000000000001        31.200000000000003        3.4955839516497504     
   11.200000000000001        32.000000000000000        3.4951429186257714     
   11.200000000000001        32.800000000000004        3.4924238974852049     
   11.200000000000001        33.600000000000001        3.4909473617510520     
   11.200000000000001        34.399999999999999        3.4862834793484474     
   11.200000000000001        35.200000000000003        3.4990553235387001     
   11.200000000000001        36.000000000000000        3.4992898373611094     
   11.200000000000001        36.800000000000004        3.4952391996038146     
   11.200000000000001        37.600000000000001        3.4882357922675959     
   11.200000000000001        38.400000000000006        3.4956163563125791     
   11.200000000000001        39.200000000000003        3.4925422823938330     
   11.200000000000001        40.000000000000000        3.4928410723169190     
   11.200000000000001        40.800000000000004        3.4926833450237207     
   11.200000000000001        41.600000000000001        3.4899790494968097     
   11.200000000000001        42.400000000000006        3.4897098724329010     
   11.200000000000001        43.200000000000003        3.4938602594115191     
   11.200000000000001        44.000000000000000        3.4940752490787625     
   11.200000000000001        44.800000000000004        3.4933087497635138     
   11.200000000000001        45.600000000000001        3.4927940973827192     
   11.200000000000001        46.400000000000006        3.4935402371506608     
   11.200000000000001        47.200000000000003        3.4945812248020354     
   11.200000000000001        48.000000000000000        3.4936609098835381     
   11.200000000000001        48.800000000000004        3.4936704694069252     
   11.200000000000001        49.600000000000001        3.4914281377818241     
   11.200000000000001        50.400000000000006        3.4956896484984825     
   11.200000000000001        51.200000000000003        3.4968790521139761     
   11.200000000000001        52.000000000000000        3.4929947102859300     
   11.200000000000001        52.800000000000004        3.4837255446113629     
   11.200000000000001        53.600000000000001        3.4912529308867453     
   11.200000000000001        54.400000000000006        3.4967360093947581     
   11.200000000000001        55.200000000000003        3.4985703923187010     
   11.200000000000001        56.000000000000000        3.4976365731920880     
   11.200000000000001        56.800000000000004        3.4939289009361079     
   11.200000000000001        57.600000000000001        3.4928979148122234     
   11.200000000000001        58.400000000000006        3.4941817065251208     
   11.200000000000001        59.200000000000003        3.4929202068108336     
   11.200000000000001        60.000000000000000        3.4923994242455771     
   11.200000000000001        60.800000000000004        3.4962739831902834     
   11.200000000000001        61.600000000000001        3.4941684041297050     
   11.200000000000001        62.400000000000006        3.4952930916958209     
   11.200000000000001        63.200000000000003        3.4935164860790593     
   11.200000000000001        64.000000000000000        3.4833424028852495     
   11.200000000000001        64.799999999999997        3.4925102365088447     
   11.200000000000001        65.600000000000009        3.4942759909580405     
   11.200000000000001        66.400000000000006        3.4940143941425754     
   11.200000000000001        67.200000000000003        3.4950213878809562     
   11.200000000000001        68.000000000000000        3.4942902307598835     
   11.200000000000001        68.799999999999997        3.4911950811581214     
   11.200000000000001        69.600000000000009        3.4917011792665726     
   11.200000000000001        70.400000000000006        3.4946531417639140     
   11.200000000000001        71.200000000000003        3.4979485973016589     
   11.200000000000001        72.000000000000000        3.5010404319747348     
   11.200000000000001        72.799999999999997        3.4990564098975034     
   11.200000000000001        73.600000000000009        3.4950952703917322     
   11.200000000000001        74.400000000000006        3.4919642404877913     
   11.200000000000001        75.200000000000003        3.4910771000079848     
   11.200000000000001        76.000000000000000        3.4931754342892334     
   11.200000000000001        76.800000000000011        3.4901151076153818     
   11.200000000000001        77.600000000000009        3.4935635395980817     
   11.200000000000001        78.400000000000006        3.4957110357154377     
   11.200000000000001        79.200000000000003        3.4967576561607703     
   11.200000000000001        80.000000000000000        3.4952492721606174     
   11.200000000000001        80.800000000000011        3.4871896265909101     
   11.200000000000001        81.600000000000009        3.4989358009984008     
   11.200000000000001        82.400000000000006        3.4906629473967867     
   11.200000000000001        83.200000000000003        3.4878162561600425     
   11.200000000000001        84.000000000000000        3.4926331314685704     
   11.200000000000001        84.800000000000011        3.4941910091672139     
   11.200000000000001        85.600000000000009        3.4786648194508620     
   11.200000000000001        86.400000000000006        3.4526841263786916     
   11.200000000000001        87.200000000000003        3.4223401763256693     
   11.200000000000001        88.000000000000000        3.3958867186845212     
   11.200000000000001        88.800000000000011        3.3762789934465824     
   11.200000000000001        89.600000000000009        3.3606162166583444     
   11.200000000000001        90.400000000000006        3.3497517283329636     
   11.200000000000001        91.200000000000003        3.3433027634436256     
   11.200000000000001        92.000000000000000        3.3354830261039186     
   11.200000000000001        92.800000000000011        3.3275928405799347     
   11.200000000000001        93.600000000000009        3.3203408028800188     
   11.200000000000001        94.400000000000006        3.3131333463747157     
   11.200000000000001        95.200000000000003        3.3053981172744709     
   11.200000000000001        96.000000000000000        3.2977130854064280     
   11.200000000000001        96.800000000000011        3.2929507672038789     
   11.200000000000001        97.600000000000009        3.2910982729375395     
   11.200000000000001        98.400000000000006        3.2950320112049356     
   11.200000000000001        99.200000000000003        3.3052754520311995     
   11.200000000000001        100.00000000000000        3.3239317094596768     
   11.200000000000001        100.80000000000001        3.3508854584748020     
   11.200000000000001        101.60000000000001        3.3849338505088471     
   11.200000000000001        102.40000000000001        3.4225071340972324     

   12.000000000000000       0.80000000000000004        3.4690204299112910     
   12.000000000000000        1.6000000000000001        3.4898152036890626     
   12.000000000000000        2.4000000000000004        3.4923262341509740     
   12.000000000000000        3.2000000000000002        3.4968049460065047     
   12.000000000000000        4.0000000000000000        3.4940826963046852     
   12.000000000000000        4.8000000000000007        3.4874467211672888     
   12.000000000000000        5.6000000000000005        3.4931715978476494     
   12.000000000000000        6.4000000000000004        3.4944468922182033     
   12.000000000000000        7.2000000000000002        3.4914591914338171     
   12.000000000000000        8.0000000000000000        3.4931559269356915     
   12.000000000000000        8.8000000000000007        3.4942707541643010     
   12.000000000000000        9.6000000000000014        3.4989803182814820     
   12.000000000000000        10.400000000000000        3.4920368711600145     
   12.000000000000000        11.200000000000001        3.3456974288120858     
   12.000000000000000        12.000000000000000        3.0195395980587834     
   12.000000000000000        12.800000000000001        2.4872583705198186     
   12.000000000000000        13.600000000000001        2.5014607030892280     
   12.000000000000000        14.400000000000000        2.4903373579270616     
   12.000000000000000        15.200000000000001        2.5049389413062122     
   12.000000000000000        16.000000000000000        2.4839323194494476     
   12.000000000000000        16.800000000000001        2.4932370304724700     
   12.000000000000000        17.600000000000001        2.4912163650206249     
   12.000000000000000        18.400000000000002        2.5011274164305091     
   12.000000000000000        19.200000000000003        2.5006856550977719     
   12.000000000000000        20.000000000000000        2.4901174373142538     
   12.000000000000000        20.800000000000001        2.4873402902905610     
   12.000000000000000        21.600000000000001        2.5014308832761865     
   12.000000000000000        22.400000000000002        2.4826929390849952     
   12.000000000000000        23.200000000000003        2.5036379069141881     
   12.000000000000000        24.000000000000000        2.4810363923877268     
   12.000000000000000        24.800000000000001        2.5028688327117226     
   12.000000000000000        25.600000000000001        2.4782000056831222     
   12.000000000000000        26.400000000000002        2.4993441336363871     
   12.000000000000000        27.200000000000003        2.5061005762723907     
   12.000000000000000        28.000000000000000        3.0442321650392890     
   12.000000000000000        28.800000000000001        3.3773167974071638     
   12.000000000000000        29.600000000000001        3.4920191505965299     
   12.000000000000000        30.400000000000002        3.4843253207328200     
   12.000000000000000        31.200000000000003        3.4857099103864981     
   12.000000000000000        32.000000000000000        3.4846020850413333     
   12.000000000000000        32.800000000000004        3.4955653482423710     
   12.000000000000000        33.600000000000001        3.4934384195335202     
   12.000000000000000        34.399999999999999        3.4922083843481189     
   12.000000000000000        35.200000000000003        3.4829150746653683     
   12.000000000000000        36.000000000000000        3.4987036897038832     
   12.000000000000000        36.800000000000004        3.4861425280100420     
   12.000000000000000        37.600000000000001        3.4917383423634671     
   12.000000000000000        38.400000000000006        3.4931305628390890     
   12.000000000000000        39.200000000000003        3.4925526609859294     
   12.000000000000000        40.000000000000000        3.4919959928489646     
   12.000000000000000        40.800000000000004        3.4924155048043581     
   12.000000000000000        41.600000000000001        3.4909817565612768     
   12.000000000000000        42.400000000000006        3.4930280282114738     
   12.000000000000000        43.200000000000003        3.4950019661787968     
   12.000000000000000        44.000000000000000        3.4952456608804208     
   12.000000000000000        44.800000000000004        3.4944689228878083     
   12.000000000000000        45.600000000000001        3.4972595105478188     
   12.000000000000000        46.400000000000006        3.4951298332331460     
   12.000000000000000        47.200000000000003        3.4956701413898759     
   12.000000000000000        48.000000000000000        3.4951048404144878     
   12.000000000000000        48.800000000000004        3.4913078664157644     
   12.000000000000000        49.600000000000001        3.4896596978971473     
   12.000000000000000        50.400000000000006        3.4957820246038174     
   12.000000000000000        51.200000000000003        3.4933348031066500     
   12.000000000000000        52.000000000000000        3.4830859294901950     
   12.000000000000000        52.800000000000004        3.4896651832083458     
   12.000000000000000        53.600000000000001        3.4969797492698844     
   12.000000000000000        54.400000000000006        3.4803793829147116     
   12.000000000000000        55.200000000000003        3.4872434677132329     
   12.000000000000000        56.000000000000000        3.4830325506653641     
   12.000000000000000        56.800000000000004        3.5036899045292289     
   12.000000000000000        57.600000000000001        3.4992283556879311     
   12.000000000000000        58.400000000000006        3.4957877676021649     
   12.000000000000000        59.200000000000003        3.4953866742647177     
   12.000000000000000        60.000000000000000        3.4833075181001836     
   12.000000000000000        60.800000000000004        3.4857719407588963     
   12.000000000000000        61.600000000000001        3.4879862212830406     
   12.000000000000000        62.400000000000006        3.4868033059247008     
   12.000000000000000        63.200000000000003        3.4828399713802627     
   12.000000000000000        64.000000000000000        3.4909619458401249     
   12.000000000000000        64.799999999999997        3.4945501457069073     
   12.000000000000000        65.600000000000009        3.4942827597649244     
   12.000000000000000        66.400000000000006        3.4944586137592792     
   12.000000000000000        67.200000000000003        3.4951705872395706     
   12.000000000000000        68.000000000000000        3.4955005304927695     
   12.000000000000000        68.799999999999997        3.4932049043679507     
   12.000000000000000        69.600000000000009        3.4965027018482715     
   12.000000000000000        70.400000000000006        3.5027781388049539     
   12.000000000000000        71.200000000000003        3.4833936934056098     
   12.000000000000000        72.000000000000000        3.4868766607151662     
   12.000000000000000        72.799999999999997        3.4824459801802039     
   12.000000000000000        73.600000000000009        3.5017680051286244     
   12.000000000000000        74.400000000000006        3.4926696549293066     
   12.000000000000000        75.200000000000003        3.4921831589272636     
   12.000000000000000        76.000000000000000        3.4913838286789565     
   12.000000000000000        76.800000000000011        3.4948148401345707     
   12.000000000000000        77.600000000000009        3.4882384341792845     
   12.000000000000000        78.400000000000006        3.4949617543227092     
   12.000000000000000        79.200000000000003        3.4957244696842942     
   12.000000000000000        80.000000000000000        3.4934048943786178     
   12.000000000000000        80.800000000000011        3.4827359410147496     
   12.000000000000000        81.600000000000009        3.4995417679479814     
   12.000000000000000        82.400000000000006        3.4979609180331330     
   12.000000000000000        83.200000000000003        3.4964187526724237     
   12.000000000000000        84.000000000000000        3.4863947142366816     
   12.000000000000000        84.800000000000011        3.4920147082928126     
   12.000000000000000        85.600000000000009        3.4926234772418008     
   12.000000000000000        86.400000000000006        3.4740599075997101     
   12.000000000000000        87.200000000000003        3.4499538784384041     
   12.000000000000000        88.000000000000000        3.4254516638948820     
   12.000000000000000        88.800000000000011        3.4052630731743601     
   12.000000000000000        89.600000000000009        3.3910082798626626     
   12.000000000000000        90.400000000000006        3.3775887295802018     
   12.000000000000000        91.200000000000003        3.3677909696909190     
   12.000000000000000        92.000000000000000        3.3577695073704446     
   12.000000000000000        92.800000000000011        3.3483803163370998     
   12.000000000000000        93.600000000000009        3.3387070096521958     
   12.000000000000000        94.400000000000006        3.3279409653820866     
   12.000000000000000        95.200000000000003        3.3169486173811502     
   12.000000000000000        96.000000000000000        3.3080099231849127     
   12.000000000000000        96.800000000000011        3.3009856482299282     
   12.000000000000000        97.600000000000009        3.2984484122594910     
   12.000000000000000        98.400000000000006        3.3021257484481414     
   12.000000000000000        99.200000000000003        3.3134523717472102     
   12.000000000000000        100.00000000000000        3.3334300566351005     
   12.000000000000000        100.80000000000001        3.3619204602043320     
   12.000000000000000        101.60000000000001        3.3971099762383821     
   12.000000000000000        102.40000000000001        3.4347264258553722     

   12.800000000000001       0.80000000000000004        3.4760197812781182     
   12.800000000000001        1.6000000000000001        3.4926831347927525     
   12.800000000000001        2.4000000000000004        3.4933695167500489     
   12.800000000000001        3.2000000000000002        3.4964894946700986     
   12.800000000000001        4.0000000000000000        3.4968428388621571     
   12.800000000000001        4.8000000000000007        3.4896980474785955     
   12.800000000000001        5.6000000000000005        3.4950097370195370     
   12.800000000000001        6.4000000000000004        3.4945962908772508     
   12.800000000000001        7.2000000000000002        3.4939344302868762     
   12.800000000000001        8.0000000000000000        3.4953986650665336     
   12.800000000000001        8.8000000000000007        3.4959749881398414     
   12.800000000000001        9.6000000000000014        3.4972368730854244     
   12.800000000000001        10.400000000000000        3.4903120951751072     
   12.800000000000001        11.200000000000001        3.3429383799793513     
   12.800000000000001        12.000000000000000        3.0174558415128465     
   12.800000000000001        12.800000000000001        2.4929152019919423     
   12.800000000000001        13.600000000000001        2.4918318265089212     
   12.800000000000001        14.400000000000000        2.4918255748589448     
   12.800000000000001        15.200000000000001        2.4970555330782807     
   12.800000000000001        16.000000000000000        2.5072715548186966     
   12.800000000000001        16.800000000000001        2.4834353213083071     
   12.800000000000001        17.600000000000001        2.4822593660953705     
   12.800000000000001        18.400000000000002        2.5024040161629886     
   12.800000000000001        19.200000000000003        2.4885924979340803     
   12.800000000000001        20.000000000000000        2.4792837392723381     
   12.800000000000001        20.800000000000001        2.4922321635093261     
   12.800000000000001        21.600000000000001        2.4779667139940380     
   12.800000000000001        22.400000000000002        2.5057620271731862     
   12.800000000000001        23.200000000000003        2.4842618547552751     
   12.800000000000001        24.000000000000000        2.4898857800187963     
   12.800000000000001        24.800000000000001        2.4934032050300248     
   12.800000000000001        25.600000000000001        2.5022620112431477     
   12.800000000000001        26.400000000000002        2.4952073593705530     
   12.800000000000001        27.200000000000003        2.4861252013585524     
   12.800000000000001        28.000000000000000        3.0408623187597525     
   12.800000000000001        28.800000000000001        3.3759993087416018     
   12.800000000000001        29.600000000000001        3.4942448952186949     
   12.800000000000001        30.400000000000002        3.4906694205226603     
   12.800000000000001        31.200000000000003        3.4943398742680678     
   12.800000000000001        32.000000000000000        3.4898931581297026     
   12.800000000000001        32.800000000000004        3.4964312377878635     
   12.800000000000001        33.600000000000001        3.4951894146360440     
   12.800000000000001        34.399999999999999        3.4938721622684050     
   12.800000000000001        35.200000000000003        3.4937542958655170     
   12.800000000000001        36.000000000000000        3.4843963488553231     
   12.800000000000001        36.800000000000004        3.4925808419470670     
   12.800000000000001        37.600000000000001        3.4919740059921920     
   12.800000000000001        38.400000000000006        3.4924368372599388     
   12.800000000000001        39.200000000000003        3.4905281329558795     
   12.800000000000001        40.000000000000000        3.4922935252331704     
   12.800000000000001        40.800000000000004        3.4942292496206937     
   12.800000000000001        41.600000000000001        3.4934956504955483     
   12.800000000000001        42.400000000000006        3.4939804398660264     
   12.800000000000001        43.200000000000003        3.4947129790231104     
   12.800000000000001        44.000000000000000        3.4953415152174308     
   12.800000000000001        44.800000000000004        3.4945850463360606     
   12.800000000000001        45.600000000000001        3.4957229324189143     
   12.800000000000001        46.400000000000006        3.4955595103844006     
   12.800000000000001        47.200000000000003        3.4951019919815489     
   12.800000000000001        48.000000000000000        3.4930072727040726     
   12.800000000000001        48.800000000000004        3.4905861824804489     
   12.800000000000001        49.600000000000001        3.4960589488276970     
   12.800000000000001        50.400000000000006        3.4942212505684558     
   12.800000000000001        51.200000000000003        3.4855562648073106     
   12.800000000000001        52.000000000000000        3.4907498567686019     
   12.800000000000001        52.800000000000004        3.4939135456703632     
   12.800000000000001        53.600000000000001        3.5008481356950463     
   12.800000000000001        54.400000000000006        3.4882977067584680     
   12.800000000000001        55.200000000000003        3.4944946304190689     
   12.800000000000001        56.000000000000000        3.4918108223767952     
   12.800000000000001        56.800000000000004        3.4872153206420995     
   12.800000000000001        57.600000000000001        3.4796312982488073     
   12.800000000000001        58.400000000000006        3.4985011082910917     
   12.800000000000001        59.200000000000003        3.4822456630100000     
   12.800000000000001        60.000000000000000        3.4927099484819797     
   12.800000000000001        60.800000000000004        3.4954342010332118     
   12.800000000000001        61.600000000000001        3.4939136921338441     
   12.800000000000001        62.400000000000006        3.4928245855203359     
   12.800000000000001        63.200000000000003        3.4883864756581957     
   12.800000000000001        64.000000000000000        3.4934006724821831     
   12.800000000000001        64.799999999999997        3.4951316992018193     
   12.800000000000001        65.600000000000009        3.4941245991075633     
   12.800000000000001        66.400000000000006        3.4944911308185382     
   12.800000000000001        67.200000000000003        3.4958669336041504     
   12.800000000000001        68.000000000000000        3.5014486430516198     
   12.800000000000001        68.799999999999997        3.5018522846346967     
   12.800000000000001        69.600000000000009        3.4810519830210040     
   12.800000000000001        70.400000000000006        3.4871166108920653     
   12.800000000000001        71.200000000000003        3.4900857203473370     
   12.800000000000001        72.000000000000000        3.4936703396843938     
   12.800000000000001        72.799999999999997        3.4903740112104069     
   12.800000000000001        73.600000000000009        3.4836543185020643     
   12.800000000000001        74.400000000000006        3.4997936482163752     
   12.800000000000001        75.200000000000003        3.4933249659735397     
   12.800000000000001        76.000000000000000        3.4908344702121905     
   12.800000000000001        76.800000000000011        3.4922339858782729     
   12.800000000000001        77.600000000000009        3.4946445485806983     
   12.800000000000001        78.400000000000006        3.4872167941338854     
   12.800000000000001        79.200000000000003        3.4901492325662282     
   12.800000000000001        80.000000000000000        3.4858706665178869     
   12.800000000000001        80.800000000000011        3.5019671808935278     
   12.800000000000001        81.600000000000009        3.4997892069206227     
   12.800000000000001        82.400000000000006        3.4835979427082462     
   12.800000000000001        83.200000000000003        3.4825574436511513     
   12.800000000000001        84.000000000000000        3.4993044016945607     
   12.800000000000001        84.800000000000011        3.4926190433464428     
   12.800000000000001        85.600000000000009        3.4951752217606575     
   12.800000000000001        86.400000000000006        3.4942171157294033     
   12.800000000000001        87.200000000000003        3.4766845716326302     
   12.800000000000001        88.000000000000000        3.4574613097076585     
   12.800000000000001        88.800000000000011        3.4391716795405203     
   12.800000000000001        89.600000000000009        3.4233229786689723     
   12.800000000000001        90.400000000000006        3.4100190022057437     
   12.800000000000001        91.200000000000003        3.3967856049150091     
   12.800000000000001        92.000000000000000        3.3848661054379399     
   12.800000000000001        92.800000000000011        3.3722845234162593     
   12.800000000000001        93.600000000000009        3.3588471569747149     
   12.800000000000001        94.400000000000006        3.3449021905339320     
   12.800000000000001        95.200000000000003        3.3312867773227417     
   12.800000000000001        96.000000000000000        3.3192874802726697     
   12.800000000000001        96.800000000000011        3.3117419014472640     
   12.800000000000001        97.600000000000009        3.3064763516732261     
   12.800000000000001        98.400000000000006        3.3094580852747408     
   12.800000000000001        99.200000000000003        3.3213366615207258     
   12.800000000000001        100.00000000000000        3.3425528644706639     
   12.800000000000001        100.80000000000001        3.3723671707032428     
   12.800000000000001        101.60000000000001        3.4080681403054141     
   12.800000000000001        102.40000000000001        3.4455121448593826     

   13.600000000000001       0.80000000000000004        3.4818315834963269     
   13.600000000000001        1.6000000000000001        3.4941654365978270     
   13.600000000000001        2.4000000000000004        3.4934161164689126     
   13.600000000000001        3.2000000000000002        3.4913952311765222     
   13.600000000000001        4.0000000000000000        3.4845867792082892     
   13.600000000000001        4.8000000000000007        3.4917942578232428     
   13.600000000000001        5.6000000000000005        3.4947951742685484     
   13.600000000000001        6.4000000000000004        3.4943616020746058     
   13.600000000000001        7.2000000000000002        3.4951523658378392     
   13.600000000000001        8.0000000000000000        3.4960359616252545     
   13.600000000000001        8.8000000000000007        3.4956890005845147     
   13.600000000000001        9.6000000000000014        3.4958025140174414     
   13.600000000000001        10.400000000000000        3.4894030778007439     
   13.600000000000001        11.200000000000001        3.3423220049129760     
   13.600000000000001        12.000000000000000        3.0126049712344662     
   13.600000000000001        12.800000000000001        2.4957639135666749     
   13.600000000000001        13.600000000000001        2.5008883994437032     
   13.600000000000001        14.400000000000000        2.4804800802437095     
   13.600000000000001        15.200000000000001        2.4893425421149291     
   13.600000000000001        16.000000000000000        2.4972095305316619     
   13.600000000000001        16.800000000000001        2.4969874343374530     
   13.600000000000001        17.600000000000001        2.4973476248105859     
   13.600000000000001        18.400000000000002        2.4903438513343121     
   13.600000000000001        19.200000000000003        2.4816613994370664     
   13.600000000000001        20.000000000000000        2.4926699845270739     
   13.600000000000001        20.800000000000001        2.5021082308140290     
   13.600000000000001        21.600000000000001        2.5089266083377493     
   13.600000000000001        22.400000000000002        2.5009551393519511     
   13.600000000000001        23.200000000000003        2.4921336060391459     
   13.600000000000001        24.000000000000000        2.5018766077004053     
   13.600000000000001        24.800000000000001        2.4948332691256017     
   13.600000000000001        25.600000000000001        2.4919948057148633     
   13.600000000000001        26.400000000000002        2.4928514805015998     
   13.600000000000001        27.200000000000003        2.5006330858894308     
   13.600000000000001        28.000000000000000        3.0415108623887774     
   13.600000000000001        28.800000000000001        3.3765761840397683     
   13.600000000000001        29.600000000000001        3.4931023020591425     
   13.600000000000001        30.400000000000002        3.4929609884432029     
   13.600000000000001        31.200000000000003        3.4940838037949282     
   13.600000000000001        32.000000000000000        3.4913889892167544     
   13.600000000000001        32.800000000000004        3.4982522637832041     
   13.600000000000001        33.600000000000001        3.4943161314689353     
   13.600000000000001        34.399999999999999        3.4940108953036004     
   13.600000000000001        35.200000000000003        3.4953897004193952     
   13.600000000000001        36.000000000000000        3.4868484144356118     
   13.600000000000001        36.800000000000004        3.4959371594269393     
   13.600000000000001        37.600000000000001        3.4930832090775006     
   13.600000000000001        38.400000000000006        3.4938379730442612     
   13.600000000000001        39.200000000000003        3.4917954705053855     
   13.600000000000001        40.000000000000000        3.4921141018454418     
   13.600000000000001        40.800000000000004        3.4948464410656337     
   13.600000000000001        41.600000000000001        3.4951293593198272     
   13.600000000000001        42.400000000000006        3.4955694105316231     
   13.600000000000001        43.200000000000003        3.4928345598719321     
   13.600000000000001        44.000000000000000        3.4942474421625485     
   13.600000000000001        44.800000000000004        3.4942652173413036     
   13.600000000000001        45.600000000000001        3.4945516329667154     
   13.600000000000001        46.400000000000006        3.4962143589324408     
   13.600000000000001        47.200000000000003        3.4946494652183864     
   13.600000000000001        48.000000000000000        3.4923371550365530     
   13.600000000000001        48.800000000000004        3.4971136768516295     
   13.600000000000001        49.600000000000001        3.4955005878957990     
   13.600000000000001        50.400000000000006        3.4856821413656869     
   13.600000000000001        51.200000000000003        3.4920396814102630     
   13.600000000000001        52.000000000000000        3.4935945482700901     
   13.600000000000001        52.800000000000004        3.4938769406588754     
   13.600000000000001        53.600000000000001        3.5000232264469249     
   13.600000000000001        54.400000000000006        3.4878544811381098     
   13.600000000000001        55.200000000000003        3.4962482148308007     
   13.600000000000001        56.000000000000000        3.4915483875311790     
   13.600000000000001        56.800000000000004        3.4915558764484707     
   13.600000000000001        57.600000000000001        3.4888724419445762     
   13.600000000000001        58.400000000000006        3.4823093236598055     
   13.600000000000001        59.200000000000003        3.4930354507898977     
   13.600000000000001        60.000000000000000        3.4942700668993822     
   13.600000000000001        60.800000000000004        3.4940483908794624     
   13.600000000000001        61.600000000000001        3.4935336271567596     
   13.600000000000001        62.400000000000006        3.4924496212474034     
   13.600000000000001        63.200000000000003        3.4869214342732966     
   13.600000000000001        64.000000000000000        3.4945682447530415     
   13.600000000000001        64.799999999999997        3.4959885517579625     
   13.600000000000001        65.600000000000009        3.4940313339561380     
   13.600000000000001        66.400000000000006        3.4954425870290975     
   13.600000000000001        67.200000000000003        3.5011826101275729     
   13.600000000000001        68.000000000000000        3.4835168310993105     
   13.600000000000001        68.799999999999997        3.4895288364970694     
   13.600000000000001        69.600000000000009        3.4936841700105119     
   13.600000000000001        70.400000000000006        3.4954967950668405     
   13.600000000000001        71.200000000000003        3.4938261454292405     
   13.600000000000001        72.000000000000000        3.4940312033351186     
   13.600000000000001        72.799999999999997        3.4942665523401044     
   13.600000000000001        73.600000000000009        3.4920594793860453     
   13.600000000000001        74.400000000000006        3.4842662943344456     
   13.600000000000001        75.200000000000003        3.4997208149439096     
   13.600000000000001        76.000000000000000        3.4938444259637738     
   13.600000000000001        76.800000000000011        3.4922490177086729     
   13.600000000000001        77.600000000000009        3.4916515043876530     
   13.600000000000001        78.400000000000006        3.4933524688193778     
   13.600000000000001        79.200000000000003        3.4794123503181358     
   13.600000000000001        80.000000000000000        3.5027718762436675     
   13.600000000000001        80.800000000000011        3.4961107771444340     
   13.600000000000001        81.600000000000009        3.4973028098923611     
   13.600000000000001        82.400000000000006        3.4870062113498719     
   13.600000000000001        83.200000000000003        3.4922116956347535     
   13.600000000000001        84.000000000000000        3.4870776736377938     
   13.600000000000001        84.800000000000011        3.4803066905113704     
   13.600000000000001        85.600000000000009        3.4958498092488841     
   13.600000000000001        86.400000000000006        3.4960814910114766     
   13.600000000000001        87.200000000000003        3.4849641128630773     
   13.600000000000001        88.000000000000000        3.4849022198074628     
   13.600000000000001        88.800000000000011        3.4713523754715685     
   13.600000000000001        89.600000000000009        3.4568477466713268     
   13.600000000000001        90.400000000000006        3.4425631278269653     
   13.600000000000001        91.200000000000003        3.4283987670708020     
   13.600000000000001        92.000000000000000        3.4139247547326277     
   13.600000000000001        92.800000000000011        3.3981243623927329     
   13.600000000000001        93.600000000000009        3.3811375350333299     
   13.600000000000001        94.400000000000006        3.3633952594430419     
   13.600000000000001        95.200000000000003        3.3444319524568789     
   13.600000000000001        96.000000000000000        3.3308612306743459     
   13.600000000000001        96.800000000000011        3.3190106786663311     
   13.600000000000001        97.600000000000009        3.3153067297121228     
   13.600000000000001        98.400000000000006        3.3174581814643176     
   13.600000000000001        99.200000000000003        3.3289321419014786     
   13.600000000000001        100.00000000000000        3.3513429750610086     
   13.600000000000001        100.80000000000001        3.3822481207458917     
   13.600000000000001        101.60000000000001        3.4186334081336689     
   13.600000000000001        102.40000000000001        3.4547705442293895     

   14.400000000000000       0.80000000000000004        3.4875067037627105     
   14.400000000000000        1.6000000000000001        3.4973767811837115     
   14.400000000000000        2.4000000000000004        3.4973355288388368     
   14.400000000000000        3.2000000000000002        3.4948056706695394     
   14.400000000000000        4.0000000000000000        3.4878832618659494     
   14.400000000000000        4.8000000000000007        3.4926864822353734     
   14.400000000000000        5.6000000000000005        3.4938198935711924     
   14.400000000000000        6.4000000000000004        3.4935663996609954     
   14.400000000000000        7.2000000000000002        3.4980353442152037     
   14.400000000000000        8.0000000000000000        3.4994055934800778     
   14.400000000000000        8.8000000000000007        3.4961618479757153     
   14.400000000000000        9.6000000000000014        3.4940603769542942     
   14.400000000000000        10.400000000000000        3.4920249349243280     
   14.400000000000000        11.200000000000001        3.3421052446923691     
   14.400000000000000        12.000000000000000        3.0135737152426456     
   14.400000000000000        12.800000000000001        2.5062474029595867     
   14.400000000000000        13.600000000000001        2.4982589779815680     
   14.400000000000000        14.400000000000000        2.4844677243425908     
   14.400000000000000        15.200000000000001        2.4977508599276308     
   14.400000000000000        16.000000000000000        2.5007808395050448     
   14.400000000000000        16.800000000000001        2.5056715758792776     
   14.400000000000000        17.600000000000001        2.4843966434720208     
   14.400000000000000        18.400000000000002        2.4961009199268700     
   14.400000000000000        19.200000000000003        2.4924377829001920     
   14.400000000000000        20.000000000000000        2.4984437634744463     
   14.400000000000000        20.800000000000001        2.5036722604879800     
   14.400000000000000        21.600000000000001        2.4798343167124455     
   14.400000000000000        22.400000000000002        2.4822081767511404     
   14.400000000000000        23.200000000000003        2.4894702948175511     
   14.400000000000000        24.000000000000000        2.4795565773298507     
   14.400000000000000        24.800000000000001        2.4904207652887207     
   14.400000000000000        25.600000000000001        2.4906801564129761     
   14.400000000000000        26.400000000000002        2.4939933726402894     
   14.400000000000000        27.200000000000003        2.4946336234563051     
   14.400000000000000        28.000000000000000        3.0417096025937314     
   14.400000000000000        28.800000000000001        3.3738085275864771     
   14.400000000000000        29.600000000000001        3.4922406641806716     
   14.400000000000000        30.400000000000002        3.4910153638510679     
   14.400000000000000        31.200000000000003        3.4952324273230460     
   14.400000000000000        32.000000000000000        3.4929174410396664     
   14.400000000000000        32.800000000000004        3.4898564782686159     
   14.400000000000000        33.600000000000001        3.4939385889830925     
   14.400000000000000        34.399999999999999        3.4944406494860285     
   14.400000000000000        35.200000000000003        3.4966528072353737     
   14.400000000000000        36.000000000000000        3.4884956495232236     
   14.400000000000000        36.800000000000004        3.4955233981168914     
   14.400000000000000        37.600000000000001        3.4936979030037452     
   14.400000000000000        38.400000000000006        3.4945397278824819     
   14.400000000000000        39.200000000000003        3.4945703946584734     
   14.400000000000000        40.000000000000000        3.4953203000095421     
   14.400000000000000        40.800000000000004        3.4933477299556972     
   14.400000000000000        41.600000000000001        3.4947222618586387     
   14.400000000000000        42.400000000000006        3.4959824854969099     
   14.400000000000000        43.200000000000003        3.4918318954049608     
   14.400000000000000        44.000000000000000        3.4928197729715027     
   14.400000000000000        44.800000000000004        3.4923758741570134     
   14.400000000000000        45.600000000000001        3.4935003445711792     
   14.400000000000000        46.400000000000006        3.4954871263381828     
   14.400000000000000        47.200000000000003        3.4931881415427442     
   14.400000000000000        48.000000000000000        3.4862308083618818     
   14.400000000000000        48.800000000000004        3.4969464770158094     
   14.400000000000000        49.600000000000001        3.4862635244779154     
   14.400000000000000        50.400000000000006        3.4913651841084414     
   14.400000000000000        51.200000000000003        3.4931443947568059     
   14.400000000000000        52.000000000000000        3.4930908240415657     
   14.400000000000000        52.800000000000004        3.4926597492454219     
   14.400000000000000        53.600000000000001        3.4973467599743513     
   14.400000000000000        54.400000000000006        3.4873414507810372     
   14.400000000000000        55.200000000000003        3.4953408923651477     
   14.400000000000000        56.000000000000000        3.4933981559657665     
   14.400000000000000        56.800000000000004        3.4940878655287362     
   14.400000000000000        57.600000000000001        3.4938015297060678     
   14.400000000000000        58.400000000000006        3.4900631624401668     
   14.400000000000000        59.200000000000003        3.4941524655612644     
   14.400000000000000        60.000000000000000        3.4940713345687109     
   14.400000000000000        60.800000000000004        3.4946644163901661     
   14.400000000000000        61.600000000000001        3.4933269887472842     
   14.400000000000000        62.400000000000006        3.4926959867018170     
   14.400000000000000        63.200000000000003        3.4844574292933412     
   14.400000000000000        64.000000000000000        3.4952132259278978     
   14.400000000000000        64.799999999999997        3.4881871666736286     
   14.400000000000000        65.600000000000009        3.4915081923138871     
   14.400000000000000        66.400000000000006        3.4996469354875352     
   14.400000000000000        67.200000000000003        3.4844715124518468     
   14.400000000000000        68.000000000000000        3.4938898385540478     
   14.400000000000000        68.799999999999997        3.4968097036381862     
   14.400000000000000        69.600000000000009        3.4969826149219863     
   14.400000000000000        70.400000000000006        3.4951323757416723     
   14.400000000000000        71.200000000000003        3.4953455708916454     
   14.400000000000000        72.000000000000000        3.4954307868518635     
   14.400000000000000        72.799999999999997        3.4944084596282017     
   14.400000000000000        73.600000000000009        3.4942683101469787     
   14.400000000000000        74.400000000000006        3.4909632125816246     
   14.400000000000000        75.200000000000003        3.4804862306903925     
   14.400000000000000        76.000000000000000        3.4984314370579832     
   14.400000000000000        76.800000000000011        3.4944863573713487     
   14.400000000000000        77.600000000000009        3.4948466266296090     
   14.400000000000000        78.400000000000006        3.4926433758403879     
   14.400000000000000        79.200000000000003        3.4907552004998705     
   14.400000000000000        80.000000000000000        3.4960355715075275     
   14.400000000000000        80.800000000000011        3.4946555770446164     
   14.400000000000000        81.600000000000009        3.4990053419857237     
   14.400000000000000        82.400000000000006        3.4869969356791395     
   14.400000000000000        83.200000000000003        3.4962314761767201     
   14.400000000000000        84.000000000000000        3.4939530820679368     
   14.400000000000000        84.800000000000011        3.4897100982929254     
   14.400000000000000        85.600000000000009        3.4828674145334837     
   14.400000000000000        86.400000000000006        3.4989571021872248     
   14.400000000000000        87.200000000000003        3.4927733710709625     
   14.400000000000000        88.000000000000000        3.4950067404937424     
   14.400000000000000        88.800000000000011        3.4851270904489184     
   14.400000000000000        89.600000000000009        3.4839047056926979     
   14.400000000000000        90.400000000000006        3.4730684022320109     
   14.400000000000000        91.200000000000003        3.4583552798250659     
   14.400000000000000        92.000000000000000        3.4440916853792385     
   14.400000000000000        92.800000000000011        3.4245602803030706     
   14.400000000000000        93.600000000000009        3.4047134276236499     
   14.400000000000000        94.400000000000006        3.3834917216056577     
   14.400000000000000        95.200000000000003        3.3625984871191585     
   14.400000000000000        96.000000000000000        3.3439933225773864     
   14.400000000000000        96.800000000000011        3.3297417365377484     
   14.400000000000000        97.600000000000009        3.3230528682766467     
   14.400000000000000        98.400000000000006        3.3248302864448855     
   14.400000000000000        99.200000000000003        3.3368652542769692     
   14.400000000000000        100.00000000000000        3.3595588069414011     
   14.400000000000000        100.80000000000001        3.3918145826261066     
   14.400000000000000        101.60000000000001        3.4281257580064834     
   14.400000000000000        102.40000000000001        3.4618782283843625     

   15.200000000000001       0.80000000000000004        3.4906045419582070     
   15.200000000000001        1.6000000000000001        3.4878735858368248     
   15.200000000000001        2.4000000000000004        3.4889112956577404     
   15.200000000000001        3.2000000000000002        3.4846161813852241     
   15.200000000000001        4.0000000000000000        3.4906093937923797     
   15.200000000000001        4.8000000000000007        3.4944324337655446     
   15.200000000000001        5.6000000000000005        3.4976206162565271     
   15.200000000000001        6.4000000000000004        3.5026215201616244     
   15.200000000000001        7.2000000000000002        3.4835301964640837     
   15.200000000000001        8.0000000000000000        3.4838031459655432     
   15.200000000000001        8.8000000000000007        3.4955229607518667     
   15.200000000000001        9.6000000000000014        3.4953265013993176     
   15.200000000000001        10.400000000000000        3.4931575301235953     
   15.200000000000001        11.200000000000001        3.3411740089869393     
   15.200000000000001        12.000000000000000        3.0129325536710172     
   15.200000000000001        12.800000000000001        2.4837263734650330     
   15.200000000000001        13.600000000000001        2.4894152224553237     
   15.200000000000001        14.400000000000000        2.4904445700819813     
   15.200000000000001        15.200000000000001        2.4872178865735313     
   15.200000000000001        16.000000000000000        2.4775321132411108     
   15.200000000000001        16.800000000000001        2.4973829978304325     
   15.200000000000001        17.600000000000001        2.4839626596827293     
   15.200000000000001        18.400000000000002        2.4878770477328316     
   15.200000000000001        19.200000000000003        2.5017026639638482     
   15.200000000000001        20.000000000000000        2.4896368492639347     
   15.200000000000001        20.800000000000001        2.4859699469015211     
   15.200000000000001        21.600000000000001        2.5030199481296149     
   15.200000000000001        22.400000000000002        2.4993817545523891     
   15.200000000000001        23.200000000000003        2.4825112217778567     
   15.200000000000001        24.000000000000000        2.4963004145684002     
   15.200000000000001        24.800000000000001        2.5039628567458907     
   15.200000000000001        25.600000000000001        2.4856173969850279     
   15.200000000000001        26.400000000000002        2.4943351647006708     
   15.200000000000001        27.200000000000003        2.4906193980009959     
   15.200000000000001        28.000000000000000        3.0424313776192449     
   15.200000000000001        28.800000000000001        3.3731284317744685     
   15.200000000000001        29.600000000000001        3.4911385264402535     
   15.200000000000001        30.400000000000002        3.4943426531272004     
   15.200000000000001        31.200000000000003        3.4924108805100129     
   15.200000000000001        32.000000000000000        3.4921370768266904     
   15.200000000000001        32.800000000000004        3.4906643204528431     
   15.200000000000001        33.600000000000001        3.4897445596316228     
   15.200000000000001        34.399999999999999        3.4891283883913715     
   15.200000000000001        35.200000000000003        3.4889667711223189     
   15.200000000000001        36.000000000000000        3.4821621726803689     
   15.200000000000001        36.800000000000004        3.4925217528219692     
   15.200000000000001        37.600000000000001        3.4940034907524455     
   15.200000000000001        38.400000000000006        3.4936588870199836     
   15.200000000000001        39.200000000000003        3.4956082091233784     
   15.200000000000001        40.000000000000000        3.4971180276320610     
   15.200000000000001        40.800000000000004        3.4943789851201861     
   15.200000000000001        41.600000000000001        3.4918133359714503     
   15.200000000000001        42.400000000000006        3.4962829491325556     
   15.200000000000001        43.200000000000003        3.4913762971760622     
   15.200000000000001        44.000000000000000        3.4938183255535935     
   15.200000000000001        44.800000000000004        3.4935346623143690     
   15.200000000000001        45.600000000000001        3.4946285066142706     
   15.200000000000001        46.400000000000006        3.4966222295248301     
   15.200000000000001        47.200000000000003        3.4912128151587911     
   15.200000000000001        48.000000000000000        3.4962994673320957     
   15.200000000000001        48.800000000000004        3.4871512722553373     
   15.200000000000001        49.600000000000001        3.4913565483338078     
   15.200000000000001        50.400000000000006        3.4932780960997705     
   15.200000000000001        51.200000000000003        3.4933050105623380     
   15.200000000000001        52.000000000000000        3.4931376405576655     
   15.200000000000001        52.800000000000004        3.4942993154353155     
   15.200000000000001        53.600000000000001        3.4978621829481762     
   15.200000000000001        54.400000000000006        3.4838170729249560     
   15.200000000000001        55.200000000000003        3.4907031383313849     
   15.200000000000001        56.000000000000000        3.4915643600809685     
   15.200000000000001        56.800000000000004        3.4920757376452731     
   15.200000000000001        57.600000000000001        3.4927497887840189     
   15.200000000000001        58.400000000000006        3.4911550076023468     
   15.200000000000001        59.200000000000003        3.4939887304744097     
   15.200000000000001        60.000000000000000        3.4943639952691221     
   15.200000000000001        60.800000000000004        3.4939307857882502     
   15.200000000000001        61.600000000000001        3.4935929869174438     
   15.200000000000001        62.400000000000006        3.4908634826683484     
   15.200000000000001        63.200000000000003        3.4888106504536727     
   15.200000000000001        64.000000000000000        3.4842833603368399     
   15.200000000000001        64.799999999999997        3.4929085174866557     
   15.200000000000001        65.600000000000009        3.4948359360187524     
   15.200000000000001        66.400000000000006        3.5022761744124842     
   15.200000000000001        67.200000000000003        3.4892063385367447     
   15.200000000000001        68.000000000000000        3.4952809381116365     
   15.200000000000001        68.799999999999997        3.4936435044513807     
   15.200000000000001        69.600000000000009        3.4954215935146955     
   15.200000000000001        70.400000000000006        3.4935051918170950     
   15.200000000000001        71.200000000000003        3.4956462879318626     
   15.200000000000001        72.000000000000000        3.4956739080667143     
   15.200000000000001        72.799999999999997        3.4940244646989833     
   15.200000000000001        73.600000000000009        3.4928652966701477     
   15.200000000000001        74.400000000000006        3.4916365210258689     
   15.200000000000001        75.200000000000003        3.4852966194998913     
   15.200000000000001        76.000000000000000        3.4985508717939520     
   15.200000000000001        76.800000000000011        3.4952258395521518     
   15.200000000000001        77.600000000000009        3.4960183724118190     
   15.200000000000001        78.400000000000006        3.4948434570422218     
   15.200000000000001        79.200000000000003        3.4935492910102002     
   15.200000000000001        80.000000000000000        3.4872186206169342     
   15.200000000000001        80.800000000000011        3.4949303912396257     
   15.200000000000001        81.600000000000009        3.4959237681886175     
   15.200000000000001        82.400000000000006        3.4883155585884524     
   15.200000000000001        83.200000000000003        3.4955846539049613     
   15.200000000000001        84.000000000000000        3.4959525552336146     
   15.200000000000001        84.800000000000011        3.4925731803505409     
   15.200000000000001        85.600000000000009        3.4883691858968549     
   15.200000000000001        86.400000000000006        3.4866216487589949     
   15.200000000000001        87.200000000000003        3.4813709474134589     
   15.200000000000001        88.000000000000000        3.4983179334758119     
   15.200000000000001        88.800000000000011        3.4895023012308362     
   15.200000000000001        89.600000000000009        3.4922345062939399     
   15.200000000000001        90.400000000000006        3.4928393937881554     
   15.200000000000001        91.200000000000003        3.4823755889026118     
   15.200000000000001        92.000000000000000        3.4680642188349817     
   15.200000000000001        92.800000000000011        3.4502018385419309     
   15.200000000000001        93.600000000000009        3.4286793056103471     
   15.200000000000001        94.400000000000006        3.4048252100409773     
   15.200000000000001        95.200000000000003        3.3818136522642273     
   15.200000000000001        96.000000000000000        3.3588995397772750     
   15.200000000000001        96.800000000000011        3.3417676350627845     
   15.200000000000001        97.600000000000009        3.3326647592475704     
   15.200000000000001        98.400000000000006        3.3336171691016396     
   15.200000000000001        99.200000000000003        3.3449986080962630     
   15.200000000000001        100.00000000000000        3.3679504627921588     
   15.200000000000001        100.80000000000001        3.4021817176652212     
   15.200000000000001        101.60000000000001        3.4363316391026881     
   15.200000000000001        102.40000000000001        3.4703149006669944     

   16.000000000000000       0.80000000000000004        3.4946747374096407     
   16.000000000000000        1.6000000000000001        3.4908256151124415     
   16.000000000000000        2.4000000000000004        3.4932464683169338     
   16.000000000000000        3.2000000000000002        3.4881237812830030     
   16.000000000000000        4.0000000000000000        3.4949657651929646     
   16.000000000000000        4.8000000000000007        3.5018615557744805     
   16.000000000000000        5.6000000000000005        3.4817714362436973     
   16.000000000000000        6.4000000000000004        3.4879250838596039     
   16.000000000000000        7.2000000000000002        3.4909073207393009     
   16.000000000000000        8.0000000000000000        3.4887136466013571     
   16.000000000000000        8.8000000000000007        3.4972147585510820     
   16.000000000000000        9.6000000000000014        3.4957556870219251     
   16.000000000000000        10.400000000000000        3.4940198735393531     
   16.000000000000000        11.200000000000001        3.3410092839942518     
   16.000000000000000        12.000000000000000        3.0128033510042043     
   16.000000000000000        12.800000000000001        2.4925446481401972     
   16.000000000000000        13.600000000000001        2.4934868805534873     
   16.000000000000000        14.400000000000000        2.5014509012894437     
   16.000000000000000        15.200000000000001        2.4966385441056582     
   16.000000000000000        16.000000000000000        2.4931895405943156     
   16.000000000000000        16.800000000000001        2.5018475261988988     
   16.000000000000000        17.600000000000001        2.4985852589462549     
   16.000000000000000        18.400000000000002        2.4900321956986065     
   16.000000000000000        19.200000000000003        2.5009587331913199     
   16.000000000000000        20.000000000000000        2.4947742511570024     
   16.000000000000000        20.800000000000001        2.4951262250300812     
   16.000000000000000        21.600000000000001        2.4907116760879231     
   16.000000000000000        22.400000000000002        2.4823714911980015     
   16.000000000000000        23.200000000000003        2.4935378355857760     
   16.000000000000000        24.000000000000000        2.5000701704551140     
   16.000000000000000        24.800000000000001        2.4940672994175714     
   16.000000000000000        25.600000000000001        2.4942328887195790     
   16.000000000000000        26.400000000000002        2.4922370070875317     
   16.000000000000000        27.200000000000003        2.4918978494390820     
   16.000000000000000        28.000000000000000        3.0409488847655859     
   16.000000000000000        28.800000000000001        3.3753705377793612     
   16.000000000000000        29.600000000000001        3.4839191062195076     
   16.000000000000000        30.400000000000002        3.4941443881947030     
   16.000000000000000        31.200000000000003        3.4945150110737071     
   16.000000000000000        32.000000000000000        3.4951722966936924     
   16.000000000000000        32.800000000000004        3.4957057163082799     
   16.000000000000000        33.600000000000001        3.4982614689050315     
   16.000000000000000        34.399999999999999        3.4956289596495478     
   16.000000000000000        35.200000000000003        3.4934505479225315     
   16.000000000000000        36.000000000000000        3.4881576012309634     
   16.000000000000000        36.800000000000004        3.4965277604117730     
   16.000000000000000        37.600000000000001        3.4941627509431314     
   16.000000000000000        38.400000000000006        3.4938438158248668     
   16.000000000000000        39.200000000000003        3.4967492743901665     
   16.000000000000000        40.000000000000000        3.4973731678094513     
   16.000000000000000        40.800000000000004        3.4969695416618678     
   16.000000000000000        41.600000000000001        3.4954551860898566     
   16.000000000000000        42.400000000000006        3.4880092841306740     
   16.000000000000000        43.200000000000003        3.4917459582079906     
   16.000000000000000        44.000000000000000        3.4939320388878481     
   16.000000000000000        44.800000000000004        3.4940301892947891     
   16.000000000000000        45.600000000000001        3.4944974196151617     
   16.000000000000000        46.400000000000006        3.4968638933175935     
   16.000000000000000        47.200000000000003        3.4846979886018441     
   16.000000000000000        48.000000000000000        3.4900769780864582     
   16.000000000000000        48.800000000000004        3.4928101625142420     
   16.000000000000000        49.600000000000001        3.4929617641671946     
   16.000000000000000        50.400000000000006        3.4969834375639737     
   16.000000000000000        51.200000000000003        3.4934778693334914     
   16.000000000000000        52.000000000000000        3.4930268098638675     
   16.000000000000000        52.800000000000004        3.4924042125035863     
   16.000000000000000        53.600000000000001        3.4933577134749538     
   16.000000000000000        54.400000000000006        3.4940547600274856     
   16.000000000000000        55.200000000000003        3.4959533882574423     
   16.000000000000000        56.000000000000000        3.4963963887238441     
   16.000000000000000        56.800000000000004        3.4964663586055593     
   16.000000000000000        57.600000000000001        3.4951064410371493     
   16.000000000000000        58.400000000000006        3.4878474320572073     
   16.000000000000000        59.200000000000003        3.4943348685874889     
   16.000000000000000        60.000000000000000        3.4944243275746483     
   16.000000000000000        60.800000000000004        3.4941674333580606     
   16.000000000000000        61.600000000000001        3.4968339413449900     
   16.000000000000000        62.400000000000006        3.4976175408783736     
   16.000000000000000        63.200000000000003        3.4955065947643944     
   16.000000000000000        64.000000000000000        3.4869645986956490     
   16.000000000000000        64.799999999999997        3.4934705183280390     
   16.000000000000000        65.600000000000009        3.4951687409628418     
   16.000000000000000        66.400000000000006        3.5026168723156164     
   16.000000000000000        67.200000000000003        3.4873217582480800     
   16.000000000000000        68.000000000000000        3.4948659762310874     
   16.000000000000000        68.799999999999997        3.4937324548100714     
   16.000000000000000        69.600000000000009        3.4921622011261322     
   16.000000000000000        70.400000000000006        3.4911252777400952     
   16.000000000000000        71.200000000000003        3.4951818831814947     
   16.000000000000000        72.000000000000000        3.4931291702654668     
   16.000000000000000        72.799999999999997        3.4927447850901401     
   16.000000000000000        73.600000000000009        3.4922016952875992     
   16.000000000000000        74.400000000000006        3.4953203636501931     
   16.000000000000000        75.200000000000003        3.4892194561341405     
   16.000000000000000        76.000000000000000        3.4985419758591845     
   16.000000000000000        76.800000000000011        3.4954333439380432     
   16.000000000000000        77.600000000000009        3.4947862493467992     
   16.000000000000000        78.400000000000006        3.4961988703995637     
   16.000000000000000        79.200000000000003        3.4955553462282256     
   16.000000000000000        80.000000000000000        3.4902782192601571     
   16.000000000000000        80.800000000000011        3.4944167023366628     
   16.000000000000000        81.600000000000009        3.4944217287587005     
   16.000000000000000        82.400000000000006        3.4886228670345365     
   16.000000000000000        83.200000000000003        3.4960067470242868     
   16.000000000000000        84.000000000000000        3.4956367398051649     
   16.000000000000000        84.800000000000011        3.4946613056751987     
   16.000000000000000        85.600000000000009        3.4929471626729636     
   16.000000000000000        86.400000000000006        3.4920888471198164     
   16.000000000000000        87.200000000000003        3.4924865414182555     
   16.000000000000000        88.000000000000000        3.4857679166642557     
   16.000000000000000        88.800000000000011        3.4975614207250425     
   16.000000000000000        89.600000000000009        3.4902426369945023     
   16.000000000000000        90.400000000000006        3.4942136260995822     
   16.000000000000000        91.200000000000003        3.4885892377988128     
   16.000000000000000        92.000000000000000        3.4867809888315011     
   16.000000000000000        92.800000000000011        3.4725956563622677     
   16.000000000000000        93.600000000000009        3.4514100832697578     
   16.000000000000000        94.400000000000006        3.4262969916157258     
   16.000000000000000        95.200000000000003        3.4006696237113063     
   16.000000000000000        96.000000000000000        3.3757427621070191     
   16.000000000000000        96.800000000000011        3.3557206328452462     
   16.000000000000000        97.600000000000009        3.3440671776206887     
   16.000000000000000        98.400000000000006        3.3435254728288450     
   16.000000000000000        99.200000000000003        3.3550837058807419     
   16.000000000000000        100.00000000000000        3.3780135073770263     
   16.000000000000000        100.80000000000001        3.4105811236662427     
   16.000000000000000        101.60000000000001        3.4474032449267282     
   16.000000000000000        102.40000000000001        3.4778186541681602     

   16.800000000000001       0.80000000000000004        3.4865944587065805     
   16.800000000000001        1.6000000000000001        3.4943163753298454     
   16.800000000000001        2.4000000000000004        3.4954191694766648     
   16.800000000000001        3.2000000000000002        3.4892436401351552     
   16.800000000000001        4.0000000000000000        3.4976408208948722     
   16.800000000000001        4.8000000000000007        3.4833144850400108     
   16.800000000000001        5.6000000000000005        3.4910184105929094     
   16.800000000000001        6.4000000000000004        3.4938574465230490     
   16.800000000000001        7.2000000000000002        3.4928863847253186     
   16.800000000000001        8.0000000000000000        3.4895228518727461     
   16.800000000000001        8.8000000000000007        3.4967461056755291     
   16.800000000000001        9.6000000000000014        3.4955171181088276     
   16.800000000000001        10.400000000000000        3.4935167685894015     
   16.800000000000001        11.200000000000001        3.3411454098219409     
   16.800000000000001        12.000000000000000        3.0120324180508331     
   16.800000000000001        12.800000000000001        2.5021907623699198     
   16.800000000000001        13.600000000000001        2.5054875401749110     
   16.800000000000001        14.400000000000000        2.4791678498274683     
   16.800000000000001        15.200000000000001        2.5017807004484953     
   16.800000000000001        16.000000000000000        2.4811538491278564     
   16.800000000000001        16.800000000000001        2.4850742439579636     
   16.800000000000001        17.600000000000001        2.4824763151017621     
   16.800000000000001        18.400000000000002        2.4830307367003148     
   16.800000000000001        19.200000000000003        2.5027224602825404     
   16.800000000000001        20.000000000000000        2.4872493559142566     
   16.800000000000001        20.800000000000001        2.4850701337724339     
   16.800000000000001        21.600000000000001        2.4838829298448468     
   16.800000000000001        22.400000000000002        2.4923903121918167     
   16.800000000000001        23.200000000000003        2.4813368646138123     
   16.800000000000001        24.000000000000000        2.5080213805351761     
   16.800000000000001        24.800000000000001        2.5022639427906785     
   16.800000000000001        25.600000000000001        2.4861095412656571     
   16.800000000000001        26.400000000000002        2.4933578114945480     
   16.800000000000001        27.200000000000003        2.4954310623411047     
   16.800000000000001        28.000000000000000        3.0384217108300433     
   16.800000000000001        28.800000000000001        3.3736941096356730     
   16.800000000000001        29.600000000000001        3.4836811702748918     
   16.800000000000001        30.400000000000002        3.4940162046284513     
   16.800000000000001        31.200000000000003        3.4937886025810414     
   16.800000000000001        32.000000000000000        3.4932709748937754     
   16.800000000000001        32.800000000000004        3.4919206508830287     
   16.800000000000001        33.600000000000001        3.4929056062821409     
   16.800000000000001        34.399999999999999        3.4928763486168477     
   16.800000000000001        35.200000000000003        3.4920579242010841     
   16.800000000000001        36.000000000000000        3.4904386793648592     
   16.800000000000001        36.800000000000004        3.4864361801378112     
   16.800000000000001        37.600000000000001        3.4916123122022014     
   16.800000000000001        38.400000000000006        3.4953502290634595     
   16.800000000000001        39.200000000000003        3.4963432751857315     
   16.800000000000001        40.000000000000000        3.4978624812890282     
   16.800000000000001        40.800000000000004        3.4952382464208331     
   16.800000000000001        41.600000000000001        3.4918351795164035     
   16.800000000000001        42.400000000000006        3.4873303773115580     
   16.800000000000001        43.200000000000003        3.4818047221901023     
   16.800000000000001        44.000000000000000        3.4875107731951580     
   16.800000000000001        44.800000000000004        3.4885700150652079     
   16.800000000000001        45.600000000000001        3.4890672433647301     
   16.800000000000001        46.400000000000006        3.4899716767742439     
   16.800000000000001        47.200000000000003        3.4923227049344066     
   16.800000000000001        48.000000000000000        3.4947381937403739     
   16.800000000000001        48.800000000000004        3.4969156121591878     
   16.800000000000001        49.600000000000001        3.4903209813673146     
   16.800000000000001        50.400000000000006        3.4940200239238597     
   16.800000000000001        51.200000000000003        3.4929373592671484     
   16.800000000000001        52.000000000000000        3.4945601591342501     
   16.800000000000001        52.800000000000004        3.4911817497655497     
   16.800000000000001        53.600000000000001        3.4931505084729149     
   16.800000000000001        54.400000000000006        3.4936118813785808     
   16.800000000000001        55.200000000000003        3.4954241326001432     
   16.800000000000001        56.000000000000000        3.4948390028780589     
   16.800000000000001        56.800000000000004        3.4949711147427913     
   16.800000000000001        57.600000000000001        3.4928680166966495     
   16.800000000000001        58.400000000000006        3.4896292075107653     
   16.800000000000001        59.200000000000003        3.4943664438691520     
   16.800000000000001        60.000000000000000        3.4948778258658564     
   16.800000000000001        60.800000000000004        3.4966819179631248     
   16.800000000000001        61.600000000000001        3.5025498699124626     
   16.800000000000001        62.400000000000006        3.4851274619981436     
   16.800000000000001        63.200000000000003        3.4832213212578238     
   16.800000000000001        64.000000000000000        3.4973149947351279     
   16.800000000000001        64.799999999999997        3.4953729488366609     
   16.800000000000001        65.600000000000009        3.4945533201117849     
   16.800000000000001        66.400000000000006        3.5003621951589170     
   16.800000000000001        67.200000000000003        3.4846600898178752     
   16.800000000000001        68.000000000000000        3.4918413646838671     
   16.800000000000001        68.799999999999997        3.4936750510081618     
   16.800000000000001        69.600000000000009        3.4940472901267734     
   16.800000000000001        70.400000000000006        3.4937111850779132     
   16.800000000000001        71.200000000000003        3.4932616458385910     
   16.800000000000001        72.000000000000000        3.4935696126329461     
   16.800000000000001        72.799999999999997        3.4925021418947946     
   16.800000000000001        73.600000000000009        3.4945113350285517     
   16.800000000000001        74.400000000000006        3.4931359966163513     
   16.800000000000001        75.200000000000003        3.4881048587515529     
   16.800000000000001        76.000000000000000        3.4985768826188299     
   16.800000000000001        76.800000000000011        3.4928657147440330     
   16.800000000000001        77.600000000000009        3.4926300690302141     
   16.800000000000001        78.400000000000006        3.4938765809826524     
   16.800000000000001        79.200000000000003        3.4948254424209062     
   16.800000000000001        80.000000000000000        3.4886895748057101     
   16.800000000000001        80.800000000000011        3.4952293050689685     
   16.800000000000001        81.600000000000009        3.5003072982945036     
   16.800000000000001        82.400000000000006        3.4905741517438318     
   16.800000000000001        83.200000000000003        3.4952411555533942     
   16.800000000000001        84.000000000000000        3.4942986264253748     
   16.800000000000001        84.800000000000011        3.4943817754919508     
   16.800000000000001        85.600000000000009        3.4939176260294680     
   16.800000000000001        86.400000000000006        3.4914708984210572     
   16.800000000000001        87.200000000000003        3.4940638907829271     
   16.800000000000001        88.000000000000000        3.4923274184783657     
   16.800000000000001        88.800000000000011        3.4852658465704884     
   16.800000000000001        89.600000000000009        3.4956284203156249     
   16.800000000000001        90.400000000000006        3.4900187845109216     
   16.800000000000001        91.200000000000003        3.4938863866307681     
   16.800000000000001        92.000000000000000        3.4897698977758735     
   16.800000000000001        92.800000000000011        3.4882543555067445     
   16.800000000000001        93.600000000000009        3.4724775323640702     
   16.800000000000001        94.400000000000006        3.4492629756660911     
   16.800000000000001        95.200000000000003        3.4211481633476706     
   16.800000000000001        96.000000000000000        3.3949362030705217     
   16.800000000000001        96.800000000000011        3.3733008638783493     
   16.800000000000001        97.600000000000009        3.3595883933149113     
   16.800000000000001        98.400000000000006        3.3578588495190869     
   16.800000000000001        99.200000000000003        3.3688750481468586     
   16.800000000000001        100.00000000000000        3.3918247401492296     
   16.800000000000001        100.80000000000001        3.4238213229135162     
   16.800000000000001        101.60000000000001        3.4594407235549149     
   16.800000000000001        102.40000000000001        3.4853855869135444     

   17.600000000000001       0.80000000000000004        3.4927835261679956     
   17.600000000000001        1.6000000000000001        3.4947894110957209     
   17.600000000000001        2.4000000000000004        3.4939629363616564     
   17.600000000000001        3.2000000000000002        3.4881764418248431     
   17.600000000000001        4.0000000000000000        3.4987892042922737     
   17.600000000000001        4.8000000000000007        3.4862978207213215     
   17.600000000000001        5.6000000000000005        3.4925382076501097     
   17.600000000000001        6.4000000000000004        3.4927154087653873     
   17.600000000000001        7.2000000000000002        3.4937692348940912     
   17.600000000000001        8.0000000000000000        3.4904431444191748     
   17.600000000000001        8.8000000000000007        3.4969484392878458     
   17.600000000000001        9.6000000000000014        3.4963233989673559     
   17.600000000000001        10.400000000000000        3.4947443901927713     
   17.600000000000001        11.200000000000001        3.3416667937036828     
   17.600000000000001        12.000000000000000        3.0133207509593762     
   17.600000000000001        12.800000000000001        2.4837595922102800     
   17.600000000000001        13.600000000000001        2.4826137488826325     
   17.600000000000001        14.400000000000000        2.4906832236764380     
   17.600000000000001        15.200000000000001        2.4930802782968882     
   17.600000000000001        16.000000000000000        2.4950779218031522     
   17.600000000000001        16.800000000000001        2.5018028448071283     
   17.600000000000001        17.600000000000001        2.4966621150279051     
   17.600000000000001        18.400000000000002        2.4920060941850015     
   17.600000000000001        19.200000000000003        2.4837725889309645     
   17.600000000000001        20.000000000000000        2.4987947951579375     
   17.600000000000001        20.800000000000001        2.5025837148352088     
   17.600000000000001        21.600000000000001        2.5027001861106206     
   17.600000000000001        22.400000000000002        2.4981184418048148     
   17.600000000000001        23.200000000000003        2.4918552538258329     
   17.600000000000001        24.000000000000000        2.4862084252932717     
   17.600000000000001        24.800000000000001        2.4823879388925767     
   17.600000000000001        25.600000000000001        2.5049475973353990     
   17.600000000000001        26.400000000000002        2.4951552130989594     
   17.600000000000001        27.200000000000003        2.5020828684998295     
   17.600000000000001        28.000000000000000        3.0382882395870552     
   17.600000000000001        28.800000000000001        3.3718941296335174     
   17.600000000000001        29.600000000000001        3.4938059318536903     
   17.600000000000001        30.400000000000002        3.4913804251692810     
   17.600000000000001        31.200000000000003        3.4938913337543651     
   17.600000000000001        32.000000000000000        3.4944321015594162     
   17.600000000000001        32.800000000000004        3.4940134682304174     
   17.600000000000001        33.600000000000001        3.4928359529201956     
   17.600000000000001        34.399999999999999        3.4925198825064112     
   17.600000000000001        35.200000000000003        3.4929451150219575     
   17.600000000000001        36.000000000000000        3.4946043235876876     
   17.600000000000001        36.800000000000004        3.4946364220766064     
   17.600000000000001        37.600000000000001        3.4869215129301856     
   17.600000000000001        38.400000000000006        3.4877260341935195     
   17.600000000000001        39.200000000000003        3.4938253235999537     
   17.600000000000001        40.000000000000000        3.4963180639122382     
   17.600000000000001        40.800000000000004        3.4973645618234013     
   17.600000000000001        41.600000000000001        3.4943026315020482     
   17.600000000000001        42.400000000000006        3.4920212259590135     
   17.600000000000001        43.200000000000003        3.4860349602560659     
   17.600000000000001        44.000000000000000        3.4927458127602939     
   17.600000000000001        44.800000000000004        3.4941239306646659     
   17.600000000000001        45.600000000000001        3.4944161281487722     
   17.600000000000001        46.400000000000006        3.4942021375385521     
   17.600000000000001        47.200000000000003        3.4954955950059046     
   17.600000000000001        48.000000000000000        3.4934132632210941     
   17.600000000000001        48.800000000000004        3.4954429029219161     
   17.600000000000001        49.600000000000001        3.4949158051665639     
   17.600000000000001        50.400000000000006        3.4942007088329596     
   17.600000000000001        51.200000000000003        3.4935794369680599     
   17.600000000000001        52.000000000000000        3.4936515040746503     
   17.600000000000001        52.800000000000004        3.4933344547500402     
   17.600000000000001        53.600000000000001        3.4931299363909845     
   17.600000000000001        54.400000000000006        3.4946976613188201     
   17.600000000000001        55.200000000000003        3.4961466678928450     
   17.600000000000001        56.000000000000000        3.4964704556207846     
   17.600000000000001        56.800000000000004        3.4953328236539338     
   17.600000000000001        57.600000000000001        3.4933835365266450     
   17.600000000000001        58.400000000000006        3.4881347024702261     
   17.600000000000001        59.200000000000003        3.4937571254809132     
   17.600000000000001        60.000000000000000        3.4970823093520869     
   17.600000000000001        60.800000000000004        3.5041409964464729     
   17.600000000000001        61.600000000000001        3.4890775402639300     
   17.600000000000001        62.400000000000006        3.4952718808354977     
   17.600000000000001        63.200000000000003        3.4934640189082824     
   17.600000000000001        64.000000000000000        3.4816590865560606     
   17.600000000000001        64.799999999999997        3.4988074455989517     
   17.600000000000001        65.600000000000009        3.4948847619872914     
   17.600000000000001        66.400000000000006        3.4968830664865802     
   17.600000000000001        67.200000000000003        3.5035597509820335     
   17.600000000000001        68.000000000000000        3.4837582710863200     
   17.600000000000001        68.799999999999997        3.4935075532599931     
   17.600000000000001        69.600000000000009        3.4962181866825985     
   17.600000000000001        70.400000000000006        3.4956505540521241     
   17.600000000000001        71.200000000000003        3.4931488242973803     
   17.600000000000001        72.000000000000000        3.4917691359331617     
   17.600000000000001        72.799999999999997        3.4921815602809283     
   17.600000000000001        73.600000000000009        3.4938543832523670     
   17.600000000000001        74.400000000000006        3.4940511416981663     
   17.600000000000001        75.200000000000003        3.4905631787930482     
   17.600000000000001        76.000000000000000        3.4984725943654094     
   17.600000000000001        76.800000000000011        3.4931584371303215     
   17.600000000000001        77.600000000000009        3.4926212730424515     
   17.600000000000001        78.400000000000006        3.4926823960896889     
   17.600000000000001        79.200000000000003        3.4948518112750824     
   17.600000000000001        80.000000000000000        3.4926202459154823     
   17.600000000000001        80.800000000000011        3.4799938802691690     
   17.600000000000001        81.600000000000009        3.4876140112560443     
   17.600000000000001        82.400000000000006        3.4880629467790918     
   17.600000000000001        83.200000000000003        3.4944814381495792     
   17.600000000000001        84.000000000000000        3.4938868985690057     
   17.600000000000001        84.800000000000011        3.4925999562826298     
   17.600000000000001        85.600000000000009        3.4940972971630320     
   17.600000000000001        86.400000000000006        3.4930209824095941     
   17.600000000000001        87.200000000000003        3.4937588134037068     
   17.600000000000001        88.000000000000000        3.4946870183870939     
   17.600000000000001        88.800000000000011        3.4922076279057950     
   17.600000000000001        89.600000000000009        3.4849640791337126     
   17.600000000000001        90.400000000000006        3.4957199292258108     
   17.600000000000001        91.200000000000003        3.4900276044860212     
   17.600000000000001        92.000000000000000        3.4939713224327447     
   17.600000000000001        92.800000000000011        3.4948419260829708     
   17.600000000000001        93.600000000000009        3.4863762018113902     
   17.600000000000001        94.400000000000006        3.4698236994085256     
   17.600000000000001        95.200000000000003        3.4458194123184418     
   17.600000000000001        96.000000000000000        3.4184960746357609     
   17.600000000000001        96.800000000000011        3.3955844416848042     
   17.600000000000001        97.600000000000009        3.3813635601262888     
   17.600000000000001        98.400000000000006        3.3787582130894589     
   17.600000000000001        99.200000000000003        3.3891007501696029     
   17.600000000000001        100.00000000000000        3.4118961621330928     
   17.600000000000001        100.80000000000001        3.4412169678253672     
   17.600000000000001        101.60000000000001        3.4721829472521639     
   17.600000000000001        102.40000000000001        3.4943656970801080     

   18.400000000000002       0.80000000000000004        3.4926048632787254     
   18.400000000000002        1.6000000000000001        3.4963697446072253     
   18.400000000000002        2.4000000000000004        3.4950381754824225     
   18.400000000000002        3.2000000000000002        3.4880145078240252     
   18.400000000000002        4.0000000000000000        3.4971567160440191     
   18.400000000000002        4.8000000000000007        3.4852803355806969     
   18.400000000000002        5.6000000000000005        3.4916761979598872     
   18.400000000000002        6.4000000000000004        3.4922264210581111     
   18.400000000000002        7.2000000000000002        3.4903969823587073     
   18.400000000000002        8.0000000000000000        3.4907326889840951     
   18.400000000000002        8.8000000000000007        3.4919460587709401     
   18.400000000000002        9.6000000000000014        3.4940685959781184     
   18.400000000000002        10.400000000000000        3.4935586669285317     
   18.400000000000002        11.200000000000001        3.3416085885230324     
   18.400000000000002        12.000000000000000        3.0144572179580598     
   18.400000000000002        12.800000000000001        2.4995780715935805     
   18.400000000000002        13.600000000000001        2.4929972070880417     
   18.400000000000002        14.400000000000000        2.4841162645268371     
   18.400000000000002        15.200000000000001        2.4962117012147598     
   18.400000000000002        16.000000000000000        2.4930819670083655     
   18.400000000000002        16.800000000000001        2.4800660203488141     
   18.400000000000002        17.600000000000001        2.5018429026436833     
   18.400000000000002        18.400000000000002        2.4951098605526574     
   18.400000000000002        19.200000000000003        2.4944613229533146     
   18.400000000000002        20.000000000000000        2.4843754519092616     
   18.400000000000002        20.800000000000001        2.5026291459155741     
   18.400000000000002        21.600000000000001        2.4787225510333357     
   18.400000000000002        22.400000000000002        2.4948330443944085     
   18.400000000000002        23.200000000000003        2.4984161458626986     
   18.400000000000002        24.000000000000000        2.4941276517655546     
   18.400000000000002        24.800000000000001        2.4909996913453130     
   18.400000000000002        25.600000000000001        2.4818005029483632     
   18.400000000000002        26.400000000000002        2.5037948954306755     
   18.400000000000002        27.200000000000003        2.4925195838347860     
   18.400000000000002        28.000000000000000        3.0430511640600022     
   18.400000000000002        28.800000000000001        3.3758919563242062     
   18.400000000000002        29.600000000000001        3.4950888684466599     
   18.400000000000002        30.400000000000002        3.4913246608141262     
   18.400000000000002        31.200000000000003        3.4929979283750154     
   18.400000000000002        32.000000000000000        3.4927465811835892     
   18.400000000000002        32.800000000000004        3.4929965336722368     
   18.400000000000002        33.600000000000001        3.4923500606860585     
   18.400000000000002        34.399999999999999        3.4948399679319668     
   18.400000000000002        35.200000000000003        3.4981020476058706     
   18.400000000000002        36.000000000000000        3.5048165684495873     
   18.400000000000002        36.800000000000004        3.4802184960182760     
   18.400000000000002        37.600000000000001        3.5026403458234272     
   18.400000000000002        38.400000000000006        3.4903518708780745     
   18.400000000000002        39.200000000000003        3.4940776437872660     
   18.400000000000002        40.000000000000000        3.4960796958041338     
   18.400000000000002        40.800000000000004        3.4967324649486957     
   18.400000000000002        41.600000000000001        3.4988817448985787     
   18.400000000000002        42.400000000000006        3.4966116147041952     
   18.400000000000002        43.200000000000003        3.4868730525164158     
   18.400000000000002        44.000000000000000        3.4932628702333202     
   18.400000000000002        44.800000000000004        3.4950180596316622     
   18.400000000000002        45.600000000000001        3.4944966533830359     
   18.400000000000002        46.400000000000006        3.4948920511969774     
   18.400000000000002        47.200000000000003        3.4932724364067727     
   18.400000000000002        48.000000000000000        3.4959261061735152     
   18.400000000000002        48.800000000000004        3.4984796027961140     
   18.400000000000002        49.600000000000001        3.4988096341852430     
   18.400000000000002        50.400000000000006        3.4980582650369754     
   18.400000000000002        51.200000000000003        3.4974711932492784     
   18.400000000000002        52.000000000000000        3.4971053873423812     
   18.400000000000002        52.800000000000004        3.4981180334963007     
   18.400000000000002        53.600000000000001        3.4965362854982058     
   18.400000000000002        54.400000000000006        3.4977544771414824     
   18.400000000000002        55.200000000000003        3.4992927213666825     
   18.400000000000002        56.000000000000000        3.4993091334289690     
   18.400000000000002        56.800000000000004        3.4975022678570449     
   18.400000000000002        57.600000000000001        3.4927913723996111     
   18.400000000000002        58.400000000000006        3.4851493541447915     
   18.400000000000002        59.200000000000003        3.4931049544660460     
   18.400000000000002        60.000000000000000        3.4984755781927039     
   18.400000000000002        60.800000000000004        3.4839982746974334     
   18.400000000000002        61.600000000000001        3.4928823482879987     
   18.400000000000002        62.400000000000006        3.4960317439372335     
   18.400000000000002        63.200000000000003        3.4956311086840821     
   18.400000000000002        64.000000000000000        3.4901424181891887     
   18.400000000000002        64.799999999999997        3.4970268173359389     
   18.400000000000002        65.600000000000009        3.4956163514171652     
   18.400000000000002        66.400000000000006        3.4952943591948067     
   18.400000000000002        67.200000000000003        3.4952249930341361     
   18.400000000000002        68.000000000000000        3.4996913357239281     
   18.400000000000002        68.799999999999997        3.4858586477415257     
   18.400000000000002        69.600000000000009        3.4949634051905241     
   18.400000000000002        70.400000000000006        3.4952405820026167     
   18.400000000000002        71.200000000000003        3.4919737442789862     
   18.400000000000002        72.000000000000000        3.4890611230010635     
   18.400000000000002        72.799999999999997        3.4957615790774974     
   18.400000000000002        73.600000000000009        3.4925752968462125     
   18.400000000000002        74.400000000000006        3.4941082493737459     
   18.400000000000002        75.200000000000003        3.4923297948783945     
   18.400000000000002        76.000000000000000        3.4912802087986901     
   18.400000000000002        76.800000000000011        3.4881437026979358     
   18.400000000000002        77.600000000000009        3.4882116606251410     
   18.400000000000002        78.400000000000006        3.4881799715484187     
   18.400000000000002        79.200000000000003        3.4889362744453241     
   18.400000000000002        80.000000000000000        3.5000535467055771     
   18.400000000000002        80.800000000000011        3.4872597382427943     
   18.400000000000002        81.600000000000009        3.4944285704529201     
   18.400000000000002        82.400000000000006        3.4903107466008336     
   18.400000000000002        83.200000000000003        3.4863082022288947     
   18.400000000000002        84.000000000000000        3.4920624142372274     
   18.400000000000002        84.800000000000011        3.4913165216252504     
   18.400000000000002        85.600000000000009        3.4944123369877316     
   18.400000000000002        86.400000000000006        3.4926315610912977     
   18.400000000000002        87.200000000000003        3.4938788816445658     
   18.400000000000002        88.000000000000000        3.4937930649888855     
   18.400000000000002        88.800000000000011        3.4926056546953621     
   18.400000000000002        89.600000000000009        3.4914644365508947     
   18.400000000000002        90.400000000000006        3.4858759733571820     
   18.400000000000002        91.200000000000003        3.4957658087334438     
   18.400000000000002        92.000000000000000        3.4961874044983992     
   18.400000000000002        92.800000000000011        3.4908944118310341     
   18.400000000000002        93.600000000000009        3.4929450203111250     
   18.400000000000002        94.400000000000006        3.4864962763987282     
   18.400000000000002        95.200000000000003        3.4684720878711026     
   18.400000000000002        96.000000000000000        3.4460246830843331     
   18.400000000000002        96.800000000000011        3.4247790934880262     
   18.400000000000002        97.600000000000009        3.4106968452475304     
   18.400000000000002        98.400000000000006        3.4073502304477699     
   18.400000000000002        99.200000000000003        3.4165340011813785     
   18.400000000000002        100.00000000000000        3.4353068287675330     
   18.400000000000002        100.80000000000001        3.4608155836656027     
   18.400000000000002        101.60000000000001        3.4840249319778196     
   18.400000000000002        102.40000000000001        3.4881387465416629     

   19.200000000000003       0.80000000000000004        3.4945898746120085     
   19.200000000000003        1.6000000000000001        3.4977560749661265     
   19.200000000000003        2.4000000000000004        3.4992657476383324     
   19.200000000000003        3.2000000000000002        3.4829868504433796     
   19.200000000000003        4.0000000000000000        3.4982849907451414     
   19.200000000000003        4.8000000000000007        3.4905400633534640     
   19.200000000000003        5.6000000000000005        3.4990161260648835     
   19.200000000000003        6.4000000000000004        3.4995578437979944     
   19.200000000000003        7.2000000000000002        3.4985745126825312     
   19.200000000000003        8.0000000000000000        3.4979209093593315     
   19.200000000000003        8.8000000000000007        3.5027999504158975     
   19.200000000000003        9.6000000000000014        3.4802042245006648     
   19.200000000000003        10.400000000000000        3.5013563113841522     
   19.200000000000003        11.200000000000001        3.3453496345825031     
   19.200000000000003        12.000000000000000        3.0161859381215050     
   19.200000000000003        12.800000000000001        2.4832068939785117     
   19.200000000000003        13.600000000000001        2.4957604652824217     
   19.200000000000003        14.400000000000000        2.5028365910259405     
   19.200000000000003        15.200000000000001        2.4993672672616389     
   19.200000000000003        16.000000000000000        2.4880049077800801     
   19.200000000000003        16.800000000000001        2.4823501032579829     
   19.200000000000003        17.600000000000001        2.5029152539912216     
   19.200000000000003        18.400000000000002        2.4967167531110865     
   19.200000000000003        19.200000000000003        2.4948713433848511     
   19.200000000000003        20.000000000000000        2.4840186316153581     
   19.200000000000003        20.800000000000001        2.5047208900784890     
   19.200000000000003        21.600000000000001        2.4892126077502628     
   19.200000000000003        22.400000000000002        2.4954790494063688     
   19.200000000000003        23.200000000000003        2.5022218929917268     
   19.200000000000003        24.000000000000000        2.4899376763807806     
   19.200000000000003        24.800000000000001        2.4978344052977302     
   19.200000000000003        25.600000000000001        2.4928639136194879     
   19.200000000000003        26.400000000000002        2.4833340615217474     
   19.200000000000003        27.200000000000003        2.4968523810033312     
   19.200000000000003        28.000000000000000        3.0524971372858332     
   19.200000000000003        28.800000000000001        3.3845875818955156     
   19.200000000000003        29.600000000000001        3.4845534601872887     
   19.200000000000003        30.400000000000002        3.4859960438385689     
   19.200000000000003        31.200000000000003        3.4957057940027028     
   19.200000000000003        32.000000000000000        3.4926359573599770     
   19.200000000000003        32.800000000000004        3.4948094102931084     
   19.200000000000003        33.600000000000001        3.4939478028249260     
   19.200000000000003        34.399999999999999        3.5017579823207239     
   19.200000000000003        35.200000000000003        3.4826280007412005     
   19.200000000000003        36.000000000000000        3.4877976129476820     
   19.200000000000003        36.800000000000004        3.4929101548458799     
   19.200000000000003        37.600000000000001        3.4892629685648173     
   19.200000000000003        38.400000000000006        3.4808359716828079     
   19.200000000000003        39.200000000000003        3.4937115849813378     
   19.200000000000003        40.000000000000000        3.4975082891107352     
   19.200000000000003        40.800000000000004        3.4941637697865713     
   19.200000000000003        41.600000000000001        3.4872838058086875     
   19.200000000000003        42.400000000000006        3.4923772924691816     
   19.200000000000003        43.200000000000003        3.4888803723756090     
   19.200000000000003        44.000000000000000        3.4929278523815990     
   19.200000000000003        44.800000000000004        3.4944558554244227     
   19.200000000000003        45.600000000000001        3.4947376005673538     
   19.200000000000003        46.400000000000006        3.4956482929840029     
   19.200000000000003        47.200000000000003        3.4949291353033018     
   19.200000000000003        48.000000000000000        3.4987914556246480     
   19.200000000000003        48.800000000000004        3.4815448225041017     
   19.200000000000003        49.600000000000001        3.4863214988878592     
   19.200000000000003        50.400000000000006        3.4867867330375675     
   19.200000000000003        51.200000000000003        3.4880245330092392     
   19.200000000000003        52.000000000000000        3.4879607309260421     
   19.200000000000003        52.800000000000004        3.4850462948430008     
   19.200000000000003        53.600000000000001        3.4948553215178424     
   19.200000000000003        54.400000000000006        3.4944465252786610     
   19.200000000000003        55.200000000000003        3.4879489271073667     
   19.200000000000003        56.000000000000000        3.4819958500536119     
   19.200000000000003        56.800000000000004        3.4973317047840897     
   19.200000000000003        57.600000000000001        3.4944319607310397     
   19.200000000000003        58.400000000000006        3.4894562323018445     
   19.200000000000003        59.200000000000003        3.4927172404618303     
   19.200000000000003        60.000000000000000        3.4947901190464377     
   19.200000000000003        60.800000000000004        3.5066638452159360     
   19.200000000000003        61.600000000000001        3.4837839563158925     
   19.200000000000003        62.400000000000006        3.5026350049373498     
   19.200000000000003        63.200000000000003        3.4871114433811461     
   19.200000000000003        64.000000000000000        3.4942563786089464     
   19.200000000000003        64.799999999999997        3.4879188772820000     
   19.200000000000003        65.600000000000009        3.4962391997341249     
   19.200000000000003        66.400000000000006        3.4945944137731417     
   19.200000000000003        67.200000000000003        3.4918795450665177     
   19.200000000000003        68.000000000000000        3.4898757349395755     
   19.200000000000003        68.799999999999997        3.4972812319719440     
   19.200000000000003        69.600000000000009        3.4895438808525148     
   19.200000000000003        70.400000000000006        3.4951317386866174     
   19.200000000000003        71.200000000000003        3.4911804078151767     
   19.200000000000003        72.000000000000000        3.4831256891441842     
   19.200000000000003        72.799999999999997        3.4947614072417159     
   19.200000000000003        73.600000000000009        3.4931424697171947     
   19.200000000000003        74.400000000000006        3.4962544129864077     
   19.200000000000003        75.200000000000003        3.4956693343593233     
   19.200000000000003        76.000000000000000        3.4938132886796964     
   19.200000000000003        76.800000000000011        3.4950961318006195     
   19.200000000000003        77.600000000000009        3.4949780877828149     
   19.200000000000003        78.400000000000006        3.4949650080870915     
   19.200000000000003        79.200000000000003        3.4992647114191509     
   19.200000000000003        80.000000000000000        3.4843151479281782     
   19.200000000000003        80.800000000000011        3.4911933855788524     
   19.200000000000003        81.600000000000009        3.4939561222955464     
   19.200000000000003        82.400000000000006        3.4937608633469779     
   19.200000000000003        83.200000000000003        3.4916040887478395     
   19.200000000000003        84.000000000000000        3.4881740810496402     
   19.200000000000003        84.800000000000011        3.4836719470084505     
   19.200000000000003        85.600000000000009        3.4927990806526901     
   19.200000000000003        86.400000000000006        3.4941609922964405     
   19.200000000000003        87.200000000000003        3.4953227482137104     
   19.200000000000003        88.000000000000000        3.4954298357518221     
   19.200000000000003        88.800000000000011        3.4986050570375506     
   19.200000000000003        89.600000000000009        3.5001526901272602     
   19.200000000000003        90.400000000000006        3.4967073604260563     
   19.200000000000003        91.200000000000003        3.4860377682731452     
   19.200000000000003        92.000000000000000        3.4951024971699494     
   19.200000000000003        92.800000000000011        3.4966919596474644     
   19.200000000000003        93.600000000000009        3.4927930941211072     
   19.200000000000003        94.400000000000006        3.4943735232155553     
   19.200000000000003        95.200000000000003        3.4866173588754088     
   19.200000000000003        96.000000000000000        3.4725759169410271     
   19.200000000000003        96.800000000000011        3.4576580848468055     
   19.200000000000003        97.600000000000009        3.4476596322269328     
   19.200000000000003        98.400000000000006        3.4436008702886309     
   19.200000000000003        99.200000000000003        3.4497011844978283     
   19.200000000000003        100.00000000000000        3.4648986297670876     
   19.200000000000003        100.80000000000001        3.4824906003936742     
   19.200000000000003        101.60000000000001        3.4935557192189899     
   19.200000000000003        102.40000000000001        3.4901449314701032     

   20.000000000000000       0.80000000000000004        3.4962774241646870     
   20.000000000000000        1.6000000000000001        3.5019841767578384     
   20.000000000000000        2.4000000000000004        3.4799160549703183     
   20.000000000000000        3.2000000000000002        3.4921843540571889     
   20.000000000000000        4.0000000000000000        3.4886162310947739     
   20.000000000000000        4.8000000000000007        3.4990643001357724     
   20.000000000000000        5.6000000000000005        3.4843175608748065     
   20.000000000000000        6.4000000000000004        3.4863207083291723     
   20.000000000000000        7.2000000000000002        3.4845983854675686     
   20.000000000000000        8.0000000000000000        3.4825250193941639     
   20.000000000000000        8.8000000000000007        3.4886001839760667     
   20.000000000000000        9.6000000000000014        3.4913065303139117     
   20.000000000000000        10.400000000000000        3.4862725072834939     
   20.000000000000000        11.200000000000001        3.3574751028835039     
   20.000000000000000        12.000000000000000        3.0239377810923376     
   20.000000000000000        12.800000000000001        2.5069884302572496     
   20.000000000000000        13.600000000000001        2.4812488796742751     
   20.000000000000000        14.400000000000000        2.4881035546889638     
   20.000000000000000        15.200000000000001        2.4922294005325734     
   20.000000000000000        16.000000000000000        2.4920922338655669     
   20.000000000000000        16.800000000000001        2.4986333325690895     
   20.000000000000000        17.600000000000001        2.4920172474365176     
   20.000000000000000        18.400000000000002        2.4898346446515314     
   20.000000000000000        19.200000000000003        2.4849407680568003     
   20.000000000000000        20.000000000000000        2.5047410575073288     
   20.000000000000000        20.800000000000001        2.4973219837620464     
   20.000000000000000        21.600000000000001        2.4903852251433918     
   20.000000000000000        22.400000000000002        2.4820584599067481     
   20.000000000000000        23.200000000000003        2.5014254472694644     
   20.000000000000000        24.000000000000000        2.4782491904808017     
   20.000000000000000        24.800000000000001        2.5040498106522255     
   20.000000000000000        25.600000000000001        2.4986836034184754     
   20.000000000000000        26.400000000000002        2.4946648188345719     
   20.000000000000000        27.200000000000003        2.4840987102842820     
   20.000000000000000        28.000000000000000        3.0774715583298833     
   20.000000000000000        28.800000000000001        3.4054775563074080     
   20.000000000000000        29.600000000000001        3.4985997370512139     
   20.000000000000000        30.400000000000002        3.4895294829532175     
   20.000000000000000        31.200000000000003        3.4910027912365633     
   20.000000000000000        32.000000000000000        3.4816767664491657     
   20.000000000000000        32.800000000000004        3.4980102569326195     
   20.000000000000000        33.600000000000001        3.5006029009461188     
   20.000000000000000        34.399999999999999        3.4847126160267128     
   20.000000000000000        35.200000000000003        3.4915261619315503     
   20.000000000000000        36.000000000000000        3.4930845212423929     
   20.000000000000000        36.800000000000004        3.4949875925133318     
   20.000000000000000        37.600000000000001        3.4954921253422682     
   20.000000000000000        38.400000000000006        3.4922476275566838     
   20.000000000000000        39.200000000000003        3.4836379373630066     
   20.000000000000000        40.000000000000000        3.4935038806541288     
   20.000000000000000        40.800000000000004        3.4856545548383449     
   20.000000000000000        41.600000000000001        3.4938081441831352     
   20.000000000000000        42.400000000000006        3.4950501491179806     
   20.000000000000000        43.200000000000003        3.4955282661640812     
   20.000000000000000        44.000000000000000        3.4894475318073845     
   20.000000000000000        44.800000000000004        3.4913893636780786     
   20.000000000000000        45.600000000000001        3.4938136694196689     
   20.000000000000000        46.400000000000006        3.4937868264013026     
   20.000000000000000        47.200000000000003        3.4967329848033457     
   20.000000000000000        48.000000000000000        3.4989026353075490     
   20.000000000000000        48.800000000000004        3.4839577493807554     
   20.000000000000000        49.600000000000001        3.4919812553503453     
   20.000000000000000        50.400000000000006        3.4931470746003406     
   20.000000000000000        51.200000000000003        3.4942553710221760     
   20.000000000000000        52.000000000000000        3.4948027085806150     
   20.000000000000000        52.800000000000004        3.4969236472802128     
   20.000000000000000        53.600000000000001        3.4901208642872463     
   20.000000000000000        54.400000000000006        3.4404269789204363     
   20.000000000000000        55.200000000000003        3.3955421298832316     
   20.000000000000000        56.000000000000000        3.3746524689077755     
   20.000000000000000        56.800000000000004        3.3687723988927050     
   20.000000000000000        57.600000000000001        3.3682540956522149     
   20.000000000000000        58.400000000000006        3.3724408511282506     
   20.000000000000000        59.200000000000003        3.3792995513613628     
   20.000000000000000        60.000000000000000        3.3831166357743472     
   20.000000000000000        60.800000000000004        3.3928921857849459     
   20.000000000000000        61.600000000000001        3.4072641511061925     
   20.000000000000000        62.400000000000006        3.4326117659604392     
   20.000000000000000        63.200000000000003        3.4753933766718959     
   20.000000000000000        64.000000000000000        3.4855125960465330     
   20.000000000000000        64.799999999999997        3.4918956015892091     
   20.000000000000000        65.600000000000009        3.4954024603577065     
   20.000000000000000        66.400000000000006        3.4934024543953091     
   20.000000000000000        67.200000000000003        3.4884030802438994     
   20.000000000000000        68.000000000000000        3.4943279590664460     
   20.000000000000000        68.799999999999997        3.4934537309612628     
   20.000000000000000        69.600000000000009        3.4859096960592293     
   20.000000000000000        70.400000000000006        3.4959075112231726     
   20.000000000000000        71.200000000000003        3.4958628799230964     
   20.000000000000000        72.000000000000000        3.4883719835418003     
   20.000000000000000        72.799999999999997        3.5004535304434836     
   20.000000000000000        73.600000000000009        3.4851886137251262     
   20.000000000000000        74.400000000000006        3.4877875762562041     
   20.000000000000000        75.200000000000003        3.4921654854952373     
   20.000000000000000        76.000000000000000        3.4925431448012052     
   20.000000000000000        76.800000000000011        3.4943490240706598     
   20.000000000000000        77.600000000000009        3.4958724735006839     
   20.000000000000000        78.400000000000006        3.4966373742877122     
   20.000000000000000        79.200000000000003        3.5009006831182861     
   20.000000000000000        80.000000000000000        3.4814935795067594     
   20.000000000000000        80.800000000000011        3.4943366263076627     
   20.000000000000000        81.600000000000009        3.4929883212870814     
   20.000000000000000        82.400000000000006        3.4938577657094911     
   20.000000000000000        83.200000000000003        3.4925176093063248     
   20.000000000000000        84.000000000000000        3.4876350506727753     
   20.000000000000000        84.800000000000011        3.4940095002721150     
   20.000000000000000        85.600000000000009        3.4891669523741409     
   20.000000000000000        86.400000000000006        3.4928751731776990     
   20.000000000000000        87.200000000000003        3.4977455551296535     
   20.000000000000000        88.000000000000000        3.5025335046675883     
   20.000000000000000        88.800000000000011        3.4836594461548405     
   20.000000000000000        89.600000000000009        3.4859565215040185     
   20.000000000000000        90.400000000000006        3.4835396297674395     
   20.000000000000000        91.200000000000003        3.4993784458639254     
   20.000000000000000        92.000000000000000        3.4865323383140852     
   20.000000000000000        92.800000000000011        3.4954329060531197     
   20.000000000000000        93.600000000000009        3.4892727664548393     
   20.000000000000000        94.400000000000006        3.4935830736955356     
   20.000000000000000        95.200000000000003        3.4895648002093047     
   20.000000000000000        96.000000000000000        3.4901723187709810     
   20.000000000000000        96.800000000000011        3.4862502017965600     
   20.000000000000000        97.600000000000009        3.4788582574978935     
   20.000000000000000        98.400000000000006        3.4773228782792662     
   20.000000000000000        99.200000000000003        3.4812002710233307     
   20.000000000000000        100.00000000000000        3.4885404350500400     
   20.000000000000000        100.80000000000001        3.4949198564078685     
   20.000000000000000        101.60000000000001        3.4881964857199899     
   20.000000000000000        102.40000000000001        3.4905409070720448     

   20.800000000000001       0.80000000000000004        3.5013001222624567     
   20.800000000000001        1.6000000000000001        3.4854130102508480     
   20.800000000000001        2.4000000000000004        3.4933097771426125     
   20.800000000000001        3.2000000000000002        3.4891949088395764     
   20.800000000000001        4.0000000000000000        3.4991402270186658     
   20.800000000000001        4.8000000000000007        3.4876438605574527     
   20.800000000000001        5.6000000000000005        3.4938405117478166     
   20.800000000000001        6.4000000000000004        3.4942139547059226     
   20.800000000000001        7.2000000000000002        3.4932181236725843     
   20.800000000000001        8.0000000000000000        3.4912576078246373     
   20.800000000000001        8.8000000000000007        3.4946690877685960     
   20.800000000000001        9.6000000000000014        3.4951390708385546     
   20.800000000000001        10.400000000000000        3.4857306984165621     
   20.800000000000001        11.200000000000001        3.3787806052009559     
   20.800000000000001        12.000000000000000        3.0489015518069342     
   20.800000000000001        12.800000000000001        2.4785188645127403     
   20.800000000000001        13.600000000000001        2.5019713938504928     
   20.800000000000001        14.400000000000000        2.4963872225351071     
   20.800000000000001        15.200000000000001        2.4876392507784422     
   20.800000000000001        16.000000000000000        2.4890827513643097     
   20.800000000000001        16.800000000000001        2.5009533431449369     
   20.800000000000001        17.600000000000001        2.4961894240474733     
   20.800000000000001        18.400000000000002        2.4852549614206940     
   20.800000000000001        19.200000000000003        2.4942397305620956     
   20.800000000000001        20.000000000000000        2.4994716473304881     
   20.800000000000001        20.800000000000001        2.4950202250392137     
   20.800000000000001        21.600000000000001        2.4913710995851126     
   20.800000000000001        22.400000000000002        2.4828312493068272     
   20.800000000000001        23.200000000000003        2.5020361438486622     
   20.800000000000001        24.000000000000000        2.4888108352952414     
   20.800000000000001        24.800000000000001        2.4838588779294000     
   20.800000000000001        25.600000000000001        2.4983303643201000     
   20.800000000000001        26.400000000000002        2.4778436623932873     
   20.800000000000001        27.200000000000003        2.5032761635308662     
   20.800000000000001        28.000000000000000        3.1628882168183861     
   20.800000000000001        28.800000000000001        3.4444569544388779     
   20.800000000000001        29.600000000000001        3.4928147164205794     
   20.800000000000001        30.400000000000002        3.4915917600200861     
   20.800000000000001        31.200000000000003        3.4931335707388644     
   20.800000000000001        32.000000000000000        3.4911781194742955     
   20.800000000000001        32.800000000000004        3.5029991061630086     
   20.800000000000001        33.600000000000001        3.4828161092550420     
   20.800000000000001        34.399999999999999        3.4921927377759081     
   20.800000000000001        35.200000000000003        3.4942805976157842     
   20.800000000000001        36.000000000000000        3.4942199870077424     
   20.800000000000001        36.800000000000004        3.4944331745072521     
   20.800000000000001        37.600000000000001        3.4946044898610831     
   20.800000000000001        38.400000000000006        3.4942797816653379     
   20.800000000000001        39.200000000000003        3.4911048659673520     
   20.800000000000001        40.000000000000000        3.4820343116250814     
   20.800000000000001        40.800000000000004        3.4927565564429481     
   20.800000000000001        41.600000000000001        3.4954377627726640     
   20.800000000000001        42.400000000000006        3.4952359481415600     
   20.800000000000001        43.200000000000003        3.4951376291820702     
   20.800000000000001        44.000000000000000        3.4905239927180260     
   20.800000000000001        44.800000000000004        3.4926013815547607     
   20.800000000000001        45.600000000000001        3.4914182893942760     
   20.800000000000001        46.400000000000006        3.4918767102009540     
   20.800000000000001        47.200000000000003        3.4929918078614417     
   20.800000000000001        48.000000000000000        3.4942763495966771     
   20.800000000000001        48.800000000000004        3.4985303552223859     
   20.800000000000001        49.600000000000001        3.4901240023200204     
   20.800000000000001        50.400000000000006        3.4941423359775525     
   20.800000000000001        51.200000000000003        3.4960204255753822     
   20.800000000000001        52.000000000000000        3.4937094736636793     
   20.800000000000001        52.800000000000004        3.4807065867580413     
   20.800000000000001        53.600000000000001        3.3655116942918188     
   20.800000000000001        54.400000000000006        3.1775672363761585     
   20.800000000000001        55.200000000000003        3.0718772057074286     
   20.800000000000001        56.000000000000000        3.0477988855749989     
   20.800000000000001        56.800000000000004        3.0438433137321521     
   20.800000000000001        57.600000000000001        3.0438317319432251     
   20.800000000000001        58.400000000000006        3.0474836453042582     
   20.800000000000001        59.200000000000003        3.0517834635364403     
   20.800000000000001        60.000000000000000        3.0565097941833250     
   20.800000000000001        60.800000000000004        3.0638284894673404     
   20.800000000000001        61.600000000000001        3.0800504824636019     
   20.800000000000001        62.400000000000006        3.1088232885926645     
   20.800000000000001        63.200000000000003        3.2034382222689319     
   20.800000000000001        64.000000000000000        3.3658552296042012     
   20.800000000000001        64.799999999999997        3.4868247433940485     
   20.800000000000001        65.600000000000009        3.4900308238786848     
   20.800000000000001        66.400000000000006        3.4885434332330125     
   20.800000000000001        67.200000000000003        3.4913642463695722     
   20.800000000000001        68.000000000000000        3.4966194600463152     
   20.800000000000001        68.799999999999997        3.4962258127083530     
   20.800000000000001        69.600000000000009        3.4818559643897311     
   20.800000000000001        70.400000000000006        3.4890053930436795     
   20.800000000000001        71.200000000000003        3.4885160466606808     
   20.800000000000001        72.000000000000000        3.4793868507830967     
   20.800000000000001        72.799999999999997        3.5017460817515826     
   20.800000000000001        73.600000000000009        3.4900117428881106     
   20.800000000000001        74.400000000000006        3.4916785596488848     
   20.800000000000001        75.200000000000003        3.4958683204630110     
   20.800000000000001        76.000000000000000        3.4966313898632229     
   20.800000000000001        76.800000000000011        3.4803968505438672     
   20.800000000000001        77.600000000000009        3.4863548173399428     
   20.800000000000001        78.400000000000006        3.4881702224487960     
   20.800000000000001        79.200000000000003        3.4890563763055185     
   20.800000000000001        80.000000000000000        3.4895944402546109     
   20.800000000000001        80.800000000000011        3.4891340644409494     
   20.800000000000001        81.600000000000009        3.4937993840083204     
   20.800000000000001        82.400000000000006        3.4942184322007335     
   20.800000000000001        83.200000000000003        3.4942862498217941     
   20.800000000000001        84.000000000000000        3.4941697756063506     
   20.800000000000001        84.800000000000011        3.4915943911765748     
   20.800000000000001        85.600000000000009        3.4899491747696052     
   20.800000000000001        86.400000000000006        3.4887771142053512     
   20.800000000000001        87.200000000000003        3.4946264554488669     
   20.800000000000001        88.000000000000000        3.4833682705188420     
   20.800000000000001        88.800000000000011        3.4938254193638398     
   20.800000000000001        89.600000000000009        3.4960113655650371     
   20.800000000000001        90.400000000000006        3.4941696079028337     
   20.800000000000001        91.200000000000003        3.4856244032766859     
   20.800000000000001        92.000000000000000        3.4964238826068863     
   20.800000000000001        92.800000000000011        3.4852938061716316     
   20.800000000000001        93.600000000000009        3.4941344923977833     
   20.800000000000001        94.400000000000006        3.4971035930204382     
   20.800000000000001        95.200000000000003        3.4955231482862277     
   20.800000000000001        96.000000000000000        3.4919963397284244     
   20.800000000000001        96.800000000000011        3.4893688444841264     
   20.800000000000001        97.600000000000009        3.4865464150424672     
   20.800000000000001        98.400000000000006        3.4896567093185138     
   20.800000000000001        99.200000000000003        3.4897403035484813     
   20.800000000000001        100.00000000000000        3.4938762684817233     
   20.800000000000001        100.80000000000001        3.4937659176776097     
   20.800000000000001        101.60000000000001        3.4924112079484173     
   20.800000000000001        102.40000000000001        3.4918529918494210     

   21.600000000000001       0.80000000000000004        3.4800793593205905     
   21.600000000000001        1.6000000000000001        3.4929263305764651     
   21.600000000000001        2.4000000000000004        3.4908909244875947     
   21.600000000000001        3.2000000000000002        3.4994822704989335     
   21.600000000000001        4.0000000000000000        3.4851636498897332     
   21.600000000000001        4.8000000000000007        3.4920402075223196     
   21.600000000000001        5.6000000000000005        3.4964819019175826     
   21.600000000000001        6.4000000000000004        3.4954206618461132     
   21.600000000000001        7.2000000000000002        3.4929393296417235     
   21.600000000000001        8.0000000000000000        3.4920319620820370     
   21.600000000000001        8.8000000000000007        3.4934213725940562     
   21.600000000000001        9.6000000000000014        3.4942156682209857     
   21.600000000000001        10.400000000000000        3.4983357200842344     
   21.600000000000001        11.200000000000001        3.4224944558925157     
   21.600000000000001        12.000000000000000        3.1372521376543920     
   21.600000000000001        12.800000000000001        2.4989115078533657     
   21.600000000000001        13.600000000000001        2.5052278118046556     
   21.600000000000001        14.400000000000000        2.4823526152620268     
   21.600000000000001        15.200000000000001        2.4984293233812527     
   21.600000000000001        16.000000000000000        2.4788200347735327     
   21.600000000000001        16.800000000000001        2.5032035364958372     
   21.600000000000001        17.600000000000001        2.4935166362594496     
   21.600000000000001        18.400000000000002        2.5079129506849531     
   21.600000000000001        19.200000000000003        2.4836799702502805     
   21.600000000000001        20.000000000000000        2.4832623725659033     
   21.600000000000001        20.800000000000001        2.4788444134978147     
   21.600000000000001        21.600000000000001        2.5061199272391512     
   21.600000000000001        22.400000000000002        2.4961936670184151     
   21.600000000000001        23.200000000000003        2.4992159936604241     
   21.600000000000001        24.000000000000000        2.4942736816302866     
   21.600000000000001        24.800000000000001        2.4908615949522592     
   21.600000000000001        25.600000000000001        2.4911995060969838     
   21.600000000000001        26.400000000000002        2.5076993519059267     
   21.600000000000001        27.200000000000003        3.0164100191881853     
   21.600000000000001        28.000000000000000        3.3207481103058107     
   21.600000000000001        28.800000000000001        3.4887700433998847     
   21.600000000000001        29.600000000000001        3.4981193291155734     
   21.600000000000001        30.400000000000002        3.4926195488451928     
   21.600000000000001        31.200000000000003        3.4941588108227659     
   21.600000000000001        32.000000000000000        3.4927142848139074     
   21.600000000000001        32.800000000000004        3.4898083901481161     
   21.600000000000001        33.600000000000001        3.4863154642102985     
   21.600000000000001        34.399999999999999        3.4911984260033089     
   21.600000000000001        35.200000000000003        3.4939124902923537     
   21.600000000000001        36.000000000000000        3.4942814797265780     
   21.600000000000001        36.800000000000004        3.4956663815522782     
   21.600000000000001        37.600000000000001        3.4955214057240940     
   21.600000000000001        38.400000000000006        3.4952685949837154     
   21.600000000000001        39.200000000000003        3.4926756653615540     
   21.600000000000001        40.000000000000000        3.4876217303474384     
   21.600000000000001        40.800000000000004        3.4961047942188439     
   21.600000000000001        41.600000000000001        3.4952479340342610     
   21.600000000000001        42.400000000000006        3.4955617345703462     
   21.600000000000001        43.200000000000003        3.4948329397980511     
   21.600000000000001        44.000000000000000        3.4915424016918131     
   21.600000000000001        44.800000000000004        3.4947904216074934     
   21.600000000000001        45.600000000000001        3.4932784983553034     
   21.600000000000001        46.400000000000006        3.4849910945875187     
   21.600000000000001        47.200000000000003        3.4878354159858072     
   21.600000000000001        48.000000000000000        3.4948409733392358     
   21.600000000000001        48.800000000000004        3.4965634332739790     
   21.600000000000001        49.600000000000001        3.4909744044550655     
   21.600000000000001        50.400000000000006        3.4941718060662867     
   21.600000000000001        51.200000000000003        3.4955492295705484     
   21.600000000000001        52.000000000000000        3.4962381478253528     
   21.600000000000001        52.800000000000004        3.4539918705299555     
   21.600000000000001        53.600000000000001        3.1860504637179958     
   21.600000000000001        54.400000000000006        2.4932990790942298     
   21.600000000000001        55.200000000000003        2.4975101931950836     
   21.600000000000001        56.000000000000000        2.4969249409512280     
   21.600000000000001        56.800000000000004        2.4809322281561514     
   21.600000000000001        57.600000000000001        2.5034049024483211     
   21.600000000000001        58.400000000000006        2.4855497563908098     
   21.600000000000001        59.200000000000003        2.5040889627325660     
   21.600000000000001        60.000000000000000        2.4915539180711717     
   21.600000000000001        60.800000000000004        2.5038220639638298     
   21.600000000000001        61.600000000000001        2.4926533762202414     
   21.600000000000001        62.400000000000006        2.4973808506293973     
   21.600000000000001        63.200000000000003        2.4904760522634346     
   21.600000000000001        64.000000000000000        3.0675704202953984     
   21.600000000000001        64.799999999999997        3.3425114398613944     
   21.600000000000001        65.600000000000009        3.4883567573350951     
   21.600000000000001        66.400000000000006        3.4963607367563796     
   21.600000000000001        67.200000000000003        3.4978355473218770     
   21.600000000000001        68.000000000000000        3.4977078048201165     
   21.600000000000001        68.799999999999997        3.4957693068990570     
   21.600000000000001        69.600000000000009        3.5001004578375383     
   21.600000000000001        70.400000000000006        3.5006325471963602     
   21.600000000000001        71.200000000000003        3.4987362337423433     
   21.600000000000001        72.000000000000000        3.5014838043599990     
   21.600000000000001        72.799999999999997        3.4977744135133730     
   21.600000000000001        73.600000000000009        3.4931018974548143     
   21.600000000000001        74.400000000000006        3.4929231053871330     
   21.600000000000001        75.200000000000003        3.4917159457866371     
   21.600000000000001        76.000000000000000        3.4911208384650361     
   21.600000000000001        76.800000000000011        3.4913445568132024     
   21.600000000000001        77.600000000000009        3.4931206192641202     
   21.600000000000001        78.400000000000006        3.4937520914318156     
   21.600000000000001        79.200000000000003        3.4922761571019332     
   21.600000000000001        80.000000000000000        3.4925611988472980     
   21.600000000000001        80.800000000000011        3.4911804123197028     
   21.600000000000001        81.600000000000009        3.4896954497339978     
   21.600000000000001        82.400000000000006        3.4942746011758206     
   21.600000000000001        83.200000000000003        3.4927228030083608     
   21.600000000000001        84.000000000000000        3.4945262120403568     
   21.600000000000001        84.800000000000011        3.4939835728791708     
   21.600000000000001        85.600000000000009        3.4933089431464901     
   21.600000000000001        86.400000000000006        3.4929991487937775     
   21.600000000000001        87.200000000000003        3.4999047892398014     
   21.600000000000001        88.000000000000000        3.4882774036638939     
   21.600000000000001        88.800000000000011        3.4954754053057560     
   21.600000000000001        89.600000000000009        3.4964043082736143     
   21.600000000000001        90.400000000000006        3.4953470451606243     
   21.600000000000001        91.200000000000003        3.4915712413738627     
   21.600000000000001        92.000000000000000        3.4821390599023481     
   21.600000000000001        92.800000000000011        3.4974341196628673     
   21.600000000000001        93.600000000000009        3.4862946423758596     
   21.600000000000001        94.400000000000006        3.4937124818531649     
   21.600000000000001        95.200000000000003        3.4953874727394898     
   21.600000000000001        96.000000000000000        3.4922289841460934     
   21.600000000000001        96.800000000000011        3.4905835156415486     
   21.600000000000001        97.600000000000009        3.4899621835293999     
   21.600000000000001        98.400000000000006        3.4871139053294025     
   21.600000000000001        99.200000000000003        3.4897620874192139     
   21.600000000000001        100.00000000000000        3.4887264921560095     
   21.600000000000001        100.80000000000001        3.4900573733193485     
   21.600000000000001        101.60000000000001        3.4979193429906936     
   21.600000000000001        102.40000000000001        3.5014592232830797     

   22.400000000000002       0.80000000000000004        3.4954282836850195     
   22.400000000000002        1.6000000000000001        3.4940937958983311     
   22.400000000000002        2.4000000000000004        3.4804486183594152     
   22.400000000000002        3.2000000000000002        3.4853291047666519     
   22.400000000000002        4.0000000000000000        3.4910063240606410     
   22.400000000000002        4.8000000000000007        3.4909823244176064     
   22.400000000000002        5.6000000000000005        3.4960819836081551     
   22.400000000000002        6.4000000000000004        3.4950313547637846     
   22.400000000000002        7.2000000000000002        3.4931711006980977     
   22.400000000000002        8.0000000000000000        3.4916534447278433     
   22.400000000000002        8.8000000000000007        3.4922691148911413     
   22.400000000000002        9.6000000000000014        3.4937068430583080     
   22.400000000000002        10.400000000000000        3.4820283349357499     
   22.400000000000002        11.200000000000001        3.4819516666258554     
   22.400000000000002        12.000000000000000        3.3036845438785334     
   22.400000000000002        12.800000000000001        3.0173401938262505     
   22.400000000000002        13.600000000000001        2.4882139300986137     
   22.400000000000002        14.400000000000000        2.5062676419283725     
   22.400000000000002        15.200000000000001        2.5012151549659216     
   22.400000000000002        16.000000000000000        2.4834991099892028     
   22.400000000000002        16.800000000000001        2.5036125826435569     
   22.400000000000002        17.600000000000001        2.4930516745886822     
   22.400000000000002        18.400000000000002        2.4842016317985820     
   22.400000000000002        19.200000000000003        2.5081815952964952     
   22.400000000000002        20.000000000000000        2.5042561794923288     
   22.400000000000002        20.800000000000001        2.4992790697351910     
   22.400000000000002        21.600000000000001        2.4931081232910817     
   22.400000000000002        22.400000000000002        2.4815348915432760     
   22.400000000000002        23.200000000000003        2.5004219173615496     
   22.400000000000002        24.000000000000000        2.5006921881726241     
   22.400000000000002        24.800000000000001        2.4927572212064755     
   22.400000000000002        25.600000000000001        2.4891935882391052     
   22.400000000000002        26.400000000000002        3.0177589180829205     
   22.400000000000002        27.200000000000003        3.2863859626197542     
   22.400000000000002        28.000000000000000        3.4622873091208963     
   22.400000000000002        28.800000000000001        3.4854211116086389     
   22.400000000000002        29.600000000000001        3.4932081149709520     
   22.400000000000002        30.400000000000002        3.4946179485798203     
   22.400000000000002        31.200000000000003        3.4951160085764035     
   22.400000000000002        32.000000000000000        3.4947867560709689     
   22.400000000000002        32.800000000000004        3.4913329418693033     
   22.400000000000002        33.600000000000001        3.4905655892999863     
   22.400000000000002        34.399999999999999        3.4908548075341281     
   22.400000000000002        35.200000000000003        3.4920503920466288     
   22.400000000000002        36.000000000000000        3.4921966676207692     
   22.400000000000002        36.800000000000004        3.4943744582171155     
   22.400000000000002        37.600000000000001        3.4953939277413730     
   22.400000000000002        38.400000000000006        3.4957375443965342     
   22.400000000000002        39.200000000000003        3.4943128832277202     
   22.400000000000002        40.000000000000000        3.4873793774568509     
   22.400000000000002        40.800000000000004        3.4947229974737013     
   22.400000000000002        41.600000000000001        3.4949707737929803     
   22.400000000000002        42.400000000000006        3.4959434258768591     
   22.400000000000002        43.200000000000003        3.4934124647221383     
   22.400000000000002        44.000000000000000        3.4915603913104460     
   22.400000000000002        44.800000000000004        3.4951711673288557     
   22.400000000000002        45.600000000000001        3.4946967898175330     
   22.400000000000002        46.400000000000006        3.4903293478419393     
   22.400000000000002        47.200000000000003        3.4914556248433191     
   22.400000000000002        48.000000000000000        3.4911042598443047     
   22.400000000000002        48.800000000000004        3.4910003640508620     
   22.400000000000002        49.600000000000001        3.4909870489528116     
   22.400000000000002        50.400000000000006        3.4936181274801581     
   22.400000000000002        51.200000000000003        3.4954228885232821     
   22.400000000000002        52.000000000000000        3.4926267289732360     
   22.400000000000002        52.800000000000004        3.4146681320281407     
   22.400000000000002        53.600000000000001        3.0851417733988731     
   22.400000000000002        54.400000000000006        2.5084586245408187     
   22.400000000000002        55.200000000000003        2.4793053477977480     
   22.400000000000002        56.000000000000000        2.4953957836770333     
   22.400000000000002        56.800000000000004        2.4912964741172625     
   22.400000000000002        57.600000000000001        2.4946575347644342     
   22.400000000000002        58.400000000000006        2.4884480700717893     
   22.400000000000002        59.200000000000003        2.4881913506132514     
   22.400000000000002        60.000000000000000        2.4850069519614841     
   22.400000000000002        60.800000000000004        2.4900809872230774     
   22.400000000000002        61.600000000000001        2.5016254455314604     
   22.400000000000002        62.400000000000006        2.4812801958301076     
   22.400000000000002        63.200000000000003        2.5109422817246871     
   22.400000000000002        64.000000000000000        2.4869007715218494     
   22.400000000000002        64.799999999999997        3.0773019846872836     
   22.400000000000002        65.600000000000009        3.3798193840708417     
   22.400000000000002        66.400000000000006        3.4838592900240788     
   22.400000000000002        67.200000000000003        3.4978708234212728     
   22.400000000000002        68.000000000000000        3.4936122200563267     
   22.400000000000002        68.799999999999997        3.4914702190950040     
   22.400000000000002        69.600000000000009        3.4918020308688691     
   22.400000000000002        70.400000000000006        3.4903437325099271     
   22.400000000000002        71.200000000000003        3.4867761433800450     
   22.400000000000002        72.000000000000000        3.4901813088419242     
   22.400000000000002        72.799999999999997        3.4871900786274361     
   22.400000000000002        73.600000000000009        3.4936168962358827     
   22.400000000000002        74.400000000000006        3.4938019820775579     
   22.400000000000002        75.200000000000003        3.4928052763998587     
   22.400000000000002        76.000000000000000        3.4912287225072443     
   22.400000000000002        76.800000000000011        3.4919260644981072     
   22.400000000000002        77.600000000000009        3.4927742980593735     
   22.400000000000002        78.400000000000006        3.4941485067278140     
   22.400000000000002        79.200000000000003        3.4943625363423401     
   22.400000000000002        80.000000000000000        3.4943128580016927     
   22.400000000000002        80.800000000000011        3.4942445429481976     
   22.400000000000002        81.600000000000009        3.4917267554155327     
   22.400000000000002        82.400000000000006        3.4898202095764930     
   22.400000000000002        83.200000000000003        3.4948239542743602     
   22.400000000000002        84.000000000000000        3.4924777229350839     
   22.400000000000002        84.800000000000011        3.4954180048822785     
   22.400000000000002        85.600000000000009        3.4964564280952333     
   22.400000000000002        86.400000000000006        3.4997761393352831     
   22.400000000000002        87.200000000000003        3.4820524611629748     
   22.400000000000002        88.000000000000000        3.4834057033439612     
   22.400000000000002        88.800000000000011        3.4961720790355408     
   22.400000000000002        89.600000000000009        3.4963854265110657     
   22.400000000000002        90.400000000000006        3.4939938892355573     
   22.400000000000002        91.200000000000003        3.4909972452001314     
   22.400000000000002        92.000000000000000        3.4893958451958955     
   22.400000000000002        92.800000000000011        3.4837224960505400     
   22.400000000000002        93.600000000000009        3.4968920096798759     
   22.400000000000002        94.400000000000006        3.4880321544842778     
   22.400000000000002        95.200000000000003        3.4885042160972088     
   22.400000000000002        96.000000000000000        3.4860130048334290     
   22.400000000000002        96.800000000000011        3.4951182461033712     
   22.400000000000002        97.600000000000009        3.4946800909394207     
   22.400000000000002        98.400000000000006        3.4911675876428889     
   22.400000000000002        99.200000000000003        3.4917196625676685     
   22.400000000000002        100.00000000000000        3.4935539762104124     
   22.400000000000002        100.80000000000001        3.4994716038614126     
   22.400000000000002        101.60000000000001        3.4839784813374783     
   22.400000000000002        102.40000000000001        3.4889625568476235     

   23.200000000000003       0.80000000000000004        3.4987159271274177     
   23.200000000000003        1.6000000000000001        3.4838518356076733     
   23.200000000000003        2.4000000000000004        3.4905437102286259     
   23.200000000000003        3.2000000000000002        3.4942111153675035     
   23.200000000000003        4.0000000000000000        3.4916185649833951     
   23.200000000000003        4.8000000000000007        3.4939314703461508     
   23.200000000000003        5.6000000000000005        3.4934981208565441     
   23.200000000000003        6.4000000000000004        3.4947906264574486     
   23.200000000000003        7.2000000000000002        3.4929423295415951     
   23.200000000000003        8.0000000000000000        3.4916508209757056     
   23.200000000000003        8.8000000000000007        3.4908302952890806     
   23.200000000000003        9.6000000000000014        3.4935272980777534     
   23.200000000000003        10.400000000000000        3.4921851268369744     
   23.200000000000003        11.200000000000001        3.4954005177197760     
   23.200000000000003        12.000000000000000        3.4547513980206555     
   23.200000000000003        12.800000000000001        3.3119706961964868     
   23.200000000000003        13.600000000000001        3.1517719708254610     
   23.200000000000003        14.400000000000000        3.0658253356728111     
   23.200000000000003        15.200000000000001        3.0460739126007317     
   23.200000000000003        16.000000000000000        3.0429289915502165     
   23.200000000000003        16.800000000000001        3.0419899306257245     
   23.200000000000003        17.600000000000001        3.0447899279629178     
   23.200000000000003        18.400000000000002        3.0478188659588943     
   23.200000000000003        19.200000000000003        3.0482930800660664     
   23.200000000000003        20.000000000000000        3.0489684523691185     
   23.200000000000003        20.800000000000001        3.0487074978185325     
   23.200000000000003        21.600000000000001        3.0561134187516443     
   23.200000000000003        22.400000000000002        3.0566279613040259     
   23.200000000000003        23.200000000000003        3.0561901513236802     
   23.200000000000003        24.000000000000000        3.0600664841096616     
   23.200000000000003        24.800000000000001        3.0847317904010567     
   23.200000000000003        25.600000000000001        3.1707262393843090     
   23.200000000000003        26.400000000000002        3.3262122860227876     
   23.200000000000003        27.200000000000003        3.4620561204300162     
   23.200000000000003        28.000000000000000        3.4852478264931266     
   23.200000000000003        28.800000000000001        3.4921721635776488     
   23.200000000000003        29.600000000000001        3.4953115018258898     
   23.200000000000003        30.400000000000002        3.4949709222743155     
   23.200000000000003        31.200000000000003        3.4957147774936579     
   23.200000000000003        32.000000000000000        3.4939613279579547     
   23.200000000000003        32.800000000000004        3.4920160513412997     
   23.200000000000003        33.600000000000001        3.4933605572240363     
   23.200000000000003        34.399999999999999        3.4935654644798761     
   23.200000000000003        35.200000000000003        3.4922617999007928     
   23.200000000000003        36.000000000000000        3.4897906999221573     
   23.200000000000003        36.800000000000004        3.4940422845636432     
   23.200000000000003        37.600000000000001        3.5003287494352460     
   23.200000000000003        38.400000000000006        3.5013853686807184     
   23.200000000000003        39.200000000000003        3.4990184704599123     
   23.200000000000003        40.000000000000000        3.4903447267203154     
   23.200000000000003        40.800000000000004        3.4966946734139155     
   23.200000000000003        41.600000000000001        3.4952688619784937     
   23.200000000000003        42.400000000000006        3.4952916610901328     
   23.200000000000003        43.200000000000003        3.4939346406993339     
   23.200000000000003        44.000000000000000        3.4921425674015181     
   23.200000000000003        44.800000000000004        3.4951532737322153     
   23.200000000000003        45.600000000000001        3.4948036117437207     
   23.200000000000003        46.400000000000006        3.4928297916399642     
   23.200000000000003        47.200000000000003        3.4947228215991202     
   23.200000000000003        48.000000000000000        3.4937271769798710     
   23.200000000000003        48.800000000000004        3.4914190312788298     
   23.200000000000003        49.600000000000001        3.4916167425181732     
   23.200000000000003        50.400000000000006        3.4927526804993150     
   23.200000000000003        51.200000000000003        3.4970304891143469     
   23.200000000000003        52.000000000000000        3.4898194448952440     
   23.200000000000003        52.800000000000004        3.4019529032905993     
   23.200000000000003        53.600000000000001        3.0670885605462255     
   23.200000000000003        54.400000000000006        2.5044199855199740     
   23.200000000000003        55.200000000000003        2.4976963357345170     
   23.200000000000003        56.000000000000000        2.4851616015575990     
   23.200000000000003        56.800000000000004        2.5013434982944474     
   23.200000000000003        57.600000000000001        2.4830494516244297     
   23.200000000000003        58.400000000000006        2.4950904620823815     
   23.200000000000003        59.200000000000003        2.4974120855133068     
   23.200000000000003        60.000000000000000        2.5027236255046299     
   23.200000000000003        60.800000000000004        2.4792479641680174     
   23.200000000000003        61.600000000000001        2.4991312389179128     
   23.200000000000003        62.400000000000006        2.4940596740543124     
   23.200000000000003        63.200000000000003        2.4797039724493515     
   23.200000000000003        64.000000000000000        2.5000987781654005     
   23.200000000000003        64.799999999999997        2.4889978446260028     
   23.200000000000003        65.600000000000009        3.2070135169338085     
   23.200000000000003        66.400000000000006        3.4767449062001750     
   23.200000000000003        67.200000000000003        3.4984378507738563     
   23.200000000000003        68.000000000000000        3.4990978687865613     
   23.200000000000003        68.799999999999997        3.4934417035677208     
   23.200000000000003        69.600000000000009        3.4945632165396754     
   23.200000000000003        70.400000000000006        3.4869044267125333     
   23.200000000000003        71.200000000000003        3.4939614635344367     
   23.200000000000003        72.000000000000000        3.4942903868139625     
   23.200000000000003        72.799999999999997        3.4911720410222573     
   23.200000000000003        73.600000000000009        3.4983854772831373     
   23.200000000000003        74.400000000000006        3.4972424186199338     
   23.200000000000003        75.200000000000003        3.4952311052369662     
   23.200000000000003        76.000000000000000        3.4959388648871452     
   23.200000000000003        76.800000000000011        3.4936271758934239     
   23.200000000000003        77.600000000000009        3.4943404922237895     
   23.200000000000003        78.400000000000006        3.4939769448305777     
   23.200000000000003        79.200000000000003        3.4940914111055998     
   23.200000000000003        80.000000000000000        3.4940846099712743     
   23.200000000000003        80.800000000000011        3.4945436930844989     
   23.200000000000003        81.600000000000009        3.4941743727725432     
   23.200000000000003        82.400000000000006        3.4920911308984612     
   23.200000000000003        83.200000000000003        3.4906145982725136     
   23.200000000000003        84.000000000000000        3.4954007656829140     
   23.200000000000003        84.800000000000011        3.4937718798983064     
   23.200000000000003        85.600000000000009        3.4958119321329595     
   23.200000000000003        86.400000000000006        3.4902115992329104     
   23.200000000000003        87.200000000000003        3.4950297688534953     
   23.200000000000003        88.000000000000000        3.4869918911752076     
   23.200000000000003        88.800000000000011        3.4867042780833910     
   23.200000000000003        89.600000000000009        3.4961986459093186     
   23.200000000000003        90.400000000000006        3.4937648673354849     
   23.200000000000003        91.200000000000003        3.4929319881785932     
   23.200000000000003        92.000000000000000        3.4886261884664687     
   23.200000000000003        92.800000000000011        3.4966144757753379     
   23.200000000000003        93.600000000000009        3.4982696021317041     
   23.200000000000003        94.400000000000006        3.4912533681205806     
   23.200000000000003        95.200000000000003        3.4927371576899344     
   23.200000000000003        96.000000000000000        3.4927698572513752     
   23.200000000000003        96.800000000000011        3.4936649627558913     
   23.200000000000003        97.600000000000009        3.4948508578926600     
   23.200000000000003        98.400000000000006        3.4951892422289559     
   23.200000000000003        99.200000000000003        3.4954245709505471     
   23.200000000000003        100.00000000000000        3.5013410760955561     
   23.200000000000003        100.80000000000001        3.4851291912073838     
   23.200000000000003        101.60000000000001        3.4945556080375710     
   23.200000000000003        102.40000000000001        3.4952996414523874     

   24.000000000000000       0.80000000000000004        3.4886131163963361     
   24.000000000000000        1.6000000000000001        3.4925833223712739     
   24.000000000000000        2.4000000000000004        3.4939388533049414     
   24.000000000000000        3.2000000000000002        3.4914979951329461     
   24.000000000000000        4.0000000000000000        3.4927274284237342     
   24.000000000000000        4.8000000000000007        3.4931896657421690     
   24.000000000000000        5.6000000000000005        3.4931789516099720     
   24.000000000000000        6.4000000000000004        3.4943057671442737     
   24.000000000000000        7.2000000000000002        3.4937293179485995     
   24.000000000000000        8.0000000000000000        3.4915544461974286     
   24.000000000000000        8.8000000000000007        3.4904157917260505     
   24.000000000000000        9.6000000000000014        3.4908309322158977     
   24.000000000000000        10.400000000000000        3.4892338441752115     
   24.000000000000000        11.200000000000001        3.4826694032422854     
   24.000000000000000        12.000000000000000        3.4903405065216844     
   24.000000000000000        12.800000000000001        3.4847445643954589     
   24.000000000000000        13.600000000000001        3.4320063547069406     
   24.000000000000000        14.400000000000000        3.3939024138885565     
   24.000000000000000        15.200000000000001        3.3768115224994184     
   24.000000000000000        16.000000000000000        3.3727264248319546     
   24.000000000000000        16.800000000000001        3.3730313352616017     
   24.000000000000000        17.600000000000001        3.3749008243284959     
   24.000000000000000        18.400000000000002        3.3782429137466994     
   24.000000000000000        19.200000000000003        3.3798837531135031     
   24.000000000000000        20.000000000000000        3.3831178033757339     
   24.000000000000000        20.800000000000001        3.3850051326372617     
   24.000000000000000        21.600000000000001        3.3857792863832912     
   24.000000000000000        22.400000000000002        3.3852351469880233     
   24.000000000000000        23.200000000000003        3.3869034693353286     
   24.000000000000000        24.000000000000000        3.3927449953654198     
   24.000000000000000        24.800000000000001        3.4104408406327487     
   24.000000000000000        25.600000000000001        3.4501389526041435     
   24.000000000000000        26.400000000000002        3.4801663534519007     
   24.000000000000000        27.200000000000003        3.4885290122585686     
   24.000000000000000        28.000000000000000        3.4931472414698042     
   24.000000000000000        28.800000000000001        3.4971489315374775     
   24.000000000000000        29.600000000000001        3.4964048874924614     
   24.000000000000000        30.400000000000002        3.4955263452542495     
   24.000000000000000        31.200000000000003        3.4954437473033502     
   24.000000000000000        32.000000000000000        3.4934588535387063     
   24.000000000000000        32.800000000000004        3.4952416416943541     
   24.000000000000000        33.600000000000001        3.4935425202389743     
   24.000000000000000        34.399999999999999        3.4939353914056102     
   24.000000000000000        35.200000000000003        3.4931346375877852     
   24.000000000000000        36.000000000000000        3.4944492236523526     
   24.000000000000000        36.800000000000004        3.4968361377753832     
   24.000000000000000        37.600000000000001        3.4804657727343322     
   24.000000000000000        38.400000000000006        3.4870585284734679     
   24.000000000000000        39.200000000000003        3.4802658829378270     
   24.000000000000000        40.000000000000000        3.4942149848093385     
   24.000000000000000        40.800000000000004        3.4963785462185690     
   24.000000000000000        41.600000000000001        3.4939017219492547     
   24.000000000000000        42.400000000000006        3.4946915903917231     
   24.000000000000000        43.200000000000003        3.4954265246751732     
   24.000000000000000        44.000000000000000        3.4952480750162644     
   24.000000000000000        44.800000000000004        3.4949455236340494     
   24.000000000000000        45.600000000000001        3.4918528164667970     
   24.000000000000000        46.400000000000006        3.4943268877197360     
   24.000000000000000        47.200000000000003        3.4902635336296073     
   24.000000000000000        48.000000000000000        3.4911097617038078     
   24.000000000000000        48.800000000000004        3.4939619922576974     
   24.000000000000000        49.600000000000001        3.4936711390346895     
   24.000000000000000        50.400000000000006        3.4965236066870840     
   24.000000000000000        51.200000000000003        3.4982398941671695     
   24.000000000000000        52.000000000000000        3.4914075883035860     
   24.000000000000000        52.800000000000004        3.4056001344705069     
   24.000000000000000        53.600000000000001        3.0726728867861901     
   24.000000000000000        54.400000000000006        2.4973654028493995     
   24.000000000000000        55.200000000000003        2.4946057461688582     
   24.000000000000000        56.000000000000000        2.4773090301051348     
   24.000000000000000        56.800000000000004        2.4947389679768217     
   24.000000000000000        57.600000000000001        2.4858749539260341     
   24.000000000000000        58.400000000000006        2.4939905599340420     
   24.000000000000000        59.200000000000003        2.4949851007810468     
   24.000000000000000        60.000000000000000        2.5029402331291735     
   24.000000000000000        60.800000000000004        2.4908144897980811     
   24.000000000000000        61.600000000000001        2.4973303541662029     
   24.000000000000000        62.400000000000006        2.4915237548186182     
   24.000000000000000        63.200000000000003        2.5021719563667553     
   24.000000000000000        64.000000000000000        2.5042517510983182     
   24.000000000000000        64.799999999999997        2.4835157961542684     
   24.000000000000000        65.600000000000009        3.0195642866475900     
   24.000000000000000        66.400000000000006        3.3714807492346699     
   24.000000000000000        67.200000000000003        3.4886022894893491     
   24.000000000000000        68.000000000000000        3.4837067153223793     
   24.000000000000000        68.799999999999997        3.4908382086973129     
   24.000000000000000        69.600000000000009        3.4810037347788958     
   24.000000000000000        70.400000000000006        3.4950728113876490     
   24.000000000000000        71.200000000000003        3.4931168721880144     
   24.000000000000000        72.000000000000000        3.4948298798363910     
   24.000000000000000        72.799999999999997        3.4986147045217955     
   24.000000000000000        73.600000000000009        3.4817526238381729     
   24.000000000000000        74.400000000000006        3.5025454361794321     
   24.000000000000000        75.200000000000003        3.4955978010917912     
   24.000000000000000        76.000000000000000        3.4948043223084229     
   24.000000000000000        76.800000000000011        3.4945900672371928     
   24.000000000000000        77.600000000000009        3.4940231010462539     
   24.000000000000000        78.400000000000006        3.4895762989152828     
   24.000000000000000        79.200000000000003        3.4893070581332388     
   24.000000000000000        80.000000000000000        3.4892733711621395     
   24.000000000000000        80.800000000000011        3.4928118068000962     
   24.000000000000000        81.600000000000009        3.4979746777982341     
   24.000000000000000        82.400000000000006        3.4981865119893589     
   24.000000000000000        83.200000000000003        3.4961086670256432     
   24.000000000000000        84.000000000000000        3.4959296876496526     
   24.000000000000000        84.800000000000011        3.4928925293543007     
   24.000000000000000        85.600000000000009        3.4950927147791711     
   24.000000000000000        86.400000000000006        3.4924507885998004     
   24.000000000000000        87.200000000000003        3.4920711162845284     
   24.000000000000000        88.000000000000000        3.4923733603892266     
   24.000000000000000        88.800000000000011        3.4907434252002232     
   24.000000000000000        89.600000000000009        3.4965396585045676     
   24.000000000000000        90.400000000000006        3.4945508644508712     
   24.000000000000000        91.200000000000003        3.4934444830084188     
   24.000000000000000        92.000000000000000        3.4874684138662340     
   24.000000000000000        92.800000000000011        3.4944921871043939     
   24.000000000000000        93.600000000000009        3.4942739723051073     
   24.000000000000000        94.400000000000006        3.4946252966880551     
   24.000000000000000        95.200000000000003        3.4958133211360201     
   24.000000000000000        96.000000000000000        3.5020398704617546     
   24.000000000000000        96.800000000000011        3.4823624301601432     
   24.000000000000000        97.600000000000009        3.4851901473838547     
   24.000000000000000        98.400000000000006        3.4878030802042490     
   24.000000000000000        99.200000000000003        3.4925615759254121     
   24.000000000000000        100.00000000000000        3.4983965522188591     
   24.000000000000000        100.80000000000001        3.4834541273365098     
   24.000000000000000        101.60000000000001        3.4858134020919005     
   24.000000000000000        102.40000000000001        3.4858293903708759     

   24.800000000000001       0.80000000000000004        3.4929655503842776     
   24.800000000000001        1.6000000000000001        3.4936954903101580     
   24.800000000000001        2.4000000000000004        3.4937845357970385     
   24.800000000000001        3.2000000000000002        3.4941693764741086     
   24.800000000000001        4.0000000000000000        3.4912815661510419     
   24.800000000000001        4.8000000000000007        3.4910163711990028     
   24.800000000000001        5.6000000000000005        3.4919834660038358     
   24.800000000000001        6.4000000000000004        3.4922410675176274     
   24.800000000000001        7.2000000000000002        3.4918498187021574     
   24.800000000000001        8.0000000000000000        3.4903287780496006     
   24.800000000000001        8.8000000000000007        3.4910978809068123     
   24.800000000000001        9.6000000000000014        3.4952995431334162     
   24.800000000000001        10.400000000000000        3.4942820154637131     
   24.800000000000001        11.200000000000001        3.4977025733848008     
   24.800000000000001        12.000000000000000        3.4954388343022722     
   24.800000000000001        12.800000000000001        3.4936874334239918     
   24.800000000000001        13.600000000000001        3.4866784473964763     
   24.800000000000001        14.400000000000000        3.4928942934523484     
   24.800000000000001        15.200000000000001        3.4928053766710385     
   24.800000000000001        16.000000000000000        3.4916703635560071     
   24.800000000000001        16.800000000000001        3.4918767421534271     
   24.800000000000001        17.600000000000001        3.4900140537997539     
   24.800000000000001        18.400000000000002        3.4914936870648514     
   24.800000000000001        19.200000000000003        3.4969356219136647     
   24.800000000000001        20.000000000000000        3.4878889729368860     
   24.800000000000001        20.800000000000001        3.4900791467554129     
   24.800000000000001        21.600000000000001        3.4953323510887890     
   24.800000000000001        22.400000000000002        3.4956178783606888     
   24.800000000000001        23.200000000000003        3.4960089418954912     
   24.800000000000001        24.000000000000000        3.4976316919806050     
   24.800000000000001        24.800000000000001        3.4980386304039612     
   24.800000000000001        25.600000000000001        3.4958655435010306     
   24.800000000000001        26.400000000000002        3.4866066096142916     
   24.800000000000001        27.200000000000003        3.4934574528125300     
   24.800000000000001        28.000000000000000        3.4927588113728216     
   24.800000000000001        28.800000000000001        3.4947171123579999     
   24.800000000000001        29.600000000000001        3.4954338153301379     
   24.800000000000001        30.400000000000002        3.4943885337939222     
   24.800000000000001        31.200000000000003        3.4937820266816311     
   24.800000000000001        32.000000000000000        3.4879476202271698     
   24.800000000000001        32.800000000000004        3.4889996826686689     
   24.800000000000001        33.600000000000001        3.4919239456393880     
   24.800000000000001        34.399999999999999        3.4913315736211641     
   24.800000000000001        35.200000000000003        3.4916813365283121     
   24.800000000000001        36.000000000000000        3.4906830131916946     
   24.800000000000001        36.800000000000004        3.4904402012450495     
   24.800000000000001        37.600000000000001        3.4914584801107771     
   24.800000000000001        38.400000000000006        3.4931395242446470     
   24.800000000000001        39.200000000000003        3.4854445107355576     
   24.800000000000001        40.000000000000000        3.4955288952843921     
   24.800000000000001        40.800000000000004        3.4950475598753772     
   24.800000000000001        41.600000000000001        3.4932000970446024     
   24.800000000000001        42.400000000000006        3.4921211023968257     
   24.800000000000001        43.200000000000003        3.4921983877592706     
   24.800000000000001        44.000000000000000        3.4946506012879781     
   24.800000000000001        44.800000000000004        3.4973669155504030     
   24.800000000000001        45.600000000000001        3.4985628542989744     
   24.800000000000001        46.400000000000006        3.4948472585255388     
   24.800000000000001        47.200000000000003        3.4976083836006442     
   24.800000000000001        48.000000000000000        3.4972330029950798     
   24.800000000000001        48.800000000000004        3.4938225740584059     
   24.800000000000001        49.600000000000001        3.4950661014611919     
   24.800000000000001        50.400000000000006        3.4960453237438540     
   24.800000000000001        51.200000000000003        3.4989330075621869     
   24.800000000000001        52.000000000000000        3.4898159061794125     
   24.800000000000001        52.800000000000004        3.4122480868943450     
   24.800000000000001        53.600000000000001        3.0826307388192657     
   24.800000000000001        54.400000000000006        2.4815844739477244     
   24.800000000000001        55.200000000000003        2.4951742057573640     
   24.800000000000001        56.000000000000000        2.5064278337207102     
   24.800000000000001        56.800000000000004        2.4983773829314115     
   24.800000000000001        57.600000000000001        2.4764348435638373     
   24.800000000000001        58.400000000000006        2.4922108961871645     
   24.800000000000001        59.200000000000003        2.4980279460076105     
   24.800000000000001        60.000000000000000        2.4916787595255325     
   24.800000000000001        60.800000000000004        2.4795466350012538     
   24.800000000000001        61.600000000000001        2.5026828715878988     
   24.800000000000001        62.400000000000006        2.4949837465539453     
   24.800000000000001        63.200000000000003        2.4837792230649081     
   24.800000000000001        64.000000000000000        2.4919744681876015     
   24.800000000000001        64.799999999999997        2.4871731607917593     
   24.800000000000001        65.600000000000009        2.4894871993073604     
   24.800000000000001        66.400000000000006        3.2455729272829537     
   24.800000000000001        67.200000000000003        3.4839758614262633     
   24.800000000000001        68.000000000000000        3.4907619010983981     
   24.800000000000001        68.799999999999997        3.4991623699880976     
   24.800000000000001        69.600000000000009        3.4908837955814458     
   24.800000000000001        70.400000000000006        3.4947870100881997     
   24.800000000000001        71.200000000000003        3.4952695485570304     
   24.800000000000001        72.000000000000000        3.5023534152516573     
   24.800000000000001        72.799999999999997        3.4871882940364665     
   24.800000000000001        73.600000000000009        3.4911754785110256     
   24.800000000000001        74.400000000000006        3.4821020171322652     
   24.800000000000001        75.200000000000003        3.5016928646399665     
   24.800000000000001        76.000000000000000        3.4985643637412971     
   24.800000000000001        76.800000000000011        3.4992573503184858     
   24.800000000000001        77.600000000000009        3.4970439479892517     
   24.800000000000001        78.400000000000006        3.4958628805756939     
   24.800000000000001        79.200000000000003        3.4884444617079136     
   24.800000000000001        80.000000000000000        3.4913693310638947     
   24.800000000000001        80.800000000000011        3.4967933280968344     
   24.800000000000001        81.600000000000009        3.4832556339512966     
   24.800000000000001        82.400000000000006        3.4864292994957129     
   24.800000000000001        83.200000000000003        3.4870537538087527     
   24.800000000000001        84.000000000000000        3.4872764780165393     
   24.800000000000001        84.800000000000011        3.4970928679577011     
   24.800000000000001        85.600000000000009        3.4964684446281806     
   24.800000000000001        86.400000000000006        3.4966035590692095     
   24.800000000000001        87.200000000000003        3.4931432922997816     
   24.800000000000001        88.000000000000000        3.4942100025538463     
   24.800000000000001        88.800000000000011        3.4917105645127324     
   24.800000000000001        89.600000000000009        3.4956773860489951     
   24.800000000000001        90.400000000000006        3.4944991750257772     
   24.800000000000001        91.200000000000003        3.4932033560744959     
   24.800000000000001        92.000000000000000        3.4869489387576857     
   24.800000000000001        92.800000000000011        3.4948313376084603     
   24.800000000000001        93.600000000000009        3.4945613461340264     
   24.800000000000001        94.400000000000006        3.4958281016654298     
   24.800000000000001        95.200000000000003        3.4984261474522080     
   24.800000000000001        96.000000000000000        3.4825149225888619     
   24.800000000000001        96.800000000000011        3.4909189863171415     
   24.800000000000001        97.600000000000009        3.4918474172452232     
   24.800000000000001        98.400000000000006        3.4984533675036236     
   24.800000000000001        99.200000000000003        3.4826887356218998     
   24.800000000000001        100.00000000000000        3.4894316690771192     
   24.800000000000001        100.80000000000001        3.4907559501702337     
   24.800000000000001        101.60000000000001        3.4924205478176051     
   24.800000000000001        102.40000000000001        3.4929185543363106     

   25.600000000000001       0.80000000000000004        3.4932718412118704     
   25.600000000000001        1.6000000000000001        3.4939776813924688     
   25.600000000000001        2.4000000000000004        3.4947296974869304     
   25.600000000000001        3.2000000000000002        3.4936235474343245     
   25.600000000000001        4.0000000000000000        3.4922788563485634     
   25.600000000000001        4.8000000000000007        3.4918448195963538     
   25.600000000000001        5.6000000000000005        3.4927337895953734     
   25.600000000000001        6.4000000000000004        3.4931536901215119     
   25.600000000000001        7.2000000000000002        3.4928144189678720     
   25.600000000000001        8.0000000000000000        3.4927995405721712     
   25.600000000000001        8.8000000000000007        3.4934663854074008     
   25.600000000000001        9.6000000000000014        3.4927994639090283     
   25.600000000000001        10.400000000000000        3.4902219352963915     
   25.600000000000001        11.200000000000001        3.4948995612256648     
   25.600000000000001        12.000000000000000        3.4970700035087718     
   25.600000000000001        12.800000000000001        3.4990058754067395     
   25.600000000000001        13.600000000000001        3.4995278622563051     
   25.600000000000001        14.400000000000000        3.4987558626104756     
   25.600000000000001        15.200000000000001        3.4995226205557746     
   25.600000000000001        16.000000000000000        3.4989660749791387     
   25.600000000000001        16.800000000000001        3.4985332899040258     
   25.600000000000001        17.600000000000001        3.4974830074662204     
   25.600000000000001        18.400000000000002        3.4900707867052674     
   25.600000000000001        19.200000000000003        3.4932973857852381     
   25.600000000000001        20.000000000000000        3.4953605814443711     
   25.600000000000001        20.800000000000001        3.4903447985429432     
   25.600000000000001        21.600000000000001        3.4923204469645928     
   25.600000000000001        22.400000000000002        3.4934222214724557     
   25.600000000000001        23.200000000000003        3.4927654618419055     
   25.600000000000001        24.000000000000000        3.4936798426635307     
   25.600000000000001        24.800000000000001        3.4933163269180785     
   25.600000000000001        25.600000000000001        3.4934047825788119     
   25.600000000000001        26.400000000000002        3.4937547978790553     
   25.600000000000001        27.200000000000003        3.4936495334843598     
   25.600000000000001        28.000000000000000        3.4935412168813564     
   25.600000000000001        28.800000000000001        3.4940139600724023     
   25.600000000000001        29.600000000000001        3.4938305785241122     
   25.600000000000001        30.400000000000002        3.4926034098716356     
   25.600000000000001        31.200000000000003        3.4918949996839199     
   25.600000000000001        32.000000000000000        3.4914606353738922     
   25.600000000000001        32.800000000000004        3.4919845795213198     
   25.600000000000001        33.600000000000001        3.4910156912455177     
   25.600000000000001        34.399999999999999        3.4919018403027051     
   25.600000000000001        35.200000000000003        3.4922413137046955     
   25.600000000000001        36.000000000000000        3.4924401578613145     
   25.600000000000001        36.800000000000004        3.4908357104935721     
   25.600000000000001        37.600000000000001        3.4918720452477610     
   25.600000000000001        38.400000000000006        3.4922148073461323     
   25.600000000000001        39.200000000000003        3.4870951845152454     
   25.600000000000001        40.000000000000000        3.4991008995195814     
   25.600000000000001        40.800000000000004        3.4954940511676638     
   25.600000000000001        41.600000000000001        3.4938230919266173     
   25.600000000000001        42.400000000000006        3.4943946071828900     
   25.600000000000001        43.200000000000003        3.4959533359772093     
   25.600000000000001        44.000000000000000        3.4972100563354811     
   25.600000000000001        44.800000000000004        3.5023667761183446     
   25.600000000000001        45.600000000000001        3.4813957856389770     
   25.600000000000001        46.400000000000006        3.4846203998143834     
   25.600000000000001        47.200000000000003        3.4870701261297139     
   25.600000000000001        48.000000000000000        3.4871533395672869     
   25.600000000000001        48.800000000000004        3.4822066967859735     
   25.600000000000001        49.600000000000001        3.4969554787632107     
   25.600000000000001        50.400000000000006        3.4965272469391042     
   25.600000000000001        51.200000000000003        3.4993484297244226     
   25.600000000000001        52.000000000000000        3.4973107608436829     
   25.600000000000001        52.800000000000004        3.4249633459342435     
   25.600000000000001        53.600000000000001        3.0934892472694715     
   25.600000000000001        54.400000000000006        2.5074069198474467     
   25.600000000000001        55.200000000000003        2.4920911697136297     
   25.600000000000001        56.000000000000000        2.4822205473358396     
   25.600000000000001        56.800000000000004        2.5032349419848727     
   25.600000000000001        57.600000000000001        2.5030639899099487     
   25.600000000000001        58.400000000000006        2.5005330130258421     
   25.600000000000001        59.200000000000003        2.4965162385989372     
   25.600000000000001        60.000000000000000        2.4889125756136066     
   25.600000000000001        60.800000000000004        2.4888298986810331     
   25.600000000000001        61.600000000000001        2.4902152554451478     
   25.600000000000001        62.400000000000006        2.4805265970799857     
   25.600000000000001        63.200000000000003        2.4941137955301471     
   25.600000000000001        64.000000000000000        2.4810862243782759     
   25.600000000000001        64.799999999999997        2.4981487804464027     
   25.600000000000001        65.600000000000009        2.4996887861635213     
   25.600000000000001        66.400000000000006        3.1777594035265064     
   25.600000000000001        67.200000000000003        3.4947744178175473     
   25.600000000000001        68.000000000000000        3.4945384433776807     
   25.600000000000001        68.799999999999997        3.4841350428964026     
   25.600000000000001        69.600000000000009        3.4947952107498099     
   25.600000000000001        70.400000000000006        3.4958890112478405     
   25.600000000000001        71.200000000000003        3.5025290650342127     
   25.600000000000001        72.000000000000000        3.4851065546207569     
   25.600000000000001        72.799999999999997        3.4935313766466094     
   25.600000000000001        73.600000000000009        3.4948037397465508     
   25.600000000000001        74.400000000000006        3.4921407528871646     
   25.600000000000001        75.200000000000003        3.4865227002355677     
   25.600000000000001        76.000000000000000        3.4864691276138529     
   25.600000000000001        76.800000000000011        3.4858815207227432     
   25.600000000000001        77.600000000000009        3.4820924012829808     
   25.600000000000001        78.400000000000006        3.5015511968086845     
   25.600000000000001        79.200000000000003        3.4990472693898029     
   25.600000000000001        80.000000000000000        3.4918523495843181     
   25.600000000000001        80.800000000000011        3.4977166081568769     
   25.600000000000001        81.600000000000009        3.4895198371042593     
   25.600000000000001        82.400000000000006        3.4915238682323069     
   25.600000000000001        83.200000000000003        3.4920377324418834     
   25.600000000000001        84.000000000000000        3.4948233774054374     
   25.600000000000001        84.800000000000011        3.4796067192821383     
   25.600000000000001        85.600000000000009        3.4849457244592901     
   25.600000000000001        86.400000000000006        3.4871565996273022     
   25.600000000000001        87.200000000000003        3.4863582980939567     
   25.600000000000001        88.000000000000000        3.4810792695633697     
   25.600000000000001        88.800000000000011        3.4929192762952410     
   25.600000000000001        89.600000000000009        3.4941931136228406     
   25.600000000000001        90.400000000000006        3.4932769039162510     
   25.600000000000001        91.200000000000003        3.4919077087099746     
   25.600000000000001        92.000000000000000        3.4849605622154805     
   25.600000000000001        92.800000000000011        3.4960090704677502     
   25.600000000000001        93.600000000000009        3.4845660540522809     
   25.600000000000001        94.400000000000006        3.4921538877886542     
   25.600000000000001        95.200000000000003        3.4963068756407401     
   25.600000000000001        96.000000000000000        3.4873877179202508     
   25.600000000000001        96.800000000000011        3.4914319016227737     
   25.600000000000001        97.600000000000009        3.4940434951722348     
   25.600000000000001        98.400000000000006        3.5038912780801392     
   25.600000000000001        99.200000000000003        3.4902739662078597     
   25.600000000000001        100.00000000000000        3.4932294233292254     
   25.600000000000001        100.80000000000001        3.4925624534790072     
   25.600000000000001        101.60000000000001        3.4908153381022933     
   25.600000000000001        102.40000000000001        3.4925811401175140     

   26.400000000000002       0.80000000000000004        3.4942273447169416     
   26.400000000000002        1.6000000000000001        3.4952766237926465     
   26.400000000000002        2.4000000000000004        3.4956281874542423     
   26.400000000000002        3.2000000000000002        3.4941762240466145     
   26.400000000000002        4.0000000000000000        3.4916691499026178     
   26.400000000000002        4.8000000000000007        3.4916732654535707     
   26.400000000000002        5.6000000000000005        3.4914768878565621     
   26.400000000000002        6.4000000000000004        3.4925589724294417     
   26.400000000000002        7.2000000000000002        3.4924300336251171     
   26.400000000000002        8.0000000000000000        3.4928886232096694     
   26.400000000000002        8.8000000000000007        3.4942411833187070     
   26.400000000000002        9.6000000000000014        3.4938283495891955     
   26.400000000000002        10.400000000000000        3.4909712065734060     
   26.400000000000002        11.200000000000001        3.4948453991131418     
   26.400000000000002        12.000000000000000        3.4960531996401691     
   26.400000000000002        12.800000000000001        3.4972940197996838     
   26.400000000000002        13.600000000000001        3.4977811614207499     
   26.400000000000002        14.400000000000000        3.4974269211291706     
   26.400000000000002        15.200000000000001        3.4972605717868044     
   26.400000000000002        16.000000000000000        3.4958140640243229     
   26.400000000000002        16.800000000000001        3.4950259633273810     
   26.400000000000002        17.600000000000001        3.4881247096306174     
   26.400000000000002        18.400000000000002        3.4893551985813529     
   26.400000000000002        19.200000000000003        3.4928161824950488     
   26.400000000000002        20.000000000000000        3.4945694570924588     
   26.400000000000002        20.800000000000001        3.4875038801328158     
   26.400000000000002        21.600000000000001        3.4898065468919044     
   26.400000000000002        22.400000000000002        3.4913910648108075     
   26.400000000000002        23.200000000000003        3.4921009399490677     
   26.400000000000002        24.000000000000000        3.4916255911828404     
   26.400000000000002        24.800000000000001        3.4933795208115050     
   26.400000000000002        25.600000000000001        3.4931707048794864     
   26.400000000000002        26.400000000000002        3.4927500318764304     
   26.400000000000002        27.200000000000003        3.4925167252336693     
   26.400000000000002        28.000000000000000        3.4926309859046012     
   26.400000000000002        28.800000000000001        3.4930062440552718     
   26.400000000000002        29.600000000000001        3.4930050401749981     
   26.400000000000002        30.400000000000002        3.4932487366213660     
   26.400000000000002        31.200000000000003        3.4931211431465057     
   26.400000000000002        32.000000000000000        3.4922586529037218     
   26.400000000000002        32.800000000000004        3.4926704489375546     
   26.400000000000002        33.600000000000001        3.4926859074093768     
   26.400000000000002        34.399999999999999        3.4932859835314871     
   26.400000000000002        35.200000000000003        3.4937026256378214     
   26.400000000000002        36.000000000000000        3.4933607339873718     
   26.400000000000002        36.800000000000004        3.4916481612377437     
   26.400000000000002        37.600000000000001        3.4931785526046033     
   26.400000000000002        38.400000000000006        3.4932600502489244     
   26.400000000000002        39.200000000000003        3.4916880542212394     
   26.400000000000002        40.000000000000000        3.4811548651003910     
   26.400000000000002        40.800000000000004        3.4944514252332231     
   26.400000000000002        41.600000000000001        3.4888763702588381     
   26.400000000000002        42.400000000000006        3.4903392187799018     
   26.400000000000002        43.200000000000003        3.4839381208081281     
   26.400000000000002        44.000000000000000        3.4996876308474758     
   26.400000000000002        44.800000000000004        3.4813600336294321     
   26.400000000000002        45.600000000000001        3.4905222766561277     
   26.400000000000002        46.400000000000006        3.4933076245944537     
   26.400000000000002        47.200000000000003        3.4940652456521937     
   26.400000000000002        48.000000000000000        3.4932990159400958     
   26.400000000000002        48.800000000000004        3.4908577314372766     
   26.400000000000002        49.600000000000001        3.4871430955930345     
   26.400000000000002        50.400000000000006        3.4942423146966712     
   26.400000000000002        51.200000000000003        3.4979676764265299     
   26.400000000000002        52.000000000000000        3.4904126864510925     
   26.400000000000002        52.800000000000004        3.4379277014829746     
   26.400000000000002        53.600000000000001        3.1057085282585666     
   26.400000000000002        54.400000000000006        2.4991066005177651     
   26.400000000000002        55.200000000000003        2.4803540953136682     
   26.400000000000002        56.000000000000000        2.5065240803779330     
   26.400000000000002        56.800000000000004        2.4837940218770336     
   26.400000000000002        57.600000000000001        2.4951083277692230     
   26.400000000000002        58.400000000000006        2.4839088902026067     
   26.400000000000002        59.200000000000003        2.4870324288152017     
   26.400000000000002        60.000000000000000        2.4969029596375125     
   26.400000000000002        60.800000000000004        2.4833091982115523     
   26.400000000000002        61.600000000000001        2.5072085066106853     
   26.400000000000002        62.400000000000006        2.4948950616881489     
   26.400000000000002        63.200000000000003        2.5048750877394377     
   26.400000000000002        64.000000000000000        2.4875050440830853     
   26.400000000000002        64.799999999999997        2.4989874090852333     
   26.400000000000002        65.600000000000009        2.5032829230307154     
   26.400000000000002        66.400000000000006        3.1680200139584378     
   26.400000000000002        67.200000000000003        3.4907544925290233     
   26.400000000000002        68.000000000000000        3.4983466195965072     
   26.400000000000002        68.799999999999997        3.4884189032725064     
   26.400000000000002        69.600000000000009        3.4979574346808100     
   26.400000000000002        70.400000000000006        3.5035516944113101     
   26.400000000000002        71.200000000000003        3.4836248305060900     
   26.400000000000002        72.000000000000000        3.4907415563006770     
   26.400000000000002        72.799999999999997        3.4930443924213992     
   26.400000000000002        73.600000000000009        3.4946883983808688     
   26.400000000000002        74.400000000000006        3.4949442142329237     
   26.400000000000002        75.200000000000003        3.4957475607635056     
   26.400000000000002        76.000000000000000        3.4949428337876878     
   26.400000000000002        76.800000000000011        3.4957646964572824     
   26.400000000000002        77.600000000000009        3.4933598100189718     
   26.400000000000002        78.400000000000006        3.4843906150435475     
   26.400000000000002        79.200000000000003        3.5051992939344796     
   26.400000000000002        80.000000000000000        3.4904172709285737     
   26.400000000000002        80.800000000000011        3.4979633024178285     
   26.400000000000002        81.600000000000009        3.4903599713484459     
   26.400000000000002        82.400000000000006        3.4938038727111791     
   26.400000000000002        83.200000000000003        3.4947510001953477     
   26.400000000000002        84.000000000000000        3.4975942724864924     
   26.400000000000002        84.800000000000011        3.4895329330973430     
   26.400000000000002        85.600000000000009        3.4945740774509604     
   26.400000000000002        86.400000000000006        3.4940367341058751     
   26.400000000000002        87.200000000000003        3.4954614823141812     
   26.400000000000002        88.000000000000000        3.4895248366403084     
   26.400000000000002        88.800000000000011        3.5030648164857481     
   26.400000000000002        89.600000000000009        3.4955129937050637     
   26.400000000000002        90.400000000000006        3.4936437025491900     
   26.400000000000002        91.200000000000003        3.4911392658004297     
   26.400000000000002        92.000000000000000        3.4811164948251099     
   26.400000000000002        92.800000000000011        3.4940488630050051     
   26.400000000000002        93.600000000000009        3.4963540910558288     
   26.400000000000002        94.400000000000006        3.4906828459317341     
   26.400000000000002        95.200000000000003        3.4969933840615317     
   26.400000000000002        96.000000000000000        3.4864844705461473     
   26.400000000000002        96.800000000000011        3.4944668082913015     
   26.400000000000002        97.600000000000009        3.5018006157985675     
   26.400000000000002        98.400000000000006        3.4844926804303853     
   26.400000000000002        99.200000000000003        3.4896397394239154     
   26.400000000000002        100.00000000000000        3.4912858897751566     
   26.400000000000002        100.80000000000001        3.4876146400223726     
   26.400000000000002        101.60000000000001        3.4931896503553710     
   26.400000000000002        102.40000000000001        3.4930877499032160     

   27.200000000000003       0.80000000000000004        3.4957452155670459     
   27.200000000000003        1.6000000000000001        3.4954919022503730     
   27.200000000000003        2.4000000000000004        3.4951418646715031     
   27.200000000000003        3.2000000000000002        3.4928314687228452     
   27.200000000000003        4.0000000000000000        3.4925247186084700     
   27.200000000000003        4.8000000000000007        3.4941139074103811     
   27.200000000000003        5.6000000000000005        3.4928834041633947     
   27.200000000000003        6.4000000000000004        3.4948461752877611     
   27.200000000000003        7.2000000000000002        3.4948192734507821     
   27.200000000000003        8.0000000000000000        3.4938331629695321     
   27.200000000000003        8.8000000000000007        3.4936117353188161     
   27.200000000000003        9.6000000000000014        3.4940536802520050     
   27.200000000000003        10.400000000000000        3.4921525857670730     
   27.200000000000003        11.200000000000001        3.4928464635095060     
   27.200000000000003        12.000000000000000        3.4968693433029903     
   27.200000000000003        12.800000000000001        3.4956990309635638     
   27.200000000000003        13.600000000000001        3.4958007633148194     
   27.200000000000003        14.400000000000000        3.4954613279287639     
   27.200000000000003        15.200000000000001        3.4948400171779830     
   27.200000000000003        16.000000000000000        3.4925925573286860     
   27.200000000000003        16.800000000000001        3.4905599591315712     
   27.200000000000003        17.600000000000001        3.4949587238283510     
   27.200000000000003        18.400000000000002        3.4978615755855462     
   27.200000000000003        19.200000000000003        3.4969447452716365     
   27.200000000000003        20.000000000000000        3.4985847229991403     
   27.200000000000003        20.800000000000001        3.4961080880473521     
   27.200000000000003        21.600000000000001        3.4939724414205702     
   27.200000000000003        22.400000000000002        3.4964466914167085     
   27.200000000000003        23.200000000000003        3.4961075973527826     
   27.200000000000003        24.000000000000000        3.4946285232698897     
   27.200000000000003        24.800000000000001        3.4940255180574789     
   27.200000000000003        25.600000000000001        3.4948084542665372     
   27.200000000000003        26.400000000000002        3.4938535508762509     
   27.200000000000003        27.200000000000003        3.4937918852431249     
   27.200000000000003        28.000000000000000        3.4940998305012840     
   27.200000000000003        28.800000000000001        3.4940864330884631     
   27.200000000000003        29.600000000000001        3.4938154402212440     
   27.200000000000003        30.400000000000002        3.4937667338389784     
   27.200000000000003        31.200000000000003        3.4939962325594331     
   27.200000000000003        32.000000000000000        3.4943138590898961     
   27.200000000000003        32.800000000000004        3.4943688492147835     
   27.200000000000003        33.600000000000001        3.4941984922298768     
   27.200000000000003        34.399999999999999        3.4933285028250740     
   27.200000000000003        35.200000000000003        3.4926708500873134     
   27.200000000000003        36.000000000000000        3.4936910215339623     
   27.200000000000003        36.800000000000004        3.4934003732892793     
   27.200000000000003        37.600000000000001        3.4937530503831629     
   27.200000000000003        38.400000000000006        3.4939191140667725     
   27.200000000000003        39.200000000000003        3.4938578310153297     
   27.200000000000003        40.000000000000000        3.4889167829951440     
   27.200000000000003        40.800000000000004        3.5012858873693320     
   27.200000000000003        41.600000000000001        3.4933905124403015     
   27.200000000000003        42.400000000000006        3.4943110093572782     
   27.200000000000003        43.200000000000003        3.4938405117423836     
   27.200000000000003        44.000000000000000        3.4842279497741120     
   27.200000000000003        44.800000000000004        3.4919134519454564     
   27.200000000000003        45.600000000000001        3.4940085570714365     
   27.200000000000003        46.400000000000006        3.4945579468924723     
   27.200000000000003        47.200000000000003        3.4955671191011004     
   27.200000000000003        48.000000000000000        3.4961555946497991     
   27.200000000000003        48.800000000000004        3.4965386734658890     
   27.200000000000003        49.600000000000001        3.4970011315797191     
   27.200000000000003        50.400000000000006        3.4819245904873819     
   27.200000000000003        51.200000000000003        3.4847650258057534     
   27.200000000000003        52.000000000000000        3.4964698174794284     
   27.200000000000003        52.800000000000004        3.4517000643198785     
   27.200000000000003        53.600000000000001        3.1203283086311422     
   27.200000000000003        54.400000000000006        2.4927144760957649     
   27.200000000000003        55.200000000000003        2.5030058744690211     
   27.200000000000003        56.000000000000000        2.4979421726526168     
   27.200000000000003        56.800000000000004        2.4954876193868247     
   27.200000000000003        57.600000000000001        2.4965844448471510     
   27.200000000000003        58.400000000000006        2.4989065477310013     
   27.200000000000003        59.200000000000003        2.4968746927380407     
   27.200000000000003        60.000000000000000        2.5030348893222625     
   27.200000000000003        60.800000000000004        2.4875299552673997     
   27.200000000000003        61.600000000000001        2.4919359572868043     
   27.200000000000003        62.400000000000006        2.4861550284115239     
   27.200000000000003        63.200000000000003        2.4866537691713999     
   27.200000000000003        64.000000000000000        2.5034925555238847     
   27.200000000000003        64.799999999999997        2.4954792302217217     
   27.200000000000003        65.600000000000009        2.4978124482916715     
   27.200000000000003        66.400000000000006        3.1697959812245995     
   27.200000000000003        67.200000000000003        3.4924132035490403     
   27.200000000000003        68.000000000000000        3.4970854306691392     
   27.200000000000003        68.799999999999997        3.4884751327940533     
   27.200000000000003        69.600000000000009        3.4990344039096359     
   27.200000000000003        70.400000000000006        3.4825672032047681     
   27.200000000000003        71.200000000000003        3.4887970806297095     
   27.200000000000003        72.000000000000000        3.4906749712462202     
   27.200000000000003        72.799999999999997        3.4919081593986969     
   27.200000000000003        73.600000000000009        3.4926739379261815     
   27.200000000000003        74.400000000000006        3.4996184506219956     
   27.200000000000003        75.200000000000003        3.4952790688086131     
   27.200000000000003        76.000000000000000        3.4953707366548969     
   27.200000000000003        76.800000000000011        3.4953572365858032     
   27.200000000000003        77.600000000000009        3.4955526929106635     
   27.200000000000003        78.400000000000006        3.4917297302780637     
   27.200000000000003        79.200000000000003        3.4855166915459388     
   27.200000000000003        80.000000000000000        3.4947374336401968     
   27.200000000000003        80.800000000000011        3.4969390085506808     
   27.200000000000003        81.600000000000009        3.4904943053848800     
   27.200000000000003        82.400000000000006        3.4953219128522965     
   27.200000000000003        83.200000000000003        3.4952399481780558     
   27.200000000000003        84.000000000000000        3.4974801597484024     
   27.200000000000003        84.800000000000011        3.4891515120058001     
   27.200000000000003        85.600000000000009        3.4942093030146535     
   27.200000000000003        86.400000000000006        3.4982228617559525     
   27.200000000000003        87.200000000000003        3.4862191506103106     
   27.200000000000003        88.000000000000000        3.4810621550327405     
   27.200000000000003        88.800000000000011        3.4983262101471646     
   27.200000000000003        89.600000000000009        3.4949048652531571     
   27.200000000000003        90.400000000000006        3.4936165745839909     
   27.200000000000003        91.200000000000003        3.4871343154390413     
   27.200000000000003        92.000000000000000        3.4990491958147509     
   27.200000000000003        92.800000000000011        3.4986666232833561     
   27.200000000000003        93.600000000000009        3.4972489011299364     
   27.200000000000003        94.400000000000006        3.4991754550457084     
   27.200000000000003        95.200000000000003        3.4830863117576327     
   27.200000000000003        96.000000000000000        3.4916852985156948     
   27.200000000000003        96.800000000000011        3.4995421971444363     
   27.200000000000003        97.600000000000009        3.4849441353887176     
   27.200000000000003        98.400000000000006        3.4924156086853286     
   27.200000000000003        99.200000000000003        3.4909064992565231     
   27.200000000000003        100.00000000000000        3.4925059453104992     
   27.200000000000003        100.80000000000001        3.4907892155853895     
   27.200000000000003        101.60000000000001        3.4930182349935013     
   27.200000000000003        102.40000000000001        3.4941791301056955     

   28.000000000000000       0.80000000000000004        3.4954361169353776     
   28.000000000000000        1.6000000000000001        3.4950762240927675     
   28.000000000000000        2.4000000000000004        3.4941666440170951     
   28.000000000000000        3.2000000000000002        3.4950494011811970     
   28.000000000000000        4.0000000000000000        3.4929962652081290     
   28.000000000000000        4.8000000000000007        3.4943791170738479     
   28.000000000000000        5.6000000000000005        3.4952058595965214     
   28.000000000000000        6.4000000000000004        3.4954906865456841     
   28.000000000000000        7.2000000000000002        3.4952681676802873     
   28.000000000000000        8.0000000000000000        3.4935394162479394     
   28.000000000000000        8.8000000000000007        3.4956768960034927     
   28.000000000000000        9.6000000000000014        3.4940017262231802     
   28.000000000000000        10.400000000000000        3.4913563904790630     
   28.000000000000000        11.200000000000001        3.4926995933764013     
   28.000000000000000        12.000000000000000        3.4937496863353270     
   28.000000000000000        12.800000000000001        3.4947076717006498     
   28.000000000000000        13.600000000000001        3.4934628881603134     
   28.000000000000000        14.400000000000000        3.4934891922186213     
   28.000000000000000        15.200000000000001        3.4914973862708689     
   28.000000000000000        16.000000000000000        3.4907807154614416     
   28.000000000000000        16.800000000000001        3.4969889935716698     
   28.000000000000000        17.600000000000001        3.4838011753800684     
   28.000000000000000        18.400000000000002        3.4874522709557638     
   28.000000000000000        19.200000000000003        3.4863253178898672     
   28.000000000000000        20.000000000000000        3.4832730942116918     
   28.000000000000000        20.800000000000001        3.5037038029351644     
   28.000000000000000        21.600000000000001        3.5015307240542541     
   28.000000000000000        22.400000000000002        3.5005766605003252     
   28.000000000000000        23.200000000000003        3.4963823403334549     
   28.000000000000000        24.000000000000000        3.4952822025288199     
   28.000000000000000        24.800000000000001        3.4950516580811968     
   28.000000000000000        25.600000000000001        3.4946140222281303     
   28.000000000000000        26.400000000000002        3.4963975627003245     
   28.000000000000000        27.200000000000003        3.4951386268742901     
   28.000000000000000        28.000000000000000        3.4957524753470093     
   28.000000000000000        28.800000000000001        3.4949815025146043     
   28.000000000000000        29.600000000000001        3.4946480202135124     
   28.000000000000000        30.400000000000002        3.4944923266471100     
   28.000000000000000        31.200000000000003        3.4946406135569390     
   28.000000000000000        32.000000000000000        3.4956957567988693     
   28.000000000000000        32.800000000000004        3.4960785159987036     
   28.000000000000000        33.600000000000001        3.4960528990349071     
   28.000000000000000        34.399999999999999        3.4931990000240787     
   28.000000000000000        35.200000000000003        3.4933621347636117     
   28.000000000000000        36.000000000000000        3.4928501106732570     
   28.000000000000000        36.800000000000004        3.4928995294008964     
   28.000000000000000        37.600000000000001        3.4923484707671282     
   28.000000000000000        38.400000000000006        3.4929427499226025     
   28.000000000000000        39.200000000000003        3.4937936755496377     
   28.000000000000000        40.000000000000000        3.4927535879321052     
   28.000000000000000        40.800000000000004        3.4841592483882535     
   28.000000000000000        41.600000000000001        3.5020006699220838     
   28.000000000000000        42.400000000000006        3.4976859267885438     
   28.000000000000000        43.200000000000003        3.4963712336874577     
   28.000000000000000        44.000000000000000        3.4887549081974139     
   28.000000000000000        44.800000000000004        3.4947014929175308     
   28.000000000000000        45.600000000000001        3.4964237930068394     
   28.000000000000000        46.400000000000006        3.4952991964416751     
   28.000000000000000        47.200000000000003        3.4960065537984204     
   28.000000000000000        48.000000000000000        3.5009169852887352     
   28.000000000000000        48.800000000000004        3.4825248303835310     
   28.000000000000000        49.600000000000001        3.4892234503798045     
   28.000000000000000        50.400000000000006        3.4978992653028995     
   28.000000000000000        51.200000000000003        3.5011902185937971     
   28.000000000000000        52.000000000000000        3.4894655880357006     
   28.000000000000000        52.800000000000004        3.4676497131931181     
   28.000000000000000        53.600000000000001        3.1320266375080350     
   28.000000000000000        54.400000000000006        2.5026631329680811     
   28.000000000000000        55.200000000000003        2.4963039849310169     
   28.000000000000000        56.000000000000000        2.4916109288321628     
   28.000000000000000        56.800000000000004        2.4908547290155836     
   28.000000000000000        57.600000000000001        2.4861282063080568     
   28.000000000000000        58.400000000000006        2.4930072749251053     
   28.000000000000000        59.200000000000003        2.4930100125316574     
   28.000000000000000        60.000000000000000        2.4863299952280871     
   28.000000000000000        60.800000000000004        2.4804604446957224     
   28.000000000000000        61.600000000000001        2.5024477249361992     
   28.000000000000000        62.400000000000006        2.4931211896879160     
   28.000000000000000        63.200000000000003        2.4899754066918329     
   28.000000000000000        64.000000000000000        2.4882377450427078     
   28.000000000000000        64.799999999999997        2.4804449502655617     
   28.000000000000000        65.600000000000009        2.5027049185799908     
   28.000000000000000        66.400000000000006        3.1750652395864685     
   28.000000000000000        67.200000000000003        3.4904505040338063     
   28.000000000000000        68.000000000000000        3.4948277866895987     
   28.000000000000000        68.799999999999997        3.4886913842454841     
   28.000000000000000        69.600000000000009        3.4935025073179187     
   28.000000000000000        70.400000000000006        3.4955108010522902     
   28.000000000000000        71.200000000000003        3.4949785074976534     
   28.000000000000000        72.000000000000000        3.4936065733892132     
   28.000000000000000        72.799999999999997        3.4952613157363404     
   28.000000000000000        73.600000000000009        3.4955374541972963     
   28.000000000000000        74.400000000000006        3.4956793209533608     
   28.000000000000000        75.200000000000003        3.4954721976328620     
   28.000000000000000        76.000000000000000        3.4953518801240397     
   28.000000000000000        76.800000000000011        3.4954405684171439     
   28.000000000000000        77.600000000000009        3.4920674495773354     
   28.000000000000000        78.400000000000006        3.4904168260210877     
   28.000000000000000        79.200000000000003        3.4869975537992315     
   28.000000000000000        80.000000000000000        3.4959507397982374     
   28.000000000000000        80.800000000000011        3.4964029055814443     
   28.000000000000000        81.600000000000009        3.4900556401729870     
   28.000000000000000        82.400000000000006        3.4928432135863483     
   28.000000000000000        83.200000000000003        3.4931636939624089     
   28.000000000000000        84.000000000000000        3.4966429756477830     
   28.000000000000000        84.800000000000011        3.4871733265683265     
   28.000000000000000        85.600000000000009        3.4912704887233068     
   28.000000000000000        86.400000000000006        3.4954466653534428     
   28.000000000000000        87.200000000000003        3.4972627863155092     
   28.000000000000000        88.000000000000000        3.4914968940890123     
   28.000000000000000        88.800000000000011        3.4910335188371624     
   28.000000000000000        89.600000000000009        3.4947938107727881     
   28.000000000000000        90.400000000000006        3.4917889095202455     
   28.000000000000000        91.200000000000003        3.4841678743387066     
   28.000000000000000        92.000000000000000        3.4901720121622644     
   28.000000000000000        92.800000000000011        3.4913856196180113     
   28.000000000000000        93.600000000000009        3.4977188184944277     
   28.000000000000000        94.400000000000006        3.4831632504431997     
   28.000000000000000        95.200000000000003        3.4918284375096924     
   28.000000000000000        96.000000000000000        3.4962515079324952     
   28.000000000000000        96.800000000000011        3.5049421276526176     
   28.000000000000000        97.600000000000009        3.4891479004480819     
   28.000000000000000        98.400000000000006        3.4934969522027064     
   28.000000000000000        99.200000000000003        3.4928835892987773     
   28.000000000000000        100.00000000000000        3.4925827251200805     
   28.000000000000000        100.80000000000001        3.4935382027935091     
   28.000000000000000        101.60000000000001        3.4952963513664193     
   28.000000000000000        102.40000000000001        3.4952897582975746     

   28.800000000000001       0.80000000000000004        3.4941958025509692     
   28.800000000000001        1.6000000000000001        3.4938459278515839     
   28.800000000000001        2.4000000000000004        3.4942769926048789     
   28.800000000000001        3.2000000000000002        3.4936159177080612     
   28.800000000000001        4.0000000000000000        3.4954037550462700     
   28.800000000000001        4.8000000000000007        3.4953777697935053     
   28.800000000000001        5.6000000000000005        3.4968680809707062     
   28.800000000000001        6.4000000000000004        3.4966032026938838     
   28.800000000000001        7.2000000000000002        3.4963524601421025     
   28.800000000000001        8.0000000000000000        3.4947666111354674     
   28.800000000000001        8.8000000000000007        3.4959509859793707     
   28.800000000000001        9.6000000000000014        3.4934819682177065     
   28.800000000000001        10.400000000000000        3.4909922266823994     
   28.800000000000001        11.200000000000001        3.4917950379247467     
   28.800000000000001        12.000000000000000        3.4930236813284523     
   28.800000000000001        12.800000000000001        3.4931023897761553     
   28.800000000000001        13.600000000000001        3.4930862893289909     
   28.800000000000001        14.400000000000000        3.4941714902820014     
   28.800000000000001        15.200000000000001        3.4917233433932262     
   28.800000000000001        16.000000000000000        3.4926383424794909     
   28.800000000000001        16.800000000000001        3.4828567483812183     
   28.800000000000001        17.600000000000001        3.4926572855640283     
   28.800000000000001        18.400000000000002        3.4937960356782543     
   28.800000000000001        19.200000000000003        3.4932000177117151     
   28.800000000000001        20.000000000000000        3.4908924005673692     
   28.800000000000001        20.800000000000001        3.4870727466238884     
   28.800000000000001        21.600000000000001        3.4873258930838000     
   28.800000000000001        22.400000000000002        3.4850053602877398     
   28.800000000000001        23.200000000000003        3.5046783403311950     
   28.800000000000001        24.000000000000000        3.4979408103986671     
   28.800000000000001        24.800000000000001        3.4958191998855295     
   28.800000000000001        25.600000000000001        3.4955353617345692     
   28.800000000000001        26.400000000000002        3.4960951122535251     
   28.800000000000001        27.200000000000003        3.4961382426068490     
   28.800000000000001        28.000000000000000        3.4958921939852363     
   28.800000000000001        28.800000000000001        3.4958454753220995     
   28.800000000000001        29.600000000000001        3.4930594697539319     
   28.800000000000001        30.400000000000002        3.4912889401213145     
   28.800000000000001        31.200000000000003        3.4923652692217568     
   28.800000000000001        32.000000000000000        3.4955527839373666     
   28.800000000000001        32.800000000000004        3.4962959882028333     
   28.800000000000001        33.600000000000001        3.4965840591615143     
   28.800000000000001        34.399999999999999        3.4956007046734707     
   28.800000000000001        35.200000000000003        3.4960782809497539     
   28.800000000000001        36.000000000000000        3.4926500000986271     
   28.800000000000001        36.800000000000004        3.4928578354116304     
   28.800000000000001        37.600000000000001        3.4914253855577666     
   28.800000000000001        38.400000000000006        3.4923675872466857     
   28.800000000000001        39.200000000000003        3.4933168596184765     
   28.800000000000001        40.000000000000000        3.4945555181204049     
   28.800000000000001        40.800000000000004        3.4918902684079369     
   28.800000000000001        41.600000000000001        3.4818534265280614     
   28.800000000000001        42.400000000000006        3.5000996018190751     
   28.800000000000001        43.200000000000003        3.4969661254355673     
   28.800000000000001        44.000000000000000        3.4892618092149652     
   28.800000000000001        44.800000000000004        3.4922741180359504     
   28.800000000000001        45.600000000000001        3.4970169716824211     
   28.800000000000001        46.400000000000006        3.4959651958762223     
   28.800000000000001        47.200000000000003        3.5042243499266177     
   28.800000000000001        48.000000000000000        3.4846728028301190     
   28.800000000000001        48.800000000000004        3.4911521833473200     
   28.800000000000001        49.600000000000001        3.4974093450965955     
   28.800000000000001        50.400000000000006        3.4826986140845384     
   28.800000000000001        51.200000000000003        3.4892949248068668     
   28.800000000000001        52.000000000000000        3.4806968113362742     
   28.800000000000001        52.800000000000004        3.4829779567943953     
   28.800000000000001        53.600000000000001        3.1467486739583608     
   28.800000000000001        54.400000000000006        2.4899706638093542     
   28.800000000000001        55.200000000000003        2.5063971245095140     
   28.800000000000001        56.000000000000000        2.4828039169650609     
   28.800000000000001        56.800000000000004        2.4949432182952447     
   28.800000000000001        57.600000000000001        2.4820032271031738     
   28.800000000000001        58.400000000000006        2.5139694166342856     
   28.800000000000001        59.200000000000003        2.4874944005618209     
   28.800000000000001        60.000000000000000        2.4937047244039214     
   28.800000000000001        60.800000000000004        2.4954923753246048     
   28.800000000000001        61.600000000000001        2.4939181516491629     
   28.800000000000001        62.400000000000006        2.4957816667882162     
   28.800000000000001        63.200000000000003        2.4850455000269789     
   28.800000000000001        64.000000000000000        2.4972984861562626     
   28.800000000000001        64.799999999999997        2.4929922500810857     
   28.800000000000001        65.600000000000009        2.4840174634931356     
   28.800000000000001        66.400000000000006        3.1727565361966281     
   28.800000000000001        67.200000000000003        3.4843341140935498     
   28.800000000000001        68.000000000000000        3.4980847368241008     
   28.800000000000001        68.799999999999997        3.4937848423714666     
   28.800000000000001        69.600000000000009        3.4860728125665843     
   28.800000000000001        70.400000000000006        3.4942222330246904     
   28.800000000000001        71.200000000000003        3.4920422930283999     
   28.800000000000001        72.000000000000000        3.4932850397591624     
   28.800000000000001        72.799999999999997        3.4927562594790835     
   28.800000000000001        73.600000000000009        3.4952241889242450     
   28.800000000000001        74.400000000000006        3.4962455175201095     
   28.800000000000001        75.200000000000003        3.4933708950359348     
   28.800000000000001        76.000000000000000        3.4928914966342077     
   28.800000000000001        76.800000000000011        3.4933828352908494     
   28.800000000000001        77.600000000000009        3.4848771208777309     
   28.800000000000001        78.400000000000006        3.4968544913988220     
   28.800000000000001        79.200000000000003        3.4952052434621512     
   28.800000000000001        80.000000000000000        3.4929151306688340     
   28.800000000000001        80.800000000000011        3.4923403105247410     
   28.800000000000001        81.600000000000009        3.4922036681266775     
   28.800000000000001        82.400000000000006        3.4948447859948923     
   28.800000000000001        83.200000000000003        3.4930821078691494     
   28.800000000000001        84.000000000000000        3.4940727623561973     
   28.800000000000001        84.800000000000011        3.4965055420020645     
   28.800000000000001        85.600000000000009        3.4987791831866755     
   28.800000000000001        86.400000000000006        3.4854907789851772     
   28.800000000000001        87.200000000000003        3.4974543528270123     
   28.800000000000001        88.000000000000000        3.4970295194515706     
   28.800000000000001        88.800000000000011        3.4961920857761286     
   28.800000000000001        89.600000000000009        3.4953175251743436     
   28.800000000000001        90.400000000000006        3.4867706314179094     
   28.800000000000001        91.200000000000003        3.4949018418054076     
   28.800000000000001        92.000000000000000        3.4944106663239922     
   28.800000000000001        92.800000000000011        3.4951118799847642     
   28.800000000000001        93.600000000000009        3.5032511975466121     
   28.800000000000001        94.400000000000006        3.4879792405478902     
   28.800000000000001        95.200000000000003        3.4941013887926125     
   28.800000000000001        96.000000000000000        3.4993841950587607     
   28.800000000000001        96.800000000000011        3.4833639761204149     
   28.800000000000001        97.600000000000009        3.4926270615369237     
   28.800000000000001        98.400000000000006        3.4938814249121664     
   28.800000000000001        99.200000000000003        3.4933828416513739     
   28.800000000000001        100.00000000000000        3.4939213918574361     
   28.800000000000001        100.80000000000001        3.4950891834147950     
   28.800000000000001        101.60000000000001        3.4962601587877820     
   28.800000000000001        102.40000000000001        3.4949698240367200     

   29.600000000000001       0.80000000000000004        3.4936304284107753     
   29.600000000000001        1.6000000000000001        3.4936164405883861     
   29.600000000000001        2.4000000000000004        3.4941698655881308     
   29.600000000000001        3.2000000000000002        3.4940926227016362     
   29.600000000000001        4.0000000000000000        3.4944836404597330     
   29.600000000000001        4.8000000000000007        3.4946705109705629     
   29.600000000000001        5.6000000000000005        3.4958641553259682     
   29.600000000000001        6.4000000000000004        3.4962007552986853     
   29.600000000000001        7.2000000000000002        3.4953364984933741     
   29.600000000000001        8.0000000000000000        3.4944824577723188     
   29.600000000000001        8.8000000000000007        3.4955849669648855     
   29.600000000000001        9.6000000000000014        3.4931970093024245     
   29.600000000000001        10.400000000000000        3.4902821085342053     
   29.600000000000001        11.200000000000001        3.4916068557327846     
   29.600000000000001        12.000000000000000        3.4927873597463601     
   29.600000000000001        12.800000000000001        3.4949630655633230     
   29.600000000000001        13.600000000000001        3.4939507537184737     
   29.600000000000001        14.400000000000000        3.4947664519029598     
   29.600000000000001        15.200000000000001        3.4931460444920561     
   29.600000000000001        16.000000000000000        3.4955192139649083     
   29.600000000000001        16.800000000000001        3.4865480403260958     
   29.600000000000001        17.600000000000001        3.4943103440779169     
   29.600000000000001        18.400000000000002        3.4941317853906351     
   29.600000000000001        19.200000000000003        3.4937305931265983     
   29.600000000000001        20.000000000000000        3.4927551024682844     
   29.600000000000001        20.800000000000001        3.4921938672482939     
   29.600000000000001        21.600000000000001        3.4952447335895358     
   29.600000000000001        22.400000000000002        3.4924690835439671     
   29.600000000000001        23.200000000000003        3.4832685625599438     
   29.600000000000001        24.000000000000000        3.4992789741910455     
   29.600000000000001        24.800000000000001        3.4937689508373153     
   29.600000000000001        25.600000000000001        3.4965325079917795     
   29.600000000000001        26.400000000000002        3.4949426948555424     
   29.600000000000001        27.200000000000003        3.4922601605587360     
   29.600000000000001        28.000000000000000        3.4971041882283611     
   29.600000000000001        28.800000000000001        3.4976553732547995     
   29.600000000000001        29.600000000000001        3.4922554824195196     
   29.600000000000001        30.400000000000002        3.4969274490651525     
   29.600000000000001        31.200000000000003        3.4883126521978891     
   29.600000000000001        32.000000000000000        3.4973259355385671     
   29.600000000000001        32.800000000000004        3.4938513900608079     
   29.600000000000001        33.600000000000001        3.4969408020383130     
   29.600000000000001        34.399999999999999        3.5009995831052914     
   29.600000000000001        35.200000000000003        3.4993412489634936     
   29.600000000000001        36.000000000000000        3.4942209335440206     
   29.600000000000001        36.800000000000004        3.4928368985269227     
   29.600000000000001        37.600000000000001        3.4879288258478964     
   29.600000000000001        38.400000000000006        3.4901078012778814     
   29.600000000000001        39.200000000000003        3.4922083862510473     
   29.600000000000001        40.000000000000000        3.4949235042335127     
   29.600000000000001        40.800000000000004        3.4916788392704907     
   29.600000000000001        41.600000000000001        3.4986818785033593     
   29.600000000000001        42.400000000000006        3.4950442049090342     
   29.600000000000001        43.200000000000003        3.4970514976475564     
   29.600000000000001        44.000000000000000        3.4893636435543418     
   29.600000000000001        44.800000000000004        3.4927522838360310     
   29.600000000000001        45.600000000000001        3.4955897955676249     
   29.600000000000001        46.400000000000006        3.4986963117168419     
   29.600000000000001        47.200000000000003        3.4813870145091634     
   29.600000000000001        48.000000000000000        3.4906752422051874     
   29.600000000000001        48.800000000000004        3.4950063117014301     
   29.600000000000001        49.600000000000001        3.5046148078960342     
   29.600000000000001        50.400000000000006        3.4906912290147787     
   29.600000000000001        51.200000000000003        3.4963798003858746     
   29.600000000000001        52.000000000000000        3.4897010843359380     
   29.600000000000001        52.800000000000004        3.4989613447681598     
   29.600000000000001        53.600000000000001        3.1711672065997902     
   29.600000000000001        54.400000000000006        2.5004097067211490     
   29.600000000000001        55.200000000000003        2.4800123446174811     
   29.600000000000001        56.000000000000000        2.5022409354676434     
   29.600000000000001        56.800000000000004        2.4943727303878291     
   29.600000000000001        57.600000000000001        2.4966320352686666     
   29.600000000000001        58.400000000000006        2.5039411257609898     
   29.600000000000001        59.200000000000003        2.4940628749414895     
   29.600000000000001        60.000000000000000        2.4805505528470180     
   29.600000000000001        60.800000000000004        2.5044598485830893     
   29.600000000000001        61.600000000000001        2.4841157887231957     
   29.600000000000001        62.400000000000006        2.5020337892756999     
   29.600000000000001        63.200000000000003        2.5038555333404680     
   29.600000000000001        64.000000000000000        2.4833666989465910     
   29.600000000000001        64.799999999999997        2.4972568204317769     
   29.600000000000001        65.600000000000009        2.5068701783780014     
   29.600000000000001        66.400000000000006        3.1442323162505259     
   29.600000000000001        67.200000000000003        3.4748446733800251     
   29.600000000000001        68.000000000000000        3.4978719951629191     
   29.600000000000001        68.799999999999997        3.4969807251525138     
   29.600000000000001        69.600000000000009        3.4926381046757715     
   29.600000000000001        70.400000000000006        3.4834883408886652     
   29.600000000000001        71.200000000000003        3.4894031623879860     
   29.600000000000001        72.000000000000000        3.4904063321288730     
   29.600000000000001        72.799999999999997        3.4918784660814528     
   29.600000000000001        73.600000000000009        3.4933843220768388     
   29.600000000000001        74.400000000000006        3.4935887185285370     
   29.600000000000001        75.200000000000003        3.4951126623793982     
   29.600000000000001        76.000000000000000        3.4962746175635715     
   29.600000000000001        76.800000000000011        3.4989653157488072     
   29.600000000000001        77.600000000000009        3.4965117708991027     
   29.600000000000001        78.400000000000006        3.4594208893063025     
   29.600000000000001        79.200000000000003        3.4226647612478032     
   29.600000000000001        80.000000000000000        3.3987295650711293     
   29.600000000000001        80.800000000000011        3.3884712815449722     
   29.600000000000001        81.600000000000009        3.3835902813327792     
   29.600000000000001        82.400000000000006        3.3821044498792237     
   29.600000000000001        83.200000000000003        3.3828353785086906     
   29.600000000000001        84.000000000000000        3.3873421807453239     
   29.600000000000001        84.800000000000011        3.3961671169901075     
   29.600000000000001        85.600000000000009        3.4161408208635353     
   29.600000000000001        86.400000000000006        3.4537591884442884     
   29.600000000000001        87.200000000000003        3.4888031277171252     
   29.600000000000001        88.000000000000000        3.4885245100628910     
   29.600000000000001        88.800000000000011        3.4974693543160580     
   29.600000000000001        89.600000000000009        3.4917700859493226     
   29.600000000000001        90.400000000000006        3.4965403786517992     
   29.600000000000001        91.200000000000003        3.4945097114714834     
   29.600000000000001        92.000000000000000        3.4962973375353421     
   29.600000000000001        92.800000000000011        3.4990371063201757     
   29.600000000000001        93.600000000000009        3.4805264721729685     
   29.600000000000001        94.400000000000006        3.4908841742683876     
   29.600000000000001        95.200000000000003        3.4939509950531926     
   29.600000000000001        96.000000000000000        3.5003449679769751     
   29.600000000000001        96.800000000000011        3.4868876381503306     
   29.600000000000001        97.600000000000009        3.4950374154840675     
   29.600000000000001        98.400000000000006        3.4940533074088043     
   29.600000000000001        99.200000000000003        3.4945631449788084     
   29.600000000000001        100.00000000000000        3.4954702739651324     
   29.600000000000001        100.80000000000001        3.4957384010426353     
   29.600000000000001        101.60000000000001        3.4958477912723755     
   29.600000000000001        102.40000000000001        3.4944215319404242     

   30.400000000000002       0.80000000000000004        3.4954232041135569     
   30.400000000000002        1.6000000000000001        3.4957530892451816     
   30.400000000000002        2.4000000000000004        3.4956664473314167     
   30.400000000000002        3.2000000000000002        3.4940787318602919     
   30.400000000000002        4.0000000000000000        3.4946975038448769     
   30.400000000000002        4.8000000000000007        3.4965690317090328     
   30.400000000000002        5.6000000000000005        3.4978121865229799     
   30.400000000000002        6.4000000000000004        3.4982581746344117     
   30.400000000000002        7.2000000000000002        3.4962480093308268     
   30.400000000000002        8.0000000000000000        3.4918506765245039     
   30.400000000000002        8.8000000000000007        3.4921301217289549     
   30.400000000000002        9.6000000000000014        3.4921071623540660     
   30.400000000000002        10.400000000000000        3.4904376286081940     
   30.400000000000002        11.200000000000001        3.4914579784359439     
   30.400000000000002        12.000000000000000        3.4923668029144150     
   30.400000000000002        12.800000000000001        3.4935429998135588     
   30.400000000000002        13.600000000000001        3.4951847955047701     
   30.400000000000002        14.400000000000000        3.4959740634798600     
   30.400000000000002        15.200000000000001        3.4933884246353828     
   30.400000000000002        16.000000000000000        3.4956794235181929     
   30.400000000000002        16.800000000000001        3.4869289253091629     
   30.400000000000002        17.600000000000001        3.4928520310412217     
   30.400000000000002        18.400000000000002        3.4951652366514390     
   30.400000000000002        19.200000000000003        3.4938777908371450     
   30.400000000000002        20.000000000000000        3.4930985141156623     
   30.400000000000002        20.800000000000001        3.4936023742976179     
   30.400000000000002        21.600000000000001        3.4932347227336744     
   30.400000000000002        22.400000000000002        3.4917044864728952     
   30.400000000000002        23.200000000000003        3.4998536022649485     
   30.400000000000002        24.000000000000000        3.4844629069224577     
   30.400000000000002        24.800000000000001        3.4546560315156838     
   30.400000000000002        25.600000000000001        3.4171293579526441     
   30.400000000000002        26.400000000000002        3.4004196354135461     
   30.400000000000002        27.200000000000003        3.3923608317865246     
   30.400000000000002        28.000000000000000        3.3913916831773978     
   30.400000000000002        28.800000000000001        3.3899421327100590     
   30.400000000000002        29.600000000000001        3.3934514874560011     
   30.400000000000002        30.400000000000002        3.4023179335932863     
   30.400000000000002        31.200000000000003        3.4229421443446189     
   30.400000000000002        32.000000000000000        3.4613970312762601     
   30.400000000000002        32.800000000000004        3.4825774268172665     
   30.400000000000002        33.600000000000001        3.4928904255061974     
   30.400000000000002        34.399999999999999        3.4834291079480773     
   30.400000000000002        35.200000000000003        3.4831745811005761     
   30.400000000000002        36.000000000000000        3.5048690454464686     
   30.400000000000002        36.800000000000004        3.4996715174696278     
   30.400000000000002        37.600000000000001        3.5000575515922816     
   30.400000000000002        38.400000000000006        3.4914696532521030     
   30.400000000000002        39.200000000000003        3.4919239918475098     
   30.400000000000002        40.000000000000000        3.4949681787526172     
   30.400000000000002        40.800000000000004        3.4904698784687520     
   30.400000000000002        41.600000000000001        3.4949578876069558     
   30.400000000000002        42.400000000000006        3.4932804907960229     
   30.400000000000002        43.200000000000003        3.4958388276062582     
   30.400000000000002        44.000000000000000        3.4858520477205603     
   30.400000000000002        44.800000000000004        3.4899834999820221     
   30.400000000000002        45.600000000000001        3.4919818434028866     
   30.400000000000002        46.400000000000006        3.4959450259813121     
   30.400000000000002        47.200000000000003        3.5030068629387068     
   30.400000000000002        48.000000000000000        3.4890771301804513     
   30.400000000000002        48.800000000000004        3.5025938176217823     
   30.400000000000002        49.600000000000001        3.4847738353745514     
   30.400000000000002        50.400000000000006        3.4950667095486518     
   30.400000000000002        51.200000000000003        3.4958371087751385     
   30.400000000000002        52.000000000000000        3.4928763334754285     
   30.400000000000002        52.800000000000004        3.4892365123366038     
   30.400000000000002        53.600000000000001        3.2493376877016762     
   30.400000000000002        54.400000000000006        2.4907854624140953     
   30.400000000000002        55.200000000000003        2.4942606385419404     
   30.400000000000002        56.000000000000000        2.4978079382259293     
   30.400000000000002        56.800000000000004        2.4938719389519530     
   30.400000000000002        57.600000000000001        2.4809753634551264     
   30.400000000000002        58.400000000000006        2.4980632527281013     
   30.400000000000002        59.200000000000003        2.4844761863545566     
   30.400000000000002        60.000000000000000        2.5031933592460605     
   30.400000000000002        60.800000000000004        2.4785702758560126     
   30.400000000000002        61.600000000000001        2.4929269269073893     
   30.400000000000002        62.400000000000006        2.5020380586579845     
   30.400000000000002        63.200000000000003        2.4800413732788602     
   30.400000000000002        64.000000000000000        2.5070434826250527     
   30.400000000000002        64.799999999999997        2.4984124145896320     
   30.400000000000002        65.600000000000009        2.4896398786236489     
   30.400000000000002        66.400000000000006        3.0200525158240126     
   30.400000000000002        67.200000000000003        3.3816950196020210     
   30.400000000000002        68.000000000000000        3.4932154935574258     
   30.400000000000002        68.799999999999997        3.5000753694694025     
   30.400000000000002        69.600000000000009        3.4995119334584111     
   30.400000000000002        70.400000000000006        3.4898982313533304     
   30.400000000000002        71.200000000000003        3.4939167894202843     
   30.400000000000002        72.000000000000000        3.4926030633226834     
   30.400000000000002        72.799999999999997        3.4947097507177691     
   30.400000000000002        73.600000000000009        3.4961919513100153     
   30.400000000000002        74.400000000000006        3.4959209468254948     
   30.400000000000002        75.200000000000003        3.4991980238620046     
   30.400000000000002        76.000000000000000        3.4928424829001177     
   30.400000000000002        76.800000000000011        3.4794186707303405     
   30.400000000000002        77.600000000000009        3.3443251343712697     
   30.400000000000002        78.400000000000006        3.1845048381628112     
   30.400000000000002        79.200000000000003        3.0948992462736515     
   30.400000000000002        80.000000000000000        3.0680777938040578     
   30.400000000000002        80.800000000000011        3.0575165743357688     
   30.400000000000002        81.600000000000009        3.0545664052819830     
   30.400000000000002        82.400000000000006        3.0540469988940209     
   30.400000000000002        83.200000000000003        3.0552543685633116     
   30.400000000000002        84.000000000000000        3.0598648861406526     
   30.400000000000002        84.800000000000011        3.0721253330278508     
   30.400000000000002        85.600000000000009        3.0944253977717926     
   30.400000000000002        86.400000000000006        3.1388908704560508     
   30.400000000000002        87.200000000000003        3.2647016637252180     
   30.400000000000002        88.000000000000000        3.4498173299999655     
   30.400000000000002        88.800000000000011        3.4951622544137253     
   30.400000000000002        89.600000000000009        3.4991681991559571     
   30.400000000000002        90.400000000000006        3.4946050370248014     
   30.400000000000002        91.200000000000003        3.4957304436605598     
   30.400000000000002        92.000000000000000        3.4976003538906681     
   30.400000000000002        92.800000000000011        3.4969017363224517     
   30.400000000000002        93.600000000000009        3.5039240522388195     
   30.400000000000002        94.400000000000006        3.4880395513558291     
   30.400000000000002        95.200000000000003        3.4931834582521457     
   30.400000000000002        96.000000000000000        3.4974329157050645     
   30.400000000000002        96.800000000000011        3.4818375770795011     
   30.400000000000002        97.600000000000009        3.4924708586818669     
   30.400000000000002        98.400000000000006        3.4951760800952094     
   30.400000000000002        99.200000000000003        3.4938583355775030     
   30.400000000000002        100.00000000000000        3.4944856671620284     
   30.400000000000002        100.80000000000001        3.4956375815515672     
   30.400000000000002        101.60000000000001        3.4957677416516724     
   30.400000000000002        102.40000000000001        3.4953353288390248     

   31.200000000000003       0.80000000000000004        3.4958647403022223     
   31.200000000000003        1.6000000000000001        3.4958641102112336     
   31.200000000000003        2.4000000000000004        3.4964562843850264     
   31.200000000000003        3.2000000000000002        3.4871641308136136     
   31.200000000000003        4.0000000000000000        3.4883804423003850     
   31.200000000000003        4.8000000000000007        3.4900178299117894     
   31.200000000000003        5.6000000000000005        3.4902769739623052     
   31.200000000000003        6.4000000000000004        3.4881063895447291     
   31.200000000000003        7.2000000000000002        3.4838385701553669     
   31.200000000000003        8.0000000000000000        3.4978630117692546     
   31.200000000000003        8.8000000000000007        3.4971619654573565     
   31.200000000000003        9.6000000000000014        3.4982575672744636     
   31.200000000000003        10.400000000000000        3.4971026879444085     
   31.200000000000003        11.200000000000001        3.4954695316317035     
   31.200000000000003        12.000000000000000        3.4929545172734313     
   31.200000000000003        12.800000000000001        3.4904260889961463     
   31.200000000000003        13.600000000000001        3.4948743400865316     
   31.200000000000003        14.400000000000000        3.4946397463181791     
   31.200000000000003        15.200000000000001        3.4905889370636696     
   31.200000000000003        16.000000000000000        3.4953461205038714     
   31.200000000000003        16.800000000000001        3.4869157230713461     
   31.200000000000003        17.600000000000001        3.4921979416100926     
   31.200000000000003        18.400000000000002        3.4945772028259263     
   31.200000000000003        19.200000000000003        3.4931871928776266     
   31.200000000000003        20.000000000000000        3.4920757960642321     
   31.200000000000003        20.800000000000001        3.4941459707754490     
   31.200000000000003        21.600000000000001        3.4932242808412775     
   31.200000000000003        22.400000000000002        3.4822962195363583     
   31.200000000000003        23.200000000000003        3.4709816375125340     
   31.200000000000003        24.000000000000000        3.3344245572433611     
   31.200000000000003        24.800000000000001        3.1780897488024094     
   31.200000000000003        25.600000000000001        3.0911353168761408     
   31.200000000000003        26.400000000000002        3.0706076902391666     
   31.200000000000003        27.200000000000003        3.0653563809842579     
   31.200000000000003        28.000000000000000        3.0640832097693904     
   31.200000000000003        28.800000000000001        3.0640895212418267     
   31.200000000000003        29.600000000000001        3.0652954456570196     
   31.200000000000003        30.400000000000002        3.0729341478306460     
   31.200000000000003        31.200000000000003        3.0979640134981929     
   31.200000000000003        32.000000000000000        3.1870694807101065     
   31.200000000000003        32.800000000000004        3.3500182337694540     
   31.200000000000003        33.600000000000001        3.4874783041364363     
   31.200000000000003        34.399999999999999        3.5019515846257088     
   31.200000000000003        35.200000000000003        3.4898679555856562     
   31.200000000000003        36.000000000000000        3.4905989251980731     
   31.200000000000003        36.800000000000004        3.4874483127502911     
   31.200000000000003        37.600000000000001        3.4834160631970286     
   31.200000000000003        38.400000000000006        3.4960484876266618     
   31.200000000000003        39.200000000000003        3.4925214002715546     
   31.200000000000003        40.000000000000000        3.4949518243544579     
   31.200000000000003        40.800000000000004        3.4912535666040023     
   31.200000000000003        41.600000000000001        3.4944360155291654     
   31.200000000000003        42.400000000000006        3.4921163486698337     
   31.200000000000003        43.200000000000003        3.4932633514741092     
   31.200000000000003        44.000000000000000        3.4949782539115835     
   31.200000000000003        44.800000000000004        3.4963207700722321     
   31.200000000000003        45.600000000000001        3.4872048423558990     
   31.200000000000003        46.400000000000006        3.4910525147958533     
   31.200000000000003        47.200000000000003        3.4993741295782916     
   31.200000000000003        48.000000000000000        3.4912791359053155     
   31.200000000000003        48.800000000000004        3.4812792476458347     
   31.200000000000003        49.600000000000001        3.4924555324923046     
   31.200000000000003        50.400000000000006        3.4961450586201610     
   31.200000000000003        51.200000000000003        3.4977804570400375     
   31.200000000000003        52.000000000000000        3.4971580359861774     
   31.200000000000003        52.800000000000004        3.4961235567515065     
   31.200000000000003        53.600000000000001        3.3926660990470596     
   31.200000000000003        54.400000000000006        3.0369007887963426     
   31.200000000000003        55.200000000000003        2.4909889071298106     
   31.200000000000003        56.000000000000000        2.4996236631709561     
   31.200000000000003        56.800000000000004        2.4965303276114965     
   31.200000000000003        57.600000000000001        2.4968469967906013     
   31.200000000000003        58.400000000000006        2.4803902567126483     
   31.200000000000003        59.200000000000003        2.4944534783106178     
   31.200000000000003        60.000000000000000        2.4973485134762137     
   31.200000000000003        60.800000000000004        2.4995965769295605     
   31.200000000000003        61.600000000000001        2.4904779950371485     
   31.200000000000003        62.400000000000006        2.4890545569385365     
   31.200000000000003        63.200000000000003        2.4909223996319398     
   31.200000000000003        64.000000000000000        2.5028619037927000     
   31.200000000000003        64.799999999999997        2.4761799915033924     
   31.200000000000003        65.600000000000009        2.4995320931232223     
   31.200000000000003        66.400000000000006        2.5053189911183957     
   31.200000000000003        67.200000000000003        3.2253495188327244     
   31.200000000000003        68.000000000000000        3.4849845486929185     
   31.200000000000003        68.799999999999997        3.5010113500885645     
   31.200000000000003        69.600000000000009        3.4821033468842626     
   31.200000000000003        70.400000000000006        3.4947539909222827     
   31.200000000000003        71.200000000000003        3.4951786960743485     
   31.200000000000003        72.000000000000000        3.4941687481938062     
   31.200000000000003        72.799999999999997        3.4956452532666775     
   31.200000000000003        73.600000000000009        3.4963269933776142     
   31.200000000000003        74.400000000000006        3.4978782041244338     
   31.200000000000003        75.200000000000003        3.4953204836152110     
   31.200000000000003        76.000000000000000        3.4779550879784833     
   31.200000000000003        76.800000000000011        3.3125983990950547     
   31.200000000000003        77.600000000000009        3.0427553384014594     
   31.200000000000003        78.400000000000006        2.4996684295616109     
   31.200000000000003        79.200000000000003        2.4923980323027677     
   31.200000000000003        80.000000000000000        2.4987693446122994     
   31.200000000000003        80.800000000000011        2.5090658234229610     
   31.200000000000003        81.600000000000009        2.4850543111881982     
   31.200000000000003        82.400000000000006        2.4977973081603566     
   31.200000000000003        83.200000000000003        2.4894695772292899     
   31.200000000000003        84.000000000000000        2.5077501384773062     
   31.200000000000003        84.800000000000011        2.4935628698019738     
   31.200000000000003        85.600000000000009        2.4820788175612454     
   31.200000000000003        86.400000000000006        2.5107263018712169     
   31.200000000000003        87.200000000000003        2.4881788352348986     
   31.200000000000003        88.000000000000000        3.1939678709993129     
   31.200000000000003        88.800000000000011        3.4737641536126569     
   31.200000000000003        89.600000000000009        3.4920680927169849     
   31.200000000000003        90.400000000000006        3.4955564534171710     
   31.200000000000003        91.200000000000003        3.4967835871791415     
   31.200000000000003        92.000000000000000        3.4958159470540808     
   31.200000000000003        92.800000000000011        3.4951539654062889     
   31.200000000000003        93.600000000000009        3.4991955500513940     
   31.200000000000003        94.400000000000006        3.4822027249741097     
   31.200000000000003        95.200000000000003        3.4875436261349866     
   31.200000000000003        96.000000000000000        3.4885729093864666     
   31.200000000000003        96.800000000000011        3.4976562699049949     
   31.200000000000003        97.600000000000009        3.4832294774461885     
   31.200000000000003        98.400000000000006        3.4910920517794688     
   31.200000000000003        99.200000000000003        3.4929867887546031     
   31.200000000000003        100.00000000000000        3.4939767778672191     
   31.200000000000003        100.80000000000001        3.4954150455612978     
   31.200000000000003        101.60000000000001        3.4956424914747029     
   31.200000000000003        102.40000000000001        3.4943464864156337     

   32.000000000000000       0.80000000000000004        3.4941999952720186     
   32.000000000000000        1.6000000000000001        3.4938661101995829     
   32.000000000000000        2.4000000000000004        3.4938826728801011     
   32.000000000000000        3.2000000000000002        3.4860304344274917     
   32.000000000000000        4.0000000000000000        3.4901214291093128     
   32.000000000000000        4.8000000000000007        3.4938008837122996     
   32.000000000000000        5.6000000000000005        3.4927381930721420     
   32.000000000000000        6.4000000000000004        3.4935424077670270     
   32.000000000000000        7.2000000000000002        3.4906898073732386     
   32.000000000000000        8.0000000000000000        3.4863924414915153     
   32.000000000000000        8.8000000000000007        3.4886443621936110     
   32.000000000000000        9.6000000000000014        3.4932171229448388     
   32.000000000000000        10.400000000000000        3.4936074092392992     
   32.000000000000000        11.200000000000001        3.4849189541329775     
   32.000000000000000        12.000000000000000        3.4994394546714918     
   32.000000000000000        12.800000000000001        3.4990158907515099     
   32.000000000000000        13.600000000000001        3.5007271364993811     
   32.000000000000000        14.400000000000000        3.4981914417843414     
   32.000000000000000        15.200000000000001        3.4922692813258216     
   32.000000000000000        16.000000000000000        3.4978876987894836     
   32.000000000000000        16.800000000000001        3.4893663587362744     
   32.000000000000000        17.600000000000001        3.4938618300077202     
   32.000000000000000        18.400000000000002        3.4928340739794508     
   32.000000000000000        19.200000000000003        3.4916556659274063     
   32.000000000000000        20.000000000000000        3.4927834360417784     
   32.000000000000000        20.800000000000001        3.4937048945046216     
   32.000000000000000        21.600000000000001        3.4853568541246518     
   32.000000000000000        22.400000000000002        3.4729148568686110     
   32.000000000000000        23.200000000000003        3.3019531072845720     
   32.000000000000000        24.000000000000000        3.0325348356412478     
   32.000000000000000        24.800000000000001        2.4947292233154141     
   32.000000000000000        25.600000000000001        2.5013545543491920     
   32.000000000000000        26.400000000000002        2.5018062393139249     
   32.000000000000000        27.200000000000003        2.4813267550423852     
   32.000000000000000        28.000000000000000        2.4962297248096568     
   32.000000000000000        28.800000000000001        2.4830516485907737     
   32.000000000000000        29.600000000000001        2.5046176173854664     
   32.000000000000000        30.400000000000002        2.4972752030099330     
   32.000000000000000        31.200000000000003        2.4888220400652021     
   32.000000000000000        32.000000000000000        2.4884691707395636     
   32.000000000000000        32.800000000000004        3.0587553131675076     
   32.000000000000000        33.600000000000001        3.3505883355606452     
   32.000000000000000        34.399999999999999        3.4949383951405415     
   32.000000000000000        35.200000000000003        3.4860180485628200     
   32.000000000000000        36.000000000000000        3.4960478199891192     
   32.000000000000000        36.800000000000004        3.4967159442442166     
   32.000000000000000        37.600000000000001        3.4890067472151443     
   32.000000000000000        38.400000000000006        3.4975904222453460     
   32.000000000000000        39.200000000000003        3.4920742677059713     
   32.000000000000000        40.000000000000000        3.4927672569171735     
   32.000000000000000        40.800000000000004        3.4921418178341734     
   32.000000000000000        41.600000000000001        3.4965136649582536     
   32.000000000000000        42.400000000000006        3.4955056443426025     
   32.000000000000000        43.200000000000003        3.4967023940869675     
   32.000000000000000        44.000000000000000        3.4968626390204616     
   32.000000000000000        44.800000000000004        3.4964137628179510     
   32.000000000000000        45.600000000000001        3.4951664446755979     
   32.000000000000000        46.400000000000006        3.4990501599761146     
   32.000000000000000        47.200000000000003        3.4852751557119865     
   32.000000000000000        48.000000000000000        3.4955486249556245     
   32.000000000000000        48.800000000000004        3.5048439396574143     
   32.000000000000000        49.600000000000001        3.4903425141877231     
   32.000000000000000        50.400000000000006        3.4959708343430931     
   32.000000000000000        51.200000000000003        3.4963311810892210     
   32.000000000000000        52.000000000000000        3.4961828177038825     
   32.000000000000000        52.800000000000004        3.4904053187699415     
   32.000000000000000        53.600000000000001        3.4792883099993150     
   32.000000000000000        54.400000000000006        3.2417471060423551     
   32.000000000000000        55.200000000000003        2.5031661420248281     
   32.000000000000000        56.000000000000000        2.4799457834600989
[truncated: 894,528 more chars]
