# Supplementary material for: A first-principles phase field method for quantitatively predicting multi-composition phase separation without thermodynamic empirical parameter
Source: Nat Commun. 2019 Aug 1;10:3451. doi: 10.1038/s41467-019-11248-z (PMC6671953; doi:10.1038/s41467-019-11248-z)
Supplement: Supplementary file 3 — Source Data [file 41467_2019_11248_MOESM3_ESM.zip › supplementary-files/data-files/Fig.5/Fig5_n_Ni_100000-75.0%]

  0.80000000000000004       0.80000000000000004        3.4944721974400887     
  0.80000000000000004        1.6000000000000001        3.5082661231569228     
  0.80000000000000004        2.4000000000000004        3.4958642510512137     
  0.80000000000000004        3.2000000000000002        3.5107782391188613     
  0.80000000000000004        4.0000000000000000        3.4957069142136405     
  0.80000000000000004        4.8000000000000007        3.5097842926921605     
  0.80000000000000004        5.6000000000000005        3.4963861146987867     
  0.80000000000000004        6.4000000000000004        3.4970673515135644     
  0.80000000000000004        7.2000000000000002        3.5089026458451875     
  0.80000000000000004        8.0000000000000000        3.5080026703540144     
  0.80000000000000004        8.8000000000000007        3.4970604920334516     
  0.80000000000000004        9.6000000000000014        3.5091313682175733     
  0.80000000000000004        10.400000000000000        3.4950348412768499     
  0.80000000000000004        11.200000000000001        3.4962991985671721     
  0.80000000000000004        12.000000000000000        3.5090954934617131     
  0.80000000000000004        12.800000000000001        3.4943907036919724     
  0.80000000000000004        13.600000000000001        3.5078130039985798     
  0.80000000000000004        14.400000000000000        3.4962723826710924     
  0.80000000000000004        15.200000000000001        3.5077066621671018     
  0.80000000000000004        16.000000000000000        3.4956570560092604     
  0.80000000000000004        16.800000000000001        3.5083856393722082     
  0.80000000000000004        17.600000000000001        3.4948155743893028     
  0.80000000000000004        18.400000000000002        3.5088824525893392     
  0.80000000000000004        19.200000000000003        3.4954651903153748     
  0.80000000000000004        20.000000000000000        3.5089338855795744     
  0.80000000000000004        20.800000000000001        3.4951900006738965     
  0.80000000000000004        21.600000000000001        3.5091067674069096     
  0.80000000000000004        22.400000000000002        3.4953801805391782     
  0.80000000000000004        23.200000000000003        3.4958157364900018     
  0.80000000000000004        24.000000000000000        3.5100068183066466     
  0.80000000000000004        24.800000000000001        3.4947728079247948     
  0.80000000000000004        25.600000000000001        3.5082661038092287     
  0.80000000000000004        26.400000000000002        3.5091382403659948     
  0.80000000000000004        27.200000000000003        3.4982313333452169     
  0.80000000000000004        28.000000000000000        3.4969275836228237     
  0.80000000000000004        28.800000000000001        3.4950319826727916     
  0.80000000000000004        29.600000000000001        3.5087440852798282     
  0.80000000000000004        30.400000000000002        3.5089839377503766     
  0.80000000000000004        31.200000000000003        3.5099378788758293     
  0.80000000000000004        32.000000000000000        3.5088751743695967     
  0.80000000000000004        32.800000000000004        3.5090194331791715     
  0.80000000000000004        33.600000000000001        3.4950870200568560     
  0.80000000000000004        34.399999999999999        3.5093345076712641     
  0.80000000000000004        35.200000000000003        3.5088390937418730     
  0.80000000000000004        36.000000000000000        3.4959333403984432     
  0.80000000000000004        36.800000000000004        3.5091358061330884     
  0.80000000000000004        37.600000000000001        3.4943100917121734     
  0.80000000000000004        38.400000000000006        3.5084057718232056     
  0.80000000000000004        39.200000000000003        3.5082412613023686     
  0.80000000000000004        40.000000000000000        3.4941448915645807     
  0.80000000000000004        40.800000000000004        3.5082696584308333     
  0.80000000000000004        41.600000000000001        3.4954831700981570     
  0.80000000000000004        42.400000000000006        3.4963513863698168     
  0.80000000000000004        43.200000000000003        3.5076529696555037     
  0.80000000000000004        44.000000000000000        3.4933633110351905     
  0.80000000000000004        44.800000000000004        3.5069723590830950     
  0.80000000000000004        45.600000000000001        3.5074047617550077     
  0.80000000000000004        46.400000000000006        3.4949220552534217     
  0.80000000000000004        47.200000000000003        3.5081257325234940     
  0.80000000000000004        48.000000000000000        3.4948533280984497     
  0.80000000000000004        48.800000000000004        3.5096518379918487     
  0.80000000000000004        49.600000000000001        3.4947567169241456     
  0.80000000000000004        50.400000000000006        3.4944465166448966     
  0.80000000000000004        51.200000000000003        3.5087431208788011     
  0.80000000000000004        52.000000000000000        3.4953156130263663     
  0.80000000000000004        52.800000000000004        3.5085485365541960     
  0.80000000000000004        53.600000000000001        3.4957493851835824     
  0.80000000000000004        54.400000000000006        3.5092454269075213     
  0.80000000000000004        55.200000000000003        3.5086014612591292     
  0.80000000000000004        56.000000000000000        3.4939218832543499     
  0.80000000000000004        56.800000000000004        3.5077495026620671     
  0.80000000000000004        57.600000000000001        3.4951791961927947     
  0.80000000000000004        58.400000000000006        3.5079134772371483     
  0.80000000000000004        59.200000000000003        3.4953681581479881     
  0.80000000000000004        60.000000000000000        3.5080607925184988     
  0.80000000000000004        60.800000000000004        3.4959743122017000     
  0.80000000000000004        61.600000000000001        3.4961843231792176     
  0.80000000000000004        62.400000000000006        3.5085180446354447     
  0.80000000000000004        63.200000000000003        3.4957814272049039     
  0.80000000000000004        64.000000000000000        3.5100663786320427     
  0.80000000000000004        64.799999999999997        3.4953858588758924     
  0.80000000000000004        65.600000000000009        3.5090264130985060     
  0.80000000000000004        66.400000000000006        3.4948358178888062     
  0.80000000000000004        67.200000000000003        3.5087653022634600     
  0.80000000000000004        68.000000000000000        3.4959015370562927     
  0.80000000000000004        68.799999999999997        3.5101804472866336     
  0.80000000000000004        69.600000000000009        3.4952901451976057     
  0.80000000000000004        70.400000000000006        3.5089700772766803     
  0.80000000000000004        71.200000000000003        3.4944466154394522     
  0.80000000000000004        72.000000000000000        3.5072098400148013     
  0.80000000000000004        72.799999999999997        3.5070827879610862     
  0.80000000000000004        73.600000000000009        3.5088364241257186     
  0.80000000000000004        74.400000000000006        3.4951496112298548     
  0.80000000000000004        75.200000000000003        3.5086760995046449     
  0.80000000000000004        76.000000000000000        3.4943400467398624     
  0.80000000000000004        76.800000000000011        3.5065993485470437     
  0.80000000000000004        77.600000000000009        3.4967524017550731     
  0.80000000000000004        78.400000000000006        3.5099504323635355     
  0.80000000000000004        79.200000000000003        3.4964881881371723     
  0.80000000000000004        80.000000000000000        3.5089816870278350     
  0.80000000000000004        80.800000000000011        3.4950153151193106     
  0.80000000000000004        81.600000000000009        3.5087201862939197     
  0.80000000000000004        82.400000000000006        3.4945959517260343     
  0.80000000000000004        83.200000000000003        3.5101413387010458     
  0.80000000000000004        84.000000000000000        3.4953326658735282     
  0.80000000000000004        84.800000000000011        3.5093661049625693     
  0.80000000000000004        85.600000000000009        3.4956100303217550     
  0.80000000000000004        86.400000000000006        3.5078789060426998     
  0.80000000000000004        87.200000000000003        3.4946872874705623     
  0.80000000000000004        88.000000000000000        3.5079692681816250     
  0.80000000000000004        88.800000000000011        3.5081365840026719     
  0.80000000000000004        89.600000000000009        3.4951488139771532     
  0.80000000000000004        90.400000000000006        3.5081720627640203     
  0.80000000000000004        91.200000000000003        3.4941827826708756     
  0.80000000000000004        92.000000000000000        3.4951806234482903     
  0.80000000000000004        92.800000000000011        3.5076772392669890     
  0.80000000000000004        93.600000000000009        3.5113921810224418     
  0.80000000000000004        94.400000000000006        3.5092438751252715     
  0.80000000000000004        95.200000000000003        3.4957621382425601     
  0.80000000000000004        96.000000000000000        3.5091083631304549     
  0.80000000000000004        96.800000000000011        3.4960622533565879     
  0.80000000000000004        97.600000000000009        3.5132946244019831     
  0.80000000000000004        98.400000000000006        3.4968982460196938     
  0.80000000000000004        99.200000000000003        3.4957320571001858     
  0.80000000000000004        100.00000000000000        3.5077938677127736     
  0.80000000000000004        100.80000000000001        3.5079905082889442     
  0.80000000000000004        101.60000000000001        3.4944837107588302     
  0.80000000000000004        102.40000000000001        3.5081819524046614     

   1.6000000000000001       0.80000000000000004        3.5090935010512756     
   1.6000000000000001        1.6000000000000001        3.4957729531622643     
   1.6000000000000001        2.4000000000000004        3.5090105981417232     
   1.6000000000000001        3.2000000000000002        3.4956533952415310     
   1.6000000000000001        4.0000000000000000        3.5085864224030274     
   1.6000000000000001        4.8000000000000007        3.4958942565869666     
   1.6000000000000001        5.6000000000000005        3.5101626506626515     
   1.6000000000000001        6.4000000000000004        3.4960875064445380     
   1.6000000000000001        7.2000000000000002        3.5082641895874431     
   1.6000000000000001        8.0000000000000000        3.4937439308364291     
   1.6000000000000001        8.8000000000000007        3.5082736375350825     
   1.6000000000000001        9.6000000000000014        3.4944927927246638     
   1.6000000000000001        10.400000000000000        3.5089691900911966     
   1.6000000000000001        11.200000000000001        3.5095211160418911     
   1.6000000000000001        12.000000000000000        3.4953628459945718     
   1.6000000000000001        12.800000000000001        3.5091028117355365     
   1.6000000000000001        13.600000000000001        3.4946848395374634     
   1.6000000000000001        14.400000000000000        3.5090302688024626     
   1.6000000000000001        15.200000000000001        3.4948271114660039     
   1.6000000000000001        16.000000000000000        3.5103201948062068     
   1.6000000000000001        16.800000000000001        3.4963106024081840     
   1.6000000000000001        17.600000000000001        3.5094077524100946     
   1.6000000000000001        18.400000000000002        3.4951232294471466     
   1.6000000000000001        19.200000000000003        3.5106495928562320     
   1.6000000000000001        20.000000000000000        3.4951346492149780     
   1.6000000000000001        20.800000000000001        3.5092957978497861     
   1.6000000000000001        21.600000000000001        3.4949687586993998     
   1.6000000000000001        22.400000000000002        3.5076145754177017     
   1.6000000000000001        23.200000000000003        3.5084731852586954     
   1.6000000000000001        24.000000000000000        3.4952731975033209     
   1.6000000000000001        24.800000000000001        3.5090208047821281     
   1.6000000000000001        25.600000000000001        3.4954727923795335     
   1.6000000000000001        26.400000000000002        3.5079888949205600     
   1.6000000000000001        27.200000000000003        3.4962331723650482     
   1.6000000000000001        28.000000000000000        3.5105236282058625     
   1.6000000000000001        28.800000000000001        3.5101131977272169     
   1.6000000000000001        29.600000000000001        3.4969967882532536     
   1.6000000000000001        30.400000000000002        3.4958862769192880     
   1.6000000000000001        31.200000000000003        3.4950152037539595     
   1.6000000000000001        32.000000000000000        3.4950868309616734     
   1.6000000000000001        32.800000000000004        3.4952824843472197     
   1.6000000000000001        33.600000000000001        3.5090367100648057     
   1.6000000000000001        34.399999999999999        3.4958831411184383     
   1.6000000000000001        35.200000000000003        3.4961512572614062     
   1.6000000000000001        36.000000000000000        3.5069003736182514     
   1.6000000000000001        36.800000000000004        3.4961013876724931     
   1.6000000000000001        37.600000000000001        3.5094612531588258     
   1.6000000000000001        38.400000000000006        3.4952921890329738     
   1.6000000000000001        39.200000000000003        3.4952386352408631     
   1.6000000000000001        40.000000000000000        3.5089392903782590     
   1.6000000000000001        40.800000000000004        3.4943239167518048     
   1.6000000000000001        41.600000000000001        3.5069246700108931     
   1.6000000000000001        42.400000000000006        3.5085899515831964     
   1.6000000000000001        43.200000000000003        3.4946699924710343     
   1.6000000000000001        44.000000000000000        3.5096199550583846     
   1.6000000000000001        44.800000000000004        3.4945727899516621     
   1.6000000000000001        45.600000000000001        3.4950797676195049     
   1.6000000000000001        46.400000000000006        3.5084734651941529     
   1.6000000000000001        47.200000000000003        3.4941661622535118     
   1.6000000000000001        48.000000000000000        3.5082521146172749     
   1.6000000000000001        48.800000000000004        3.4936895315033447     
   1.6000000000000001        49.600000000000001        3.5063138171018440     
   1.6000000000000001        50.400000000000006        3.5059461192009445     
   1.6000000000000001        51.200000000000003        3.4941958271553824     
   1.6000000000000001        52.000000000000000        3.5081745123760277     
   1.6000000000000001        52.800000000000004        3.4942890721779123     
   1.6000000000000001        53.600000000000001        3.5077909571169075     
   1.6000000000000001        54.400000000000006        3.4939929425307756     
   1.6000000000000001        55.200000000000003        3.4936917794927620     
   1.6000000000000001        56.000000000000000        3.5071071247022316     
   1.6000000000000001        56.800000000000004        3.5070609966720969     
   1.6000000000000001        57.600000000000001        3.4938156598653940     
   1.6000000000000001        58.400000000000006        3.5085442848508026     
   1.6000000000000001        59.200000000000003        3.4949204647190264     
   1.6000000000000001        60.000000000000000        3.4947927596822641     
   1.6000000000000001        60.800000000000004        3.5090036222643151     
   1.6000000000000001        61.600000000000001        3.4955181249259155     
   1.6000000000000001        62.400000000000006        3.5081413770631991     
   1.6000000000000001        63.200000000000003        3.4945551328783786     
   1.6000000000000001        64.000000000000000        3.5080752451099211     
   1.6000000000000001        64.799999999999997        3.5081816267761825     
   1.6000000000000001        65.600000000000009        3.4951830043023859     
   1.6000000000000001        66.400000000000006        3.5085660127258373     
   1.6000000000000001        67.200000000000003        3.4947802906765371     
   1.6000000000000001        68.000000000000000        3.5090203004038609     
   1.6000000000000001        68.799999999999997        3.4954020634312988     
   1.6000000000000001        69.600000000000009        3.5092186358913771     
   1.6000000000000001        70.400000000000006        3.4953554403737601     
   1.6000000000000001        71.200000000000003        3.5086416716495124     
   1.6000000000000001        72.000000000000000        3.5086627724328419     
   1.6000000000000001        72.799999999999997        3.4951325558471624     
   1.6000000000000001        73.600000000000009        3.5072410853948410     
   1.6000000000000001        74.400000000000006        3.4953091911510810     
   1.6000000000000001        75.200000000000003        3.5091577570243695     
   1.6000000000000001        76.000000000000000        3.4961270809289622     
   1.6000000000000001        76.800000000000011        3.5098098763702179     
   1.6000000000000001        77.600000000000009        3.4978429129843005     
   1.6000000000000001        78.400000000000006        3.4969020985834502     
   1.6000000000000001        79.200000000000003        3.5091241804902564     
   1.6000000000000001        80.000000000000000        3.4951579754476323     
   1.6000000000000001        80.800000000000011        3.5090983678338850     
   1.6000000000000001        81.600000000000009        3.4950709868206684     
   1.6000000000000001        82.400000000000006        3.5096339210538297     
   1.6000000000000001        83.200000000000003        3.4952311245878249     
   1.6000000000000001        84.000000000000000        3.5093112438689107     
   1.6000000000000001        84.800000000000011        3.4956424536476902     
   1.6000000000000001        85.600000000000009        3.5094621992924981     
   1.6000000000000001        86.400000000000006        3.4949222087394936     
   1.6000000000000001        87.200000000000003        3.5090532829952954     
   1.6000000000000001        88.000000000000000        3.4953882103976106     
   1.6000000000000001        88.800000000000011        3.5078131681418472     
   1.6000000000000001        89.600000000000009        3.4958994572395778     
   1.6000000000000001        90.400000000000006        3.5052259249962505     
   1.6000000000000001        91.200000000000003        3.5069108057819314     
   1.6000000000000001        92.000000000000000        3.5091137496859708     
   1.6000000000000001        92.800000000000011        3.4952963650231750     
   1.6000000000000001        93.600000000000009        3.4959709800500498     
   1.6000000000000001        94.400000000000006        3.4964932607072048     
   1.6000000000000001        95.200000000000003        3.5097476429347738     
   1.6000000000000001        96.000000000000000        3.4946812144662913     
   1.6000000000000001        96.800000000000011        3.5094381576741944     
   1.6000000000000001        97.600000000000009        3.4958094538014510     
   1.6000000000000001        98.400000000000006        3.4970773390150502     
   1.6000000000000001        99.200000000000003        3.5101221056841707     
   1.6000000000000001        100.00000000000000        3.4952419766661764     
   1.6000000000000001        100.80000000000001        3.4942125727295354     
   1.6000000000000001        101.60000000000001        3.5065006604465765     
   1.6000000000000001        102.40000000000001        3.5069173617642400     

   2.4000000000000004       0.80000000000000004        3.4981014632478122     
   2.4000000000000004        1.6000000000000001        3.4965123967071898     
   2.4000000000000004        2.4000000000000004        3.5087555531194647     
   2.4000000000000004        3.2000000000000002        3.4955138379426445     
   2.4000000000000004        4.0000000000000000        3.5085081351575949     
   2.4000000000000004        4.8000000000000007        3.4959188819982341     
   2.4000000000000004        5.6000000000000005        3.5094999175573443     
   2.4000000000000004        6.4000000000000004        3.4953315453347602     
   2.4000000000000004        7.2000000000000002        3.5097299364165782     
   2.4000000000000004        8.0000000000000000        3.4959376466477687     
   2.4000000000000004        8.8000000000000007        3.5075059725917517     
   2.4000000000000004        9.6000000000000014        3.5083009405890477     
   2.4000000000000004        10.400000000000000        3.4952560194771913     
   2.4000000000000004        11.200000000000001        3.4952101614555326     
   2.4000000000000004        12.000000000000000        3.5087133879742201     
   2.4000000000000004        12.800000000000001        3.4949462685102310     
   2.4000000000000004        13.600000000000001        3.5077970877598772     
   2.4000000000000004        14.400000000000000        3.4951108282315912     
   2.4000000000000004        15.200000000000001        3.5108623246131683     
   2.4000000000000004        16.000000000000000        3.4984552923712315     
   2.4000000000000004        16.800000000000001        3.4967067428771301     
   2.4000000000000004        17.600000000000001        3.5095733620175742     
   2.4000000000000004        18.400000000000002        3.4952308243613976     
   2.4000000000000004        19.200000000000003        3.5111457868711882     
   2.4000000000000004        20.000000000000000        3.4949252939209452     
   2.4000000000000004        20.800000000000001        3.5087159961687124     
   2.4000000000000004        21.600000000000001        3.4950233619557687     
   2.4000000000000004        22.400000000000002        3.5082807206229480     
   2.4000000000000004        23.200000000000003        3.4948890290494328     
   2.4000000000000004        24.000000000000000        3.5091558670969221     
   2.4000000000000004        24.800000000000001        3.4951411279421598     
   2.4000000000000004        25.600000000000001        3.5092830842549394     
   2.4000000000000004        26.400000000000002        3.4949481765951380     
   2.4000000000000004        27.200000000000003        3.5094769291280818     
   2.4000000000000004        28.000000000000000        3.4952776945255928     
   2.4000000000000004        28.800000000000001        3.4960987690760570     
   2.4000000000000004        29.600000000000001        3.4971307340277309     
   2.4000000000000004        30.400000000000002        3.5096128656879402     
   2.4000000000000004        31.200000000000003        3.5095925930940699     
   2.4000000000000004        32.000000000000000        3.5082096080098988     
   2.4000000000000004        32.800000000000004        3.5075587392071985     
   2.4000000000000004        33.600000000000001        3.4949769008661691     
   2.4000000000000004        34.399999999999999        3.5088338533126784     
   2.4000000000000004        35.200000000000003        3.4959372185283808     
   2.4000000000000004        36.000000000000000        3.5086080132493818     
   2.4000000000000004        36.800000000000004        3.4941317837234185     
   2.4000000000000004        37.600000000000001        3.5073244097786072     
   2.4000000000000004        38.400000000000006        3.4950290689365722     
   2.4000000000000004        39.200000000000003        3.5093361124092337     
   2.4000000000000004        40.000000000000000        3.4967548563819610     
   2.4000000000000004        40.800000000000004        3.4946990170277714     
   2.4000000000000004        41.600000000000001        3.5069822381001772     
   2.4000000000000004        42.400000000000006        3.4957196319018355     
   2.4000000000000004        43.200000000000003        3.4963487466450007     
   2.4000000000000004        44.000000000000000        3.5078397530425502     
   2.4000000000000004        44.800000000000004        3.4945212461205188     
   2.4000000000000004        45.600000000000001        3.5078773399327376     
   2.4000000000000004        46.400000000000006        3.4930812407650826     
   2.4000000000000004        47.200000000000003        3.5070498657979878     
   2.4000000000000004        48.000000000000000        3.4938490556686701     
   2.4000000000000004        48.800000000000004        3.5068256265340412     
   2.4000000000000004        49.600000000000001        3.5055534250144698     
   2.4000000000000004        50.400000000000006        3.4929243170124287     
   2.4000000000000004        51.200000000000003        3.5072575320694179     
   2.4000000000000004        52.000000000000000        3.4924266570497089     
   2.4000000000000004        52.800000000000004        3.5058430246936521     
   2.4000000000000004        53.600000000000001        3.4936075731402259     
   2.4000000000000004        54.400000000000006        3.5075589217734242     
   2.4000000000000004        55.200000000000003        3.5072808772229247     
   2.4000000000000004        56.000000000000000        3.4933699774521614     
   2.4000000000000004        56.800000000000004        3.4935335010288111     
   2.4000000000000004        57.600000000000001        3.5082603368618193     
   2.4000000000000004        58.400000000000006        3.4945182997226940     
   2.4000000000000004        59.200000000000003        3.5075701726459876     
   2.4000000000000004        60.000000000000000        3.5071997253758265     
   2.4000000000000004        60.800000000000004        3.4943924386519232     
   2.4000000000000004        61.600000000000001        3.5083131868554300     
   2.4000000000000004        62.400000000000006        3.4957085516405808     
   2.4000000000000004        63.200000000000003        3.5086346022181290     
   2.4000000000000004        64.000000000000000        3.4949487890652535     
   2.4000000000000004        64.799999999999997        3.4944903001803733     
   2.4000000000000004        65.600000000000009        3.5086365506285828     
   2.4000000000000004        66.400000000000006        3.4944777046745479     
   2.4000000000000004        67.200000000000003        3.5093856356384032     
   2.4000000000000004        68.000000000000000        3.4952268896178396     
   2.4000000000000004        68.799999999999997        3.5081774676215565     
   2.4000000000000004        69.600000000000009        3.4940510547745141     
   2.4000000000000004        70.400000000000006        3.5097645822979096     
   2.4000000000000004        71.200000000000003        3.4960584924112146     
   2.4000000000000004        72.000000000000000        3.4959720954862870     
   2.4000000000000004        72.799999999999997        3.4954293918553985     
   2.4000000000000004        73.600000000000009        3.5086559860598912     
   2.4000000000000004        74.400000000000006        3.4962671377505150     
   2.4000000000000004        75.200000000000003        3.5089347526617032     
   2.4000000000000004        76.000000000000000        3.4962149907078337     
   2.4000000000000004        76.800000000000011        3.4960231059906857     
   2.4000000000000004        77.600000000000009        3.5089350601189837     
   2.4000000000000004        78.400000000000006        3.4961699855359738     
   2.4000000000000004        79.200000000000003        3.5093308219424619     
   2.4000000000000004        80.000000000000000        3.4956796606630789     
   2.4000000000000004        80.800000000000011        3.5094436842045247     
   2.4000000000000004        81.600000000000009        3.4957643308847581     
   2.4000000000000004        82.400000000000006        3.5099158160771533     
   2.4000000000000004        83.200000000000003        3.4943313118433070     
   2.4000000000000004        84.000000000000000        3.5088746837263227     
   2.4000000000000004        84.800000000000011        3.4953211496479670     
   2.4000000000000004        85.600000000000009        3.5091613759146658     
   2.4000000000000004        86.400000000000006        3.4960419518154557     
   2.4000000000000004        87.200000000000003        3.5101726003410971     
   2.4000000000000004        88.000000000000000        3.4961045420381316     
   2.4000000000000004        88.800000000000011        3.5081349383979918     
   2.4000000000000004        89.600000000000009        3.4938259027096716     
   2.4000000000000004        90.400000000000006        3.5079715772434059     
   2.4000000000000004        91.200000000000003        3.4952033382073555     
   2.4000000000000004        92.000000000000000        3.4946447743712059     
   2.4000000000000004        92.800000000000011        3.5080093347786674     
   2.4000000000000004        93.600000000000009        3.5093253353640752     
   2.4000000000000004        94.400000000000006        3.4947572174468973     
   2.4000000000000004        95.200000000000003        3.5088951711675893     
   2.4000000000000004        96.000000000000000        3.4954758789288731     
   2.4000000000000004        96.800000000000011        3.5090893217152797     
   2.4000000000000004        97.600000000000009        3.4960718925474676     
   2.4000000000000004        98.400000000000006        3.5097631379977869     
   2.4000000000000004        99.200000000000003        3.4954276087223444     
   2.4000000000000004        100.00000000000000        3.5085181390087556     
   2.4000000000000004        100.80000000000001        3.5077479613495290     
   2.4000000000000004        101.60000000000001        3.5078156614701053     
   2.4000000000000004        102.40000000000001        3.4942449403748079     

   3.2000000000000002       0.80000000000000004        3.4965833376074955     
   3.2000000000000002        1.6000000000000001        3.5095375577753920     
   3.2000000000000002        2.4000000000000004        3.4951686194292182     
   3.2000000000000002        3.2000000000000002        3.5096445222607024     
   3.2000000000000002        4.0000000000000000        3.4957838239163852     
   3.2000000000000002        4.8000000000000007        3.5107868871163785     
   3.2000000000000002        5.6000000000000005        3.4956167012332950     
   3.2000000000000002        6.4000000000000004        3.5092990383063949     
   3.2000000000000002        7.2000000000000002        3.4960082960801682     
   3.2000000000000002        8.0000000000000000        3.4960374546556419     
   3.2000000000000002        8.8000000000000007        3.5079210784875068     
   3.2000000000000002        9.6000000000000014        3.4945285903334065     
   3.2000000000000002        10.400000000000000        3.5090847526975781     
   3.2000000000000002        11.200000000000001        3.5090366957791748     
   3.2000000000000002        12.000000000000000        3.4950012255549749     
   3.2000000000000002        12.800000000000001        3.5087725544614421     
   3.2000000000000002        13.600000000000001        3.4953478296188361     
   3.2000000000000002        14.400000000000000        3.5106098766000153     
   3.2000000000000002        15.200000000000001        3.4961104781561696     
   3.2000000000000002        16.000000000000000        3.4981171785930574     
   3.2000000000000002        16.800000000000001        3.5100567130832112     
   3.2000000000000002        17.600000000000001        3.4962481136182664     
   3.2000000000000002        18.400000000000002        3.5102460187660114     
   3.2000000000000002        19.200000000000003        3.4954678263477272     
   3.2000000000000002        20.000000000000000        3.5086708274286140     
   3.2000000000000002        20.800000000000001        3.4950037466086572     
   3.2000000000000002        21.600000000000001        3.5095973045860207     
   3.2000000000000002        22.400000000000002        3.4950792563129651     
   3.2000000000000002        23.200000000000003        3.5088587331321164     
   3.2000000000000002        24.000000000000000        3.4950585646949763     
   3.2000000000000002        24.800000000000001        3.5084935134038617     
   3.2000000000000002        25.600000000000001        3.4943512924411086     
   3.2000000000000002        26.400000000000002        3.5098546656807263     
   3.2000000000000002        27.200000000000003        3.4951803178495657     
   3.2000000000000002        28.000000000000000        3.5087027876709236     
   3.2000000000000002        28.800000000000001        3.5069082314397657     
   3.2000000000000002        29.600000000000001        3.5088996104723660     
   3.2000000000000002        30.400000000000002        3.4961238171880340     
   3.2000000000000002        31.200000000000003        3.4968267148515761     
   3.2000000000000002        32.000000000000000        3.4946625617097671     
   3.2000000000000002        32.800000000000004        3.5064021675237393     
   3.2000000000000002        33.600000000000001        3.4947744191139472     
   3.2000000000000002        34.399999999999999        3.5084889450203880     
   3.2000000000000002        35.200000000000003        3.4969890790040417     
   3.2000000000000002        36.000000000000000        3.4955960954858538     
   3.2000000000000002        36.800000000000004        3.5080498365948025     
   3.2000000000000002        37.600000000000001        3.4944446871976518     
   3.2000000000000002        38.400000000000006        3.5086581981152705     
   3.2000000000000002        39.200000000000003        3.4948317171311616     
   3.2000000000000002        40.000000000000000        3.5067535008857105     
   3.2000000000000002        40.800000000000004        3.5080500949880955     
   3.2000000000000002        41.600000000000001        3.4973150854619326     
   3.2000000000000002        42.400000000000006        3.5078341841900658     
   3.2000000000000002        43.200000000000003        3.4935975085324174     
   3.2000000000000002        44.000000000000000        3.5081311506563733     
   3.2000000000000002        44.800000000000004        3.4944369199828493     
   3.2000000000000002        45.600000000000001        3.5053872689902059     
   3.2000000000000002        46.400000000000006        3.5048142839556338     
   3.2000000000000002        47.200000000000003        3.4935704754848338     
   3.2000000000000002        48.000000000000000        3.5071368217981709     
   3.2000000000000002        48.800000000000004        3.4935588654431053     
   3.2000000000000002        49.600000000000001        3.4937275875351173     
   3.2000000000000002        50.400000000000006        3.5071966971586503     
   3.2000000000000002        51.200000000000003        3.4926785856967619     
   3.2000000000000002        52.000000000000000        3.5084911150690887     
   3.2000000000000002        52.800000000000004        3.4926252329142962     
   3.2000000000000002        53.600000000000001        3.5064359834538661     
   3.2000000000000002        54.400000000000006        3.4933838383608555     
   3.2000000000000002        55.200000000000003        3.4935262262380951     
   3.2000000000000002        56.000000000000000        3.5067257750933774     
   3.2000000000000002        56.800000000000004        3.5075313797051009     
   3.2000000000000002        57.600000000000001        3.4932000680580693     
   3.2000000000000002        58.400000000000006        3.5073319986040210     
   3.2000000000000002        59.200000000000003        3.4946080165433404     
   3.2000000000000002        60.000000000000000        3.4934828904376785     
   3.2000000000000002        60.800000000000004        3.5070853722550592     
   3.2000000000000002        61.600000000000001        3.4940707939589610     
   3.2000000000000002        62.400000000000006        3.5081154717247056     
   3.2000000000000002        63.200000000000003        3.4943565958925520     
   3.2000000000000002        64.000000000000000        3.5074523502792401     
   3.2000000000000002        64.799999999999997        3.5079365446108866     
   3.2000000000000002        65.600000000000009        3.4941012808095597     
   3.2000000000000002        66.400000000000006        3.5084115249169527     
   3.2000000000000002        67.200000000000003        3.4945262015785996     
   3.2000000000000002        68.000000000000000        3.4934870018667645     
   3.2000000000000002        68.799999999999997        3.5080022255505012     
   3.2000000000000002        69.600000000000009        3.5090926496806158     
   3.2000000000000002        70.400000000000006        3.4957236681588295     
   3.2000000000000002        71.200000000000003        3.5081186702363412     
   3.2000000000000002        72.000000000000000        3.5079279360687816     
   3.2000000000000002        72.799999999999997        3.5084969810991780     
   3.2000000000000002        73.600000000000009        3.4951290809586242     
   3.2000000000000002        74.400000000000006        3.5090447166368208     
   3.2000000000000002        75.200000000000003        3.4953888413474905     
   3.2000000000000002        76.000000000000000        3.5095368837684231     
   3.2000000000000002        76.800000000000011        3.5095099742846960     
   3.2000000000000002        77.600000000000009        3.4959102178328236     
   3.2000000000000002        78.400000000000006        3.5102485313462948     
   3.2000000000000002        79.200000000000003        3.4962988164254369     
   3.2000000000000002        80.000000000000000        3.5092871826539769     
   3.2000000000000002        80.800000000000011        3.4956469367487770     
   3.2000000000000002        81.600000000000009        3.5084308738336034     
   3.2000000000000002        82.400000000000006        3.4961096313060884     
   3.2000000000000002        83.200000000000003        3.5100378780997885     
   3.2000000000000002        84.000000000000000        3.4952264953264245     
   3.2000000000000002        84.800000000000011        3.5094568464165521     
   3.2000000000000002        85.600000000000009        3.4951517985565186     
   3.2000000000000002        86.400000000000006        3.5089671709425585     
   3.2000000000000002        87.200000000000003        3.4966531092523203     
   3.2000000000000002        88.000000000000000        3.4965069008653589     
   3.2000000000000002        88.800000000000011        3.5064871652962957     
   3.2000000000000002        89.600000000000009        3.5077030931891047     
   3.2000000000000002        90.400000000000006        3.4958567213163843     
   3.2000000000000002        91.200000000000003        3.5076276928039865     
   3.2000000000000002        92.000000000000000        3.5081850431042407     
   3.2000000000000002        92.800000000000011        3.4955222807215294     
   3.2000000000000002        93.600000000000009        3.5020408549890982     
   3.2000000000000002        94.400000000000006        3.5075333274669629     
   3.2000000000000002        95.200000000000003        3.5089303904992075     
   3.2000000000000002        96.000000000000000        3.4943628001309870     
   3.2000000000000002        96.800000000000011        3.5079982883432721     
   3.2000000000000002        97.600000000000009        3.4944872471944639     
   3.2000000000000002        98.400000000000006        3.5091858950046828     
   3.2000000000000002        99.200000000000003        3.4960560433817154     
   3.2000000000000002        100.00000000000000        3.5094905735156585     
   3.2000000000000002        100.80000000000001        3.4945070681678430     
   3.2000000000000002        101.60000000000001        3.4958410776695952     
   3.2000000000000002        102.40000000000001        3.5097934688259596     

   4.0000000000000000       0.80000000000000004        3.5094995017355455     
   4.0000000000000000        1.6000000000000001        3.4955934614411310     
   4.0000000000000000        2.4000000000000004        3.5093239599731505     
   4.0000000000000000        3.2000000000000002        3.4957496583939283     
   4.0000000000000000        4.0000000000000000        3.5089492639437401     
   4.0000000000000000        4.8000000000000007        3.4943321111698116     
   4.0000000000000000        5.6000000000000005        3.5082667844884772     
   4.0000000000000000        6.4000000000000004        3.4954624196125255     
   4.0000000000000000        7.2000000000000002        3.5080372903234380     
   4.0000000000000000        8.0000000000000000        3.5069180304945058     
   4.0000000000000000        8.8000000000000007        3.4955284210668323     
   4.0000000000000000        9.6000000000000014        3.5090180688068058     
   4.0000000000000000        10.400000000000000        3.4950774423678510     
   4.0000000000000000        11.200000000000001        3.4952062098957648     
   4.0000000000000000        12.000000000000000        3.5087068155995893     
   4.0000000000000000        12.800000000000001        3.4953319961288054     
   4.0000000000000000        13.600000000000001        3.5094694942903066     
   4.0000000000000000        14.400000000000000        3.4947936286778116     
   4.0000000000000000        15.200000000000001        3.5102101224633717     
   4.0000000000000000        16.000000000000000        3.4962073465724468     
   4.0000000000000000        16.800000000000001        3.5098394190236442     
   4.0000000000000000        17.600000000000001        3.4948169275856933     
   4.0000000000000000        18.400000000000002        3.4955533308416245     
   4.0000000000000000        19.200000000000003        3.5092876574585214     
   4.0000000000000000        20.000000000000000        3.4951739916934073     
   4.0000000000000000        20.800000000000001        3.5090900623346193     
   4.0000000000000000        21.600000000000001        3.4951425567536019     
   4.0000000000000000        22.400000000000002        3.5094444751606013     
   4.0000000000000000        23.200000000000003        3.4957615414494225     
   4.0000000000000000        24.000000000000000        3.5095208815719796     
   4.0000000000000000        24.800000000000001        3.4954527699183582     
   4.0000000000000000        25.600000000000001        3.5095308965687093     
   4.0000000000000000        26.400000000000002        3.4957854039465635     
   4.0000000000000000        27.200000000000003        3.5093232145592923     
   4.0000000000000000        28.000000000000000        3.4939994572145916     
   4.0000000000000000        28.800000000000001        3.4938255284811226     
   4.0000000000000000        29.600000000000001        3.5087511986032331     
   4.0000000000000000        30.400000000000002        3.4969689149416086     
   4.0000000000000000        31.200000000000003        3.5106017831920995     
   4.0000000000000000        32.000000000000000        3.4963333549759446     
   4.0000000000000000        32.800000000000004        3.5087068715056398     
   4.0000000000000000        33.600000000000001        3.4942885760123152     
   4.0000000000000000        34.399999999999999        3.5090948683959344     
   4.0000000000000000        35.200000000000003        3.4945759378039796     
   4.0000000000000000        36.000000000000000        3.5084315257245757     
   4.0000000000000000        36.800000000000004        3.4948868081773732     
   4.0000000000000000        37.600000000000001        3.5086802442241583     
   4.0000000000000000        38.400000000000006        3.4946961020654310     
   4.0000000000000000        39.200000000000003        3.4941594512536978     
   4.0000000000000000        40.000000000000000        3.5063156595733473     
   4.0000000000000000        40.800000000000004        3.4937672954687731     
   4.0000000000000000        41.600000000000001        3.4940804219091111     
   4.0000000000000000        42.400000000000006        3.5038670745603673     
   4.0000000000000000        43.200000000000003        3.5054456845916122     
   4.0000000000000000        44.000000000000000        3.4949697169277445     
   4.0000000000000000        44.800000000000004        3.4948028672970759     
   4.0000000000000000        45.600000000000001        3.5077607460508684     
   4.0000000000000000        46.400000000000006        3.4927373268838569     
   4.0000000000000000        47.200000000000003        3.5074825126456513     
   4.0000000000000000        48.000000000000000        3.4933123372436787     
   4.0000000000000000        48.800000000000004        3.5066840256053737     
   4.0000000000000000        49.600000000000001        3.5076808523389063     
   4.0000000000000000        50.400000000000006        3.4927512930853615     
   4.0000000000000000        51.200000000000003        3.5068449751082444     
   4.0000000000000000        52.000000000000000        3.4925337611099505     
   4.0000000000000000        52.800000000000004        3.5064983907124430     
   4.0000000000000000        53.600000000000001        3.4921242260617014     
   4.0000000000000000        54.400000000000006        3.5066118959813082     
   4.0000000000000000        55.200000000000003        3.5075645778650366     
   4.0000000000000000        56.000000000000000        3.4925262213078900     
   4.0000000000000000        56.800000000000004        3.4920979722575360     
   4.0000000000000000        57.600000000000001        3.5045733748128831     
   4.0000000000000000        58.400000000000006        3.5065809681022855     
   4.0000000000000000        59.200000000000003        3.4946746528834018     
   4.0000000000000000        60.000000000000000        3.5069608910585046     
   4.0000000000000000        60.800000000000004        3.5060318689638135     
   4.0000000000000000        61.600000000000001        3.4943226913762446     
   4.0000000000000000        62.400000000000006        3.5067323713195355     
   4.0000000000000000        63.200000000000003        3.4935722932500308     
   4.0000000000000000        64.000000000000000        3.5071657260906930     
   4.0000000000000000        64.799999999999997        3.4930804478907604     
   4.0000000000000000        65.600000000000009        3.5074472046925917     
   4.0000000000000000        66.400000000000006        3.4935050064032533     
   4.0000000000000000        67.200000000000003        3.5087793469486557     
   4.0000000000000000        68.000000000000000        3.5088807326277922     
   4.0000000000000000        68.799999999999997        3.4946216947465487     
   4.0000000000000000        69.600000000000009        3.4953688612242146     
   4.0000000000000000        70.400000000000006        3.4956002323001045     
   4.0000000000000000        71.200000000000003        3.5082832184378541     
   4.0000000000000000        72.000000000000000        3.4944668190134149     
   4.0000000000000000        72.799999999999997        3.4951126156548034     
   4.0000000000000000        73.600000000000009        3.5088414393759257     
   4.0000000000000000        74.400000000000006        3.4947292634594427     
   4.0000000000000000        75.200000000000003        3.5087124618227601     
   4.0000000000000000        76.000000000000000        3.4944984303613733     
   4.0000000000000000        76.800000000000011        3.4957528348008098     
   4.0000000000000000        77.600000000000009        3.5093752420085313     
   4.0000000000000000        78.400000000000006        3.4962718663536458     
   4.0000000000000000        79.200000000000003        3.4966552704466425     
   4.0000000000000000        80.000000000000000        3.5094417982116246     
   4.0000000000000000        80.800000000000011        3.4948299358523811     
   4.0000000000000000        81.600000000000009        3.5092581562374052     
   4.0000000000000000        82.400000000000006        3.4959770732596653     
   4.0000000000000000        83.200000000000003        3.4946491204562622     
   4.0000000000000000        84.000000000000000        3.5088190520610141     
   4.0000000000000000        84.800000000000011        3.4958691287053418     
   4.0000000000000000        85.600000000000009        3.5102091670084317     
   4.0000000000000000        86.400000000000006        3.4958588042002892     
   4.0000000000000000        87.200000000000003        3.5080358903347792     
   4.0000000000000000        88.000000000000000        3.5089999046689448     
   4.0000000000000000        88.800000000000011        3.4945376805980133     
   4.0000000000000000        89.600000000000009        3.5085703551715479     
   4.0000000000000000        90.400000000000006        3.4954201835427825     
   4.0000000000000000        91.200000000000003        3.5080994467441484     
   4.0000000000000000        92.000000000000000        3.4949353932601470     
   4.0000000000000000        92.800000000000011        3.5103467243694446     
   4.0000000000000000        93.600000000000009        3.4954940669179124     
   4.0000000000000000        94.400000000000006        3.4963152736364389     
   4.0000000000000000        95.200000000000003        3.4960314261355285     
   4.0000000000000000        96.000000000000000        3.5104367817567170     
   4.0000000000000000        96.800000000000011        3.5082638036095859     
   4.0000000000000000        97.600000000000009        3.4952174759644867     
   4.0000000000000000        98.400000000000006        3.5092972949008501     
   4.0000000000000000        99.200000000000003        3.4960842258030524     
   4.0000000000000000        100.00000000000000        3.4971238633745791     
   4.0000000000000000        100.80000000000001        3.5098843514346125     
   4.0000000000000000        101.60000000000001        3.5095439358542477     
   4.0000000000000000        102.40000000000001        3.4955288297869584     

   4.8000000000000007       0.80000000000000004        3.4957600909851134     
   4.8000000000000007        1.6000000000000001        3.5094111076163412     
   4.8000000000000007        2.4000000000000004        3.4955807322064207     
   4.8000000000000007        3.2000000000000002        3.5100097743078340     
   4.8000000000000007        4.0000000000000000        3.4954956868432547     
   4.8000000000000007        4.8000000000000007        3.5062893282628309     
   4.8000000000000007        5.6000000000000005        3.5075544709375426     
   4.8000000000000007        6.4000000000000004        3.4962575679228336     
   4.8000000000000007        7.2000000000000002        3.5083625876296920     
   4.8000000000000007        8.0000000000000000        3.4943507733002441     
   4.8000000000000007        8.8000000000000007        3.5090725402052096     
   4.8000000000000007        9.6000000000000014        3.4950263591276047     
   4.8000000000000007        10.400000000000000        3.5091575885148694     
   4.8000000000000007        11.200000000000001        3.5076316263452938     
   4.8000000000000007        12.000000000000000        3.4951357459131223     
   4.8000000000000007        12.800000000000001        3.5098922704171285     
   4.8000000000000007        13.600000000000001        3.4958529295893124     
   4.8000000000000007        14.400000000000000        3.5092639644842065     
   4.8000000000000007        15.200000000000001        3.4963613387739221     
   4.8000000000000007        16.000000000000000        3.5102257479160492     
   4.8000000000000007        16.800000000000001        3.4953668963419915     
   4.8000000000000007        17.600000000000001        3.5086697019044308     
   4.8000000000000007        18.400000000000002        3.5094131939254014     
   4.8000000000000007        19.200000000000003        3.4945839561668728     
   4.8000000000000007        20.000000000000000        3.5093801368912128     
   4.8000000000000007        20.800000000000001        3.4958037031648530     
   4.8000000000000007        21.600000000000001        3.5096383194478129     
   4.8000000000000007        22.400000000000002        3.4917459625887819     
   4.8000000000000007        23.200000000000003        3.5080812426513344     
   4.8000000000000007        24.000000000000000        3.4957964408590168     
   4.8000000000000007        24.800000000000001        3.5089511373309077     
   4.8000000000000007        25.600000000000001        3.4981004885201199     
   4.8000000000000007        26.400000000000002        3.5109827477802922     
   4.8000000000000007        27.200000000000003        3.4970121877683384     
   4.8000000000000007        28.000000000000000        3.5092793158839317     
   4.8000000000000007        28.800000000000001        3.5085721775080763     
   4.8000000000000007        29.600000000000001        3.4957019362908106     
   4.8000000000000007        30.400000000000002        3.4955495594671957     
   4.8000000000000007        31.200000000000003        3.5081936699103538     
   4.8000000000000007        32.000000000000000        3.4940964917680786     
   4.8000000000000007        32.800000000000004        3.5083061186626376     
   4.8000000000000007        33.600000000000001        3.4942657129070209     
   4.8000000000000007        34.399999999999999        3.5075341781452889     
   4.8000000000000007        35.200000000000003        3.4938446654157818     
   4.8000000000000007        36.000000000000000        3.5070511639302513     
   4.8000000000000007        36.800000000000004        3.4943219603994029     
   4.8000000000000007        37.600000000000001        3.4948465351748657     
   4.8000000000000007        38.400000000000006        3.5042828049647472     
   4.8000000000000007        39.200000000000003        3.5074799821669669     
   4.8000000000000007        40.000000000000000        3.4938818513329233     
   4.8000000000000007        40.800000000000004        3.5079328538292587     
   4.8000000000000007        41.600000000000001        3.4940786671787998     
   4.8000000000000007        42.400000000000006        3.5062053563922690     
   4.8000000000000007        43.200000000000003        3.4921823379908248     
   4.8000000000000007        44.000000000000000        3.5084981180557739     
   4.8000000000000007        44.800000000000004        3.4941823963964977     
   4.8000000000000007        45.600000000000001        3.5060303426167208     
   4.8000000000000007        46.400000000000006        3.4941505812787002     
   4.8000000000000007        47.200000000000003        3.4943954692744508     
   4.8000000000000007        48.000000000000000        3.5065487245752367     
   4.8000000000000007        48.800000000000004        3.4935005114993212     
   4.8000000000000007        49.600000000000001        3.4934821349320306     
   4.8000000000000007        50.400000000000006        3.5061923868471774     
   4.8000000000000007        51.200000000000003        3.4916903574964788     
   4.8000000000000007        52.000000000000000        3.5059551197369974     
   4.8000000000000007        52.800000000000004        3.4929429780511358     
   4.8000000000000007        53.600000000000001        3.5065988849430476     
   4.8000000000000007        54.400000000000006        3.4935351823429288     
   4.8000000000000007        55.200000000000003        3.4930506675652597     
   4.8000000000000007        56.000000000000000        3.5058450172615538     
   4.8000000000000007        56.800000000000004        3.5056707890115519     
   4.8000000000000007        57.600000000000001        3.4915969859819045     
   4.8000000000000007        58.400000000000006        3.5061440150961651     
   4.8000000000000007        59.200000000000003        3.4949255982591114     
   4.8000000000000007        60.000000000000000        3.5066859799312855     
   4.8000000000000007        60.800000000000004        3.4925268827711786     
   4.8000000000000007        61.600000000000001        3.5064351782123300     
   4.8000000000000007        62.400000000000006        3.5058386718439940     
   4.8000000000000007        63.200000000000003        3.4930053376992558     
   4.8000000000000007        64.000000000000000        3.5077839632656391     
   4.8000000000000007        64.799999999999997        3.4931706499786541     
   4.8000000000000007        65.600000000000009        3.5059776549300943     
   4.8000000000000007        66.400000000000006        3.5044966925694827     
   4.8000000000000007        67.200000000000003        3.4936922610315100     
   4.8000000000000007        68.000000000000000        3.4951817309824249     
   4.8000000000000007        68.799999999999997        3.5079640921065134     
   4.8000000000000007        69.600000000000009        3.5080530954182341     
   4.8000000000000007        70.400000000000006        3.5084955043700945     
   4.8000000000000007        71.200000000000003        3.4955110761781167     
   4.8000000000000007        72.000000000000000        3.5082566754173952     
   4.8000000000000007        72.799999999999997        3.5100962975520096     
   4.8000000000000007        73.600000000000009        3.4958259164964613     
   4.8000000000000007        74.400000000000006        3.5078373076437512     
   4.8000000000000007        75.200000000000003        3.4943050379239189     
   4.8000000000000007        76.000000000000000        3.5081986108633494     
   4.8000000000000007        76.800000000000011        3.5086551007407958     
   4.8000000000000007        77.600000000000009        3.4956644987293974     
   4.8000000000000007        78.400000000000006        3.5094067264524735     
   4.8000000000000007        79.200000000000003        3.5093762679290994     
   4.8000000000000007        80.000000000000000        3.4959253488205713     
   4.8000000000000007        80.800000000000011        3.5097312457689047     
   4.8000000000000007        81.600000000000009        3.4959105757948383     
   4.8000000000000007        82.400000000000006        3.5092975063770919     
   4.8000000000000007        83.200000000000003        3.5086254011310585     
   4.8000000000000007        84.000000000000000        3.4950819931850776     
   4.8000000000000007        84.800000000000011        3.5093826564157071     
   4.8000000000000007        85.600000000000009        3.4978203729203128     
   4.8000000000000007        86.400000000000006        3.4970650615390864     
   4.8000000000000007        87.200000000000003        3.5080885159991753     
   4.8000000000000007        88.000000000000000        3.4936306260189194     
   4.8000000000000007        88.800000000000011        3.5090261196269288     
   4.8000000000000007        89.600000000000009        3.4952155109192682     
   4.8000000000000007        90.400000000000006        3.5094216514976080     
   4.8000000000000007        91.200000000000003        3.4956385638962275     
   4.8000000000000007        92.000000000000000        3.5086804894555326     
   4.8000000000000007        92.800000000000011        3.4943248227523629     
   4.8000000000000007        93.600000000000009        3.5091111104800499     
   4.8000000000000007        94.400000000000006        3.5099053219903471     
   4.8000000000000007        95.200000000000003        3.5094477178956676     
   4.8000000000000007        96.000000000000000        3.4964664421186726     
   4.8000000000000007        96.800000000000011        3.4954644173906546     
   4.8000000000000007        97.600000000000009        3.5096547567527119     
   4.8000000000000007        98.400000000000006        3.4957235805658100     
   4.8000000000000007        99.200000000000003        3.5098894479333453     
   4.8000000000000007        100.00000000000000        3.5097489150655914     
   4.8000000000000007        100.80000000000001        3.4959456265437305     
   4.8000000000000007        101.60000000000001        3.4961304569553486     
   4.8000000000000007        102.40000000000001        3.5097067425051907     

   5.6000000000000005       0.80000000000000004        3.5091688189965629     
   5.6000000000000005        1.6000000000000001        3.4949753509445114     
   5.6000000000000005        2.4000000000000004        3.5090366631518477     
   5.6000000000000005        3.2000000000000002        3.4956111127882301     
   5.6000000000000005        4.0000000000000000        3.5097281188452247     
   5.6000000000000005        4.8000000000000007        3.4943176821697799     
   5.6000000000000005        5.6000000000000005        3.5084034510632387     
   5.6000000000000005        6.4000000000000004        3.4954183616546874     
   5.6000000000000005        7.2000000000000002        3.5090759393236208     
   5.6000000000000005        8.0000000000000000        3.4949776399494361     
   5.6000000000000005        8.8000000000000007        3.5091934693865783     
   5.6000000000000005        9.6000000000000014        3.4953045134350109     
   5.6000000000000005        10.400000000000000        3.5079407353336189     
   5.6000000000000005        11.200000000000001        3.4943702715217531     
   5.6000000000000005        12.000000000000000        3.5090207998673471     
   5.6000000000000005        12.800000000000001        3.4962597898715844     
   5.6000000000000005        13.600000000000001        3.4982143808073487     
   5.6000000000000005        14.400000000000000        3.5094096704510536     
   5.6000000000000005        15.200000000000001        3.4965564931933653     
   5.6000000000000005        16.000000000000000        3.4962527351186781     
   5.6000000000000005        16.800000000000001        3.5094756083098604     
   5.6000000000000005        17.600000000000001        3.4943148780363402     
   5.6000000000000005        18.400000000000002        3.4944022429845352     
   5.6000000000000005        19.200000000000003        3.5089777818131731     
   5.6000000000000005        20.000000000000000        3.4952302187112307     
   5.6000000000000005        20.800000000000001        3.5093180612263759     
   5.6000000000000005        21.600000000000001        3.4951149659923226     
   5.6000000000000005        22.400000000000002        3.5082550183763512     
   5.6000000000000005        23.200000000000003        3.5083766695854988     
   5.6000000000000005        24.000000000000000        3.4945397971555687     
   5.6000000000000005        24.800000000000001        3.5088446094210251     
   5.6000000000000005        25.600000000000001        3.4955685914243673     
   5.6000000000000005        26.400000000000002        3.4967411733553937     
   5.6000000000000005        27.200000000000003        3.4967152920477829     
   5.6000000000000005        28.000000000000000        3.4954116123230210     
   5.6000000000000005        28.800000000000001        3.4938660434092590     
   5.6000000000000005        29.600000000000001        3.5080362026070850     
   5.6000000000000005        30.400000000000002        3.5093236651998558     
   5.6000000000000005        31.200000000000003        3.4927673937710759     
   5.6000000000000005        32.000000000000000        3.5075027373042289     
   5.6000000000000005        32.800000000000004        3.4917426957721700     
   5.6000000000000005        33.600000000000001        3.5079674975171042     
   5.6000000000000005        34.399999999999999        3.4939012913074126     
   5.6000000000000005        35.200000000000003        3.5084805641534276     
   5.6000000000000005        36.000000000000000        3.4924943305353140     
   5.6000000000000005        36.800000000000004        3.5058461082074159     
   5.6000000000000005        37.600000000000001        3.5061611716591856     
   5.6000000000000005        38.400000000000006        3.4934225560809833     
   5.6000000000000005        39.200000000000003        3.4932068647028651     
   5.6000000000000005        40.000000000000000        3.5060290554930513     
   5.6000000000000005        40.800000000000004        3.4930422547004016     
   5.6000000000000005        41.600000000000001        3.5061645531290000     
   5.6000000000000005        42.400000000000006        3.4913615288412299     
   5.6000000000000005        43.200000000000003        3.5064052967983641     
   5.6000000000000005        44.000000000000000        3.4940914575142132     
   5.6000000000000005        44.800000000000004        3.4947279315254214     
   5.6000000000000005        45.600000000000001        3.5072974742449734     
   5.6000000000000005        46.400000000000006        3.4938449416658739     
   5.6000000000000005        47.200000000000003        3.5059997788684147     
   5.6000000000000005        48.000000000000000        3.4905233946258774     
   5.6000000000000005        48.800000000000004        3.5069420718111304     
   5.6000000000000005        49.600000000000001        3.4927560100029731     
   5.6000000000000005        50.400000000000006        3.5070057698042669     
   5.6000000000000005        51.200000000000003        3.4918733799399391     
   5.6000000000000005        52.000000000000000        3.5058541615272536     
   5.6000000000000005        52.800000000000004        3.4922594868547154     
   5.6000000000000005        53.600000000000001        3.5064140973629709     
   5.6000000000000005        54.400000000000006        3.4940216146809666     
   5.6000000000000005        55.200000000000003        3.5072983538507083     
   5.6000000000000005        56.000000000000000        3.4909393247854825     
   5.6000000000000005        56.800000000000004        3.5043500097236411     
   5.6000000000000005        57.600000000000001        3.4917695522538987     
   5.6000000000000005        58.400000000000006        3.5072127847153260     
   5.6000000000000005        59.200000000000003        3.4938746698986076     
   5.6000000000000005        60.000000000000000        3.4943579467359074     
   5.6000000000000005        60.800000000000004        3.5070437587800325     
   5.6000000000000005        61.600000000000001        3.4917893006285663     
   5.6000000000000005        62.400000000000006        3.4940653450405157     
   5.6000000000000005        63.200000000000003        3.5072275242391640     
   5.6000000000000005        64.000000000000000        3.4926355385688628     
   5.6000000000000005        64.799999999999997        3.5066109951018727     
   5.6000000000000005        65.600000000000009        3.4937449192146368     
   5.6000000000000005        66.400000000000006        3.5055289387756852     
   5.6000000000000005        67.200000000000003        3.4934688636034572     
   5.6000000000000005        68.000000000000000        3.5084767840607918     
   5.6000000000000005        68.799999999999997        3.4938823320423902     
   5.6000000000000005        69.600000000000009        3.4939253908928998     
   5.6000000000000005        70.400000000000006        3.4945194835119873     
   5.6000000000000005        71.200000000000003        3.5068190525954828     
   5.6000000000000005        72.000000000000000        3.4954098200206252     
   5.6000000000000005        72.799999999999997        3.4965486372829826     
   5.6000000000000005        73.600000000000009        3.4961761551201551     
   5.6000000000000005        74.400000000000006        3.5085728689475868     
   5.6000000000000005        75.200000000000003        3.4960079151622923     
   5.6000000000000005        76.000000000000000        3.5079554315128036     
   5.6000000000000005        76.800000000000011        3.4943341177711971     
   5.6000000000000005        77.600000000000009        3.5115659236888255     
   5.6000000000000005        78.400000000000006        3.4969788057349112     
   5.6000000000000005        79.200000000000003        3.4961888933700136     
   5.6000000000000005        80.000000000000000        3.5089736540498664     
   5.6000000000000005        80.800000000000011        3.4953829426358483     
   5.6000000000000005        81.600000000000009        3.5099981767946664     
   5.6000000000000005        82.400000000000006        3.4959466469037652     
   5.6000000000000005        83.200000000000003        3.4963391311588592     
   5.6000000000000005        84.000000000000000        3.5094295478473008     
   5.6000000000000005        84.800000000000011        3.4962982187375453     
   5.6000000000000005        85.600000000000009        3.5103075162669377     
   5.6000000000000005        86.400000000000006        3.4965141453965183     
   5.6000000000000005        87.200000000000003        3.5086470922967972     
   5.6000000000000005        88.000000000000000        3.4952881757012535     
   5.6000000000000005        88.800000000000011        3.5093839453228748     
   5.6000000000000005        89.600000000000009        3.4954755674503732     
   5.6000000000000005        90.400000000000006        3.5094611269281555     
   5.6000000000000005        91.200000000000003        3.4951436395468884     
   5.6000000000000005        92.000000000000000        3.5081076478181554     
   5.6000000000000005        92.800000000000011        3.5079014406530100     
   5.6000000000000005        93.600000000000009        3.4961139567073856     
   5.6000000000000005        94.400000000000006        3.4969783135858310     
   5.6000000000000005        95.200000000000003        3.4957029327702291     
   5.6000000000000005        96.000000000000000        3.5087539490113397     
   5.6000000000000005        96.800000000000011        3.5081282542616989     
   5.6000000000000005        97.600000000000009        3.4958063211653903     
   5.6000000000000005        98.400000000000006        3.5097006376850630     
   5.6000000000000005        99.200000000000003        3.4960863285886443     
   5.6000000000000005        100.00000000000000        3.4971331786021653     
   5.6000000000000005        100.80000000000001        3.5094660901056467     
   5.6000000000000005        101.60000000000001        3.5086860929856751     
   5.6000000000000005        102.40000000000001        3.4948534538873415     

   6.4000000000000004       0.80000000000000004        3.4949302234710236     
   6.4000000000000004        1.6000000000000001        3.5098431987214997     
   6.4000000000000004        2.4000000000000004        3.4965012945386396     
   6.4000000000000004        3.2000000000000002        3.5085220901991057     
   6.4000000000000004        4.0000000000000000        3.4951124050045204     
   6.4000000000000004        4.8000000000000007        3.5097152929199931     
   6.4000000000000004        5.6000000000000005        3.4954789787944840     
   6.4000000000000004        6.4000000000000004        3.5092530521909553     
   6.4000000000000004        7.2000000000000002        3.4949085102943118     
   6.4000000000000004        8.0000000000000000        3.5096748692494684     
   6.4000000000000004        8.8000000000000007        3.4952979440890366     
   6.4000000000000004        9.6000000000000014        3.5092450722299544     
   6.4000000000000004        10.400000000000000        3.4952026431237706     
   6.4000000000000004        11.200000000000001        3.5092271591787219     
   6.4000000000000004        12.000000000000000        3.4939765329940244     
   6.4000000000000004        12.800000000000001        3.5086937633328446     
   6.4000000000000004        13.600000000000001        3.4976068159983793     
   6.4000000000000004        14.400000000000000        3.4973379959890445     
   6.4000000000000004        15.200000000000001        3.5085749030229083     
   6.4000000000000004        16.000000000000000        3.5093099113429247     
   6.4000000000000004        16.800000000000001        3.4953653745711994     
   6.4000000000000004        17.600000000000001        3.5072781099046693     
   6.4000000000000004        18.400000000000002        3.5083505846238947     
   6.4000000000000004        19.200000000000003        3.4948573430723799     
   6.4000000000000004        20.000000000000000        3.5095884625597003     
   6.4000000000000004        20.800000000000001        3.4947150399407221     
   6.4000000000000004        21.600000000000001        3.5086380709909193     
   6.4000000000000004        22.400000000000002        3.4984605618408229     
   6.4000000000000004        23.200000000000003        3.4957918141210880     
   6.4000000000000004        24.000000000000000        3.5095791332454307     
   6.4000000000000004        24.800000000000001        3.4956619455793625     
   6.4000000000000004        25.600000000000001        3.5073362839607851     
   6.4000000000000004        26.400000000000002        3.5079234865282403     
   6.4000000000000004        27.200000000000003        3.5075797391119887     
   6.4000000000000004        28.000000000000000        3.5083885466027755     
   6.4000000000000004        28.800000000000001        3.5094925256868410     
   6.4000000000000004        29.600000000000001        3.4939497559837980     
   6.4000000000000004        30.400000000000002        3.4940682763472326     
   6.4000000000000004        31.200000000000003        3.5066140937795325     
   6.4000000000000004        32.000000000000000        3.5065530315082212     
   6.4000000000000004        32.800000000000004        3.4927084692203563     
   6.4000000000000004        33.600000000000001        3.5078555415840897     
   6.4000000000000004        34.399999999999999        3.4940162213682471     
   6.4000000000000004        35.200000000000003        3.4934442938013710     
   6.4000000000000004        36.000000000000000        3.5059680262581199     
   6.4000000000000004        36.800000000000004        3.4916577308740320     
   6.4000000000000004        37.600000000000001        3.5055644320170076     
   6.4000000000000004        38.400000000000006        3.4945405939920593     
   6.4000000000000004        39.200000000000003        3.5061468178806474     
   6.4000000000000004        40.000000000000000        3.5047489128157592     
   6.4000000000000004        40.800000000000004        3.4915527955374008     
   6.4000000000000004        41.600000000000001        3.5035854765569181     
   6.4000000000000004        42.400000000000006        3.5043079358857598     
   6.4000000000000004        43.200000000000003        3.4921580065569504     
   6.4000000000000004        44.000000000000000        3.5068285397228314     
   6.4000000000000004        44.800000000000004        3.4935617692149812     
   6.4000000000000004        45.600000000000001        3.4934194533088880     
   6.4000000000000004        46.400000000000006        3.4926970501420187     
   6.4000000000000004        47.200000000000003        3.5041741089191705     
   6.4000000000000004        48.000000000000000        3.5043427367417159     
   6.4000000000000004        48.800000000000004        3.4918633074436225     
   6.4000000000000004        49.600000000000001        3.5051022451966607     
   6.4000000000000004        50.400000000000006        3.4921993022377045     
   6.4000000000000004        51.200000000000003        3.5051263871291987     
   6.4000000000000004        52.000000000000000        3.4912968204939423     
   6.4000000000000004        52.800000000000004        3.5058150046290448     
   6.4000000000000004        53.600000000000001        3.4911031873380374     
   6.4000000000000004        54.400000000000006        3.5061286217317913     
   6.4000000000000004        55.200000000000003        3.4922344325753460     
   6.4000000000000004        56.000000000000000        3.5056507538116484     
   6.4000000000000004        56.800000000000004        3.5047944881536743     
   6.4000000000000004        57.600000000000001        3.5055338665654228     
   6.4000000000000004        58.400000000000006        3.4914069707902766     
   6.4000000000000004        59.200000000000003        3.5073751776754869     
   6.4000000000000004        60.000000000000000        3.4931262094757676     
   6.4000000000000004        60.800000000000004        3.5065285649175428     
   6.4000000000000004        61.600000000000001        3.4945497161292067     
   6.4000000000000004        62.400000000000006        3.5075676076279261     
   6.4000000000000004        63.200000000000003        3.4938821069274923     
   6.4000000000000004        64.000000000000000        3.5060338058529954     
   6.4000000000000004        64.799999999999997        3.5052679473622259     
   6.4000000000000004        65.600000000000009        3.4952617581344265     
   6.4000000000000004        66.400000000000006        3.5068129101601069     
   6.4000000000000004        67.200000000000003        3.5065395904254584     
   6.4000000000000004        68.000000000000000        3.4934672336732358     
   6.4000000000000004        68.799999999999997        3.5077869719364108     
   6.4000000000000004        69.600000000000009        3.5078509945850622     
   6.4000000000000004        70.400000000000006        3.5081453528800295     
   6.4000000000000004        71.200000000000003        3.4960907960196850     
   6.4000000000000004        72.000000000000000        3.5088193049769885     
   6.4000000000000004        72.799999999999997        3.5100571482814011     
   6.4000000000000004        73.600000000000009        3.4958391626072340     
   6.4000000000000004        74.400000000000006        3.5086845748313125     
   6.4000000000000004        75.200000000000003        3.4944617334876789     
   6.4000000000000004        76.000000000000000        3.5090970406239408     
   6.4000000000000004        76.800000000000011        3.4950483954657083     
   6.4000000000000004        77.600000000000009        3.5094413568359069     
   6.4000000000000004        78.400000000000006        3.4948670192917874     
   6.4000000000000004        79.200000000000003        3.5089330454378480     
   6.4000000000000004        80.000000000000000        3.4943764727109867     
   6.4000000000000004        80.800000000000011        3.5091363289864983     
   6.4000000000000004        81.600000000000009        3.4954194534142737     
   6.4000000000000004        82.400000000000006        3.5097737526111783     
   6.4000000000000004        83.200000000000003        3.4957834534069785     
   6.4000000000000004        84.000000000000000        3.5097200356018168     
   6.4000000000000004        84.800000000000011        3.4969010729004633     
   6.4000000000000004        85.600000000000009        3.4961047492833996     
   6.4000000000000004        86.400000000000006        3.5102093161595134     
   6.4000000000000004        87.200000000000003        3.4974735537234221     
   6.4000000000000004        88.000000000000000        3.5106432221058235     
   6.4000000000000004        88.800000000000011        3.4960170070046712     
   6.4000000000000004        89.600000000000009        3.5099624159155018     
   6.4000000000000004        90.400000000000006        3.4953093422669781     
   6.4000000000000004        91.200000000000003        3.5091802329854689     
   6.4000000000000004        92.000000000000000        3.4954269809187273     
   6.4000000000000004        92.800000000000011        3.4952792548256726     
   6.4000000000000004        93.600000000000009        3.5101950110869589     
   6.4000000000000004        94.400000000000006        3.4964616916015139     
   6.4000000000000004        95.200000000000003        3.5117616422206996     
   6.4000000000000004        96.000000000000000        3.4951153898131428     
   6.4000000000000004        96.800000000000011        3.5077758202950027     
   6.4000000000000004        97.600000000000009        3.4946093467555119     
   6.4000000000000004        98.400000000000006        3.5094633516369020     
   6.4000000000000004        99.200000000000003        3.4970705178672943     
   6.4000000000000004        100.00000000000000        3.5108487877986074     
   6.4000000000000004        100.80000000000001        3.4967845140763889     
   6.4000000000000004        101.60000000000001        3.4960983555210174     
   6.4000000000000004        102.40000000000001        3.5075530177431369     

   7.2000000000000002       0.80000000000000004        3.4950886550084390     
   7.2000000000000002        1.6000000000000001        3.5095200153722943     
   7.2000000000000002        2.4000000000000004        3.4951981258112874     
   7.2000000000000002        3.2000000000000002        3.5075280947540461     
   7.2000000000000002        4.0000000000000000        3.5077915376096849     
   7.2000000000000002        4.8000000000000007        3.4952792507814969     
   7.2000000000000002        5.6000000000000005        3.5107357958470180     
   7.2000000000000002        6.4000000000000004        3.4955987306752867     
   7.2000000000000002        7.2000000000000002        3.5096585177079356     
   7.2000000000000002        8.0000000000000000        3.4952545864113063     
   7.2000000000000002        8.8000000000000007        3.5090810464395856     
   7.2000000000000002        9.6000000000000014        3.4949783537036754     
   7.2000000000000002        10.400000000000000        3.5089262682716922     
   7.2000000000000002        11.200000000000001        3.4951348068514809     
   7.2000000000000002        12.000000000000000        3.5083308245149478     
   7.2000000000000002        12.800000000000001        3.5116833419532103     
   7.2000000000000002        13.600000000000001        3.4967133627505960     
   7.2000000000000002        14.400000000000000        3.5105823291505724     
   7.2000000000000002        15.200000000000001        3.4965270696814916     
   7.2000000000000002        16.000000000000000        3.4958935835923195     
   7.2000000000000002        16.800000000000001        3.5082826204850308     
   7.2000000000000002        17.600000000000001        3.5072782830283211     
   7.2000000000000002        18.400000000000002        3.4952183249821167     
   7.2000000000000002        19.200000000000003        3.5092359767095944     
   7.2000000000000002        20.000000000000000        3.4957983458065396     
   7.2000000000000002        20.800000000000001        3.4955093727546522     
   7.2000000000000002        21.600000000000001        3.5089373748187471     
   7.2000000000000002        22.400000000000002        3.4957097477400190     
   7.2000000000000002        23.200000000000003        3.5096731097054268     
   7.2000000000000002        24.000000000000000        3.4947301983040528     
   7.2000000000000002        24.800000000000001        3.4952428188066800     
   7.2000000000000002        25.600000000000001        3.5076812277762652     
   7.2000000000000002        26.400000000000002        3.4939420230704581     
   7.2000000000000002        27.200000000000003        3.4948900303546178     
   7.2000000000000002        28.000000000000000        3.4946818610818378     
   7.2000000000000002        28.800000000000001        3.4935088602418514     
   7.2000000000000002        29.600000000000001        3.5071772481652972     
   7.2000000000000002        30.400000000000002        3.5053866545200894     
   7.2000000000000002        31.200000000000003        3.4932678471622509     
   7.2000000000000002        32.000000000000000        3.4933912565717908     
   7.2000000000000002        32.800000000000004        3.5072183112567292     
   7.2000000000000002        33.600000000000001        3.4937028483765320     
   7.2000000000000002        34.399999999999999        3.5067920162285482     
   7.2000000000000002        35.200000000000003        3.5065023589950850     
   7.2000000000000002        36.000000000000000        3.4924824476550831     
   7.2000000000000002        36.800000000000004        3.5084639750539979     
   7.2000000000000002        37.600000000000001        3.4931067333125529     
   7.2000000000000002        38.400000000000006        3.5055253094104755     
   7.2000000000000002        39.200000000000003        3.4908427432613696     
   7.2000000000000002        40.000000000000000        3.5055029122798755     
   7.2000000000000002        40.800000000000004        3.4919227555155712     
   7.2000000000000002        41.600000000000001        3.5049205841858209     
   7.2000000000000002        42.400000000000006        3.4909962578946718     
   7.2000000000000002        43.200000000000003        3.5058364967045650     
   7.2000000000000002        44.000000000000000        3.4918091725157048     
   7.2000000000000002        44.800000000000004        3.5054266886013510     
   7.2000000000000002        45.600000000000001        3.5054949511394264     
   7.2000000000000002        46.400000000000006        3.5050717241336558     
   7.2000000000000002        47.200000000000003        3.4949700864617066     
   7.2000000000000002        48.000000000000000        3.4920235786698477     
   7.2000000000000002        48.800000000000004        3.5056405429715771     
   7.2000000000000002        49.600000000000001        3.4919267212120824     
   7.2000000000000002        50.400000000000006        3.5057220871447661     
   7.2000000000000002        51.200000000000003        3.4912035848972383     
   7.2000000000000002        52.000000000000000        3.5049525412038167     
   7.2000000000000002        52.800000000000004        3.4917927736913983     
   7.2000000000000002        53.600000000000001        3.5056562720837419     
   7.2000000000000002        54.400000000000006        3.4923913142328509     
   7.2000000000000002        55.200000000000003        3.5047268911980978     
   7.2000000000000002        56.000000000000000        3.4913256659405838     
   7.2000000000000002        56.800000000000004        3.4919357895131755     
   7.2000000000000002        57.600000000000001        3.4916435456561787     
   7.2000000000000002        58.400000000000006        3.5045741449763455     
   7.2000000000000002        59.200000000000003        3.5044830829021820     
   7.2000000000000002        60.000000000000000        3.4920639354628027     
   7.2000000000000002        60.800000000000004        3.5059681815584627     
   7.2000000000000002        61.600000000000001        3.4923604038626901     
   7.2000000000000002        62.400000000000006        3.5083949899434335     
   7.2000000000000002        63.200000000000003        3.4938755510719592     
   7.2000000000000002        64.000000000000000        3.4927016045247390     
   7.2000000000000002        64.799999999999997        3.5058237480714047     
   7.2000000000000002        65.600000000000009        3.4939347773292506     
   7.2000000000000002        66.400000000000006        3.4938787836609531     
   7.2000000000000002        67.200000000000003        3.4929930644738145     
   7.2000000000000002        68.000000000000000        3.5079581630392562     
   7.2000000000000002        68.799999999999997        3.4928652180959641     
   7.2000000000000002        69.600000000000009        3.4935782693999626     
   7.2000000000000002        70.400000000000006        3.4937766559491163     
   7.2000000000000002        71.200000000000003        3.5075877011783767     
   7.2000000000000002        72.000000000000000        3.4943199371866864     
   7.2000000000000002        72.799999999999997        3.4946276517938015     
   7.2000000000000002        73.600000000000009        3.5088246349928349     
   7.2000000000000002        74.400000000000006        3.4955884076075714     
   7.2000000000000002        75.200000000000003        3.5085932405351947     
   7.2000000000000002        76.000000000000000        3.4950162220791814     
   7.2000000000000002        76.800000000000011        3.5089913860923780     
   7.2000000000000002        77.600000000000009        3.4949708270989879     
   7.2000000000000002        78.400000000000006        3.5080879789666684     
   7.2000000000000002        79.200000000000003        3.5076546281923520     
   7.2000000000000002        80.000000000000000        3.4949530314429471     
   7.2000000000000002        80.800000000000011        3.5092629292516144     
   7.2000000000000002        81.600000000000009        3.4953306638295660     
   7.2000000000000002        82.400000000000006        3.5085674120326829     
   7.2000000000000002        83.200000000000003        3.5086039958810060     
   7.2000000000000002        84.000000000000000        3.4960481253370497     
   7.2000000000000002        84.800000000000011        3.5095098261149684     
   7.2000000000000002        85.600000000000009        3.5089971075887139     
   7.2000000000000002        86.400000000000006        3.4959340684667608     
   7.2000000000000002        87.200000000000003        3.4971414034759936     
   7.2000000000000002        88.000000000000000        3.4968183856652919     
   7.2000000000000002        88.800000000000011        3.5082935242299560     
   7.2000000000000002        89.600000000000009        3.4931080636757588     
   7.2000000000000002        90.400000000000006        3.5096939811537702     
   7.2000000000000002        91.200000000000003        3.4954337451276838     
   7.2000000000000002        92.000000000000000        3.5102483213289868     
   7.2000000000000002        92.800000000000011        3.4962716629971538     
   7.2000000000000002        93.600000000000009        3.5091652766339014     
   7.2000000000000002        94.400000000000006        3.4963611834153676     
   7.2000000000000002        95.200000000000003        3.4966416360366508     
   7.2000000000000002        96.000000000000000        3.4958901503036235     
   7.2000000000000002        96.800000000000011        3.5085513150655361     
   7.2000000000000002        97.600000000000009        3.5080146502631577     
   7.2000000000000002        98.400000000000006        3.4956102285206763     
   7.2000000000000002        99.200000000000003        3.5092737825138713     
   7.2000000000000002        100.00000000000000        3.4957681276192485     
   7.2000000000000002        100.80000000000001        3.5106692007743177     
   7.2000000000000002        101.60000000000001        3.4965099878947687     
   7.2000000000000002        102.40000000000001        3.5094931698182306     

   8.0000000000000000       0.80000000000000004        3.5097031027842354     
   8.0000000000000000        1.6000000000000001        3.4976540328546020     
   8.0000000000000000        2.4000000000000004        3.5101207027166672     
   8.0000000000000000        3.2000000000000002        3.4942639596454685     
   8.0000000000000000        4.0000000000000000        3.5079007215036571     
   8.0000000000000000        4.8000000000000007        3.4952264884841417     
   8.0000000000000000        5.6000000000000005        3.5090944790753675     
   8.0000000000000000        6.4000000000000004        3.4961723456085889     
   8.0000000000000000        7.2000000000000002        3.4968564416917740     
   8.0000000000000000        8.0000000000000000        3.5090494811091739     
   8.0000000000000000        8.8000000000000007        3.4949440945206045     
   8.0000000000000000        9.6000000000000014        3.5088630277664534     
   8.0000000000000000        10.400000000000000        3.4950477008171528     
   8.0000000000000000        11.200000000000001        3.5089932799313361     
   8.0000000000000000        12.000000000000000        3.4953358403951120     
   8.0000000000000000        12.800000000000001        3.4956426560304039     
   8.0000000000000000        13.600000000000001        3.4953274566728529     
   8.0000000000000000        14.400000000000000        3.5082661837590363     
   8.0000000000000000        15.200000000000001        3.4963102135769049     
   8.0000000000000000        16.000000000000000        3.5097345743654924     
   8.0000000000000000        16.800000000000001        3.4968136678567352     
   8.0000000000000000        17.600000000000001        3.4962838793176778     
   8.0000000000000000        18.400000000000002        3.5097344342192209     
   8.0000000000000000        19.200000000000003        3.4953002741692858     
   8.0000000000000000        20.000000000000000        3.5079109989335913     
   8.0000000000000000        20.800000000000001        3.5079627009884939     
   8.0000000000000000        21.600000000000001        3.4958447465685487     
   8.0000000000000000        22.400000000000002        3.5085856294614066     
   8.0000000000000000        23.200000000000003        3.4948205716308554     
   8.0000000000000000        24.000000000000000        3.5079606109033539     
   8.0000000000000000        24.800000000000001        3.5070692096119425     
   8.0000000000000000        25.600000000000001        3.4942245296540331     
   8.0000000000000000        26.400000000000002        3.5082015958012747     
   8.0000000000000000        27.200000000000003        3.5081222247268711     
   8.0000000000000000        28.000000000000000        3.5058339179086451     
   8.0000000000000000        28.800000000000001        3.5093862528677291     
   8.0000000000000000        29.600000000000001        3.4941396758024030     
   8.0000000000000000        30.400000000000002        3.5072780489969198     
   8.0000000000000000        31.200000000000003        3.5061905292979048     
   8.0000000000000000        32.000000000000000        3.5069739550753876     
   8.0000000000000000        32.800000000000004        3.4932300413661985     
   8.0000000000000000        33.600000000000001        3.5069870567301229     
   8.0000000000000000        34.399999999999999        3.4945877963896939     
   8.0000000000000000        35.200000000000003        3.4945677895986464     
   8.0000000000000000        36.000000000000000        3.5072307077195859     
   8.0000000000000000        36.800000000000004        3.4941829006772291     
   8.0000000000000000        37.600000000000001        3.4929642642407974     
   8.0000000000000000        38.400000000000006        3.5044872632146791     
   8.0000000000000000        39.200000000000003        3.5053402985108093     
   8.0000000000000000        40.000000000000000        3.4913793978449070     
   8.0000000000000000        40.800000000000004        3.5057163914694729     
   8.0000000000000000        41.600000000000001        3.4917902155912945     
   8.0000000000000000        42.400000000000006        3.5057934598169243     
   8.0000000000000000        43.200000000000003        3.4919576974367055     
   8.0000000000000000        44.000000000000000        3.5057996419588511     
   8.0000000000000000        44.800000000000004        3.4921283514129904     
   8.0000000000000000        45.600000000000001        3.4916481405623507     
   8.0000000000000000        46.400000000000006        3.4907647804631234     
   8.0000000000000000        47.200000000000003        3.5059209218595733     
   8.0000000000000000        48.000000000000000        3.4920947919533143     
   8.0000000000000000        48.800000000000004        3.5053644442705991     
   8.0000000000000000        49.600000000000001        3.4916136195869538     
   8.0000000000000000        50.400000000000006        3.5053333763472163     
   8.0000000000000000        51.200000000000003        3.4912091475872127     
   8.0000000000000000        52.000000000000000        3.5060583358695885     
   8.0000000000000000        52.800000000000004        3.4927440034334909     
   8.0000000000000000        53.600000000000001        3.5066656339558779     
   8.0000000000000000        54.400000000000006        3.4925062120477088     
   8.0000000000000000        55.200000000000003        3.5037819949232252     
   8.0000000000000000        56.000000000000000        3.5042710468824430     
   8.0000000000000000        56.800000000000004        3.5052630510376277     
   8.0000000000000000        57.600000000000001        3.5074409995730882     
   8.0000000000000000        58.400000000000006        3.4911293871748375     
   8.0000000000000000        59.200000000000003        3.4912270746380756     
   8.0000000000000000        60.000000000000000        3.5077392120906468     
   8.0000000000000000        60.800000000000004        3.4916335552653184     
   8.0000000000000000        61.600000000000001        3.5049284416246187     
   8.0000000000000000        62.400000000000006        3.4904247083827857     
   8.0000000000000000        63.200000000000003        3.5053820593566734     
   8.0000000000000000        64.000000000000000        3.5052661179541165     
   8.0000000000000000        64.799999999999997        3.4927248672225444     
   8.0000000000000000        65.600000000000009        3.5059930916778259     
   8.0000000000000000        66.400000000000006        3.5060763322301138     
   8.0000000000000000        67.200000000000003        3.5067765668302795     
   8.0000000000000000        68.000000000000000        3.4931355005362388     
   8.0000000000000000        68.799999999999997        3.5056894998677812     
   8.0000000000000000        69.600000000000009        3.5049122880408263     
   8.0000000000000000        70.400000000000006        3.5066632099920798     
   8.0000000000000000        71.200000000000003        3.4938320025551559     
   8.0000000000000000        72.000000000000000        3.5075810175969928     
   8.0000000000000000        72.799999999999997        3.5080044340111853     
   8.0000000000000000        73.600000000000009        3.4935210390460392     
   8.0000000000000000        74.400000000000006        3.5074911400227049     
   8.0000000000000000        75.200000000000003        3.4948952350593361     
   8.0000000000000000        76.000000000000000        3.5095786330888576     
   8.0000000000000000        76.800000000000011        3.4957875720498306     
   8.0000000000000000        77.600000000000009        3.5086061133763091     
   8.0000000000000000        78.400000000000006        3.4962628464121024     
   8.0000000000000000        79.200000000000003        3.4963771034964877     
   8.0000000000000000        80.000000000000000        3.5088050900060708     
   8.0000000000000000        80.800000000000011        3.4950776344839172     
   8.0000000000000000        81.600000000000009        3.5093097430218605     
   8.0000000000000000        82.400000000000006        3.4955415099678939     
   8.0000000000000000        83.200000000000003        3.4953570505355751     
   8.0000000000000000        84.000000000000000        3.5090241781618476     
   8.0000000000000000        84.800000000000011        3.4953981619074987     
   8.0000000000000000        85.600000000000009        3.4950741181105354     
   8.0000000000000000        86.400000000000006        3.5104973223046447     
   8.0000000000000000        87.200000000000003        3.5096926441468894     
   8.0000000000000000        88.000000000000000        3.5097220695675104     
   8.0000000000000000        88.800000000000011        3.4956617225408526     
   8.0000000000000000        89.600000000000009        3.5089526778949116     
   8.0000000000000000        90.400000000000006        3.4954533847572122     
   8.0000000000000000        91.200000000000003        3.5094417553396857     
   8.0000000000000000        92.000000000000000        3.4948076394195562     
   8.0000000000000000        92.800000000000011        3.5093525670055183     
   8.0000000000000000        93.600000000000009        3.4952590074426384     
   8.0000000000000000        94.400000000000006        3.5091472983048861     
   8.0000000000000000        95.200000000000003        3.5088809497957127     
   8.0000000000000000        96.000000000000000        3.5092633693393300     
   8.0000000000000000        96.800000000000011        3.4951146064805569     
   8.0000000000000000        97.600000000000009        3.4948608780687582     
   8.0000000000000000        98.400000000000006        3.5087038812326004     
   8.0000000000000000        99.200000000000003        3.4949386892768310     
   8.0000000000000000        100.00000000000000        3.5093557187683273     
   8.0000000000000000        100.80000000000001        3.4959450696632834     
   8.0000000000000000        101.60000000000001        3.5093003728572487     
   8.0000000000000000        102.40000000000001        3.4954805881202509     

   8.8000000000000007       0.80000000000000004        3.4969109739530477     
   8.8000000000000007        1.6000000000000001        3.4970898698747286     
   8.8000000000000007        2.4000000000000004        3.5085344116486108     
   8.8000000000000007        3.2000000000000002        3.4948488605055847     
   8.8000000000000007        4.0000000000000000        3.5090144591497188     
   8.8000000000000007        4.8000000000000007        3.4963293569816773     
   8.8000000000000007        5.6000000000000005        3.5088995978842132     
   8.8000000000000007        6.4000000000000004        3.4956510637809770     
   8.8000000000000007        7.2000000000000002        3.5098369443995359     
   8.8000000000000007        8.0000000000000000        3.4950642581851499     
   8.8000000000000007        8.8000000000000007        3.5089386869362640     
   8.8000000000000007        9.6000000000000014        3.4952636065054987     
   8.8000000000000007        10.400000000000000        3.5092459318629317     
   8.8000000000000007        11.200000000000001        3.4952426069571021     
   8.8000000000000007        12.000000000000000        3.5098694704931024     
   8.8000000000000007        12.800000000000001        3.5092666114158857     
   8.8000000000000007        13.600000000000001        3.5079923629121508     
   8.8000000000000007        14.400000000000000        3.5075863624125656     
   8.8000000000000007        15.200000000000001        3.4948983860028577     
   8.8000000000000007        16.000000000000000        3.5083737513140898     
   8.8000000000000007        16.800000000000001        3.4961596730724533     
   8.8000000000000007        17.600000000000001        3.5100083976960352     
   8.8000000000000007        18.400000000000002        3.4951840414828674     
   8.8000000000000007        19.200000000000003        3.5088299995496754     
   8.8000000000000007        20.000000000000000        3.4944587252394790     
   8.8000000000000007        20.800000000000001        3.5086950653034092     
   8.8000000000000007        21.600000000000001        3.4972968296844940     
   8.8000000000000007        22.400000000000002        3.5104689724310623     
   8.8000000000000007        23.200000000000003        3.4947538017960711     
   8.8000000000000007        24.000000000000000        3.5076642491059249     
   8.8000000000000007        24.800000000000001        3.4934469962399919     
   8.8000000000000007        25.600000000000001        3.5063565178997420     
   8.8000000000000007        26.400000000000002        3.4953846351371674     
   8.8000000000000007        27.200000000000003        3.4944044193764423     
   8.8000000000000007        28.000000000000000        3.4920402081933570     
   8.8000000000000007        28.800000000000001        3.5057956030644459     
   8.8000000000000007        29.600000000000001        3.4945263202339016     
   8.8000000000000007        30.400000000000002        3.4946473299595997     
   8.8000000000000007        31.200000000000003        3.4935261999313991     
   8.8000000000000007        32.000000000000000        3.4927672623637158     
   8.8000000000000007        32.800000000000004        3.5066126820769390     
   8.8000000000000007        33.600000000000001        3.4921588263384482     
   8.8000000000000007        34.399999999999999        3.5070201162540675     
   8.8000000000000007        35.200000000000003        3.4940805356718201     
   8.8000000000000007        36.000000000000000        3.4920248152087257     
   8.8000000000000007        36.800000000000004        3.5057362098463054     
   8.8000000000000007        37.600000000000001        3.5045947361748597     
   8.8000000000000007        38.400000000000006        3.4930161999893534     
   8.8000000000000007        39.200000000000003        3.4929694266293967     
   8.8000000000000007        40.000000000000000        3.5054645262743089     
   8.8000000000000007        40.800000000000004        3.4906177489176180     
   8.8000000000000007        41.600000000000001        3.5055985268051586     
   8.8000000000000007        42.400000000000006        3.4920509335151841     
   8.8000000000000007        43.200000000000003        3.5056421950744889     
   8.8000000000000007        44.000000000000000        3.4926763585128433     
   8.8000000000000007        44.800000000000004        3.5049254342809677     
   8.8000000000000007        45.600000000000001        3.5027222172952079     
   8.8000000000000007        46.400000000000006        3.5051165383825733     
   8.8000000000000007        47.200000000000003        3.4910151562452079     
   8.8000000000000007        48.000000000000000        3.5049697443426107     
   8.8000000000000007        48.800000000000004        3.4912291312273793     
   8.8000000000000007        49.600000000000001        3.5051740462732974     
   8.8000000000000007        50.400000000000006        3.4909651877798429     
   8.8000000000000007        51.200000000000003        3.5057110642560185     
   8.8000000000000007        52.000000000000000        3.4920247765697803     
   8.8000000000000007        52.800000000000004        3.4941762710355340     
   8.8000000000000007        53.600000000000001        3.4927294553085990     
   8.8000000000000007        54.400000000000006        3.5047297309568739     
   8.8000000000000007        55.200000000000003        3.4917562703269658     
   8.8000000000000007        56.000000000000000        3.4923307781543875     
   8.8000000000000007        56.800000000000004        3.4921929399313254     
   8.8000000000000007        57.600000000000001        3.4926429176517635     
   8.8000000000000007        58.400000000000006        3.5041714028357225     
   8.8000000000000007        59.200000000000003        3.5044157497512161     
   8.8000000000000007        60.000000000000000        3.4913572608663164     
   8.8000000000000007        60.800000000000004        3.5066454248563823     
   8.8000000000000007        61.600000000000001        3.4935783506888938     
   8.8000000000000007        62.400000000000006        3.5045084207993877     
   8.8000000000000007        63.200000000000003        3.4914271891823976     
   8.8000000000000007        64.000000000000000        3.5053557576612895     
   8.8000000000000007        64.799999999999997        3.4936853802939196     
   8.8000000000000007        65.600000000000009        3.5064399521213687     
   8.8000000000000007        66.400000000000006        3.4913557480854038     
   8.8000000000000007        67.200000000000003        3.4932663302028324     
   8.8000000000000007        68.000000000000000        3.5068092566850142     
   8.8000000000000007        68.799999999999997        3.4918093333522822     
   8.8000000000000007        69.600000000000009        3.5059599407090278     
   8.8000000000000007        70.400000000000006        3.4931358970587776     
   8.8000000000000007        71.200000000000003        3.5074749278286155     
   8.8000000000000007        72.000000000000000        3.4941150082970234     
   8.8000000000000007        72.799999999999997        3.4946179273928393     
   8.8000000000000007        73.600000000000009        3.5068429673642814     
   8.8000000000000007        74.400000000000006        3.5073914672263635     
   8.8000000000000007        75.200000000000003        3.4950274401184842     
   8.8000000000000007        76.000000000000000        3.5045393995019039     
   8.8000000000000007        76.800000000000011        3.4949381258766881     
   8.8000000000000007        77.600000000000009        3.5088503236412572     
   8.8000000000000007        78.400000000000006        3.4949470979849675     
   8.8000000000000007        79.200000000000003        3.5101194417079333     
   8.8000000000000007        80.000000000000000        3.4924384965744069     
   8.8000000000000007        80.800000000000011        3.5079875355434331     
   8.8000000000000007        81.600000000000009        3.4952633759839813     
   8.8000000000000007        82.400000000000006        3.5083234011549136     
   8.8000000000000007        83.200000000000003        3.5085693456662339     
   8.8000000000000007        84.000000000000000        3.4962412307875637     
   8.8000000000000007        84.800000000000011        3.5084360003992039     
   8.8000000000000007        85.600000000000009        3.5084619153141885     
   8.8000000000000007        86.400000000000006        3.4956144062163439     
   8.8000000000000007        87.200000000000003        3.4964960444914976     
   8.8000000000000007        88.000000000000000        3.4971943051774681     
   8.8000000000000007        88.800000000000011        3.5093674201726692     
   8.8000000000000007        89.600000000000009        3.4954149205689578     
   8.8000000000000007        90.400000000000006        3.5098645078307640     
   8.8000000000000007        91.200000000000003        3.4960762234984948     
   8.8000000000000007        92.000000000000000        3.5095691464505316     
   8.8000000000000007        92.800000000000011        3.4963269707520559     
   8.8000000000000007        93.600000000000009        3.5099738274846142     
   8.8000000000000007        94.400000000000006        3.4951386721905191     
   8.8000000000000007        95.200000000000003        3.4950760687747073     
   8.8000000000000007        96.000000000000000        3.4954841789984927     
   8.8000000000000007        96.800000000000011        3.5092838529777306     
   8.8000000000000007        97.600000000000009        3.5091567551334428     
   8.8000000000000007        98.400000000000006        3.4951723040813234     
   8.8000000000000007        99.200000000000003        3.5089718012107616     
   8.8000000000000007        100.00000000000000        3.4956188860630872     
   8.8000000000000007        100.80000000000001        3.5104552963488507     
   8.8000000000000007        101.60000000000001        3.4961975270158319     
   8.8000000000000007        102.40000000000001        3.5084069429985250     

   9.6000000000000014       0.80000000000000004        3.4965392932981056     
   9.6000000000000014        1.6000000000000001        3.5105657959025804     
   9.6000000000000014        2.4000000000000004        3.4938443357612674     
   9.6000000000000014        3.2000000000000002        3.5094754726152440     
   9.6000000000000014        4.0000000000000000        3.4951579307165894     
   9.6000000000000014        4.8000000000000007        3.5085823402039877     
   9.6000000000000014        5.6000000000000005        3.4951687781683498     
   9.6000000000000014        6.4000000000000004        3.5092257316820148     
   9.6000000000000014        7.2000000000000002        3.4943463071844114     
   9.6000000000000014        8.0000000000000000        3.5084299820449876     
   9.6000000000000014        8.8000000000000007        3.4953392640242713     
   9.6000000000000014        9.6000000000000014        3.5092227034127910     
   9.6000000000000014        10.400000000000000        3.4962123218714263     
   9.6000000000000014        11.200000000000001        3.5091858273335039     
   9.6000000000000014        12.000000000000000        3.4957889012120815     
   9.6000000000000014        12.800000000000001        3.4964166668761436     
   9.6000000000000014        13.600000000000001        3.4953294970451707     
   9.6000000000000014        14.400000000000000        3.4954908110288083     
   9.6000000000000014        15.200000000000001        3.5088025068709152     
   9.6000000000000014        16.000000000000000        3.5076332893108386     
   9.6000000000000014        16.800000000000001        3.4952208958543953     
   9.6000000000000014        17.600000000000001        3.5087041043865179     
   9.6000000000000014        18.400000000000002        3.4946873809991374     
   9.6000000000000014        19.200000000000003        3.5085065394419570     
   9.6000000000000014        20.000000000000000        3.4954116446228833     
   9.6000000000000014        20.800000000000001        3.5095631013497552     
   9.6000000000000014        21.600000000000001        3.4966967109846019     
   9.6000000000000014        22.400000000000002        3.4944384400803146     
   9.6000000000000014        23.200000000000003        3.5087980660682656     
   9.6000000000000014        24.000000000000000        3.4946689844788112     
   9.6000000000000014        24.800000000000001        3.5083017367420193     
   9.6000000000000014        25.600000000000001        3.4937769863053605     
   9.6000000000000014        26.400000000000002        3.5074186318624099     
   9.6000000000000014        27.200000000000003        3.5075257154934900     
   9.6000000000000014        28.000000000000000        3.5074489756641971     
   9.6000000000000014        28.800000000000001        3.4932935431700463     
   9.6000000000000014        29.600000000000001        3.5068851905168392     
   9.6000000000000014        30.400000000000002        3.5067760748818215     
   9.6000000000000014        31.200000000000003        3.5064951096807895     
   9.6000000000000014        32.000000000000000        3.5058833567730465     
   9.6000000000000014        32.800000000000004        3.4918845119525366     
   9.6000000000000014        33.600000000000001        3.5065903076436329     
   9.6000000000000014        34.399999999999999        3.4936510469718218     
   9.6000000000000014        35.200000000000003        3.5067958151679801     
   9.6000000000000014        36.000000000000000        3.5055425085577530     
   9.6000000000000014        36.800000000000004        3.4906327453449140     
   9.6000000000000014        37.600000000000001        3.5052328498041216     
   9.6000000000000014        38.400000000000006        3.4921669599263310     
   9.6000000000000014        39.200000000000003        3.5059714142263920     
   9.6000000000000014        40.000000000000000        3.4904300480620214     
   9.6000000000000014        40.800000000000004        3.5047745092051366     
   9.6000000000000014        41.600000000000001        3.4909774096381958     
   9.6000000000000014        42.400000000000006        3.5054446903692846     
   9.6000000000000014        43.200000000000003        3.4935984623307772     
   9.6000000000000014        44.000000000000000        3.4928470788564869     
   9.6000000000000014        44.800000000000004        3.5040429457274107     
   9.6000000000000014        45.600000000000001        3.4909726097036091     
   9.6000000000000014        46.400000000000006        3.4917119204781453     
   9.6000000000000014        47.200000000000003        3.5047290815980072     
   9.6000000000000014        48.000000000000000        3.4908143945908603     
   9.6000000000000014        48.800000000000004        3.5048202418374164     
   9.6000000000000014        49.600000000000001        3.4916597034420960     
   9.6000000000000014        50.400000000000006        3.5035821256384598     
   9.6000000000000014        51.200000000000003        3.4906914065920751     
   9.6000000000000014        52.000000000000000        3.5039933653496163     
   9.6000000000000014        52.800000000000004        3.5053744604650259     
   9.6000000000000014        53.600000000000001        3.4932166903509243     
   9.6000000000000014        54.400000000000006        3.5045099151143586     
   9.6000000000000014        55.200000000000003        3.4917734495154220     
   9.6000000000000014        56.000000000000000        3.5048575869570775     
   9.6000000000000014        56.800000000000004        3.5048906546661369     
   9.6000000000000014        57.600000000000001        3.4920175447820130     
   9.6000000000000014        58.400000000000006        3.5041580560124244     
   9.6000000000000014        59.200000000000003        3.4899234827740391     
   9.6000000000000014        60.000000000000000        3.5040580761450433     
   9.6000000000000014        60.800000000000004        3.4904364940544714     
   9.6000000000000014        61.600000000000001        3.4924639125415973     
   9.6000000000000014        62.400000000000006        3.5057417989761634     
   9.6000000000000014        63.200000000000003        3.4918932670262821     
   9.6000000000000014        64.000000000000000        3.5057358566843275     
   9.6000000000000014        64.799999999999997        3.4931994635234740     
   9.6000000000000014        65.600000000000009        3.4931967673228046     
   9.6000000000000014        66.400000000000006        3.5049010658074584     
   9.6000000000000014        67.200000000000003        3.5056030535808964     
   9.6000000000000014        68.000000000000000        3.4942307938507016     
   9.6000000000000014        68.799999999999997        3.5078711184031928     
   9.6000000000000014        69.600000000000009        3.4951679670373430     
   9.6000000000000014        70.400000000000006        3.4947207122746651     
   9.6000000000000014        71.200000000000003        3.5067403460472275     
   9.6000000000000014        72.000000000000000        3.4939723815844381     
   9.6000000000000014        72.799999999999997        3.5086773714451507     
   9.6000000000000014        73.600000000000009        3.4947897483284303     
   9.6000000000000014        74.400000000000006        3.4940992149121328     
   9.6000000000000014        75.200000000000003        3.5074549789324099     
   9.6000000000000014        76.000000000000000        3.4941906229436102     
   9.6000000000000014        76.800000000000011        3.5091735686228667     
   9.6000000000000014        77.600000000000009        3.4952342543930537     
   9.6000000000000014        78.400000000000006        3.5094320045586196     
   9.6000000000000014        79.200000000000003        3.4949370398250679     
   9.6000000000000014        80.000000000000000        3.5076908835787135     
   9.6000000000000014        80.800000000000011        3.5070446465813654     
   9.6000000000000014        81.600000000000009        3.4952712771752097     
   9.6000000000000014        82.400000000000006        3.5092661214723231     
   9.6000000000000014        83.200000000000003        3.4952806101182818     
   9.6000000000000014        84.000000000000000        3.4943852360590140     
   9.6000000000000014        84.800000000000011        3.5062705399027854     
   9.6000000000000014        85.600000000000009        3.4955636712551112     
   9.6000000000000014        86.400000000000006        3.5101938228381715     
   9.6000000000000014        87.200000000000003        3.5089566020678666     
   9.6000000000000014        88.000000000000000        3.4964750485450162     
   9.6000000000000014        88.800000000000011        3.4984782824364444     
   9.6000000000000014        89.600000000000009        3.5088751464120063     
   9.6000000000000014        90.400000000000006        3.4940840114955964     
   9.6000000000000014        91.200000000000003        3.5082848618256350     
   9.6000000000000014        92.000000000000000        3.4958943949708750     
   9.6000000000000014        92.800000000000011        3.5107639317772739     
   9.6000000000000014        93.600000000000009        3.4952558079721521     
   9.6000000000000014        94.400000000000006        3.5091571349353519     
   9.6000000000000014        95.200000000000003        3.5085332897173531     
   9.6000000000000014        96.000000000000000        3.5108200594475880     
   9.6000000000000014        96.800000000000011        3.4955056875034409     
   9.6000000000000014        97.600000000000009        3.4955381602475222     
   9.6000000000000014        98.400000000000006        3.5088091064783646     
   9.6000000000000014        99.200000000000003        3.4974922510356272     
   9.6000000000000014        100.00000000000000        3.5103503244836869     
   9.6000000000000014        100.80000000000001        3.4962691704453341     
   9.6000000000000014        101.60000000000001        3.4961548953544828     
   9.6000000000000014        102.40000000000001        3.5090500415657671     

   10.400000000000000       0.80000000000000004        3.5104156635983248     
   10.400000000000000        1.6000000000000001        3.4954373325621497     
   10.400000000000000        2.4000000000000004        3.5095053409493508     
   10.400000000000000        3.2000000000000002        3.4955724338639009     
   10.400000000000000        4.0000000000000000        3.5089758742688861     
   10.400000000000000        4.8000000000000007        3.4946502298969984     
   10.400000000000000        5.6000000000000005        3.5090359646016136     
   10.400000000000000        6.4000000000000004        3.4953451754613827     
   10.400000000000000        7.2000000000000002        3.5075943983178455     
   10.400000000000000        8.0000000000000000        3.5067872374308053     
   10.400000000000000        8.8000000000000007        3.4935573988373894     
   10.400000000000000        9.6000000000000014        3.5073411113249469     
   10.400000000000000        10.400000000000000        3.4963589531377628     
   10.400000000000000        11.200000000000001        3.5100914349222738     
   10.400000000000000        12.000000000000000        3.4953203719005370     
   10.400000000000000        12.800000000000001        3.5085519938510394     
   10.400000000000000        13.600000000000001        3.5084254020887942     
   10.400000000000000        14.400000000000000        3.5092139065174734     
   10.400000000000000        15.200000000000001        3.4946377356281562     
   10.400000000000000        16.000000000000000        3.4950336206914394     
   10.400000000000000        16.800000000000001        3.5101180138313355     
   10.400000000000000        17.600000000000001        3.4972745798466933     
   10.400000000000000        18.400000000000002        3.5097771974824989     
   10.400000000000000        19.200000000000003        3.4922507292414000     
   10.400000000000000        20.000000000000000        3.5077528022014404     
   10.400000000000000        20.800000000000001        3.4953551821813686     
   10.400000000000000        21.600000000000001        3.5072563712424123     
   10.400000000000000        22.400000000000002        3.5086176366357487     
   10.400000000000000        23.200000000000003        3.4943464719474941     
   10.400000000000000        24.000000000000000        3.5070986707807101     
   10.400000000000000        24.800000000000001        3.4931005271484414     
   10.400000000000000        25.600000000000001        3.5072244583674537     
   10.400000000000000        26.400000000000002        3.4942168526674293     
   10.400000000000000        27.200000000000003        3.4959372185711231     
   10.400000000000000        28.000000000000000        3.4936915831935846     
   10.400000000000000        28.800000000000001        3.5065063449786846     
   10.400000000000000        29.600000000000001        3.4933260180424472     
   10.400000000000000        30.400000000000002        3.4943910909463352     
   10.400000000000000        31.200000000000003        3.4938734907549178     
   10.400000000000000        32.000000000000000        3.4927427015170847     
   10.400000000000000        32.800000000000004        3.5047301616985091     
   10.400000000000000        33.600000000000001        3.4944858656438700     
   10.400000000000000        34.399999999999999        3.4944768493964116     
   10.400000000000000        35.200000000000003        3.4937760315298210     
   10.400000000000000        36.000000000000000        3.4924413028842722     
   10.400000000000000        36.800000000000004        3.5049871604398914     
   10.400000000000000        37.600000000000001        3.4912722826317930     
   10.400000000000000        38.400000000000006        3.5034088699136410     
   10.400000000000000        39.200000000000003        3.5031035260295789     
   10.400000000000000        40.000000000000000        3.4908875084282407     
   10.400000000000000        40.800000000000004        3.5051527946941019     
   10.400000000000000        41.600000000000001        3.4913461724517401     
   10.400000000000000        42.400000000000006        3.5036449520618711     
   10.400000000000000        43.200000000000003        3.4920459663158510     
   10.400000000000000        44.000000000000000        3.5055117426945870     
   10.400000000000000        44.800000000000004        3.4930616915281720     
   10.400000000000000        45.600000000000001        3.5047980812558053     
   10.400000000000000        46.400000000000006        3.4915146541619162     
   10.400000000000000        47.200000000000003        3.5044865354486365     
   10.400000000000000        48.000000000000000        3.4905227601097635     
   10.400000000000000        48.800000000000004        3.5041251972190728     
   10.400000000000000        49.600000000000001        3.4908538110016605     
   10.400000000000000        50.400000000000006        3.5051042293833676     
   10.400000000000000        51.200000000000003        3.4896085234565475     
   10.400000000000000        52.000000000000000        3.5037625741910534     
   10.400000000000000        52.800000000000004        3.4895467159351754     
   10.400000000000000        53.600000000000001        3.5043755492003155     
   10.400000000000000        54.400000000000006        3.4917960648967243     
   10.400000000000000        55.200000000000003        3.5055477096718852     
   10.400000000000000        56.000000000000000        3.4910198941614783     
   10.400000000000000        56.800000000000004        3.5037539751929061     
   10.400000000000000        57.600000000000001        3.4909461351556290     
   10.400000000000000        58.400000000000006        3.5053125197190300     
   10.400000000000000        59.200000000000003        3.4913733546602965     
   10.400000000000000        60.000000000000000        3.5037416848844476     
   10.400000000000000        60.800000000000004        3.5033805015340658     
   10.400000000000000        61.600000000000001        3.5050700518757103     
   10.400000000000000        62.400000000000006        3.4918760466510070     
   10.400000000000000        63.200000000000003        3.5053681479275314     
   10.400000000000000        64.000000000000000        3.4914493879047743     
   10.400000000000000        64.799999999999997        3.5057030113449530     
   10.400000000000000        65.600000000000009        3.5057321010893561     
   10.400000000000000        66.400000000000006        3.4906185522983537     
   10.400000000000000        67.200000000000003        3.5054124281755228     
   10.400000000000000        68.000000000000000        3.4943282556807955     
   10.400000000000000        68.799999999999997        3.4946373526535752     
   10.400000000000000        69.600000000000009        3.5075701476961654     
   10.400000000000000        70.400000000000006        3.4935009646486530     
   10.400000000000000        71.200000000000003        3.5065912259918521     
   10.400000000000000        72.000000000000000        3.4925877540782349     
   10.400000000000000        72.799999999999997        3.5070039374868460     
   10.400000000000000        73.600000000000009        3.4935198215558394     
   10.400000000000000        74.400000000000006        3.5082735345360954     
   10.400000000000000        75.200000000000003        3.5070989559620851     
   10.400000000000000        76.000000000000000        3.4942296866043514     
   10.400000000000000        76.800000000000011        3.5087547509983947     
   10.400000000000000        77.600000000000009        3.4942894250406504     
   10.400000000000000        78.400000000000006        3.5082258491032090     
   10.400000000000000        79.200000000000003        3.4949615983365501     
   10.400000000000000        80.000000000000000        3.5076048430716305     
   10.400000000000000        80.800000000000011        3.4940305728254928     
   10.400000000000000        81.600000000000009        3.5111193166830521     
   10.400000000000000        82.400000000000006        3.4963727429961740     
   10.400000000000000        83.200000000000003        3.5074344657159511     
   10.400000000000000        84.000000000000000        3.5082099081510130     
   10.400000000000000        84.800000000000011        3.5080149183342759     
   10.400000000000000        85.600000000000009        3.4963734536768505     
   10.400000000000000        86.400000000000006        3.4973219979985615     
   10.400000000000000        87.200000000000003        3.4962651718151205     
   10.400000000000000        88.000000000000000        3.5114438159803067     
   10.400000000000000        88.800000000000011        3.4963179407521694     
   10.400000000000000        89.600000000000009        3.5085178396436008     
   10.400000000000000        90.400000000000006        3.5073295239505269     
   10.400000000000000        91.200000000000003        3.5092130312203782     
   10.400000000000000        92.000000000000000        3.4944666798791042     
   10.400000000000000        92.800000000000011        3.5098969360130705     
   10.400000000000000        93.600000000000009        3.4954038185679317     
   10.400000000000000        94.400000000000006        3.5094437283146123     
   10.400000000000000        95.200000000000003        3.4948350761041702     
   10.400000000000000        96.000000000000000        3.4946735390036521     
   10.400000000000000        96.800000000000011        3.5099563079034422     
   10.400000000000000        97.600000000000009        3.5094257445241688     
   10.400000000000000        98.400000000000006        3.4953034497693252     
   10.400000000000000        99.200000000000003        3.5088492194432028     
   10.400000000000000        100.00000000000000        3.4950831641438072     
   10.400000000000000        100.80000000000001        3.5082235403922333     
   10.400000000000000        101.60000000000001        3.5074444778632561     
   10.400000000000000        102.40000000000001        3.4943198790838790     

   11.200000000000001       0.80000000000000004        3.4954746765477913     
   11.200000000000001        1.6000000000000001        3.5099186427075306     
   11.200000000000001        2.4000000000000004        3.4947568077869149     
   11.200000000000001        3.2000000000000002        3.5095225708386582     
   11.200000000000001        4.0000000000000000        3.4951148078841712     
   11.200000000000001        4.8000000000000007        3.5089376855607051     
   11.200000000000001        5.6000000000000005        3.4959926504213175     
   11.200000000000001        6.4000000000000004        3.5095851719290696     
   11.200000000000001        7.2000000000000002        3.4936901444516630     
   11.200000000000001        8.0000000000000000        3.5077278687395124     
   11.200000000000001        8.8000000000000007        3.5069620890525512     
   11.200000000000001        9.6000000000000014        3.5079806451016640     
   11.200000000000001        10.400000000000000        3.4956032433406565     
   11.200000000000001        11.200000000000001        3.4957164258714175     
   11.200000000000001        12.000000000000000        3.5083670581956379     
   11.200000000000001        12.800000000000001        3.5074846992743471     
   11.200000000000001        13.600000000000001        3.4942781320618419     
   11.200000000000001        14.400000000000000        3.4950472406037911     
   11.200000000000001        15.200000000000001        3.5083097250488753     
   11.200000000000001        16.000000000000000        3.5081451937180215     
   11.200000000000001        16.800000000000001        3.4961476985564315     
   11.200000000000001        17.600000000000001        3.4981714123034005     
   11.200000000000001        18.400000000000002        3.4976551212227216     
   11.200000000000001        19.200000000000003        3.5086085565482410     
   11.200000000000001        20.000000000000000        3.5067963538420193     
   11.200000000000001        20.800000000000001        3.4942477035609945     
   11.200000000000001        21.600000000000001        3.5068054022346158     
   11.200000000000001        22.400000000000002        3.4942710956126097     
   11.200000000000001        23.200000000000003        3.4947878319613577     
   11.200000000000001        24.000000000000000        3.5059426634692055     
   11.200000000000001        24.800000000000001        3.5066329281593087     
   11.200000000000001        25.600000000000001        3.4931589175249949     
   11.200000000000001        26.400000000000002        3.5077611253042744     
   11.200000000000001        27.200000000000003        3.4947318048473597     
   11.200000000000001        28.000000000000000        3.5074199637167607     
   11.200000000000001        28.800000000000001        3.4924866688711327     
   11.200000000000001        29.600000000000001        3.5064964725818526     
   11.200000000000001        30.400000000000002        3.5079932943510461     
   11.200000000000001        31.200000000000003        3.4942512077660020     
   11.200000000000001        32.000000000000000        3.5068436279585327     
   11.200000000000001        32.800000000000004        3.4928988007485198     
   11.200000000000001        33.600000000000001        3.5048347139925871     
   11.200000000000001        34.399999999999999        3.5059116947495141     
   11.200000000000001        35.200000000000003        3.4941034070895216     
   11.200000000000001        36.000000000000000        3.5062162538805204     
   11.200000000000001        36.800000000000004        3.4911466491699281     
   11.200000000000001        37.600000000000001        3.5048080704585924     
   11.200000000000001        38.400000000000006        3.4902829461646512     
   11.200000000000001        39.200000000000003        3.5046940797009785     
   11.200000000000001        40.000000000000000        3.4917739318970589     
   11.200000000000001        40.800000000000004        3.5045195608761714     
   11.200000000000001        41.600000000000001        3.4908714254531032     
   11.200000000000001        42.400000000000006        3.5047952594716096     
   11.200000000000001        43.200000000000003        3.4910735571325522     
   11.200000000000001        44.000000000000000        3.5045724261476159     
   11.200000000000001        44.800000000000004        3.4903704263473361     
   11.200000000000001        45.600000000000001        3.5034779331270993     
   11.200000000000001        46.400000000000006        3.4898227732711762     
   11.200000000000001        47.200000000000003        3.5039603782982862     
   11.200000000000001        48.000000000000000        3.4900486111104381     
   11.200000000000001        48.800000000000004        3.5050403760574551     
   11.200000000000001        49.600000000000001        3.4910132386475752     
   11.200000000000001        50.400000000000006        3.5053746409062634     
   11.200000000000001        51.200000000000003        3.4918467791762566     
   11.200000000000001        52.000000000000000        3.5044828927694893     
   11.200000000000001        52.800000000000004        3.4905400370271393     
   11.200000000000001        53.600000000000001        3.5047074867751369     
   11.200000000000001        54.400000000000006        3.4927180283330963     
   11.200000000000001        55.200000000000003        3.4921200574532030     
   11.200000000000001        56.000000000000000        3.5045186485628603     
   11.200000000000001        56.800000000000004        3.4906393164402019     
   11.200000000000001        57.600000000000001        3.5042664418129879     
   11.200000000000001        58.400000000000006        3.4909753527782157     
   11.200000000000001        59.200000000000003        3.5038398042821290     
   11.200000000000001        60.000000000000000        3.4914519513978091     
   11.200000000000001        60.800000000000004        3.4909638921063104     
   11.200000000000001        61.600000000000001        3.4900300687709334     
   11.200000000000001        62.400000000000006        3.5061020588713605     
   11.200000000000001        63.200000000000003        3.4909999019453615     
   11.200000000000001        64.000000000000000        3.5048749585554408     
   11.200000000000001        64.799999999999997        3.4912408574128282     
   11.200000000000001        65.600000000000009        3.4915752109451730     
   11.200000000000001        66.400000000000006        3.5051299046314504     
   11.200000000000001        67.200000000000003        3.4919633480776291     
   11.200000000000001        68.000000000000000        3.5066631831487864     
   11.200000000000001        68.799999999999997        3.4930746130868413     
   11.200000000000001        69.600000000000009        3.5062936746026647     
   11.200000000000001        70.400000000000006        3.4921947419447652     
   11.200000000000001        71.200000000000003        3.5058455410008960     
   11.200000000000001        72.000000000000000        3.4931408908676134     
   11.200000000000001        72.799999999999997        3.5070521637341012     
   11.200000000000001        73.600000000000009        3.4940758943084704     
   11.200000000000001        74.400000000000006        3.4940891094489137     
   11.200000000000001        75.200000000000003        3.4933380135145833     
   11.200000000000001        76.000000000000000        3.5078712812597863     
   11.200000000000001        76.800000000000011        3.4943845962436040     
   11.200000000000001        77.600000000000009        3.5079014676236797     
   11.200000000000001        78.400000000000006        3.4938442035833388     
   11.200000000000001        79.200000000000003        3.5084048498453533     
   11.200000000000001        80.000000000000000        3.4939593604375783     
   11.200000000000001        80.800000000000011        3.5087258444790219     
   11.200000000000001        81.600000000000009        3.4956138344637688     
   11.200000000000001        82.400000000000006        3.4957099406629073     
   11.200000000000001        83.200000000000003        3.5085321184896303     
   11.200000000000001        84.000000000000000        3.4936369288052220     
   11.200000000000001        84.800000000000011        3.4953989265535923     
   11.200000000000001        85.600000000000009        3.5074256369972261     
   11.200000000000001        86.400000000000006        3.5091361883611039     
   11.200000000000001        87.200000000000003        3.4979561237380721     
   11.200000000000001        88.000000000000000        3.4971453608407783     
   11.200000000000001        88.800000000000011        3.5100509168507781     
   11.200000000000001        89.600000000000009        3.4952010226375316     
   11.200000000000001        90.400000000000006        3.4949992056372068     
   11.200000000000001        91.200000000000003        3.4967926909786002     
   11.200000000000001        92.000000000000000        3.5100246783326718     
   11.200000000000001        92.800000000000011        3.4951703049850709     
   11.200000000000001        93.600000000000009        3.5091100347338378     
   11.200000000000001        94.400000000000006        3.4956923573231911     
   11.200000000000001        95.200000000000003        3.5087685568222651     
   11.200000000000001        96.000000000000000        3.5081515560055849     
   11.200000000000001        96.800000000000011        3.4964034714695740     
   11.200000000000001        97.600000000000009        3.4953414190744891     
   11.200000000000001        98.400000000000006        3.5078085443983449     
   11.200000000000001        99.200000000000003        3.4944002241362506     
   11.200000000000001        100.00000000000000        3.5090643491344982     
   11.200000000000001        100.80000000000001        3.4942063885241392     
   11.200000000000001        101.60000000000001        3.5066062751197800     
   11.200000000000001        102.40000000000001        3.5075567151735121     

   12.000000000000000       0.80000000000000004        3.4959133974527901     
   12.000000000000000        1.6000000000000001        3.5104099263832440     
   12.000000000000000        2.4000000000000004        3.4959946613070803     
   12.000000000000000        3.2000000000000002        3.5095622572910679     
   12.000000000000000        4.0000000000000000        3.4965767205723060     
   12.000000000000000        4.8000000000000007        3.5107977135850645     
   12.000000000000000        5.6000000000000005        3.4945730945525999     
   12.000000000000000        6.4000000000000004        3.5084793933209384     
   12.000000000000000        7.2000000000000002        3.5082527323252326     
   12.000000000000000        8.0000000000000000        3.4964082765091513     
   12.000000000000000        8.8000000000000007        3.4969605430276438     
   12.000000000000000        9.6000000000000014        3.4959775097024357     
   12.000000000000000        10.400000000000000        3.5088812562308749     
   12.000000000000000        11.200000000000001        3.5096763893233347     
   12.000000000000000        12.000000000000000        3.4958025745485566     
   12.000000000000000        12.800000000000001        3.4948629465697820     
   12.000000000000000        13.600000000000001        3.5084520372628063     
   12.000000000000000        14.400000000000000        3.5089634260730693     
   12.000000000000000        15.200000000000001        3.4950262178065028     
   12.000000000000000        16.000000000000000        3.4948684164283139     
   12.000000000000000        16.800000000000001        3.5087404691914834     
   12.000000000000000        17.600000000000001        3.5099101180332291     
   12.000000000000000        18.400000000000002        3.4960580085499471     
   12.000000000000000        19.200000000000003        3.4953070910411443     
   12.000000000000000        20.000000000000000        3.4943158554996114     
   12.000000000000000        20.800000000000001        3.5079512884333650     
   12.000000000000000        21.600000000000001        3.4941090768324812     
   12.000000000000000        22.400000000000002        3.5081598444957867     
   12.000000000000000        23.200000000000003        3.5073923242887632     
   12.000000000000000        24.000000000000000        3.4944590788284766     
   12.000000000000000        24.800000000000001        3.4939082605141722     
   12.000000000000000        25.600000000000001        3.5074414139313910     
   12.000000000000000        26.400000000000002        3.4931742809559974     
   12.000000000000000        27.200000000000003        3.5059681819624675     
   12.000000000000000        28.000000000000000        3.4929611230702813     
   12.000000000000000        28.800000000000001        3.5063551677212756     
   12.000000000000000        29.600000000000001        3.4930093612876694     
   12.000000000000000        30.400000000000002        3.4929044292396303     
   12.000000000000000        31.200000000000003        3.4923075310924716     
   12.000000000000000        32.000000000000000        3.5056129112066583     
   12.000000000000000        32.800000000000004        3.4916359232041203     
   12.000000000000000        33.600000000000001        3.5045758518265817     
   12.000000000000000        34.399999999999999        3.4908199485812377     
   12.000000000000000        35.200000000000003        3.5044386341398632     
   12.000000000000000        36.000000000000000        3.4914210930063310     
   12.000000000000000        36.800000000000004        3.5049691980151247     
   12.000000000000000        37.600000000000001        3.4906452113954387     
   12.000000000000000        38.400000000000006        3.5046195686314592     
   12.000000000000000        39.200000000000003        3.4941087274520273     
   12.000000000000000        40.000000000000000        3.4925221733274521     
   12.000000000000000        40.800000000000004        3.5042739072752478     
   12.000000000000000        41.600000000000001        3.4903787710165246     
   12.000000000000000        42.400000000000006        3.5042619434982520     
   12.000000000000000        43.200000000000003        3.4908391731735056     
   12.000000000000000        44.000000000000000        3.5047790283879148     
   12.000000000000000        44.800000000000004        3.4903363150031366     
   12.000000000000000        45.600000000000001        3.5069700442207377     
   12.000000000000000        46.400000000000006        3.4906534144314563     
   12.000000000000000        47.200000000000003        3.5030891160798387     
   12.000000000000000        48.000000000000000        3.5031471378728036     
   12.000000000000000        48.800000000000004        3.4911303977802706     
   12.000000000000000        49.600000000000001        3.5046623450887933     
   12.000000000000000        50.400000000000006        3.4915815451389727     
   12.000000000000000        51.200000000000003        3.4919505613313007     
   12.000000000000000        52.000000000000000        3.5047291304253645     
   12.000000000000000        52.800000000000004        3.4904273520169138     
   12.000000000000000        53.600000000000001        3.5045306977931285     
   12.000000000000000        54.400000000000006        3.4904962274113900     
   12.000000000000000        55.200000000000003        3.5052479941406069     
   12.000000000000000        56.000000000000000        3.4918475152412762     
   12.000000000000000        56.800000000000004        3.5055727057136656     
   12.000000000000000        57.600000000000001        3.4907452980171154     
   12.000000000000000        58.400000000000006        3.5043933162825902     
   12.000000000000000        59.200000000000003        3.4907641342507776     
   12.000000000000000        60.000000000000000        3.5037989589614011     
   12.000000000000000        60.800000000000004        3.5025743349621221     
   12.000000000000000        61.600000000000001        3.5041766478117422     
   12.000000000000000        62.400000000000006        3.4911313587385910     
   12.000000000000000        63.200000000000003        3.5046920104074912     
   12.000000000000000        64.000000000000000        3.4907245194072059     
   12.000000000000000        64.799999999999997        3.5039072521742023     
   12.000000000000000        65.600000000000009        3.5044298924831332     
   12.000000000000000        66.400000000000006        3.4915784546610951     
   12.000000000000000        67.200000000000003        3.5059709648407194     
   12.000000000000000        68.000000000000000        3.4926128345580327     
   12.000000000000000        68.799999999999997        3.5058010672062601     
   12.000000000000000        69.600000000000009        3.4919148463145899     
   12.000000000000000        70.400000000000006        3.5058820387611358     
   12.000000000000000        71.200000000000003        3.4939719003943206     
   12.000000000000000        72.000000000000000        3.5076607547266705     
   12.000000000000000        72.799999999999997        3.4926414714055922     
   12.000000000000000        73.600000000000009        3.5058983208929360     
   12.000000000000000        74.400000000000006        3.5039643258867339     
   12.000000000000000        75.200000000000003        3.5071707981145237     
   12.000000000000000        76.000000000000000        3.4923757264469497     
   12.000000000000000        76.800000000000011        3.5062556439206336     
   12.000000000000000        77.600000000000009        3.4929795268220052     
   12.000000000000000        78.400000000000006        3.5088829804794450     
   12.000000000000000        79.200000000000003        3.4937399748901306     
   12.000000000000000        80.000000000000000        3.5077224883559714     
   12.000000000000000        80.800000000000011        3.4942858397731325     
   12.000000000000000        81.600000000000009        3.5075344859668247     
   12.000000000000000        82.400000000000006        3.5077744697450015     
   12.000000000000000        83.200000000000003        3.4959677426490900     
   12.000000000000000        84.000000000000000        3.5081039439454407     
   12.000000000000000        84.800000000000011        3.5085104136205842     
   12.000000000000000        85.600000000000009        3.4954295071923687     
   12.000000000000000        86.400000000000006        3.5089629670326055     
   12.000000000000000        87.200000000000003        3.4965147469008064     
   12.000000000000000        88.000000000000000        3.5099716422543916     
   12.000000000000000        88.800000000000011        3.4948627979075915     
   12.000000000000000        89.600000000000009        3.5098526787827140     
   12.000000000000000        90.400000000000006        3.5084479141346980     
   12.000000000000000        91.200000000000003        3.5088975691020861     
   12.000000000000000        92.000000000000000        3.4937170429763609     
   12.000000000000000        92.800000000000011        3.5080162012917859     
   12.000000000000000        93.600000000000009        3.4955602268736592     
   12.000000000000000        94.400000000000006        3.5093571026515336     
   12.000000000000000        95.200000000000003        3.4940818227735946     
   12.000000000000000        96.000000000000000        3.5084420396859048     
   12.000000000000000        96.800000000000011        3.4961273599154099     
   12.000000000000000        97.600000000000009        3.5083162729719324     
   12.000000000000000        98.400000000000006        3.5066626398098086     
   12.000000000000000        99.200000000000003        3.5083947730548455     
   12.000000000000000        100.00000000000000        3.4952282393276803     
   12.000000000000000        100.80000000000001        3.5091177986804500     
   12.000000000000000        101.60000000000001        3.4945915813238089     
   12.000000000000000        102.40000000000001        3.5086700073391484     

   12.800000000000001       0.80000000000000004        3.5092638908716869     
   12.800000000000001        1.6000000000000001        3.4961543329306992     
   12.800000000000001        2.4000000000000004        3.4952965360442985     
   12.800000000000001        3.2000000000000002        3.5078266022192097     
   12.800000000000001        4.0000000000000000        3.4972557993953277     
   12.800000000000001        4.8000000000000007        3.4975374125623540     
   12.800000000000001        5.6000000000000005        3.5096193687825328     
   12.800000000000001        6.4000000000000004        3.4953503966469008     
   12.800000000000001        7.2000000000000002        3.4946235595756350     
   12.800000000000001        8.0000000000000000        3.5099016112857275     
   12.800000000000001        8.8000000000000007        3.4970674949673950     
   12.800000000000001        9.6000000000000014        3.5098058677164330     
   12.800000000000001        10.400000000000000        3.4950813193752914     
   12.800000000000001        11.200000000000001        3.4953884401080826     
   12.800000000000001        12.000000000000000        3.5096003737975017     
   12.800000000000001        12.800000000000001        3.5076817946080783     
   12.800000000000001        13.600000000000001        3.4951063739643113     
   12.800000000000001        14.400000000000000        3.4951315760817554     
   12.800000000000001        15.200000000000001        3.5085155241586419     
   12.800000000000001        16.000000000000000        3.5085905425800750     
   12.800000000000001        16.800000000000001        3.4951249184951831     
   12.800000000000001        17.600000000000001        3.4945957011996001     
   12.800000000000001        18.400000000000002        3.5084147272641300     
   12.800000000000001        19.200000000000003        3.5083262030851223     
   12.800000000000001        20.000000000000000        3.5081327127076478     
   12.800000000000001        20.800000000000001        3.4940408282108208     
   12.800000000000001        21.600000000000001        3.5077320584056495     
   12.800000000000001        22.400000000000002        3.4945593599227069     
   12.800000000000001        23.200000000000003        3.4939636268326733     
   12.800000000000001        24.000000000000000        3.5074569887316729     
   12.800000000000001        24.800000000000001        3.4921366421176647     
   12.800000000000001        25.600000000000001        3.5060040660196652     
   12.800000000000001        26.400000000000002        3.4917499320757841     
   12.800000000000001        27.200000000000003        3.5056075094569206     
   12.800000000000001        28.000000000000000        3.4909928309794638     
   12.800000000000001        28.800000000000001        3.5061279099821170     
   12.800000000000001        29.600000000000001        3.4931305768935754     
   12.800000000000001        30.400000000000002        3.5049194767430158     
   12.800000000000001        31.200000000000003        3.5051139038435832     
   12.800000000000001        32.000000000000000        3.4913027216038541     
   12.800000000000001        32.800000000000004        3.5047792650801997     
   12.800000000000001        33.600000000000001        3.4910827146755725     
   12.800000000000001        34.399999999999999        3.5044428497338589     
   12.800000000000001        35.200000000000003        3.4911747835681912     
   12.800000000000001        36.000000000000000        3.5056601839754857     
   12.800000000000001        36.800000000000004        3.4911332923844136     
   12.800000000000001        37.600000000000001        3.5037052997346834     
   12.800000000000001        38.400000000000006        3.4894776113905097     
   12.800000000000001        39.200000000000003        3.5048410745028562     
   12.800000000000001        40.000000000000000        3.4916866605258887     
   12.800000000000001        40.800000000000004        3.5054977697639749     
   12.800000000000001        41.600000000000001        3.4896697692804306     
   12.800000000000001        42.400000000000006        3.5042670630832116     
   12.800000000000001        43.200000000000003        3.4909061217503750     
   12.800000000000001        44.000000000000000        3.5051055309842272     
   12.800000000000001        44.800000000000004        3.4902424188723078     
   12.800000000000001        45.600000000000001        3.5051554078157756     
   12.800000000000001        46.400000000000006        3.4904645497354796     
   12.800000000000001        47.200000000000003        3.5030602416946470     
   12.800000000000001        48.000000000000000        3.4902974780284404     
   12.800000000000001        48.800000000000004        3.5042795812296519     
   12.800000000000001        49.600000000000001        3.4901794457523447     
   12.800000000000001        50.400000000000006        3.5039717448290553     
   12.800000000000001        51.200000000000003        3.5042293876325337     
   12.800000000000001        52.000000000000000        3.4908374470905095     
   12.800000000000001        52.800000000000004        3.5051194225214273     
   12.800000000000001        53.600000000000001        3.4918133864806302     
   12.800000000000001        54.400000000000006        3.5046758757052925     
   12.800000000000001        55.200000000000003        3.5029892173548518     
   12.800000000000001        56.000000000000000        3.4917430858390195     
   12.800000000000001        56.800000000000004        3.4918119332707565     
   12.800000000000001        57.600000000000001        3.5042925069173534     
   12.800000000000001        58.400000000000006        3.4903400738796546     
   12.800000000000001        59.200000000000003        3.5050426036406930     
   12.800000000000001        60.000000000000000        3.4898556577612379     
   12.800000000000001        60.800000000000004        3.5044146581216467     
   12.800000000000001        61.600000000000001        3.4897972682360945     
   12.800000000000001        62.400000000000006        3.5043040340248841     
   12.800000000000001        63.200000000000003        3.4901290782490091     
   12.800000000000001        64.000000000000000        3.5038141634409299     
   12.800000000000001        64.799999999999997        3.4900394331530453     
   12.800000000000001        65.600000000000009        3.5038269840669445     
   12.800000000000001        66.400000000000006        3.4914020267392871     
   12.800000000000001        67.200000000000003        3.5050675071111237     
   12.800000000000001        68.000000000000000        3.4930728506605293     
   12.800000000000001        68.799999999999997        3.5052216858140683     
   12.800000000000001        69.600000000000009        3.4915874698513032     
   12.800000000000001        70.400000000000006        3.5057491309994937     
   12.800000000000001        71.200000000000003        3.4931142826502373     
   12.800000000000001        72.000000000000000        3.4950300814516178     
   12.800000000000001        72.799999999999997        3.5070035087832103     
   12.800000000000001        73.600000000000009        3.4925412262035302     
   12.800000000000001        74.400000000000006        3.5038869821911436     
   12.800000000000001        75.200000000000003        3.4917553226580931     
   12.800000000000001        76.000000000000000        3.5052007847786188     
   12.800000000000001        76.800000000000011        3.5052541638903851     
   12.800000000000001        77.600000000000009        3.5066663588841993     
   12.800000000000001        78.400000000000006        3.4943181276242599     
   12.800000000000001        79.200000000000003        3.5068785362070840     
   12.800000000000001        80.000000000000000        3.4938583025119123     
   12.800000000000001        80.800000000000011        3.5081536000865641     
   12.800000000000001        81.600000000000009        3.4935131180797883     
   12.800000000000001        82.400000000000006        3.5087078506358207     
   12.800000000000001        83.200000000000003        3.4954144495400543     
   12.800000000000001        84.000000000000000        3.4944444017307168     
   12.800000000000001        84.800000000000011        3.5081290207856219     
   12.800000000000001        85.600000000000009        3.4960237829843361     
   12.800000000000001        86.400000000000006        3.4978194711211934     
   12.800000000000001        87.200000000000003        3.5090222274179741     
   12.800000000000001        88.000000000000000        3.4947581721386110     
   12.800000000000001        88.800000000000011        3.5087616731716684     
   12.800000000000001        89.600000000000009        3.4949958833962302     
   12.800000000000001        90.400000000000006        3.4952936617121058     
   12.800000000000001        91.200000000000003        3.4946002149334658     
   12.800000000000001        92.000000000000000        3.5072573088732240     
   12.800000000000001        92.800000000000011        3.5075244159968100     
   12.800000000000001        93.600000000000009        3.4954463617548210     
   12.800000000000001        94.400000000000006        3.5093873770010608     
   12.800000000000001        95.200000000000003        3.4955247575199668     
   12.800000000000001        96.000000000000000        3.5095295901340084     
   12.800000000000001        96.800000000000011        3.4969299752630230     
   12.800000000000001        97.600000000000009        3.5084148174927758     
   12.800000000000001        98.400000000000006        3.4950801470765471     
   12.800000000000001        99.200000000000003        3.4960219698372899     
   12.800000000000001        100.00000000000000        3.5091785179945907     
   12.800000000000001        100.80000000000001        3.4953924196363513     
   12.800000000000001        101.60000000000001        3.5092536529534537     
   12.800000000000001        102.40000000000001        3.4958023463390742     

   13.600000000000001       0.80000000000000004        3.4947949878901099     
   13.600000000000001        1.6000000000000001        3.5091217474871526     
   13.600000000000001        2.4000000000000004        3.5084739201815931     
   13.600000000000001        3.2000000000000002        3.5090824505518614     
   13.600000000000001        4.0000000000000000        3.4961282327738945     
   13.600000000000001        4.8000000000000007        3.5100805003274687     
   13.600000000000001        5.6000000000000005        3.4957209676282894     
   13.600000000000001        6.4000000000000004        3.5092947808137205     
   13.600000000000001        7.2000000000000002        3.5092542752571063     
   13.600000000000001        8.0000000000000000        3.4949775216360641     
   13.600000000000001        8.8000000000000007        3.5091362142680769     
   13.600000000000001        9.6000000000000014        3.4954359021685661     
   13.600000000000001        10.400000000000000        3.5069166772622844     
   13.600000000000001        11.200000000000001        3.5092677205665130     
   13.600000000000001        12.000000000000000        3.4942753958631627     
   13.600000000000001        12.800000000000001        3.4940282238032707     
   13.600000000000001        13.600000000000001        3.5071027303609910     
   13.600000000000001        14.400000000000000        3.5077755205848682     
   13.600000000000001        15.200000000000001        3.4951111410324107     
   13.600000000000001        16.000000000000000        3.4950056633147635     
   13.600000000000001        16.800000000000001        3.5084469706323889     
   13.600000000000001        17.600000000000001        3.5085522702728906     
   13.600000000000001        18.400000000000002        3.4944742526525059     
   13.600000000000001        19.200000000000003        3.4949805946469659     
   13.600000000000001        20.000000000000000        3.4947235973293020     
   13.600000000000001        20.800000000000001        3.5075806559587281     
   13.600000000000001        21.600000000000001        3.4938321290965426     
   13.600000000000001        22.400000000000002        3.5082104298424182     
   13.600000000000001        23.200000000000003        3.4937064685918120     
   13.600000000000001        24.000000000000000        3.5055883335100235     
   13.600000000000001        24.800000000000001        3.4921174825344070     
   13.600000000000001        25.600000000000001        3.5047065747580355     
   13.600000000000001        26.400000000000002        3.5043717128203022     
   13.600000000000001        27.200000000000003        3.4920833426665454     
   13.600000000000001        28.000000000000000        3.5060555820273986     
   13.600000000000001        28.800000000000001        3.4933967884497457     
   13.600000000000001        29.600000000000001        3.5049923194421586     
   13.600000000000001        30.400000000000002        3.4911387811759549     
   13.600000000000001        31.200000000000003        3.5049705223361980     
   13.600000000000001        32.000000000000000        3.4913138054481898     
   13.600000000000001        32.800000000000004        3.5074638678851633     
   13.600000000000001        33.600000000000001        3.4910366569971991     
   13.600000000000001        34.399999999999999        3.5050487490711912     
   13.600000000000001        35.200000000000003        3.4908291705430492     
   13.600000000000001        36.000000000000000        3.5038977443754376     
   13.600000000000001        36.800000000000004        3.4913586535989731     
   13.600000000000001        37.600000000000001        3.5028199819165149     
   13.600000000000001        38.400000000000006        3.5030385061158031     
   13.600000000000001        39.200000000000003        3.4898604181237554     
   13.600000000000001        40.000000000000000        3.5031811876031438     
   13.600000000000001        40.800000000000004        3.4907966974716746     
   13.600000000000001        41.600000000000001        3.5034978411963369     
   13.600000000000001        42.400000000000006        3.4906770872521671     
   13.600000000000001        43.200000000000003        3.5043316222513630     
   13.600000000000001        44.000000000000000        3.4910075973446069     
   13.600000000000001        44.800000000000004        3.5041626103156300     
   13.600000000000001        45.600000000000001        3.4900736271459603     
   13.600000000000001        46.400000000000006        3.5045833104119581     
   13.600000000000001        47.200000000000003        3.4916336869221762     
   13.600000000000001        48.000000000000000        3.5056354196012718     
   13.600000000000001        48.800000000000004        3.4902096561880911     
   13.600000000000001        49.600000000000001        3.5042923630906446     
   13.600000000000001        50.400000000000006        3.4898911396836181     
   13.600000000000001        51.200000000000003        3.5042137106598554     
   13.600000000000001        52.000000000000000        3.4909280599639594     
   13.600000000000001        52.800000000000004        3.5047428301406329     
   13.600000000000001        53.600000000000001        3.4918608028209714     
   13.600000000000001        54.400000000000006        3.4924652852978846     
   13.600000000000001        55.200000000000003        3.4913229741648149     
   13.600000000000001        56.000000000000000        3.5024752861571096     
   13.600000000000001        56.800000000000004        3.5042233338326607     
   13.600000000000001        57.600000000000001        3.4904388676162119     
   13.600000000000001        58.400000000000006        3.5042637443682527     
   13.600000000000001        59.200000000000003        3.4906954705880207     
   13.600000000000001        60.000000000000000        3.5046007605404488     
   13.600000000000001        60.800000000000004        3.4893812828812321     
   13.600000000000001        61.600000000000001        3.5030576507799775     
   13.600000000000001        62.400000000000006        3.4906043188077840     
   13.600000000000001        63.200000000000003        3.5047967790122745     
   13.600000000000001        64.000000000000000        3.5039897241634503     
   13.600000000000001        64.799999999999997        3.4912483365500138     
   13.600000000000001        65.600000000000009        3.5049728157455728     
   13.600000000000001        66.400000000000006        3.4911075333770754     
   13.600000000000001        67.200000000000003        3.5038990956428107     
   13.600000000000001        68.000000000000000        3.4909643584723602     
   13.600000000000001        68.799999999999997        3.5049826577328322     
   13.600000000000001        69.600000000000009        3.4916331100289391     
   13.600000000000001        70.400000000000006        3.5057471800706779     
   13.600000000000001        71.200000000000003        3.4927302788605430     
   13.600000000000001        72.000000000000000        3.5072531758619041     
   13.600000000000001        72.799999999999997        3.4937419006230099     
   13.600000000000001        73.600000000000009        3.4931766198965786     
   13.600000000000001        74.400000000000006        3.5047170707497473     
   13.600000000000001        75.200000000000003        3.5044900678563238     
   13.600000000000001        76.000000000000000        3.4933678868278246     
   13.600000000000001        76.800000000000011        3.4937017813631335     
   13.600000000000001        77.600000000000009        3.4930556011461600     
   13.600000000000001        78.400000000000006        3.5072425449723088     
   13.600000000000001        79.200000000000003        3.4939378328678496     
   13.600000000000001        80.000000000000000        3.5078328826374334     
   13.600000000000001        80.800000000000011        3.4945782795719955     
   13.600000000000001        81.600000000000009        3.5059737402049667     
   13.600000000000001        82.400000000000006        3.4942101223725874     
   13.600000000000001        83.200000000000003        3.5081661835488864     
   13.600000000000001        84.000000000000000        3.5084048215698225     
   13.600000000000001        84.800000000000011        3.4942864893083252     
   13.600000000000001        85.600000000000009        3.5086902771884798     
   13.600000000000001        86.400000000000006        3.5089024351252571     
   13.600000000000001        87.200000000000003        3.4949458068296391     
   13.600000000000001        88.000000000000000        3.5097707645203968     
   13.600000000000001        88.800000000000011        3.4962293977060965     
   13.600000000000001        89.600000000000009        3.5083871002345868     
   13.600000000000001        90.400000000000006        3.5083917884562985     
   13.600000000000001        91.200000000000003        3.5094396589571315     
   13.600000000000001        92.000000000000000        3.4947909060003295     
   13.600000000000001        92.800000000000011        3.5087935598411848     
   13.600000000000001        93.600000000000009        3.4947831755068686     
   13.600000000000001        94.400000000000006        3.5083919566146595     
   13.600000000000001        95.200000000000003        3.4935281005844945     
   13.600000000000001        96.000000000000000        3.5090168887682158     
   13.600000000000001        96.800000000000011        3.4944499469664501     
   13.600000000000001        97.600000000000009        3.5097856837804198     
   13.600000000000001        98.400000000000006        3.4970324092300893     
   13.600000000000001        99.200000000000003        3.5104515455073328     
   13.600000000000001        100.00000000000000        3.4954200597340805     
   13.600000000000001        100.80000000000001        3.5096013668680657     
   13.600000000000001        101.60000000000001        3.4956302672981194     
   13.600000000000001        102.40000000000001        3.5093333846534409     

   14.400000000000000       0.80000000000000004        3.5091795824063179     
   14.400000000000000        1.6000000000000001        3.4962092838027492     
   14.400000000000000        2.4000000000000004        3.4961848773106032     
   14.400000000000000        3.2000000000000002        3.4953058315952075     
   14.400000000000000        4.0000000000000000        3.5089275231259074     
   14.400000000000000        4.8000000000000007        3.4951071039721766     
   14.400000000000000        5.6000000000000005        3.5099515205379617     
   14.400000000000000        6.4000000000000004        3.4944557303341521     
   14.400000000000000        7.2000000000000002        3.4946217583124319     
   14.400000000000000        8.0000000000000000        3.5082867360064691     
   14.400000000000000        8.8000000000000007        3.4952908587506326     
   14.400000000000000        9.6000000000000014        3.5090850413605144     
   14.400000000000000        10.400000000000000        3.4949619290094525     
   14.400000000000000        11.200000000000001        3.4957371243515869     
   14.400000000000000        12.000000000000000        3.5102262381119305     
   14.400000000000000        12.800000000000001        3.5086850085513412     
   14.400000000000000        13.600000000000001        3.5065845725291545     
   14.400000000000000        14.400000000000000        3.4929815560732216     
   14.400000000000000        15.200000000000001        3.5086159052112622     
   14.400000000000000        16.000000000000000        3.5087584384660544     
   14.400000000000000        16.800000000000001        3.4947602107724483     
   14.400000000000000        17.600000000000001        3.4942151197928801     
   14.400000000000000        18.400000000000002        3.5097841603183801     
   14.400000000000000        19.200000000000003        3.5089806216500405     
   14.400000000000000        20.000000000000000        3.4946108485423788     
   14.400000000000000        20.800000000000001        3.5072164604981038     
   14.400000000000000        21.600000000000001        3.4931240243812769     
   14.400000000000000        22.400000000000002        3.5085534795364786     
   14.400000000000000        23.200000000000003        3.4929490520843403     
   14.400000000000000        24.000000000000000        3.5062780765762316     
   14.400000000000000        24.800000000000001        3.5055964346996857     
   14.400000000000000        25.600000000000001        3.4909256027587587     
   14.400000000000000        26.400000000000002        3.5050984186988114     
   14.400000000000000        27.200000000000003        3.4919060207165464     
   14.400000000000000        28.000000000000000        3.5057304296897738     
   14.400000000000000        28.800000000000001        3.4916167591190197     
   14.400000000000000        29.600000000000001        3.5055260534566215     
   14.400000000000000        30.400000000000002        3.4904996384661833     
   14.400000000000000        31.200000000000003        3.5058238331468412     
   14.400000000000000        32.000000000000000        3.4914151493242067     
   14.400000000000000        32.800000000000004        3.5033652804121536     
   14.400000000000000        33.600000000000001        3.4921316248167655     
   14.400000000000000        34.399999999999999        3.4921494345882631     
   14.400000000000000        35.200000000000003        3.5057086657969867     
   14.400000000000000        36.000000000000000        3.4911519073584594     
   14.400000000000000        36.800000000000004        3.5046041736499305     
   14.400000000000000        37.600000000000001        3.4895240402167196     
   14.400000000000000        38.400000000000006        3.5034906487130262     
   14.400000000000000        39.200000000000003        3.4908868822858552     
   14.400000000000000        40.000000000000000        3.5048983861914538     
   14.400000000000000        40.800000000000004        3.4916013737064859     
   14.400000000000000        41.600000000000001        3.5047320742536292     
   14.400000000000000        42.400000000000006        3.4910005390066656     
   14.400000000000000        43.200000000000003        3.5053141193203872     
   14.400000000000000        44.000000000000000        3.4911940702551316     
   14.400000000000000        44.800000000000004        3.5035860209195584     
   14.400000000000000        45.600000000000001        3.4902956057772623     
   14.400000000000000        46.400000000000006        3.5046513685606091     
   14.400000000000000        47.200000000000003        3.4916537281515470     
   14.400000000000000        48.000000000000000        3.5043052923515585     
   14.400000000000000        48.800000000000004        3.4914353782010190     
   14.400000000000000        49.600000000000001        3.5045669721213581     
   14.400000000000000        50.400000000000006        3.4904080358898155     
   14.400000000000000        51.200000000000003        3.5041717542516051     
   14.400000000000000        52.000000000000000        3.4903016974587713     
   14.400000000000000        52.800000000000004        3.5040948280229482     
   14.400000000000000        53.600000000000001        3.4893535835033975     
   14.400000000000000        54.400000000000006        3.5044294287457478     
   14.400000000000000        55.200000000000003        3.5042826327807122     
   14.400000000000000        56.000000000000000        3.4911471800338889     
   14.400000000000000        56.800000000000004        3.4917252017252167     
   14.400000000000000        57.600000000000001        3.5045321269237006     
   14.400000000000000        58.400000000000006        3.4905615456981414     
   14.400000000000000        59.200000000000003        3.5046687795910407     
   14.400000000000000        60.000000000000000        3.4899184533432912     
   14.400000000000000        60.800000000000004        3.5029757177799081     
   14.400000000000000        61.600000000000001        3.5017647188687717     
   14.400000000000000        62.400000000000006        3.4918993729853893     
   14.400000000000000        63.200000000000003        3.4944849564838245     
   14.400000000000000        64.000000000000000        3.4908479578310878     
   14.400000000000000        64.799999999999997        3.5031558586249618     
   14.400000000000000        65.600000000000009        3.4920486194813987     
   14.400000000000000        66.400000000000006        3.5061213753467322     
   14.400000000000000        67.200000000000003        3.4911458544149321     
   14.400000000000000        68.000000000000000        3.5049929280942074     
   14.400000000000000        68.799999999999997        3.4905875403202664     
   14.400000000000000        69.600000000000009        3.5049864357886209     
   14.400000000000000        70.400000000000006        3.4916385044933480     
   14.400000000000000        71.200000000000003        3.5066832448006831     
   14.400000000000000        72.000000000000000        3.4924389895045440     
   14.400000000000000        72.799999999999997        3.5050979949040784     
   14.400000000000000        73.600000000000009        3.5042524483227240     
   14.400000000000000        74.400000000000006        3.4903894253851524     
   14.400000000000000        75.200000000000003        3.5052500369153479     
   14.400000000000000        76.000000000000000        3.4937587631487217     
   14.400000000000000        76.800000000000011        3.5077038825662212     
   14.400000000000000        77.600000000000009        3.5076743996489350     
   14.400000000000000        78.400000000000006        3.4922999289103909     
   14.400000000000000        79.200000000000003        3.5086445601089653     
   14.400000000000000        80.000000000000000        3.4947346496267091     
   14.400000000000000        80.800000000000011        3.5074607811805403     
   14.400000000000000        81.600000000000009        3.4935154671827942     
   14.400000000000000        82.400000000000006        3.5074609328555000     
   14.400000000000000        83.200000000000003        3.4955633865340801     
   14.400000000000000        84.000000000000000        3.4940275934285312     
   14.400000000000000        84.800000000000011        3.5079851764855596     
   14.400000000000000        85.600000000000009        3.4946161159226103     
   14.400000000000000        86.400000000000006        3.4953379254202273     
   14.400000000000000        87.200000000000003        3.5100563970481615     
   14.400000000000000        88.000000000000000        3.4964067040417084     
   14.400000000000000        88.800000000000011        3.4969350286491472     
   14.400000000000000        89.600000000000009        3.5086660977978599     
   14.400000000000000        90.400000000000006        3.4953744470882828     
   14.400000000000000        91.200000000000003        3.4947644740606068     
   14.400000000000000        92.000000000000000        3.5037897768267214     
   14.400000000000000        92.800000000000011        3.4948515346939066     
   14.400000000000000        93.600000000000009        3.5088573787104393     
   14.400000000000000        94.400000000000006        3.5084698559005556     
   14.400000000000000        95.200000000000003        3.4952676712562396     
   14.400000000000000        96.000000000000000        3.5090389834786855     
   14.400000000000000        96.800000000000011        3.4947511290039355     
   14.400000000000000        97.600000000000009        3.5088934518396635     
   14.400000000000000        98.400000000000006        3.4966234669101874     
   14.400000000000000        99.200000000000003        3.4967594802327748     
   14.400000000000000        100.00000000000000        3.5092839477778299     
   14.400000000000000        100.80000000000001        3.4961086464557272     
   14.400000000000000        101.60000000000001        3.5094526085982163     
   14.400000000000000        102.40000000000001        3.4942153054765690     

   15.200000000000001       0.80000000000000004        3.5093833018168406     
   15.200000000000001        1.6000000000000001        3.4965528671429031     
   15.200000000000001        2.4000000000000004        3.5092274807038608     
   15.200000000000001        3.2000000000000002        3.5082849626215915     
   15.200000000000001        4.0000000000000000        3.4952787907627800     
   15.200000000000001        4.8000000000000007        3.5089209566485069     
   15.200000000000001        5.6000000000000005        3.4949005988630275     
   15.200000000000001        6.4000000000000004        3.5080985073040467     
   15.200000000000001        7.2000000000000002        3.5087896296631160     
   15.200000000000001        8.0000000000000000        3.4952452369797444     
   15.200000000000001        8.8000000000000007        3.5090905059731403     
   15.200000000000001        9.6000000000000014        3.4953064530403166     
   15.200000000000001        10.400000000000000        3.5082503340669930     
   15.200000000000001        11.200000000000001        3.5084725697036339     
   15.200000000000001        12.000000000000000        3.4942745877776207     
   15.200000000000001        12.800000000000001        3.4945782884622387     
   15.200000000000001        13.600000000000001        3.4944910014070585     
   15.200000000000001        14.400000000000000        3.5086589236581820     
   15.200000000000001        15.200000000000001        3.4945073385076668     
   15.200000000000001        16.000000000000000        3.4943924159045694     
   15.200000000000001        16.800000000000001        3.5083290024816072     
   15.200000000000001        17.600000000000001        3.5082680521667577     
   15.200000000000001        18.400000000000002        3.4946737064106244     
   15.200000000000001        19.200000000000003        3.4952172601841145     
   15.200000000000001        20.000000000000000        3.5088204848163680     
   15.200000000000001        20.800000000000001        3.4950003371103522     
   15.200000000000001        21.600000000000001        3.5070112322619797     
   15.200000000000001        22.400000000000002        3.4922586825233797     
   15.200000000000001        23.200000000000003        3.5047572115753822     
   15.200000000000001        24.000000000000000        3.4928691610149447     
   15.200000000000001        24.800000000000001        3.4932371168818928     
   15.200000000000001        25.600000000000001        3.5058832685477905     
   15.200000000000001        26.400000000000002        3.4917375582502777     
   15.200000000000001        27.200000000000003        3.5068438201705674     
   15.200000000000001        28.000000000000000        3.4915104786934008     
   15.200000000000001        28.800000000000001        3.5052474577542729     
   15.200000000000001        29.600000000000001        3.4922892314939902     
   15.200000000000001        30.400000000000002        3.5078086194931104     
   15.200000000000001        31.200000000000003        3.4904194468740637     
   15.200000000000001        32.000000000000000        3.5053728143633860     
   15.200000000000001        32.800000000000004        3.4910547417662285     
   15.200000000000001        33.600000000000001        3.5055557974325686     
   15.200000000000001        34.399999999999999        3.4915681629180764     
   15.200000000000001        35.200000000000003        3.5046356297939654     
   15.200000000000001        36.000000000000000        3.4908269253920348     
   15.200000000000001        36.800000000000004        3.5044826704691081     
   15.200000000000001        37.600000000000001        3.4909316882876333     
   15.200000000000001        38.400000000000006        3.5032754134210773     
   15.200000000000001        39.200000000000003        3.4909304191266997     
   15.200000000000001        40.000000000000000        3.5048150395113362     
   15.200000000000001        40.800000000000004        3.4898753593695973     
   15.200000000000001        41.600000000000001        3.5036259260214102     
   15.200000000000001        42.400000000000006        3.4912481882490298     
   15.200000000000001        43.200000000000003        3.5046508912803040     
   15.200000000000001        44.000000000000000        3.4912662947798228     
   15.200000000000001        44.800000000000004        3.5038785686053884     
   15.200000000000001        45.600000000000001        3.4904362847607859     
   15.200000000000001        46.400000000000006        3.5040521718945117     
   15.200000000000001        47.200000000000003        3.4923525823518120     
   15.200000000000001        48.000000000000000        3.4913462926472594     
   15.200000000000001        48.800000000000004        3.5042503994723719     
   15.200000000000001        49.600000000000001        3.4902116846046130     
   15.200000000000001        50.400000000000006        3.5037992551228521     
   15.200000000000001        51.200000000000003        3.4899872857933580     
   15.200000000000001        52.000000000000000        3.5041148135315305     
   15.200000000000001        52.800000000000004        3.4913313546285170     
   15.200000000000001        53.600000000000001        3.5039373254285988     
   15.200000000000001        54.400000000000006        3.4895579667596008     
   15.200000000000001        55.200000000000003        3.5033246902122959     
   15.200000000000001        56.000000000000000        3.4911994063191787     
   15.200000000000001        56.800000000000004        3.5052098320824747     
   15.200000000000001        57.600000000000001        3.4909554539203200     
   15.200000000000001        58.400000000000006        3.5058864965137615     
   15.200000000000001        59.200000000000003        3.4910982499203755     
   15.200000000000001        60.000000000000000        3.5044917382858185     
   15.200000000000001        60.800000000000004        3.4901763674477451     
   15.200000000000001        61.600000000000001        3.5037098028627494     
   15.200000000000001        62.400000000000006        3.5045558148910754     
   15.200000000000001        63.200000000000003        3.4928423297043310     
   15.200000000000001        64.000000000000000        3.5044489791371332     
   15.200000000000001        64.799999999999997        3.5034021916236116     
   15.200000000000001        65.600000000000009        3.4918081739253419     
   15.200000000000001        66.400000000000006        3.4917126942673722     
   15.200000000000001        67.200000000000003        3.5055710688828809     
   15.200000000000001        68.000000000000000        3.4907459814162194     
   15.200000000000001        68.799999999999997        3.5021467528470431     
   15.200000000000001        69.600000000000009        3.5043693378917298     
   15.200000000000001        70.400000000000006        3.4912320896873235     
   15.200000000000001        71.200000000000003        3.4927206351798010     
   15.200000000000001        72.000000000000000        3.5058264468500568     
   15.200000000000001        72.799999999999997        3.4904215825379477     
   15.200000000000001        73.600000000000009        3.5034054394843177     
   15.200000000000001        74.400000000000006        3.5051317748753688     
   15.200000000000001        75.200000000000003        3.4931357878543099     
   15.200000000000001        76.000000000000000        3.5058879594312553     
   15.200000000000001        76.800000000000011        3.4925601200529854     
   15.200000000000001        77.600000000000009        3.4931431054626962     
   15.200000000000001        78.400000000000006        3.5070175518531554     
   15.200000000000001        79.200000000000003        3.4943910678144556     
   15.200000000000001        80.000000000000000        3.4934723987874690     
   15.200000000000001        80.800000000000011        3.5081520611825776     
   15.200000000000001        81.600000000000009        3.5059917095717825     
   15.200000000000001        82.400000000000006        3.4943466732836694     
   15.200000000000001        83.200000000000003        3.5081561285025304     
   15.200000000000001        84.000000000000000        3.5084033873768301     
   15.200000000000001        84.800000000000011        3.4940833768605080     
   15.200000000000001        85.600000000000009        3.5083368973746984     
   15.200000000000001        86.400000000000006        3.5094975814984037     
   15.200000000000001        87.200000000000003        3.4962155290467214     
   15.200000000000001        88.000000000000000        3.5087425723593939     
   15.200000000000001        88.800000000000011        3.5087741093857878     
   15.200000000000001        89.600000000000009        3.4956141309669766     
   15.200000000000001        90.400000000000006        3.5095514649307495     
   15.200000000000001        91.200000000000003        3.5089078298708531     
   15.200000000000001        92.000000000000000        3.5076329155545882     
   15.200000000000001        92.800000000000011        3.5085074748251457     
   15.200000000000001        93.600000000000009        3.4956496414723417     
   15.200000000000001        94.400000000000006        3.4955781266962069     
   15.200000000000001        95.200000000000003        3.5105983943237153     
   15.200000000000001        96.000000000000000        3.4956093363021656     
   15.200000000000001        96.800000000000011        3.5092038326805004     
   15.200000000000001        97.600000000000009        3.4952894571669537     
   15.200000000000001        98.400000000000006        3.5103397505773559     
   15.200000000000001        99.200000000000003        3.4960752142407139     
   15.200000000000001        100.00000000000000        3.5091989809055564     
   15.200000000000001        100.80000000000001        3.4972369234281873     
   15.200000000000001        101.60000000000001        3.5092915054252418     
   15.200000000000001        102.40000000000001        3.4964437317433701     

   16.000000000000000       0.80000000000000004        3.5104181316969392     
   16.000000000000000        1.6000000000000001        3.4962182847732772     
   16.000000000000000        2.4000000000000004        3.5083211541409969     
   16.000000000000000        3.2000000000000002        3.4946851745486707     
   16.000000000000000        4.0000000000000000        3.5103273215875093     
   16.000000000000000        4.8000000000000007        3.4953197268528471     
   16.000000000000000        5.6000000000000005        3.5079187701901104     
   16.000000000000000        6.4000000000000004        3.4934809828653619     
   16.000000000000000        7.2000000000000002        3.5073086035509546     
   16.000000000000000        8.0000000000000000        3.4961841736912245     
   16.000000000000000        8.8000000000000007        3.5100967293919774     
   16.000000000000000        9.6000000000000014        3.4945687592619343     
   16.000000000000000        10.400000000000000        3.5091167887276371     
   16.000000000000000        11.200000000000001        3.4954363201803544     
   16.000000000000000        12.000000000000000        3.5080211631781215     
   16.000000000000000        12.800000000000001        3.5077755469041989     
   16.000000000000000        13.600000000000001        3.5072944130002344     
   16.000000000000000        14.400000000000000        3.4939935931307105     
   16.000000000000000        15.200000000000001        3.5084420472573123     
   16.000000000000000        16.000000000000000        3.5098668629431016     
   16.000000000000000        16.800000000000001        3.4947774802146201     
   16.000000000000000        17.600000000000001        3.4947885819836269     
   16.000000000000000        18.400000000000002        3.5074573023448168     
   16.000000000000000        19.200000000000003        3.4943310674790062     
   16.000000000000000        20.000000000000000        3.4941764737030683     
   16.000000000000000        20.800000000000001        3.4941409950179931     
   16.000000000000000        21.600000000000001        3.4936554155590636     
   16.000000000000000        22.400000000000002        3.5059455424572774     
   16.000000000000000        23.200000000000003        3.4919498347388620     
   16.000000000000000        24.000000000000000        3.5073417466809502     
   16.000000000000000        24.800000000000001        3.4919168485852743     
   16.000000000000000        25.600000000000001        3.5044735636777018     
   16.000000000000000        26.400000000000002        3.4926306157110347     
   16.000000000000000        27.200000000000003        3.5055129541283128     
   16.000000000000000        28.000000000000000        3.4913595188670685     
   16.000000000000000        28.800000000000001        3.5066226508290441     
   16.000000000000000        29.600000000000001        3.4928489917672101     
   16.000000000000000        30.400000000000002        3.4928297271861846     
   16.000000000000000        31.200000000000003        3.5040403935796718     
   16.000000000000000        32.000000000000000        3.4900500250446860     
   16.000000000000000        32.800000000000004        3.5048904047556482     
   16.000000000000000        33.600000000000001        3.4931196051618594     
   16.000000000000000        34.399999999999999        3.5051269205078692     
   16.000000000000000        35.200000000000003        3.4908679664566113     
   16.000000000000000        36.000000000000000        3.5043422514575382     
   16.000000000000000        36.800000000000004        3.4909252861889697     
   16.000000000000000        37.600000000000001        3.5054284016848771     
   16.000000000000000        38.400000000000006        3.4895821218494896     
   16.000000000000000        39.200000000000003        3.5056335382352550     
   16.000000000000000        40.000000000000000        3.4898960000796726     
   16.000000000000000        40.800000000000004        3.5026469854024125     
   16.000000000000000        41.600000000000001        3.5016959963340475     
   16.000000000000000        42.400000000000006        3.4890238483280060     
   16.000000000000000        43.200000000000003        3.5064033650662862     
   16.000000000000000        44.000000000000000        3.4909656434734186     
   16.000000000000000        44.800000000000004        3.5043693718459128     
   16.000000000000000        45.600000000000001        3.4902563932715087     
   16.000000000000000        46.400000000000006        3.5041949154726768     
   16.000000000000000        47.200000000000003        3.4903782277973199     
   16.000000000000000        48.000000000000000        3.5048758831752238     
   16.000000000000000        48.800000000000004        3.4907043537098064     
   16.000000000000000        49.600000000000001        3.5033317497803620     
   16.000000000000000        50.400000000000006        3.4933432274223333     
   16.000000000000000        51.200000000000003        3.5031641626271086     
   16.000000000000000        52.000000000000000        3.4892804281409195     
   16.000000000000000        52.800000000000004        3.5039010430013944     
   16.000000000000000        53.600000000000001        3.4897456547905485     
   16.000000000000000        54.400000000000006        3.5044004610380717     
   16.000000000000000        55.200000000000003        3.4903308997496425     
   16.000000000000000        56.000000000000000        3.5050434058153610     
   16.000000000000000        56.800000000000004        3.4917524005839295     
   16.000000000000000        57.600000000000001        3.5051630075647124     
   16.000000000000000        58.400000000000006        3.4898467523789209     
   16.000000000000000        59.200000000000003        3.5061007993806794     
   16.000000000000000        60.000000000000000        3.4910826609876642     
   16.000000000000000        60.800000000000004        3.5050495069882395     
   16.000000000000000        61.600000000000001        3.4922498354412976     
   16.000000000000000        62.400000000000006        3.4901717745186809     
   16.000000000000000        63.200000000000003        3.5042941583700591     
   16.000000000000000        64.000000000000000        3.4896683871031979     
   16.000000000000000        64.799999999999997        3.4898796187003511     
   16.000000000000000        65.600000000000009        3.5045155556569840     
   16.000000000000000        66.400000000000006        3.5050454007606606     
   16.000000000000000        67.200000000000003        3.4901327953786874     
   16.000000000000000        68.000000000000000        3.5051722148655240     
   16.000000000000000        68.799999999999997        3.4921226510379157     
   16.000000000000000        69.600000000000009        3.4919141490803516     
   16.000000000000000        70.400000000000006        3.5036799919104551     
   16.000000000000000        71.200000000000003        3.5051432102871760     
   16.000000000000000        72.000000000000000        3.4902152077055830     
   16.000000000000000        72.799999999999997        3.5049892758949408     
   16.000000000000000        73.600000000000009        3.4925600611879077     
   16.000000000000000        74.400000000000006        3.4930592835997070     
   16.000000000000000        75.200000000000003        3.5067287791512487     
   16.000000000000000        76.000000000000000        3.4912429509130285     
   16.000000000000000        76.800000000000011        3.5051631722595293     
   16.000000000000000        77.600000000000009        3.5045409161332901     
   16.000000000000000        78.400000000000006        3.4927330427204932     
   16.000000000000000        79.200000000000003        3.5069532836897515     
   16.000000000000000        80.000000000000000        3.5073329466137979     
   16.000000000000000        80.800000000000011        3.4938649945890150     
   16.000000000000000        81.600000000000009        3.4908050854629056     
   16.000000000000000        82.400000000000006        3.5078937839093687     
   16.000000000000000        83.200000000000003        3.4952002782231046     
   16.000000000000000        84.000000000000000        3.4949995324729644     
   16.000000000000000        84.800000000000011        3.5087938524938904     
   16.000000000000000        85.600000000000009        3.4954625103149253     
   16.000000000000000        86.400000000000006        3.4965316693043227     
   16.000000000000000        87.200000000000003        3.4959803654126795     
   16.000000000000000        88.000000000000000        3.5078286549782209     
   16.000000000000000        88.800000000000011        3.4946396250100502     
   16.000000000000000        89.600000000000009        3.5088700325231161     
   16.000000000000000        90.400000000000006        3.4950916640251459     
   16.000000000000000        91.200000000000003        3.4955398153577564     
   16.000000000000000        92.000000000000000        3.4954270755224437     
   16.000000000000000        92.800000000000011        3.4952644552684418     
   16.000000000000000        93.600000000000009        3.5087778282316977     
   16.000000000000000        94.400000000000006        3.5089051925023131     
   16.000000000000000        95.200000000000003        3.4960461627206327     
   16.000000000000000        96.000000000000000        3.5099177657416729     
   16.000000000000000        96.800000000000011        3.4956580030640749     
   16.000000000000000        97.600000000000009        3.5092903397153652     
   16.000000000000000        98.400000000000006        3.4954591859702160     
   16.000000000000000        99.200000000000003        3.5094937724386530     
   16.000000000000000        100.00000000000000        3.4952784603911660     
   16.000000000000000        100.80000000000001        3.5091229600474767     
   16.000000000000000        101.60000000000001        3.4965108454655214     
   16.000000000000000        102.40000000000001        3.4965768510686770     

   16.800000000000001       0.80000000000000004        3.4962301089234544     
   16.800000000000001        1.6000000000000001        3.4963126987571020     
   16.800000000000001        2.4000000000000004        3.5094657101527269     
   16.800000000000001        3.2000000000000002        3.4957012944208010     
   16.800000000000001        4.0000000000000000        3.5094618888135400     
   16.800000000000001        4.8000000000000007        3.4956544301171850     
   16.800000000000001        5.6000000000000005        3.5080785089028677     
   16.800000000000001        6.4000000000000004        3.5086286125197752     
   16.800000000000001        7.2000000000000002        3.5084132246991544     
   16.800000000000001        8.0000000000000000        3.4961651259189304     
   16.800000000000001        8.8000000000000007        3.4959542585744683     
   16.800000000000001        9.6000000000000014        3.5084835826810927     
   16.800000000000001        10.400000000000000        3.4948742464863352     
   16.800000000000001        11.200000000000001        3.4960371950004698     
   16.800000000000001        12.000000000000000        3.5079620213443414     
   16.800000000000001        12.800000000000001        3.4949652750896463     
   16.800000000000001        13.600000000000001        3.4969110987799548     
   16.800000000000001        14.400000000000000        3.5072212587542770     
   16.800000000000001        15.200000000000001        3.4918578013803425     
   16.800000000000001        16.000000000000000        3.4935482618004068     
   16.800000000000001        16.800000000000001        3.5076802605630570     
   16.800000000000001        17.600000000000001        3.4951154666570261     
   16.800000000000001        18.400000000000002        3.5057149042758251     
   16.800000000000001        19.200000000000003        3.5051778538580969     
   16.800000000000001        20.000000000000000        3.5048492658292019     
   16.800000000000001        20.800000000000001        3.5047582507749047     
   16.800000000000001        21.600000000000001        3.5059225304154897     
   16.800000000000001        22.400000000000002        3.4921613329372292     
   16.800000000000001        23.200000000000003        3.5054994457453796     
   16.800000000000001        24.000000000000000        3.4916189312476096     
   16.800000000000001        24.800000000000001        3.5058410038768946     
   16.800000000000001        25.600000000000001        3.4926154108333285     
   16.800000000000001        26.400000000000002        3.5051595261339332     
   16.800000000000001        27.200000000000003        3.4914231204423274     
   16.800000000000001        28.000000000000000        3.5053780767483964     
   16.800000000000001        28.800000000000001        3.4911558332556702     
   16.800000000000001        29.600000000000001        3.5053291578409245     
   16.800000000000001        30.400000000000002        3.4914676949422878     
   16.800000000000001        31.200000000000003        3.5027696433686519     
   16.800000000000001        32.000000000000000        3.5027321959150233     
   16.800000000000001        32.800000000000004        3.4895435026223063     
   16.800000000000001        33.600000000000001        3.5047787927292218     
   16.800000000000001        34.399999999999999        3.4911146592744440     
   16.800000000000001        35.200000000000003        3.5050865317162425     
   16.800000000000001        36.000000000000000        3.4907891512769837     
   16.800000000000001        36.800000000000004        3.5047130023424735     
   16.800000000000001        37.600000000000001        3.4906600233178691     
   16.800000000000001        38.400000000000006        3.5055439928757712     
   16.800000000000001        39.200000000000003        3.4912209068061433     
   16.800000000000001        40.000000000000000        3.5045510032690177     
   16.800000000000001        40.800000000000004        3.4886549893878009     
   16.800000000000001        41.600000000000001        3.5008704104010695     
   16.800000000000001        42.400000000000006        3.5024899937672456     
   16.800000000000001        43.200000000000003        3.4905114474853431     
   16.800000000000001        44.000000000000000        3.5040074679998972     
   16.800000000000001        44.800000000000004        3.4904322585849434     
   16.800000000000001        45.600000000000001        3.5044564475367106     
   16.800000000000001        46.400000000000006        3.4903589155634203     
   16.800000000000001        47.200000000000003        3.5035733837252065     
   16.800000000000001        48.000000000000000        3.5041777327206365     
   16.800000000000001        48.800000000000004        3.4927623388244808     
   16.800000000000001        49.600000000000001        3.5006195559576403     
   16.800000000000001        50.400000000000006        3.4906285878132337     
   16.800000000000001        51.200000000000003        3.5033103546866164     
   16.800000000000001        52.000000000000000        3.5053048435745566     
   16.800000000000001        52.800000000000004        3.4891023018776690     
   16.800000000000001        53.600000000000001        3.5047082600491111     
   16.800000000000001        54.400000000000006        3.4909400619789341     
   16.800000000000001        55.200000000000003        3.5056231984316204     
   16.800000000000001        56.000000000000000        3.4913446722997659     
   16.800000000000001        56.800000000000004        3.4917800727430190     
   16.800000000000001        57.600000000000001        3.5040147917559148     
   16.800000000000001        58.400000000000006        3.4927578928064134     
   16.800000000000001        59.200000000000003        3.4933506931022111     
   16.800000000000001        60.000000000000000        3.5054064790592587     
   16.800000000000001        60.800000000000004        3.4907837576499290     
   16.800000000000001        61.600000000000001        3.5043247932816213     
   16.800000000000001        62.400000000000006        3.5057837446816720     
   16.800000000000001        63.200000000000003        3.4905415055139537     
   16.800000000000001        64.000000000000000        3.5048672007150761     
   16.800000000000001        64.799999999999997        3.5043938298865411     
   16.800000000000001        65.600000000000009        3.4906121762909939     
   16.800000000000001        66.400000000000006        3.4911238355316150     
   16.800000000000001        67.200000000000003        3.5053922809105447     
   16.800000000000001        68.000000000000000        3.4910866361704573     
   16.800000000000001        68.799999999999997        3.5069227562049532     
   16.800000000000001        69.600000000000009        3.4928077373269071     
   16.800000000000001        70.400000000000006        3.5044384084397149     
   16.800000000000001        71.200000000000003        3.4906376542149453     
   16.800000000000001        72.000000000000000        3.5051889850235289     
   16.800000000000001        72.799999999999997        3.4910468452398304     
   16.800000000000001        73.600000000000009        3.5060404427457335     
   16.800000000000001        74.400000000000006        3.4917035399903056     
   16.800000000000001        75.200000000000003        3.5061561380622277     
   16.800000000000001        76.000000000000000        3.4916197748345827     
   16.800000000000001        76.800000000000011        3.5036445304355928     
   16.800000000000001        77.600000000000009        3.4899113116003617     
   16.800000000000001        78.400000000000006        3.5063457252809336     
   16.800000000000001        79.200000000000003        3.4928568263365425     
   16.800000000000001        80.000000000000000        3.4928447888007232     
   16.800000000000001        80.800000000000011        3.5074780627868822     
   16.800000000000001        81.600000000000009        3.5086313997649015     
   16.800000000000001        82.400000000000006        3.4941453328219443     
   16.800000000000001        83.200000000000003        3.5088863972258189     
   16.800000000000001        84.000000000000000        3.4945206895670911     
   16.800000000000001        84.800000000000011        3.5085649913811969     
   16.800000000000001        85.600000000000009        3.4956009943365842     
   16.800000000000001        86.400000000000006        3.5076598065327897     
   16.800000000000001        87.200000000000003        3.5077513906404048     
   16.800000000000001        88.000000000000000        3.4948817868033064     
   16.800000000000001        88.800000000000011        3.5090560269132043     
   16.800000000000001        89.600000000000009        3.4953264728454512     
   16.800000000000001        90.400000000000006        3.5082944792902175     
   16.800000000000001        91.200000000000003        3.5079061401483229     
   16.800000000000001        92.000000000000000        3.5091599947155592     
   16.800000000000001        92.800000000000011        3.5092406664325355     
   16.800000000000001        93.600000000000009        3.4957076174163002     
   16.800000000000001        94.400000000000006        3.4959127907256722     
   16.800000000000001        95.200000000000003        3.5089296045703655     
   16.800000000000001        96.000000000000000        3.4956312325348384     
   16.800000000000001        96.800000000000011        3.5098555808360397     
   16.800000000000001        97.600000000000009        3.4955129393602520     
   16.800000000000001        98.400000000000006        3.5095163461451397     
   16.800000000000001        99.200000000000003        3.4955966502640177     
   16.800000000000001        100.00000000000000        3.5092758983844163     
   16.800000000000001        100.80000000000001        3.4951791868516646     
   16.800000000000001        101.60000000000001        3.5097128163469571     
   16.800000000000001        102.40000000000001        3.5085409866495256     

   17.600000000000001       0.80000000000000004        3.5088164107682096     
   17.600000000000001        1.6000000000000001        3.5075107610022944     
   17.600000000000001        2.4000000000000004        3.4944417000621177     
   17.600000000000001        3.2000000000000002        3.5095602068523002     
   17.600000000000001        4.0000000000000000        3.4958085209907690     
   17.600000000000001        4.8000000000000007        3.5093162264723246     
   17.600000000000001        5.6000000000000005        3.4957398664716912     
   17.600000000000001        6.4000000000000004        3.4958639898354589     
   17.600000000000001        7.2000000000000002        3.4959836064468601     
   17.600000000000001        8.0000000000000000        3.5091873976821728     
   17.600000000000001        8.8000000000000007        3.5088396421887986     
   17.600000000000001        9.6000000000000014        3.4945873041875974     
   17.600000000000001        10.400000000000000        3.5089330188591341     
   17.600000000000001        11.200000000000001        3.5091540923434903     
   17.600000000000001        12.000000000000000        3.4947099421987251     
   17.600000000000001        12.800000000000001        3.5098453503672955     
   17.600000000000001        13.600000000000001        3.4947122993438757     
   17.600000000000001        14.400000000000000        3.5060586374306388     
   17.600000000000001        15.200000000000001        3.5054808741949444     
   17.600000000000001        16.000000000000000        3.5067739718162527     
   17.600000000000001        16.800000000000001        3.4928356594572074     
   17.600000000000001        17.600000000000001        3.5071751549950201     
   17.600000000000001        18.400000000000002        3.4923220835983662     
   17.600000000000001        19.200000000000003        3.5057863149553037     
   17.600000000000001        20.000000000000000        3.4919382306606388     
   17.600000000000001        20.800000000000001        3.5041142588344272     
   17.600000000000001        21.600000000000001        3.4914139884956823     
   17.600000000000001        22.400000000000002        3.5049140801917065     
   17.600000000000001        23.200000000000003        3.4907342650877111     
   17.600000000000001        24.000000000000000        3.5048542776571474     
   17.600000000000001        24.800000000000001        3.4917907761719005     
   17.600000000000001        25.600000000000001        3.4911496723689854     
   17.600000000000001        26.400000000000002        3.5053178901391675     
   17.600000000000001        27.200000000000003        3.4912787692246181     
   17.600000000000001        28.000000000000000        3.5055284043398158     
   17.600000000000001        28.800000000000001        3.4903192967254846     
   17.600000000000001        29.600000000000001        3.5046405376735250     
   17.600000000000001        30.400000000000002        3.4907296915522168     
   17.600000000000001        31.200000000000003        3.5036298406956270     
   17.600000000000001        32.000000000000000        3.4902542594588541     
   17.600000000000001        32.800000000000004        3.5044912942404816     
   17.600000000000001        33.600000000000001        3.4901658588363462     
   17.600000000000001        34.399999999999999        3.5046826607957353     
   17.600000000000001        35.200000000000003        3.4917147367417947     
   17.600000000000001        36.000000000000000        3.5047053230733969     
   17.600000000000001        36.800000000000004        3.4906607696120600     
   17.600000000000001        37.600000000000001        3.5046761254535785     
   17.600000000000001        38.400000000000006        3.4909873323763168     
   17.600000000000001        39.200000000000003        3.5047623919201727     
   17.600000000000001        40.000000000000000        3.4900701395186826     
   17.600000000000001        40.800000000000004        3.5053055172655663     
   17.600000000000001        41.600000000000001        3.5026577387755395     
   17.600000000000001        42.400000000000006        3.4907572092594750     
   17.600000000000001        43.200000000000003        3.5042287321461569     
   17.600000000000001        44.000000000000000        3.4904874950628764     
   17.600000000000001        44.800000000000004        3.5036036732499976     
   17.600000000000001        45.600000000000001        3.4895017831457578     
   17.600000000000001        46.400000000000006        3.5041570851122588     
   17.600000000000001        47.200000000000003        3.4910320250688587     
   17.600000000000001        48.000000000000000        3.4893347553094931     
   17.600000000000001        48.800000000000004        3.5052466144729868     
   17.600000000000001        49.600000000000001        3.4912120420299138     
   17.600000000000001        50.400000000000006        3.5047080158971178     
   17.600000000000001        51.200000000000003        3.4914895588740880     
   17.600000000000001        52.000000000000000        3.4915075557934681     
   17.600000000000001        52.800000000000004        3.5040486082751454     
   17.600000000000001        53.600000000000001        3.4896704814567143     
   17.600000000000001        54.400000000000006        3.5042998859912835     
   17.600000000000001        55.200000000000003        3.4916014045674517     
   17.600000000000001        56.000000000000000        3.5053353316739289     
   17.600000000000001        56.800000000000004        3.5042738561518236     
   17.600000000000001        57.600000000000001        3.4908642057992720     
   17.600000000000001        58.400000000000006        3.5050773221464619     
   17.600000000000001        59.200000000000003        3.4922601915575378     
   17.600000000000001        60.000000000000000        3.4922380240183166     
   17.600000000000001        60.800000000000004        3.5043508916054220     
   17.600000000000001        61.600000000000001        3.4918853925172768     
   17.600000000000001        62.400000000000006        3.4907815080164353     
   17.600000000000001        63.200000000000003        3.5046395478467911     
   17.600000000000001        64.000000000000000        3.4908814566446695     
   17.600000000000001        64.799999999999997        3.4910130937683279     
   17.600000000000001        65.600000000000009        3.5048282305891796     
   17.600000000000001        66.400000000000006        3.5048365449582515     
   17.600000000000001        67.200000000000003        3.4914820852040638     
   17.600000000000001        68.000000000000000        3.5047568369529092     
   17.600000000000001        68.799999999999997        3.4914981227895754     
   17.600000000000001        69.600000000000009        3.4916354471564430     
   17.600000000000001        70.400000000000006        3.5052249640283071     
   17.600000000000001        71.200000000000003        3.4913599432360805     
   17.600000000000001        72.000000000000000        3.5046873573569477     
   17.600000000000001        72.799999999999997        3.4912154443234367     
   17.600000000000001        73.600000000000009        3.5056149770037206     
   17.600000000000001        74.400000000000006        3.4922311034340319     
   17.600000000000001        75.200000000000003        3.5059828536403512     
   17.600000000000001        76.000000000000000        3.4916687013711307     
   17.600000000000001        76.800000000000011        3.5041370791630788     
   17.600000000000001        77.600000000000009        3.5043369933378594     
   17.600000000000001        78.400000000000006        3.4919590245859542     
   17.600000000000001        79.200000000000003        3.5063570333130949     
   17.600000000000001        80.000000000000000        3.5052853472233982     
   17.600000000000001        80.800000000000011        3.4933599342557873     
   17.600000000000001        81.600000000000009        3.4949910733689813     
   17.600000000000001        82.400000000000006        3.5070261382216459     
   17.600000000000001        83.200000000000003        3.4932803048879171     
   17.600000000000001        84.000000000000000        3.5080058816771960     
   17.600000000000001        84.800000000000011        3.4941556891046797     
   17.600000000000001        85.600000000000009        3.5084645372023648     
   17.600000000000001        86.400000000000006        3.4940540114429237     
   17.600000000000001        87.200000000000003        3.5080625046105154     
   17.600000000000001        88.000000000000000        3.4956604047178326     
   17.600000000000001        88.800000000000011        3.5095077753657353     
   17.600000000000001        89.600000000000009        3.4951776821693707     
   17.600000000000001        90.400000000000006        3.5084758436213423     
   17.600000000000001        91.200000000000003        3.4948468819193144     
   17.600000000000001        92.000000000000000        3.4962284966278960     
   17.600000000000001        92.800000000000011        3.4955750792067457     
   17.600000000000001        93.600000000000009        3.5096829084040215     
   17.600000000000001        94.400000000000006        3.5101179469903578     
   17.600000000000001        95.200000000000003        3.4963953775464245     
   17.600000000000001        96.000000000000000        3.5093991758238654     
   17.600000000000001        96.800000000000011        3.4954194819828079     
   17.600000000000001        97.600000000000009        3.5095617103121719     
   17.600000000000001        98.400000000000006        3.4948496540493093     
   17.600000000000001        99.200000000000003        3.5086811480333364     
   17.600000000000001        100.00000000000000        3.4961587801796274     
   17.600000000000001        100.80000000000001        3.5092619893662582     
   17.600000000000001        101.60000000000001        3.4962279446045876     
   17.600000000000001        102.40000000000001        3.4964832617491002     

   18.400000000000002       0.80000000000000004        3.4928444119936839     
   18.400000000000002        1.6000000000000001        3.5088976400114329     
   18.400000000000002        2.4000000000000004        3.4958066072318559     
   18.400000000000002        3.2000000000000002        3.5095032187660120     
   18.400000000000002        4.0000000000000000        3.4955660986973349     
   18.400000000000002        4.8000000000000007        3.5096799918490720     
   18.400000000000002        5.6000000000000005        3.4961862028711836     
   18.400000000000002        6.4000000000000004        3.5091816438299488     
   18.400000000000002        7.2000000000000002        3.5063791003793159     
   18.400000000000002        8.0000000000000000        3.4951541057431736     
   18.400000000000002        8.8000000000000007        3.4950463218650230     
   18.400000000000002        9.6000000000000014        3.5086747653502490     
   18.400000000000002        10.400000000000000        3.4946434631816796     
   18.400000000000002        11.200000000000001        3.4946278516574800     
   18.400000000000002        12.000000000000000        3.5084161093795307     
   18.400000000000002        12.800000000000001        3.4944424823975639     
   18.400000000000002        13.600000000000001        3.5084991094249118     
   18.400000000000002        14.400000000000000        3.4929937736207401     
   18.400000000000002        15.200000000000001        3.5059591488444326     
   18.400000000000002        16.000000000000000        3.4918384997818621     
   18.400000000000002        16.800000000000001        3.5057968853335573     
   18.400000000000002        17.600000000000001        3.4941365636777575     
   18.400000000000002        18.400000000000002        3.5067715728744058     
   18.400000000000002        19.200000000000003        3.4934674231133238     
   18.400000000000002        20.000000000000000        3.4932865203608663     
   18.400000000000002        20.800000000000001        3.5059092086209680     
   18.400000000000002        21.600000000000001        3.4917650791056389     
   18.400000000000002        22.400000000000002        3.5028407527531034     
   18.400000000000002        23.200000000000003        3.5057639930095892     
   18.400000000000002        24.000000000000000        3.4908347788419545     
   18.400000000000002        24.800000000000001        3.5048352079119565     
   18.400000000000002        25.600000000000001        3.5058144671285763     
   18.400000000000002        26.400000000000002        3.4919102481326671     
   18.400000000000002        27.200000000000003        3.5047948024062707     
   18.400000000000002        28.000000000000000        3.4920301930067628     
   18.400000000000002        28.800000000000001        3.5045106592594988     
   18.400000000000002        29.600000000000001        3.4899664721505466     
   18.400000000000002        30.400000000000002        3.5047292661678875     
   18.400000000000002        31.200000000000003        3.4908569768349911     
   18.400000000000002        32.000000000000000        3.5049188807740079     
   18.400000000000002        32.800000000000004        3.4888931149197746     
   18.400000000000002        33.600000000000001        3.5032677171521671     
   18.400000000000002        34.399999999999999        3.4923994999840948     
   18.400000000000002        35.200000000000003        3.4925572661173563     
   18.400000000000002        36.000000000000000        3.5050089816913528     
   18.400000000000002        36.800000000000004        3.4909720125925445     
   18.400000000000002        37.600000000000001        3.5052242332085575     
   18.400000000000002        38.400000000000006        3.4909133967759236     
   18.400000000000002        39.200000000000003        3.5044732515897050     
   18.400000000000002        40.000000000000000        3.4906440978690698     
   18.400000000000002        40.800000000000004        3.4928938251074997     
   18.400000000000002        41.600000000000001        3.4927252836547926     
   18.400000000000002        42.400000000000006        3.4916831474882253     
   18.400000000000002        43.200000000000003        3.5050116667319604     
   18.400000000000002        44.000000000000000        3.4911938631648178     
   18.400000000000002        44.800000000000004        3.5029481825456634     
   18.400000000000002        45.600000000000001        3.5025991974916377     
   18.400000000000002        46.400000000000006        3.4905930684711550     
   18.400000000000002        47.200000000000003        3.5019228590480296     
   18.400000000000002        48.000000000000000        3.5033650232858218     
   18.400000000000002        48.800000000000004        3.4906274254392224     
   18.400000000000002        49.600000000000001        3.5047780662318821     
   18.400000000000002        50.400000000000006        3.4907466670983225     
   18.400000000000002        51.200000000000003        3.5062650882845956     
   18.400000000000002        52.000000000000000        3.4919257371787578     
   18.400000000000002        52.800000000000004        3.5050142054392928     
   18.400000000000002        53.600000000000001        3.4904532290739199     
   18.400000000000002        54.400000000000006        3.5039237770147587     
   18.400000000000002        55.200000000000003        3.4906286485176632     
   18.400000000000002        56.000000000000000        3.4919577493031180     
   18.400000000000002        56.800000000000004        3.4919319087483847     
   18.400000000000002        57.600000000000001        3.5042586736358907     
   18.400000000000002        58.400000000000006        3.4904400391905046     
   18.400000000000002        59.200000000000003        3.5054865736650687     
   18.400000000000002        60.000000000000000        3.5049939264832868     
   18.400000000000002        60.800000000000004        3.4918632340061846     
   18.400000000000002        61.600000000000001        3.5039234080640744     
   18.400000000000002        62.400000000000006        3.5053957156137820     
   18.400000000000002        63.200000000000003        3.4914618952531997     
   18.400000000000002        64.000000000000000        3.5040267195119075     
   18.400000000000002        64.799999999999997        3.5022332540427841     
   18.400000000000002        65.600000000000009        3.4907723423833930     
   18.400000000000002        66.400000000000006        3.4910550344582698     
   18.400000000000002        67.200000000000003        3.5050256383919773     
   18.400000000000002        68.000000000000000        3.4912663296015203     
   18.400000000000002        68.799999999999997        3.5030930889853469     
   18.400000000000002        69.600000000000009        3.5048915507616343     
   18.400000000000002        70.400000000000006        3.4911951262150662     
   18.400000000000002        71.200000000000003        3.5051839799337530     
   18.400000000000002        72.000000000000000        3.4910870856094123     
   18.400000000000002        72.799999999999997        3.5038203318948713     
   18.400000000000002        73.600000000000009        3.4906791761412572     
   18.400000000000002        74.400000000000006        3.4924036300432961     
   18.400000000000002        75.200000000000003        3.4919544105192371     
   18.400000000000002        76.000000000000000        3.5069214923366259     
   18.400000000000002        76.800000000000011        3.4910636735466483     
   18.400000000000002        77.600000000000009        3.5048965438436825     
   18.400000000000002        78.400000000000006        3.4914548793565294     
   18.400000000000002        79.200000000000003        3.5040297983518278     
   18.400000000000002        80.000000000000000        3.4902675190659425     
   18.400000000000002        80.800000000000011        3.5057620048252449     
   18.400000000000002        81.600000000000009        3.4942584486569075     
   18.400000000000002        82.400000000000006        3.5032460520042186     
   18.400000000000002        83.200000000000003        3.5043801060091977     
   18.400000000000002        84.000000000000000        3.4940180682736131     
   18.400000000000002        84.800000000000011        3.5081540671663607     
   18.400000000000002        85.600000000000009        3.4941832164634303     
   18.400000000000002        86.400000000000006        3.5074106371998597     
   18.400000000000002        87.200000000000003        3.4946411779254754     
   18.400000000000002        88.000000000000000        3.4949409759008252     
   18.400000000000002        88.800000000000011        3.5080885054253175     
   18.400000000000002        89.600000000000009        3.4950714058929329     
   18.400000000000002        90.400000000000006        3.5093511305376293     
   18.400000000000002        91.200000000000003        3.4963985782829528     
   18.400000000000002        92.000000000000000        3.5102276322124011     
   18.400000000000002        92.800000000000011        3.5093187872503133     
   18.400000000000002        93.600000000000009        3.4950329555288469     
   18.400000000000002        94.400000000000006        3.4965040345181579     
   18.400000000000002        95.200000000000003        3.5094545535385211     
   18.400000000000002        96.000000000000000        3.4954810919741059     
   18.400000000000002        96.800000000000011        3.5094198209473331     
   18.400000000000002        97.600000000000009        3.4956504942096971     
   18.400000000000002        98.400000000000006        3.5085141559172563     
   18.400000000000002        99.200000000000003        3.5093713649690574     
   18.400000000000002        100.00000000000000        3.4954800816343257     
   18.400000000000002        100.80000000000001        3.5087041527911635     
   18.400000000000002        101.60000000000001        3.4957163005762881     
   18.400000000000002        102.40000000000001        3.5104593254961598     

   19.200000000000003       0.80000000000000004        3.4952986109252953     
   19.200000000000003        1.6000000000000001        3.5101647371520341     
   19.200000000000003        2.4000000000000004        3.4956619105685847     
   19.200000000000003        3.2000000000000002        3.5097602344719863     
   19.200000000000003        4.0000000000000000        3.4955683140331413     
   19.200000000000003        4.8000000000000007        3.5092383799409088     
   19.200000000000003        5.6000000000000005        3.4953352543624092     
   19.200000000000003        6.4000000000000004        3.5069780079837298     
   19.200000000000003        7.2000000000000002        3.4935268729507851     
   19.200000000000003        8.0000000000000000        3.5106656805308583     
   19.200000000000003        8.8000000000000007        3.5100559176423931     
   19.200000000000003        9.6000000000000014        3.4973858030347116     
   19.200000000000003        10.400000000000000        3.5090635918730340     
   19.200000000000003        11.200000000000001        3.5077420612428436     
   19.200000000000003        12.000000000000000        3.4940042193933802     
   19.200000000000003        12.800000000000001        3.5077624123947628     
   19.200000000000003        13.600000000000001        3.4935150098841601     
   19.200000000000003        14.400000000000000        3.5084308057857281     
   19.200000000000003        15.200000000000001        3.4954297514285062     
   19.200000000000003        16.000000000000000        3.5060274772028901     
   19.200000000000003        16.800000000000001        3.5050302052378974     
   19.200000000000003        17.600000000000001        3.4942898168382794     
   19.200000000000003        18.400000000000002        3.4941387667370325     
   19.200000000000003        19.200000000000003        3.5067710756512471     
   19.200000000000003        20.000000000000000        3.5062282610990594     
   19.200000000000003        20.800000000000001        3.4916395242212652     
   19.200000000000003        21.600000000000001        3.5061374960475824     
   19.200000000000003        22.400000000000002        3.4918045442563779     
   19.200000000000003        23.200000000000003        3.4912617677053022     
   19.200000000000003        24.000000000000000        3.5068015043585490     
   19.200000000000003        24.800000000000001        3.4917364481205500     
   19.200000000000003        25.600000000000001        3.4920077027384249     
   19.200000000000003        26.400000000000002        3.4899039298662946     
   19.200000000000003        27.200000000000003        3.5048534028180889     
   19.200000000000003        28.000000000000000        3.4910680472631590     
   19.200000000000003        28.800000000000001        3.5041495627950647     
   19.200000000000003        29.600000000000001        3.5039645112627014     
   19.200000000000003        30.400000000000002        3.4900776506553779     
   19.200000000000003        31.200000000000003        3.5050016458327637     
   19.200000000000003        32.000000000000000        3.4904812455826173     
   19.200000000000003        32.800000000000004        3.5037552409276946     
   19.200000000000003        33.600000000000001        3.5036389328927657     
   19.200000000000003        34.399999999999999        3.4916964156145807     
   19.200000000000003        35.200000000000003        3.5056558941276434     
   19.200000000000003        36.000000000000000        3.4895728400806818     
   19.200000000000003        36.800000000000004        3.5057611710889849     
   19.200000000000003        37.600000000000001        3.4907934523704398     
   19.200000000000003        38.400000000000006        3.5052192199150638     
   19.200000000000003        39.200000000000003        3.4910988577443423     
   19.200000000000003        40.000000000000000        3.5049188319981468     
   19.200000000000003        40.800000000000004        3.5050722875959965     
   19.200000000000003        41.600000000000001        3.5040409941555026     
   19.200000000000003        42.400000000000006        3.5051013984353552     
   19.200000000000003        43.200000000000003        3.4916136553866788     
   19.200000000000003        44.000000000000000        3.5048380114490318     
   19.200000000000003        44.800000000000004        3.4890072777992556     
   19.200000000000003        45.600000000000001        3.5028210231828747     
   19.200000000000003        46.400000000000006        3.4913676580438096     
   19.200000000000003        47.200000000000003        3.5031742483970012     
   19.200000000000003        48.000000000000000        3.4896614460505555     
   19.200000000000003        48.800000000000004        3.5040327858200575     
   19.200000000000003        49.600000000000001        3.4905156072882724     
   19.200000000000003        50.400000000000006        3.5042389531520763     
   19.200000000000003        51.200000000000003        3.4923601569259497     
   19.200000000000003        52.000000000000000        3.4930088194575859     
   19.200000000000003        52.800000000000004        3.5047494321301804     
   19.200000000000003        53.600000000000001        3.4899584617552555     
   19.200000000000003        54.400000000000006        3.5026564059333194     
   19.200000000000003        55.200000000000003        3.5015436906494068     
   19.200000000000003        56.000000000000000        3.5047793888788767     
   19.200000000000003        56.800000000000004        3.4921783335430132     
   19.200000000000003        57.600000000000001        3.5038814357475534     
   19.200000000000003        58.400000000000006        3.4922593139143872     
   19.200000000000003        59.200000000000003        3.4928080579269727     
   19.200000000000003        60.000000000000000        3.4909012878004346     
   19.200000000000003        60.800000000000004        3.5043623051466830     
   19.200000000000003        61.600000000000001        3.4902481472588898     
   19.200000000000003        62.400000000000006        3.4910445531201102     
   19.200000000000003        63.200000000000003        3.4913633160864923     
   19.200000000000003        64.000000000000000        3.5038368650370550     
   19.200000000000003        64.799999999999997        3.4900368414910705     
   19.200000000000003        65.600000000000009        3.5044786911636590     
   19.200000000000003        66.400000000000006        3.5039186056861982     
   19.200000000000003        67.200000000000003        3.4897204066193215     
   19.200000000000003        68.000000000000000        3.5046312809119571     
   19.200000000000003        68.799999999999997        3.4896887269384171     
   19.200000000000003        69.600000000000009        3.5032230634102790     
   19.200000000000003        70.400000000000006        3.4912802026826508     
   19.200000000000003        71.200000000000003        3.5051430494118296     
   19.200000000000003        72.000000000000000        3.4902725569277351     
   19.200000000000003        72.799999999999997        3.5038402247604719     
   19.200000000000003        73.600000000000009        3.5035238731802405     
   19.200000000000003        74.400000000000006        3.5038426375899481     
   19.200000000000003        75.200000000000003        3.5039524442777492     
   19.200000000000003        76.000000000000000        3.4905650769402756     
   19.200000000000003        76.800000000000011        3.5060336196577566     
   19.200000000000003        77.600000000000009        3.4922677192219456     
   19.200000000000003        78.400000000000006        3.5056561821881402     
   19.200000000000003        79.200000000000003        3.4912833623357806     
   19.200000000000003        80.000000000000000        3.5070104164695750     
   19.200000000000003        80.800000000000011        3.5062148956758463     
   19.200000000000003        81.600000000000009        3.4934563707226420     
   19.200000000000003        82.400000000000006        3.5053726662567066     
   19.200000000000003        83.200000000000003        3.4936323329298977     
   19.200000000000003        84.000000000000000        3.4947134260442496     
   19.200000000000003        84.800000000000011        3.5070362463425111     
   19.200000000000003        85.600000000000009        3.4940350372900180     
   19.200000000000003        86.400000000000006        3.5055958280115189     
   19.200000000000003        87.200000000000003        3.5052488113651257     
   19.200000000000003        88.000000000000000        3.5084373545107597     
   19.200000000000003        88.800000000000011        3.4965227828702701     
   19.200000000000003        89.600000000000009        3.5095952880266652     
   19.200000000000003        90.400000000000006        3.4953190993038818     
   19.200000000000003        91.200000000000003        3.5077567232213478     
   19.200000000000003        92.000000000000000        3.4953626821863466     
   19.200000000000003        92.800000000000011        3.4951220099281621     
   19.200000000000003        93.600000000000009        3.5078603189169653     
   19.200000000000003        94.400000000000006        3.5082722844920937     
   19.200000000000003        95.200000000000003        3.4955383925832693     
   19.200000000000003        96.000000000000000        3.5093264364679526     
   19.200000000000003        96.800000000000011        3.4953936277487481     
   19.200000000000003        97.600000000000009        3.5106822526754389     
   19.200000000000003        98.400000000000006        3.4958542661591054     
   19.200000000000003        99.200000000000003        3.4961025371313794     
   19.200000000000003        100.00000000000000        3.4970180652425484     
   19.200000000000003        100.80000000000001        3.5116824020068229     
   19.200000000000003        101.60000000000001        3.4958490940297153     
   19.200000000000003        102.40000000000001        3.5091684308266782     

   20.000000000000000       0.80000000000000004        3.4952939675732635     
   20.000000000000000        1.6000000000000001        3.5089398256377726     
   20.000000000000000        2.4000000000000004        3.4951855294022147     
   20.000000000000000        3.2000000000000002        3.5098296141302758     
   20.000000000000000        4.0000000000000000        3.4968345479653831     
   20.000000000000000        4.8000000000000007        3.5099249748718058     
   20.000000000000000        5.6000000000000005        3.4949949719375213     
   20.000000000000000        6.4000000000000004        3.5078493002731164     
   20.000000000000000        7.2000000000000002        3.5078397625778579     
   20.000000000000000        8.0000000000000000        3.4959481467968003     
   20.000000000000000        8.8000000000000007        3.4976932373935621     
   20.000000000000000        9.6000000000000014        3.4981834140481478     
   20.000000000000000        10.400000000000000        3.4967875570262561     
   20.000000000000000        11.200000000000001        3.4952454566731181     
   20.000000000000000        12.000000000000000        3.5079320241223479     
   20.000000000000000        12.800000000000001        3.4936140765907333     
   20.000000000000000        13.600000000000001        3.5073943582684608     
   20.000000000000000        14.400000000000000        3.4944695308398610     
   20.000000000000000        15.200000000000001        3.4952910390564567     
   20.000000000000000        16.000000000000000        3.4928306803132494     
   20.000000000000000        16.800000000000001        3.5052904642396085     
   20.000000000000000        17.600000000000001        3.4929823041385260     
   20.000000000000000        18.400000000000002        3.5070106032589616     
   20.000000000000000        19.200000000000003        3.4922994026438623     
   20.000000000000000        20.000000000000000        3.4920049574253755     
   20.000000000000000        20.800000000000001        3.5055278394068980     
   20.000000000000000        21.600000000000001        3.4917175508406384     
   20.000000000000000        22.400000000000002        3.5045080900008374     
   20.000000000000000        23.200000000000003        3.5050763897013817     
   20.000000000000000        24.000000000000000        3.4909391799933149     
   20.000000000000000        24.800000000000001        3.5049601001740744     
   20.000000000000000        25.600000000000001        3.5043062268234761     
   20.000000000000000        26.400000000000002        3.5032975748735917     
   20.000000000000000        27.200000000000003        3.4922362358186101     
   20.000000000000000        28.000000000000000        3.5061063810628119     
   20.000000000000000        28.800000000000001        3.4917646572622725     
   20.000000000000000        29.600000000000001        3.4914535033117584     
   20.000000000000000        30.400000000000002        3.5054321399364547     
   20.000000000000000        31.200000000000003        3.4912291954963401     
   20.000000000000000        32.000000000000000        3.5047830792909691     
   20.000000000000000        32.800000000000004        3.4908316707568452     
   20.000000000000000        33.600000000000001        3.4903846257206244     
   20.000000000000000        34.399999999999999        3.5047740648467940     
   20.000000000000000        35.200000000000003        3.4906118158803583     
   20.000000000000000        36.000000000000000        3.5036907376046389     
   20.000000000000000        36.800000000000004        3.4910946391436162     
   20.000000000000000        37.600000000000001        3.5050631113180746     
   20.000000000000000        38.400000000000006        3.4911715309678799     
   20.000000000000000        39.200000000000003        3.5052810937888172     
   20.000000000000000        40.000000000000000        3.4908280040478590     
   20.000000000000000        40.800000000000004        3.4914230527064887     
   20.000000000000000        41.600000000000001        3.4928097647694467     
   20.000000000000000        42.400000000000006        3.4920277459085836     
   20.000000000000000        43.200000000000003        3.5048848240081645     
   20.000000000000000        44.000000000000000        3.4901012737668515     
   20.000000000000000        44.800000000000004        3.5022756088993008     
   20.000000000000000        45.600000000000001        3.5033289085271906     
   20.000000000000000        46.400000000000006        3.4906728020176696     
   20.000000000000000        47.200000000000003        3.5066039120841821     
   20.000000000000000        48.000000000000000        3.4907054798271417     
   20.000000000000000        48.800000000000004        3.5048049113491784     
   20.000000000000000        49.600000000000001        3.4914463640303426     
   20.000000000000000        50.400000000000006        3.5043026249998506     
   20.000000000000000        51.200000000000003        3.4913160300510024     
   20.000000000000000        52.000000000000000        3.5059109463149878     
   20.000000000000000        52.800000000000004        3.4906300693534429     
   20.000000000000000        53.600000000000001        3.5044280881885328     
   20.000000000000000        54.400000000000006        3.4897870921935379     
   20.000000000000000        55.200000000000003        3.5026840973837072     
   20.000000000000000        56.000000000000000        3.4903527710206088     
   20.000000000000000        56.800000000000004        3.4914788367443914     
   20.000000000000000        57.600000000000001        3.5038672817821568     
   20.000000000000000        58.400000000000006        3.4914355157981274     
   20.000000000000000        59.200000000000003        3.5074125914157555     
   20.000000000000000        60.000000000000000        3.5047553641686942     
   20.000000000000000        60.800000000000004        3.4906965668987118     
   20.000000000000000        61.600000000000001        3.5037730433601846     
   20.000000000000000        62.400000000000006        3.5041069638807141     
   20.000000000000000        63.200000000000003        3.5041818627559098     
   20.000000000000000        64.000000000000000        3.4918192864291147     
   20.000000000000000        64.799999999999997        3.5037472811112287     
   20.000000000000000        65.600000000000009        3.4914034200783961     
   20.000000000000000        66.400000000000006        3.4926674370596635     
   20.000000000000000        67.200000000000003        3.5053209638484426     
   20.000000000000000        68.000000000000000        3.4902311836634459     
   20.000000000000000        68.799999999999997        3.5034965680127801     
   20.000000000000000        69.600000000000009        3.4908163656802653     
   20.000000000000000        70.400000000000006        3.5050164778469473     
   20.000000000000000        71.200000000000003        3.4910163468466435     
   20.000000000000000        72.000000000000000        3.5039234371429950     
   20.000000000000000        72.799999999999997        3.4898155575365140     
   20.000000000000000        73.600000000000009        3.4916731255305233     
   20.000000000000000        74.400000000000006        3.4907564371731246     
   20.000000000000000        75.200000000000003        3.5029500250118546     
   20.000000000000000        76.000000000000000        3.4897970584914018     
   20.000000000000000        76.800000000000011        3.5038683537159705     
   20.000000000000000        77.600000000000009        3.4925873912454484     
   20.000000000000000        78.400000000000006        3.4938841096843336     
   20.000000000000000        79.200000000000003        3.5050123628989023     
   20.000000000000000        80.000000000000000        3.4910796953800531     
   20.000000000000000        80.800000000000011        3.4929305210349155     
   20.000000000000000        81.600000000000009        3.4930962729068931     
   20.000000000000000        82.400000000000006        3.5063413177724003     
   20.000000000000000        83.200000000000003        3.4935159861238581     
   20.000000000000000        84.000000000000000        3.5068761878654042     
   20.000000000000000        84.800000000000011        3.4954653739228752     
   20.000000000000000        85.600000000000009        3.5080851791028986     
   20.000000000000000        86.400000000000006        3.4922151711977603     
   20.000000000000000        87.200000000000003        3.5066304173838105     
   20.000000000000000        88.000000000000000        3.4951965533336593     
   20.000000000000000        88.800000000000011        3.4986083221818118     
   20.000000000000000        89.600000000000009        3.4956236040211164     
   20.000000000000000        90.400000000000006        3.5089312781099391     
   20.000000000000000        91.200000000000003        3.4942373318330779     
   20.000000000000000        92.000000000000000        3.5072055486872902     
   20.000000000000000        92.800000000000011        3.5075461551138525     
   20.000000000000000        93.600000000000009        3.5075209673247829     
   20.000000000000000        94.400000000000006        3.4944986591155902     
   20.000000000000000        95.200000000000003        3.5096114811789398     
   20.000000000000000        96.000000000000000        3.4953209939010161     
   20.000000000000000        96.800000000000011        3.5105264607156599     
   20.000000000000000        97.600000000000009        3.4950627692892229     
   20.000000000000000        98.400000000000006        3.5092803261801140     
   20.000000000000000        99.200000000000003        3.5096341116718919     
   20.000000000000000        100.00000000000000        3.5099708154456848     
   20.000000000000000        100.80000000000001        3.4972436948702530     
   20.000000000000000        101.60000000000001        3.4967712862475189     
   20.000000000000000        102.40000000000001        3.5085128143289319     

   20.800000000000001       0.80000000000000004        3.4954957634390036     
   20.800000000000001        1.6000000000000001        3.5082186769058068     
   20.800000000000001        2.4000000000000004        3.4957085188364325     
   20.800000000000001        3.2000000000000002        3.5098210349557308     
   20.800000000000001        4.0000000000000000        3.4967517056357043     
   20.800000000000001        4.8000000000000007        3.4972387230667699     
   20.800000000000001        5.6000000000000005        3.5084275219665533     
   20.800000000000001        6.4000000000000004        3.4946610943968093     
   20.800000000000001        7.2000000000000002        3.4953393169877192     
   20.800000000000001        8.0000000000000000        3.5094522821553378     
   20.800000000000001        8.8000000000000007        3.4964970510476707     
   20.800000000000001        9.6000000000000014        3.5100829605471233     
   20.800000000000001        10.400000000000000        3.4961573193758624     
   20.800000000000001        11.200000000000001        3.5093363574569048     
   20.800000000000001        12.000000000000000        3.4945152608458137     
   20.800000000000001        12.800000000000001        3.5073620804784684     
   20.800000000000001        13.600000000000001        3.4942824133483250     
   20.800000000000001        14.400000000000000        3.5074777735829161     
   20.800000000000001        15.200000000000001        3.5057276251231895     
   20.800000000000001        16.000000000000000        3.5059523917608884     
   20.800000000000001        16.800000000000001        3.4923579886130129     
   20.800000000000001        17.600000000000001        3.5076189626927201     
   20.800000000000001        18.400000000000002        3.4920685382999634     
   20.800000000000001        19.200000000000003        3.5047322256260229     
   20.800000000000001        20.000000000000000        3.5034100406969961     
   20.800000000000001        20.800000000000001        3.4901983365845983     
   20.800000000000001        21.600000000000001        3.5048524949509887     
   20.800000000000001        22.400000000000002        3.4922713066661397     
   20.800000000000001        23.200000000000003        3.4914160876936835     
   20.800000000000001        24.000000000000000        3.5028663838918321     
   20.800000000000001        24.800000000000001        3.4897521455092644     
   20.800000000000001        25.600000000000001        3.4900823237754306     
   20.800000000000001        26.400000000000002        3.5041958067212398     
   20.800000000000001        27.200000000000003        3.4921860348324585     
   20.800000000000001        28.000000000000000        3.4921303662051142     
   20.800000000000001        28.800000000000001        3.5050073341071886     
   20.800000000000001        29.600000000000001        3.5046176086431569     
   20.800000000000001        30.400000000000002        3.4910362740661687     
   20.800000000000001        31.200000000000003        3.5044453452337425     
   20.800000000000001        32.000000000000000        3.4915656891852338     
   20.800000000000001        32.800000000000004        3.5042399241751387     
   20.800000000000001        33.600000000000001        3.5044970763420729     
   20.800000000000001        34.399999999999999        3.4907792082310514     
   20.800000000000001        35.200000000000003        3.5051228509589825     
   20.800000000000001        36.000000000000000        3.4909917566438557     
   20.800000000000001        36.800000000000004        3.5047987950482540     
   20.800000000000001        37.600000000000001        3.4907087025069554     
   20.800000000000001        38.400000000000006        3.5041665164955433     
   20.800000000000001        39.200000000000003        3.4903958043737164     
   20.800000000000001        40.000000000000000        3.5036983980946803     
   20.800000000000001        40.800000000000004        3.5044091916889877     
   20.800000000000001        41.600000000000001        3.4935169191344611     
   20.800000000000001        42.400000000000006        3.5065132385601347     
   20.800000000000001        43.200000000000003        3.4908597815461411     
   20.800000000000001        44.000000000000000        3.5044028924476880     
   20.800000000000001        44.800000000000004        3.5039912525812595     
   20.800000000000001        45.600000000000001        3.4904668181453333     
   20.800000000000001        46.400000000000006        3.5049811694911694     
   20.800000000000001        47.200000000000003        3.4899803474823439     
   20.800000000000001        48.000000000000000        3.5038317728328812     
   20.800000000000001        48.800000000000004        3.4907267668496513     
   20.800000000000001        49.600000000000001        3.5042003682914062     
   20.800000000000001        50.400000000000006        3.4899468992616911     
   20.800000000000001        51.200000000000003        3.5044035999169667     
   20.800000000000001        52.000000000000000        3.4904753109479074     
   20.800000000000001        52.800000000000004        3.5043313887444021     
   20.800000000000001        53.600000000000001        3.4907508948398074     
   20.800000000000001        54.400000000000006        3.5040710637983858     
   20.800000000000001        55.200000000000003        3.4898277923688368     
   20.800000000000001        56.000000000000000        3.5037031578052695     
   20.800000000000001        56.800000000000004        3.5041048305112557     
   20.800000000000001        57.600000000000001        3.4901856156775524     
   20.800000000000001        58.400000000000006        3.5043210826207032     
   20.800000000000001        59.200000000000003        3.4916799909346392     
   20.800000000000001        60.000000000000000        3.4914110690122775     
   20.800000000000001        60.800000000000004        3.5039277929670756     
   20.800000000000001        61.600000000000001        3.4921615922030029     
   20.800000000000001        62.400000000000006        3.4905664013585680     
   20.800000000000001        63.200000000000003        3.4910177279488317     
   20.800000000000001        64.000000000000000        3.5048331362964484     
   20.800000000000001        64.799999999999997        3.4904929781235361     
   20.800000000000001        65.600000000000009        3.5055713259641466     
   20.800000000000001        66.400000000000006        3.4926185453804841     
   20.800000000000001        67.200000000000003        3.4907427096705272     
   20.800000000000001        68.000000000000000        3.5037168079924705     
   20.800000000000001        68.799999999999997        3.5034841409750945     
   20.800000000000001        69.600000000000009        3.4908881112313477     
   20.800000000000001        70.400000000000006        3.5052792422869885     
   20.800000000000001        71.200000000000003        3.4911336839551783     
   20.800000000000001        72.000000000000000        3.5042607786864988     
   20.800000000000001        72.799999999999997        3.5040565391983480     
   20.800000000000001        73.600000000000009        3.5061810724965952     
   20.800000000000001        74.400000000000006        3.4920133422586641     
   20.800000000000001        75.200000000000003        3.5040874487097846     
   20.800000000000001        76.000000000000000        3.5035657978022963     
   20.800000000000001        76.800000000000011        3.5008591468130130     
   20.800000000000001        77.600000000000009        3.5058060358472063     
   20.800000000000001        78.400000000000006        3.4931737658403614     
   20.800000000000001        79.200000000000003        3.5049799293072312     
   20.800000000000001        80.000000000000000        3.5047379424518104     
   20.800000000000001        80.800000000000011        3.5057333907372423     
   20.800000000000001        81.600000000000009        3.5059988979872654     
   20.800000000000001        82.400000000000006        3.4922968067964568     
   20.800000000000001        83.200000000000003        3.5065351744845059     
   20.800000000000001        84.000000000000000        3.4932787883438099     
   20.800000000000001        84.800000000000011        3.5068365967036224     
   20.800000000000001        85.600000000000009        3.4935902883828049     
   20.800000000000001        86.400000000000006        3.5073428615560935     
   20.800000000000001        87.200000000000003        3.5053605849109473     
   20.800000000000001        88.000000000000000        3.4954887757252964     
   20.800000000000001        88.800000000000011        3.5099205162819578     
   20.800000000000001        89.600000000000009        3.5097207196121456     
   20.800000000000001        90.400000000000006        3.4957640249147000     
   20.800000000000001        91.200000000000003        3.5080733759171703     
   20.800000000000001        92.000000000000000        3.5061471157859621     
   20.800000000000001        92.800000000000011        3.4950656902296333     
   20.800000000000001        93.600000000000009        3.4961088404405207     
   20.800000000000001        94.400000000000006        3.5090732160555573     
   20.800000000000001        95.200000000000003        3.4954058467659324     
   20.800000000000001        96.000000000000000        3.5084240419949229     
   20.800000000000001        96.800000000000011        3.4960125116756933     
   20.800000000000001        97.600000000000009        3.5080582251592074     
   20.800000000000001        98.400000000000006        3.4942852860630458     
   20.800000000000001        99.200000000000003        3.4936041606667461     
   20.800000000000001        100.00000000000000        3.4961117847750911     
   20.800000000000001        100.80000000000001        3.5105092315454787     
   20.800000000000001        101.60000000000001        3.4956424437604441     
   20.800000000000001        102.40000000000001        3.5101934970010569     

   21.600000000000001       0.80000000000000004        3.5079086702319966     
   21.600000000000001        1.6000000000000001        3.4952396474096772     
   21.600000000000001        2.4000000000000004        3.5093437018371354     
   21.600000000000001        3.2000000000000002        3.4949243747723551     
   21.600000000000001        4.0000000000000000        3.5097611636990673     
   21.600000000000001        4.8000000000000007        3.5082858945255504     
   21.600000000000001        5.6000000000000005        3.4953831918128349     
   21.600000000000001        6.4000000000000004        3.5077851604787424     
   21.600000000000001        7.2000000000000002        3.5069313858385018     
   21.600000000000001        8.0000000000000000        3.4943914955406825     
   21.600000000000001        8.8000000000000007        3.5078637581375927     
   21.600000000000001        9.6000000000000014        3.4943302863909955     
   21.600000000000001        10.400000000000000        3.5071742695476296     
   21.600000000000001        11.200000000000001        3.4947816694119260     
   21.600000000000001        12.000000000000000        3.4940311461991076     
   21.600000000000001        12.800000000000001        3.5060127059512456     
   21.600000000000001        13.600000000000001        3.4931030345224210     
   21.600000000000001        14.400000000000000        3.4938616161542466     
   21.600000000000001        15.200000000000001        3.4910512618740741     
   21.600000000000001        16.000000000000000        3.5039432337871541     
   21.600000000000001        16.800000000000001        3.4925333110104506     
   21.600000000000001        17.600000000000001        3.4931376514266028     
   21.600000000000001        18.400000000000002        3.5057269882482101     
   21.600000000000001        19.200000000000003        3.4907197872991684     
   21.600000000000001        20.000000000000000        3.5035191075730685     
   21.600000000000001        20.800000000000001        3.5037993974906816     
   21.600000000000001        21.600000000000001        3.4918807865437795     
   21.600000000000001        22.400000000000002        3.5056032010998845     
   21.600000000000001        23.200000000000003        3.4914434167334796     
   21.600000000000001        24.000000000000000        3.5027812498100288     
   21.600000000000001        24.800000000000001        3.5037364191678075     
   21.600000000000001        25.600000000000001        3.5050383936839462     
   21.600000000000001        26.400000000000002        3.4910408479014770     
   21.600000000000001        27.200000000000003        3.5057105288939541     
   21.600000000000001        28.000000000000000        3.5047643104808217     
   21.600000000000001        28.800000000000001        3.4911551859318317     
   21.600000000000001        29.600000000000001        3.4871180048522885     
   21.600000000000001        30.400000000000002        3.5035724046117136     
   21.600000000000001        31.200000000000003        3.4900330862332734     
   21.600000000000001        32.000000000000000        3.5050597122291940     
   21.600000000000001        32.800000000000004        3.4918787603829191     
   21.600000000000001        33.600000000000001        3.4921413773457477     
   21.600000000000001        34.399999999999999        3.5044306093350173     
   21.600000000000001        35.200000000000003        3.4910318079763729     
   21.600000000000001        36.000000000000000        3.5053865445682506     
   21.600000000000001        36.800000000000004        3.4918176550905922     
   21.600000000000001        37.600000000000001        3.5050307812037209     
   21.600000000000001        38.400000000000006        3.4908039908474233     
   21.600000000000001        39.200000000000003        3.5041134498437381     
   21.600000000000001        40.000000000000000        3.4916670961098237     
   21.600000000000001        40.800000000000004        3.5038932295054872     
   21.600000000000001        41.600000000000001        3.4929536112646695     
   21.600000000000001        42.400000000000006        3.4926552862663751     
   21.600000000000001        43.200000000000003        3.5045213731485521     
   21.600000000000001        44.000000000000000        3.4917532753094802     
   21.600000000000001        44.800000000000004        3.4923677426144866     
   21.600000000000001        45.600000000000001        3.5055542185342934     
   21.600000000000001        46.400000000000006        3.4899150914791859     
   21.600000000000001        47.200000000000003        3.5048579490864111     
   21.600000000000001        48.000000000000000        3.5039676400887649     
   21.600000000000001        48.800000000000004        3.4905733298290409     
   21.600000000000001        49.600000000000001        3.5044415271721188     
   21.600000000000001        50.400000000000006        3.4905199177362340     
   21.600000000000001        51.200000000000003        3.5044030949203231     
   21.600000000000001        52.000000000000000        3.4895738695811009     
   21.600000000000001        52.800000000000004        3.5042166967992880     
   21.600000000000001        53.600000000000001        3.4913268758027565     
   21.600000000000001        54.400000000000006        3.5035726195662718     
   21.600000000000001        55.200000000000003        3.5034764882414877     
   21.600000000000001        56.000000000000000        3.4894902944876822     
   21.600000000000001        56.800000000000004        3.5052108299498030     
   21.600000000000001        57.600000000000001        3.4915472858551051     
   21.600000000000001        58.400000000000006        3.5045824367508267     
   21.600000000000001        59.200000000000003        3.4907098739026661     
   21.600000000000001        60.000000000000000        3.5043840607444250     
   21.600000000000001        60.800000000000004        3.4897462490394004     
   21.600000000000001        61.600000000000001        3.5087168669901083     
   21.600000000000001        62.400000000000006        3.5037741432742626     
   21.600000000000001        63.200000000000003        3.5051033898912802     
   21.600000000000001        64.000000000000000        3.4909737913791776     
   21.600000000000001        64.799999999999997        3.5042408248453456     
   21.600000000000001        65.600000000000009        3.4914626089834431     
   21.600000000000001        66.400000000000006        3.5037416343318575     
   21.600000000000001        67.200000000000003        3.5047423114592458     
   21.600000000000001        68.000000000000000        3.4904433515703523     
   21.600000000000001        68.799999999999997        3.4911187717501435     
   21.600000000000001        69.600000000000009        3.5046714556422054     
   21.600000000000001        70.400000000000006        3.4896552985468352     
   21.600000000000001        71.200000000000003        3.5036091031982570     
   21.600000000000001        72.000000000000000        3.4912162867530898     
   21.600000000000001        72.799999999999997        3.4919740543613900     
   21.600000000000001        73.600000000000009        3.4928978352399818     
   21.600000000000001        74.400000000000006        3.5040143791128959     
   21.600000000000001        75.200000000000003        3.4912633600387761     
   21.600000000000001        76.000000000000000        3.4929862127586264     
   21.600000000000001        76.800000000000011        3.4919034962464726     
   21.600000000000001        77.600000000000009        3.4915734020340352     
   21.600000000000001        78.400000000000006        3.5057981063539243     
   21.600000000000001        79.200000000000003        3.4902720357140704     
   21.600000000000001        80.000000000000000        3.4918893142410288     
   21.600000000000001        80.800000000000011        3.4932196429271865     
   21.600000000000001        81.600000000000009        3.4926507085293474     
   21.600000000000001        82.400000000000006        3.5059321728249895     
   21.600000000000001        83.200000000000003        3.4925537898788792     
   21.600000000000001        84.000000000000000        3.5073599857926685     
   21.600000000000001        84.800000000000011        3.4932035004882840     
   21.600000000000001        85.600000000000009        3.5076238889462408     
   21.600000000000001        86.400000000000006        3.4939710149633738     
   21.600000000000001        87.200000000000003        3.4942439379218171     
   21.600000000000001        88.000000000000000        3.5083474329490167     
   21.600000000000001        88.800000000000011        3.4944585113868460     
   21.600000000000001        89.600000000000009        3.4949853804476718     
   21.600000000000001        90.400000000000006        3.4952941264232051     
   21.600000000000001        91.200000000000003        3.5081395900402850     
   21.600000000000001        92.000000000000000        3.4932379570472172     
   21.600000000000001        92.800000000000011        3.5085381416488262     
   21.600000000000001        93.600000000000009        3.4964082601837152     
   21.600000000000001        94.400000000000006        3.5088475680361935     
   21.600000000000001        95.200000000000003        3.4955460454463276     
   21.600000000000001        96.000000000000000        3.5090647961989090     
   21.600000000000001        96.800000000000011        3.4956758094877607     
   21.600000000000001        97.600000000000009        3.5071516512815557     
   21.600000000000001        98.400000000000006        3.5074216303474612     
   21.600000000000001        99.200000000000003        3.5098684719771840     
   21.600000000000001        100.00000000000000        3.5089242630359490     
   21.600000000000001        100.80000000000001        3.4954749482342216     
   21.600000000000001        101.60000000000001        3.5087177734014876     
   21.600000000000001        102.40000000000001        3.4941149587970162     

   22.400000000000002       0.80000000000000004        3.4948597760890125     
   22.400000000000002        1.6000000000000001        3.5096209158650695     
   22.400000000000002        2.4000000000000004        3.4952147482292171     
   22.400000000000002        3.2000000000000002        3.5086342255957934     
   22.400000000000002        4.0000000000000000        3.4954527041748595     
   22.400000000000002        4.8000000000000007        3.4922711888478837     
   22.400000000000002        5.6000000000000005        3.5093796873431988     
   22.400000000000002        6.4000000000000004        3.4937625277210889     
   22.400000000000002        7.2000000000000002        3.5070961749072720     
   22.400000000000002        8.0000000000000000        3.4931664190552709     
   22.400000000000002        8.8000000000000007        3.5072966483532744     
   22.400000000000002        9.6000000000000014        3.4950073477132442     
   22.400000000000002        10.400000000000000        3.5073064014924635     
   22.400000000000002        11.200000000000001        3.5071589630658133     
   22.400000000000002        12.000000000000000        3.4934377394650986     
   22.400000000000002        12.800000000000001        3.5041113341276509     
   22.400000000000002        13.600000000000001        3.5039725730149200     
   22.400000000000002        14.400000000000000        3.5060095733071428     
   22.400000000000002        15.200000000000001        3.5032501757194834     
   22.400000000000002        16.000000000000000        3.5036803832195318     
   22.400000000000002        16.800000000000001        3.5050542037301629     
   22.400000000000002        17.600000000000001        3.5057739915232053     
   22.400000000000002        18.400000000000002        3.4911663619326019     
   22.400000000000002        19.200000000000003        3.5054351099179124     
   22.400000000000002        20.000000000000000        3.4926489463539365     
   22.400000000000002        20.800000000000001        3.4925503985278570     
   22.400000000000002        21.600000000000001        3.5048070410284340     
   22.400000000000002        22.400000000000002        3.4913075554813791     
   22.400000000000002        23.200000000000003        3.5058842001652746     
   22.400000000000002        24.000000000000000        3.4914831261270503     
   22.400000000000002        24.800000000000001        3.4908058243640587     
   22.400000000000002        25.600000000000001        3.4908890363544840     
   22.400000000000002        26.400000000000002        3.5044118026722715     
   22.400000000000002        27.200000000000003        3.4920512890087929     
   22.400000000000002        28.000000000000000        3.4916158002306195     
   22.400000000000002        28.800000000000001        3.5045257153807614     
   22.400000000000002        29.600000000000001        3.5039494381468592     
   22.400000000000002        30.400000000000002        3.5034082355474196     
   22.400000000000002        31.200000000000003        3.5040928279197812     
   22.400000000000002        32.000000000000000        3.4911707900038640     
   22.400000000000002        32.800000000000004        3.5052765056452508     
   22.400000000000002        33.600000000000001        3.4944004993067743     
   22.400000000000002        34.399999999999999        3.4923191671129530     
   22.400000000000002        35.200000000000003        3.5043883557745366     
   22.400000000000002        36.000000000000000        3.4910098709254727     
   22.400000000000002        36.800000000000004        3.5056786959636108     
   22.400000000000002        37.600000000000001        3.4913582449672784     
   22.400000000000002        38.400000000000006        3.5055385918211401     
   22.400000000000002        39.200000000000003        3.4911578077194241     
   22.400000000000002        40.000000000000000        3.5050633217404079     
   22.400000000000002        40.800000000000004        3.4891038497378730     
   22.400000000000002        41.600000000000001        3.5061332635909275     
   22.400000000000002        42.400000000000006        3.4922355465060848     
   22.400000000000002        43.200000000000003        3.5035681051476253     
   22.400000000000002        44.000000000000000        3.4915968889646702     
   22.400000000000002        44.800000000000004        3.5057542823124317     
   22.400000000000002        45.600000000000001        3.4908463845173512     
   22.400000000000002        46.400000000000006        3.5041106894217018     
   22.400000000000002        47.200000000000003        3.4902462657953222     
   22.400000000000002        48.000000000000000        3.4908610337668198     
   22.400000000000002        48.800000000000004        3.5045508536455148     
   22.400000000000002        49.600000000000001        3.4908270192033979     
   22.400000000000002        50.400000000000006        3.5050471729381001     
   22.400000000000002        51.200000000000003        3.4906947478124306     
   22.400000000000002        52.000000000000000        3.5045449359809515     
   22.400000000000002        52.800000000000004        3.4903803403994220     
   22.400000000000002        53.600000000000001        3.5042881368180083     
   22.400000000000002        54.400000000000006        3.4905311695751027     
   22.400000000000002        55.200000000000003        3.4919374281824318     
   22.400000000000002        56.000000000000000        3.5048282248914968     
   22.400000000000002        56.800000000000004        3.4907978700744668     
   22.400000000000002        57.600000000000001        3.5053942422080651     
   22.400000000000002        58.400000000000006        3.4898395594539480     
   22.400000000000002        59.200000000000003        3.5032012462717481     
   22.400000000000002        60.000000000000000        3.5038006119154383     
   22.400000000000002        60.800000000000004        3.4908044690949978     
   22.400000000000002        61.600000000000001        3.5034531606715884     
   22.400000000000002        62.400000000000006        3.4899320060551453     
   22.400000000000002        63.200000000000003        3.4909641180824509     
   22.400000000000002        64.000000000000000        3.5049375627225001     
   22.400000000000002        64.799999999999997        3.4905188780388365     
   22.400000000000002        65.600000000000009        3.5056937354648841     
   22.400000000000002        66.400000000000006        3.4902197693631369     
   22.400000000000002        67.200000000000003        3.4900518716853894     
   22.400000000000002        68.000000000000000        3.5042279345842560     
   22.400000000000002        68.799999999999997        3.5048179166908140     
   22.400000000000002        69.600000000000009        3.4909675803527245     
   22.400000000000002        70.400000000000006        3.5042827169053496     
   22.400000000000002        71.200000000000003        3.4907047282076538     
   22.400000000000002        72.000000000000000        3.5038952044479057     
   22.400000000000002        72.799999999999997        3.5044762277515571     
   22.400000000000002        73.600000000000009        3.4917876346263057     
   22.400000000000002        74.400000000000006        3.5027446999924625     
   22.400000000000002        75.200000000000003        3.5035258449053228     
   22.400000000000002        76.000000000000000        3.4913690929415808     
   22.400000000000002        76.800000000000011        3.5056806416940525     
   22.400000000000002        77.600000000000009        3.5050539760593087     
   22.400000000000002        78.400000000000006        3.4916266032868948     
   22.400000000000002        79.200000000000003        3.5054111417559315     
   22.400000000000002        80.000000000000000        3.5061371241781272     
   22.400000000000002        80.800000000000011        3.4935830455371057     
   22.400000000000002        81.600000000000009        3.5063990078114715     
   22.400000000000002        82.400000000000006        3.4918444237590367     
   22.400000000000002        83.200000000000003        3.5064675646280783     
   22.400000000000002        84.000000000000000        3.4915191781421004     
   22.400000000000002        84.800000000000011        3.5062079045290004     
   22.400000000000002        85.600000000000009        3.4931877646658229     
   22.400000000000002        86.400000000000006        3.5058959297506220     
   22.400000000000002        87.200000000000003        3.5072987609070818     
   22.400000000000002        88.000000000000000        3.4940558900915351     
   22.400000000000002        88.800000000000011        3.5090917801862949     
   22.400000000000002        89.600000000000009        3.5078994247529156     
   22.400000000000002        90.400000000000006        3.5074565319645790     
   22.400000000000002        91.200000000000003        3.4953335652414368     
   22.400000000000002        92.000000000000000        3.5074860986431067     
   22.400000000000002        92.800000000000011        3.5070891824926513     
   22.400000000000002        93.600000000000009        3.4946841749641555     
   22.400000000000002        94.400000000000006        3.5095300628839046     
   22.400000000000002        95.200000000000003        3.4955892888900695     
   22.400000000000002        96.000000000000000        3.5096618204558871     
   22.400000000000002        96.800000000000011        3.4958069151642728     
   22.400000000000002        97.600000000000009        3.5086330353934954     
   22.400000000000002        98.400000000000006        3.4959004287356308     
   22.400000000000002        99.200000000000003        3.4964816739390665     
   22.400000000000002        100.00000000000000        3.4955587897160600     
   22.400000000000002        100.80000000000001        3.5091338895466624     
   22.400000000000002        101.60000000000001        3.4946087495915723     
   22.400000000000002        102.40000000000001        3.5081639203025157     

   23.200000000000003       0.80000000000000004        3.5092075492281638     
   23.200000000000003        1.6000000000000001        3.4958665445079649     
   23.200000000000003        2.4000000000000004        3.5088077318228175     
   23.200000000000003        3.2000000000000002        3.4970355106556439     
   23.200000000000003        4.0000000000000000        3.5078832199684240     
   23.200000000000003        4.8000000000000007        3.5091838768594670     
   23.200000000000003        5.6000000000000005        3.4941211256534594     
   23.200000000000003        6.4000000000000004        3.5083234556552347     
   23.200000000000003        7.2000000000000002        3.4947444988442635     
   23.200000000000003        8.0000000000000000        3.5077923434077611     
   23.200000000000003        8.8000000000000007        3.5067844221888396     
   23.200000000000003        9.6000000000000014        3.4942613414390689     
   23.200000000000003        10.400000000000000        3.4937350485586158     
   23.200000000000003        11.200000000000001        3.5075816035290264     
   23.200000000000003        12.000000000000000        3.4944311019790200     
   23.200000000000003        12.800000000000001        3.5051382709078522     
   23.200000000000003        13.600000000000001        3.4910839871534347     
   23.200000000000003        14.400000000000000        3.4924495460503642     
   23.200000000000003        15.200000000000001        3.5046673387048539     
   23.200000000000003        16.000000000000000        3.4908925293518038     
   23.200000000000003        16.800000000000001        3.4911338614027430     
   23.200000000000003        17.600000000000001        3.4904666935709043     
   23.200000000000003        18.400000000000002        3.5045335460051308     
   23.200000000000003        19.200000000000003        3.4917539049279034     
   23.200000000000003        20.000000000000000        3.5047301729703690     
   23.200000000000003        20.800000000000001        3.4872794246803078     
   23.200000000000003        21.600000000000001        3.5056601668713450     
   23.200000000000003        22.400000000000002        3.4920192795272613     
   23.200000000000003        23.200000000000003        3.4921318602313045     
   23.200000000000003        24.000000000000000        3.5028949891795755     
   23.200000000000003        24.800000000000001        3.5030779336754656     
   23.200000000000003        25.600000000000001        3.5041604437066729     
   23.200000000000003        26.400000000000002        3.4908809367981197     
   23.200000000000003        27.200000000000003        3.5039217027328249     
   23.200000000000003        28.000000000000000        3.5048101658833311     
   23.200000000000003        28.800000000000001        3.4920700273924452     
   23.200000000000003        29.600000000000001        3.4915564094980387     
   23.200000000000003        30.400000000000002        3.4901691382834588     
   23.200000000000003        31.200000000000003        3.4901560817252966     
   23.200000000000003        32.000000000000000        3.5033276750921263     
   23.200000000000003        32.800000000000004        3.4895864529714786     
   23.200000000000003        33.600000000000001        3.5062801466081157     
   23.200000000000003        34.399999999999999        3.4921874862581834     
   23.200000000000003        35.200000000000003        3.5042411221045815     
   23.200000000000003        36.000000000000000        3.4891420014496415     
   23.200000000000003        36.800000000000004        3.5054267364351821     
   23.200000000000003        37.600000000000001        3.4911503667252801     
   23.200000000000003        38.400000000000006        3.5047240888073148     
   23.200000000000003        39.200000000000003        3.4907318906168152     
   23.200000000000003        40.000000000000000        3.5051637814771364     
   23.200000000000003        40.800000000000004        3.4916739589816062     
   23.200000000000003        41.600000000000001        3.5061651794690634     
   23.200000000000003        42.400000000000006        3.4913870931507205     
   23.200000000000003        43.200000000000003        3.5048404247909071     
   23.200000000000003        44.000000000000000        3.4907337138058367     
   23.200000000000003        44.800000000000004        3.5044228774554171     
   23.200000000000003        45.600000000000001        3.4904085970814682     
   23.200000000000003        46.400000000000006        3.5035817389266435     
   23.200000000000003        47.200000000000003        3.5036521810497789     
   23.200000000000003        48.000000000000000        3.5046936660135506     
   23.200000000000003        48.800000000000004        3.4898356847861582     
   23.200000000000003        49.600000000000001        3.5036665351001046     
   23.200000000000003        50.400000000000006        3.4900037367295811     
   23.200000000000003        51.200000000000003        3.5055480707612454     
   23.200000000000003        52.000000000000000        3.4902146901552049     
   23.200000000000003        52.800000000000004        3.5047382994536949     
   23.200000000000003        53.600000000000001        3.4900435792845372     
   23.200000000000003        54.400000000000006        3.5036084339386337     
   23.200000000000003        55.200000000000003        3.5016654311337518     
   23.200000000000003        56.000000000000000        3.4906135978252451     
   23.200000000000003        56.800000000000004        3.5040832718207864     
   23.200000000000003        57.600000000000001        3.4910756112334393     
   23.200000000000003        58.400000000000006        3.5048820872453725     
   23.200000000000003        59.200000000000003        3.4912908700218881     
   23.200000000000003        60.000000000000000        3.4911301260487604     
   23.200000000000003        60.800000000000004        3.5050436247716878     
   23.200000000000003        61.600000000000001        3.4908390827555071     
   23.200000000000003        62.400000000000006        3.5034472408358042     
   23.200000000000003        63.200000000000003        3.5027197504859817     
   23.200000000000003        64.000000000000000        3.4908484457796756     
   23.200000000000003        64.799999999999997        3.5038809943625253     
   23.200000000000003        65.600000000000009        3.4898801709250797     
   23.200000000000003        66.400000000000006        3.5043728586188467     
   23.200000000000003        67.200000000000003        3.5044057986398207     
   23.200000000000003        68.000000000000000        3.4937568635783500     
   23.200000000000003        68.799999999999997        3.4909767172746498     
   23.200000000000003        69.600000000000009        3.5067213396456394     
   23.200000000000003        70.400000000000006        3.4905605562117987     
   23.200000000000003        71.200000000000003        3.5042843501733989     
   23.200000000000003        72.000000000000000        3.4902492796719597     
   23.200000000000003        72.799999999999997        3.5034682854952925     
   23.200000000000003        73.600000000000009        3.4910065056453639     
   23.200000000000003        74.400000000000006        3.5044824375925798     
   23.200000000000003        75.200000000000003        3.4904084711384988     
   23.200000000000003        76.000000000000000        3.5060607000253383     
   23.200000000000003        76.800000000000011        3.4905576733570425     
   23.200000000000003        77.600000000000009        3.4914046628769224     
   23.200000000000003        78.400000000000006        3.5052977126693663     
   23.200000000000003        79.200000000000003        3.4909844138087238     
   23.200000000000003        80.000000000000000        3.4917529248689800     
   23.200000000000003        80.800000000000011        3.5057613057942203     
   23.200000000000003        81.600000000000009        3.4909169255276309     
   23.200000000000003        82.400000000000006        3.5043366922187968     
   23.200000000000003        83.200000000000003        3.4920522148880444     
   23.200000000000003        84.000000000000000        3.5044721458129904     
   23.200000000000003        84.800000000000011        3.5047758496603079     
   23.200000000000003        85.600000000000009        3.4934996726001959     
   23.200000000000003        86.400000000000006        3.5063693217978207     
   23.200000000000003        87.200000000000003        3.4925525800494288     
   23.200000000000003        88.000000000000000        3.5075709561602575     
   23.200000000000003        88.800000000000011        3.4934817415208261     
   23.200000000000003        89.600000000000009        3.4944430978543082     
   23.200000000000003        90.400000000000006        3.4948458518494139     
   23.200000000000003        91.200000000000003        3.5089529649635085     
   23.200000000000003        92.000000000000000        3.4943148620207554     
   23.200000000000003        92.800000000000011        3.5084237809914840     
   23.200000000000003        93.600000000000009        3.4971508945951806     
   23.200000000000003        94.400000000000006        3.5093140594845051     
   23.200000000000003        95.200000000000003        3.4954810736547786     
   23.200000000000003        96.000000000000000        3.5092826854104282     
   23.200000000000003        96.800000000000011        3.4955205361563122     
   23.200000000000003        97.600000000000009        3.5093239852614748     
   23.200000000000003        98.400000000000006        3.4964608082102342     
   23.200000000000003        99.200000000000003        3.5096135812936562     
   23.200000000000003        100.00000000000000        3.5084794183516959     
   23.200000000000003        100.80000000000001        3.4952235050313267     
   23.200000000000003        101.60000000000001        3.5102078899051938     
   23.200000000000003        102.40000000000001        3.4953293732753985     

   24.000000000000000       0.80000000000000004        3.4962087075079653     
   24.000000000000000        1.6000000000000001        3.5096382587232315     
   24.000000000000000        2.4000000000000004        3.4949078084423641     
   24.000000000000000        3.2000000000000002        3.5078132206623720     
   24.000000000000000        4.0000000000000000        3.4951856673460133     
   24.000000000000000        4.8000000000000007        3.5081918833191255     
   24.000000000000000        5.6000000000000005        3.4935390149978440     
   24.000000000000000        6.4000000000000004        3.5085346007937068     
   24.000000000000000        7.2000000000000002        3.4951313980818526     
   24.000000000000000        8.0000000000000000        3.4947303829900886     
   24.000000000000000        8.8000000000000007        3.4934135920661928     
   24.000000000000000        9.6000000000000014        3.5061320308502366     
   24.000000000000000        10.400000000000000        3.5061359256100246     
   24.000000000000000        11.200000000000001        3.4949879910094857     
   24.000000000000000        12.000000000000000        3.4941951275194967     
   24.000000000000000        12.800000000000001        3.5059009779925701     
   24.000000000000000        13.600000000000001        3.5044976551828619     
   24.000000000000000        14.400000000000000        3.5066972110966095     
   24.000000000000000        15.200000000000001        3.4924520690548526     
   24.000000000000000        16.000000000000000        3.5060690145710693     
   24.000000000000000        16.800000000000001        3.5054450326220707     
   24.000000000000000        17.600000000000001        3.5032144715700082     
   24.000000000000000        18.400000000000002        3.5036951638971123     
   24.000000000000000        19.200000000000003        3.4903083391510701     
   24.000000000000000        20.000000000000000        3.5034322429476776     
   24.000000000000000        20.800000000000001        3.5038185954869130     
   24.000000000000000        21.600000000000001        3.4918493288290491     
   24.000000000000000        22.400000000000002        3.5047540986555918     
   24.000000000000000        23.200000000000003        3.5045906156522690     
   24.000000000000000        24.000000000000000        3.4899186469413359     
   24.000000000000000        24.800000000000001        3.5029066542270981     
   24.000000000000000        25.600000000000001        3.4898135640594847     
   24.000000000000000        26.400000000000002        3.5046385585906887     
   24.000000000000000        27.200000000000003        3.4903052183673728     
   24.000000000000000        28.000000000000000        3.4937991600596070     
   24.000000000000000        28.800000000000001        3.4952518985797947     
   24.000000000000000        29.600000000000001        3.5059384342860755     
   24.000000000000000        30.400000000000002        3.5049023048638932     
   24.000000000000000        31.200000000000003        3.5041714815267651     
   24.000000000000000        32.000000000000000        3.5041675742186547     
   24.000000000000000        32.800000000000004        3.4922154848077156     
   24.000000000000000        33.600000000000001        3.5047397801008842     
   24.000000000000000        34.399999999999999        3.4900617726566887     
   24.000000000000000        35.200000000000003        3.5034944778766532     
   24.000000000000000        36.000000000000000        3.4932971917101474     
   24.000000000000000        36.800000000000004        3.5060737918754867     
   24.000000000000000        37.600000000000001        3.4900986999028234     
   24.000000000000000        38.400000000000006        3.5047660656486062     
   24.000000000000000        39.200000000000003        3.4905036931016875     
   24.000000000000000        40.000000000000000        3.5047096182785578     
   24.000000000000000        40.800000000000004        3.4917188808256880     
   24.000000000000000        41.600000000000001        3.4915418224416119     
   24.000000000000000        42.400000000000006        3.5049894666194947     
   24.000000000000000        43.200000000000003        3.4925772920664166     
   24.000000000000000        44.000000000000000        3.5044715920818548     
   24.000000000000000        44.800000000000004        3.4904523946361725     
   24.000000000000000        45.600000000000001        3.5042889699865958     
   24.000000000000000        46.400000000000006        3.4909365612991996     
   24.000000000000000        47.200000000000003        3.4904942094248006     
   24.000000000000000        48.000000000000000        3.4915747549958942     
   24.000000000000000        48.800000000000004        3.5036378989299961     
   24.000000000000000        49.600000000000001        3.5032698168384666     
   24.000000000000000        50.400000000000006        3.4910570604166633     
   24.000000000000000        51.200000000000003        3.5042833612258324     
   24.000000000000000        52.000000000000000        3.4904644527794368     
   24.000000000000000        52.800000000000004        3.5060412492150435     
   24.000000000000000        53.600000000000001        3.4903291304363822     
   24.000000000000000        54.400000000000006        3.5044564639044715     
   24.000000000000000        55.200000000000003        3.4902074144583448     
   24.000000000000000        56.000000000000000        3.5050311528615574     
   24.000000000000000        56.800000000000004        3.4908613288484398     
   24.000000000000000        57.600000000000001        3.5038344753053297     
   24.000000000000000        58.400000000000006        3.4897119684356750     
   24.000000000000000        59.200000000000003        3.5046649792326390     
   24.000000000000000        60.000000000000000        3.5051978287486572     
   24.000000000000000        60.800000000000004        3.4918630901310217     
   24.000000000000000        61.600000000000001        3.5049569544323180     
   24.000000000000000        62.400000000000006        3.4899065719586542     
   24.000000000000000        63.200000000000003        3.5029695295280687     
   24.000000000000000        64.000000000000000        3.4895462593166622     
   24.000000000000000        64.799999999999997        3.5031425463541437     
   24.000000000000000        65.600000000000009        3.5031458131772495     
   24.000000000000000        66.400000000000006        3.4910696233290670     
   24.000000000000000        67.200000000000003        3.4921291855820229     
   24.000000000000000        68.000000000000000        3.5037361239381295     
   24.000000000000000        68.799999999999997        3.5060122234439031     
   24.000000000000000        69.600000000000009        3.4897652939927286     
   24.000000000000000        70.400000000000006        3.5052715966444516     
   24.000000000000000        71.200000000000003        3.4905373484942528     
   24.000000000000000        72.000000000000000        3.5045705703709791     
   24.000000000000000        72.799999999999997        3.4909970555473815     
   24.000000000000000        73.600000000000009        3.5059780138085048     
   24.000000000000000        74.400000000000006        3.4913640498380074     
   24.000000000000000        75.200000000000003        3.5051808318926896     
   24.000000000000000        76.000000000000000        3.4912348179566841     
   24.000000000000000        76.800000000000011        3.5039759999209030     
   24.000000000000000        77.600000000000009        3.5039560338820217     
   24.000000000000000        78.400000000000006        3.4907509774082643     
   24.000000000000000        79.200000000000003        3.5043888788397775     
   24.000000000000000        80.000000000000000        3.5015537807730319     
   24.000000000000000        80.800000000000011        3.4898163477985533     
   24.000000000000000        81.600000000000009        3.5047817694723111     
   24.000000000000000        82.400000000000006        3.5046221740132748     
   24.000000000000000        83.200000000000003        3.4897956175885652     
   24.000000000000000        84.000000000000000        3.5045108203697048     
   24.000000000000000        84.800000000000011        3.4898133283305439     
   24.000000000000000        85.600000000000009        3.5068061866488214     
   24.000000000000000        86.400000000000006        3.4927972963172738     
   24.000000000000000        87.200000000000003        3.5070885195058179     
   24.000000000000000        88.000000000000000        3.4916490094970771     
   24.000000000000000        88.800000000000011        3.5058697191141173     
   24.000000000000000        89.600000000000009        3.5068251816753473     
   24.000000000000000        90.400000000000006        3.5083334392265066     
   24.000000000000000        91.200000000000003        3.4938788261767972     
   24.000000000000000        92.000000000000000        3.5080452937865689     
   24.000000000000000        92.800000000000011        3.4966463435650716     
   24.000000000000000        93.600000000000009        3.4957931415414452     
   24.000000000000000        94.400000000000006        3.5077872681029851     
   24.000000000000000        95.200000000000003        3.4953534766626064     
   24.000000000000000        96.000000000000000        3.5096335863398274     
   24.000000000000000        96.800000000000011        3.4951357810015788     
   24.000000000000000        97.600000000000009        3.5089716901936696     
   24.000000000000000        98.400000000000006        3.4957859661113537     
   24.000000000000000        99.200000000000003        3.5090178198155266     
   24.000000000000000        100.00000000000000        3.4941691063190889     
   24.000000000000000        100.80000000000001        3.5117879347874954     
   24.000000000000000        101.60000000000001        3.4955815155272365     
   24.000000000000000        102.40000000000001        3.5093566691682816     

   24.800000000000001       0.80000000000000004        3.4952087786671036     
   24.800000000000001        1.6000000000000001        3.5088518266708331     
   24.800000000000001        2.4000000000000004        3.4947103420564396     
   24.800000000000001        3.2000000000000002        3.5095522916284114     
   24.800000000000001        4.0000000000000000        3.4949026270171912     
   24.800000000000001        4.8000000000000007        3.5078177628870950     
   24.800000000000001        5.6000000000000005        3.5075345036820584     
   24.800000000000001        6.4000000000000004        3.4944512351622641     
   24.800000000000001        7.2000000000000002        3.5087293570070650     
   24.800000000000001        8.0000000000000000        3.5078492554023226     
   24.800000000000001        8.8000000000000007        3.5081214453192970     
   24.800000000000001        9.6000000000000014        3.4923296021492041     
   24.800000000000001        10.400000000000000        3.5062797933990804     
   24.800000000000001        11.200000000000001        3.4938383491299483     
   24.800000000000001        12.000000000000000        3.5063144914685895     
   24.800000000000001        12.800000000000001        3.4931576687644927     
   24.800000000000001        13.600000000000001        3.4931413194893377     
   24.800000000000001        14.400000000000000        3.4919514931044051     
   24.800000000000001        15.200000000000001        3.5063870358559552     
   24.800000000000001        16.000000000000000        3.4942912275162392     
   24.800000000000001        16.800000000000001        3.4924048919299904     
   24.800000000000001        17.600000000000001        3.4900801498021257     
   24.800000000000001        18.400000000000002        3.5033019377247849     
   24.800000000000001        19.200000000000003        3.4917992159124567     
   24.800000000000001        20.000000000000000        3.5037027492125601     
   24.800000000000001        20.800000000000001        3.4897917413524713     
   24.800000000000001        21.600000000000001        3.5046499674661891     
   24.800000000000001        22.400000000000002        3.4909495801181771     
   24.800000000000001        23.200000000000003        3.4907904153505562     
   24.800000000000001        24.000000000000000        3.5048547832974735     
   24.800000000000001        24.800000000000001        3.4906248590330815     
   24.800000000000001        25.600000000000001        3.5046744332140420     
   24.800000000000001        26.400000000000002        3.4912637862836795     
   24.800000000000001        27.200000000000003        3.5048967436984828     
   24.800000000000001        28.000000000000000        3.4936234616720889     
   24.800000000000001        28.800000000000001        3.5058042836333114     
   24.800000000000001        29.600000000000001        3.4908942414258641     
   24.800000000000001        30.400000000000002        3.4911159101569904     
   24.800000000000001        31.200000000000003        3.4911848223932491     
   24.800000000000001        32.000000000000000        3.4892890637721758     
   24.800000000000001        32.800000000000004        3.5045046600812304     
   24.800000000000001        33.600000000000001        3.4921838646841259     
   24.800000000000001        34.399999999999999        3.5025372131471157     
   24.800000000000001        35.200000000000003        3.5028869752483605     
   24.800000000000001        36.000000000000000        3.4919680942423814     
   24.800000000000001        36.800000000000004        3.4918041002660138     
   24.800000000000001        37.600000000000001        3.5050162080415386     
   24.800000000000001        38.400000000000006        3.4910663008373999     
   24.800000000000001        39.200000000000003        3.5047371516639223     
   24.800000000000001        40.000000000000000        3.4911053581799747     
   24.800000000000001        40.800000000000004        3.5046264264113431     
   24.800000000000001        41.600000000000001        3.5049347861354789     
   24.800000000000001        42.400000000000006        3.4905867583250334     
   24.800000000000001        43.200000000000003        3.5042901143930889     
   24.800000000000001        44.000000000000000        3.4897689209200049     
   24.800000000000001        44.800000000000004        3.5051404088092650     
   24.800000000000001        45.600000000000001        3.4913324019951824     
   24.800000000000001        46.400000000000006        3.5032438281422427     
   24.800000000000001        47.200000000000003        3.5034733754387188     
   24.800000000000001        48.000000000000000        3.5043802004425961     
   24.800000000000001        48.800000000000004        3.4903531823189873     
   24.800000000000001        49.600000000000001        3.4901491253881618     
   24.800000000000001        50.400000000000006        3.5039378165398194     
   24.800000000000001        51.200000000000003        3.4903669278025840     
   24.800000000000001        52.000000000000000        3.5044793116606097     
   24.800000000000001        52.800000000000004        3.4903960675227812     
   24.800000000000001        53.600000000000001        3.5037018002234230     
   24.800000000000001        54.400000000000006        3.4915108857894910     
   24.800000000000001        55.200000000000003        3.4914952523149436     
   24.800000000000001        56.000000000000000        3.5045443056440604     
   24.800000000000001        56.800000000000004        3.4905813380794699     
   24.800000000000001        57.600000000000001        3.5036950220620575     
   24.800000000000001        58.400000000000006        3.5038836865323764     
   24.800000000000001        59.200000000000003        3.4908760390662832     
   24.800000000000001        60.000000000000000        3.4916076593656897     
   24.800000000000001        60.800000000000004        3.4920608964872790     
   24.800000000000001        61.600000000000001        3.5051466995832277     
   24.800000000000001        62.400000000000006        3.4911556319224979     
   24.800000000000001        63.200000000000003        3.5039662324335437     
   24.800000000000001        64.000000000000000        3.5038897926643955     
   24.800000000000001        64.799999999999997        3.4896627948554357     
   24.800000000000001        65.600000000000009        3.5041776240451932     
   24.800000000000001        66.400000000000006        3.4937384429580867     
   24.800000000000001        67.200000000000003        3.5064095565797122     
   24.800000000000001        68.000000000000000        3.4906733351779970     
   24.800000000000001        68.799999999999997        3.4906415074201056     
   24.800000000000001        69.600000000000009        3.4931491764570075     
   24.800000000000001        70.400000000000006        3.5050446164512130     
   24.800000000000001        71.200000000000003        3.4909590690889511     
   24.800000000000001        72.000000000000000        3.5047369280829495     
   24.800000000000001        72.799999999999997        3.4918260112115420     
   24.800000000000001        73.600000000000009        3.5041910547675825     
   24.800000000000001        74.400000000000006        3.4902096061975310     
   24.800000000000001        75.200000000000003        3.5041974929925690     
   24.800000000000001        76.000000000000000        3.4898560592762111     
   24.800000000000001        76.800000000000011        3.5040482736993641     
   24.800000000000001        77.600000000000009        3.4900416828641569     
   24.800000000000001        78.400000000000006        3.5047392844802077     
   24.800000000000001        79.200000000000003        3.4910814466007025     
   24.800000000000001        80.000000000000000        3.5027746940518174     
   24.800000000000001        80.800000000000011        3.5033168883168302     
   24.800000000000001        81.600000000000009        3.4906583549414405     
   24.800000000000001        82.400000000000006        3.4917253838565383     
   24.800000000000001        83.200000000000003        3.5051096692089407     
   24.800000000000001        84.000000000000000        3.5056612585885110     
   24.800000000000001        84.800000000000011        3.4915652717293710     
   24.800000000000001        85.600000000000009        3.5054044397389359     
   24.800000000000001        86.400000000000006        3.4925098884042578     
   24.800000000000001        87.200000000000003        3.5043273650544871     
   24.800000000000001        88.000000000000000        3.5034377457711914     
   24.800000000000001        88.800000000000011        3.5066675122769344     
   24.800000000000001        89.600000000000009        3.4939938472828711     
   24.800000000000001        90.400000000000006        3.4951243915347097     
   24.800000000000001        91.200000000000003        3.5075761591149117     
   24.800000000000001        92.000000000000000        3.5080597535070583     
   24.800000000000001        92.800000000000011        3.4959129854263695     
   24.800000000000001        93.600000000000009        3.5076484423087444     
   24.800000000000001        94.400000000000006        3.5068552303030849     
   24.800000000000001        95.200000000000003        3.4931542529978312     
   24.800000000000001        96.000000000000000        3.5087652117292705     
   24.800000000000001        96.800000000000011        3.4947004190636242     
   24.800000000000001        97.600000000000009        3.5078312204035362     
   24.800000000000001        98.400000000000006        3.4950928337677127     
   24.800000000000001        99.200000000000003        3.5095097877064116     
   24.800000000000001        100.00000000000000        3.4963537537092382     
   24.800000000000001        100.80000000000001        3.5094748565837421     
   24.800000000000001        101.60000000000001        3.4955445165319059     
   24.800000000000001        102.40000000000001        3.5094631487315078     

   25.600000000000001       0.80000000000000004        3.5081010951209883     
   25.600000000000001        1.6000000000000001        3.4942523475142160     
   25.600000000000001        2.4000000000000004        3.5091958923116868     
   25.600000000000001        3.2000000000000002        3.4952294257755572     
   25.600000000000001        4.0000000000000000        3.5087343322074913     
   25.600000000000001        4.8000000000000007        3.4954160731294368     
   25.600000000000001        5.6000000000000005        3.4944573066435192     
   25.600000000000001        6.4000000000000004        3.5064749285817909     
   25.600000000000001        7.2000000000000002        3.4932019151713720     
   25.600000000000001        8.0000000000000000        3.4947757395293464     
   25.600000000000001        8.8000000000000007        3.4944204998155621     
   25.600000000000001        9.6000000000000014        3.5066100588476128     
   25.600000000000001        10.400000000000000        3.4918724719647352     
   25.600000000000001        11.200000000000001        3.5065744378552712     
   25.600000000000001        12.000000000000000        3.4924460163053830     
   25.600000000000001        12.800000000000001        3.5056764411065271     
   25.600000000000001        13.600000000000001        3.5045249340889901     
   25.600000000000001        14.400000000000000        3.5033365336494908     
   25.600000000000001        15.200000000000001        3.4913088661439025     
   25.600000000000001        16.000000000000000        3.4927299128605802     
   25.600000000000001        16.800000000000001        3.5049663187349411     
   25.600000000000001        17.600000000000001        3.5041730040924572     
   25.600000000000001        18.400000000000002        3.4909127351551761     
   25.600000000000001        19.200000000000003        3.5046784366909289     
   25.600000000000001        20.000000000000000        3.4899278202168160     
   25.600000000000001        20.800000000000001        3.5044511904043194     
   25.600000000000001        21.600000000000001        3.4907429586387577     
   25.600000000000001        22.400000000000002        3.5041849556555480     
   25.600000000000001        23.200000000000003        3.5036723007814223     
   25.600000000000001        24.000000000000000        3.4912241645269857     
   25.600000000000001        24.800000000000001        3.5043448589191368     
   25.600000000000001        25.600000000000001        3.4910570593638535     
   25.600000000000001        26.400000000000002        3.4913349238154736     
   25.600000000000001        27.200000000000003        3.5035321820947805     
   25.600000000000001        28.000000000000000        3.5045896667624752     
   25.600000000000001        28.800000000000001        3.4917634661600476     
   25.600000000000001        29.600000000000001        3.5040084163811205     
   25.600000000000001        30.400000000000002        3.5038620528124076     
   25.600000000000001        31.200000000000003        3.5048765160940096     
   25.600000000000001        32.000000000000000        3.5053251252817947     
   25.600000000000001        32.800000000000004        3.4923860603942032     
   25.600000000000001        33.600000000000001        3.4921048855184349     
   25.600000000000001        34.399999999999999        3.5044271388754438     
   25.600000000000001        35.200000000000003        3.4901873511049475     
   25.600000000000001        36.000000000000000        3.5038774219950337     
   25.600000000000001        36.800000000000004        3.5032370655321468     
   25.600000000000001        37.600000000000001        3.4910056251798682     
   25.600000000000001        38.400000000000006        3.5047167606339116     
   25.600000000000001        39.200000000000003        3.4916619772041217     
   25.600000000000001        40.000000000000000        3.5054746966518251     
   25.600000000000001        40.800000000000004        3.4913657071761670     
   25.600000000000001        41.600000000000001        3.4919688866651550     
   25.600000000000001        42.400000000000006        3.5058502224962895     
   25.600000000000001        43.200000000000003        3.4925290271438465     
   25.600000000000001        44.000000000000000        3.5057465656624021     
   25.600000000000001        44.800000000000004        3.4922187499208155     
   25.600000000000001        45.600000000000001        3.4950188111145071     
   25.600000000000001        46.400000000000006        3.5034481297133651     
   25.600000000000001        47.200000000000003        3.4888835139792720     
   25.600000000000001        48.000000000000000        3.4902588176790301     
   25.600000000000001        48.800000000000004        3.5043359994391188     
   25.600000000000001        49.600000000000001        3.5051744092431911     
   25.600000000000001        50.400000000000006        3.4905742695283646     
   25.600000000000001        51.200000000000003        3.5037169370134973     
   25.600000000000001        52.000000000000000        3.4908765084788511     
   25.600000000000001        52.800000000000004        3.5053004463089068     
   25.600000000000001        53.600000000000001        3.4907375089247257     
   25.600000000000001        54.400000000000006        3.5047530876576345     
   25.600000000000001        55.200000000000003        3.5057508523713623     
   25.600000000000001        56.000000000000000        3.4913072459069081     
   25.600000000000001        56.800000000000004        3.5049673632098655     
   25.600000000000001        57.600000000000001        3.4920036650838853     
   25.600000000000001        58.400000000000006        3.4912982001885910     
   25.600000000000001        59.200000000000003        3.5050484018774619     
   25.600000000000001        60.000000000000000        3.5050604047499965     
   25.600000000000001        60.800000000000004        3.5052294651690064     
   25.600000000000001        61.600000000000001        3.4912036508083797     
   25.600000000000001        62.400000000000006        3.5051081688432686     
   25.600000000000001        63.200000000000003        3.4925713050127896     
   25.600000000000001        64.000000000000000        3.4915371016711787     
   25.600000000000001        64.799999999999997        3.5051576371981978     
   25.600000000000001        65.600000000000009        3.4924118900233845     
   25.600000000000001        66.400000000000006        3.4935532229608954     
   25.600000000000001        67.200000000000003        3.4919124851133438     
   25.600000000000001        68.000000000000000        3.5037462945942743     
   25.600000000000001        68.799999999999997        3.5055189800676358     
   25.600000000000001        69.600000000000009        3.4926633265562632     
   25.600000000000001        70.400000000000006        3.5039917250580550     
   25.600000000000001        71.200000000000003        3.4910667384666958     
   25.600000000000001        72.000000000000000        3.5047695369556764     
   25.600000000000001        72.799999999999997        3.4912695757921846     
   25.600000000000001        73.600000000000009        3.5034637282226035     
   25.600000000000001        74.400000000000006        3.4912918314024539     
   25.600000000000001        75.200000000000003        3.5027670160392002     
   25.600000000000001        76.000000000000000        3.5033184912804947     
   25.600000000000001        76.800000000000011        3.4915855519950281     
   25.600000000000001        77.600000000000009        3.5055352406031037     
   25.600000000000001        78.400000000000006        3.4905646864990083     
   25.600000000000001        79.200000000000003        3.5050485076655042     
   25.600000000000001        80.000000000000000        3.4912927590237373     
   25.600000000000001        80.800000000000011        3.5035057741887008     
   25.600000000000001        81.600000000000009        3.5055563099798817     
   25.600000000000001        82.400000000000006        3.5061838554524991     
   25.600000000000001        83.200000000000003        3.4930674320794455     
   25.600000000000001        84.000000000000000        3.4928244614819275     
   25.600000000000001        84.800000000000011        3.5026326596073942     
   25.600000000000001        85.600000000000009        3.5044790646264428     
   25.600000000000001        86.400000000000006        3.4929060474973301     
   25.600000000000001        87.200000000000003        3.5058638835375002     
   25.600000000000001        88.000000000000000        3.4936644861043060     
   25.600000000000001        88.800000000000011        3.4952357166126862     
   25.600000000000001        89.600000000000009        3.4943033664403633     
   25.600000000000001        90.400000000000006        3.5079019530363302     
   25.600000000000001        91.200000000000003        3.4940987266117820     
   25.600000000000001        92.000000000000000        3.4943835728048498     
   25.600000000000001        92.800000000000011        3.5076561976778868     
   25.600000000000001        93.600000000000009        3.4933841658749230     
   25.600000000000001        94.400000000000006        3.5072811964876469     
   25.600000000000001        95.200000000000003        3.5069380148707587     
   25.600000000000001        96.000000000000000        3.5101516344413390     
   25.600000000000001        96.800000000000011        3.4947059418241522     
   25.600000000000001        97.600000000000009        3.5090901466728806     
   25.600000000000001        98.400000000000006        3.4952258358286388     
   25.600000000000001        99.200000000000003        3.5107535869142805     
   25.600000000000001        100.00000000000000        3.4973556146459392     
   25.600000000000001        100.80000000000001        3.4979269251339660     
   25.600000000000001        101.60000000000001        3.5095028064216902     
   25.600000000000001        102.40000000000001        3.4954272248025564     

   26.400000000000002       0.80000000000000004        3.5083264384258115     
   26.400000000000002        1.6000000000000001        3.4954507752021522     
   26.400000000000002        2.4000000000000004        3.5101166324945878     
   26.400000000000002        3.2000000000000002        3.4957246313047077     
   26.400000000000002        4.0000000000000000        3.5082493299198596     
   26.400000000000002        4.8000000000000007        3.4958020089972455     
   26.400000000000002        5.6000000000000005        3.5075265061509180     
   26.400000000000002        6.4000000000000004        3.5060591438977649     
   26.400000000000002        7.2000000000000002        3.5063525660499564     
   26.400000000000002        8.0000000000000000        3.5081324187769094     
   26.400000000000002        8.8000000000000007        3.4946208919659258     
   26.400000000000002        9.6000000000000014        3.5070832843900601     
   26.400000000000002        10.400000000000000        3.4920766453899965     
   26.400000000000002        11.200000000000001        3.5068570597630377     
   26.400000000000002        12.000000000000000        3.4916773531647460     
   26.400000000000002        12.800000000000001        3.5050651494719793     
   26.400000000000002        13.600000000000001        3.4903544576334840     
   26.400000000000002        14.400000000000000        3.5038692411405616     
   26.400000000000002        15.200000000000001        3.5034078577042576     
   26.400000000000002        16.000000000000000        3.5033499337514371     
   26.400000000000002        16.800000000000001        3.4897793213946651     
   26.400000000000002        17.600000000000001        3.5031934557646203     
   26.400000000000002        18.400000000000002        3.4904370486790697     
   26.400000000000002        19.200000000000003        3.5057760251916910     
   26.400000000000002        20.000000000000000        3.4908385953467929     
   26.400000000000002        20.800000000000001        3.5047324565576754     
   26.400000000000002        21.600000000000001        3.4901095769699624     
   26.400000000000002        22.400000000000002        3.5032548651585147     
   26.400000000000002        23.200000000000003        3.4909589166224344     
   26.400000000000002        24.000000000000000        3.5045944865055794     
   26.400000000000002        24.800000000000001        3.4908136110292753     
   26.400000000000002        25.600000000000001        3.5039412571264794     
   26.400000000000002        26.400000000000002        3.5038247110314580     
   26.400000000000002        27.200000000000003        3.4905905379852413     
   26.400000000000002        28.000000000000000        3.4911502128812146     
   26.400000000000002        28.800000000000001        3.4915780438912662     
   26.400000000000002        29.600000000000001        3.5042006335254374     
   26.400000000000002        30.400000000000002        3.4909272129032378     
   26.400000000000002        31.200000000000003        3.4921930741814866     
   26.400000000000002        32.000000000000000        3.4914489945763605     
   26.400000000000002        32.800000000000004        3.5045424886040486     
   26.400000000000002        33.600000000000001        3.5037771610833603     
   26.400000000000002        34.399999999999999        3.4914005557113286     
   26.400000000000002        35.200000000000003        3.5051667383476568     
   26.400000000000002        36.000000000000000        3.4902376805396620     
   26.400000000000002        36.800000000000004        3.5020254415954781     
   26.400000000000002        37.600000000000001        3.4907462671822329     
   26.400000000000002        38.400000000000006        3.5050942459737224     
   26.400000000000002        39.200000000000003        3.4918213912482519     
   26.400000000000002        40.000000000000000        3.5048642974559345     
   26.400000000000002        40.800000000000004        3.4917178910095585     
   26.400000000000002        41.600000000000001        3.5059566234712221     
   26.400000000000002        42.400000000000006        3.4929795894553397     
   26.400000000000002        43.200000000000003        3.4902848548520264     
   26.400000000000002        44.000000000000000        3.5044779110690278     
   26.400000000000002        44.800000000000004        3.4923451887341272     
   26.400000000000002        45.600000000000001        3.5059155630733887     
   26.400000000000002        46.400000000000006        3.4909683675307090     
   26.400000000000002        47.200000000000003        3.5038290277675679     
   26.400000000000002        48.000000000000000        3.5029388475011043     
   26.400000000000002        48.800000000000004        3.4909868482565880     
   26.400000000000002        49.600000000000001        3.4913152310060758     
   26.400000000000002        50.400000000000006        3.5047093648484013     
   26.400000000000002        51.200000000000003        3.4905226470387278     
   26.400000000000002        52.000000000000000        3.5045335688579389     
   26.400000000000002        52.800000000000004        3.4909796609112149     
   26.400000000000002        53.600000000000001        3.5044674440984140     
   26.400000000000002        54.400000000000006        3.4916351518293074     
   26.400000000000002        55.200000000000003        3.4909558534270713     
   26.400000000000002        56.000000000000000        3.5054606000329223     
   26.400000000000002        56.800000000000004        3.4911383199629511     
   26.400000000000002        57.600000000000001        3.5035355493420703     
   26.400000000000002        58.400000000000006        3.5044289344304986     
   26.400000000000002        59.200000000000003        3.4899439187158912     
   26.400000000000002        60.000000000000000        3.4917600956315238     
   26.400000000000002        60.800000000000004        3.4917850945109068     
   26.400000000000002        61.600000000000001        3.5047083868223137     
   26.400000000000002        62.400000000000006        3.4914866310097166     
   26.400000000000002        63.200000000000003        3.5062245733468935     
   26.400000000000002        64.000000000000000        3.4916966716833957     
   26.400000000000002        64.799999999999997        3.5052883734256146     
   26.400000000000002        65.600000000000009        3.4921904507962265     
   26.400000000000002        66.400000000000006        3.5067173923272681     
   26.400000000000002        67.200000000000003        3.5051617838247240     
   26.400000000000002        68.000000000000000        3.4914615813698093     
   26.400000000000002        68.799999999999997        3.4907280719532294     
   26.400000000000002        69.600000000000009        3.5050983441165187     
   26.400000000000002        70.400000000000006        3.4915351790833196     
   26.400000000000002        71.200000000000003        3.5043988785445870     
   26.400000000000002        72.000000000000000        3.4908130301752793     
   26.400000000000002        72.799999999999997        3.5042953502246648     
   26.400000000000002        73.600000000000009        3.4905723302643952     
   26.400000000000002        74.400000000000006        3.5041556271912775     
   26.400000000000002        75.200000000000003        3.4901150814703161     
   26.400000000000002        76.000000000000000        3.5035071080752038     
   26.400000000000002        76.800000000000011        3.4923130463763616     
   26.400000000000002        77.600000000000009        3.4916940690053706     
   26.400000000000002        78.400000000000006        3.5046435021392108     
   26.400000000000002        79.200000000000003        3.4916098469480183     
   26.400000000000002        80.000000000000000        3.5039738522776025     
   26.400000000000002        80.800000000000011        3.4926308716610310     
   26.400000000000002        81.600000000000009        3.4932718123952351     
   26.400000000000002        82.400000000000006        3.4935731460708475     
   26.400000000000002        83.200000000000003        3.4941897760615364     
   26.400000000000002        84.000000000000000        3.5063384968317304     
   26.400000000000002        84.800000000000011        3.4928007999397970     
   26.400000000000002        85.600000000000009        3.4937030843108947     
   26.400000000000002        86.400000000000006        3.5062296590783761     
   26.400000000000002        87.200000000000003        3.4921967733216133     
   26.400000000000002        88.000000000000000        3.5075607475505914     
   26.400000000000002        88.800000000000011        3.5077027861993613     
   26.400000000000002        89.600000000000009        3.5073157377891748     
   26.400000000000002        90.400000000000006        3.4929374369020918     
   26.400000000000002        91.200000000000003        3.5078366995342867     
   26.400000000000002        92.000000000000000        3.5080204618237754     
   26.400000000000002        92.800000000000011        3.4940814817352281     
   26.400000000000002        93.600000000000009        3.5083797056619845     
   26.400000000000002        94.400000000000006        3.4951815027862305     
   26.400000000000002        95.200000000000003        3.4957154072608305     
   26.400000000000002        96.000000000000000        3.4957078176908785     
   26.400000000000002        96.800000000000011        3.5090991877070556     
   26.400000000000002        97.600000000000009        3.4952790362601514     
   26.400000000000002        98.400000000000006        3.5091005596418325     
   26.400000000000002        99.200000000000003        3.4949835095980979     
   26.400000000000002        100.00000000000000        3.5107212847618019     
   26.400000000000002        100.80000000000001        3.4944250540147905     
   26.400000000000002        101.60000000000001        3.5098377768408739     
   26.400000000000002        102.40000000000001        3.4943478305906255     

   27.200000000000003       0.80000000000000004        3.4950977730467940     
   27.200000000000003        1.6000000000000001        3.5091458563214259     
   27.200000000000003        2.4000000000000004        3.4954381202669764     
   27.200000000000003        3.2000000000000002        3.5079514270560086     
   27.200000000000003        4.0000000000000000        3.4938435833510595     
   27.200000000000003        4.8000000000000007        3.5090661455053715     
   27.200000000000003        5.6000000000000005        3.4933842947974010     
   27.200000000000003        6.4000000000000004        3.4944591664444564     
   27.200000000000003        7.2000000000000002        3.4940138279542654     
   27.200000000000003        8.0000000000000000        3.4919531346073600     
   27.200000000000003        8.8000000000000007        3.5049682928210846     
   27.200000000000003        9.6000000000000014        3.4932575321574908     
   27.200000000000003        10.400000000000000        3.5068690542473577     
   27.200000000000003        11.200000000000001        3.4910995858410012     
   27.200000000000003        12.000000000000000        3.5062679387495574     
   27.200000000000003        12.800000000000001        3.4907509816951099     
   27.200000000000003        13.600000000000001        3.5058156360684705     
   27.200000000000003        14.400000000000000        3.4926313699625804     
   27.200000000000003        15.200000000000001        3.4914284808340219     
   27.200000000000003        16.000000000000000        3.5035087501892308     
   27.200000000000003        16.800000000000001        3.4903434289711308     
   27.200000000000003        17.600000000000001        3.5031926123346366     
   27.200000000000003        18.400000000000002        3.5029918457476561     
   27.200000000000003        19.200000000000003        3.4895643928261282     
   27.200000000000003        20.000000000000000        3.5056394520717724     
   27.200000000000003        20.800000000000001        3.4911378889976210     
   27.200000000000003        21.600000000000001        3.5023922533957985     
   27.200000000000003        22.400000000000002        3.5042677801919559     
   27.200000000000003        23.200000000000003        3.4913301674528339     
   27.200000000000003        24.000000000000000        3.5046953360769622     
   27.200000000000003        24.800000000000001        3.4910335419690859     
   27.200000000000003        25.600000000000001        3.5049050668861299     
   27.200000000000003        26.400000000000002        3.4900641261308940     
   27.200000000000003        27.200000000000003        3.5046795616202289     
   27.200000000000003        28.000000000000000        3.5047441332236695     
   27.200000000000003        28.800000000000001        3.5050368263044618     
   27.200000000000003        29.600000000000001        3.4912167412584334     
   27.200000000000003        30.400000000000002        3.5049280238251237     
   27.200000000000003        31.200000000000003        3.5044749228328218     
   27.200000000000003        32.000000000000000        3.5043738598815573     
   27.200000000000003        32.800000000000004        3.4905634024561119     
   27.200000000000003        33.600000000000001        3.5042566919706077     
   27.200000000000003        34.399999999999999        3.4909483493819939     
   27.200000000000003        35.200000000000003        3.5041280475407008     
   27.200000000000003        36.000000000000000        3.4920746853589417     
   27.200000000000003        36.800000000000004        3.5048224428623937     
   27.200000000000003        37.600000000000001        3.4909568960831452     
   27.200000000000003        38.400000000000006        3.5047483871219658     
   27.200000000000003        39.200000000000003        3.4910595783227865     
   27.200000000000003        40.000000000000000        3.5052543680666388     
   27.200000000000003        40.800000000000004        3.4914225040534337     
   27.200000000000003        41.600000000000001        3.5056939311539663     
   27.200000000000003        42.400000000000006        3.4920175386946246     
   27.200000000000003        43.200000000000003        3.5040891866993062     
   27.200000000000003        44.000000000000000        3.5033010546522569     
   27.200000000000003        44.800000000000004        3.4916261813614753     
   27.200000000000003        45.600000000000001        3.5042714076972796     
   27.200000000000003        46.400000000000006        3.4912018045265452     
   27.200000000000003        47.200000000000003        3.5048354001040032     
   27.200000000000003        48.000000000000000        3.4906668439099136     
   27.200000000000003        48.800000000000004        3.5040649189558608     
   27.200000000000003        49.600000000000001        3.5037277614170232     
   27.200000000000003        50.400000000000006        3.4903400659595660     
   27.200000000000003        51.200000000000003        3.5042100145009099     
   27.200000000000003        52.000000000000000        3.4898311562142799     
   27.200000000000003        52.800000000000004        3.5036769947718862     
   27.200000000000003        53.600000000000001        3.4916893925988819     
   27.200000000000003        54.400000000000006        3.5036892447773025     
   27.200000000000003        55.200000000000003        3.5039133810999230     
   27.200000000000003        56.000000000000000        3.4918079600177956     
   27.200000000000003        56.800000000000004        3.5045237407674343     
   27.200000000000003        57.600000000000001        3.4906611349819592     
   27.200000000000003        58.400000000000006        3.4907852157956776     
   27.200000000000003        59.200000000000003        3.5032625306411687     
   27.200000000000003        60.000000000000000        3.5045921472903987     
   27.200000000000003        60.800000000000004        3.4916805049410766     
   27.200000000000003        61.600000000000001        3.5048688800764576     
   27.200000000000003        62.400000000000006        3.4926959347855702     
   27.200000000000003        63.200000000000003        3.4924470776534147     
   27.200000000000003        64.000000000000000        3.5047350106510589     
   27.200000000000003        64.799999999999997        3.4914723690723326     
   27.200000000000003        65.600000000000009        3.5053344306740342     
   27.200000000000003        66.400000000000006        3.4918133719743363     
   27.200000000000003        67.200000000000003        3.4923817115245259     
   27.200000000000003        68.000000000000000        3.5039996291780944     
   27.200000000000003        68.799999999999997        3.5039730364555357     
   27.200000000000003        69.600000000000009        3.4898291815903932     
   27.200000000000003        70.400000000000006        3.5053070176651939     
   27.200000000000003        71.200000000000003        3.4910727983788239     
   27.200000000000003        72.000000000000000        3.5045531925379834     
   27.200000000000003        72.799999999999997        3.4910880456573272     
   27.200000000000003        73.600000000000009        3.5048427592665590     
   27.200000000000003        74.400000000000006        3.4950359034943128     
   27.200000000000003        75.200000000000003        3.5039715054610294     
   27.200000000000003        76.000000000000000        3.4906504175592832     
   27.200000000000003        76.800000000000011        3.5040082527907597     
   27.200000000000003        77.600000000000009        3.5054149324830490     
   27.200000000000003        78.400000000000006        3.4917440444004466     
   27.200000000000003        79.200000000000003        3.5051434848780563     
   27.200000000000003        80.000000000000000        3.4913856618043173     
   27.200000000000003        80.800000000000011        3.5061234267911354     
   27.200000000000003        81.600000000000009        3.4926216886700714     
   27.200000000000003        82.400000000000006        3.5072461508256989     
   27.200000000000003        83.200000000000003        3.4923016105875648     
   27.200000000000003        84.000000000000000        3.5052041180140612     
   27.200000000000003        84.800000000000011        3.4926432833619514     
   27.200000000000003        85.600000000000009        3.5063971394766207     
   27.200000000000003        86.400000000000006        3.4926650158026153     
   27.200000000000003        87.200000000000003        3.5057022656553931     
   27.200000000000003        88.000000000000000        3.4932713637703627     
   27.200000000000003        88.800000000000011        3.4941069410073755     
   27.200000000000003        89.600000000000009        3.4953413995031100     
   27.200000000000003        90.400000000000006        3.5081657963521149     
   27.200000000000003        91.200000000000003        3.4944572522753612     
   27.200000000000003        92.000000000000000        3.4959602032387802     
   27.200000000000003        92.800000000000011        3.5093569279113432     
   27.200000000000003        93.600000000000009        3.4937315595331881     
   27.200000000000003        94.400000000000006        3.5087631618701978     
   27.200000000000003        95.200000000000003        3.5097035050239036     
   27.200000000000003        96.000000000000000        3.4962074611628458     
   27.200000000000003        96.800000000000011        3.5093633617731244     
   27.200000000000003        97.600000000000009        3.4955825216416780     
   27.200000000000003        98.400000000000006        3.5094632325984128     
   27.200000000000003        99.200000000000003        3.4953347839231297     
   27.200000000000003        100.00000000000000        3.5098395901233239     
   27.200000000000003        100.80000000000001        3.4951973245390953     
   27.200000000000003        101.60000000000001        3.5083482773951173     
   27.200000000000003        102.40000000000001        3.5080610406270853     

   28.000000000000000       0.80000000000000004        3.5086941755452381     
   28.000000000000000        1.6000000000000001        3.4949336695625592     
   28.000000000000000        2.4000000000000004        3.5085603123427482     
   28.000000000000000        3.2000000000000002        3.4957580543186495     
   28.000000000000000        4.0000000000000000        3.5076816107574680     
   28.000000000000000        4.8000000000000007        3.4942761604147874     
   28.000000000000000        5.6000000000000005        3.5072063719860500     
   28.000000000000000        6.4000000000000004        3.5068238223255999     
   28.000000000000000        7.2000000000000002        3.5074996654409616     
   28.000000000000000        8.0000000000000000        3.5039651304827779     
   28.000000000000000        8.8000000000000007        3.5046965919019959     
   28.000000000000000        9.6000000000000014        3.4920367985104592     
   28.000000000000000        10.400000000000000        3.5059712401099534     
   28.000000000000000        11.200000000000001        3.4919013626730453     
   28.000000000000000        12.000000000000000        3.5044228538300670     
   28.000000000000000        12.800000000000001        3.5051201551062796     
   28.000000000000000        13.600000000000001        3.4913545704661737     
   28.000000000000000        14.400000000000000        3.5066864380282770     
   28.000000000000000        15.200000000000001        3.4921960650616608     
   28.000000000000000        16.000000000000000        3.5059110115587715     
   28.000000000000000        16.800000000000001        3.4911139395171236     
   28.000000000000000        17.600000000000001        3.5040683820721914     
   28.000000000000000        18.400000000000002        3.4903401173997879     
   28.000000000000000        19.200000000000003        3.5057458206210774     
   28.000000000000000        20.000000000000000        3.4923849190670402     
   28.000000000000000        20.800000000000001        3.5034321978547105     
   28.000000000000000        21.600000000000001        3.4907695936930425     
   28.000000000000000        22.400000000000002        3.4924693534959008     
   28.000000000000000        23.200000000000003        3.5047655517263592     
   28.000000000000000        24.000000000000000        3.4908982738580070     
   28.000000000000000        24.800000000000001        3.5052245754423632     
   28.000000000000000        25.600000000000001        3.4908469626504508     
   28.000000000000000        26.400000000000002        3.5060183963085310     
   28.000000000000000        27.200000000000003        3.4908467939256869     
   28.000000000000000        28.000000000000000        3.4914307042939443     
   28.000000000000000        28.800000000000001        3.4908969972627921     
   28.000000000000000        29.600000000000001        3.5049302495584111     
   28.000000000000000        30.400000000000002        3.4919343111593775     
   28.000000000000000        31.200000000000003        3.4920310088925559     
   28.000000000000000        32.000000000000000        3.5052743767254588     
   28.000000000000000        32.800000000000004        3.4916120613048278     
   28.000000000000000        33.600000000000001        3.5057403833231584     
   28.000000000000000        34.399999999999999        3.4902501847771501     
   28.000000000000000        35.200000000000003        3.5046271349886089     
   28.000000000000000        36.000000000000000        3.4913067737167367     
   28.000000000000000        36.800000000000004        3.5051112490712266     
   28.000000000000000        37.600000000000001        3.4906869813089667     
   28.000000000000000        38.400000000000006        3.5057617583779863     
   28.000000000000000        39.200000000000003        3.4919078972410160     
   28.000000000000000        40.000000000000000        3.5051590665278383     
   28.000000000000000        40.800000000000004        3.4923502528477610     
   28.000000000000000        41.600000000000001        3.4923462104344671     
   28.000000000000000        42.400000000000006        3.5055143296993569     
   28.000000000000000        43.200000000000003        3.4906894132857547     
   28.000000000000000        44.000000000000000        3.5026703797804792     
   28.000000000000000        44.800000000000004        3.4900608223927865     
   28.000000000000000        45.600000000000001        3.5062890936124793     
   28.000000000000000        46.400000000000006        3.4915938476832862     
   28.000000000000000        47.200000000000003        3.5047052729815067     
   28.000000000000000        48.000000000000000        3.4902582037653880     
   28.000000000000000        48.800000000000004        3.5036501600555781     
   28.000000000000000        49.600000000000001        3.4891975627492959     
   28.000000000000000        50.400000000000006        3.5042045445447161     
   28.000000000000000        51.200000000000003        3.4907915597593759     
   28.000000000000000        52.000000000000000        3.5034910133135853     
   28.000000000000000        52.800000000000004        3.5030784848946288     
   28.000000000000000        53.600000000000001        3.4909387263732099     
   28.000000000000000        54.400000000000006        3.5039778090294837     
   28.000000000000000        55.200000000000003        3.4898198933599569     
   28.000000000000000        56.000000000000000        3.5050547469678137     
   28.000000000000000        56.800000000000004        3.4912486298792427     
   28.000000000000000        57.600000000000001        3.5036234671256214     
   28.000000000000000        58.400000000000006        3.5037628092175637     
   28.000000000000000        59.200000000000003        3.4899194365205912     
   28.000000000000000        60.000000000000000        3.5038186247241265     
   28.000000000000000        60.800000000000004        3.4907141832586164     
   28.000000000000000        61.600000000000001        3.5053729218493195     
   28.000000000000000        62.400000000000006        3.4921782410395954     
   28.000000000000000        63.200000000000003        3.5055117370488902     
   28.000000000000000        64.000000000000000        3.4911271325579478     
   28.000000000000000        64.799999999999997        3.5054425054271876     
   28.000000000000000        65.600000000000009        3.4912703649106289     
   28.000000000000000        66.400000000000006        3.5061711346740934     
   28.000000000000000        67.200000000000003        3.4926593348567305     
   28.000000000000000        68.000000000000000        3.5050310659397090     
   28.000000000000000        68.799999999999997        3.4901754816549340     
   28.000000000000000        69.600000000000009        3.5047336064163108     
   28.000000000000000        70.400000000000006        3.4910276829648588     
   28.000000000000000        71.200000000000003        3.5049044067056405     
   28.000000000000000        72.000000000000000        3.4906355301309446     
   28.000000000000000        72.799999999999997        3.5047784445426400     
   28.000000000000000        73.600000000000009        3.4914060284269426     
   28.000000000000000        74.400000000000006        3.4911173726802569     
   28.000000000000000        75.200000000000003        3.5049928623480482     
   28.000000000000000        76.000000000000000        3.4913407757160209     
   28.000000000000000        76.800000000000011        3.5042862201326259     
   28.000000000000000        77.600000000000009        3.4904912669423505     
   28.000000000000000        78.400000000000006        3.4914384855335459     
   28.000000000000000        79.200000000000003        3.5048194567442574     
   28.000000000000000        80.000000000000000        3.4908677309508827     
   28.000000000000000        80.800000000000011        3.5048657176466307     
   28.000000000000000        81.600000000000009        3.4909280965608511     
   28.000000000000000        82.400000000000006        3.5050931443820499     
   28.000000000000000        83.200000000000003        3.4909051001185367     
   28.000000000000000        84.000000000000000        3.5054156996703831     
   28.000000000000000        84.800000000000011        3.4919412961201393     
   28.000000000000000        85.600000000000009        3.5034939898531721     
   28.000000000000000        86.400000000000006        3.5030736463899701     
   28.000000000000000        87.200000000000003        3.4923044611257286     
   28.000000000000000        88.000000000000000        3.5060574982626180     
   28.000000000000000        88.800000000000011        3.5073069222513942     
   28.000000000000000        89.600000000000009        3.4957075332388237     
   28.000000000000000        90.400000000000006        3.4941134134674230     
   28.000000000000000        91.200000000000003        3.5095285143226618     
   28.000000000000000        92.000000000000000        3.4966273744040715     
   28.000000000000000        92.800000000000011        3.4960797236941721     
   28.000000000000000        93.600000000000009        3.5090786062702914     
   28.000000000000000        94.400000000000006        3.4969246042230369     
   28.000000000000000        95.200000000000003        3.4958020217041375     
   28.000000000000000        96.000000000000000        3.5100424623574287     
   28.000000000000000        96.800000000000011        3.4960420311079603     
   28.000000000000000        97.600000000000009        3.5085223480224070     
   28.000000000000000        98.400000000000006        3.4948738419430412     
   28.000000000000000        99.200000000000003        3.5094971637358658     
   28.000000000000000        100.00000000000000        3.4956484908110474     
   28.000000000000000        100.80000000000001        3.5088602055727569     
   28.000000000000000        101.60000000000001        3.4955542437049525     
   28.000000000000000        102.40000000000001        3.4955904346353757     

   28.800000000000001       0.80000000000000004        3.5084429566215709     
   28.800000000000001        1.6000000000000001        3.4947414435704931     
   28.800000000000001        2.4000000000000004        3.5085414013669221     
   28.800000000000001        3.2000000000000002        3.4941398727720387     
   28.800000000000001        4.0000000000000000        3.5095373035282442     
   28.800000000000001        4.8000000000000007        3.4946234641568901     
   28.800000000000001        5.6000000000000005        3.5078883458192598     
   28.800000000000001        6.4000000000000004        3.4924307545217403     
   28.800000000000001        7.2000000000000002        3.4933456900927577     
   28.800000000000001        8.0000000000000000        3.4910472888779531     
   28.800000000000001        8.8000000000000007        3.5042242489376600     
   28.800000000000001        9.6000000000000014        3.5042710248524211     
   28.800000000000001        10.400000000000000        3.4918178053986741     
   28.800000000000001        11.200000000000001        3.5052714183599498     
   28.800000000000001        12.000000000000000        3.4931726415662219     
   28.800000000000001        12.800000000000001        3.4937676452303847     
   28.800000000000001        13.600000000000001        3.5056357963396794     
   28.800000000000001        14.400000000000000        3.4913933920277369     
   28.800000000000001        15.200000000000001        3.5048531401829179     
   28.800000000000001        16.000000000000000        3.4911759014433512     
   28.800000000000001        16.800000000000001        3.5051815108102660     
   28.800000000000001        17.600000000000001        3.4909908471757678     
   28.800000000000001        18.400000000000002        3.5049464696597732     
   28.800000000000001        19.200000000000003        3.4926809094614448     
   28.800000000000001        20.000000000000000        3.4919910927375937     
   28.800000000000001        20.800000000000001        3.5032183828758749     
   28.800000000000001        21.600000000000001        3.5044968934846943     
   28.800000000000001        22.400000000000002        3.4922037232913361     
   28.800000000000001        23.200000000000003        3.4914028309273828     
   28.800000000000001        24.000000000000000        3.5046623026154484     
   28.800000000000001        24.800000000000001        3.4909271406557427     
   28.800000000000001        25.600000000000001        3.5042090499778076     
   28.800000000000001        26.400000000000002        3.4904696022328432     
   28.800000000000001        27.200000000000003        3.5045682020557747     
   28.800000000000001        28.000000000000000        3.5045592583641887     
   28.800000000000001        28.800000000000001        3.5047748894444593     
   28.800000000000001        29.600000000000001        3.4892759404721905     
   28.800000000000001        30.400000000000002        3.5055706616526741     
   28.800000000000001        31.200000000000003        3.4926336254696642     
   28.800000000000001        32.000000000000000        3.4923081960278859     
   28.800000000000001        32.800000000000004        3.5054388404889436     
   28.800000000000001        33.600000000000001        3.4916147080602506     
   28.800000000000001        34.399999999999999        3.5049015578756668     
   28.800000000000001        35.200000000000003        3.4922048740354685     
   28.800000000000001        36.000000000000000        3.5050708759427591     
   28.800000000000001        36.800000000000004        3.4908985556485943     
   28.800000000000001        37.600000000000001        3.5058213170313612     
   28.800000000000001        38.400000000000006        3.4935766680502423     
   28.800000000000001        39.200000000000003        3.4927534994276432     
   28.800000000000001        40.000000000000000        3.5051872549308030     
   28.800000000000001        40.800000000000004        3.4920657929493304     
   28.800000000000001        41.600000000000001        3.5066306461989654     
   28.800000000000001        42.400000000000006        3.4928063354491234     
   28.800000000000001        43.200000000000003        3.4923068786858273     
   28.800000000000001        44.000000000000000        3.5035451959123476     
   28.800000000000001        44.800000000000004        3.5023514910368938     
   28.800000000000001        45.600000000000001        3.4924774875070828     
   28.800000000000001        46.400000000000006        3.4905229696046649     
   28.800000000000001        47.200000000000003        3.5053206725667700     
   28.800000000000001        48.000000000000000        3.4905951401320121     
   28.800000000000001        48.800000000000004        3.5043631497844832     
   28.800000000000001        49.600000000000001        3.4898121807170401     
   28.800000000000001        50.400000000000006        3.5044472473222603     
   28.800000000000001        51.200000000000003        3.4911176320068735     
   28.800000000000001        52.000000000000000        3.5043675908352609     
   28.800000000000001        52.800000000000004        3.4901605045343129     
   28.800000000000001        53.600000000000001        3.5048858653904116     
   28.800000000000001        54.400000000000006        3.4901083260689640     
   28.800000000000001        55.200000000000003        3.5053150213296203     
   28.800000000000001        56.000000000000000        3.4904570555890229     
   28.800000000000001        56.800000000000004        3.5041180426658456     
   28.800000000000001        57.600000000000001        3.4901742966947027     
   28.800000000000001        58.400000000000006        3.5029837264968480     
   28.800000000000001        59.200000000000003        3.4906162181745812     
   28.800000000000001        60.000000000000000        3.5037480034647230     
   28.800000000000001        60.800000000000004        3.4908513149279425     
   28.800000000000001        61.600000000000001        3.5067433487667112     
   28.800000000000001        62.400000000000006        3.4905227798678560     
   28.800000000000001        63.200000000000003        3.5052482404268774     
   28.800000000000001        64.000000000000000        3.4909148941439145     
   28.800000000000001        64.799999999999997        3.5046008079476310     
   28.800000000000001        65.600000000000009        3.4919739238549687     
   28.800000000000001        66.400000000000006        3.5060063797838947     
   28.800000000000001        67.200000000000003        3.4936981748583293     
   28.800000000000001        68.000000000000000        3.4929837776412129     
   28.800000000000001        68.799999999999997        3.5048662519952281     
   28.800000000000001        69.600000000000009        3.4910183609874732     
   28.800000000000001        70.400000000000006        3.5058309386702979     
   28.800000000000001        71.200000000000003        3.4902758234400459     
   28.800000000000001        72.000000000000000        3.5049296553579907     
   28.800000000000001        72.799999999999997        3.4902745163725255     
   28.800000000000001        73.600000000000009        3.5041414931668324     
   28.800000000000001        74.400000000000006        3.5049587949362722     
   28.800000000000001        75.200000000000003        3.4916665010206298     
   28.800000000000001        76.000000000000000        3.5054750270710899     
   28.800000000000001        76.800000000000011        3.4917718968202309     
   28.800000000000001        77.600000000000009        3.5043428747970666     
   28.800000000000001        78.400000000000006        3.5043410853129946     
   28.800000000000001        79.200000000000003        3.4903560259196746     
   28.800000000000001        80.000000000000000        3.5040523082886361     
   28.800000000000001        80.800000000000011        3.4909086760044974     
   28.800000000000001        81.600000000000009        3.5045266424536337     
   28.800000000000001        82.400000000000006        3.4936383771626613     
   28.800000000000001        83.200000000000003        3.5049977135988439     
   28.800000000000001        84.000000000000000        3.4891192641167517     
   28.800000000000001        84.800000000000011        3.5047039231706507     
   28.800000000000001        85.600000000000009        3.4920705394144136     
   28.800000000000001        86.400000000000006        3.5057291827786750     
   28.800000000000001        87.200000000000003        3.4919260464345596     
   28.800000000000001        88.000000000000000        3.5057070362090004     
   28.800000000000001        88.800000000000011        3.4907348250972565     
   28.800000000000001        89.600000000000009        3.5070008045288006     
   28.800000000000001        90.400000000000006        3.5071803449868955     
   28.800000000000001        91.200000000000003        3.4934349191089620     
   28.800000000000001        92.000000000000000        3.5084272031928876     
   28.800000000000001        92.800000000000011        3.4948987922532777     
   28.800000000000001        93.600000000000009        3.5079355468542954     
   28.800000000000001        94.400000000000006        3.4946264299610772     
   28.800000000000001        95.200000000000003        3.5079240294431187     
   28.800000000000001        96.000000000000000        3.4949071759766066     
   28.800000000000001        96.800000000000011        3.4959747883118859     
   28.800000000000001        97.600000000000009        3.5100879831277876     
   28.800000000000001        98.400000000000006        3.4963342124641779     
   28.800000000000001        99.200000000000003        3.5093123002171924     
   28.800000000000001        100.00000000000000        3.4965498298053457     
   28.800000000000001        100.80000000000001        3.5084206462768965     
   28.800000000000001        101.60000000000001        3.5088460103956711     
   28.800000000000001        102.40000000000001        3.4955043613253247     

   29.600000000000001       0.80000000000000004        3.5087782509574779     
   29.600000000000001        1.6000000000000001        3.4947909651522830     
   29.600000000000001        2.4000000000000004        3.5096494527242150     
   29.600000000000001        3.2000000000000002        3.4956441017091660     
   29.600000000000001        4.0000000000000000        3.5081909230342236     
   29.600000000000001        4.8000000000000007        3.4950087686742037     
   29.600000000000001        5.6000000000000005        3.4949597816110187     
   29.600000000000001        6.4000000000000004        3.5064454463242387     
   29.600000000000001        7.2000000000000002        3.5051153061524283     
   29.600000000000001        8.0000000000000000        3.5065562800428967     
   29.600000000000001        8.8000000000000007        3.4932283660027368     
   29.600000000000001        9.6000000000000014        3.5054227309200989     
   29.600000000000001        10.400000000000000        3.4917623756214926     
   29.600000000000001        11.200000000000001        3.5047729722860335     
   29.600000000000001        12.000000000000000        3.4926341484008887     
   29.600000000000001        12.800000000000001        3.4955026633247175     
   29.600000000000001        13.600000000000001        3.4916299494571743     
   29.600000000000001        14.400000000000000        3.5044714155752428     
   29.600000000000001        15.200000000000001        3.4906593700488715     
   29.600000000000001        16.000000000000000        3.5046927299009218     
   29.600000000000001        16.800000000000001        3.4907494940892714     
   29.600000000000001        17.600000000000001        3.5048369689405257     
   29.600000000000001        18.400000000000002        3.4907290891842853     
   29.600000000000001        19.200000000000003        3.5057241237591072     
   29.600000000000001        20.000000000000000        3.5049893487420003     
   29.600000000000001        20.800000000000001        3.4895222334158378     
   29.600000000000001        21.600000000000001        3.4919833756281964     
   29.600000000000001        22.400000000000002        3.5043616874544044     
   29.600000000000001        23.200000000000003        3.5035256071037884     
   29.600000000000001        24.000000000000000        3.4903833192383287     
   29.600000000000001        24.800000000000001        3.5048312069485030     
   29.600000000000001        25.600000000000001        3.4909472303764089     
   29.600000000000001        26.400000000000002        3.5046563083970188     
   29.600000000000001        27.200000000000003        3.4906282549156744     
   29.600000000000001        28.000000000000000        3.4912319813816737     
   29.600000000000001        28.800000000000001        3.4915537383568611     
   29.600000000000001        29.600000000000001        3.5043741152352097     
   29.600000000000001        30.400000000000002        3.4917791649206076     
   29.600000000000001        31.200000000000003        3.5047409161302814     
   29.600000000000001        32.000000000000000        3.5044876868573516     
   29.600000000000001        32.800000000000004        3.4909804511496532     
   29.600000000000001        33.600000000000001        3.5043016066175698     
   29.600000000000001        34.399999999999999        3.4911474253261581     
   29.600000000000001        35.200000000000003        3.5036629300299871     
   29.600000000000001        36.000000000000000        3.4900427323329133     
   29.600000000000001        36.800000000000004        3.5044539191288968     
   29.600000000000001        37.600000000000001        3.4917974678629760     
   29.600000000000001        38.400000000000006        3.4928762540634435     
   29.600000000000001        39.200000000000003        3.5057764720905453     
   29.600000000000001        40.000000000000000        3.4911699023609426     
   29.600000000000001        40.800000000000004        3.5050492199357026     
   29.600000000000001        41.600000000000001        3.4928813011456712     
   29.600000000000001        42.400000000000006        3.4939296008651652     
   29.600000000000001        43.200000000000003        3.5056687484648266     
   29.600000000000001        44.000000000000000        3.4911223545389434     
   29.600000000000001        44.800000000000004        3.4900878508985507     
   29.600000000000001        45.600000000000001        3.5041160926999817     
   29.600000000000001        46.400000000000006        3.5041704558609181     
   29.600000000000001        47.200000000000003        3.4905505981525411     
   29.600000000000001        48.000000000000000        3.5048361656716214     
   29.600000000000001        48.800000000000004        3.4904770182958695     
   29.600000000000001        49.600000000000001        3.5053188157774793     
   29.600000000000001        50.400000000000006        3.4906815556121047     
   29.600000000000001        51.200000000000003        3.5047788402070359     
   29.600000000000001        52.000000000000000        3.4908156750653809     
   29.600000000000001        52.800000000000004        3.5049652636463096     
   29.600000000000001        53.600000000000001        3.4910920782896842     
   29.600000000000001        54.400000000000006        3.5048735509003759     
   29.600000000000001        55.200000000000003        3.4911066418344956     
   29.600000000000001        56.000000000000000        3.5039738398808127     
   29.600000000000001        56.800000000000004        3.5039834759892621     
   29.600000000000001        57.600000000000001        3.4917467671357176     
   29.600000000000001        58.400000000000006        3.5050711415720803     
   29.600000000000001        59.200000000000003        3.4909250573669937     
   29.600000000000001        60.000000000000000        3.5037784543588244     
   29.600000000000001        60.800000000000004        3.5038931637048281     
   29.600000000000001        61.600000000000001        3.4918624557003732     
   29.600000000000001        62.400000000000006        3.4921840859729469     
   29.600000000000001        63.200000000000003        3.5050118483933961     
   29.600000000000001        64.000000000000000        3.4904662969128637     
   29.600000000000001        64.799999999999997        3.5046476639826731     
   29.600000000000001        65.600000000000009        3.4910860701813884     
   29.600000000000001        66.400000000000006        3.4928562219674584     
   29.600000000000001        67.200000000000003        3.4929853890575093     
   29.600000000000001        68.000000000000000        3.5055008946854742     
   29.600000000000001        68.799999999999997        3.4899750771076277     
   29.600000000000001        69.600000000000009        3.5038490493741596     
   29.600000000000001        70.400000000000006        3.4913019512769803     
   29.600000000000001        71.200000000000003        3.5054694026754070     
   29.600000000000001        72.000000000000000        3.4915468034334562     
   29.600000000000001        72.799999999999997        3.5054391320054687     
   29.600000000000001        73.600000000000009        3.4916457248544641     
   29.600000000000001        74.400000000000006        3.5049959671187838     
   29.600000000000001        75.200000000000003        3.4913475485872278     
   29.600000000000001        76.000000000000000        3.4916567376609344     
   29.600000000000001        76.800000000000011        3.5047902498248624     
   29.600000000000001        77.600000000000009        3.4905302359603381     
   29.600000000000001        78.400000000000006        3.4902117611196877     
   29.600000000000001        79.200000000000003        3.5066768906238450     
   29.600000000000001        80.000000000000000        3.4902656936095395     
   29.600000000000001        80.800000000000011        3.5032757228820115     
   29.600000000000001        81.600000000000009        3.4901041820494232     
   29.600000000000001        82.400000000000006        3.5051955924726785     
   29.600000000000001        83.200000000000003        3.4908739868617489     
   29.600000000000001        84.000000000000000        3.5041609543840937     
   29.600000000000001        84.800000000000011        3.5044871550670464     
   29.600000000000001        85.600000000000009        3.4933393543813498     
   29.600000000000001        86.400000000000006        3.4931559182633420     
   29.600000000000001        87.200000000000003        3.5058447693396753     
   29.600000000000001        88.000000000000000        3.4920982978713888     
   29.600000000000001        88.800000000000011        3.5062837665250290     
   29.600000000000001        89.600000000000009        3.4926375029808741     
   29.600000000000001        90.400000000000006        3.4934605452465441     
   29.600000000000001        91.200000000000003        3.5076923131308564     
   29.600000000000001        92.000000000000000        3.4933014904541162     
   29.600000000000001        92.800000000000011        3.5059899997213027     
   29.600000000000001        93.600000000000009        3.4933985446714990     
   29.600000000000001        94.400000000000006        3.5078792082584545     
   29.600000000000001        95.200000000000003        3.5070320063683869     
   29.600000000000001        96.000000000000000        3.5075716340407364     
   29.600000000000001        96.800000000000011        3.5088424335096962     
   29.600000000000001        97.600000000000009        3.4969856612896364     
   29.600000000000001        98.400000000000006        3.4965153744172777     
   29.600000000000001        99.200000000000003        3.5097259621924959     
   29.600000000000001        100.00000000000000        3.4970413345326983     
   29.600000000000001        100.80000000000001        3.4956774274462523     
   29.600000000000001        101.60000000000001        3.5082425523383796     
   29.600000000000001        102.40000000000001        3.4946720670087941     

   30.400000000000002       0.80000000000000004        3.4946427445642230     
   30.400000000000002        1.6000000000000001        3.5099543064296110     
   30.400000000000002        2.4000000000000004        3.4973742016946785     
   30.400000000000002        3.2000000000000002        3.4965800839117867     
   30.400000000000002        4.0000000000000000        3.5073389825428269     
   30.400000000000002        4.8000000000000007        3.4948830194989053     
   30.400000000000002        5.6000000000000005        3.5082569579714287     
   30.400000000000002        6.4000000000000004        3.4927316772329258     
   30.400000000000002        7.2000000000000002        3.5053073371047563     
   30.400000000000002        8.0000000000000000        3.4927686669682005     
   30.400000000000002        8.8000000000000007        3.4948748480560927     
   30.400000000000002        9.6000000000000014        3.5074659404100164     
   30.400000000000002        10.400000000000000        3.4937383170688623     
   30.400000000000002        11.200000000000001        3.5058617743875806     
   30.400000000000002        12.000000000000000        3.5050816573542809     
   30.400000000000002        12.800000000000001        3.5053800926572505     
   30.400000000000002        13.600000000000001        3.5048938234370568     
   30.400000000000002        14.400000000000000        3.4913813500235831     
   30.400000000000002        15.200000000000001        3.5049613486752480     
   30.400000000000002        16.000000000000000        3.4909586738989309     
   30.400000000000002        16.800000000000001        3.5045151260321123     
   30.400000000000002        17.600000000000001        3.4896230935705250     
   30.400000000000002        18.400000000000002        3.5050306908908961     
   30.400000000000002        19.200000000000003        3.4913554247709158     
   30.400000000000002        20.000000000000000        3.4909693139038778     
   30.400000000000002        20.800000000000001        3.5045034536279385     
   30.400000000000002        21.600000000000001        3.5041846141507800     
   30.400000000000002        22.400000000000002        3.4903881816312232     
   30.400000000000002        23.200000000000003        3.4904996056448048     
   30.400000000000002        24.000000000000000        3.5051219530159639     
   30.400000000000002        24.800000000000001        3.4910170075227551     
   30.400000000000002        25.600000000000001        3.5041502775766511     
   30.400000000000002        26.400000000000002        3.4920865123927216     
   30.400000000000002        27.200000000000003        3.5048346184437120     
   30.400000000000002        28.000000000000000        3.5065450144249599     
   30.400000000000002        28.800000000000001        3.4907018408142467     
   30.400000000000002        29.600000000000001        3.5045439274795758     
   30.400000000000002        30.400000000000002        3.4921113584327075     
   30.400000000000002        31.200000000000003        3.4913148721101512     
   30.400000000000002        32.000000000000000        3.5039693822295579     
   30.400000000000002        32.800000000000004        3.4905352690833524     
   30.400000000000002        33.600000000000001        3.5029284930042492     
   30.400000000000002        34.399999999999999        3.4937020598707904     
   30.400000000000002        35.200000000000003        3.5037364137474603     
   30.400000000000002        36.000000000000000        3.4901808013294460     
   30.400000000000002        36.800000000000004        3.5043732243220278     
   30.400000000000002        37.600000000000001        3.4913925819221139     
   30.400000000000002        38.400000000000006        3.5054609658466140     
   30.400000000000002        39.200000000000003        3.4908662830322585     
   30.400000000000002        40.000000000000000        3.5058032412296809     
   30.400000000000002        40.800000000000004        3.4918112744806371     
   30.400000000000002        41.600000000000001        3.5055681935016163     
   30.400000000000002        42.400000000000006        3.5053851051286058     
   30.400000000000002        43.200000000000003        3.4907335334402934     
   30.400000000000002        44.000000000000000        3.5044152446232752     
   30.400000000000002        44.800000000000004        3.5046009338590944     
   30.400000000000002        45.600000000000001        3.4907694895386139     
   30.400000000000002        46.400000000000006        3.4912970204444846     
   30.400000000000002        47.200000000000003        3.5045094192481105     
   30.400000000000002        48.000000000000000        3.4907001370280977     
   30.400000000000002        48.800000000000004        3.5051145339565086     
   30.400000000000002        49.600000000000001        3.4901062747621183     
   30.400000000000002        50.400000000000006        3.5048384511301101     
   30.400000000000002        51.200000000000003        3.4899865276714377     
   30.400000000000002        52.000000000000000        3.5041435371053193     
   30.400000000000002        52.800000000000004        3.4888142248328773     
   30.400000000000002        53.600000000000001        3.5032444669635918     
   30.400000000000002        54.400000000000006        3.4910525142805757     
   30.400000000000002        55.200000000000003        3.5055918140811548     
   30.400000000000002        56.000000000000000        3.4904740194972255     
   30.400000000000002        56.800000000000004        3.4905558610978975     
   30.400000000000002        57.600000000000001        3.5043588044335392     
   30.400000000000002        58.400000000000006        3.4907127429651079     
   30.400000000000002        59.200000000000003        3.5059640834127648     
   30.400000000000002        60.000000000000000        3.4926241987895796     
   30.400000000000002        60.800000000000004        3.4918260474318994     
   30.400000000000002        61.600000000000001        3.5039393212972416     
   30.400000000000002        62.400000000000006        3.5037669539225198     
   30.400000000000002        63.200000000000003        3.4905638105985211     
   30.400000000000002        64.000000000000000        3.5039630046783818     
   30.400000000000002        64.799999999999997        3.4898468062991288     
   30.400000000000002        65.600000000000009        3.5052705126107373     
   30.400000000000002        66.400000000000006        3.5050122234018182     
   30.400000000000002        67.200000000000003        3.5048378544491285     
   30.400000000000002        68.000000000000000        3.4909706118279202     
   30.400000000000002        68.799999999999997        3.5036939836040046     
   30.400000000000002        69.600000000000009        3.5037356984503130     
   30.400000000000002        70.400000000000006        3.4899509268692359     
   30.400000000000002        71.200000000000003        3.5041072338467658     
   30.400000000000002        72.000000000000000        3.4908967281787882     
   30.400000000000002        72.799999999999997        3.5056041729741385     
   30.400000000000002        73.600000000000009        3.4943181123584619     
   30.400000000000002        74.400000000000006        3.4928468818566221     
   30.400000000000002        75.200000000000003        3.5051620674139912     
   30.400000000000002        76.000000000000000        3.5048333313348459     
   30.400000000000002        76.800000000000011        3.4910774990385276     
   30.400000000000002        77.600000000000009        3.5046448625511211     
   30.400000000000002        78.400000000000006        3.5040680482021886     
   30.400000000000002        79.200000000000003        3.4895936207872311     
   30.400000000000002        80.000000000000000        3.5036361829167455     
   30.400000000000002        80.800000000000011        3.5032106399465550     
   30.400000000000002        81.600000000000009        3.5040719789754271     
   30.400000000000002        82.400000000000006        3.4908488678806089     
   30.400000000000002        83.200000000000003        3.5049307377907963     
   30.400000000000002        84.000000000000000        3.4912168866916047     
   30.400000000000002        84.800000000000011        3.4910976979283008     
   30.400000000000002        85.600000000000009        3.5055090829213684     
   30.400000000000002        86.400000000000006        3.5068005824232067     
   30.400000000000002        87.200000000000003        3.4925185753575652     
   30.400000000000002        88.000000000000000        3.5051159433523496     
   30.400000000000002        88.800000000000011        3.4932750472243730     
   30.400000000000002        89.600000000000009        3.5083457178204456     
   30.400000000000002        90.400000000000006        3.5076839880262614     
   30.400000000000002        91.200000000000003        3.4946628747664037     
   30.400000000000002        92.000000000000000        3.5080478141277927     
   30.400000000000002        92.800000000000011        3.5059284048433987     
   30.400000000000002        93.600000000000009        3.5072939203994142     
   30.400000000000002        94.400000000000006        3.4945791064030698     
   30.400000000000002        95.200000000000003        3.4949750335903027     
   30.400000000000002        96.000000000000000        3.4941450282711526     
   30.400000000000002        96.800000000000011        3.4949482328210095     
   30.400000000000002        97.600000000000009        3.5096668587403967     
   30.400000000000002        98.400000000000006        3.5106383981129858     
   30.400000000000002        99.200000000000003        3.4957053112639702     
   30.400000000000002        100.00000000000000        3.5084660077217413     
   30.400000000000002        100.80000000000001        3.5087774435350605     
   30.400000000000002        101.60000000000001        3.4956685194998349     
   30.400000000000002        102.40000000000001        3.5085795646027496     

   31.200000000000003       0.80000000000000004        3.5096405117195033     
   31.200000000000003        1.6000000000000001        3.4975713223551574     
   31.200000000000003        2.4000000000000004        3.4973228146871631     
   31.200000000000003        3.2000000000000002        3.5100034584109245     
   31.200000000000003        4.0000000000000000        3.4944350815926586     
   31.200000000000003        4.8000000000000007        3.5080404912820016     
   31.200000000000003        5.6000000000000005        3.4936636594153789     
   31.200000000000003        6.4000000000000004        3.5060428717106960     
   31.200000000000003        7.2000000000000002        3.4922798558321868     
   31.200000000000003        8.0000000000000000        3.5067639901146284     
   31.200000000000003        8.8000000000000007        3.4938168209701672     
   31.200000000000003        9.6000000000000014        3.4943393377280390     
   31.200000000000003        10.400000000000000        3.4935320606741005     
   31.200000000000003        11.200000000000001        3.4929138456126565     
   31.200000000000003        12.000000000000000        3.4922463145961351     
   31.200000000000003        12.800000000000001        3.4889284878713567     
   31.200000000000003        13.600000000000001        3.4906918037346397     
   31.200000000000003        14.400000000000000        3.5046845836718794     
   31.200000000000003        15.200000000000001        3.4922467757873767     
   31.200000000000003        16.000000000000000        3.5048192561372753     
   31.200000000000003        16.800000000000001        3.4904193997214961     
   31.200000000000003        17.600000000000001        3.5033444569556962     
   31.200000000000003        18.400000000000002        3.4908389156672732     
   31.200000000000003        19.200000000000003        3.5047089644932816     
   31.200000000000003        20.000000000000000        3.5035920219106966     
   31.200000000000003        20.800000000000001        3.4907772209914181     
   31.200000000000003        21.600000000000001        3.4904371710825650     
   31.200000000000003        22.400000000000002        3.5041923105922042     
   31.200000000000003        23.200000000000003        3.5051114068044757     
   31.200000000000003        24.000000000000000        3.4914522129679058     
   31.200000000000003        24.800000000000001        3.5036171825148488     
   31.200000000000003        25.600000000000001        3.4890916427601719     
   31.200000000000003        26.400000000000002        3.5048711110019979     
   31.200000000000003        27.200000000000003        3.4916578368427822     
   31.200000000000003        28.000000000000000        3.4928244695985584     
   31.200000000000003        28.800000000000001        3.5057392319512459     
   31.200000000000003        29.600000000000001        3.4907081051104756     
   31.200000000000003        30.400000000000002        3.5048575371265787     
   31.200000000000003        31.200000000000003        3.5049171597247550     
   31.200000000000003        32.000000000000000        3.4907429408290720     
   31.200000000000003        32.800000000000004        3.5048177849783366     
   31.200000000000003        33.600000000000001        3.4903613912467892     
   31.200000000000003        34.399999999999999        3.5034180138583668     
   31.200000000000003        35.200000000000003        3.4906242043887370     
   31.200000000000003        36.000000000000000        3.5044423196003924     
   31.200000000000003        36.800000000000004        3.4907184881613369     
   31.200000000000003        37.600000000000001        3.5052140769700881     
   31.200000000000003        38.400000000000006        3.4908261686394071     
   31.200000000000003        39.200000000000003        3.5049786348222653     
   31.200000000000003        40.000000000000000        3.4924081478574900     
   31.200000000000003        40.800000000000004        3.4925438545938698     
   31.200000000000003        41.600000000000001        3.4915035766608193     
   31.200000000000003        42.400000000000006        3.4905711118708491     
   31.200000000000003        43.200000000000003        3.5049437127087186     
   31.200000000000003        44.000000000000000        3.4906886958950820     
   31.200000000000003        44.800000000000004        3.4892338061318915     
   31.200000000000003        45.600000000000001        3.5024214891604397     
   31.200000000000003        46.400000000000006        3.5032754519771840     
   31.200000000000003        47.200000000000003        3.4904249788922814     
   31.200000000000003        48.000000000000000        3.5056967984997391     
   31.200000000000003        48.800000000000004        3.4918170441678984     
   31.200000000000003        49.600000000000001        3.5050687502779856     
   31.200000000000003        50.400000000000006        3.4910632912892812     
   31.200000000000003        51.200000000000003        3.5040159126820121     
   31.200000000000003        52.000000000000000        3.4903130548972756     
   31.200000000000003        52.800000000000004        3.5035990563978223     
   31.200000000000003        53.600000000000001        3.5030778131167364     
   31.200000000000003        54.400000000000006        3.4922354697561606     
   31.200000000000003        55.200000000000003        3.4935000875206832     
   31.200000000000003        56.000000000000000        3.5058878445623418     
   31.200000000000003        56.800000000000004        3.5050718819304962     
   31.200000000000003        57.600000000000001        3.4891254405674710     
   31.200000000000003        58.400000000000006        3.5047170423224898     
   31.200000000000003        59.200000000000003        3.4919047152833218     
   31.200000000000003        60.000000000000000        3.4931772808152055     
   31.200000000000003        60.800000000000004        3.5053739541591167     
   31.200000000000003        61.600000000000001        3.4883390548240287     
   31.200000000000003        62.400000000000006        3.5032699994985426     
   31.200000000000003        63.200000000000003        3.4901698637641472     
   31.200000000000003        64.000000000000000        3.5034028525904803     
   31.200000000000003        64.799999999999997        3.5040967538987324     
   31.200000000000003        65.600000000000009        3.4914113872678070     
   31.200000000000003        66.400000000000006        3.4914253234993051     
   31.200000000000003        67.200000000000003        3.4890967758897879     
   31.200000000000003        68.000000000000000        3.5048067882835516     
   31.200000000000003        68.799999999999997        3.4907162186701801     
   31.200000000000003        69.600000000000009        3.4904158927258622     
   31.200000000000003        70.400000000000006        3.5042177143704869     
   31.200000000000003        71.200000000000003        3.5039151353104043     
   31.200000000000003        72.000000000000000        3.4906140598463886     
   31.200000000000003        72.799999999999997        3.5047560164748814     
   31.200000000000003        73.600000000000009        3.4918458297284349     
   31.200000000000003        74.400000000000006        3.5054436076865358     
   31.200000000000003        75.200000000000003        3.4917226532387895     
   31.200000000000003        76.000000000000000        3.4917982746704390     
   31.200000000000003        76.800000000000011        3.5048868902879926     
   31.200000000000003        77.600000000000009        3.4920006612146115     
   31.200000000000003        78.400000000000006        3.4916720991451577     
   31.200000000000003        79.200000000000003        3.5044485532355321     
   31.200000000000003        80.000000000000000        3.4911953838600360     
   31.200000000000003        80.800000000000011        3.4926808691123647     
   31.200000000000003        81.600000000000009        3.4912459335203776     
   31.200000000000003        82.400000000000006        3.5049793596539423     
   31.200000000000003        83.200000000000003        3.4908873159504332     
   31.200000000000003        84.000000000000000        3.5044912138961428     
   31.200000000000003        84.800000000000011        3.5037006847065939     
   31.200000000000003        85.600000000000009        3.4907029610437319     
   31.200000000000003        86.400000000000006        3.4920768349138611     
   31.200000000000003        87.200000000000003        3.4946382315255557     
   31.200000000000003        88.000000000000000        3.5022905245941836     
   31.200000000000003        88.800000000000011        3.4933455772479296     
   31.200000000000003        89.600000000000009        3.4948055183903541     
   31.200000000000003        90.400000000000006        3.4912136471166271     
   31.200000000000003        91.200000000000003        3.5064971752717224     
   31.200000000000003        92.000000000000000        3.4944453641971247     
   31.200000000000003        92.800000000000011        3.4948919942585799     
   31.200000000000003        93.600000000000009        3.4943616187485054     
   31.200000000000003        94.400000000000006        3.5090032841054599     
   31.200000000000003        95.200000000000003        3.5089519244967029     
   31.200000000000003        96.000000000000000        3.5082535230974221     
   31.200000000000003        96.800000000000011        3.5087708958110353     
   31.200000000000003        97.600000000000009        3.4954272809711502     
   31.200000000000003        98.400000000000006        3.4952393851932060     
   31.200000000000003        99.200000000000003        3.5094335577036899     
   31.200000000000003        100.00000000000000        3.4936113578544994     
   31.200000000000003        100.80000000000001        3.5065242750593586     
   31.200000000000003        101.60000000000001        3.4947454009525498     
   31.200000000000003        102.40000000000001        3.5087646326401014     

   32.000000000000000       0.80000000000000004        3.4965407663706771     
   32.000000000000000        1.6000000000000001        3.4962072449549146     
   32.000000000000000        2.4000000000000004        3.5097815185692012     
   32.000000000000000        3.2000000000000002        3.4943521297995743     
   32.000000000000000        4.0000000000000000        3.5076899970807718     
   32.000000000000000        4.8000000000000007        3.4950653724200076     
   32.000000000000000        5.6000000000000005        3.5065019251106273     
   32.000000000000000        6.4000000000000004        3.4931895099654637     
   32.000000000000000        7.2000000000000002        3.5077054162247561     
   32.000000000000000        8.0000000000000000        3.4937908494258720     
   32.000000000000000        8.8000000000000007        3.5046757639268575     
   32.000000000000000        9.6000000000000014        3.5046247532093009     
   32.000000000000000        10.400000000000000        3.5061679855719050     
   32.000000000000000        11.200000000000001        3.5044685276713432     
   32.000000000000000        12.000000000000000        3.5038433179359525     
   32.000000000000000        12.800000000000001        3.5046894057735525     
   32.000000000000000        13.600000000000001        3.5046846917937429     
   32.000000000000000        14.400000000000000        3.4904804385786892     
   32.000000000000000        15.200000000000001        3.5047182704207147     
   32.000000000000000        16.000000000000000        3.4906161077595761     
   32.000000000000000        16.800000000000001        3.5044789075588705     
   32.000000000000000        17.600000000000001        3.4904339278258987     
   32.000000000000000        18.400000000000002        3.5043037339485608     
   32.000000000000000        19.200000000000003        3.4917097542422457     
   32.000000000000000        20.000000000000000        3.4919257601088574     
   32.000000000000000        20.800000000000001        3.5033217673846111     
   32.000000000000000        21.600000000000001        3.5041326405437543     
   32.000000000000000        22.400000000000002        3.4910168518948406     
   32.000000000000000        23.200000000000003        3.4930592323818024     
   32.000000000000000        24.000000000000000        3.4923147718268930     
   32.000000000000000        24.800000000000001        3.5040447732620370     
   32.000000000000000        25.600000000000001        3.5042896079471193     
   32.000000000000000        26.400000000000002        3.4910395046916518     
   32.000000000000000        27.200000000000003        3.5053066801079562     
   32.000000000000000        28.000000000000000        3.4940802577870556     
   32.000000000000000        28.800000000000001        3.4904391282449212     
   32.000000000000000        29.600000000000001        3.5045881799521372     
   32.000000000000000        30.400000000000002        3.4907816184119413     
   32.000000000000000        31.200000000000003        3.4902279421350557     
   32.000000000000000        32.000000000000000        3.5047989682473064     
   32.000000000000000        32.800000000000004        3.4906408717363342     
   32.000000000000000        33.600000000000001        3.5046030740428580     
   32.000000000000000        34.399999999999999        3.4907866227375237     
   32.000000000000000        35.200000000000003        3.5047091510632975     
   32.000000000000000        36.000000000000000        3.4907734271029880     
   32.000000000000000        36.800000000000004        3.5054878915791328     
   32.000000000000000        37.600000000000001        3.4907119504437922     
   32.000000000000000        38.400000000000006        3.5039995999775693     
   32.000000000000000        39.200000000000003        3.4894553646514375     
   32.000000000000000        40.000000000000000        3.5023753281004950     
   32.000000000000000        40.800000000000004        3.5034953621576816     
   32.000000000000000        41.600000000000001        3.5037404287185199     
   32.000000000000000        42.400000000000006        3.5042866939059110     
   32.000000000000000        43.200000000000003        3.4904374326336667     
   32.000000000000000        44.000000000000000        3.5048941106999094     
   32.000000000000000        44.800000000000004        3.5037076812612806     
   32.000000000000000        45.600000000000001        3.5032717569889824     
   32.000000000000000        46.400000000000006        3.4889095443770080     
   32.000000000000000        47.200000000000003        3.5048220217938844     
   32.000000000000000        48.000000000000000        3.4919361836437859     
   32.000000000000000        48.800000000000004        3.4916693724169532     
   32.000000000000000        49.600000000000001        3.5048057903293697     
   32.000000000000000        50.400000000000006        3.4911112930191042     
   32.000000000000000        51.200000000000003        3.5032247558067007     
   32.000000000000000        52.000000000000000        3.5017706061942948     
   32.000000000000000        52.800000000000004        3.4914902194308830     
   32.000000000000000        53.600000000000001        3.4911423286581833     
   32.000000000000000        54.400000000000006        3.5050309141413201     
   32.000000000000000        55.200000000000003        3.4933376566295844     
   32.000000000000000        56.000000000000000        3.4936010864488254
[truncated: 894,528 more chars]
