# Supplementary material for: A first-principles phase field method for quantitatively predicting multi-composition phase separation without thermodynamic empirical parameter
Source: Nat Commun. 2019 Aug 1;10:3451. doi: 10.1038/s41467-019-11248-z (PMC6671953; doi:10.1038/s41467-019-11248-z)
Supplement: Supplementary file 3 — Source Data [file 41467_2019_11248_MOESM3_ESM.zip › supplementary-files/data-files/Fig.5/Fig5_o_Ni_140000-78.0%]

  0.80000000000000004       0.80000000000000004        3.5161034522191734     
  0.80000000000000004        1.6000000000000001        3.4937251307498887     
  0.80000000000000004        2.4000000000000004        3.5128754095846189     
  0.80000000000000004        3.2000000000000002        3.4949507479191686     
  0.80000000000000004        4.0000000000000000        3.5119672355264053     
  0.80000000000000004        4.8000000000000007        3.5044776596634719     
  0.80000000000000004        5.6000000000000005        3.5123795746251876     
  0.80000000000000004        6.4000000000000004        3.5054579790854583     
  0.80000000000000004        7.2000000000000002        3.5160866862229607     
  0.80000000000000004        8.0000000000000000        3.5062667079156835     
  0.80000000000000004        8.8000000000000007        3.4982011855961512     
  0.80000000000000004        9.6000000000000014        3.4989711456208705     
  0.80000000000000004        10.400000000000000        3.5091139961227618     
  0.80000000000000004        11.200000000000001        3.4984762992363994     
  0.80000000000000004        12.000000000000000        3.4982862233119421     
  0.80000000000000004        12.800000000000001        3.5062687943630269     
  0.80000000000000004        13.600000000000001        3.4937564560886578     
  0.80000000000000004        14.400000000000000        3.5057051240301402     
  0.80000000000000004        15.200000000000001        3.4920045323754292     
  0.80000000000000004        16.000000000000000        3.5069608387939182     
  0.80000000000000004        16.800000000000001        3.4967222973893608     
  0.80000000000000004        17.600000000000001        3.4999405721503245     
  0.80000000000000004        18.400000000000002        3.5160939944016296     
  0.80000000000000004        19.200000000000003        3.5018581492542822     
  0.80000000000000004        20.000000000000000        3.4984445846748806     
  0.80000000000000004        20.800000000000001        3.5120309743651399     
  0.80000000000000004        21.600000000000001        3.5024794368442858     
  0.80000000000000004        22.400000000000002        3.5007474546877897     
  0.80000000000000004        23.200000000000003        3.5068172009653784     
  0.80000000000000004        24.000000000000000        3.5185122590000382     
  0.80000000000000004        24.800000000000001        3.4949622642533553     
  0.80000000000000004        25.600000000000001        3.5071543898579391     
  0.80000000000000004        26.400000000000002        3.5163494108102351     
  0.80000000000000004        27.200000000000003        3.5072434387610159     
  0.80000000000000004        28.000000000000000        3.5155502778486891     
  0.80000000000000004        28.800000000000001        3.5068754701514839     
  0.80000000000000004        29.600000000000001        3.5052550935646591     
  0.80000000000000004        30.400000000000002        3.4963352204106419     
  0.80000000000000004        31.200000000000003        3.5137197234335704     
  0.80000000000000004        32.000000000000000        3.5098943603350614     
  0.80000000000000004        32.800000000000004        3.5035085315663212     
  0.80000000000000004        33.600000000000001        3.5035076330799853     
  0.80000000000000004        34.399999999999999        3.5145913666905395     
  0.80000000000000004        35.200000000000003        3.4964516310071683     
  0.80000000000000004        36.000000000000000        3.5086000596693423     
  0.80000000000000004        36.800000000000004        3.4991727657086109     
  0.80000000000000004        37.600000000000001        3.5143121199104908     
  0.80000000000000004        38.400000000000006        3.4939110103672335     
  0.80000000000000004        39.200000000000003        3.4984951161660209     
  0.80000000000000004        40.000000000000000        3.5113422725017078     
  0.80000000000000004        40.800000000000004        3.5084174918897744     
  0.80000000000000004        41.600000000000001        3.5040139343651031     
  0.80000000000000004        42.400000000000006        3.5162392473133175     
  0.80000000000000004        43.200000000000003        3.5088468057516384     
  0.80000000000000004        44.000000000000000        3.4977741332215651     
  0.80000000000000004        44.800000000000004        3.5146971410053749     
  0.80000000000000004        45.600000000000001        3.5108029907439557     
  0.80000000000000004        46.400000000000006        3.5087908875582783     
  0.80000000000000004        47.200000000000003        3.5135014161043809     
  0.80000000000000004        48.000000000000000        3.5014705468513618     
  0.80000000000000004        48.800000000000004        3.5093460151544762     
  0.80000000000000004        49.600000000000001        3.4980526261740881     
  0.80000000000000004        50.400000000000006        3.4948834205120329     
  0.80000000000000004        51.200000000000003        3.5169169021553492     
  0.80000000000000004        52.000000000000000        3.5058147290208530     
  0.80000000000000004        52.800000000000004        3.5090234267783176     
  0.80000000000000004        53.600000000000001        3.5063477548154913     
  0.80000000000000004        54.400000000000006        3.4952075471054456     
  0.80000000000000004        55.200000000000003        3.5139816770753165     
  0.80000000000000004        56.000000000000000        3.4981144112500893     
  0.80000000000000004        56.800000000000004        3.5138991014622505     
  0.80000000000000004        57.600000000000001        3.5053894956828873     
  0.80000000000000004        58.400000000000006        3.5098669565900762     
  0.80000000000000004        59.200000000000003        3.4923767684225964     
  0.80000000000000004        60.000000000000000        3.5150569874952491     
  0.80000000000000004        60.800000000000004        3.5148634203364146     
  0.80000000000000004        61.600000000000001        3.5049133414178821     
  0.80000000000000004        62.400000000000006        3.5047178064590847     
  0.80000000000000004        63.200000000000003        3.5016705923676055     
  0.80000000000000004        64.000000000000000        3.4945192081694696     
  0.80000000000000004        64.799999999999997        3.5120840943633018     
  0.80000000000000004        65.600000000000009        3.4957863161892426     
  0.80000000000000004        66.400000000000006        3.5150859458649775     
  0.80000000000000004        67.200000000000003        3.5046925317840234     
  0.80000000000000004        68.000000000000000        3.4990967231916055     
  0.80000000000000004        68.799999999999997        3.5180597679525469     
  0.80000000000000004        69.600000000000009        3.5085328479763573     
  0.80000000000000004        70.400000000000006        3.5052653737453636     
  0.80000000000000004        71.200000000000003        3.5090031633931180     
  0.80000000000000004        72.000000000000000        3.5020836319945459     
  0.80000000000000004        72.799999999999997        3.5099002303864975     
  0.80000000000000004        73.600000000000009        3.5063259940619798     
  0.80000000000000004        74.400000000000006        3.5003993204079729     
  0.80000000000000004        75.200000000000003        3.5142609733992742     
  0.80000000000000004        76.000000000000000        3.4935867097731919     
  0.80000000000000004        76.800000000000011        3.5076809750400431     
  0.80000000000000004        77.600000000000009        3.4993955238588668     
  0.80000000000000004        78.400000000000006        3.4979489320941415     
  0.80000000000000004        79.200000000000003        3.5181010980429313     
  0.80000000000000004        80.000000000000000        3.4935483273318804     
  0.80000000000000004        80.800000000000011        3.5154009850249168     
  0.80000000000000004        81.600000000000009        3.4930712401428501     
  0.80000000000000004        82.400000000000006        3.4954677489927022     
  0.80000000000000004        83.200000000000003        3.5003750460284424     
  0.80000000000000004        84.000000000000000        3.5053330047093523     
  0.80000000000000004        84.800000000000011        3.5042998948692743     
  0.80000000000000004        85.600000000000009        3.4926252361062535     
  0.80000000000000004        86.400000000000006        3.5044495838071690     
  0.80000000000000004        87.200000000000003        3.4949526795559973     
  0.80000000000000004        88.000000000000000        3.5155910887517834     
  0.80000000000000004        88.800000000000011        3.4921452269012665     
  0.80000000000000004        89.600000000000009        3.5122505270464708     
  0.80000000000000004        90.400000000000006        3.4981424732956725     
  0.80000000000000004        91.200000000000003        3.5058473495154319     
  0.80000000000000004        92.000000000000000        3.5131684539188530     
  0.80000000000000004        92.800000000000011        3.5141714466012548     
  0.80000000000000004        93.600000000000009        3.4958447956738974     
  0.80000000000000004        94.400000000000006        3.5003707100752703     
  0.80000000000000004        95.200000000000003        3.5073560766585592     
  0.80000000000000004        96.000000000000000        3.4962742784674630     
  0.80000000000000004        96.800000000000011        3.5029081830319857     
  0.80000000000000004        97.600000000000009        3.5144433647320010     
  0.80000000000000004        98.400000000000006        3.4985620538106907     
  0.80000000000000004        99.200000000000003        3.4983484834380065     
  0.80000000000000004        100.00000000000000        3.4971638961110703     
  0.80000000000000004        100.80000000000001        3.4959752398614055     
  0.80000000000000004        101.60000000000001        3.5129222256366215     
  0.80000000000000004        102.40000000000001        3.5076566753819507     

   1.6000000000000001       0.80000000000000004        3.4967133178606038     
   1.6000000000000001        1.6000000000000001        3.5003576620060111     
   1.6000000000000001        2.4000000000000004        3.5069953442044612     
   1.6000000000000001        3.2000000000000002        3.5143079498451351     
   1.6000000000000001        4.0000000000000000        3.5016764210259459     
   1.6000000000000001        4.8000000000000007        3.4964731896416059     
   1.6000000000000001        5.6000000000000005        3.5145030179021708     
   1.6000000000000001        6.4000000000000004        3.4984432698789845     
   1.6000000000000001        7.2000000000000002        3.4984510515183276     
   1.6000000000000001        8.0000000000000000        3.5132331290394387     
   1.6000000000000001        8.8000000000000007        3.5037996722634022     
   1.6000000000000001        9.6000000000000014        3.5020045181385600     
   1.6000000000000001        10.400000000000000        3.5031719673630368     
   1.6000000000000001        11.200000000000001        3.5070913726007200     
   1.6000000000000001        12.000000000000000        3.5154410501981670     
   1.6000000000000001        12.800000000000001        3.4987557313298145     
   1.6000000000000001        13.600000000000001        3.5164940110772944     
   1.6000000000000001        14.400000000000000        3.4975358976699131     
   1.6000000000000001        15.200000000000001        3.5096150985169094     
   1.6000000000000001        16.000000000000000        3.5116942709058976     
   1.6000000000000001        16.800000000000001        3.5097485515315259     
   1.6000000000000001        17.600000000000001        3.4969719022588910     
   1.6000000000000001        18.400000000000002        3.5059066766149245     
   1.6000000000000001        19.200000000000003        3.5066247341494998     
   1.6000000000000001        20.000000000000000        3.5181676533514716     
   1.6000000000000001        20.800000000000001        3.4966680498948892     
   1.6000000000000001        21.600000000000001        3.5162956016423212     
   1.6000000000000001        22.400000000000002        3.4973276488442990     
   1.6000000000000001        23.200000000000003        3.5022329833504044     
   1.6000000000000001        24.000000000000000        3.5031283092940591     
   1.6000000000000001        24.800000000000001        3.5037071169942604     
   1.6000000000000001        25.600000000000001        3.5082284691448655     
   1.6000000000000001        26.400000000000002        3.4951795700431263     
   1.6000000000000001        27.200000000000003        3.5010813521785651     
   1.6000000000000001        28.000000000000000        3.4993767043911626     
   1.6000000000000001        28.800000000000001        3.4995949791442249     
   1.6000000000000001        29.600000000000001        3.4968151129293714     
   1.6000000000000001        30.400000000000002        3.5145049120487610     
   1.6000000000000001        31.200000000000003        3.5065018607673459     
   1.6000000000000001        32.000000000000000        3.4944507750892280     
   1.6000000000000001        32.800000000000004        3.5164229266729565     
   1.6000000000000001        33.600000000000001        3.4963762146949064     
   1.6000000000000001        34.399999999999999        3.5092144230453814     
   1.6000000000000001        35.200000000000003        3.4985182351390320     
   1.6000000000000001        36.000000000000000        3.5053353215112262     
   1.6000000000000001        36.800000000000004        3.5010027722191306     
   1.6000000000000001        37.600000000000001        3.4956516493517564     
   1.6000000000000001        38.400000000000006        3.5062246372109884     
   1.6000000000000001        39.200000000000003        3.5064575555098871     
   1.6000000000000001        40.000000000000000        3.5082322190044004     
   1.6000000000000001        40.800000000000004        3.5001957280272715     
   1.6000000000000001        41.600000000000001        3.4996074843568810     
   1.6000000000000001        42.400000000000006        3.5032880233770580     
   1.6000000000000001        43.200000000000003        3.4981433311837882     
   1.6000000000000001        44.000000000000000        3.5083819297820549     
   1.6000000000000001        44.800000000000004        3.5043313907507336     
   1.6000000000000001        45.600000000000001        3.4906140765205791     
   1.6000000000000001        46.400000000000006        3.5049341659247331     
   1.6000000000000001        47.200000000000003        3.5072756027538463     
   1.6000000000000001        48.000000000000000        3.5061975703534856     
   1.6000000000000001        48.800000000000004        3.4992745767796669     
   1.6000000000000001        49.600000000000001        3.5192263292138164     
   1.6000000000000001        50.400000000000006        3.5035941723849602     
   1.6000000000000001        51.200000000000003        3.4971056914504715     
   1.6000000000000001        52.000000000000000        3.4977703725829707     
   1.6000000000000001        52.800000000000004        3.5099543630209578     
   1.6000000000000001        53.600000000000001        3.5081408357217532     
   1.6000000000000001        54.400000000000006        3.5157339607062914     
   1.6000000000000001        55.200000000000003        3.4996271726084216     
   1.6000000000000001        56.000000000000000        3.4995155529916264     
   1.6000000000000001        56.800000000000004        3.5054960243894677     
   1.6000000000000001        57.600000000000001        3.5011562777781151     
   1.6000000000000001        58.400000000000006        3.5094805398694477     
   1.6000000000000001        59.200000000000003        3.4992323613406247     
   1.6000000000000001        60.000000000000000        3.5053322868435637     
   1.6000000000000001        60.800000000000004        3.5043491390261146     
   1.6000000000000001        61.600000000000001        3.4972769999089492     
   1.6000000000000001        62.400000000000006        3.5060101564063828     
   1.6000000000000001        63.200000000000003        3.5018855756159328     
   1.6000000000000001        64.000000000000000        3.5140985336219472     
   1.6000000000000001        64.799999999999997        3.5018996377196756     
   1.6000000000000001        65.600000000000009        3.5053655165003441     
   1.6000000000000001        66.400000000000006        3.5056751429020769     
   1.6000000000000001        67.200000000000003        3.4972878730259112     
   1.6000000000000001        68.000000000000000        3.5072057024181302     
   1.6000000000000001        68.799999999999997        3.4961185681474189     
   1.6000000000000001        69.600000000000009        3.4971410926723623     
   1.6000000000000001        70.400000000000006        3.5142213606915358     
   1.6000000000000001        71.200000000000003        3.4985849913745586     
   1.6000000000000001        72.000000000000000        3.4988004369881049     
   1.6000000000000001        72.799999999999997        3.4970740928052235     
   1.6000000000000001        73.600000000000009        3.5075449124996938     
   1.6000000000000001        74.400000000000006        3.4968379390602724     
   1.6000000000000001        75.200000000000003        3.5106095970229760     
   1.6000000000000001        76.000000000000000        3.4973316959031693     
   1.6000000000000001        76.800000000000011        3.5013765677373456     
   1.6000000000000001        77.600000000000009        3.5033422645752803     
   1.6000000000000001        78.400000000000006        3.5090211541000853     
   1.6000000000000001        79.200000000000003        3.5072152827213277     
   1.6000000000000001        80.000000000000000        3.5073835082893181     
   1.6000000000000001        80.800000000000011        3.4957723192783239     
   1.6000000000000001        81.600000000000009        3.4992343267410448     
   1.6000000000000001        82.400000000000006        3.5163675802460688     
   1.6000000000000001        83.200000000000003        3.4968939357965914     
   1.6000000000000001        84.000000000000000        3.5123365979427641     
   1.6000000000000001        84.800000000000011        3.5105399662415868     
   1.6000000000000001        85.600000000000009        3.5128913227913845     
   1.6000000000000001        86.400000000000006        3.5046642342070466     
   1.6000000000000001        87.200000000000003        3.4983519850137745     
   1.6000000000000001        88.000000000000000        3.5010153067273122     
   1.6000000000000001        88.800000000000011        3.5112715618072485     
   1.6000000000000001        89.600000000000009        3.5103347624140198     
   1.6000000000000001        90.400000000000006        3.5051220660617268     
   1.6000000000000001        91.200000000000003        3.5151362363914584     
   1.6000000000000001        92.000000000000000        3.5050268343871638     
   1.6000000000000001        92.800000000000011        3.4961371059759743     
   1.6000000000000001        93.600000000000009        3.5099793639172656     
   1.6000000000000001        94.400000000000006        3.5151793662187081     
   1.6000000000000001        95.200000000000003        3.5066445007994442     
   1.6000000000000001        96.000000000000000        3.5166945916753294     
   1.6000000000000001        96.800000000000011        3.5021163908895732     
   1.6000000000000001        97.600000000000009        3.5097064477991164     
   1.6000000000000001        98.400000000000006        3.4942404049550246     
   1.6000000000000001        99.200000000000003        3.5034498769099480     
   1.6000000000000001        100.00000000000000        3.5150822551032705     
   1.6000000000000001        100.80000000000001        3.5067287323945262     
   1.6000000000000001        101.60000000000001        3.4981600172939333     
   1.6000000000000001        102.40000000000001        3.5032218101114752     

   2.4000000000000004       0.80000000000000004        3.5157377797188700     
   2.4000000000000004        1.6000000000000001        3.5148992866278550     
   2.4000000000000004        2.4000000000000004        3.4972222508471580     
   2.4000000000000004        3.2000000000000002        3.5036521819828690     
   2.4000000000000004        4.0000000000000000        3.5128609358086815     
   2.4000000000000004        4.8000000000000007        3.5055462251273042     
   2.4000000000000004        5.6000000000000005        3.4967999983410918     
   2.4000000000000004        6.4000000000000004        3.5068746576690888     
   2.4000000000000004        7.2000000000000002        3.5154560792043479     
   2.4000000000000004        8.0000000000000000        3.4957997382300969     
   2.4000000000000004        8.8000000000000007        3.5117262890637164     
   2.4000000000000004        9.6000000000000014        3.5094314315841419     
   2.4000000000000004        10.400000000000000        3.5137245594518567     
   2.4000000000000004        11.200000000000001        3.4989033626893900     
   2.4000000000000004        12.000000000000000        3.5137827602966825     
   2.4000000000000004        12.800000000000001        3.5039592834636006     
   2.4000000000000004        13.600000000000001        3.4981378015970339     
   2.4000000000000004        14.400000000000000        3.5066315132110648     
   2.4000000000000004        15.200000000000001        3.5030338709282263     
   2.4000000000000004        16.000000000000000        3.4900691937567792     
   2.4000000000000004        16.800000000000001        3.5078196488564317     
   2.4000000000000004        17.600000000000001        3.5092544086344368     
   2.4000000000000004        18.400000000000002        3.4953777128185988     
   2.4000000000000004        19.200000000000003        3.5040851916207418     
   2.4000000000000004        20.000000000000000        3.4998876595083548     
   2.4000000000000004        20.800000000000001        3.4999303070438033     
   2.4000000000000004        21.600000000000001        3.4979813337893080     
   2.4000000000000004        22.400000000000002        3.5051010685367232     
   2.4000000000000004        23.200000000000003        3.5099409832797859     
   2.4000000000000004        24.000000000000000        3.5139069287218336     
   2.4000000000000004        24.800000000000001        3.4944112696720868     
   2.4000000000000004        25.600000000000001        3.5162844543655245     
   2.4000000000000004        26.400000000000002        3.5063090927986251     
   2.4000000000000004        27.200000000000003        3.5149816658699433     
   2.4000000000000004        28.000000000000000        3.5079625646339476     
   2.4000000000000004        28.800000000000001        3.5180845154516525     
   2.4000000000000004        29.600000000000001        3.5098227896959702     
   2.4000000000000004        30.400000000000002        3.5002653866825622     
   2.4000000000000004        31.200000000000003        3.4976313032516879     
   2.4000000000000004        32.000000000000000        3.4996395280161265     
   2.4000000000000004        32.800000000000004        3.5079411457285539     
   2.4000000000000004        33.600000000000001        3.4990503350184494     
   2.4000000000000004        34.399999999999999        3.5112112545161072     
   2.4000000000000004        35.200000000000003        3.5137243371450619     
   2.4000000000000004        36.000000000000000        3.5060369103380253     
   2.4000000000000004        36.800000000000004        3.5040201619383051     
   2.4000000000000004        37.600000000000001        3.5143417695139667     
   2.4000000000000004        38.400000000000006        3.5069827472616533     
   2.4000000000000004        39.200000000000003        3.4980021422493328     
   2.4000000000000004        40.000000000000000        3.5126685902817889     
   2.4000000000000004        40.800000000000004        3.5099316926334061     
   2.4000000000000004        41.600000000000001        3.5058985022745834     
   2.4000000000000004        42.400000000000006        3.4988887083330202     
   2.4000000000000004        43.200000000000003        3.4919849411305570     
   2.4000000000000004        44.000000000000000        3.5129158303913890     
   2.4000000000000004        44.800000000000004        3.4978816423132248     
   2.4000000000000004        45.600000000000001        3.5131923844674975     
   2.4000000000000004        46.400000000000006        3.4949938313633377     
   2.4000000000000004        47.200000000000003        3.5013619774872864     
   2.4000000000000004        48.000000000000000        3.4994408620766553     
   2.4000000000000004        48.800000000000004        3.5039911081586066     
   2.4000000000000004        49.600000000000001        3.5015118925578266     
   2.4000000000000004        50.400000000000006        3.5042360076053143     
   2.4000000000000004        51.200000000000003        3.5062757963978397     
   2.4000000000000004        52.000000000000000        3.5037080671406202     
   2.4000000000000004        52.800000000000004        3.5108916876147420     
   2.4000000000000004        53.600000000000001        3.4915393041339224     
   2.4000000000000004        54.400000000000006        3.4970062319290580     
   2.4000000000000004        55.200000000000003        3.5066961131301952     
   2.4000000000000004        56.000000000000000        3.5030735417201431     
   2.4000000000000004        56.800000000000004        3.5083445402889613     
   2.4000000000000004        57.600000000000001        3.4951468113983126     
   2.4000000000000004        58.400000000000006        3.5078992485963418     
   2.4000000000000004        59.200000000000003        3.5011151191020673     
   2.4000000000000004        60.000000000000000        3.5147142524233650     
   2.4000000000000004        60.800000000000004        3.4937043951674251     
   2.4000000000000004        61.600000000000001        3.5164347587141909     
   2.4000000000000004        62.400000000000006        3.5122742611166720     
   2.4000000000000004        63.200000000000003        3.4935355453120800     
   2.4000000000000004        64.000000000000000        3.5054158243326263     
   2.4000000000000004        64.799999999999997        3.5169874569662190     
   2.4000000000000004        65.600000000000009        3.4953677025105265     
   2.4000000000000004        66.400000000000006        3.5102281451273383     
   2.4000000000000004        67.200000000000003        3.5114157657339020     
   2.4000000000000004        68.000000000000000        3.5066336774759592     
   2.4000000000000004        68.799999999999997        3.5087240643750048     
   2.4000000000000004        69.600000000000009        3.5139809830002484     
   2.4000000000000004        70.400000000000006        3.5077794669046596     
   2.4000000000000004        71.200000000000003        3.4965513593590196     
   2.4000000000000004        72.000000000000000        3.5061855624927740     
   2.4000000000000004        72.799999999999997        3.5151297438213054     
   2.4000000000000004        73.600000000000009        3.5096264213291213     
   2.4000000000000004        74.400000000000006        3.5001502987809476     
   2.4000000000000004        75.200000000000003        3.5141385668958240     
   2.4000000000000004        76.000000000000000        3.5039970537779825     
   2.4000000000000004        76.800000000000011        3.5045517639980197     
   2.4000000000000004        77.600000000000009        3.5097920099482467     
   2.4000000000000004        78.400000000000006        3.5069242840183472     
   2.4000000000000004        79.200000000000003        3.6118693543592739     
   2.4000000000000004        80.000000000000000        3.5357856820431590     
   2.4000000000000004        80.800000000000011        3.5080770341472038     
   2.4000000000000004        81.600000000000009        3.5060936646796605     
   2.4000000000000004        82.400000000000006        3.5030849679712959     
   2.4000000000000004        83.200000000000003        3.4952189994123399     
   2.4000000000000004        84.000000000000000        3.4978733258469523     
   2.4000000000000004        84.800000000000011        3.4938232141668117     
   2.4000000000000004        85.600000000000009        3.5035873374292632     
   2.4000000000000004        86.400000000000006        3.4965732958769324     
   2.4000000000000004        87.200000000000003        3.5149982079357369     
   2.4000000000000004        88.000000000000000        3.5108116825689848     
   2.4000000000000004        88.800000000000011        3.4939299612207741     
   2.4000000000000004        89.600000000000009        3.4943621892158916     
   2.4000000000000004        90.400000000000006        3.5138258519157084     
   2.4000000000000004        91.200000000000003        3.4978187209460421     
   2.4000000000000004        92.000000000000000        3.4983942033242466     
   2.4000000000000004        92.800000000000011        3.5161759524513130     
   2.4000000000000004        93.600000000000009        3.4996358429486309     
   2.4000000000000004        94.400000000000006        3.5124337061288031     
   2.4000000000000004        95.200000000000003        3.4965587129120159     
   2.4000000000000004        96.000000000000000        3.4973447771961461     
   2.4000000000000004        96.800000000000011        3.5018047971152582     
   2.4000000000000004        97.600000000000009        3.5086087424209209     
   2.4000000000000004        98.400000000000006        3.5039695934686188     
   2.4000000000000004        99.200000000000003        3.5133613721894963     
   2.4000000000000004        100.00000000000000        3.4932834708056637     
   2.4000000000000004        100.80000000000001        3.5104289742502801     
   2.4000000000000004        101.60000000000001        3.5112976408398620     
   2.4000000000000004        102.40000000000001        3.4980116313722833     

   3.2000000000000002       0.80000000000000004        3.4959979640949657     
   3.2000000000000002        1.6000000000000001        3.5023075818791596     
   3.2000000000000002        2.4000000000000004        3.5025575528218149     
   3.2000000000000002        3.2000000000000002        3.5121431468475128     
   3.2000000000000002        4.0000000000000000        3.4944108757798826     
   3.2000000000000002        4.8000000000000007        3.5116782301912139     
   3.2000000000000002        5.6000000000000005        3.5043585088501659     
   3.2000000000000002        6.4000000000000004        3.5142793778982311     
   3.2000000000000002        7.2000000000000002        3.4951454834368274     
   3.2000000000000002        8.0000000000000000        3.5036991350445530     
   3.2000000000000002        8.8000000000000007        3.5035898059280797     
   3.2000000000000002        9.6000000000000014        3.5123257788537701     
   3.2000000000000002        10.400000000000000        3.5064082564796508     
   3.2000000000000002        11.200000000000001        3.4950596298122085     
   3.2000000000000002        12.000000000000000        3.5057399957992215     
   3.2000000000000002        12.800000000000001        3.5036215221392344     
   3.2000000000000002        13.600000000000001        3.5172032281045182     
   3.2000000000000002        14.400000000000000        3.4984235616343424     
   3.2000000000000002        15.200000000000001        3.5144774254481117     
   3.2000000000000002        16.000000000000000        3.5126126623824483     
   3.2000000000000002        16.800000000000001        3.5054799655108857     
   3.2000000000000002        17.600000000000001        3.5058567293737388     
   3.2000000000000002        18.400000000000002        3.4970856752391417     
   3.2000000000000002        19.200000000000003        3.5159242449562997     
   3.2000000000000002        20.000000000000000        3.5049415974009799     
   3.2000000000000002        20.800000000000001        3.5092217747030645     
   3.2000000000000002        21.600000000000001        3.5008546381133105     
   3.2000000000000002        22.400000000000002        3.5123356110822415     
   3.2000000000000002        23.200000000000003        3.5012763779784688     
   3.2000000000000002        24.000000000000000        3.4992763053496700     
   3.2000000000000002        24.800000000000001        3.4942294187408338     
   3.2000000000000002        25.600000000000001        3.5018185663330672     
   3.2000000000000002        26.400000000000002        3.4951220649509396     
   3.2000000000000002        27.200000000000003        3.5023697098228119     
   3.2000000000000002        28.000000000000000        3.4937319519633490     
   3.2000000000000002        28.800000000000001        3.5009105612096927     
   3.2000000000000002        29.600000000000001        3.4972350384953637     
   3.2000000000000002        30.400000000000002        3.5159767903633243     
   3.2000000000000002        31.200000000000003        3.5109270852666246     
   3.2000000000000002        32.000000000000000        3.5099320176932096     
   3.2000000000000002        32.800000000000004        3.5116660310618459     
   3.2000000000000002        33.600000000000001        3.5058215383704434     
   3.2000000000000002        34.399999999999999        3.4986647399570234     
   3.2000000000000002        35.200000000000003        3.4930802747109611     
   3.2000000000000002        36.000000000000000        3.5136336477204271     
   3.2000000000000002        36.800000000000004        3.4975191464650912     
   3.2000000000000002        37.600000000000001        3.5115595506773252     
   3.2000000000000002        38.400000000000006        3.5075703059020453     
   3.2000000000000002        39.200000000000003        3.5026063699942571     
   3.2000000000000002        40.000000000000000        3.4959860618898277     
   3.2000000000000002        40.800000000000004        3.5071855891553056     
   3.2000000000000002        41.600000000000001        3.4999214680609843     
   3.2000000000000002        42.400000000000006        3.5146099312972781     
   3.2000000000000002        43.200000000000003        3.5110100560894817     
   3.2000000000000002        44.000000000000000        3.4914228368501634     
   3.2000000000000002        44.800000000000004        3.5093344675168283     
   3.2000000000000002        45.600000000000001        3.5009490864152037     
   3.2000000000000002        46.400000000000006        3.5179773641703549     
   3.2000000000000002        47.200000000000003        3.5055561922549443     
   3.2000000000000002        48.000000000000000        3.5120565144007152     
   3.2000000000000002        48.800000000000004        3.5178154116059130     
   3.2000000000000002        49.600000000000001        3.5171536589440957     
   3.2000000000000002        50.400000000000006        3.5311429014060063     
   3.2000000000000002        51.200000000000003        3.5386712969633334     
   3.2000000000000002        52.000000000000000        3.5253383789110142     
   3.2000000000000002        52.800000000000004        3.5128222012084693     
   3.2000000000000002        53.600000000000001        3.5051933352905755     
   3.2000000000000002        54.400000000000006        3.5047539953458466     
   3.2000000000000002        55.200000000000003        3.4996947825874156     
   3.2000000000000002        56.000000000000000        3.5189758406737792     
   3.2000000000000002        56.800000000000004        3.5038634310350969     
   3.2000000000000002        57.600000000000001        3.5145535659947185     
   3.2000000000000002        58.400000000000006        3.5133417591966700     
   3.2000000000000002        59.200000000000003        3.5023861922040225     
   3.2000000000000002        60.000000000000000        3.4971893365609632     
   3.2000000000000002        60.800000000000004        3.5086608910720325     
   3.2000000000000002        61.600000000000001        3.5082446975043680     
   3.2000000000000002        62.400000000000006        3.4974393021106329     
   3.2000000000000002        63.200000000000003        3.5158391018125359     
   3.2000000000000002        64.000000000000000        3.4989584522256134     
   3.2000000000000002        64.799999999999997        3.5077892590003268     
   3.2000000000000002        65.600000000000009        3.5004857370259739     
   3.2000000000000002        66.400000000000006        3.5076132700176217     
   3.2000000000000002        67.200000000000003        3.5053798944211216     
   3.2000000000000002        68.000000000000000        3.5023834583604123     
   3.2000000000000002        68.799999999999997        3.5010390794440456     
   3.2000000000000002        69.600000000000009        3.5126366124893442     
   3.2000000000000002        70.400000000000006        3.4957111592158041     
   3.2000000000000002        71.200000000000003        3.5148735882439999     
   3.2000000000000002        72.000000000000000        3.5060794603327654     
   3.2000000000000002        72.799999999999997        3.4972729293814586     
   3.2000000000000002        73.600000000000009        3.5057697503166678     
   3.2000000000000002        74.400000000000006        3.5134952367926817     
   3.2000000000000002        75.200000000000003        3.5141667316481624     
   3.2000000000000002        76.000000000000000        3.6391891372706633     
   3.2000000000000002        76.800000000000011        4.4977371031772329     
   3.2000000000000002        77.600000000000009        4.5044322909746777     
   3.2000000000000002        78.400000000000006        4.5110195520110139     
   3.2000000000000002        79.200000000000003        4.5016453501955169     
   3.2000000000000002        80.000000000000000        4.5093229194291666     
   3.2000000000000002        80.800000000000011        4.5061913567089498     
   3.2000000000000002        81.600000000000009        4.4959342465005019     
   3.2000000000000002        82.400000000000006        3.7830624738453604     
   3.2000000000000002        83.200000000000003        3.4946599337007025     
   3.2000000000000002        84.000000000000000        3.5060719965701841     
   3.2000000000000002        84.800000000000011        3.5038027430843224     
   3.2000000000000002        85.600000000000009        3.5144882920843594     
   3.2000000000000002        86.400000000000006        3.4950260856659154     
   3.2000000000000002        87.200000000000003        3.4983543981866640     
   3.2000000000000002        88.000000000000000        3.4957050491043864     
   3.2000000000000002        88.800000000000011        3.5171267292657742     
   3.2000000000000002        89.600000000000009        3.5050056765608453     
   3.2000000000000002        90.400000000000006        3.4930833672861743     
   3.2000000000000002        91.200000000000003        3.5139371715681618     
   3.2000000000000002        92.000000000000000        3.5046688145176050     
   3.2000000000000002        92.800000000000011        3.4955981898022950     
   3.2000000000000002        93.600000000000009        3.4993049267421363     
   3.2000000000000002        94.400000000000006        3.5029223348627991     
   3.2000000000000002        95.200000000000003        3.5104060249195141     
   3.2000000000000002        96.000000000000000        3.5019819546956623     
   3.2000000000000002        96.800000000000011        3.5099067743518031     
   3.2000000000000002        97.600000000000009        3.5109897560670524     
   3.2000000000000002        98.400000000000006        3.4946281733365154     
   3.2000000000000002        99.200000000000003        3.5038596962962361     
   3.2000000000000002        100.00000000000000        3.5129788389994103     
   3.2000000000000002        100.80000000000001        3.5052948189132453     
   3.2000000000000002        101.60000000000001        3.4982923011030285     
   3.2000000000000002        102.40000000000001        3.5065142864738950     

   4.0000000000000000       0.80000000000000004        3.5152445009597004     
   4.0000000000000000        1.6000000000000001        3.5091211566453149     
   4.0000000000000000        2.4000000000000004        3.5084993566130462     
   4.0000000000000000        3.2000000000000002        3.5030570410692738     
   4.0000000000000000        4.0000000000000000        3.4953359010669782     
   4.0000000000000000        4.8000000000000007        3.5191551932412799     
   4.0000000000000000        5.6000000000000005        3.4943557052695988     
   4.0000000000000000        6.4000000000000004        3.5014719143793251     
   4.0000000000000000        7.2000000000000002        3.5061816468432809     
   4.0000000000000000        8.0000000000000000        3.5133973493493733     
   4.0000000000000000        8.8000000000000007        3.4977007301523528     
   4.0000000000000000        9.6000000000000014        3.4986738700485076     
   4.0000000000000000        10.400000000000000        3.5008541395182200     
   4.0000000000000000        11.200000000000001        3.5126866848828158     
   4.0000000000000000        12.000000000000000        3.4976653792592574     
   4.0000000000000000        12.800000000000001        3.5149842543272611     
   4.0000000000000000        13.600000000000001        3.4976252534387804     
   4.0000000000000000        14.400000000000000        3.5012658563444137     
   4.0000000000000000        15.200000000000001        3.5068279852936102     
   4.0000000000000000        16.000000000000000        3.4985495691513613     
   4.0000000000000000        16.800000000000001        3.4996693617183596     
   4.0000000000000000        17.600000000000001        3.4973975987779693     
   4.0000000000000000        18.400000000000002        3.5013293686509082     
   4.0000000000000000        19.200000000000003        3.5100730515120495     
   4.0000000000000000        20.000000000000000        3.4984778479132839     
   4.0000000000000000        20.800000000000001        3.5141769210088314     
   4.0000000000000000        21.600000000000001        3.5040694478549326     
   4.0000000000000000        22.400000000000002        3.5011985358288182     
   4.0000000000000000        23.200000000000003        3.4954390016001562     
   4.0000000000000000        24.000000000000000        3.5179794507763336     
   4.0000000000000000        24.800000000000001        3.5054523043384611     
   4.0000000000000000        25.600000000000001        3.5113322785244909     
   4.0000000000000000        26.400000000000002        3.5079454827375498     
   4.0000000000000000        27.200000000000003        3.5186544806565103     
   4.0000000000000000        28.000000000000000        3.5090692298248989     
   4.0000000000000000        28.800000000000001        3.5179849075602863     
   4.0000000000000000        29.600000000000001        3.5062121117078608     
   4.0000000000000000        30.400000000000002        3.5116935363337123     
   4.0000000000000000        31.200000000000003        3.4926461959802007     
   4.0000000000000000        32.000000000000000        3.5011468253425111     
   4.0000000000000000        32.800000000000004        3.4949768082582322     
   4.0000000000000000        33.600000000000001        3.5131801926278823     
   4.0000000000000000        34.399999999999999        3.5108259392035532     
   4.0000000000000000        35.200000000000003        3.5148450468171477     
   4.0000000000000000        36.000000000000000        3.4976344958421999     
   4.0000000000000000        36.800000000000004        3.5066084342204267     
   4.0000000000000000        37.600000000000001        3.5054856212144978     
   4.0000000000000000        38.400000000000006        3.5111870798882125     
   4.0000000000000000        39.200000000000003        3.5031299619545662     
   4.0000000000000000        40.000000000000000        3.5104126687802379     
   4.0000000000000000        40.800000000000004        3.5136962729226204     
   4.0000000000000000        41.600000000000001        3.5017815745518939     
   4.0000000000000000        42.400000000000006        3.5026275253059507     
   4.0000000000000000        43.200000000000003        3.5033830217538737     
   4.0000000000000000        44.000000000000000        3.5115272690683339     
   4.0000000000000000        44.800000000000004        3.5098714978168712     
   4.0000000000000000        45.600000000000001        3.6024500417417511     
   4.0000000000000000        46.400000000000006        4.5008309657115939     
   4.0000000000000000        47.200000000000003        4.4952610436938603     
   4.0000000000000000        48.000000000000000        4.4990107831121451     
   4.0000000000000000        48.800000000000004        4.5058433914848983     
   4.0000000000000000        49.600000000000001        4.5019124291772981     
   4.0000000000000000        50.400000000000006        4.5048930354410217     
   4.0000000000000000        51.200000000000003        4.5038991430487263     
   4.0000000000000000        52.000000000000000        4.5043930468537772     
   4.0000000000000000        52.800000000000004        4.5094820169316785     
   4.0000000000000000        53.600000000000001        4.4959466623278725     
   4.0000000000000000        54.400000000000006        4.5011256433640225     
   4.0000000000000000        55.200000000000003        4.5045075290720735     
   4.0000000000000000        56.000000000000000        4.4968217040145717     
   4.0000000000000000        56.800000000000004        3.6612432367638794     
   4.0000000000000000        57.600000000000001        3.5120820621965270     
   4.0000000000000000        58.400000000000006        3.4921565874017273     
   4.0000000000000000        59.200000000000003        3.5115689867590310     
   4.0000000000000000        60.000000000000000        3.5124372074132375     
   4.0000000000000000        60.800000000000004        3.4994705296235793     
   4.0000000000000000        61.600000000000001        3.5013769342846142     
   4.0000000000000000        62.400000000000006        3.5077678399372036     
   4.0000000000000000        63.200000000000003        3.4956030251858698     
   4.0000000000000000        64.000000000000000        3.4967510329637528     
   4.0000000000000000        64.799999999999997        3.5134495641866450     
   4.0000000000000000        65.600000000000009        3.5061545039088613     
   4.0000000000000000        66.400000000000006        3.5011273494757065     
   4.0000000000000000        67.200000000000003        3.5034992157354510     
   4.0000000000000000        68.000000000000000        3.4978360984521424     
   4.0000000000000000        68.799999999999997        3.4944451417818705     
   4.0000000000000000        69.600000000000009        3.5011517693144580     
   4.0000000000000000        70.400000000000006        3.5110994589592437     
   4.0000000000000000        71.200000000000003        3.5039744687684902     
   4.0000000000000000        72.000000000000000        3.5034319681527104     
   4.0000000000000000        72.799999999999997        3.5057492528951277     
   4.0000000000000000        73.600000000000009        3.4994912281653381     
   4.0000000000000000        74.400000000000006        3.4966243567446886     
   4.0000000000000000        75.200000000000003        3.8082193357787992     
   4.0000000000000000        76.000000000000000        4.5025940877934909     
   4.0000000000000000        76.800000000000011        4.5108638040150160     
   4.0000000000000000        77.600000000000009        4.5104602003060412     
   4.0000000000000000        78.400000000000006        4.5036149371377112     
   4.0000000000000000        79.200000000000003        4.5002563172662553     
   4.0000000000000000        80.000000000000000        4.4987703628232572     
   4.0000000000000000        80.800000000000011        4.4960805174156233     
   4.0000000000000000        81.600000000000009        4.5071471635578257     
   4.0000000000000000        82.400000000000006        4.5007009476100324     
   4.0000000000000000        83.200000000000003        3.6968163993226901     
   4.0000000000000000        84.000000000000000        3.4996025984269541     
   4.0000000000000000        84.800000000000011        3.4998324682107791     
   4.0000000000000000        85.600000000000009        3.5060026884810322     
   4.0000000000000000        86.400000000000006        3.5010056118770607     
   4.0000000000000000        87.200000000000003        3.5111111032876603     
   4.0000000000000000        88.000000000000000        3.5024799009220584     
   4.0000000000000000        88.800000000000011        3.4962936781495166     
   4.0000000000000000        89.600000000000009        3.5044686064176918     
   4.0000000000000000        90.400000000000006        3.5134395436299219     
   4.0000000000000000        91.200000000000003        3.4982087931072319     
   4.0000000000000000        92.000000000000000        3.5038390848662160     
   4.0000000000000000        92.800000000000011        3.5142917792170261     
   4.0000000000000000        93.600000000000009        3.4970236667661121     
   4.0000000000000000        94.400000000000006        3.5148864403659172     
   4.0000000000000000        95.200000000000003        3.4958117776614497     
   4.0000000000000000        96.000000000000000        3.5139914388349296     
   4.0000000000000000        96.800000000000011        3.4954859344285700     
   4.0000000000000000        97.600000000000009        3.5023097368315117     
   4.0000000000000000        98.400000000000006        3.5121644147548832     
   4.0000000000000000        99.200000000000003        3.4964791400405484     
   4.0000000000000000        100.00000000000000        3.5156441740244446     
   4.0000000000000000        100.80000000000001        3.4986192970274654     
   4.0000000000000000        101.60000000000001        3.5181370810429065     
   4.0000000000000000        102.40000000000001        3.5082672330027167     

   4.8000000000000007       0.80000000000000004        3.4952577648189975     
   4.8000000000000007        1.6000000000000001        3.5009746486777669     
   4.8000000000000007        2.4000000000000004        3.5100591274624193     
   4.8000000000000007        3.2000000000000002        3.4971901894589692     
   4.8000000000000007        4.0000000000000000        3.5050691327330972     
   4.8000000000000007        4.8000000000000007        3.4999234793391647     
   4.8000000000000007        5.6000000000000005        3.5068121364365572     
   4.8000000000000007        6.4000000000000004        3.5133054739321712     
   4.8000000000000007        7.2000000000000002        3.5154224968998231     
   4.8000000000000007        8.0000000000000000        3.5018199254817231     
   4.8000000000000007        8.8000000000000007        3.5053526197764775     
   4.8000000000000007        9.6000000000000014        3.5027042828675197     
   4.8000000000000007        10.400000000000000        3.5154908636200348     
   4.8000000000000007        11.200000000000001        3.5021951477958351     
   4.8000000000000007        12.000000000000000        3.5099346845259070     
   4.8000000000000007        12.800000000000001        3.4937807505404055     
   4.8000000000000007        13.600000000000001        3.5071652025022759     
   4.8000000000000007        14.400000000000000        3.5149586013042948     
   4.8000000000000007        15.200000000000001        3.4946263020463784     
   4.8000000000000007        16.000000000000000        3.5122927454146398     
   4.8000000000000007        16.800000000000001        3.5066638208522241     
   4.8000000000000007        17.600000000000001        3.5122944387880994     
   4.8000000000000007        18.400000000000002        3.5045417126556173     
   4.8000000000000007        19.200000000000003        3.4976962486904752     
   4.8000000000000007        20.000000000000000        3.5143107530003372     
   4.8000000000000007        20.800000000000001        3.4977890867491146     
   4.8000000000000007        21.600000000000001        3.5144183603658363     
   4.8000000000000007        22.400000000000002        3.5132778756538472     
   4.8000000000000007        23.200000000000003        3.4969388063308600     
   4.8000000000000007        24.000000000000000        3.5081413524768594     
   4.8000000000000007        24.800000000000001        3.4942839640937686     
   4.8000000000000007        25.600000000000001        3.5129695507416887     
   4.8000000000000007        26.400000000000002        3.4958154766548128     
   4.8000000000000007        27.200000000000003        3.5061416829170065     
   4.8000000000000007        28.000000000000000        3.4975092120458360     
   4.8000000000000007        28.800000000000001        3.4991337566792469     
   4.8000000000000007        29.600000000000001        3.4979283305376465     
   4.8000000000000007        30.400000000000002        3.5032071859131637     
   4.8000000000000007        31.200000000000003        3.5083720603172406     
   4.8000000000000007        32.000000000000000        3.5060006046420371     
   4.8000000000000007        32.800000000000004        3.5120949000068711     
   4.8000000000000007        33.600000000000001        3.5054350730822814     
   4.8000000000000007        34.399999999999999        3.4977839311334638     
   4.8000000000000007        35.200000000000003        3.4979862602902907     
   4.8000000000000007        36.000000000000000        3.5057731624508452     
   4.8000000000000007        36.800000000000004        3.5152839586351976     
   4.8000000000000007        37.600000000000001        3.4974011611029581     
   4.8000000000000007        38.400000000000006        3.4992528208216171     
   4.8000000000000007        39.200000000000003        3.5143023984711519     
   4.8000000000000007        40.000000000000000        3.5009213508981927     
   4.8000000000000007        40.800000000000004        3.5073770992132469     
   4.8000000000000007        41.600000000000001        3.4954949606733230     
   4.8000000000000007        42.400000000000006        3.5151654058045447     
   4.8000000000000007        43.200000000000003        3.4993335356538777     
   4.8000000000000007        44.000000000000000        3.4940041235115253     
   4.8000000000000007        44.800000000000004        3.5766722468680370     
   4.8000000000000007        45.600000000000001        4.5073815123697036     
   4.8000000000000007        46.400000000000006        4.5061639084254486     
   4.8000000000000007        47.200000000000003        4.5033777059938886     
   4.8000000000000007        48.000000000000000        4.5126807203620958     
   4.8000000000000007        48.800000000000004        4.5016831084694928     
   4.8000000000000007        49.600000000000001        4.5060088197789350     
   4.8000000000000007        50.400000000000006        4.5092593123463969     
   4.8000000000000007        51.200000000000003        4.5098206164246255     
   4.8000000000000007        52.000000000000000        4.5164414837799942     
   4.8000000000000007        52.800000000000004        4.5058800975051252     
   4.8000000000000007        53.600000000000001        4.5063983763019806     
   4.8000000000000007        54.400000000000006        4.5151326193318573     
   4.8000000000000007        55.200000000000003        4.5084216396175032     
   4.8000000000000007        56.000000000000000        4.5138995275102927     
   4.8000000000000007        56.800000000000004        4.4984988864653497     
   4.8000000000000007        57.600000000000001        3.5998124258460389     
   4.8000000000000007        58.400000000000006        3.5004895037488239     
   4.8000000000000007        59.200000000000003        3.5070888331876295     
   4.8000000000000007        60.000000000000000        3.5015167740332096     
   4.8000000000000007        60.800000000000004        3.4981614992328742     
   4.8000000000000007        61.600000000000001        3.5197925534941494     
   4.8000000000000007        62.400000000000006        3.4940185259070762     
   4.8000000000000007        63.200000000000003        3.5177017604807084     
   4.8000000000000007        64.000000000000000        3.5070517982251452     
   4.8000000000000007        64.799999999999997        3.5095047699032018     
   4.8000000000000007        65.600000000000009        3.4954580700591737     
   4.8000000000000007        66.400000000000006        3.5174787311849656     
   4.8000000000000007        67.200000000000003        3.4950588956183624     
   4.8000000000000007        68.000000000000000        3.5126633885942433     
   4.8000000000000007        68.799999999999997        3.5094284269829501     
   4.8000000000000007        69.600000000000009        3.5054083991775853     
   4.8000000000000007        70.400000000000006        3.5095866028558635     
   4.8000000000000007        71.200000000000003        3.4979381393121094     
   4.8000000000000007        72.000000000000000        3.5165339016246904     
   4.8000000000000007        72.799999999999997        3.5158062640075705     
   4.8000000000000007        73.600000000000009        3.5002339341841719     
   4.8000000000000007        74.400000000000006        3.5541520556449440     
   4.8000000000000007        75.200000000000003        4.5106671178593842     
   4.8000000000000007        76.000000000000000        4.5122054477311497     
   4.8000000000000007        76.800000000000011        4.5068143181651568     
   4.8000000000000007        77.600000000000009        4.5091243976003534     
   4.8000000000000007        78.400000000000006        4.5146661670305077     
   4.8000000000000007        79.200000000000003        4.5113154629926715     
   4.8000000000000007        80.000000000000000        4.5100874221920213     
   4.8000000000000007        80.800000000000011        4.5099882182313955     
   4.8000000000000007        81.600000000000009        4.5054671943414171     
   4.8000000000000007        82.400000000000006        4.5011519976751160     
   4.8000000000000007        83.200000000000003        4.4866551205648619     
   4.8000000000000007        84.000000000000000        3.5100755685770384     
   4.8000000000000007        84.800000000000011        3.4988846956988873     
   4.8000000000000007        85.600000000000009        3.5016713873443770     
   4.8000000000000007        86.400000000000006        3.5068755139760484     
   4.8000000000000007        87.200000000000003        3.4908910307176022     
   4.8000000000000007        88.000000000000000        3.5152316168445426     
   4.8000000000000007        88.800000000000011        3.5100483101443229     
   4.8000000000000007        89.600000000000009        3.5056005916375659     
   4.8000000000000007        90.400000000000006        3.4954605909624092     
   4.8000000000000007        91.200000000000003        3.5010419439961815     
   4.8000000000000007        92.000000000000000        3.5010439506085911     
   4.8000000000000007        92.800000000000011        3.5016216300287177     
   4.8000000000000007        93.600000000000009        3.5042644059981982     
   4.8000000000000007        94.400000000000006        3.5050636845388849     
   4.8000000000000007        95.200000000000003        3.5144182147531962     
   4.8000000000000007        96.000000000000000        3.5041298470457809     
   4.8000000000000007        96.800000000000011        3.4973497450020687     
   4.8000000000000007        97.600000000000009        3.5054512178361068     
   4.8000000000000007        98.400000000000006        3.5136704273211232     
   4.8000000000000007        99.200000000000003        3.5045442838382028     
   4.8000000000000007        100.00000000000000        3.4981301601061765     
   4.8000000000000007        100.80000000000001        3.5068844427772325     
   4.8000000000000007        101.60000000000001        3.4973663105725703     
   4.8000000000000007        102.40000000000001        3.4985312902560732     

   5.6000000000000005       0.80000000000000004        3.5006324095597434     
   5.6000000000000005        1.6000000000000001        3.5167129396037571     
   5.6000000000000005        2.4000000000000004        3.4996651557548906     
   5.6000000000000005        3.2000000000000002        3.5133654898903943     
   5.6000000000000005        4.0000000000000000        3.5056206752846912     
   5.6000000000000005        4.8000000000000007        3.5139610820416207     
   5.6000000000000005        5.6000000000000005        3.4980031048002611     
   5.6000000000000005        6.4000000000000004        3.4964245311929596     
   5.6000000000000005        7.2000000000000002        3.4987329785450210     
   5.6000000000000005        8.0000000000000000        3.4926223299366392     
   5.6000000000000005        8.8000000000000007        3.5118413155824251     
   5.6000000000000005        9.6000000000000014        3.5126939323119761     
   5.6000000000000005        10.400000000000000        3.4970384377975661     
   5.6000000000000005        11.200000000000001        3.5074482697379614     
   5.6000000000000005        12.000000000000000        3.5159488302359265     
   5.6000000000000005        12.800000000000001        3.4980139866318622     
   5.6000000000000005        13.600000000000001        3.5083550577124627     
   5.6000000000000005        14.400000000000000        3.4987189190437409     
   5.6000000000000005        15.200000000000001        3.5074739409458937     
   5.6000000000000005        16.000000000000000        3.5040706733096600     
   5.6000000000000005        16.800000000000001        3.5164050560788240     
   5.6000000000000005        17.600000000000001        3.4929975251648768     
   5.6000000000000005        18.400000000000002        3.5142802342360260     
   5.6000000000000005        19.200000000000003        3.5131701614848065     
   5.6000000000000005        20.000000000000000        3.4970196087849312     
   5.6000000000000005        20.800000000000001        3.5069899312972606     
   5.6000000000000005        21.600000000000001        3.5002276853735639     
   5.6000000000000005        22.400000000000002        3.5041343867932495     
   5.6000000000000005        23.200000000000003        3.5012939885985732     
   5.6000000000000005        24.000000000000000        3.4981754596403722     
   5.6000000000000005        24.800000000000001        3.5167394157030554     
   5.6000000000000005        25.600000000000001        3.4980109872171692     
   5.6000000000000005        26.400000000000002        3.5154201401846197     
   5.6000000000000005        27.200000000000003        3.4978739364721090     
   5.6000000000000005        28.000000000000000        3.5062153878646600     
   5.6000000000000005        28.800000000000001        3.5163743375700593     
   5.6000000000000005        29.600000000000001        3.5076966932837599     
   5.6000000000000005        30.400000000000002        3.5116459342253816     
   5.6000000000000005        31.200000000000003        3.5034671446221024     
   5.6000000000000005        32.000000000000000        3.5121010539224455     
   5.6000000000000005        32.800000000000004        3.5016945140741651     
   5.6000000000000005        33.600000000000001        3.4980204582602088     
   5.6000000000000005        34.399999999999999        3.5162024973917196     
   5.6000000000000005        35.200000000000003        3.5065227616087937     
   5.6000000000000005        36.000000000000000        3.5149273974894859     
   5.6000000000000005        36.800000000000004        3.5031177115275098     
   5.6000000000000005        37.600000000000001        3.4961958517409828     
   5.6000000000000005        38.400000000000006        3.4993798899232393     
   5.6000000000000005        39.200000000000003        3.5061631210256512     
   5.6000000000000005        40.000000000000000        3.4962840762908165     
   5.6000000000000005        40.800000000000004        3.5002504604023672     
   5.6000000000000005        41.600000000000001        3.5114292036357204     
   5.6000000000000005        42.400000000000006        3.4982874289830344     
   5.6000000000000005        43.200000000000003        3.4979915519857694     
   5.6000000000000005        44.000000000000000        3.5150003868744117     
   5.6000000000000005        44.800000000000004        4.5059251449760698     
   5.6000000000000005        45.600000000000001        4.5060107074945090     
   5.6000000000000005        46.400000000000006        4.5038388165672654     
   5.6000000000000005        47.200000000000003        4.5110438344492598     
   5.6000000000000005        48.000000000000000        4.5041973505377264     
   5.6000000000000005        48.800000000000004        4.5089123310735282     
   5.6000000000000005        49.600000000000001        4.5035848507905936     
   5.6000000000000005        50.400000000000006        4.5088795802902979     
   5.6000000000000005        51.200000000000003        4.5135542618994178     
   5.6000000000000005        52.000000000000000        4.5189688806254811     
   5.6000000000000005        52.800000000000004        4.5187396965672058     
   5.6000000000000005        53.600000000000001        4.5180117117254888     
   5.6000000000000005        54.400000000000006        4.5149108381046972     
   5.6000000000000005        55.200000000000003        4.5048405245023684     
   5.6000000000000005        56.000000000000000        4.5127278222594445     
   5.6000000000000005        56.800000000000004        4.5105741268808872     
   5.6000000000000005        57.600000000000001        4.5083065443482244     
   5.6000000000000005        58.400000000000006        3.5015882007993175     
   5.6000000000000005        59.200000000000003        3.5072045964021767     
   5.6000000000000005        60.000000000000000        3.4973830258208087     
   5.6000000000000005        60.800000000000004        3.5131901824102543     
   5.6000000000000005        61.600000000000001        3.5048920399371726     
   5.6000000000000005        62.400000000000006        3.5036273449156958     
   5.6000000000000005        63.200000000000003        3.5075044919583083     
   5.6000000000000005        64.000000000000000        3.4978722218844789     
   5.6000000000000005        64.799999999999997        3.5014929234385366     
   5.6000000000000005        65.600000000000009        3.5156999798775925     
   5.6000000000000005        66.400000000000006        3.5085868954179538     
   5.6000000000000005        67.200000000000003        3.5007992496754086     
   5.6000000000000005        68.000000000000000        3.5096147720480246     
   5.6000000000000005        68.799999999999997        3.5013842469193759     
   5.6000000000000005        69.600000000000009        3.5003350284974455     
   5.6000000000000005        70.400000000000006        3.5076417496537378     
   5.6000000000000005        71.200000000000003        3.5077425146099199     
   5.6000000000000005        72.000000000000000        3.4990659823786090     
   5.6000000000000005        72.799999999999997        3.5000171520717438     
   5.6000000000000005        73.600000000000009        3.5020788266556924     
   5.6000000000000005        74.400000000000006        4.5080192037605000     
   5.6000000000000005        75.200000000000003        4.5122452497805883     
   5.6000000000000005        76.000000000000000        4.5091418796340692     
   5.6000000000000005        76.800000000000011        4.5093768381601054     
   5.6000000000000005        77.600000000000009        4.5013177871802164     
   5.6000000000000005        78.400000000000006        4.5012149623400290     
   5.6000000000000005        79.200000000000003        4.5006352958913229     
   5.6000000000000005        80.000000000000000        4.5003976639363765     
   5.6000000000000005        80.800000000000011        4.5045694180350484     
   5.6000000000000005        81.600000000000009        4.5034365704387778     
   5.6000000000000005        82.400000000000006        4.5018761827199132     
   5.6000000000000005        83.200000000000003        4.5104055404581960     
   5.6000000000000005        84.000000000000000        3.5110438239329897     
   5.6000000000000005        84.800000000000011        3.5091476657444240     
   5.6000000000000005        85.600000000000009        3.4994244059465998     
   5.6000000000000005        86.400000000000006        3.5125289431732263     
   5.6000000000000005        87.200000000000003        3.4938854394111001     
   5.6000000000000005        88.000000000000000        3.5034295767756247     
   5.6000000000000005        88.800000000000011        3.4850328995138851     
   5.6000000000000005        89.600000000000009        3.5104330321334731     
   5.6000000000000005        90.400000000000006        3.4951598586988157     
   5.6000000000000005        91.200000000000003        3.5028634812166235     
   5.6000000000000005        92.000000000000000        3.5153852665207648     
   5.6000000000000005        92.800000000000011        3.4992042425877212     
   5.6000000000000005        93.600000000000009        3.5078650637141555     
   5.6000000000000005        94.400000000000006        3.4976135655977867     
   5.6000000000000005        95.200000000000003        3.4976607947196214     
   5.6000000000000005        96.000000000000000        3.5023274853030624     
   5.6000000000000005        96.800000000000011        3.5140050948296389     
   5.6000000000000005        97.600000000000009        3.5065162114751214     
   5.6000000000000005        98.400000000000006        3.4964397887796328     
   5.6000000000000005        99.200000000000003        3.5052577110910268     
   5.6000000000000005        100.00000000000000        3.4990598710926339     
   5.6000000000000005        100.80000000000001        3.5127936003121127     
   5.6000000000000005        101.60000000000001        3.5006972438737538     
   5.6000000000000005        102.40000000000001        3.5101244862850614     

   6.4000000000000004       0.80000000000000004        3.5103558473755014     
   6.4000000000000004        1.6000000000000001        3.4991740257551482     
   6.4000000000000004        2.4000000000000004        3.5131683327372625     
   6.4000000000000004        3.2000000000000002        3.4976030127821254     
   6.4000000000000004        4.0000000000000000        3.4986751129305089     
   6.4000000000000004        4.8000000000000007        3.5144679486814252     
   6.4000000000000004        5.6000000000000005        3.5072362560506423     
   6.4000000000000004        6.4000000000000004        3.5151124260361941     
   6.4000000000000004        7.2000000000000002        3.5054739333214942     
   6.4000000000000004        8.0000000000000000        3.5141266643639000     
   6.4000000000000004        8.8000000000000007        3.5035322097969934     
   6.4000000000000004        9.6000000000000014        3.4970640608319030     
   6.4000000000000004        10.400000000000000        3.5144277966657760     
   6.4000000000000004        11.200000000000001        3.4968004502490539     
   6.4000000000000004        12.000000000000000        3.4991891804878419     
   6.4000000000000004        12.800000000000001        3.5070533476638741     
   6.4000000000000004        13.600000000000001        3.5146934678494803     
   6.4000000000000004        14.400000000000000        3.4986828747930727     
   6.4000000000000004        15.200000000000001        3.5169963454094408     
   6.4000000000000004        16.000000000000000        3.4985069808484357     
   6.4000000000000004        16.800000000000001        3.5079265967305981     
   6.4000000000000004        17.600000000000001        3.5046653571873603     
   6.4000000000000004        18.400000000000002        3.4984233297038445     
   6.4000000000000004        19.200000000000003        3.5073294587690302     
   6.4000000000000004        20.000000000000000        3.5141236104291078     
   6.4000000000000004        20.800000000000001        3.5153229929476937     
   6.4000000000000004        21.600000000000001        3.4943693689634800     
   6.4000000000000004        22.400000000000002        3.5123750076034139     
   6.4000000000000004        23.200000000000003        3.5141840481765469     
   6.4000000000000004        24.000000000000000        3.5080705947248587     
   6.4000000000000004        24.800000000000001        3.4991399320744470     
   6.4000000000000004        25.600000000000001        3.5147855268039820     
   6.4000000000000004        26.400000000000002        3.5029373574642513     
   6.4000000000000004        27.200000000000003        3.5050714012183328     
   6.4000000000000004        28.000000000000000        3.5157536544157226     
   6.4000000000000004        28.800000000000001        3.4975951009480948     
   6.4000000000000004        29.600000000000001        3.4978705375187662     
   6.4000000000000004        30.400000000000002        3.5149934717697109     
   6.4000000000000004        31.200000000000003        3.4989198526865257     
   6.4000000000000004        32.000000000000000        3.4970887450849708     
   6.4000000000000004        32.800000000000004        3.4960971736163926     
   6.4000000000000004        33.600000000000001        3.5148969537235555     
   6.4000000000000004        34.399999999999999        3.5064507286841695     
   6.4000000000000004        35.200000000000003        3.4989529475868273     
   6.4000000000000004        36.000000000000000        3.5086398608003173     
   6.4000000000000004        36.800000000000004        3.4987417332305872     
   6.4000000000000004        37.600000000000001        3.5119143273981326     
   6.4000000000000004        38.400000000000006        3.5057682913840060     
   6.4000000000000004        39.200000000000003        3.5136125191835386     
   6.4000000000000004        40.000000000000000        3.5086921918723233     
   6.4000000000000004        40.800000000000004        3.5158938991865760     
   6.4000000000000004        41.600000000000001        3.4999559424121518     
   6.4000000000000004        42.400000000000006        3.5017391988077566     
   6.4000000000000004        43.200000000000003        3.5178956372969346     
   6.4000000000000004        44.000000000000000        3.4998369902297450     
   6.4000000000000004        44.800000000000004        4.4967385494653165     
   6.4000000000000004        45.600000000000001        4.5052763809840055     
   6.4000000000000004        46.400000000000006        4.5021383391854579     
   6.4000000000000004        47.200000000000003        4.5037714214860465     
   6.4000000000000004        48.000000000000000        4.5058091397780835     
   6.4000000000000004        48.800000000000004        4.5109936466907783     
   6.4000000000000004        49.600000000000001        4.5055046862051924     
   6.4000000000000004        50.400000000000006        4.5153631521751185     
   6.4000000000000004        51.200000000000003        4.5231875311034564     
   6.4000000000000004        52.000000000000000        4.5295733334355264     
   6.4000000000000004        52.800000000000004        4.5325734822355921     
   6.4000000000000004        53.600000000000001        4.5318886383653778     
   6.4000000000000004        54.400000000000006        4.5297048172573531     
   6.4000000000000004        55.200000000000003        4.5233364208853066     
   6.4000000000000004        56.000000000000000        4.5115857327607198     
   6.4000000000000004        56.800000000000004        4.5069727300415297     
   6.4000000000000004        57.600000000000001        4.5046479313420695     
   6.4000000000000004        58.400000000000006        3.5003950612090633     
   6.4000000000000004        59.200000000000003        3.4989504342589459     
   6.4000000000000004        60.000000000000000        3.5183501644212232     
   6.4000000000000004        60.800000000000004        3.4956787391492021     
   6.4000000000000004        61.600000000000001        3.4991966160451682     
   6.4000000000000004        62.400000000000006        3.4954157217133748     
   6.4000000000000004        63.200000000000003        3.4993622936104671     
   6.4000000000000004        64.000000000000000        3.5055084891273869     
   6.4000000000000004        64.799999999999997        3.5141820843178651     
   6.4000000000000004        65.600000000000009        3.5069094581141553     
   6.4000000000000004        66.400000000000006        3.5008169259120367     
   6.4000000000000004        67.200000000000003        3.5177778204118546     
   6.4000000000000004        68.000000000000000        3.5049660700403353     
   6.4000000000000004        68.799999999999997        3.4970099964696617     
   6.4000000000000004        69.600000000000009        3.5130133478055194     
   6.4000000000000004        70.400000000000006        3.4972237362922818     
   6.4000000000000004        71.200000000000003        3.5154857466263389     
   6.4000000000000004        72.000000000000000        3.5108074639433133     
   6.4000000000000004        72.799999999999997        3.5079109378591156     
   6.4000000000000004        73.600000000000009        3.5033617880372825     
   6.4000000000000004        74.400000000000006        4.4961827570314101     
   6.4000000000000004        75.200000000000003        4.5122210128821498     
   6.4000000000000004        76.000000000000000        4.5131056121904400     
   6.4000000000000004        76.800000000000011        4.5112599625252798     
   6.4000000000000004        77.600000000000009        4.5038398632794543     
   6.4000000000000004        78.400000000000006        4.5093031394642411     
   6.4000000000000004        79.200000000000003        4.5083946249410038     
   6.4000000000000004        80.000000000000000        4.5123049334493608     
   6.4000000000000004        80.800000000000011        4.5092780936532897     
   6.4000000000000004        81.600000000000009        4.5025190136308018     
   6.4000000000000004        82.400000000000006        4.5126536026095989     
   6.4000000000000004        83.200000000000003        4.4961898118379970     
   6.4000000000000004        84.000000000000000        3.6046112115558100     
   6.4000000000000004        84.800000000000011        3.5121689556331410     
   6.4000000000000004        85.600000000000009        3.5066002054699661     
   6.4000000000000004        86.400000000000006        3.4906027047714012     
   6.4000000000000004        87.200000000000003        3.5053343043131995     
   6.4000000000000004        88.000000000000000        3.5119970088819068     
   6.4000000000000004        88.800000000000011        3.5095621552394509     
   6.4000000000000004        89.600000000000009        3.4985691782806652     
   6.4000000000000004        90.400000000000006        3.5130413584453981     
   6.4000000000000004        91.200000000000003        3.5101680905523911     
   6.4000000000000004        92.000000000000000        3.4933127486110340     
   6.4000000000000004        92.800000000000011        3.5033512487673550     
   6.4000000000000004        93.600000000000009        3.4981461457367158     
   6.4000000000000004        94.400000000000006        3.5066966321177047     
   6.4000000000000004        95.200000000000003        3.5126081004942771     
   6.4000000000000004        96.000000000000000        3.5032933538369484     
   6.4000000000000004        96.800000000000011        3.5131240369293266     
   6.4000000000000004        97.600000000000009        3.4937464663739521     
   6.4000000000000004        98.400000000000006        3.5131923287968068     
   6.4000000000000004        99.200000000000003        3.5014239546847912     
   6.4000000000000004        100.00000000000000        3.5023600239911370     
   6.4000000000000004        100.80000000000001        3.5125905611332939     
   6.4000000000000004        101.60000000000001        3.4975274441993096     
   6.4000000000000004        102.40000000000001        3.5011465185336346     

   7.2000000000000002       0.80000000000000004        3.5010358513600579     
   7.2000000000000002        1.6000000000000001        3.5164210213159244     
   7.2000000000000002        2.4000000000000004        3.4957276173633720     
   7.2000000000000002        3.2000000000000002        3.5042730722284916     
   7.2000000000000002        4.0000000000000000        3.5042786629502958     
   7.2000000000000002        4.8000000000000007        3.4964909213193298     
   7.2000000000000002        5.6000000000000005        3.5012920935207523     
   7.2000000000000002        6.4000000000000004        3.4941640996019543     
   7.2000000000000002        7.2000000000000002        3.4999246771803540     
   7.2000000000000002        8.0000000000000000        3.5086715667177741     
   7.2000000000000002        8.8000000000000007        3.5009857022438293     
   7.2000000000000002        9.6000000000000014        3.5090064030025383     
   7.2000000000000002        10.400000000000000        3.5069247966049839     
   7.2000000000000002        11.200000000000001        3.5141517154445774     
   7.2000000000000002        12.000000000000000        3.5153347023850352     
   7.2000000000000002        12.800000000000001        3.4971334523442605     
   7.2000000000000002        13.600000000000001        3.5152922031358895     
   7.2000000000000002        14.400000000000000        3.5074018198394352     
   7.2000000000000002        15.200000000000001        3.4939846216016224     
   7.2000000000000002        16.000000000000000        3.5148275091865702     
   7.2000000000000002        16.800000000000001        3.4995408286743235     
   7.2000000000000002        17.600000000000001        3.5138407534728366     
   7.2000000000000002        18.400000000000002        3.5025016243026532     
   7.2000000000000002        19.200000000000003        3.4983214279772508     
   7.2000000000000002        20.000000000000000        3.4991015869321691     
   7.2000000000000002        20.800000000000001        3.4956895594225643     
   7.2000000000000002        21.600000000000001        3.5064713896072810     
   7.2000000000000002        22.400000000000002        3.4990122839633386     
   7.2000000000000002        23.200000000000003        3.4993692654958384     
   7.2000000000000002        24.000000000000000        3.5141824981827008     
   7.2000000000000002        24.800000000000001        3.5094664223064651     
   7.2000000000000002        25.600000000000001        3.4935217346890974     
   7.2000000000000002        26.400000000000002        3.5130590879253343     
   7.2000000000000002        27.200000000000003        3.5011216360135253     
   7.2000000000000002        28.000000000000000        3.4958403576266637     
   7.2000000000000002        28.800000000000001        3.5051738032794986     
   7.2000000000000002        29.600000000000001        3.4996476542802526     
   7.2000000000000002        30.400000000000002        3.5054457437494029     
   7.2000000000000002        31.200000000000003        3.4996421085054386     
   7.2000000000000002        32.000000000000000        3.5042131627160109     
   7.2000000000000002        32.800000000000004        3.5068129717007253     
   7.2000000000000002        33.600000000000001        3.5027954540009940     
   7.2000000000000002        34.399999999999999        3.4966447940816647     
   7.2000000000000002        35.200000000000003        3.5052148358710520     
   7.2000000000000002        36.000000000000000        3.4956770651732172     
   7.2000000000000002        36.800000000000004        3.5131477626289342     
   7.2000000000000002        37.600000000000001        3.5004035312576223     
   7.2000000000000002        38.400000000000006        3.5146359249873997     
   7.2000000000000002        39.200000000000003        3.4986560288771589     
   7.2000000000000002        40.000000000000000        3.4980047902650671     
   7.2000000000000002        40.800000000000004        3.5056377697242955     
   7.2000000000000002        41.600000000000001        3.5112391214446306     
   7.2000000000000002        42.400000000000006        3.4932629968916258     
   7.2000000000000002        43.200000000000003        3.5059962048400282     
   7.2000000000000002        44.000000000000000        3.5020694292217036     
   7.2000000000000002        44.800000000000004        4.5010726041030722     
   7.2000000000000002        45.600000000000001        4.5110465049441126     
   7.2000000000000002        46.400000000000006        4.5060671628829549     
   7.2000000000000002        47.200000000000003        4.5065902080345817     
   7.2000000000000002        48.000000000000000        4.5112632800314243     
   7.2000000000000002        48.800000000000004        4.5032416639266097     
   7.2000000000000002        49.600000000000001        4.5141468863399838     
   7.2000000000000002        50.400000000000006        4.5260897564371287     
   7.2000000000000002        51.200000000000003        4.5357058062682158     
   7.2000000000000002        52.000000000000000        4.5448555239039408     
   7.2000000000000002        52.800000000000004        4.5484199784254038     
   7.2000000000000002        53.600000000000001        4.5480877885102009     
   7.2000000000000002        54.400000000000006        4.5444746245995864     
   7.2000000000000002        55.200000000000003        4.5371440314444973     
   7.2000000000000002        56.000000000000000        4.5269880437137919     
   7.2000000000000002        56.800000000000004        4.5111171770778560     
   7.2000000000000002        57.600000000000001        4.5008378193056888     
   7.2000000000000002        58.400000000000006        3.5088994207312281     
   7.2000000000000002        59.200000000000003        3.5120230505480294     
   7.2000000000000002        60.000000000000000        3.5058655804705814     
   7.2000000000000002        60.800000000000004        3.5023647311903146     
   7.2000000000000002        61.600000000000001        3.5124072074748094     
   7.2000000000000002        62.400000000000006        3.5095136713624848     
   7.2000000000000002        63.200000000000003        3.5126503263206867     
   7.2000000000000002        64.000000000000000        3.4957651873804774     
   7.2000000000000002        64.799999999999997        3.5156873682030598     
   7.2000000000000002        65.600000000000009        3.4984135967398138     
   7.2000000000000002        66.400000000000006        3.5038183515304655     
   7.2000000000000002        67.200000000000003        3.4941929058297134     
   7.2000000000000002        68.000000000000000        3.5003862211754346     
   7.2000000000000002        68.799999999999997        3.5064674718664426     
   7.2000000000000002        69.600000000000009        3.5143339511200664     
   7.2000000000000002        70.400000000000006        3.5040262113919525     
   7.2000000000000002        71.200000000000003        3.4979397721156587     
   7.2000000000000002        72.000000000000000        3.4916686500482599     
   7.2000000000000002        72.799999999999997        3.5150640455090474     
   7.2000000000000002        73.600000000000009        3.5063990078244767     
   7.2000000000000002        74.400000000000006        4.4981715730321463     
   7.2000000000000002        75.200000000000003        4.5168553016173343     
   7.2000000000000002        76.000000000000000        4.5189364288633325     
   7.2000000000000002        76.800000000000011        4.5171335671850583     
   7.2000000000000002        77.600000000000009        4.5137002095964673     
   7.2000000000000002        78.400000000000006        4.5057073111987185     
   7.2000000000000002        79.200000000000003        4.5054164331305691     
   7.2000000000000002        80.000000000000000        4.5027930965637877     
   7.2000000000000002        80.800000000000011        4.5019584613056765     
   7.2000000000000002        81.600000000000009        4.5105569198088711     
   7.2000000000000002        82.400000000000006        4.5100111172995865     
   7.2000000000000002        83.200000000000003        4.5017971823138510     
   7.2000000000000002        84.000000000000000        3.7371281320760699     
   7.2000000000000002        84.800000000000011        3.5063058971115604     
   7.2000000000000002        85.600000000000009        3.5082164173696122     
   7.2000000000000002        86.400000000000006        3.5126149331642762     
   7.2000000000000002        87.200000000000003        3.4909492626538916     
   7.2000000000000002        88.000000000000000        3.5099077661507021     
   7.2000000000000002        88.800000000000011        3.4971116731836513     
   7.2000000000000002        89.600000000000009        3.5094687857272158     
   7.2000000000000002        90.400000000000006        3.4939120964737156     
   7.2000000000000002        91.200000000000003        3.5012430990042440     
   7.2000000000000002        92.000000000000000        3.5117266112786139     
   7.2000000000000002        92.800000000000011        3.5124521260734598     
   7.2000000000000002        93.600000000000009        3.4961337741999432     
   7.2000000000000002        94.400000000000006        3.5125277636004268     
   7.2000000000000002        95.200000000000003        3.4943592506478001     
   7.2000000000000002        96.000000000000000        3.4987133399689974     
   7.2000000000000002        96.800000000000011        3.4987055428826008     
   7.2000000000000002        97.600000000000009        3.5051137213085255     
   7.2000000000000002        98.400000000000006        3.5130395126165319     
   7.2000000000000002        99.200000000000003        3.4926239043289939     
   7.2000000000000002        100.00000000000000        3.5083899834145815     
   7.2000000000000002        100.80000000000001        3.4949745523928040     
   7.2000000000000002        101.60000000000001        3.5103049342385004     
   7.2000000000000002        102.40000000000001        3.5034531549765626     

   8.0000000000000000       0.80000000000000004        3.5087960873943755     
   8.0000000000000000        1.6000000000000001        3.4960229348301510     
   8.0000000000000000        2.4000000000000004        3.5028803367747865     
   8.0000000000000000        3.2000000000000002        3.5128014917875849     
   8.0000000000000000        4.0000000000000000        3.5110933651076008     
   8.0000000000000000        4.8000000000000007        3.5123157881305489     
   8.0000000000000000        5.6000000000000005        3.5080656549639899     
   8.0000000000000000        6.4000000000000004        3.5155202237565231     
   8.0000000000000000        7.2000000000000002        3.5115726702532113     
   8.0000000000000000        8.0000000000000000        3.4953252635682110     
   8.0000000000000000        8.8000000000000007        3.5166180088543744     
   8.0000000000000000        9.6000000000000014        3.4955853196906532     
   8.0000000000000000        10.400000000000000        3.5015730141132151     
   8.0000000000000000        11.200000000000001        3.4946172497247412     
   8.0000000000000000        12.000000000000000        3.5053610172314693     
   8.0000000000000000        12.800000000000001        3.4974574298445829     
   8.0000000000000000        13.600000000000001        3.5074984683490507     
   8.0000000000000000        14.400000000000000        3.4942411469609893     
   8.0000000000000000        15.200000000000001        3.5141784884367588     
   8.0000000000000000        16.000000000000000        3.5060517239099775     
   8.0000000000000000        16.800000000000001        3.4945842406739955     
   8.0000000000000000        17.600000000000001        3.4973432480890110     
   8.0000000000000000        18.400000000000002        3.5066459817004079     
   8.0000000000000000        19.200000000000003        3.5152072915102366     
   8.0000000000000000        20.000000000000000        3.5095848948859536     
   8.0000000000000000        20.800000000000001        3.5076901850086277     
   8.0000000000000000        21.600000000000001        3.5141121141035536     
   8.0000000000000000        22.400000000000002        3.5143345135307387     
   8.0000000000000000        23.200000000000003        3.5006227680176725     
   8.0000000000000000        24.000000000000000        3.5073616266566914     
   8.0000000000000000        24.800000000000001        3.4944817762644389     
   8.0000000000000000        25.600000000000001        3.5113850293009916     
   8.0000000000000000        26.400000000000002        3.5050480267706807     
   8.0000000000000000        27.200000000000003        3.5098419665492626     
   8.0000000000000000        28.000000000000000        3.5134110432286545     
   8.0000000000000000        28.800000000000001        3.5103124625915889     
   8.0000000000000000        29.600000000000001        3.5029368378110131     
   8.0000000000000000        30.400000000000002        3.5137068349267118     
   8.0000000000000000        31.200000000000003        3.5045125252978311     
   8.0000000000000000        32.000000000000000        3.5124134083872103     
   8.0000000000000000        32.800000000000004        3.5128935062288362     
   8.0000000000000000        33.600000000000001        3.5107119688363237     
   8.0000000000000000        34.399999999999999        3.5102561159750976     
   8.0000000000000000        35.200000000000003        3.5113729195463099     
   8.0000000000000000        36.000000000000000        3.5068759690457387     
   8.0000000000000000        36.800000000000004        3.4975083122542454     
   8.0000000000000000        37.600000000000001        3.5154474305726544     
   8.0000000000000000        38.400000000000006        3.4977221584058662     
   8.0000000000000000        39.200000000000003        3.5065117816561777     
   8.0000000000000000        40.000000000000000        3.5145420599894872     
   8.0000000000000000        40.800000000000004        3.5001170916381921     
   8.0000000000000000        41.600000000000001        3.5075161511678350     
   8.0000000000000000        42.400000000000006        3.5088912312525204     
   8.0000000000000000        43.200000000000003        3.5053377319190817     
   8.0000000000000000        44.000000000000000        3.5155662196202426     
   8.0000000000000000        44.800000000000004        4.5046513372573562     
   8.0000000000000000        45.600000000000001        4.5074894702046269     
   8.0000000000000000        46.400000000000006        4.5058709791446123     
   8.0000000000000000        47.200000000000003        4.5081707265802384     
   8.0000000000000000        48.000000000000000        4.5027442195363330     
   8.0000000000000000        48.800000000000004        4.5120285836077594     
   8.0000000000000000        49.600000000000001        4.5256094065833770     
   8.0000000000000000        50.400000000000006        4.5389521725703830     
   8.0000000000000000        51.200000000000003        4.5522403244114074     
   8.0000000000000000        52.000000000000000        4.5613496254550858     
   8.0000000000000000        52.800000000000004        4.5657809517627159     
   8.0000000000000000        53.600000000000001        4.5649915806252608     
   8.0000000000000000        54.400000000000006        4.5588141546778465     
   8.0000000000000000        55.200000000000003        4.5493958503110514     
   8.0000000000000000        56.000000000000000        4.5366612329124498     
   8.0000000000000000        56.800000000000004        4.5193032689988097     
   8.0000000000000000        57.600000000000001        4.5045797352243859     
   8.0000000000000000        58.400000000000006        3.5095306730550693     
   8.0000000000000000        59.200000000000003        3.5081737048320192     
   8.0000000000000000        60.000000000000000        3.5042939556083650     
   8.0000000000000000        60.800000000000004        3.5155185407865370     
   8.0000000000000000        61.600000000000001        3.5008873609512343     
   8.0000000000000000        62.400000000000006        3.5014644268294575     
   8.0000000000000000        63.200000000000003        3.5074814625568389     
   8.0000000000000000        64.000000000000000        3.5028473622413512     
   8.0000000000000000        64.799999999999997        3.5095823310539225     
   8.0000000000000000        65.600000000000009        3.5016865947333051     
   8.0000000000000000        66.400000000000006        3.4967031030597973     
   8.0000000000000000        67.200000000000003        3.5133050141796751     
   8.0000000000000000        68.000000000000000        3.5100537545140571     
   8.0000000000000000        68.799999999999997        3.5146558997269728     
   8.0000000000000000        69.600000000000009        3.4952923846828390     
   8.0000000000000000        70.400000000000006        3.5026972133497738     
   8.0000000000000000        71.200000000000003        3.5063110037872356     
   8.0000000000000000        72.000000000000000        3.5118595613554699     
   8.0000000000000000        72.799999999999997        3.4939800672193759     
   8.0000000000000000        73.600000000000009        3.5101217695002060     
   8.0000000000000000        74.400000000000006        4.5120170101633903     
   8.0000000000000000        75.200000000000003        4.5214786531975086     
   8.0000000000000000        76.000000000000000        4.5288105293133381     
   8.0000000000000000        76.800000000000011        4.5298836004757455     
   8.0000000000000000        77.600000000000009        4.5276173882735620     
   8.0000000000000000        78.400000000000006        4.5204169783976393     
   8.0000000000000000        79.200000000000003        4.5084524660839254     
   8.0000000000000000        80.000000000000000        4.5030224195351236     
   8.0000000000000000        80.800000000000011        4.5018333297718023     
   8.0000000000000000        81.600000000000009        4.5128898252303014     
   8.0000000000000000        82.400000000000006        4.5041438630850941     
   8.0000000000000000        83.200000000000003        4.5068890509328821     
   8.0000000000000000        84.000000000000000        3.7746288585044607     
   8.0000000000000000        84.800000000000011        3.5020609044454902     
   8.0000000000000000        85.600000000000009        3.4997488023901604     
   8.0000000000000000        86.400000000000006        3.5097442208921690     
   8.0000000000000000        87.200000000000003        3.5040479528424564     
   8.0000000000000000        88.000000000000000        3.4991348438513157     
   8.0000000000000000        88.800000000000011        3.4952117107947900     
   8.0000000000000000        89.600000000000009        3.5141299516973645     
   8.0000000000000000        90.400000000000006        3.4976374701232498     
   8.0000000000000000        91.200000000000003        3.5112263473184728     
   8.0000000000000000        92.000000000000000        3.4883416285289166     
   8.0000000000000000        92.800000000000011        3.5044994495170547     
   8.0000000000000000        93.600000000000009        3.5047726108931285     
   8.0000000000000000        94.400000000000006        3.5109784187355917     
   8.0000000000000000        95.200000000000003        3.4942342251983929     
   8.0000000000000000        96.000000000000000        3.5062134057126726     
   8.0000000000000000        96.800000000000011        3.5140953195684981     
   8.0000000000000000        97.600000000000009        3.4974642167228747     
   8.0000000000000000        98.400000000000006        3.5039444698416022     
   8.0000000000000000        99.200000000000003        3.5111933207966652     
   8.0000000000000000        100.00000000000000        3.5042479432157854     
   8.0000000000000000        100.80000000000001        3.5016211560246915     
   8.0000000000000000        101.60000000000001        3.5002132053044313     
   8.0000000000000000        102.40000000000001        3.5006424109770280     

   8.8000000000000007       0.80000000000000004        3.5123505198916223     
   8.8000000000000007        1.6000000000000001        3.4988921328355103     
   8.8000000000000007        2.4000000000000004        3.5142144614476547     
   8.8000000000000007        3.2000000000000002        3.4951135738894212     
   8.8000000000000007        4.0000000000000000        3.4940922028010077     
   8.8000000000000007        4.8000000000000007        3.4950499760020128     
   8.8000000000000007        5.6000000000000005        3.5010042096074248     
   8.8000000000000007        6.4000000000000004        3.4983652359443047     
   8.8000000000000007        7.2000000000000002        3.5044396056533427     
   8.8000000000000007        8.0000000000000000        3.5140995090589549     
   8.8000000000000007        8.8000000000000007        3.4949925398762862     
   8.8000000000000007        9.6000000000000014        3.5071013597654006     
   8.8000000000000007        10.400000000000000        3.5128165208262452     
   8.8000000000000007        11.200000000000001        3.5027511350483085     
   8.8000000000000007        12.000000000000000        3.5173927290119598     
   8.8000000000000007        12.800000000000001        3.5064321112555796     
   8.8000000000000007        13.600000000000001        3.5148829973861520     
   8.8000000000000007        14.400000000000000        3.5043665075845194     
   8.8000000000000007        15.200000000000001        3.4974291748058546     
   8.8000000000000007        16.000000000000000        3.5115631805579395     
   8.8000000000000007        16.800000000000001        3.5056568946008624     
   8.8000000000000007        17.600000000000001        3.5149234423946107     
   8.8000000000000007        18.400000000000002        3.4994140243180478     
   8.8000000000000007        19.200000000000003        3.5064265324978892     
   8.8000000000000007        20.000000000000000        3.4995418596578607     
   8.8000000000000007        20.800000000000001        3.4975579145484450     
   8.8000000000000007        21.600000000000001        3.4987065789390366     
   8.8000000000000007        22.400000000000002        3.5041894392212010     
   8.8000000000000007        23.200000000000003        3.5107991035238282     
   8.8000000000000007        24.000000000000000        3.4997622419982726     
   8.8000000000000007        24.800000000000001        3.5144935524807011     
   8.8000000000000007        25.600000000000001        3.5053089590247728     
   8.8000000000000007        26.400000000000002        3.5000125240595095     
   8.8000000000000007        27.200000000000003        3.4944701907407860     
   8.8000000000000007        28.000000000000000        3.5043600071908161     
   8.8000000000000007        28.800000000000001        3.5046459218801984     
   8.8000000000000007        29.600000000000001        3.4966486475092728     
   8.8000000000000007        30.400000000000002        3.5163360944333291     
   8.8000000000000007        31.200000000000003        3.5093657164073346     
   8.8000000000000007        32.000000000000000        3.4981181995821289     
   8.8000000000000007        32.800000000000004        3.4983802794975363     
   8.8000000000000007        33.600000000000001        3.4951602501879382     
   8.8000000000000007        34.399999999999999        3.5046147774868808     
   8.8000000000000007        35.200000000000003        3.5028290959893664     
   8.8000000000000007        36.000000000000000        3.4970767130565092     
   8.8000000000000007        36.800000000000004        3.5146130036526775     
   8.8000000000000007        37.600000000000001        3.4975610044426699     
   8.8000000000000007        38.400000000000006        3.5041999607358831     
   8.8000000000000007        39.200000000000003        3.5084228636758992     
   8.8000000000000007        40.000000000000000        3.5136059961543071     
   8.8000000000000007        40.800000000000004        3.4939795290103146     
   8.8000000000000007        41.600000000000001        3.5081134174509643     
   8.8000000000000007        42.400000000000006        3.5018174537406179     
   8.8000000000000007        43.200000000000003        3.5101722042480379     
   8.8000000000000007        44.000000000000000        3.5473954942807620     
   8.8000000000000007        44.800000000000004        4.5047646606382443     
   8.8000000000000007        45.600000000000001        4.5072349400232232     
   8.8000000000000007        46.400000000000006        4.5062377805652254     
   8.8000000000000007        47.200000000000003        4.5088551612186167     
   8.8000000000000007        48.000000000000000        4.5060126894802801     
   8.8000000000000007        48.800000000000004        4.5196796570487647     
   8.8000000000000007        49.600000000000001        4.5368977927403664     
   8.8000000000000007        50.400000000000006        4.5530775438491009     
   8.8000000000000007        51.200000000000003        4.5687006547540614     
   8.8000000000000007        52.000000000000000        4.5764880167658211     
   8.8000000000000007        52.800000000000004        4.5817101465654710     
   8.8000000000000007        53.600000000000001        4.5802610888211488     
   8.8000000000000007        54.400000000000006        4.5730997521777654     
   8.8000000000000007        55.200000000000003        4.5610000193756335     
   8.8000000000000007        56.000000000000000        4.5452583579958423     
   8.8000000000000007        56.800000000000004        4.5248456721234627     
   8.8000000000000007        57.600000000000001        4.5059711578943977     
   8.8000000000000007        58.400000000000006        3.5152625967498916     
   8.8000000000000007        59.200000000000003        3.5054703230388693     
   8.8000000000000007        60.000000000000000        3.4983588433224773     
   8.8000000000000007        60.800000000000004        3.5059283962218410     
   8.8000000000000007        61.600000000000001        3.5171992438496544     
   8.8000000000000007        62.400000000000006        3.4981866282598082     
   8.8000000000000007        63.200000000000003        3.5051747889161136     
   8.8000000000000007        64.000000000000000        3.5013214992933550     
   8.8000000000000007        64.799999999999997        3.4968195933241737     
   8.8000000000000007        65.600000000000009        3.4945244521286272     
   8.8000000000000007        66.400000000000006        3.5132127758464207     
   8.8000000000000007        67.200000000000003        3.5049254049045562     
   8.8000000000000007        68.000000000000000        3.4996614858418731     
   8.8000000000000007        68.799999999999997        3.5074351501644516     
   8.8000000000000007        69.600000000000009        3.4991945405029998     
   8.8000000000000007        70.400000000000006        3.5141915458013928     
   8.8000000000000007        71.200000000000003        3.5032943586046299     
   8.8000000000000007        72.000000000000000        3.5036863706334844     
   8.8000000000000007        72.799999999999997        3.5018489726853295     
   8.8000000000000007        73.600000000000009        3.5110487396048473     
   8.8000000000000007        74.400000000000006        4.4990768915088637     
   8.8000000000000007        75.200000000000003        4.5298214627111077     
   8.8000000000000007        76.000000000000000        4.5417078558304889     
   8.8000000000000007        76.800000000000011        4.5430088398235622     
   8.8000000000000007        77.600000000000009        4.5444496122858267     
   8.8000000000000007        78.400000000000006        4.5381031756619503     
   8.8000000000000007        79.200000000000003        4.5254090201485617     
   8.8000000000000007        80.000000000000000        4.5076478228821273     
   8.8000000000000007        80.800000000000011        4.5064686548625641     
   8.8000000000000007        81.600000000000009        4.5009513733576005     
   8.8000000000000007        82.400000000000006        4.5133373681138185     
   8.8000000000000007        83.200000000000003        4.5129102606589742     
   8.8000000000000007        84.000000000000000        3.7829805651606541     
   8.8000000000000007        84.800000000000011        3.5116740209661512     
   8.8000000000000007        85.600000000000009        3.5112945382494010     
   8.8000000000000007        86.400000000000006        3.4919849719362310     
   8.8000000000000007        87.200000000000003        3.4981360886905932     
   8.8000000000000007        88.000000000000000        3.4976889215405200     
   8.8000000000000007        88.800000000000011        3.5039851282920353     
   8.8000000000000007        89.600000000000009        3.4968924436968476     
   8.8000000000000007        90.400000000000006        3.5039506975206587     
   8.8000000000000007        91.200000000000003        3.5047217294639741     
   8.8000000000000007        92.000000000000000        3.5105139477486720     
   8.8000000000000007        92.800000000000011        3.5144195119286334     
   8.8000000000000007        93.600000000000009        3.4976999790780514     
   8.8000000000000007        94.400000000000006        3.5043087927555803     
   8.8000000000000007        95.200000000000003        3.5112317788947061     
   8.8000000000000007        96.000000000000000        3.5089889041289859     
   8.8000000000000007        96.800000000000011        3.5103601059237599     
   8.8000000000000007        97.600000000000009        3.4964221898622236     
   8.8000000000000007        98.400000000000006        3.5056939218724366     
   8.8000000000000007        99.200000000000003        3.5107468180757961     
   8.8000000000000007        100.00000000000000        3.4974720929459231     
   8.8000000000000007        100.80000000000001        3.5151723328794988     
   8.8000000000000007        101.60000000000001        3.5029599669628841     
   8.8000000000000007        102.40000000000001        3.4935354342048308     

   9.6000000000000014       0.80000000000000004        3.5020239180299155     
   9.6000000000000014        1.6000000000000001        3.4980392182913271     
   9.6000000000000014        2.4000000000000004        3.4997757861074441     
   9.6000000000000014        3.2000000000000002        3.5010717143294556     
   9.6000000000000014        4.0000000000000000        3.5009914446271848     
   9.6000000000000014        4.8000000000000007        3.5101574087690048     
   9.6000000000000014        5.6000000000000005        3.5035602445038494     
   9.6000000000000014        6.4000000000000004        3.5074844463051100     
   9.6000000000000014        7.2000000000000002        3.4967063498457303     
   9.6000000000000014        8.0000000000000000        3.5055921057935842     
   9.6000000000000014        8.8000000000000007        3.5114463971509253     
   9.6000000000000014        9.6000000000000014        3.5040888479976680     
   9.6000000000000014        10.400000000000000        3.4961100747037821     
   9.6000000000000014        11.200000000000001        3.5063269234154597     
   9.6000000000000014        12.000000000000000        3.4953425441256707     
   9.6000000000000014        12.800000000000001        3.5030336844384964     
   9.6000000000000014        13.600000000000001        3.5101236118860544     
   9.6000000000000014        14.400000000000000        3.5031025331875401     
   9.6000000000000014        15.200000000000001        3.5138018841600061     
   9.6000000000000014        16.000000000000000        3.5016798735010055     
   9.6000000000000014        16.800000000000001        3.4958947445527877     
   9.6000000000000014        17.600000000000001        3.5045623008693836     
   9.6000000000000014        18.400000000000002        3.4967555229265774     
   9.6000000000000014        19.200000000000003        3.5156865687992367     
   9.6000000000000014        20.000000000000000        3.5078937782065913     
   9.6000000000000014        20.800000000000001        3.5152432760426566     
   9.6000000000000014        21.600000000000001        3.5068803251698357     
   9.6000000000000014        22.400000000000002        3.5161207650936670     
   9.6000000000000014        23.200000000000003        3.4947503826262540     
   9.6000000000000014        24.000000000000000        3.4949446380836755     
   9.6000000000000014        24.800000000000001        3.5088152707463878     
   9.6000000000000014        25.600000000000001        3.4958026027504383     
   9.6000000000000014        26.400000000000002        3.5174173874180314     
   9.6000000000000014        27.200000000000003        3.5052220708419588     
   9.6000000000000014        28.000000000000000        3.4950884153211974     
   9.6000000000000014        28.800000000000001        3.5155321392164134     
   9.6000000000000014        29.600000000000001        3.5080026620395541     
   9.6000000000000014        30.400000000000002        3.5011997912025001     
   9.6000000000000014        31.200000000000003        3.4959407010304084     
   9.6000000000000014        32.000000000000000        3.5007334714233429     
   9.6000000000000014        32.800000000000004        3.5151724602034333     
   9.6000000000000014        33.600000000000001        3.5133509732647257     
   9.6000000000000014        34.399999999999999        3.4977076304159502     
   9.6000000000000014        35.200000000000003        3.4965052164695316     
   9.6000000000000014        36.000000000000000        3.5152661205579845     
   9.6000000000000014        36.800000000000004        3.5046349312835221     
   9.6000000000000014        37.600000000000001        3.5042381692508711     
   9.6000000000000014        38.400000000000006        3.5127813757923758     
   9.6000000000000014        39.200000000000003        3.4940547484246465     
   9.6000000000000014        40.000000000000000        3.5064752163330013     
   9.6000000000000014        40.800000000000004        3.5022592728713589     
   9.6000000000000014        41.600000000000001        3.5051786771145887     
   9.6000000000000014        42.400000000000006        3.5031042342063881     
   9.6000000000000014        43.200000000000003        3.5111878916397687     
   9.6000000000000014        44.000000000000000        3.5738883204671454     
   9.6000000000000014        44.800000000000004        4.5042765966968394     
   9.6000000000000014        45.600000000000001        4.5067047600598888     
   9.6000000000000014        46.400000000000006        4.5076908000706419     
   9.6000000000000014        47.200000000000003        4.5112227806313978     
   9.6000000000000014        48.000000000000000        4.5108958377924244     
   9.6000000000000014        48.800000000000004        4.5280523900070619     
   9.6000000000000014        49.600000000000001        4.5470442240367541     
   9.6000000000000014        50.400000000000006        4.5642154471893415     
   9.6000000000000014        51.200000000000003        4.5773426655970217     
   9.6000000000000014        52.000000000000000        4.5918351245374840     
   9.6000000000000014        52.800000000000004        4.5930080988223718     
   9.6000000000000014        53.600000000000001        4.5920453608055167     
   9.6000000000000014        54.400000000000006        4.5839720673901247     
   9.6000000000000014        55.200000000000003        4.5699103409300337     
   9.6000000000000014        56.000000000000000        4.5506840755084488     
   9.6000000000000014        56.800000000000004        4.5294773671888944     
   9.6000000000000014        57.600000000000001        4.5045687077726173     
   9.6000000000000014        58.400000000000006        3.5002812541832906     
   9.6000000000000014        59.200000000000003        3.4955387337154531     
   9.6000000000000014        60.000000000000000        3.5185788018902198     
   9.6000000000000014        60.800000000000004        3.5010477403587492     
   9.6000000000000014        61.600000000000001        3.5097710758529819     
   9.6000000000000014        62.400000000000006        3.4975565868741496     
   9.6000000000000014        63.200000000000003        3.4965344240559317     
   9.6000000000000014        64.000000000000000        3.5144176319627252     
   9.6000000000000014        64.799999999999997        3.5152326469100967     
   9.6000000000000014        65.600000000000009        3.5079991341669876     
   9.6000000000000014        66.400000000000006        3.5083764599019633     
   9.6000000000000014        67.200000000000003        3.5062399595152227     
   9.6000000000000014        68.000000000000000        3.4998056670816982     
   9.6000000000000014        68.799999999999997        3.4959520137997155     
   9.6000000000000014        69.600000000000009        3.5135694214003479     
   9.6000000000000014        70.400000000000006        3.4945881082903885     
   9.6000000000000014        71.200000000000003        3.5019164741524791     
   9.6000000000000014        72.000000000000000        3.5199186766734183     
   9.6000000000000014        72.799999999999997        3.5018479392627904     
   9.6000000000000014        73.600000000000009        3.5099399271074105     
   9.6000000000000014        74.400000000000006        4.5066339446318988     
   9.6000000000000014        75.200000000000003        4.5365394766243181     
   9.6000000000000014        76.000000000000000        4.5537496989778727     
   9.6000000000000014        76.800000000000011        4.5597725811360910     
   9.6000000000000014        77.600000000000009        4.5612731958159296     
   9.6000000000000014        78.400000000000006        4.5571452121229994     
   9.6000000000000014        79.200000000000003        4.5425413332484634     
   9.6000000000000014        80.000000000000000        4.5244768094884051     
   9.6000000000000014        80.800000000000011        4.5077705032044371     
   9.6000000000000014        81.600000000000009        4.5051338054962216     
   9.6000000000000014        82.400000000000006        4.5095504587205131     
   9.6000000000000014        83.200000000000003        4.4992451145212531     
   9.6000000000000014        84.000000000000000        3.7382568367357747     
   9.6000000000000014        84.800000000000011        3.5125575598662953     
   9.6000000000000014        85.600000000000009        3.5092268966902300     
   9.6000000000000014        86.400000000000006        3.5018844042052835     
   9.6000000000000014        87.200000000000003        3.5162662666277424     
   9.6000000000000014        88.000000000000000        3.5085857824641642     
   9.6000000000000014        88.800000000000011        3.4970922556043056     
   9.6000000000000014        89.600000000000009        3.5160118652497561     
   9.6000000000000014        90.400000000000006        3.5017288910190101     
   9.6000000000000014        91.200000000000003        3.5007264896043275     
   9.6000000000000014        92.000000000000000        3.4955854420095025     
   9.6000000000000014        92.800000000000011        3.4990992196101036     
   9.6000000000000014        93.600000000000009        3.5021872840909896     
   9.6000000000000014        94.400000000000006        3.5047255860237163     
   9.6000000000000014        95.200000000000003        3.4962359099336080     
   9.6000000000000014        96.000000000000000        3.4973416710685910     
   9.6000000000000014        96.800000000000011        3.5025425928471097     
   9.6000000000000014        97.600000000000009        3.5130052593703285     
   9.6000000000000014        98.400000000000006        3.4955792635169241     
   9.6000000000000014        99.200000000000003        3.5061250327368803     
   9.6000000000000014        100.00000000000000        3.4988752550123383     
   9.6000000000000014        100.80000000000001        3.5019879640325304     
   9.6000000000000014        101.60000000000001        3.5101348079516215     
   9.6000000000000014        102.40000000000001        3.5020669328267831     

   10.400000000000000       0.80000000000000004        3.5106819970339269     
   10.400000000000000        1.6000000000000001        3.5083464770824624     
   10.400000000000000        2.4000000000000004        3.5103561168254780     
   10.400000000000000        3.2000000000000002        3.5076586355002295     
   10.400000000000000        4.0000000000000000        3.4981318263585357     
   10.400000000000000        4.8000000000000007        3.5107148365555712     
   10.400000000000000        5.6000000000000005        3.5067013634218509     
   10.400000000000000        6.4000000000000004        3.5122981107621927     
   10.400000000000000        7.2000000000000002        3.5121376285633934     
   10.400000000000000        8.0000000000000000        3.4950000333437861     
   10.400000000000000        8.8000000000000007        3.5010298898926160     
   10.400000000000000        9.6000000000000014        3.5134124269139235     
   10.400000000000000        10.400000000000000        3.5141077356156547     
   10.400000000000000        11.200000000000001        3.4971780699104196     
   10.400000000000000        12.000000000000000        3.5150521365922671     
   10.400000000000000        12.800000000000001        3.4977846641946435     
   10.400000000000000        13.600000000000001        3.5141903798565197     
   10.400000000000000        14.400000000000000        3.4944210619500971     
   10.400000000000000        15.200000000000001        3.5122893412907481     
   10.400000000000000        16.000000000000000        3.5044746616027362     
   10.400000000000000        16.800000000000001        3.5157344348338548     
   10.400000000000000        17.600000000000001        3.5120320622483145     
   10.400000000000000        18.400000000000002        3.5133790045780349     
   10.400000000000000        19.200000000000003        3.5087369099604291     
   10.400000000000000        20.000000000000000        3.5013610938978670     
   10.400000000000000        20.800000000000001        3.4960929854203591     
   10.400000000000000        21.600000000000001        3.5062638581735071     
   10.400000000000000        22.400000000000002        3.4985147410359949     
   10.400000000000000        23.200000000000003        3.5053672157844060     
   10.400000000000000        24.000000000000000        3.5029506487270039     
   10.400000000000000        24.800000000000001        3.5183065875875115     
   10.400000000000000        25.600000000000001        3.5073353426708009     
   10.400000000000000        26.400000000000002        3.5068049273104265     
   10.400000000000000        27.200000000000003        3.5145882100408077     
   10.400000000000000        28.000000000000000        3.5114672535528118     
   10.400000000000000        28.800000000000001        3.5078842395522929     
   10.400000000000000        29.600000000000001        3.4939067853593690     
   10.400000000000000        30.400000000000002        3.5146493207762499     
   10.400000000000000        31.200000000000003        3.5123718055199009     
   10.400000000000000        32.000000000000000        3.5097485141560401     
   10.400000000000000        32.800000000000004        3.5042819817391160     
   10.400000000000000        33.600000000000001        3.4989920009355675     
   10.400000000000000        34.399999999999999        3.5147254377198194     
   10.400000000000000        35.200000000000003        3.5050986589398603     
   10.400000000000000        36.000000000000000        3.5077056991840254     
   10.400000000000000        36.800000000000004        3.4959138295010534     
   10.400000000000000        37.600000000000001        3.5141818613970619     
   10.400000000000000        38.400000000000006        3.5025038495405840     
   10.400000000000000        39.200000000000003        3.5132310900328014     
   10.400000000000000        40.000000000000000        3.5043239297510027     
   10.400000000000000        40.800000000000004        3.5177632967399073     
   10.400000000000000        41.600000000000001        3.4970566950494297     
   10.400000000000000        42.400000000000006        3.4956981376365652     
   10.400000000000000        43.200000000000003        3.5127522872896990     
   10.400000000000000        44.000000000000000        3.5527832781780551     
   10.400000000000000        44.800000000000004        4.5115965121232833     
   10.400000000000000        45.600000000000001        4.5066037589365298     
   10.400000000000000        46.400000000000006        4.5091538316078319     
   10.400000000000000        47.200000000000003        4.5032759768195172     
   10.400000000000000        48.000000000000000        4.5159730720734119     
   10.400000000000000        48.800000000000004        4.5344805624469915     
   10.400000000000000        49.600000000000001        4.5544380860866829     
   10.400000000000000        50.400000000000006        4.5717730640887044     
   10.400000000000000        51.200000000000003        4.5882707207462188     
   10.400000000000000        52.000000000000000        4.5987718565779110     
   10.400000000000000        52.800000000000004        4.6037415094399581     
   10.400000000000000        53.600000000000001        4.5992887412546217     
   10.400000000000000        54.400000000000006        4.5918682854170312     
   10.400000000000000        55.200000000000003        4.5763418639895272     
   10.400000000000000        56.000000000000000        4.5573974837681526     
   10.400000000000000        56.800000000000004        4.5319064122717210     
   10.400000000000000        57.600000000000001        4.5047683460180128     
   10.400000000000000        58.400000000000006        3.5016442652818700     
   10.400000000000000        59.200000000000003        3.5063693350860716     
   10.400000000000000        60.000000000000000        3.4975370466571194     
   10.400000000000000        60.800000000000004        3.5085012993246605     
   10.400000000000000        61.600000000000001        3.4961852122970551     
   10.400000000000000        62.400000000000006        3.5118963178137790     
   10.400000000000000        63.200000000000003        3.5064890634504371     
   10.400000000000000        64.000000000000000        3.5017273773174113     
   10.400000000000000        64.799999999999997        3.4922250152076524     
   10.400000000000000        65.600000000000009        3.5014545332033955     
   10.400000000000000        66.400000000000006        3.5030605858432224     
   10.400000000000000        67.200000000000003        3.4950100545527776     
   10.400000000000000        68.000000000000000        3.5167546712389361     
   10.400000000000000        68.799999999999997        3.5030629277561096     
   10.400000000000000        69.600000000000009        3.5154874083272447     
   10.400000000000000        70.400000000000006        3.5079814524730200     
   10.400000000000000        71.200000000000003        3.5002859852227459     
   10.400000000000000        72.000000000000000        3.4963151945321482     
   10.400000000000000        72.799999999999997        3.4982452936787296     
   10.400000000000000        73.600000000000009        3.5040327807998564     
   10.400000000000000        74.400000000000006        4.5096192530853774     
   10.400000000000000        75.200000000000003        4.5395805154560618     
   10.400000000000000        76.000000000000000        4.5645607942365771     
   10.400000000000000        76.800000000000011        4.5729341587542098     
   10.400000000000000        77.600000000000009        4.5770230252502593     
   10.400000000000000        78.400000000000006        4.5726289124500603     
   10.400000000000000        79.200000000000003        4.5587892814343585     
   10.400000000000000        80.000000000000000        4.5396269838442080     
   10.400000000000000        80.800000000000011        4.5219449914633447     
   10.400000000000000        81.600000000000009        4.5066559485570998     
   10.400000000000000        82.400000000000006        4.5074636680496152     
   10.400000000000000        83.200000000000003        4.5107837133350523     
   10.400000000000000        84.000000000000000        3.5109747054375329     
   10.400000000000000        84.800000000000011        3.4916890728026257     
   10.400000000000000        85.600000000000009        3.5119541960080070     
   10.400000000000000        86.400000000000006        3.4958671629732270     
   10.400000000000000        87.200000000000003        3.5084611501762026     
   10.400000000000000        88.000000000000000        3.4954230847549117     
   10.400000000000000        88.800000000000011        3.5099534632357989     
   10.400000000000000        89.600000000000009        3.4914230552692391     
   10.400000000000000        90.400000000000006        3.4951505310978388     
   10.400000000000000        91.200000000000003        3.5140011534016882     
   10.400000000000000        92.000000000000000        3.5132385445698304     
   10.400000000000000        92.800000000000011        3.5065480535107780     
   10.400000000000000        93.600000000000009        3.4999286116135151     
   10.400000000000000        94.400000000000006        3.5149631044490017     
   10.400000000000000        95.200000000000003        3.5025203324701293     
   10.400000000000000        96.000000000000000        3.5057638096220956     
   10.400000000000000        96.800000000000011        3.5134620274420976     
   10.400000000000000        97.600000000000009        3.5038239573542409     
   10.400000000000000        98.400000000000006        3.5027417194638644     
   10.400000000000000        99.200000000000003        3.5127021702016479     
   10.400000000000000        100.00000000000000        3.4952186104213108     
   10.400000000000000        100.80000000000001        3.5111417117669586     
   10.400000000000000        101.60000000000001        3.4914120672727313     
   10.400000000000000        102.40000000000001        3.5083189158749426     

   11.200000000000001       0.80000000000000004        3.4921892763319407     
   11.200000000000001        1.6000000000000001        3.4925209231837679     
   11.200000000000001        2.4000000000000004        3.5087148486826449     
   11.200000000000001        3.2000000000000002        3.5010435737340644     
   11.200000000000001        4.0000000000000000        3.5052062885717485     
   11.200000000000001        4.8000000000000007        3.5134425004055823     
   11.200000000000001        5.6000000000000005        3.4913740425369415     
   11.200000000000001        6.4000000000000004        3.5011198056650463     
   11.200000000000001        7.2000000000000002        3.5019956614741683     
   11.200000000000001        8.0000000000000000        3.5051444445126014     
   11.200000000000001        8.8000000000000007        3.5091924466093967     
   11.200000000000001        9.6000000000000014        3.4968713214196052     
   11.200000000000001        10.400000000000000        3.5056896646961464     
   11.200000000000001        11.200000000000001        3.5127654238631529     
   11.200000000000001        12.000000000000000        3.5058244731613124     
   11.200000000000001        12.800000000000001        3.5063840896295426     
   11.200000000000001        13.600000000000001        3.4971693415168823     
   11.200000000000001        14.400000000000000        3.5037336195403790     
   11.200000000000001        15.200000000000001        3.5134491114054676     
   11.200000000000001        16.000000000000000        3.4961918975121664     
   11.200000000000001        16.800000000000001        3.4970622187369234     
   11.200000000000001        17.600000000000001        3.5073089626627461     
   11.200000000000001        18.400000000000002        3.5036794053081088     
   11.200000000000001        19.200000000000003        3.4960003540287139     
   11.200000000000001        20.000000000000000        3.5064484706614381     
   11.200000000000001        20.800000000000001        3.5145898046177302     
   11.200000000000001        21.600000000000001        3.4988608942827719     
   11.200000000000001        22.400000000000002        3.5182063912231203     
   11.200000000000001        23.200000000000003        3.5118915701559086     
   11.200000000000001        24.000000000000000        3.5084267462867524     
   11.200000000000001        24.800000000000001        3.5077497292545936     
   11.200000000000001        25.600000000000001        3.4975063521633194     
   11.200000000000001        26.400000000000002        3.4962390709801636     
   11.200000000000001        27.200000000000003        3.5058464403487788     
   11.200000000000001        28.000000000000000        3.4959279117300772     
   11.200000000000001        28.800000000000001        3.5055965497770205     
   11.200000000000001        29.600000000000001        3.5064998272978336     
   11.200000000000001        30.400000000000002        3.5069823474856419     
   11.200000000000001        31.200000000000003        3.4954600143636130     
   11.200000000000001        32.000000000000000        3.4954543445736062     
   11.200000000000001        32.800000000000004        3.5189787457561201     
   11.200000000000001        33.600000000000001        3.4989452852431220     
   11.200000000000001        34.399999999999999        3.5027155312015981     
   11.200000000000001        35.200000000000003        3.5146755692025828     
   11.200000000000001        36.000000000000000        3.4952043780782747     
   11.200000000000001        36.800000000000004        3.5170297663846162     
   11.200000000000001        37.600000000000001        3.5093549033206788     
   11.200000000000001        38.400000000000006        3.4984536753114051     
   11.200000000000001        39.200000000000003        3.5143314341260905     
   11.200000000000001        40.000000000000000        3.4980210413295971     
   11.200000000000001        40.800000000000004        3.5025986694326834     
   11.200000000000001        41.600000000000001        3.5018111100060927     
   11.200000000000001        42.400000000000006        3.5062937899695146     
   11.200000000000001        43.200000000000003        3.5086302591577980     
   11.200000000000001        44.000000000000000        3.5434814143015259     
   11.200000000000001        44.800000000000004        4.5047142509931053     
   11.200000000000001        45.600000000000001        4.5089708804465163     
   11.200000000000001        46.400000000000006        4.5095810390974682     
   11.200000000000001        47.200000000000003        4.5054829513075365     
   11.200000000000001        48.000000000000000        4.5195291314557196     
   11.200000000000001        48.800000000000004        4.5374231509513168     
   11.200000000000001        49.600000000000001        4.5571048575328135     
   11.200000000000001        50.400000000000006        4.5762900526830119     
   11.200000000000001        51.200000000000003        4.5921314248100007     
   11.200000000000001        52.000000000000000        4.6020536203891700     
   11.200000000000001        52.800000000000004        4.6055061620056028     
   11.200000000000001        53.600000000000001        4.6027017440012168     
   11.200000000000001        54.400000000000006        4.5933473602514914     
   11.200000000000001        55.200000000000003        4.5781709618695148     
   11.200000000000001        56.000000000000000        4.5583701306112641     
   11.200000000000001        56.800000000000004        4.5324432762683102     
   11.200000000000001        57.600000000000001        4.5112071952020836     
   11.200000000000001        58.400000000000006        3.5098415675824297     
   11.200000000000001        59.200000000000003        3.5147657651273976     
   11.200000000000001        60.000000000000000        3.5133674257871106     
   11.200000000000001        60.800000000000004        3.4965394155893321     
   11.200000000000001        61.600000000000001        3.5141859625929297     
   11.200000000000001        62.400000000000006        3.5108139108862897     
   11.200000000000001        63.200000000000003        3.5074757007603106     
   11.200000000000001        64.000000000000000        3.4986956277521175     
   11.200000000000001        64.799999999999997        3.5164709941196053     
   11.200000000000001        65.600000000000009        3.5072381410413702     
   11.200000000000001        66.400000000000006        3.5015773643153874     
   11.200000000000001        67.200000000000003        3.5146257671843615     
   11.200000000000001        68.000000000000000        3.5080876291836600     
   11.200000000000001        68.799999999999997        3.4990995628219275     
   11.200000000000001        69.600000000000009        3.4968595348110774     
   11.200000000000001        70.400000000000006        3.5063514707822372     
   11.200000000000001        71.200000000000003        3.5155829401218028     
   11.200000000000001        72.000000000000000        3.4956364192906486     
   11.200000000000001        72.799999999999997        3.5055508815066343     
   11.200000000000001        73.600000000000009        3.5049789228404937     
   11.200000000000001        74.400000000000006        4.5095946723325193     
   11.200000000000001        75.200000000000003        4.5453842219739453     
   11.200000000000001        76.000000000000000        4.5700453537229979     
   11.200000000000001        76.800000000000011        4.5831895814781243     
   11.200000000000001        77.600000000000009        4.5901355386162921     
   11.200000000000001        78.400000000000006        4.5864138277933764     
   11.200000000000001        79.200000000000003        4.5729997973443064     
   11.200000000000001        80.000000000000000        4.5519576922128264     
   11.200000000000001        80.800000000000011        4.5326437096398537     
   11.200000000000001        81.600000000000009        4.5175011242428855     
   11.200000000000001        82.400000000000006        4.5122495743241009     
   11.200000000000001        83.200000000000003        4.4952624722845700     
   11.200000000000001        84.000000000000000        3.5134065428282026     
   11.200000000000001        84.800000000000011        3.5021167056830511     
   11.200000000000001        85.600000000000009        3.5044703013123262     
   11.200000000000001        86.400000000000006        3.4969876249747318     
   11.200000000000001        87.200000000000003        3.4998494082171585     
   11.200000000000001        88.000000000000000        3.4965426814828562     
   11.200000000000001        88.800000000000011        3.5016939874684283     
   11.200000000000001        89.600000000000009        3.5147357633895040     
   11.200000000000001        90.400000000000006        3.4972422828298746     
   11.200000000000001        91.200000000000003        3.4970653760821477     
   11.200000000000001        92.000000000000000        3.4960526895905271     
   11.200000000000001        92.800000000000011        3.4907928596939306     
   11.200000000000001        93.600000000000009        3.5168474030037369     
   11.200000000000001        94.400000000000006        3.4964569919319302     
   11.200000000000001        95.200000000000003        3.5074592099107433     
   11.200000000000001        96.000000000000000        3.5145883174331622     
   11.200000000000001        96.800000000000011        3.4960818609391855     
   11.200000000000001        97.600000000000009        3.4999883603411104     
   11.200000000000001        98.400000000000006        3.4933676674856939     
   11.200000000000001        99.200000000000003        3.5171196543871237     
   11.200000000000001        100.00000000000000        3.5042014795464276     
   11.200000000000001        100.80000000000001        3.5076671889804221     
   11.200000000000001        101.60000000000001        3.4965708323850087     
   11.200000000000001        102.40000000000001        3.5126702812641262     

   12.000000000000000       0.80000000000000004        3.4954723356406339     
   12.000000000000000        1.6000000000000001        3.5097151006091361     
   12.000000000000000        2.4000000000000004        3.5091838080119628     
   12.000000000000000        3.2000000000000002        3.5028636767264461     
   12.000000000000000        4.0000000000000000        3.4975477069420648     
   12.000000000000000        4.8000000000000007        3.4976430599037007     
   12.000000000000000        5.6000000000000005        3.4979926101302841     
   12.000000000000000        6.4000000000000004        3.5033353884636247     
   12.000000000000000        7.2000000000000002        3.5112111289606416     
   12.000000000000000        8.0000000000000000        3.4978227494197078     
   12.000000000000000        8.8000000000000007        3.5171024642436657     
   12.000000000000000        9.6000000000000014        3.5049799821250658     
   12.000000000000000        10.400000000000000        3.4935408035335098     
   12.000000000000000        11.200000000000001        3.5100480081744880     
   12.000000000000000        12.000000000000000        3.4941396261211586     
   12.000000000000000        12.800000000000001        3.5046162149860161     
   12.000000000000000        13.600000000000001        3.5051364306905852     
   12.000000000000000        14.400000000000000        3.4941935142852500     
   12.000000000000000        15.200000000000001        3.5119906303177180     
   12.000000000000000        16.000000000000000        3.5063868405394163     
   12.000000000000000        16.800000000000001        3.5096896960733490     
   12.000000000000000        17.600000000000001        3.5054337978308197     
   12.000000000000000        18.400000000000002        3.4984476612353839     
   12.000000000000000        19.200000000000003        3.5157978787728288     
   12.000000000000000        20.000000000000000        3.4959062609869958     
   12.000000000000000        20.800000000000001        3.5124790843117379     
   12.000000000000000        21.600000000000001        3.5047965575343989     
   12.000000000000000        22.400000000000002        3.4964777096468795     
   12.000000000000000        23.200000000000003        3.5003316621921461     
   12.000000000000000        24.000000000000000        3.4993171664887877     
   12.000000000000000        24.800000000000001        3.4994573486395981     
   12.000000000000000        25.600000000000001        3.5151810959532086     
   12.000000000000000        26.400000000000002        3.5128143446822691     
   12.000000000000000        27.200000000000003        3.5027619270099071     
   12.000000000000000        28.000000000000000        3.5011832428186196     
   12.000000000000000        28.800000000000001        3.5132767451062326     
   12.000000000000000        29.600000000000001        3.4975571522344824     
   12.000000000000000        30.400000000000002        3.4967860164705287     
   12.000000000000000        31.200000000000003        3.5006477495453425     
   12.000000000000000        32.000000000000000        3.5100455920033822     
   12.000000000000000        32.800000000000004        3.4993133764684394     
   12.000000000000000        33.600000000000001        3.5083621932279208     
   12.000000000000000        34.399999999999999        3.5010286136664388     
   12.000000000000000        35.200000000000003        3.4992243249051436     
   12.000000000000000        36.000000000000000        3.5142088800246696     
   12.000000000000000        36.800000000000004        3.5038207515977557     
   12.000000000000000        37.600000000000001        3.4939504487716682     
   12.000000000000000        38.400000000000006        3.4994436069052353     
   12.000000000000000        39.200000000000003        3.4992878891539902     
   12.000000000000000        40.000000000000000        3.5101271691390452     
   12.000000000000000        40.800000000000004        3.5160499967532521     
   12.000000000000000        41.600000000000001        3.4952972081697840     
   12.000000000000000        42.400000000000006        3.5018343033810790     
   12.000000000000000        43.200000000000003        3.5002596934750048     
   12.000000000000000        44.000000000000000        3.5088206069928489     
   12.000000000000000        44.800000000000004        4.5067119743125943     
   12.000000000000000        45.600000000000001        4.5117909046513542     
   12.000000000000000        46.400000000000006        4.5126855939739459     
   12.000000000000000        47.200000000000003        4.5063050632536781     
   12.000000000000000        48.000000000000000        4.5194817627523625     
   12.000000000000000        48.800000000000004        4.5378888711985317     
   12.000000000000000        49.600000000000001        4.5561771373467854     
   12.000000000000000        50.400000000000006        4.5746351256246802     
   12.000000000000000        51.200000000000003        4.5895761638129837     
   12.000000000000000        52.000000000000000        4.5997531641712790     
   12.000000000000000        52.800000000000004        4.6025485783416480     
   12.000000000000000        53.600000000000001        4.5978032969062266     
   12.000000000000000        54.400000000000006        4.5895540605442822     
   12.000000000000000        55.200000000000003        4.5736783584429457     
   12.000000000000000        56.000000000000000        4.5550169050085465     
   12.000000000000000        56.800000000000004        4.5309616874212422     
   12.000000000000000        57.600000000000001        4.4982521058741387     
   12.000000000000000        58.400000000000006        3.5080952494226332     
   12.000000000000000        59.200000000000003        3.4943595424576483     
   12.000000000000000        60.000000000000000        3.5115471490791301     
   12.000000000000000        60.800000000000004        3.4984266706619569     
   12.000000000000000        61.600000000000001        3.4950897060541912     
   12.000000000000000        62.400000000000006        3.5010431798543147     
   12.000000000000000        63.200000000000003        3.4990397749090421     
   12.000000000000000        64.000000000000000        3.5087817338077310     
   12.000000000000000        64.799999999999997        3.4942294706453696     
   12.000000000000000        65.600000000000009        3.5133709333277210     
   12.000000000000000        66.400000000000006        3.5084455098682144     
   12.000000000000000        67.200000000000003        3.4934567581174347     
   12.000000000000000        68.000000000000000        3.5128886059541578     
   12.000000000000000        68.799999999999997        3.5059378064876783     
   12.000000000000000        69.600000000000009        3.5095237236854389     
   12.000000000000000        70.400000000000006        3.5060882903397470     
   12.000000000000000        71.200000000000003        3.4928135683965822     
   12.000000000000000        72.000000000000000        3.5147381373480200     
   12.000000000000000        72.799999999999997        3.5085343501808959     
   12.000000000000000        73.600000000000009        3.5038968594601396     
   12.000000000000000        74.400000000000006        4.4995479654903141     
   12.000000000000000        75.200000000000003        4.5470700659641654     
   12.000000000000000        76.000000000000000        4.5747127872506388     
   12.000000000000000        76.800000000000011        4.5903169447247842     
   12.000000000000000        77.600000000000009        4.5979944559439883     
   12.000000000000000        78.400000000000006        4.5963924952631077     
   12.000000000000000        79.200000000000003        4.5835838351439637     
   12.000000000000000        80.000000000000000        4.5618332993104733     
   12.000000000000000        80.800000000000011        4.5404925038684496     
   12.000000000000000        81.600000000000009        4.5239384752797882     
   12.000000000000000        82.400000000000006        4.5048976259521272     
   12.000000000000000        83.200000000000003        4.5055930223655603     
   12.000000000000000        84.000000000000000        3.5106417111128665     
   12.000000000000000        84.800000000000011        3.5135230718771568     
   12.000000000000000        85.600000000000009        3.4972605330262385     
   12.000000000000000        86.400000000000006        3.5141176911527943     
   12.000000000000000        87.200000000000003        3.4922196226587259     
   12.000000000000000        88.000000000000000        3.5131344992733022     
   12.000000000000000        88.800000000000011        3.5128019840745099     
   12.000000000000000        89.600000000000009        3.5000305296931584     
   12.000000000000000        90.400000000000006        3.5095096793776981     
   12.000000000000000        91.200000000000003        3.4995817261385707     
   12.000000000000000        92.000000000000000        3.5115306474782595     
   12.000000000000000        92.800000000000011        3.5106091307457210     
   12.000000000000000        93.600000000000009        3.5103409366267000     
   12.000000000000000        94.400000000000006        3.4987904279484554     
   12.000000000000000        95.200000000000003        3.5128281429229617     
   12.000000000000000        96.000000000000000        3.4976681917395256     
   12.000000000000000        96.800000000000011        3.5128214378114988     
   12.000000000000000        97.600000000000009        3.5156373391333049     
   12.000000000000000        98.400000000000006        3.4988280146671400     
   12.000000000000000        99.200000000000003        3.5110737456097514     
   12.000000000000000        100.00000000000000        3.5023065253388692     
   12.000000000000000        100.80000000000001        3.5099500932427250     
   12.000000000000000        101.60000000000001        3.5030973813180797     
   12.000000000000000        102.40000000000001        3.5028149352734403     

   12.800000000000001       0.80000000000000004        3.5126488162100951     
   12.800000000000001        1.6000000000000001        3.4982687092597144     
   12.800000000000001        2.4000000000000004        3.5084983547556154     
   12.800000000000001        3.2000000000000002        3.4921485990959025     
   12.800000000000001        4.0000000000000000        3.5008233273055178     
   12.800000000000001        4.8000000000000007        3.5152409426057591     
   12.800000000000001        5.6000000000000005        3.5061673255711558     
   12.800000000000001        6.4000000000000004        3.5125221285487576     
   12.800000000000001        7.2000000000000002        3.5006786108478565     
   12.800000000000001        8.0000000000000000        3.5070356108477925     
   12.800000000000001        8.8000000000000007        3.4955569738516630     
   12.800000000000001        9.6000000000000014        3.5065299275042974     
   12.800000000000001        10.400000000000000        3.5162858248043638     
   12.800000000000001        11.200000000000001        3.5083067651741109     
   12.800000000000001        12.000000000000000        3.5150475457240353     
   12.800000000000001        12.800000000000001        3.5095932124085567     
   12.800000000000001        13.600000000000001        3.4950217732482503     
   12.800000000000001        14.400000000000000        3.5128615789306119     
   12.800000000000001        15.200000000000001        3.4985949250945927     
   12.800000000000001        16.000000000000000        3.5153046273009716     
   12.800000000000001        16.800000000000001        3.4986163485283877     
   12.800000000000001        17.600000000000001        3.4952778541565745     
   12.800000000000001        18.400000000000002        3.5135814913885430     
   12.800000000000001        19.200000000000003        3.5025961225376081     
   12.800000000000001        20.000000000000000        3.5040164353480505     
   12.800000000000001        20.800000000000001        3.5114285813829476     
   12.800000000000001        21.600000000000001        3.5042057208722808     
   12.800000000000001        22.400000000000002        3.5135672482287226     
   12.800000000000001        23.200000000000003        3.5053395176947304     
   12.800000000000001        24.000000000000000        3.5122865141438444     
   12.800000000000001        24.800000000000001        3.5076542961376167     
   12.800000000000001        25.600000000000001        3.4986973331865214     
   12.800000000000001        26.400000000000002        3.5060375140039679     
   12.800000000000001        27.200000000000003        3.5141692446775017     
   12.800000000000001        28.000000000000000        3.5129327238234920     
   12.800000000000001        28.800000000000001        3.4954143350540625     
   12.800000000000001        29.600000000000001        3.5129999587238738     
   12.800000000000001        30.400000000000002        3.5095203847209882     
   12.800000000000001        31.200000000000003        3.5118855316449640     
   12.800000000000001        32.000000000000000        3.5137822132183629     
   12.800000000000001        32.800000000000004        3.5099688764460382     
   12.800000000000001        33.600000000000001        3.4990818847062193     
   12.800000000000001        34.399999999999999        3.5136376572536965     
   12.800000000000001        35.200000000000003        3.4942190350533466     
   12.800000000000001        36.000000000000000        3.5072606418176453     
   12.800000000000001        36.800000000000004        3.5095526078926418     
   12.800000000000001        37.600000000000001        3.5161110939100078     
   12.800000000000001        38.400000000000006        3.5072613277442564     
   12.800000000000001        39.200000000000003        3.5143298409433159     
   12.800000000000001        40.000000000000000        3.4933839353486524     
   12.800000000000001        40.800000000000004        3.5052482598864998     
   12.800000000000001        41.600000000000001        3.4918922425585515     
   12.800000000000001        42.400000000000006        3.5169222806030267     
   12.800000000000001        43.200000000000003        3.5107984598549118     
   12.800000000000001        44.000000000000000        3.5013212667354154     
   12.800000000000001        44.800000000000004        4.5099403389604289     
   12.800000000000001        45.600000000000001        4.5043456131176765     
   12.800000000000001        46.400000000000006        4.5027642697199450     
   12.800000000000001        47.200000000000003        4.5075888091943916     
   12.800000000000001        48.000000000000000        4.5182734941383451     
   12.800000000000001        48.800000000000004        4.5326346245252216     
   12.800000000000001        49.600000000000001        4.5498789417828709     
   12.800000000000001        50.400000000000006        4.5670228658888776     
   12.800000000000001        51.200000000000003        4.5804904271884173     
   12.800000000000001        52.000000000000000        4.5885085044016307     
   12.800000000000001        52.800000000000004        4.5928294214494887     
   12.800000000000001        53.600000000000001        4.5896470213160150     
   12.800000000000001        54.400000000000006        4.5816669993776822     
   12.800000000000001        55.200000000000003        4.5660490970013727     
   12.800000000000001        56.000000000000000        4.5489345152812728     
   12.800000000000001        56.800000000000004        4.5273543066464441     
   12.800000000000001        57.600000000000001        4.5112320385282514     
   12.800000000000001        58.400000000000006        3.5081514341711886     
   12.800000000000001        59.200000000000003        3.5044939886550934     
   12.800000000000001        60.000000000000000        3.5151208435379138     
   12.800000000000001        60.800000000000004        3.5063849663752005     
   12.800000000000001        61.600000000000001        3.5087259286417307     
   12.800000000000001        62.400000000000006        3.5202102822194545     
   12.800000000000001        63.200000000000003        3.5095211346021671     
   12.800000000000001        64.000000000000000        3.5131395124362106     
   12.800000000000001        64.799999999999997        3.5019369682624961     
   12.800000000000001        65.600000000000009        3.4959633130194194     
   12.800000000000001        66.400000000000006        3.5120262693804580     
   12.800000000000001        67.200000000000003        3.5011444450685980     
   12.800000000000001        68.000000000000000        3.4932251852031704     
   12.800000000000001        68.799999999999997        3.5137451553374630     
   12.800000000000001        69.600000000000009        3.4932842919861153     
   12.800000000000001        70.400000000000006        3.5145669944694382     
   12.800000000000001        71.200000000000003        3.5082616051193121     
   12.800000000000001        72.000000000000000        3.5152487951523406     
   12.800000000000001        72.799999999999997        3.4960082151027270     
   12.800000000000001        73.600000000000009        3.5029649610832911     
   12.800000000000001        74.400000000000006        4.5126333037522404     
   12.800000000000001        75.200000000000003        4.5465036763255622     
   12.800000000000001        76.000000000000000        4.5760552669429808     
   12.800000000000001        76.800000000000011        4.5934694080976080     
   12.800000000000001        77.600000000000009        4.6022060709627493     
   12.800000000000001        78.400000000000006        4.5984375783898876     
   12.800000000000001        79.200000000000003        4.5874357399677166     
   12.800000000000001        80.000000000000000        4.5642197819226054     
   12.800000000000001        80.800000000000011        4.5459777328854800     
   12.800000000000001        81.600000000000009        4.5270120267571494     
   12.800000000000001        82.400000000000006        4.5085827829814260     
   12.800000000000001        83.200000000000003        4.4950744263696469     
   12.800000000000001        84.000000000000000        3.5197780035461594     
   12.800000000000001        84.800000000000011        3.5023487504017190     
   12.800000000000001        85.600000000000009        3.4939228422999502     
   12.800000000000001        86.400000000000006        3.5115312245262080     
   12.800000000000001        87.200000000000003        3.5026992741382950     
   12.800000000000001        88.000000000000000        3.5117409270135043     
   12.800000000000001        88.800000000000011        3.5025563450097486     
   12.800000000000001        89.600000000000009        3.5039548297805694     
   12.800000000000001        90.400000000000006        3.5083693707125523     
   12.800000000000001        91.200000000000003        3.5164020992251217     
   12.800000000000001        92.000000000000000        3.5066221449543860     
   12.800000000000001        92.800000000000011        3.5013196267871316     
   12.800000000000001        93.600000000000009        3.5580719666875158     
   12.800000000000001        94.400000000000006        3.6491880449014023     
   12.800000000000001        95.200000000000003        3.6969396587145344     
   12.800000000000001        96.000000000000000        3.6923121345822474     
   12.800000000000001        96.800000000000011        3.6109880557853686     
   12.800000000000001        97.600000000000009        3.5061795857530309     
   12.800000000000001        98.400000000000006        3.5017184361502274     
   12.800000000000001        99.200000000000003        3.5043285650438971     
   12.800000000000001        100.00000000000000        3.5061362886706622     
   12.800000000000001        100.80000000000001        3.4967599469679795     
   12.800000000000001        101.60000000000001        3.5151809268231320     
   12.800000000000001        102.40000000000001        3.4988325419098025     

   13.600000000000001       0.80000000000000004        3.4959261176789274     
   13.600000000000001        1.6000000000000001        3.5116910322210124     
   13.600000000000001        2.4000000000000004        3.5008223272606154     
   13.600000000000001        3.2000000000000002        3.5134163666269229     
   13.600000000000001        4.0000000000000000        3.5003835606560916     
   13.600000000000001        4.8000000000000007        3.4934128573014434     
   13.600000000000001        5.6000000000000005        3.5155503090210041     
   13.600000000000001        6.4000000000000004        3.5019088256094362     
   13.600000000000001        7.2000000000000002        3.5071863625013862     
   13.600000000000001        8.0000000000000000        3.4957644775192676     
   13.600000000000001        8.8000000000000007        3.5167763801165783     
   13.600000000000001        9.6000000000000014        3.5079516182436818     
   13.600000000000001        10.400000000000000        3.5019094766584802     
   13.600000000000001        11.200000000000001        3.4960856084340310     
   13.600000000000001        12.000000000000000        3.5080724215254477     
   13.600000000000001        12.800000000000001        3.4966388077290596     
   13.600000000000001        13.600000000000001        3.5137330778928106     
   13.600000000000001        14.400000000000000        3.5038543775180901     
   13.600000000000001        15.200000000000001        3.5080414664039847     
   13.600000000000001        16.000000000000000        3.4944701818755743     
   13.600000000000001        16.800000000000001        3.5129765333908614     
   13.600000000000001        17.600000000000001        3.5054370732062239     
   13.600000000000001        18.400000000000002        3.5000862587967263     
   13.600000000000001        19.200000000000003        3.5172649589516563     
   13.600000000000001        20.000000000000000        3.4957605982466764     
   13.600000000000001        20.800000000000001        3.5132591280166450     
   13.600000000000001        21.600000000000001        3.4969349081037957     
   13.600000000000001        22.400000000000002        3.4992370128751031     
   13.600000000000001        23.200000000000003        3.5124345396035808     
   13.600000000000001        24.000000000000000        3.5084620033161644     
   13.600000000000001        24.800000000000001        3.5060455984944405     
   13.600000000000001        25.600000000000001        3.5038958040965942     
   13.600000000000001        26.400000000000002        3.4981225883734002     
   13.600000000000001        27.200000000000003        3.5063110347954991     
   13.600000000000001        28.000000000000000        3.5043951889175644     
   13.600000000000001        28.800000000000001        3.5059703652956427     
   13.600000000000001        29.600000000000001        3.5063343487015448     
   13.600000000000001        30.400000000000002        3.5020457501405877     
   13.600000000000001        31.200000000000003        3.5045630231410199     
   13.600000000000001        32.000000000000000        3.4985221328104936     
   13.600000000000001        32.800000000000004        3.4966361985884653     
   13.600000000000001        33.600000000000001        3.5155509356751313     
   13.600000000000001        34.399999999999999        3.5022233644417753     
   13.600000000000001        35.200000000000003        3.5147499407678193     
   13.600000000000001        36.000000000000000        3.4990875875762142     
   13.600000000000001        36.800000000000004        3.4999747061269244     
   13.600000000000001        37.600000000000001        3.5046514060014142     
   13.600000000000001        38.400000000000006        3.4960257847698992     
   13.600000000000001        39.200000000000003        3.5115879064186371     
   13.600000000000001        40.000000000000000        3.5096458803305079     
   13.600000000000001        40.800000000000004        3.5123572105618548     
   13.600000000000001        41.600000000000001        3.5145629785876178     
   13.600000000000001        42.400000000000006        3.5024995292162822     
   13.600000000000001        43.200000000000003        3.4973946844031376     
   13.600000000000001        44.000000000000000        3.5149034153564638     
   13.600000000000001        44.800000000000004        4.4958781807789254     
   13.600000000000001        45.600000000000001        4.5088071039562223     
   13.600000000000001        46.400000000000006        4.5048444694736220     
   13.600000000000001        47.200000000000003        4.5073376098864051     
   13.600000000000001        48.000000000000000        4.5141664694921904     
   13.600000000000001        48.800000000000004        4.5258576444347867     
   13.600000000000001        49.600000000000001        4.5401706956413559     
   13.600000000000001        50.400000000000006        4.5543218680950126     
   13.600000000000001        51.200000000000003        4.5658497593220853     
   13.600000000000001        52.000000000000000        4.5724573933030621     
   13.600000000000001        52.800000000000004        4.5773991396815026     
   13.600000000000001        53.600000000000001        4.5747763999912241     
   13.600000000000001        54.400000000000006        4.5671660073577982     
   13.600000000000001        55.200000000000003        4.5547102823923380     
   13.600000000000001        56.000000000000000        4.5381063067399161     
   13.600000000000001        56.800000000000004        4.5190914882692628     
   13.600000000000001        57.600000000000001        4.4983543983244205     
   13.600000000000001        58.400000000000006        3.5026720721645939     
   13.600000000000001        59.200000000000003        3.5089800075119832     
   13.600000000000001        60.000000000000000        3.4978544773571274     
   13.600000000000001        60.800000000000004        3.5078808976301801     
   13.600000000000001        61.600000000000001        3.4956171170745844     
   13.600000000000001        62.400000000000006        3.4991729214835066     
   13.600000000000001        63.200000000000003        3.4970927733222883     
   13.600000000000001        64.000000000000000        3.5110691566326708     
   13.600000000000001        64.799999999999997        3.5064442062568357     
   13.600000000000001        65.600000000000009        3.5170119064738423     
   13.600000000000001        66.400000000000006        3.5049400878201062     
   13.600000000000001        67.200000000000003        3.5003323129007518     
   13.600000000000001        68.000000000000000        3.5172348872377750     
   13.600000000000001        68.799999999999997        3.4996076067074955     
   13.600000000000001        69.600000000000009        3.5023415058520881     
   13.600000000000001        70.400000000000006        3.4971308568349193     
   13.600000000000001        71.200000000000003        3.5010962911045689     
   13.600000000000001        72.000000000000000        3.4938663040715543     
   13.600000000000001        72.799999999999997        3.5137417914770386     
   13.600000000000001        73.600000000000009        3.5009377931166559     
   13.600000000000001        74.400000000000006        4.5053965287421907     
   13.600000000000001        75.200000000000003        4.5433747302716343     
   13.600000000000001        76.000000000000000        4.5728432332529811     
   13.600000000000001        76.800000000000011        4.5911324809758582     
   13.600000000000001        77.600000000000009        4.5996684157796901     
   13.600000000000001        78.400000000000006        4.5977664903190316     
   13.600000000000001        79.200000000000003        4.5847267569872869     
   13.600000000000001        80.000000000000000        4.5653379043609075     
   13.600000000000001        80.800000000000011        4.5450053473932552     
   13.600000000000001        81.600000000000009        4.5273842121444217     
   13.600000000000001        82.400000000000006        4.5078415285053923     
   13.600000000000001        83.200000000000003        4.4999158149277489     
   13.600000000000001        84.000000000000000        3.5078050456377379     
   13.600000000000001        84.800000000000011        3.4935738414962181     
   13.600000000000001        85.600000000000009        3.5109395012027118     
   13.600000000000001        86.400000000000006        3.4992500897910492     
   13.600000000000001        87.200000000000003        3.5044006078563865     
   13.600000000000001        88.000000000000000        3.4997015444782011     
   13.600000000000001        88.800000000000011        3.5002790509088131     
   13.600000000000001        89.600000000000009        3.5698434542779376     
   13.600000000000001        90.400000000000006        4.4971980398227860     
   13.600000000000001        91.200000000000003        4.5022499735116899     
   13.600000000000001        92.000000000000000        4.5064995456065002     
   13.600000000000001        92.800000000000011        4.5069370779330136     
   13.600000000000001        93.600000000000009        4.5051914530040653     
   13.600000000000001        94.400000000000006        4.4989525731715867     
   13.600000000000001        95.200000000000003        4.5121702905432777     
   13.600000000000001        96.000000000000000        4.5001937744258944     
   13.600000000000001        96.800000000000011        4.5022688796959400     
   13.600000000000001        97.600000000000009        4.5032285996715711     
   13.600000000000001        98.400000000000006        4.5023419376172589     
   13.600000000000001        99.200000000000003        4.5047748530470937     
   13.600000000000001        100.00000000000000        3.7759753079406853     
   13.600000000000001        100.80000000000001        3.5165340722805252     
   13.600000000000001        101.60000000000001        3.5031228263949803     
   13.600000000000001        102.40000000000001        3.5099674058432950     

   14.400000000000000       0.80000000000000004        3.5081324973527734     
   14.400000000000000        1.6000000000000001        3.5108074899979700     
   14.400000000000000        2.4000000000000004        3.4980218019738620     
   14.400000000000000        3.2000000000000002        3.5137042945178774     
   14.400000000000000        4.0000000000000000        3.4976823969849633     
   14.400000000000000        4.8000000000000007        3.5052223572151515     
   14.400000000000000        5.6000000000000005        3.5018835753294275     
   14.400000000000000        6.4000000000000004        3.4941865807322210     
   14.400000000000000        7.2000000000000002        3.5147701130409881     
   14.400000000000000        8.0000000000000000        3.5047490590552424     
   14.400000000000000        8.8000000000000007        3.4967082167555450     
   14.400000000000000        9.6000000000000014        3.4929366121128083     
   14.400000000000000        10.400000000000000        3.5153139438621714     
   14.400000000000000        11.200000000000001        3.5053574483433727     
   14.400000000000000        12.000000000000000        3.4983790947420408     
   14.400000000000000        12.800000000000001        3.5124715756756855     
   14.400000000000000        13.600000000000001        3.5044851555967163     
   14.400000000000000        14.400000000000000        3.4984825811954030     
   14.400000000000000        15.200000000000001        3.5169588186790950     
   14.400000000000000        16.000000000000000        3.4985582144931988     
   14.400000000000000        16.800000000000001        3.5117020035336117     
   14.400000000000000        17.600000000000001        3.5142293337356700     
   14.400000000000000        18.400000000000002        3.4993224927316091     
   14.400000000000000        19.200000000000003        3.5123059173116964     
   14.400000000000000        20.000000000000000        3.4979994456921495     
   14.400000000000000        20.800000000000001        3.5132166960127149     
   14.400000000000000        21.600000000000001        3.5062772248518632     
   14.400000000000000        22.400000000000002        3.5076514163405044     
   14.400000000000000        23.200000000000003        3.5063763693548187     
   14.400000000000000        24.000000000000000        3.4962811425229856     
   14.400000000000000        24.800000000000001        3.5051046835485975     
   14.400000000000000        25.600000000000001        3.5162074941643442     
   14.400000000000000        26.400000000000002        3.5089933501724149     
   14.400000000000000        27.200000000000003        3.4949962293191263     
   14.400000000000000        28.000000000000000        3.5135163932416864     
   14.400000000000000        28.800000000000001        3.4969309596473619     
   14.400000000000000        29.600000000000001        3.4991460882899346     
   14.400000000000000        30.400000000000002        3.4968831661825166     
   14.400000000000000        31.200000000000003        3.5141086455247095     
   14.400000000000000        32.000000000000000        3.5036702490140934     
   14.400000000000000        32.800000000000004        3.5161325064216915     
   14.400000000000000        33.600000000000001        3.5085558952963480     
   14.400000000000000        34.399999999999999        3.4953618188669613     
   14.400000000000000        35.200000000000003        3.5093499935173713     
   14.400000000000000        36.000000000000000        3.5059274936207703     
   14.400000000000000        36.800000000000004        3.4976657691895148     
   14.400000000000000        37.600000000000001        3.4952709096318264     
   14.400000000000000        38.400000000000006        3.5128522314204900     
   14.400000000000000        39.200000000000003        3.5086221159909341     
   14.400000000000000        40.000000000000000        3.4982017238556038     
   14.400000000000000        40.800000000000004        3.5042828864177302     
   14.400000000000000        41.600000000000001        3.4967996152857057     
   14.400000000000000        42.400000000000006        3.5066786035316122     
   14.400000000000000        43.200000000000003        3.5100932223968715     
   14.400000000000000        44.000000000000000        3.5010794493023805     
   14.400000000000000        44.800000000000004        4.5056072446992346     
   14.400000000000000        45.600000000000001        4.4995257038260714     
   14.400000000000000        46.400000000000006        4.5047553771042343     
   14.400000000000000        47.200000000000003        4.5033790977121102     
   14.400000000000000        48.000000000000000        4.5092290951237954     
   14.400000000000000        48.800000000000004        4.5175887694152985     
   14.400000000000000        49.600000000000001        4.5281637952163525     
   14.400000000000000        50.400000000000006        4.5387876639060849     
   14.400000000000000        51.200000000000003        4.5484596468871388     
   14.400000000000000        52.000000000000000        4.5537318033808436     
   14.400000000000000        52.800000000000004        4.5559284829183042     
   14.400000000000000        53.600000000000001        4.5540650430101435     
   14.400000000000000        54.400000000000006        4.5483988672102038     
   14.400000000000000        55.200000000000003        4.5384107362746970     
   14.400000000000000        56.000000000000000        4.5204454328415986     
   14.400000000000000        56.800000000000004        4.5137351668715535     
   14.400000000000000        57.600000000000001        4.5007476027152409     
   14.400000000000000        58.400000000000006        3.5115379014218355     
   14.400000000000000        59.200000000000003        3.4951900334517583     
   14.400000000000000        60.000000000000000        3.5144672650513988     
   14.400000000000000        60.800000000000004        3.4980085819222428     
   14.400000000000000        61.600000000000001        3.5121785209222200     
   14.400000000000000        62.400000000000006        3.5063954006379099     
   14.400000000000000        63.200000000000003        3.5019919935997676     
   14.400000000000000        64.000000000000000        3.4976777439260895     
   14.400000000000000        64.799999999999997        3.5053836630537427     
   14.400000000000000        65.600000000000009        3.4926809991858625     
   14.400000000000000        66.400000000000006        3.5125783433292561     
   14.400000000000000        67.200000000000003        3.4973094097293669     
   14.400000000000000        68.000000000000000        3.5094270117037314     
   14.400000000000000        68.799999999999997        3.5047497228127771     
   14.400000000000000        69.600000000000009        3.5137415098966507     
   14.400000000000000        70.400000000000006        3.5075803022510939     
   14.400000000000000        71.200000000000003        3.4998853138401071     
   14.400000000000000        72.000000000000000        3.5143154350906043     
   14.400000000000000        72.799999999999997        3.5020640685038669     
   14.400000000000000        73.600000000000009        3.5156936340383185     
   14.400000000000000        74.400000000000006        4.4986299023813192     
   14.400000000000000        75.200000000000003        4.5413744445280226     
   14.400000000000000        76.000000000000000        4.5673940912945774     
   14.400000000000000        76.800000000000011        4.5844522488266737     
   14.400000000000000        77.600000000000009        4.5911382582076650     
   14.400000000000000        78.400000000000006        4.5897240760846509     
   14.400000000000000        79.200000000000003        4.5779646735041775     
   14.400000000000000        80.000000000000000        4.5605892783164625     
   14.400000000000000        80.800000000000011        4.5437082031258136     
   14.400000000000000        81.600000000000009        4.5250579883270579     
   14.400000000000000        82.400000000000006        4.5068264376257785     
   14.400000000000000        83.200000000000003        4.4982266434430729     
   14.400000000000000        84.000000000000000        3.5147856449777057     
   14.400000000000000        84.800000000000011        3.5005897289917947     
   14.400000000000000        85.600000000000009        3.5109600559148735     
   14.400000000000000        86.400000000000006        3.4897147482241393     
   14.400000000000000        87.200000000000003        3.5176897082256664     
   14.400000000000000        88.000000000000000        3.5075477860681556     
   14.400000000000000        88.800000000000011        3.8488087975445584     
   14.400000000000000        89.600000000000009        4.5100395565384543     
   14.400000000000000        90.400000000000006        4.5061507325849606     
   14.400000000000000        91.200000000000003        4.5079093253035500     
   14.400000000000000        92.000000000000000        4.5046768893593931     
   14.400000000000000        92.800000000000011        4.5044936708694880     
   14.400000000000000        93.600000000000009        4.5131778589919547     
   14.400000000000000        94.400000000000006        4.5141320088600487     
   14.400000000000000        95.200000000000003        4.5052587611980996     
   14.400000000000000        96.000000000000000        4.5132203031454905     
   14.400000000000000        96.800000000000011        4.5091133104707382     
   14.400000000000000        97.600000000000009        4.5057422149905708     
   14.400000000000000        98.400000000000006        4.5071801003598608     
   14.400000000000000        99.200000000000003        4.5101526061828983     
   14.400000000000000        100.00000000000000        4.4971389960728674     
   14.400000000000000        100.80000000000001        3.7553510720133692     
   14.400000000000000        101.60000000000001        3.5132900377262288     
   14.400000000000000        102.40000000000001        3.4956807384929358     

   15.200000000000001       0.80000000000000004        3.4952105215323912     
   15.200000000000001        1.6000000000000001        3.5035108036149873     
   15.200000000000001        2.4000000000000004        3.5070751111504084     
   15.200000000000001        3.2000000000000002        3.4984007365560830     
   15.200000000000001        4.0000000000000000        3.5127193727631063     
   15.200000000000001        4.8000000000000007        3.4952922812797382     
   15.200000000000001        5.6000000000000005        3.5136856832230228     
   15.200000000000001        6.4000000000000004        3.5071729919050698     
   15.200000000000001        7.2000000000000002        3.5020687986799071     
   15.200000000000001        8.0000000000000000        3.5143889668100878     
   15.200000000000001        8.8000000000000007        3.4999724284741212     
   15.200000000000001        9.6000000000000014        3.5141371029284527     
   15.200000000000001        10.400000000000000        3.5063525456126250     
   15.200000000000001        11.200000000000001        3.4959356043354020     
   15.200000000000001        12.000000000000000        3.5141448194278446     
   15.200000000000001        12.800000000000001        3.4973503389211964     
   15.200000000000001        13.600000000000001        3.5020372479052182     
   15.200000000000001        14.400000000000000        3.5010726046345084     
   15.200000000000001        15.200000000000001        3.5061778795837943     
   15.200000000000001        16.000000000000000        3.5136440560645226     
   15.200000000000001        16.800000000000001        3.4991363535542592     
   15.200000000000001        17.600000000000001        3.5095487279195186     
   15.200000000000001        18.400000000000002        3.4953392631790896     
   15.200000000000001        19.200000000000003        3.5067645634595528     
   15.200000000000001        20.000000000000000        3.4971731478820915     
   15.200000000000001        20.800000000000001        3.5072838305104637     
   15.200000000000001        21.600000000000001        3.4977934355588438     
   15.200000000000001        22.400000000000002        3.5150432519163117     
   15.200000000000001        23.200000000000003        3.4969091973945323     
   15.200000000000001        24.000000000000000        3.5162525642470297     
   15.200000000000001        24.800000000000001        3.4987660198952035     
   15.200000000000001        25.600000000000001        3.5088508242385248     
   15.200000000000001        26.400000000000002        3.4980226561685952     
   15.200000000000001        27.200000000000003        3.5154587145566993     
   15.200000000000001        28.000000000000000        3.4983201789860097     
   15.200000000000001        28.800000000000001        3.5105357579480740     
   15.200000000000001        29.600000000000001        3.5142619908848349     
   15.200000000000001        30.400000000000002        3.5137330194149383     
   15.200000000000001        31.200000000000003        3.5057864712066671     
   15.200000000000001        32.000000000000000        3.4991474606244828     
   15.200000000000001        32.800000000000004        3.5028046496032399     
   15.200000000000001        33.600000000000001        3.4986622603215585     
   15.200000000000001        34.399999999999999        3.5166182647924678     
   15.200000000000001        35.200000000000003        3.4908746398677675     
   15.200000000000001        36.000000000000000        3.5159283333800633     
   15.200000000000001        36.800000000000004        3.5042626111370767     
   15.200000000000001        37.600000000000001        3.5151655202007399     
   15.200000000000001        38.400000000000006        3.4963199266743383     
   15.200000000000001        39.200000000000003        3.4967004997497235     
   15.200000000000001        40.000000000000000        3.5021586937190010     
   15.200000000000001        40.800000000000004        3.5131863286997898     
   15.200000000000001        41.600000000000001        3.5045950851931460     
   15.200000000000001        42.400000000000006        3.5156837072702722     
   15.200000000000001        43.200000000000003        3.4932018381897927     
   15.200000000000001        44.000000000000000        3.5149166309703963     
   15.200000000000001        44.800000000000004        3.5272442614364650     
   15.200000000000001        45.600000000000001        4.5082833859167639     
   15.200000000000001        46.400000000000006        4.5002626182177830     
   15.200000000000001        47.200000000000003        4.5167023632343763     
   15.200000000000001        48.000000000000000        4.5033040130323005     
   15.200000000000001        48.800000000000004        4.5087821043986871     
   15.200000000000001        49.600000000000001        4.5150395984923399     
   15.200000000000001        50.400000000000006        4.5219166908018309     
   15.200000000000001        51.200000000000003        4.5271009273349501     
   15.200000000000001        52.000000000000000        4.5296437619385594     
   15.200000000000001        52.800000000000004        4.5315738158529140     
   15.200000000000001        53.600000000000001        4.5308655027466722     
   15.200000000000001        54.400000000000006        4.5265888731956831     
   15.200000000000001        55.200000000000003        4.5177828603440675     
   15.200000000000001        56.000000000000000        4.5051244999917088     
   15.200000000000001        56.800000000000004        4.5077644173089908     
   15.200000000000001        57.600000000000001        3.5334757091790667     
   15.200000000000001        58.400000000000006        3.5186982743640809     
   15.200000000000001        59.200000000000003        3.4991285390931992     
   15.200000000000001        60.000000000000000        3.5047941234945403     
   15.200000000000001        60.800000000000004        3.5159390834373623     
   15.200000000000001        61.600000000000001        3.5051617543222302     
   15.200000000000001        62.400000000000006        3.5152527197544834     
   15.200000000000001        63.200000000000003        3.5080943508121156     
   15.200000000000001        64.000000000000000        3.5030557611498332     
   15.200000000000001        64.799999999999997        3.4995177679376970     
   15.200000000000001        65.600000000000009        3.5166361194603550     
   15.200000000000001        66.400000000000006        3.5080375872661427     
   15.200000000000001        67.200000000000003        3.5014977178187849     
   15.200000000000001        68.000000000000000        3.5163058957981126     
   15.200000000000001        68.799999999999997        3.4947760110460688     
   15.200000000000001        69.600000000000009        3.4991673154564986     
   15.200000000000001        70.400000000000006        3.5173469937369397     
   15.200000000000001        71.200000000000003        3.5088038036260532     
   15.200000000000001        72.000000000000000        3.4996424001610449     
   15.200000000000001        72.799999999999997        3.5172674599097191     
   15.200000000000001        73.600000000000009        3.5083449226904144     
   15.200000000000001        74.400000000000006        4.5071661162972187     
   15.200000000000001        75.200000000000003        4.5357453681775919     
   15.200000000000001        76.000000000000000        4.5571985866463889     
   15.200000000000001        76.800000000000011        4.5727785678148614     
   15.200000000000001        77.600000000000009        4.5776366363091467     
   15.200000000000001        78.400000000000006        4.5765103901676794     
   15.200000000000001        79.200000000000003        4.5684996145094505     
   15.200000000000001        80.000000000000000        4.5539169620688149     
   15.200000000000001        80.800000000000011        4.5390665689849117     
   15.200000000000001        81.600000000000009        4.5254882895447679     
   15.200000000000001        82.400000000000006        4.5065594073272148     
   15.200000000000001        83.200000000000003        4.5010109084453482     
   15.200000000000001        84.000000000000000        3.5140567026055525     
   15.200000000000001        84.800000000000011        3.5128290978293117     
   15.200000000000001        85.600000000000009        3.5058294960129963     
   15.200000000000001        86.400000000000006        3.5118842506252519     
   15.200000000000001        87.200000000000003        3.5075970507355452     
   15.200000000000001        88.000000000000000        3.5074421779774898     
   15.200000000000001        88.800000000000011        4.4989035629594865     
   15.200000000000001        89.600000000000009        4.5090758570486731     
   15.200000000000001        90.400000000000006        4.5077173644249795     
   15.200000000000001        91.200000000000003        4.5040872605522253     
   15.200000000000001        92.000000000000000        4.5027581558391052     
   15.200000000000001        92.800000000000011        4.5024921416552539     
   15.200000000000001        93.600000000000009        4.5011939103436305     
   15.200000000000001        94.400000000000006        4.5032172424885593     
   15.200000000000001        95.200000000000003        4.5128024238258266     
   15.200000000000001        96.000000000000000        4.5025501416199125     
   15.200000000000001        96.800000000000011        4.5137104406690458     
   15.200000000000001        97.600000000000009        4.5013230163182305     
   15.200000000000001        98.400000000000006        4.5080482675223390     
   15.200000000000001        99.200000000000003        4.5062672596310946     
   15.200000000000001        100.00000000000000        4.5091953908211728     
   15.200000000000001        100.80000000000001        4.5012377557667724     
   15.200000000000001        101.60000000000001        3.5049283569723353     
   15.200000000000001        102.40000000000001        3.5132559618732384     

   16.000000000000000       0.80000000000000004        3.5028913197629090     
   16.000000000000000        1.6000000000000001        3.5093231548709456     
   16.000000000000000        2.4000000000000004        3.4954529870257103     
   16.000000000000000        3.2000000000000002        3.5017566559872342     
   16.000000000000000        4.0000000000000000        3.5007731865980034     
   16.000000000000000        4.8000000000000007        3.5084617833329785     
   16.000000000000000        5.6000000000000005        3.4962526018741360     
   16.000000000000000        6.4000000000000004        3.4964751853182818     
   16.000000000000000        7.2000000000000002        3.5147225997725666     
   16.000000000000000        8.0000000000000000        3.5028098477755991     
   16.000000000000000        8.8000000000000007        3.5020223958914367     
   16.000000000000000        9.6000000000000014        3.4924803672723375     
   16.000000000000000        10.400000000000000        3.5124902059423770     
   16.000000000000000        11.200000000000001        3.4983462488132764     
   16.000000000000000        12.000000000000000        3.5054512535029914     
   16.000000000000000        12.800000000000001        3.5155172516908402     
   16.000000000000000        13.600000000000001        3.4944829948386653     
   16.000000000000000        14.400000000000000        3.5022025322043824     
   16.000000000000000        15.200000000000001        3.4985532096283998     
   16.000000000000000        16.000000000000000        3.5147149261561053     
   16.000000000000000        16.800000000000001        3.4965731176119283     
   16.000000000000000        17.600000000000001        3.5046448593753965     
   16.000000000000000        18.400000000000002        3.5114716649658302     
   16.000000000000000        19.200000000000003        3.5142467582172667     
   16.000000000000000        20.000000000000000        3.5038768751381446     
   16.000000000000000        20.800000000000001        3.4950469147303078     
   16.000000000000000        21.600000000000001        3.5117346876970532     
   16.000000000000000        22.400000000000002        3.5030139737375112     
   16.000000000000000        23.200000000000003        3.5122809774386892     
   16.000000000000000        24.000000000000000        3.5051365075276077     
   16.000000000000000        24.800000000000001        3.5042493360658749     
   16.000000000000000        25.600000000000001        3.4984756585523953     
   16.000000000000000        26.400000000000002        3.5173576825211463     
   16.000000000000000        27.200000000000003        3.5056925606295155     
   16.000000000000000        28.000000000000000        3.5171640529089201     
   16.000000000000000        28.800000000000001        3.5026396526057924     
   16.000000000000000        29.600000000000001        3.4971835286540571     
   16.000000000000000        30.400000000000002        3.5070673572825615     
   16.000000000000000        31.200000000000003        3.4986570177230116     
   16.000000000000000        32.000000000000000        3.5111106112929891     
   16.000000000000000        32.800000000000004        3.4964161202110517     
   16.000000000000000        33.600000000000001        3.5133760460856323     
   16.000000000000000        34.399999999999999        3.5006165092537858     
   16.000000000000000        35.200000000000003        3.5105415197291459     
   16.000000000000000        36.000000000000000        3.5054165157444301     
   16.000000000000000        36.800000000000004        3.4958317820409621     
   16.000000000000000        37.600000000000001        3.5101116491186901     
   16.000000000000000        38.400000000000006        3.5137287461257123     
   16.000000000000000        39.200000000000003        3.5103057173528271     
   16.000000000000000        40.000000000000000        3.5136687899737495     
   16.000000000000000        40.800000000000004        3.5029410308123050     
   16.000000000000000        41.600000000000001        3.5165297500485639     
   16.000000000000000        42.400000000000006        3.4977232872104307     
   16.000000000000000        43.200000000000003        3.5079238832958821     
   16.000000000000000        44.000000000000000        3.5015842142221358     
   16.000000000000000        44.800000000000004        3.5051327902106686     
   16.000000000000000        45.600000000000001        3.5046290343309621     
   16.000000000000000        46.400000000000006        4.5078252271258803     
   16.000000000000000        47.200000000000003        4.4979344427074421     
   16.000000000000000        48.000000000000000        4.5070953718474049     
   16.000000000000000        48.800000000000004        4.4963984016237273     
   16.000000000000000        49.600000000000001        4.5105373730738370     
   16.000000000000000        50.400000000000006        4.4926621676650704     
   16.000000000000000        51.200000000000003        4.5109869625054895     
   16.000000000000000        52.000000000000000        4.4945215219599586     
   16.000000000000000        52.800000000000004        4.5109008708796532     
   16.000000000000000        53.600000000000001        4.4959222084352604     
   16.000000000000000        54.400000000000006        4.5019445595682690     
   16.000000000000000        55.200000000000003        4.5035011317052343     
   16.000000000000000        56.000000000000000        4.5055086747462090     
   16.000000000000000        56.800000000000004        3.5072630872356538     
   16.000000000000000        57.600000000000001        3.5008588732793315     
   16.000000000000000        58.400000000000006        3.5062489159148109     
   16.000000000000000        59.200000000000003        3.5127868083882090     
   16.000000000000000        60.000000000000000        3.4976927583725632     
   16.000000000000000        60.800000000000004        3.5071310488013401     
   16.000000000000000        61.600000000000001        3.4973881816598231     
   16.000000000000000        62.400000000000006        3.4986430967543236     
   16.000000000000000        63.200000000000003        3.5081552893228665     
   16.000000000000000        64.000000000000000        3.5049065512682218     
   16.000000000000000        64.799999999999997        3.5066442198912471     
   16.000000000000000        65.600000000000009        3.4939419397561613     
   16.000000000000000        66.400000000000006        3.5145905998751354     
   16.000000000000000        67.200000000000003        3.4969935067278852     
   16.000000000000000        68.000000000000000        3.5149056414744360     
   16.000000000000000        68.799999999999997        3.5085003053582922     
   16.000000000000000        69.600000000000009        3.5030530949003609     
   16.000000000000000        70.400000000000006        3.5098953769064773     
   16.000000000000000        71.200000000000003        3.4963233816086818     
   16.000000000000000        72.000000000000000        3.5016732328052127     
   16.000000000000000        72.799999999999997        3.5068061324134869     
   16.000000000000000        73.600000000000009        3.5082681149999106     
   16.000000000000000        74.400000000000006        4.5008315830414727     
   16.000000000000000        75.200000000000003        4.5271310451908580     
   16.000000000000000        76.000000000000000        4.5449448819870941     
   16.000000000000000        76.800000000000011        4.5548219310858880     
   16.000000000000000        77.600000000000009        4.5611985237548041     
   16.000000000000000        78.400000000000006        4.5586985821973185     
   16.000000000000000        79.200000000000003        4.5538707996938568     
   16.000000000000000        80.000000000000000        4.5445688361148786     
   16.000000000000000        80.800000000000011        4.5328056381296582     
   16.000000000000000        81.600000000000009        4.5197753708717636     
   16.000000000000000        82.400000000000006        4.5006808278795729     
   16.000000000000000        83.200000000000003        4.5050245835859055     
   16.000000000000000        84.000000000000000        3.5097585617880211     
   16.000000000000000        84.800000000000011        3.5062882121508610     
   16.000000000000000        85.600000000000009        3.4935153513174386     
   16.000000000000000        86.400000000000006        3.5046530382130188     
   16.000000000000000        87.200000000000003        3.5013267652688653     
   16.000000000000000        88.000000000000000        4.5065251762987222     
   16.000000000000000        88.800000000000011        4.5035050729423212     
   16.000000000000000        89.600000000000009        4.5044805582838707     
   16.000000000000000        90.400000000000006        4.5096757053586201     
   16.000000000000000        91.200000000000003        4.5050693369443460     
   16.000000000000000        92.000000000000000        4.5045457081158187     
   16.000000000000000        92.800000000000011        4.5024830292218052     
   16.000000000000000        93.600000000000009        4.5053526923727887     
   16.000000000000000        94.400000000000006        4.5103907138999295     
   16.000000000000000        95.200000000000003        4.5026758194575489     
   16.000000000000000        96.000000000000000        4.5102206631440085     
   16.000000000000000        96.800000000000011        4.5041884189616921     
   16.000000000000000        97.600000000000009        4.5114050875022231     
   16.000000000000000        98.400000000000006        4.5034379240288365     
   16.000000000000000        99.200000000000003        4.5109438976457827     
   16.000000000000000        100.00000000000000        4.5078552623014119     
   16.000000000000000        100.80000000000001        4.5065415540540634     
   16.000000000000000        101.60000000000001        3.5088451126758309     
   16.000000000000000        102.40000000000001        3.5090694899428412     

   16.800000000000001       0.80000000000000004        3.4957593468819841     
   16.800000000000001        1.6000000000000001        3.5023360483878450     
   16.800000000000001        2.4000000000000004        3.5074566483657499     
   16.800000000000001        3.2000000000000002        3.5118429116414474     
   16.800000000000001        4.0000000000000000        3.5145288095330898     
   16.800000000000001        4.8000000000000007        3.4965586736085488     
   16.800000000000001        5.6000000000000005        3.5019836199719352     
   16.800000000000001        6.4000000000000004        3.5127480641765341     
   16.800000000000001        7.2000000000000002        3.5069214129768742     
   16.800000000000001        8.0000000000000000        3.4988489409590957     
   16.800000000000001        8.8000000000000007        3.5152103912360193     
   16.800000000000001        9.6000000000000014        3.5126130487719984     
   16.800000000000001        10.400000000000000        3.5064086461971553     
   16.800000000000001        11.200000000000001        3.5050090201931621     
   16.800000000000001        12.000000000000000        3.4988569605844817     
   16.800000000000001        12.800000000000001        3.5047823501163045     
   16.800000000000001        13.600000000000001        3.5113782142007071     
   16.800000000000001        14.400000000000000        3.4940571459780094     
   16.800000000000001        15.200000000000001        3.4975535084412801     
   16.800000000000001        16.000000000000000        3.5074359284305450     
   16.800000000000001        16.800000000000001        3.5032139485236593     
   16.800000000000001        17.600000000000001        3.5127632482532407     
   16.800000000000001        18.400000000000002        3.4936560869506428     
   16.800000000000001        19.200000000000003        3.4983711570056228     
   16.800000000000001        20.000000000000000        3.4935288774450957     
   16.800000000000001        20.800000000000001        3.5117356124258241     
   16.800000000000001        21.600000000000001        3.5035044266510549     
   16.800000000000001        22.400000000000002        3.5041418918748453     
   16.800000000000001        23.200000000000003        3.5070746930028442     
   16.800000000000001        24.000000000000000        3.4973468740655065     
   16.800000000000001        24.800000000000001        3.5146191709883667     
   16.800000000000001        25.600000000000001        3.5076590624219284     
   16.800000000000001        26.400000000000002        3.4990167745374614     
   16.800000000000001        27.200000000000003        3.4959307110371607     
   16.800000000000001        28.000000000000000        3.5056036251499072     
   16.800000000000001        28.800000000000001        3.4968357008980773     
   16.800000000000001        29.600000000000001        3.5086032359698978     
   16.800000000000001        30.400000000000002        3.5001666954318065     
   16.800000000000001        31.200000000000003        3.5142692568216845     
   16.800000000000001        32.000000000000000        3.4993884173475620     
   16.800000000000001        32.800000000000004        3.4988662269038047     
   16.800000000000001        33.600000000000001        3.5114327532821510     
   16.800000000000001        34.399999999999999        3.5050184081401241     
   16.800000000000001        35.200000000000003        3.5018724402132855     
   16.800000000000001        36.000000000000000        3.4961864092466630     
   16.800000000000001        36.800000000000004        3.5134471504317855     
   16.800000000000001        37.600000000000001        3.4940832819668364     
   16.800000000000001        38.400000000000006        3.4952462542232725     
   16.800000000000001        39.200000000000003        3.5054537420085827     
   16.800000000000001        40.000000000000000        3.4963441974689888     
   16.800000000000001        40.800000000000004        3.4980262485582183     
   16.800000000000001        41.600000000000001        3.5050507389112835     
   16.800000000000001        42.400000000000006        3.5057143880239678     
   16.800000000000001        43.200000000000003        3.4972281260379328     
   16.800000000000001        44.000000000000000        3.5166695952589864     
   16.800000000000001        44.800000000000004        3.5047665947615023     
   16.800000000000001        45.600000000000001        3.5041203410694730     
   16.800000000000001        46.400000000000006        3.5014028850699344     
   16.800000000000001        47.200000000000003        3.5032566673134062     
   16.800000000000001        48.000000000000000        3.5076093378057065     
   16.800000000000001        48.800000000000004        3.5114305858537018     
   16.800000000000001        49.600000000000001        3.5208404852461439     
   16.800000000000001        50.400000000000006        3.5017841851449787     
   16.800000000000001        51.200000000000003        3.5060087086288267     
   16.800000000000001        52.000000000000000        3.5046182302719782     
   16.800000000000001        52.800000000000004        3.5086871269014881     
   16.800000000000001        53.600000000000001        3.5125601693347219     
   16.800000000000001        54.400000000000006        3.5145791199439516     
   16.800000000000001        55.200000000000003        3.5067569802925145     
   16.800000000000001        56.000000000000000        3.5137640726707899     
   16.800000000000001        56.800000000000004        3.5049282594637363     
   16.800000000000001        57.600000000000001        3.4998162286452001     
   16.800000000000001        58.400000000000006        3.5017505386154433     
   16.800000000000001        59.200000000000003        3.5097778195817830     
   16.800000000000001        60.000000000000000        3.5017283744113699     
   16.800000000000001        60.800000000000004        3.5101171784964085     
   16.800000000000001        61.600000000000001        3.5162792403636729     
   16.800000000000001        62.400000000000006        3.4990058585871662     
   16.800000000000001        63.200000000000003        3.5154110674295707     
   16.800000000000001        64.000000000000000        3.4968235556363294     
   16.800000000000001        64.799999999999997        3.5152139999426595     
   16.800000000000001        65.600000000000009        3.5020127462844597     
   16.800000000000001        66.400000000000006        3.4973059819201380     
   16.800000000000001        67.200000000000003        3.5077749257273374     
   16.800000000000001        68.000000000000000        3.5010617746752151     
   16.800000000000001        68.799999999999997        3.4944314388332702     
   16.800000000000001        69.600000000000009        3.5162937584581155     
   16.800000000000001        70.400000000000006        3.4982946360269240     
   16.800000000000001        71.200000000000003        3.5152319805589243     
   16.800000000000001        72.000000000000000        3.5025699849732708     
   16.800000000000001        72.799999999999997        3.5155898594462522     
   16.800000000000001        73.600000000000009        3.4973369221978712     
   16.800000000000001        74.400000000000006        4.5045455025648904     
   16.800000000000001        75.200000000000003        4.5037413338143626     
   16.800000000000001        76.000000000000000        4.5276742879052119     
   16.800000000000001        76.800000000000011        4.5383134429588461     
   16.800000000000001        77.600000000000009        4.5432232399148820     
   16.800000000000001        78.400000000000006        4.5440171850387614     
   16.800000000000001        79.200000000000003        4.5387337085439139     
   16.800000000000001        80.000000000000000        4.5305765201876991     
   16.800000000000001        80.800000000000011        4.5208740406302343     
   16.800000000000001        81.600000000000009        4.5010568157417357     
   16.800000000000001        82.400000000000006        4.4943360253546842     
   16.800000000000001        83.200000000000003        3.5081640689395535     
   16.800000000000001        84.000000000000000        3.5003649788816862     
   16.800000000000001        84.800000000000011        3.5044740702250108     
   16.800000000000001        85.600000000000009        3.4971041553115807     
   16.800000000000001        86.400000000000006        3.5164884945187671     
   16.800000000000001        87.200000000000003        3.5132873528183892     
   16.800000000000001        88.000000000000000        4.5091414699195305     
   16.800000000000001        88.800000000000011        4.5012888222391831     
   16.800000000000001        89.600000000000009        4.5097947147615169     
   16.800000000000001        90.400000000000006        4.5026562726570507     
   16.800000000000001        91.200000000000003        4.5034934739230952     
   16.800000000000001        92.000000000000000        4.5090269896916269     
   16.800000000000001        92.800000000000011        4.5094263457388202     
   16.800000000000001        93.600000000000009        4.5132742012974143     
   16.800000000000001        94.400000000000006        4.5058213666096467     
   16.800000000000001        95.200000000000003        4.5008060705050701     
   16.800000000000001        96.000000000000000        4.5122561615527852     
   16.800000000000001        96.800000000000011        4.5037146358899065     
   16.800000000000001        97.600000000000009        4.5094027685096574     
   16.800000000000001        98.400000000000006        4.5002024744192877     
   16.800000000000001        99.200000000000003        4.5109119423495612     
   16.800000000000001        100.00000000000000        4.5103997299015122     
   16.800000000000001        100.80000000000001        4.5005584308116822     
   16.800000000000001        101.60000000000001        3.5050709728976019     
   16.800000000000001        102.40000000000001        3.5097761328062895     

   17.600000000000001       0.80000000000000004        3.5050534820844881     
   17.600000000000001        1.6000000000000001        3.5166239028985760     
   17.600000000000001        2.4000000000000004        3.4999356556789114     
   17.600000000000001        3.2000000000000002        3.5048097702943646     
   17.600000000000001        4.0000000000000000        3.5060776560647686     
   17.600000000000001        4.8000000000000007        3.5034038694677565     
   17.600000000000001        5.6000000000000005        3.5123344760936770     
   17.600000000000001        6.4000000000000004        3.5084910122799262     
   17.600000000000001        7.2000000000000002        3.4988143566367107     
   17.600000000000001        8.0000000000000000        3.5134727826542784     
   17.600000000000001        8.8000000000000007        3.5058150045700032     
   17.600000000000001        9.6000000000000014        3.4990672199277086     
   17.600000000000001        10.400000000000000        3.4993638842459012     
   17.600000000000001        11.200000000000001        3.5123958140098774     
   17.600000000000001        12.000000000000000        3.4962536827865049     
   17.600000000000001        12.800000000000001        3.5146066723030209     
   17.600000000000001        13.600000000000001        3.5022088892210954     
   17.600000000000001        14.400000000000000        3.5090297559953689     
   17.600000000000001        15.200000000000001        3.5024922395438809     
   17.600000000000001        16.000000000000000        3.5147539810368120     
   17.600000000000001        16.800000000000001        3.4968055776276534     
   17.600000000000001        17.600000000000001        3.5121500152635963     
   17.600000000000001        18.400000000000002        3.5093356618226337     
   17.600000000000001        19.200000000000003        3.5126720763432817     
   17.600000000000001        20.000000000000000        3.5093971115743643     
   17.600000000000001        20.800000000000001        3.5117850379094966     
   17.600000000000001        21.600000000000001        3.5005142410204813     
   17.600000000000001        22.400000000000002        3.5045008439736733     
   17.600000000000001        23.200000000000003        3.4934731689843463     
   17.600000000000001        24.000000000000000        3.5165609920969012     
   17.600000000000001        24.800000000000001        3.5077426753120280     
   17.600000000000001        25.600000000000001        3.4976451820027097     
   17.600000000000001        26.400000000000002        3.5157561231314798     
   17.600000000000001        27.200000000000003        3.5102111908730378     
   17.600000000000001        28.000000000000000        3.5011809037606958     
   17.600000000000001        28.800000000000001        3.5148958534114598     
   17.600000000000001        29.600000000000001        3.4950189810820613     
   17.600000000000001        30.400000000000002        3.5178241615460513     
   17.600000000000001        31.200000000000003        3.4959043863360790     
   17.600000000000001        32.000000000000000        3.5165509528470502     
   17.600000000000001        32.800000000000004        3.5132201048699341     
   17.600000000000001        33.600000000000001        3.4938080042901238     
   17.600000000000001        34.399999999999999        3.5141380289740298     
   17.600000000000001        35.200000000000003        3.5009258032356620     
   17.600000000000001        36.000000000000000        3.5063311183142329     
   17.600000000000001        36.800000000000004        3.5143972377270747     
   17.600000000000001        37.600000000000001        3.5076260763474454     
   17.600000000000001        38.400000000000006        3.5112387308834552     
   17.600000000000001        39.200000000000003        3.4988414745311904     
   17.600000000000001        40.000000000000000        3.5161624981691850     
   17.600000000000001        40.800000000000004        3.5087039520026342     
   17.600000000000001        41.600000000000001        3.5157640559610517     
   17.600000000000001        42.400000000000006        3.5113693511243849     
   17.600000000000001        43.200000000000003        3.4974921041297646     
   17.600000000000001        44.000000000000000        3.5027429719334719     
   17.600000000000001        44.800000000000004        3.5046158736789108     
   17.600000000000001        45.600000000000001        3.4983346014285930     
   17.600000000000001        46.400000000000006        3.5052277627017734     
   17.600000000000001        47.200000000000003        3.5140696931145703     
   17.600000000000001        48.000000000000000        3.4934352303391720     
   17.600000000000001        48.800000000000004        3.5068456799118612     
   17.600000000000001        49.600000000000001        3.4969614814635110     
   17.600000000000001        50.400000000000006        3.4929839509543230     
   17.600000000000001        51.200000000000003        3.5127859561931487     
   17.600000000000001        52.000000000000000        3.5093024945247322     
   17.600000000000001        52.800000000000004        3.5072451656052452     
   17.600000000000001        53.600000000000001        3.4989050177893577     
   17.600000000000001        54.400000000000006        3.4973672380102223     
   17.600000000000001        55.200000000000003        3.5128359942675931     
   17.600000000000001        56.000000000000000        3.5020897843549714     
   17.600000000000001        56.800000000000004        3.5105184637610334     
   17.600000000000001        57.600000000000001        3.5125409132431287     
   17.600000000000001        58.400000000000006        3.5006132056691110     
   17.600000000000001        59.200000000000003        3.5142478438121403     
   17.600000000000001        60.000000000000000        3.4972878146865360     
   17.600000000000001        60.800000000000004        3.5025544911659670     
   17.600000000000001        61.600000000000001        3.5049947538530826     
   17.600000000000001        62.400000000000006        3.5162023666460374     
   17.600000000000001        63.200000000000003        3.5024643620736451     
   17.600000000000001        64.000000000000000        3.5117953041559953     
   17.600000000000001        64.799999999999997        3.5120230436501951     
   17.600000000000001        65.600000000000009        3.5092762005195239     
   17.600000000000001        66.400000000000006        3.5046193177720948     
   17.600000000000001        67.200000000000003        3.5116122696882694     
   17.600000000000001        68.000000000000000        3.5157740632525685     
   17.600000000000001        68.799999999999997        3.5135487426094634     
   17.600000000000001        69.600000000000009        3.4943626358532800     
   17.600000000000001        70.400000000000006        3.5069291738179253     
   17.600000000000001        71.200000000000003        3.5101226781771699     
   17.600000000000001        72.000000000000000        3.4959748089615124     
   17.600000000000001        72.799999999999997        3.5159690356805329     
   17.600000000000001        73.600000000000009        3.4960890869250556     
   17.600000000000001        74.400000000000006        3.5074876643949398     
   17.600000000000001        75.200000000000003        4.5035918644312698     
   17.600000000000001        76.000000000000000        4.5127340972913164     
   17.600000000000001        76.800000000000011        4.5202682135243437     
   17.600000000000001        77.600000000000009        4.5239754126436358     
   17.600000000000001        78.400000000000006        4.5237326379385161     
   17.600000000000001        79.200000000000003        4.5221607508685970     
   17.600000000000001        80.000000000000000        4.5167833336686272     
   17.600000000000001        80.800000000000011        4.5083211251257413     
   17.600000000000001        81.600000000000009        4.5070815465928913     
   17.600000000000001        82.400000000000006        3.5363748706803948     
   17.600000000000001        83.200000000000003        3.5097805076834461     
   17.600000000000001        84.000000000000000        3.5153581424353311     
   17.600000000000001        84.800000000000011        3.4972676976453596     
   17.600000000000001        85.600000000000009        3.5034628323907278     
   17.600000000000001        86.400000000000006        3.5011611074210442     
   17.600000000000001        87.200000000000003        3.5101636870645563     
   17.600000000000001        88.000000000000000        4.5013300063333759     
   17.600000000000001        88.800000000000011        4.5018947194027268     
   17.600000000000001        89.600000000000009        4.5095634708829007     
   17.600000000000001        90.400000000000006        4.5062672494949547     
   17.600000000000001        91.200000000000003        4.5021128725765038     
   17.600000000000001        92.000000000000000        4.5056635088149433     
   17.600000000000001        92.800000000000011        4.5046990823918875     
   17.600000000000001        93.600000000000009        4.5088216252236961     
   17.600000000000001        94.400000000000006        4.5033827993601134     
   17.600000000000001        95.200000000000003        4.5036903991243804     
   17.600000000000001        96.000000000000000        4.5008840652882869     
   17.600000000000001        96.800000000000011        4.5050104920682701     
   17.600000000000001        97.600000000000009        4.5027150277758317     
   17.600000000000001        98.400000000000006        4.5126305046168014     
   17.600000000000001        99.200000000000003        4.5067778535745697     
   17.600000000000001        100.00000000000000        4.5071360516529992     
   17.600000000000001        100.80000000000001        4.4988449441510125     
   17.600000000000001        101.60000000000001        3.5883054914413477     
   17.600000000000001        102.40000000000001        3.5100233814754325     

   18.400000000000002       0.80000000000000004        3.4951442137843052     
   18.400000000000002        1.6000000000000001        3.4984746591061286     
   18.400000000000002        2.4000000000000004        3.4958356182478494     
   18.400000000000002        3.2000000000000002        3.4959747147484550     
   18.400000000000002        4.0000000000000000        3.4974263118497517     
   18.400000000000002        4.8000000000000007        3.4986464216160296     
   18.400000000000002        5.6000000000000005        3.5016072425759819     
   18.400000000000002        6.4000000000000004        3.4954590924959255     
   18.400000000000002        7.2000000000000002        3.5127300366989638     
   18.400000000000002        8.0000000000000000        3.5086196592598227     
   18.400000000000002        8.8000000000000007        3.4974499562593175     
   18.400000000000002        9.6000000000000014        3.5165045897585885     
   18.400000000000002        10.400000000000000        3.4954581777799638     
   18.400000000000002        11.200000000000001        3.4950756888285812     
   18.400000000000002        12.000000000000000        3.5136842695465957     
   18.400000000000002        12.800000000000001        3.5041461687572171     
   18.400000000000002        13.600000000000001        3.4954803381794952     
   18.400000000000002        14.400000000000000        3.5133980147387947     
   18.400000000000002        15.200000000000001        3.5049207035253622     
   18.400000000000002        16.000000000000000        3.4971729712412865     
   18.400000000000002        16.800000000000001        3.5075607312017851     
   18.400000000000002        17.600000000000001        3.4974006555575379     
   18.400000000000002        18.400000000000002        3.5028749316442416     
   18.400000000000002        19.200000000000003        3.4937259973240535     
   18.400000000000002        20.000000000000000        3.5037603256420868     
   18.400000000000002        20.800000000000001        3.5057905106288203     
   18.400000000000002        21.600000000000001        3.5009164069407275     
   18.400000000000002        22.400000000000002        3.4961923525511227     
   18.400000000000002        23.200000000000003        3.5123020398036360     
   18.400000000000002        24.000000000000000        3.5029181708879844     
   18.400000000000002        24.800000000000001        3.4950512525881217     
   18.400000000000002        25.600000000000001        3.5144654179433501     
   18.400000000000002        26.400000000000002        3.5044543224751576     
   18.400000000000002        27.200000000000003        3.4990254727157870     
   18.400000000000002        28.000000000000000        3.5158371768145189     
   18.400000000000002        28.800000000000001        3.4995035212960195     
   18.400000000000002        29.600000000000001        3.5067420979782278     
   18.400000000000002        30.400000000000002        3.5011263047690435     
   18.400000000000002        31.200000000000003        3.5087799639924206     
   18.400000000000002        32.000000000000000        3.4998832888392806     
   18.400000000000002        32.800000000000004        3.4970800799847850     
   18.400000000000002        33.600000000000001        3.5121765818828221     
   18.400000000000002        34.399999999999999        3.5030901827770951     
   18.400000000000002        35.200000000000003        3.5018889578464232     
   18.400000000000002        36.000000000000000        3.5113940819477971     
   18.400000000000002        36.800000000000004        3.4952189786417871     
   18.400000000000002        37.600000000000001        3.4994228910556480     
   18.400000000000002        38.400000000000006        3.4962608022557489     
   18.400000000000002        39.200000000000003        3.5130259795216121     
   18.400000000000002        40.000000000000000        3.5049679626666799     
   18.400000000000002        40.800000000000004        3.4951227263344600     
   18.400000000000002        41.600000000000001        3.4988381774087816     
   18.400000000000002        42.400000000000006        3.5039987743581427     
   18.400000000000002        43.200000000000003        3.5103829652783709     
   18.400000000000002        44.000000000000000        3.5087860980889634     
   18.400000000000002        44.800000000000004        3.5053636857597823     
   18.400000000000002        45.600000000000001        3.5180571459481325     
   18.400000000000002        46.400000000000006        3.5042837824812794     
   18.400000000000002        47.200000000000003        3.5127054299267431     
   18.400000000000002        48.000000000000000        3.4990127631810672     
   18.400000000000002        48.800000000000004        3.5123290851072735     
   18.400000000000002        49.600000000000001        3.4959229748280309     
   18.400000000000002        50.400000000000006        3.5123640867000154     
   18.400000000000002        51.200000000000003        3.5053549317255586     
   18.400000000000002        52.000000000000000        3.4931133659262463     
   18.400000000000002        52.800000000000004        3.5116986877553629     
   18.400000000000002        53.600000000000001        3.5083154472359275     
   18.400000000000002        54.400000000000006        3.5041749601333705     
   18.400000000000002        55.200000000000003        3.4978523704452655     
   18.400000000000002        56.000000000000000        3.5167456294207655     
   18.400000000000002        56.800000000000004        3.4993496951006060     
   18.400000000000002        57.600000000000001        3.4970898042155172     
   18.400000000000002        58.400000000000006        3.5053084249180944     
   18.400000000000002        59.200000000000003        3.4942752901287344     
   18.400000000000002        60.000000000000000        3.5017415864823969     
   18.400000000000002        60.800000000000004        3.5081545242653203     
   18.400000000000002        61.600000000000001        3.4968978496500820     
   18.400000000000002        62.400000000000006        3.5106333088250370     
   18.400000000000002        63.200000000000003        3.4980809418544956     
   18.400000000000002        64.000000000000000        3.5070121575015416     
   18.400000000000002        64.799999999999997        3.4979887666729357     
   18.400000000000002        65.600000000000009        3.4996449076799530     
   18.400000000000002        66.400000000000006        3.4968126679270224     
   18.400000000000002        67.200000000000003        3.5013154109448297     
   18.400000000000002        68.000000000000000        3.4992186667889356     
   18.400000000000002        68.799999999999997        3.5072128473248525     
   18.400000000000002        69.600000000000009        3.4978848854383973     
   18.400000000000002        70.400000000000006        3.5085689286669011     
   18.400000000000002        71.200000000000003        3.5165032054771235     
   18.400000000000002        72.000000000000000        3.4987365568212647     
   18.400000000000002        72.799999999999997        3.5058543430655926     
   18.400000000000002        73.600000000000009        3.5093611969758780     
   18.400000000000002        74.400000000000006        3.5048130046779917     
   18.400000000000002        75.200000000000003        3.5066511225167156     
   18.400000000000002        76.000000000000000        4.4970469349136835     
   18.400000000000002        76.800000000000011        4.5022166564425232     
   18.400000000000002        77.600000000000009        4.5013937853439892     
   18.400000000000002        78.400000000000006        4.5071126944715880     
   18.400000000000002        79.200000000000003        4.5039188631096057     
   18.400000000000002        80.000000000000000        4.5085747300185837     
   18.400000000000002        80.800000000000011        4.5007710863989852     
   18.400000000000002        81.600000000000009        3.5189691130176213     
   18.400000000000002        82.400000000000006        3.5050119648756790     
   18.400000000000002        83.200000000000003        3.5012209679367672     
   18.400000000000002        84.000000000000000        3.4945221995386984     
   18.400000000000002        84.800000000000011        3.5157414332263071     
   18.400000000000002        85.600000000000009        3.4958199290748562     
   18.400000000000002        86.400000000000006        3.4974482005388294     
   18.400000000000002        87.200000000000003        3.5026476697687747     
   18.400000000000002        88.000000000000000        4.4999108240720886     
   18.400000000000002        88.800000000000011        4.5109225854625583     
   18.400000000000002        89.600000000000009        4.5094083358617389     
   18.400000000000002        90.400000000000006        4.5050770145387604     
   18.400000000000002        91.200000000000003        4.5022543653641192     
   18.400000000000002        92.000000000000000        4.5034046151042721     
   18.400000000000002        92.800000000000011        4.5031068263620595     
   18.400000000000002        93.600000000000009        4.5077380193170029     
   18.400000000000002        94.400000000000006        4.5035939616248566     
   18.400000000000002        95.200000000000003        4.5049840333964806     
   18.400000000000002        96.000000000000000        4.5045411869652048     
   18.400000000000002        96.800000000000011        4.5059002101636203     
   18.400000000000002        97.600000000000009        4.5038674895908200     
   18.400000000000002        98.400000000000006        4.5098796817421709     
   18.400000000000002        99.200000000000003        4.5052478819585247     
   18.400000000000002        100.00000000000000        4.5066564156531710     
   18.400000000000002        100.80000000000001        4.5057296794662403     
   18.400000000000002        101.60000000000001        3.5843057151451685     
   18.400000000000002        102.40000000000001        3.5017195549698394     

   19.200000000000003       0.80000000000000004        3.5166588439971402     
   19.200000000000003        1.6000000000000001        3.5168462340168407     
   19.200000000000003        2.4000000000000004        3.5091969551718147     
   19.200000000000003        3.2000000000000002        3.5097870398800519     
   19.200000000000003        4.0000000000000000        3.5103762163083339     
   19.200000000000003        4.8000000000000007        3.5095922086916809     
   19.200000000000003        5.6000000000000005        3.4987120244241021     
   19.200000000000003        6.4000000000000004        3.5054223438461807     
   19.200000000000003        7.2000000000000002        3.4969330826564109     
   19.200000000000003        8.0000000000000000        3.5032671036480183     
   19.200000000000003        8.8000000000000007        3.5149845994481344     
   19.200000000000003        9.6000000000000014        3.5041008826563189     
   19.200000000000003        10.400000000000000        3.5117653437584657     
   19.200000000000003        11.200000000000001        3.5094472458793557     
   19.200000000000003        12.000000000000000        3.5053935783454531     
   19.200000000000003        12.800000000000001        3.4987668431426160     
   19.200000000000003        13.600000000000001        3.4954047289557608     
   19.200000000000003        14.400000000000000        3.5121358572154628     
   19.200000000000003        15.200000000000001        3.5004603088376043     
   19.200000000000003        16.000000000000000        3.5112528216688319     
   19.200000000000003        16.800000000000001        3.5036404043702944     
   19.200000000000003        17.600000000000001        3.4973079998414649     
   19.200000000000003        18.400000000000002        3.5039312648271559     
   19.200000000000003        19.200000000000003        3.5145228187468365     
   19.200000000000003        20.000000000000000        3.4963049974503044     
   19.200000000000003        20.800000000000001        3.5131433666338410     
   19.200000000000003        21.600000000000001        3.5153866680930945     
   19.200000000000003        22.400000000000002        3.5085448835502882     
   19.200000000000003        23.200000000000003        3.4992800133595496     
   19.200000000000003        24.000000000000000        3.5122185273858593     
   19.200000000000003        24.800000000000001        3.5045288184715546     
   19.200000000000003        25.600000000000001        3.5061697664042764     
   19.200000000000003        26.400000000000002        3.5024882905489458     
   19.200000000000003        27.200000000000003        3.5144538976919715     
   19.200000000000003        28.000000000000000        3.4927161157121245     
   19.200000000000003        28.800000000000001        3.5126143207125793     
   19.200000000000003        29.600000000000001        3.5124673079695490     
   19.200000000000003        30.400000000000002        3.5084743182203511     
   19.200000000000003        31.200000000000003        3.4989280977574886     
   19.200000000000003        32.000000000000000        3.5144219167101842     
   19.200000000000003        32.800000000000004        3.5047925919811456     
   19.200000000000003        33.600000000000001        3.4949214918752660     
   19.200000000000003        34.399999999999999        3.5117578645996557     
   19.200000000000003        35.200000000000003        3.5093518732928684     
   19.200000000000003        36.000000000000000        3.5057168546164816     
   19.200000000000003        36.800000000000004        3.5017069192581540     
   19.200000000000003        37.600000000000001        3.5177197289071924     
   19.200000000000003        38.400000000000006        3.5032996507845344     
   19.200000000000003        39.200000000000003        3.4973056231742246     
   19.200000000000003        40.000000000000000        3.5133214371529813     
   19.200000000000003        40.800000000000004        3.5168312032232873     
   19.200000000000003        41.600000000000001        3.5099906798020899     
   19.200000000000003        42.400000000000006        3.4990092527415029     
   19.200000000000003        43.200000000000003        3.5015592287207484     
   19.200000000000003        44.000000000000000        3.5146122003283233     
   19.200000000000003        44.800000000000004        3.4993298752775495     
   19.200000000000003        45.600000000000001        3.4994191937287420     
   19.200000000000003        46.400000000000006        3.4941028160342036     
   19.200000000000003        47.200000000000003        3.5112427930213994     
   19.200000000000003        48.000000000000000        3.5030886597977751     
   19.200000000000003        48.800000000000004        3.5203487648378622     
   19.200000000000003        49.600000000000001        3.4946672340570508     
   19.200000000000003        50.400000000000006        3.5155919677803826     
   19.200000000000003        51.200000000000003        3.5048108507266824     
   19.200000000000003        52.000000000000000        3.4972620282769493     
   19.200000000000003        52.800000000000004        3.4940408521140300     
   19.200000000000003        53.600000000000001        3.5118162883810258     
   19.200000000000003        54.400000000000006        3.5089711522840155     
   19.200000000000003        55.200000000000003        3.5046061974492204     
   19.200000000000003        56.000000000000000        3.4961993201717996     
   19.200000000000003        56.800000000000004        3.5008401374129821     
   19.200000000000003        57.600000000000001        3.5141803362118464     
   19.200000000000003        58.400000000000006        3.5104827597777830     
   19.200000000000003        59.200000000000003        3.5147394042673521     
   19.200000000000003        60.000000000000000        3.5057477415990106     
   19.200000000000003        60.800000000000004        3.5109757208554933     
   19.200000000000003        61.600000000000001        3.5150630404609808     
   19.200000000000003        62.400000000000006        3.5043971323579699     
   19.200000000000003        63.200000000000003        3.4993387821934108     
   19.200000000000003        64.000000000000000        3.5151152364340148     
   19.200000000000003        64.799999999999997        3.5074043557843662     
   19.200000000000003        65.600000000000009        3.5075373357493027     
   19.200000000000003        66.400000000000006        3.5164200066776576     
   19.200000000000003        67.200000000000003        3.4967260314907262     
   19.200000000000003        68.000000000000000        3.5070982566685567     
   19.200000000000003        68.799999999999997        3.5127471293945574     
   19.200000000000003        69.600000000000009        3.4958836508734707     
   19.200000000000003        70.400000000000006        3.5011760928695175     
   19.200000000000003        71.200000000000003        3.5116920186314915     
   19.200000000000003        72.000000000000000        3.5059083525883628     
   19.200000000000003        72.799999999999997        3.5025112837631900     
   19.200000000000003        73.600000000000009        3.4985159656901033     
   19.200000000000003        74.400000000000006        3.5081776416303496     
   19.200000000000003        75.200000000000003        3.4998963113611978     
   19.200000000000003        76.000000000000000        3.5064758638068696     
   19.200000000000003        76.800000000000011        3.5087633079726510     
   19.200000000000003        77.600000000000009        3.5093867326267665     
   19.200000000000003        78.400000000000006        3.5116820613919102     
   19.200000000000003        79.200000000000003        3.4987814885709145     
   19.200000000000003        80.000000000000000        3.4979120098554777     
   19.200000000000003        80.800000000000011        3.5134845432314608     
   19.200000000000003        81.600000000000009        3.5005484658410801     
   19.200000000000003        82.400000000000006        3.4941943493816492     
   19.200000000000003        83.200000000000003        3.5146217180934198     
   19.200000000000003        84.000000000000000        3.5022184899139890     
   19.200000000000003        84.800000000000011        3.4965283231219995     
   19.200000000000003        85.600000000000009        3.5087690301341836     
   19.200000000000003        86.400000000000006        3.5121630519667901     
   19.200000000000003        87.200000000000003        3.5032993156790115     
   19.200000000000003        88.000000000000000        4.5081913099030295     
   19.200000000000003        88.800000000000011        4.5036332473895415     
   19.200000000000003        89.600000000000009        4.5029657447510374     
   19.200000000000003        90.400000000000006        4.5024337005357404     
   19.200000000000003        91.200000000000003        4.5084148898592318     
   19.200000000000003        92.000000000000000        4.5037352041893692     
   19.200000000000003        92.800000000000011        4.5047136231537035     
   19.200000000000003        93.600000000000009        4.5077856663491831     
   19.200000000000003        94.400000000000006        4.5042422507155093     
   19.200000000000003        95.200000000000003        4.5073081258129424     
   19.200000000000003        96.000000000000000        4.5034776591154841     
   19.200000000000003        96.800000000000011        4.5056051162732942     
   19.200000000000003        97.600000000000009        4.5041018666390062     
   19.200000000000003        98.400000000000006        4.5100410293994102     
   19.200000000000003        99.200000000000003        4.5058754212566132     
   19.200000000000003        100.00000000000000        4.5090376881360097     
   19.200000000000003        100.80000000000001        4.5102641487408190     
   19.200000000000003        101.60000000000001        3.5689681815324619     
   19.200000000000003        102.40000000000001        3.5047623871326978     

   20.000000000000000       0.80000000000000004        3.5038387117717686     
   20.000000000000000        1.6000000000000001        3.5039335151506164     
   20.000000000000000        2.4000000000000004        3.4970566118665518     
   20.000000000000000        3.2000000000000002        3.5034742230785345     
   20.000000000000000        4.0000000000000000        3.5024026759284483     
   20.000000000000000        4.8000000000000007        3.5085177738277911     
   20.000000000000000        5.6000000000000005        3.5101533988690545     
   20.000000000000000        6.4000000000000004        3.5055807131451555     
   20.000000000000000        7.2000000000000002        3.5153694276828360     
   20.000000000000000        8.0000000000000000        3.4978809578000747     
   20.000000000000000        8.8000000000000007        3.5099388920330576     
   20.000000000000000        9.6000000000000014        3.4955828109062108     
   20.000000000000000        10.400000000000000        3.5080746795998436     
   20.000000000000000        11.200000000000001        3.5048353508172503     
   20.000000000000000        12.000000000000000        3.4989271843181768     
   20.000000000000000        12.800000000000001        3.5144217497667203     
   20.000000000000000        13.600000000000001        3.5050835244533531     
   20.000000000000000        14.400000000000000        3.5092880630144103     
   20.000000000000000        15.200000000000001        3.4968223923110018     
   20.000000000000000        16.000000000000000        3.5126486919217697     
   20.000000000000000        16.800000000000001        3.5037363351160202     
   20.000000000000000        17.600000000000001        3.5153146971948472     
   20.000000000000000        18.400000000000002        3.5114158737117749     
   20.000000000000000        19.200000000000003        3.5064517899985654     
   20.000000000000000        20.000000000000000        3.5038189893819900     
   20.000000000000000        20.800000000000001        3.5036583906225127     
   20.000000000000000        21.600000000000001        3.4927606660407773     
   20.000000000000000        22.400000000000002        3.4996486851246282     
   20.000000000000000        23.200000000000003        3.5162317564215626     
   20.000000000000000        24.000000000000000        3.5032237931648713     
   20.000000000000000        24.800000000000001        3.5145051859931877     
   20.000000000000000        25.600000000000001        3.5024159673342461     
   20.000000000000000        26.400000000000002        3.4989459442012616     
   20.000000000000000        27.200000000000003        3.5049708419427228     
   20.000000000000000        28.000000000000000        3.5110147577466924     
   20.000000000000000        28.800000000000001        3.5041661428754893     
   20.000000000000000        29.600000000000001        3.4977871789407136     
   20.000000000000000        30.400000000000002        3.4983502134907756     
   20.000000000000000        31.200000000000003        3.5181951460822627     
   20.000000000000000        32.000000000000000        3.5059819878602450     
   20.000000000000000        32.800000000000004        3.5121101813846622     
   20.000000000000000        33.600000000000001        3.5007981717792616     
   20.000000000000000        34.399999999999999        3.5014294888348232     
   20.000000000000000        35.200000000000003        3.4938881259132897     
   20.000000000000000        36.000000000000000        3.5166967999429266     
   20.000000000000000        36.800000000000004        3.5039932143721608     
   20.000000000000000        37.600000000000001        3.4948264849394315     
   20.000000000000000        38.400000000000006        3.5111364710566102     
   20.000000000000000        39.200000000000003        3.5057871386995720     
   20.000000000000000        40.000000000000000        3.5048650216612542     
   20.000000000000000        40.800000000000004        3.4958964783397852     
   20.000000000000000        41.600000000000001        3.4990845116665814     
   20.000000000000000        42.400000000000006        3.5158900292007353     
   20.000000000000000        43.200000000000003        3.5072044810518399     
   20.000000000000000        44.000000000000000        3.4991835287380249     
   20.000000000000000        44.800000000000004        3.5026909002163991     
   20.000000000000000        45.600000000000001        3.4978466423167851     
   20.000000000000000        46.400000000000006        3.5132770943552130     
   20.000000000000000        47.200000000000003        3.5111245572417946     
   20.000000000000000        48.000000000000000        3.4923549385624635     
   20.000000000000000        48.800000000000004        3.5040521838393097     
   20.000000000000000        49.600000000000001        3.5092563677720188     
   20.000000000000000        50.400000000000006        3.5041703530480670     
   20.000000000000000        51.200000000000003        3.5159382604771401     
   20.000000000000000        52.000000000000000        3.4975972046038430     
   20.000000000000000        52.800000000000004        3.5128824017259550     
   20.000000000000000        53.600000000000001        3.5031728606973482     
   20.000000000000000        54.400000000000006        3.5015213303253789     
   20.000000000000000        55.200000000000003        3.4962351897589801     
   20.000000000000000        56.000000000000000        3.5140435010686155     
   20.000000000000000        56.800000000000004        3.5076546965113429     
   20.000000000000000        57.600000000000001        3.5032441779487593     
   20.000000000000000        58.400000000000006        3.4993770548087015     
   20.000000000000000        59.200000000000003        3.4952501698627532     
   20.000000000000000        60.000000000000000        3.5018398761373666     
   20.000000000000000        60.800000000000004        3.5140766697034307     
   20.000000000000000        61.600000000000001        3.5006319743070065     
   20.000000000000000        62.400000000000006        3.5151358282605982     
   20.000000000000000        63.200000000000003        3.5003203687041378     
   20.000000000000000        64.000000000000000        3.5075609931796334     
   20.000000000000000        64.799999999999997        3.4972436862753322     
   20.000000000000000        65.600000000000009        3.5154790651457635     
   20.000000000000000        66.400000000000006        3.4958095342388358     
   20.000000000000000        67.200000000000003        3.5018412832000174     
   20.000000000000000        68.000000000000000        3.5117040512512485     
   20.000000000000000        68.799999999999997        3.4919606741405329     
   20.000000000000000        69.600000000000009        3.5176105262089270     
   20.000000000000000        70.400000000000006        3.5084499614343438     
   20.000000000000000        71.200000000000003        3.4946583143450378     
   20.000000000000000        72.000000000000000        3.5158228712064914     
   20.000000000000000        72.799999999999997        3.4951553840544425     
   20.000000000000000        73.600000000000009        3.5184384703782872     
   20.000000000000000        74.400000000000006        3.4958994215054284     
   20.000000000000000        75.200000000000003        3.5099709445933844     
   20.000000000000000        76.000000000000000        3.5128686391078019     
   20.000000000000000        76.800000000000011        3.5007267219194658     
   20.000000000000000        77.600000000000009        3.5069879768496506     
   20.000000000000000        78.400000000000006        3.5190038192819921     
   20.000000000000000        79.200000000000003        3.4943182302337936     
   20.000000000000000        80.000000000000000        3.5059780934388116     
   20.000000000000000        80.800000000000011        3.5033391759198338     
   20.000000000000000        81.600000000000009        3.5130475280783520     
   20.000000000000000        82.400000000000006        3.4917920022507039     
   20.000000000000000        83.200000000000003        3.5130576552010653     
   20.000000000000000        84.000000000000000        3.4977168775996526     
   20.000000000000000        84.800000000000011        3.5180247326141600     
   20.000000000000000        85.600000000000009        3.4997992726190548     
   20.000000000000000        86.400000000000006        3.5093493671673692     
   20.000000000000000        87.200000000000003        3.5040694898892752     
   20.000000000000000        88.000000000000000        4.5081413422004424     
   20.000000000000000        88.800000000000011        4.5081374333255999     
   20.000000000000000        89.600000000000009        4.5062372244621942     
   20.000000000000000        90.400000000000006        4.5048932993542001     
   20.000000000000000        91.200000000000003        4.5023925268469638     
   20.000000000000000        92.000000000000000        4.5017146159835875     
   20.000000000000000        92.800000000000011        4.5038479951712453     
   20.000000000000000        93.600000000000009        4.5109868898819805     
   20.000000000000000        94.400000000000006        4.5081663099675584     
   20.000000000000000        95.200000000000003        4.5029781690487605     
   20.000000000000000        96.000000000000000        4.5008396222596287     
   20.000000000000000        96.800000000000011        4.5025378525433064     
   20.000000000000000        97.600000000000009        4.5031517158629928     
   20.000000000000000        98.400000000000006        4.5102066615795051     
   20.000000000000000        99.200000000000003        4.5030287608007953     
   20.000000000000000        100.00000000000000        4.5044076095100980     
   20.000000000000000        100.80000000000001        4.4971150826410433     
   20.000000000000000        101.60000000000001        3.5340855529080506     
   20.000000000000000        102.40000000000001        3.5005619765379365     

   20.800000000000001       0.80000000000000004        3.5035766150954517     
   20.800000000000001        1.6000000000000001        3.4962978125292441     
   20.800000000000001        2.4000000000000004        3.5133276117250554     
   20.800000000000001        3.2000000000000002        3.4972025099232891     
   20.800000000000001        4.0000000000000000        3.4960181206169247     
   20.800000000000001        4.8000000000000007        3.5055470841801002     
   20.800000000000001        5.6000000000000005        3.4988513291965062     
   20.800000000000001        6.4000000000000004        3.4909856275883104     
   20.800000000000001        7.2000000000000002        3.5086168849734434     
   20.800000000000001        8.0000000000000000        3.5058310532973964     
   20.800000000000001        8.8000000000000007        3.4959898026037486     
   20.800000000000001        9.6000000000000014        3.5107486572484250     
   20.800000000000001        10.400000000000000        3.5038203594741564     
   20.800000000000001        11.200000000000001        3.5026621613520752     
   20.800000000000001        12.000000000000000        3.4942416444174063     
   20.800000000000001        12.800000000000001        3.5128910397442565     
   20.800000000000001        13.600000000000001        3.5035244151341605     
   20.800000000000001        14.400000000000000        3.5010144097747293     
   20.800000000000001        15.200000000000001        3.4976312200769550     
   20.800000000000001        16.000000000000000        3.5149503895568546     
   20.800000000000001        16.800000000000001        3.4954558163439251     
   20.800000000000001        17.600000000000001        3.5072925668904125     
   20.800000000000001        18.400000000000002        3.4992711191570387     
   20.800000000000001        19.200000000000003        3.5018904296417328     
   20.800000000000001        20.000000000000000        3.5128370062913419     
   20.800000000000001        20.800000000000001        3.4967473539440155     
   20.800000000000001        21.600000000000001        3.5131458841241923     
   20.800000000000001        22.400000000000002        3.5070275753352544     
   20.800000000000001        23.200000000000003        3.5062192318177052     
   20.800000000000001        24.000000000000000        3.4988768193705093     
   20.800000000000001        24.800000000000001        3.5018689165359067     
   20.800000000000001        25.600000000000001        3.4977270782361654     
   20.800000000000001        26.400000000000002        3.4939781178636142     
   20.800000000000001        27.200000000000003        3.5112132647333523     
   20.800000000000001        28.000000000000000        3.5034731637320542     
   20.800000000000001        28.800000000000001        3.4983106300829374     
   20.800000000000001        29.600000000000001        3.5174719241989640     
   20.800000000000001        30.400000000000002        3.5085666123044503     
   20.800000000000001        31.200000000000003        3.5026889804283634     
   20.800000000000001        32.000000000000000        3.4951192873132810     
   20.800000000000001        32.800000000000004        3.4950118538669503     
   20.800000000000001        33.600000000000001        3.5112199560529764     
   20.800000000000001        34.399999999999999        3.5091812356647307     
   20.800000000000001        35.200000000000003        3.5022677858367577     
   20.800000000000001        36.000000000000000        3.4981998695845329     
   20.800000000000001        36.800000000000004        3.5166529023742155     
   20.800000000000001        37.600000000000001        3.5025515612354763     
   20.800000000000001        38.400000000000006        3.4899259631680279     
   20.800000000000001        39.200000000000003        3.5164761567900946     
   20.800000000000001        40.000000000000000        3.4943235326328792     
   20.800000000000001        40.800000000000004        3.5144321517683794     
   20.800000000000001        41.600000000000001        3.5040710908020887     
   20.800000000000001        42.400000000000006        3.5098065472570696     
   20.800000000000001        43.200000000000003        3.4963069939537492     
   20.800000000000001        44.000000000000000        3.5061410793086516     
   20.800000000000001        44.800000000000004        3.5100710111322528     
   20.800000000000001        45.600000000000001        3.5141787515680414     
   20.800000000000001        46.400000000000006        3.4983150237165748     
   20.800000000000001        47.200000000000003        3.5048799021454657     
   20.800000000000001        48.000000000000000        3.5161930445078333     
   20.800000000000001        48.800000000000004        3.4946259245157671     
   20.800000000000001        49.600000000000001        3.5150872255232488     
   20.800000000000001        50.400000000000006        3.4978817847488015     
   20.800000000000001        51.200000000000003        3.5074398237101021     
   20.800000000000001        52.000000000000000        3.5022024059299741     
   20.800000000000001        52.800000000000004        3.5080406159084534     
   20.800000000000001        53.600000000000001        3.5011533194735782     
   20.800000000000001        54.400000000000006        3.4950306569843907     
   20.800000000000001        55.200000000000003        3.5139821783635825     
   20.800000000000001        56.000000000000000        3.5064644699723417     
   20.800000000000001        56.800000000000004        3.4974038939895977     
   20.800000000000001        57.600000000000001        3.5053667837321760     
   20.800000000000001        58.400000000000006        3.5149368189898351     
   20.800000000000001        59.200000000000003        3.5000360504724939     
   20.800000000000001        60.000000000000000        3.5107902802944517     
   20.800000000000001        60.800000000000004        3.4988210417004941     
   20.800000000000001        61.600000000000001        3.4973312418345688     
   20.800000000000001        62.400000000000006        3.5052326547679047     
   20.800000000000001        63.200000000000003        3.4956087829974876     
   20.800000000000001        64.000000000000000        3.5135067263333091     
   20.800000000000001        64.799999999999997        3.5029682704053138     
   20.800000000000001        65.600000000000009        3.5092785381612215     
   20.800000000000001        66.400000000000006        3.5015552915885495     
   20.800000000000001        67.200000000000003        3.5069926029266392     
   20.800000000000001        68.000000000000000        3.5153747589008071     
   20.800000000000001        68.799999999999997        3.5019711687999955     
   20.800000000000001        69.600000000000009        3.4976596014301782     
   20.800000000000001        70.400000000000006        3.5111435497049532     
   20.800000000000001        71.200000000000003        3.5025139882782161     
   20.800000000000001        72.000000000000000        3.5084777866061985     
   20.800000000000001        72.799999999999997        3.5013950952264170     
   20.800000000000001        73.600000000000009        3.5072055817978094     
   20.800000000000001        74.400000000000006        3.5006289606162939     
   20.800000000000001        75.200000000000003        3.5172065858958907     
   20.800000000000001        76.000000000000000        3.4966634914706627     
   20.800000000000001        76.800000000000011        3.5171400759962808     
   20.800000000000001        77.600000000000009        3.4955876524195251     
   20.800000000000001        78.400000000000006        3.5064013347232335     
   20.800000000000001        79.200000000000003        3.4958353316137138     
   20.800000000000001        80.000000000000000        3.5084339183419595     
   20.800000000000001        80.800000000000011        3.5080364722876078     
   20.800000000000001        81.600000000000009        3.5006268679670653     
   20.800000000000001        82.400000000000006        3.5042894747276327     
   20.800000000000001        83.200000000000003        3.5100882886689648     
   20.800000000000001        84.000000000000000        3.5043139523387938     
   20.800000000000001        84.800000000000011        3.4945596504665501     
   20.800000000000001        85.600000000000009        3.5059223901131853     
   20.800000000000001        86.400000000000006        3.4970355960777435     
   20.800000000000001        87.200000000000003        3.5107766369611215     
   20.800000000000001        88.000000000000000        4.4958517479600699     
   20.800000000000001        88.800000000000011        4.5089524545192061     
   20.800000000000001        89.600000000000009        4.5065363729982488     
   20.800000000000001        90.400000000000006        4.5059209015470447     
   20.800000000000001        91.200000000000003        4.5053982071244700     
   20.800000000000001        92.000000000000000        4.5063474269013373     
   20.800000000000001        92.800000000000011        4.5005124840448190     
   20.800000000000001        93.600000000000009        4.5109822495303495     
   20.800000000000001        94.400000000000006        4.5027919250449253     
   20.800000000000001        95.200000000000003        4.5027774778593876     
   20.800000000000001        96.000000000000000        4.5091982045661476     
   20.800000000000001        96.800000000000011        4.5022288753597257     
   20.800000000000001        97.600000000000009        4.5013064529702405     
   20.800000000000001        98.400000000000006        4.5092487110727344     
   20.800000000000001        99.200000000000003        4.5005502647150655     
   20.800000000000001        100.00000000000000        4.5061500486643915     
   20.800000000000001        100.80000000000001        4.5039001471885891     
   20.800000000000001        101.60000000000001        3.5217791993242509     
   20.800000000000001        102.40000000000001        3.5009477965143372     

   21.600000000000001       0.80000000000000004        3.5126605454101494     
   21.600000000000001        1.6000000000000001        3.5002317299225369     
   21.600000000000001        2.4000000000000004        3.5110698177039046     
   21.600000000000001        3.2000000000000002        3.4953775858710565     
   21.600000000000001        4.0000000000000000        3.5154862334653534     
   21.600000000000001        4.8000000000000007        3.5032775306183375     
   21.600000000000001        5.6000000000000005        3.5166771024423800     
   21.600000000000001        6.4000000000000004        3.5055506890912422     
   21.600000000000001        7.2000000000000002        3.5114387296867791     
   21.600000000000001        8.0000000000000000        3.4967236735119758     
   21.600000000000001        8.8000000000000007        3.5148780461911415     
   21.600000000000001        9.6000000000000014        3.5114666849169285     
   21.600000000000001        10.400000000000000        3.4988819709910088     
   21.600000000000001        11.200000000000001        3.5145600505183472     
   21.600000000000001        12.000000000000000        3.5051367517752836     
   21.600000000000001        12.800000000000001        3.4942177336784979     
   21.600000000000001        13.600000000000001        3.5091699613006417     
   21.600000000000001        14.400000000000000        3.5144775781950592     
   21.600000000000001        15.200000000000001        3.5050162615963245     
   21.600000000000001        16.000000000000000        3.5029733974468988     
   21.600000000000001        16.800000000000001        3.4989399807055910     
   21.600000000000001        17.600000000000001        3.5177380108028822     
   21.600000000000001        18.400000000000002        3.5028506564810331     
   21.600000000000001        19.200000000000003        3.4959664230699219     
   21.600000000000001        20.000000000000000        3.5025189452163010     
   21.600000000000001        20.800000000000001        3.5118622902559076     
   21.600000000000001        21.600000000000001        3.5036295399889879     
   21.600000000000001        22.400000000000002        3.4984865370330862     
   21.600000000000001        23.200000000000003        3.5146873609987495     
   21.600000000000001        24.000000000000000        3.5076598319890309     
   21.600000000000001        24.800000000000001        3.4954921332480415     
   21.600000000000001        25.600000000000001        3.5159510494559321     
   21.600000000000001        26.400000000000002        3.5137661328816794     
   21.600000000000001        27.200000000000003        3.5056960586869996     
   21.600000000000001        28.000000000000000        3.4983903684699573     
   21.600000000000001        28.800000000000001        3.5094373571440318     
   21.600000000000001        29.600000000000001        3.4980285894692544     
   21.600000000000001        30.400000000000002        3.5172421723115415     
   21.600000000000001        31.200000000000003        3.5080572077711492     
   21.600000000000001        32.000000000000000        3.5111264405727067     
   21.600000000000001        32.800000000000004        3.5085573426576162     
   21.600000000000001        33.600000000000001        3.5077761720417113     
   21.600000000000001        34.399999999999999        3.4972612394136098     
   21.600000000000001        35.200000000000003        3.5090899202079928     
   21.600000000000001        36.000000000000000        3.5025468929547223     
   21.600000000000001        36.800000000000004        3.4983721830237164     
   21.600000000000001        37.600000000000001        3.5069724221781780     
   21.600000000000001        38.400000000000006        3.5124711952846797     
   21.600000000000001        39.200000000000003        3.4972626764934329     
   21.600000000000001        40.000000000000000        3.5026701214477680     
   21.600000000000001        40.800000000000004        3.4950557084992062     
   21.600000000000001        41.600000000000001        3.5111528076405421     
   21.600000000000001        42.400000000000006        3.4922150781977064     
   21.600000000000001        43.200000000000003        3.5171585156963308     
   21.600000000000001        44.000000000000000        3.5054793763685654     
   21.600000000000001        44.800000000000004        3.4980187126416156     
   21.600000000000001        45.600000000000001        3.5052320513208599     
   21.600000000000001        46.400000000000006        3.4991226939133897     
   21.600000000000001        47.200000000000003        3.5146653725935666     
   21.600000000000001        48.000000000000000        3.4961668167609510     
   21.600000000000001        48.800000000000004        3.4933590130073262     
   21.600000000000001        49.600000000000001        3.5119766392293514     
   21.600000000000001        50.400000000000006        3.5077573248305214     
   21.600000000000001        51.200000000000003        3.4989102625593187     
   21.600000000000001        52.000000000000000        3.5076796774324879     
   21.600000000000001        52.800000000000004        3.4989979670608502     
   21.600000000000001        53.600000000000001        3.5072435773045569     
   21.600000000000001        54.400000000000006        3.5128090266799150     
   21.600000000000001        55.200000000000003        3.5023431406786560     
   21.600000000000001        56.000000000000000        3.4978402516099409     
   21.600000000000001        56.800000000000004        3.5167948737221177     
   21.600000000000001        57.600000000000001        3.5138201692396285     
   21.600000000000001        58.400000000000006        3.4987812980666670     
   21.600000000000001        59.200000000000003        3.5123163788669034     
   21.600000000000001        60.000000000000000        3.4985745219566482     
   21.600000000000001        60.800000000000004        3.5078216657748289     
   21.600000000000001        61.600000000000001        3.5059081443743447     
   21.600000000000001        62.400000000000006        3.5171566270521701     
   21.600000000000001        63.200000000000003        3.5008725115334847     
   21.600000000000001        64.000000000000000        3.5060751671315580     
   21.600000000000001        64.799999999999997        3.5132897293026644     
   21.600000000000001        65.600000000000009        3.4972843814300840     
   21.600000000000001        66.400000000000006        3.5149878192041659     
   21.600000000000001        67.200000000000003        3.5047967594152314     
   21.600000000000001        68.000000000000000        3.4998075581548451     
   21.600000000000001        68.799999999999997        3.5057433531427704     
   21.600000000000001        69.600000000000009        3.5113594600722178     
   21.600000000000001        70.400000000000006        3.4978558202318184     
   21.600000000000001        71.200000000000003        3.5071704399542365     
   21.600000000000001        72.000000000000000        3.4981776908073177     
   21.600000000000001        72.799999999999997        3.5096809026939351     
   21.600000000000001        73.600000000000009        3.5159519957349579     
   21.600000000000001        74.400000000000006        3.4993063483514848     
   21.600000000000001        75.200000000000003        3.5034314754765856     
   21.600000000000001        76.000000000000000        3.5067116731174734     
   21.600000000000001        76.800000000000011        3.5021397044216398     
   21.600000000000001        77.600000000000009        3.5133073401092423     
   21.600000000000001        78.400000000000006        3.5045080248342453     
   21.600000000000001        79.200000000000003        3.5111435810643163     
   21.600000000000001        80.000000000000000        3.5115379284899588     
   21.600000000000001        80.800000000000011        3.4957506481870380     
   21.600000000000001        81.600000000000009        3.5092661285317210     
   21.600000000000001        82.400000000000006        3.5093651743215997     
   21.600000000000001        83.200000000000003        3.4970393270148921     
   21.600000000000001        84.000000000000000        3.5095857068689735     
   21.600000000000001        84.800000000000011        3.4988563302269626     
   21.600000000000001        85.600000000000009        3.5119691410153475     
   21.600000000000001        86.400000000000006        3.5048982456216806     
   21.600000000000001        87.200000000000003        3.5118891842140640     
   21.600000000000001        88.000000000000000        4.5061787054897078     
   21.600000000000001        88.800000000000011        4.5097009015958314     
   21.600000000000001        89.600000000000009        4.5048537373143329     
   21.600000000000001        90.400000000000006        4.5042326502616605     
   21.600000000000001        91.200000000000003        4.5034234760506697     
   21.600000000000001        92.000000000000000        4.5045183823665305     
   21.600000000000001        92.800000000000011        4.5037249103923847     
   21.600000000000001        93.600000000000009        4.5014249230663506     
   21.600000000000001        94.400000000000006        4.5011829811748196     
   21.600000000000001        95.200000000000003        4.5080383220184981     
   21.600000000000001        96.000000000000000        4.5028725925297772     
   21.600000000000001        96.800000000000011        4.5011125749263279     
   21.600000000000001        97.600000000000009        4.5028731322762372     
   21.600000000000001        98.400000000000006        4.5082931062820002     
   21.600000000000001        99.200000000000003        4.5030058953513574     
   21.600000000000001        100.00000000000000        4.5121765477620475     
   21.600000000000001        100.80000000000001        4.4969116947222920     
   21.600000000000001        101.60000000000001        3.5045803492081053     
   21.600000000000001        102.40000000000001        3.5006328221811231     

   22.400000000000002       0.80000000000000004        3.5009923628632240     
   22.400000000000002        1.6000000000000001        3.5073799272910069     
   22.400000000000002        2.4000000000000004        3.5071483447008944     
   22.400000000000002        3.2000000000000002        3.5058034680851295     
   22.400000000000002        4.0000000000000000        3.5089278539252433     
   22.400000000000002        4.8000000000000007        3.4969090709780239     
   22.400000000000002        5.6000000000000005        3.5082140760016647     
   22.400000000000002        6.4000000000000004        3.4978885937963256     
   22.400000000000002        7.2000000000000002        3.5057849358524771     
   22.400000000000002        8.0000000000000000        3.5043932759383396     
   22.400000000000002        8.8000000000000007        3.5025086582484226     
   22.400000000000002        9.6000000000000014        3.5075202186224081     
   22.400000000000002        10.400000000000000        3.4935867251469088     
   22.400000000000002        11.200000000000001        3.5055867271817922     
   22.400000000000002        12.000000000000000        3.4978504578401424     
   22.400000000000002        12.800000000000001        3.5134585687646203     
   22.400000000000002        13.600000000000001        3.5024928759828864     
   22.400000000000002        14.400000000000000        3.5012872056128224     
   22.400000000000002        15.200000000000001        3.5130589204349421     
   22.400000000000002        16.000000000000000        3.5107391296436816     
   22.400000000000002        16.800000000000001        3.5006115007729002     
   22.400000000000002        17.600000000000001        3.5114713103423072     
   22.400000000000002        18.400000000000002        3.5021507530632792     
   22.400000000000002        19.200000000000003        3.5187076094266598     
   22.400000000000002        20.000000000000000        3.4989550005742771     
   22.400000000000002        20.800000000000001        3.5046842237025335     
   22.400000000000002        21.600000000000001        3.5172116476542028     
   22.400000000000002        22.400000000000002        3.5003127727365517     
   22.400000000000002        23.200000000000003        3.5098249740921896     
   22.400000000000002        24.000000000000000        3.5094521802840535     
   22.400000000000002        24.800000000000001        3.5039137096173345     
   22.400000000000002        25.600000000000001        3.4973360744377326     
   22.400000000000002        26.400000000000002        3.5055451636131818     
   22.400000000000002        27.200000000000003        3.4962713943532875     
   22.400000000000002        28.000000000000000        3.5163500049686855     
   22.400000000000002        28.800000000000001        3.4976003835666023     
   22.400000000000002        29.600000000000001        3.5113851845133413     
   22.400000000000002        30.400000000000002        3.5004025971502326     
   22.400000000000002        31.200000000000003        3.4973587726926603     
   22.400000000000002        32.000000000000000        3.5072495289557510     
   22.400000000000002        32.800000000000004        3.5044515985835880     
   22.400000000000002        33.600000000000001        3.5045275176040027     
   22.400000000000002        34.399999999999999        3.4920935193991252     
   22.400000000000002        35.200000000000003        3.5093961202227528     
   22.400000000000002        36.000000000000000        3.5079213995929175     
   22.400000000000002        36.800000000000004        3.5141836857008375     
   22.400000000000002        37.600000000000001        3.5043807907178968     
   22.400000000000002        38.400000000000006        3.5055712876989960     
   22.400000000000002        39.200000000000003        3.5106594308265118     
   22.400000000000002        40.000000000000000        3.5057392870178599     
   22.400000000000002        40.800000000000004        3.4977164342797664     
   22.400000000000002        41.600000000000001        3.5142948371813674     
   22.400000000000002        42.400000000000006        3.5060600486911300     
   22.400000000000002        43.200000000000003        3.5005372537595312     
   22.400000000000002        44.000000000000000        3.5054313394054715     
   22.400000000000002        44.800000000000004        3.5151469913755351     
   22.400000000000002        45.600000000000001        3.5091655388254384     
   22.400000000000002        46.400000000000006        3.5175711667508827     
   22.400000000000002        47.200000000000003        3.5020128343374388     
   22.400000000000002        48.000000000000000        3.4959876934948979     
   22.400000000000002        48.800000000000004        3.5133501857421336     
   22.400000000000002        49.600000000000001        3.5040805384593972     
   22.400000000000002        50.400000000000006        3.4981350667903564     
   22.400000000000002        51.200000000000003        3.5162308565609477     
   22.400000000000002        52.000000000000000        3.5145622800784384     
   22.400000000000002        52.800000000000004        3.4968404805636535     
   22.400000000000002        53.600000000000001        3.5140480598609045     
   22.400000000000002        54.400000000000006        3.4938343476204663     
   22.400000000000002        55.200000000000003        3.5080870071223211     
   22.400000000000002        56.000000000000000        3.5024365426244932     
   22.400000000000002        56.800000000000004        3.4980997348998271     
   22.400000000000002        57.600000000000001        3.4936476216220380     
   22.400000000000002        58.400000000000006        3.5023407265654916     
   22.400000000000002        59.200000000000003        3.5008019407746862     
   22.400000000000002        60.000000000000000        3.5013014560752871     
   22.400000000000002        60.800000000000004        3.5131046984222083     
   22.400000000000002        61.600000000000001        3.5142686999321215     
   22.400000000000002        62.400000000000006        3.4990156528564169     
   22.400000000000002        63.200000000000003        3.5032261619192533     
   22.400000000000002        64.000000000000000        3.5102114691892190     
   22.400000000000002        64.799999999999997        3.4944729616008678     
   22.400000000000002        65.600000000000009        3.5057435887177708     
   22.400000000000002        66.400000000000006        3.5126869294705050     
   22.400000000000002        67.200000000000003        3.5025467885410104     
   22.400000000000002        68.000000000000000        3.4976499463212920     
   22.400000000000002        68.799999999999997        3.5166882558449788     
   22.400000000000002        69.600000000000009        3.4934035709547047     
   22.400000000000002        70.400000000000006        3.5186517733968046     
   22.400000000000002        71.200000000000003        3.4968523689238071     
   22.400000000000002        72.000000000000000        3.5161459523565659     
   22.400000000000002        72.799999999999997        3.5014418417801094     
   22.400000000000002        73.600000000000009        3.4956447286237835     
   22.400000000000002        74.400000000000006        3.5009129348392714     
   22.400000000000002        75.200000000000003        3.5137786898021028     
   22.400000000000002        76.000000000000000        3.5118305740401028     
   22.400000000000002        76.800000000000011        3.4974949595404365     
   22.400000000000002        77.600000000000009        3.4969189329744639     
   22.400000000000002        78.400000000000006        3.5165437990721777     
   22.400000000000002        79.200000000000003        3.4941642202853456     
   22.400000000000002        80.000000000000000        3.5116571726428414     
   22.400000000000002        80.800000000000011        3.4992818890479920     
   22.400000000000002        81.600000000000009        3.4979976961434827     
   22.400000000000002        82.400000000000006        3.5092222016877641     
   22.400000000000002        83.200000000000003        3.5081649385658960     
   22.400000000000002        84.000000000000000        3.5062470292981871     
   22.400000000000002        84.800000000000011        3.5051493858527127     
   22.400000000000002        85.600000000000009        3.5159906167755324     
   22.400000000000002        86.400000000000006        3.4954227413463412     
   22.400000000000002        87.200000000000003        3.5183339463794385     
   22.400000000000002        88.000000000000000        4.4984194661573200     
   22.400000000000002        88.800000000000011        4.5094508088914269     
   22.400000000000002        89.600000000000009        4.5043529898654597     
   22.400000000000002        90.400000000000006        4.5034363392478589     
   22.400000000000002        91.200000000000003        4.5033776511915624     
   22.400000000000002        92.000000000000000        4.5040064778985709     
   22.400000000000002        92.800000000000011        4.5046187904975694     
   22.400000000000002        93.600000000000009        4.5037393426663481     
   22.400000000000002        94.400000000000006        4.5019468160179636     
   22.400000000000002        95.200000000000003        4.5077983264122778     
   22.400000000000002        96.000000000000000        4.5081060933372070     
   22.400000000000002        96.800000000000011        4.5038069847598523     
   22.400000000000002        97.600000000000009        4.5020536330724363     
   22.400000000000002        98.400000000000006        4.5119911374207700     
   22.400000000000002        99.200000000000003        4.5052918664222190     
   22.400000000000002        100.00000000000000        4.5053245262093728     
   22.400000000000002        100.80000000000001        4.4984268724769301     
   22.400000000000002        101.60000000000001        3.5088968817058155     
   22.400000000000002        102.40000000000001        3.5137729093054615     

   23.200000000000003       0.80000000000000004        3.5014707872302964     
   23.200000000000003        1.6000000000000001        3.5102910754552443     
   23.200000000000003        2.4000000000000004        3.4979364085672056     
   23.200000000000003        3.2000000000000002        3.5052851625861630     
   23.200000000000003        4.0000000000000000        3.4993492312959926     
   23.200000000000003        4.8000000000000007        3.4972395183607370     
   23.200000000000003        5.6000000000000005        3.5176366431351793     
   23.200000000000003        6.4000000000000004        3.4947268083300167     
   23.200000000000003        7.2000000000000002        3.5131602316197856     
   23.200000000000003        8.0000000000000000        3.5079919613160575     
   23.200000000000003        8.8000000000000007        3.4961919171173821     
   23.200000000000003        9.6000000000000014        3.5007261698552843     
   23.200000000000003        10.400000000000000        3.5149224723361616     
   23.200000000000003        11.200000000000001        3.5119685905634093     
   23.200000000000003        12.000000000000000        3.4972534149678380     
   23.200000000000003        12.800000000000001        3.5133521788622519     
   23.200000000000003        13.600000000000001        3.5038076646525496     
   23.200000000000003        14.400000000000000        3.4994953797663237     
   23.200000000000003        15.200000000000001        3.5121002087233548     
   23.200000000000003        16.000000000000000        3.4970612471285736     
   23.200000000000003        16.800000000000001        3.5117299558972319     
   23.200000000000003        17.600000000000001        3.4969488305696421     
   23.200000000000003        18.400000000000002        3.4975380081296370     
   23.200000000000003        19.200000000000003        3.5106351661954487     
   23.200000000000003        20.000000000000000        3.5154403309693434     
   23.200000000000003        20.800000000000001        3.5002033277245137     
   23.200000000000003        21.600000000000001        3.5049388208357866     
   23.200000000000003        22.400000000000002        3.4949974801006434     
   23.200000000000003        23.200000000000003        3.5059810942292335     
   23.200000000000003        24.000000000000000        3.4974448749036378     
   23.200000000000003        24.800000000000001        3.5159691075497204     
   23.200000000000003        25.600000000000001        3.5038252349648999     
   23.200000000000003        26.400000000000002        3.5161914415424005     
   23.200000000000003        27.200000000000003        3.4981144252045415     
   23.200000000000003        28.000000000000000        3.5140555849728616     
   23.200000000000003        28.800000000000001        3.5058799364047246     
   23.200000000000003        29.600000000000001        3.5076299501636465     
   23.200000000000003        30.400000000000002        3.5095172008012003     
   23.200000000000003        31.200000000000003        3.5043761738978234     
   23.200000000000003        32.000000000000000        3.4988266705141604     
   23.200000000000003        32.800000000000004        3.4954156220279913     
   23.200000000000003        33.600000000000001        3.5174595721481952     
   23.200000000000003        34.399999999999999        3.4975668584231814     
   23.200000000000003        35.200000000000003        3.5153237360086109     
   23.200000000000003        36.000000000000000        3.4916665823264426     
   23.200000000000003        36.800000000000004        3.4983848629749725     
   23.200000000000003        37.600000000000001        3.5161862279419722     
   23.200000000000003        38.400000000000006        3.4906893835572008     
   23.200000000000003        39.200000000000003        3.4945020554199093     
   23.200000000000003        40.000000000000000        3.5148299024335294     
   23.200000000000003        40.800000000000004        3.4999917309521913     
   23.200000000000003        41.600000000000001        3.4944940605320736     
   23.200000000000003        42.400000000000006        3.5153097921971379     
   23.200000000000003        43.200000000000003        3.4956793672451409     
   23.200000000000003        44.000000000000000        3.5150228432359034     
   23.200000000000003        44.800000000000004        3.4984458691837523     
   23.200000000000003        45.600000000000001        3.4961432308952851     
   23.200000000000003        46.400000000000006        3.4985693908024729     
   23.200000000000003        47.200000000000003        3.4991224394811349     
   23.200000000000003        48.000000000000000        3.5107599721517344     
   23.200000000000003        48.800000000000004        3.4950419795599608     
   23.200000000000003        49.600000000000001        3.5130433131796317     
   23.200000000000003        50.400000000000006        3.5041327196283589     
   23.200000000000003        51.200000000000003        3.4966015129844408     
   23.200000000000003        52.000000000000000        3.4954779738395718     
   23.200000000000003        52.800000000000004        3.5053583370350578     
   23.200000000000003        53.600000000000001        3.5138121716384303     
   23.200000000000003        54.400000000000006        3.4940451384204079     
   23.200000000000003        55.200000000000003        3.5131534421355499     
   23.200000000000003        56.000000000000000        3.5058434041807045     
   23.200000000000003        56.800000000000004        3.5020524694288309     
   23.200000000000003        57.600000000000001        3.5169290777419433     
   23.200000000000003        58.400000000000006        3.5041571205051918     
   23.200000000000003        59.200000000000003        3.5110746395830792     
   23.200000000000003        60.000000000000000        3.4990449280811498     
   23.200000000000003        60.800000000000004        3.4964293622758880     
   23.200000000000003        61.600000000000001        3.5067951158214177     
   23.200000000000003        62.400000000000006        3.4962543792550447     
   23.200000000000003        63.200000000000003        3.5116969686316661     
   23.200000000000003        64.000000000000000        3.5155333608994295     
   23.200000000000003        64.799999999999997        3.4996120238632167     
   23.200000000000003        65.600000000000009        3.5123995107968260     
   23.200000000000003        66.400000000000006        3.4939437082490472     
   23.200000000000003        67.200000000000003        3.5109201483650656     
   23.200000000000003        68.000000000000000        3.5029350177259397     
   23.200000000000003        68.799999999999997        3.4976809595423104     
   23.200000000000003        69.600000000000009        3.5034807417184077     
   23.200000000000003        70.400000000000006        3.5095361498505118     
   23.200000000000003        71.200000000000003        3.5098021979317489     
   23.200000000000003        72.000000000000000        3.4974848844546602     
   23.200000000000003        72.799999999999997        3.5122365144104952     
   23.200000000000003        73.600000000000009        3.5127021939476113     
   23.200000000000003        74.400000000000006        3.5043236334599235     
   23.200000000000003        75.200000000000003        3.5086427461753056     
   23.200000000000003        76.000000000000000        3.4983642892358571     
   23.200000000000003        76.800000000000011        3.4972650121894593     
   23.200000000000003        77.600000000000009        3.5016556610390910     
   23.200000000000003        78.400000000000006        3.5052162803702296     
   23.200000000000003        79.200000000000003        3.4998070911978085     
   23.200000000000003        80.000000000000000        3.5026118512972024     
   23.200000000000003        80.800000000000011        3.5059049425025486     
   23.200000000000003        81.600000000000009        3.5154633408511038     
   23.200000000000003        82.400000000000006        3.5008088254415792     
   23.200000000000003        83.200000000000003        3.5051542467226477     
   23.200000000000003        84.000000000000000        3.4963064388280150     
   23.200000000000003        84.800000000000011        3.5089901677875361     
   23.200000000000003        85.600000000000009        3.5009092357218821     
   23.200000000000003        86.400000000000006        3.5113986762668121     
   23.200000000000003        87.200000000000003        3.5019370700193071     
   23.200000000000003        88.000000000000000        4.5000182416471288     
   23.200000000000003        88.800000000000011        4.5143099806586688     
   23.200000000000003        89.600000000000009        4.5106498863048250     
   23.200000000000003        90.400000000000006        4.5082011135077371     
   23.200000000000003        91.200000000000003        4.5056648338454695     
   23.200000000000003        92.000000000000000        4.5088862878756730     
   23.200000000000003        92.800000000000011        4.5080152287667774     
   23.200000000000003        93.600000000000009        4.5061658525929342     
   23.200000000000003        94.400000000000006        4.5046302158460749     
   23.200000000000003        95.200000000000003        4.5109969678497590     
   23.200000000000003        96.000000000000000        4.5103688466622325     
   23.200000000000003        96.800000000000011        4.5135142715323777     
   23.200000000000003        97.600000000000009        4.5027324680463074     
   23.200000000000003        98.400000000000006        4.4997801634775056     
   23.200000000000003        99.200000000000003        4.5137165945735163     
   23.200000000000003        100.00000000000000        4.5092822502249534     
   23.200000000000003        100.80000000000001        4.5051261123525537     
   23.200000000000003        101.60000000000001        3.5087777593361023     
   23.200000000000003        102.40000000000001        3.5035903381531743     

   24.000000000000000       0.80000000000000004        3.4981517207422046     
   24.000000000000000        1.6000000000000001        3.5046079845277767     
   24.000000000000000        2.4000000000000004        3.5144328850680102     
   24.000000000000000        3.2000000000000002        3.4932999040590391     
   24.000000000000000        4.0000000000000000        3.5153950355143113     
   24.000000000000000        4.8000000000000007        3.5067136054437844     
   24.000000000000000        5.6000000000000005        3.5004102729528230     
   24.000000000000000        6.4000000000000004        3.5026367846800146     
   24.000000000000000        7.2000000000000002        3.5010897230136542     
   24.000000000000000        8.0000000000000000        3.5125949843973827     
   24.000000000000000        8.8000000000000007        3.5054080452832075     
   24.000000000000000        9.6000000000000014        3.5153707418509956     
   24.000000000000000        10.400000000000000        3.4981412037856336     
   24.000000000000000        11.200000000000001        3.5062544563629308     
   24.000000000000000        12.000000000000000        3.5059795202865769     
   24.000000000000000        12.800000000000001        3.4975498533912353     
   24.000000000000000        13.600000000000001        3.5137204803138284     
   24.000000000000000        14.400000000000000        3.5048018992491574     
   24.000000000000000        15.200000000000001        3.4984859310453436     
   24.000000000000000        16.000000000000000        3.5107073222348690     
   24.000000000000000        16.800000000000001        3.5031446450398769     
   24.000000000000000        17.600000000000001        3.5123134781439189     
   24.000000000000000        18.400000000000002        3.5052396306425067     
   24.000000000000000        19.200000000000003        3.5042892923126621     
   24.000000000000000        20.000000000000000        3.4902217282587689     
   24.000000000000000        20.800000000000001        3.5120459631642036     
   24.000000000000000        21.600000000000001        3.4974596744735624     
   24.000000000000000        22.400000000000002        3.5169364479113017     
   24.000000000000000        23.200000000000003        3.5098236145932717     
   24.000000000000000        24.000000000000000        3.5013886292216463     
   24.000000000000000        24.800000000000001        3.5073626558997599     
   24.000000000000000        25.600000000000001        3.5066641713028295     
   24.000000000000000        26.400000000000002        3.4954573959439319     
   24.000000000000000        27.200000000000003        3.5071127327135891     
   24.000000000000000        28.000000000000000        3.4979364244490259     
   24.000000000000000        28.800000000000001        3.5149893264378189     
   24.000000000000000        29.600000000000001        3.5015991111725548     
   24.000000000000000        30.400000000000002        3.4986951119048775     
   24.000000000000000        31.200000000000003        3.4974060536303555     
   24.000000000000000        32.000000000000000        3.5175400936997177     
   24.000000000000000        32.800000000000004        3.5110466237720939     
   24.000000000000000        33.600000000000001        3.5019738054347722     
   24.000000000000000        34.399999999999999        3.5075263153962335     
   24.000000000000000        35.200000000000003        3.4979829791532508     
   24.000000000000000        36.000000000000000        3.5136797094788088     
   24.000000000000000        36.800000000000004        3.5051499582528556     
   24.000000000000000        37.600000000000001        3.5056575095049256     
   24.000000000000000        38.400000000000006        3.5118426650509948     
   24.000000000000000        39.200000000000003        3.5127834217275904     
   24.000000000000000        40.000000000000000        3.5038528360870926     
   24.000000000000000        40.800000000000004        3.5112509107851118     
   24.000000000000000        41.600000000000001        3.5037639823476328     
   24.000000000000000        42.400000000000006        3.4935415753918844     
   24.000000000000000        43.200000000000003        3.5137911360341092     
   24.000000000000000        44.000000000000000        3.5040992375083269     
   24.000000000000000        44.800000000000004        3.5064861709450597     
   24.000000000000000        45.600000000000001        3.5030161103951118     
   24.000000000000000        46.400000000000006        3.5165642015529932     
   24.000000000000000        47.200000000000003        3.5114416494154312     
   24.000000000000000        48.000000000000000        3.4968150317939188     
   24.000000000000000        48.800000000000004        3.5049033069178446     
   24.000000000000000        49.600000000000001        3.4989471740477929     
   24.000000000000000        50.400000000000006        3.5050534431280784     
   24.000000000000000        51.200000000000003        3.5141796687304105     
   24.000000000000000        52.000000000000000        3.5026825525512089     
   24.000000000000000        52.800000000000004        3.5163719024501439     
   24.000000000000000        53.600000000000001        3.5021740135520480     
   24.000000000000000        54.400000000000006        3.5148808405249672     
   24.000000000000000        55.200000000000003        3.4916400922897597     
   24.000000000000000        56.000000000000000        3.5068074921827987     
   24.000000000000000        56.800000000000004        3.5008212450615344     
   24.000000000000000        57.600000000000001        3.4969452999411104     
   24.000000000000000        58.400000000000006        3.5048882719708141     
   24.000000000000000        59.200000000000003        3.5052749286795035     
   24.000000000000000        60.000000000000000        3.5054022575421628     
   24.000000000000000        60.800000000000004        3.5099406027298663     
   24.000000000000000        61.600000000000001        3.5055656121915741     
   24.000000000000000        62.400000000000006        3.5160344120813658     
   24.000000000000000        63.200000000000003        3.5041285462468013     
   24.000000000000000        64.000000000000000        3.5022821543125824     
   24.000000000000000        64.799999999999997        3.5026132261918708     
   24.000000000000000        65.600000000000009        3.5152293809950423     
   24.000000000000000        66.400000000000006        3.4989215198784809     
   24.000000000000000        67.200000000000003        3.5149103681872638     
   24.000000000000000        68.000000000000000        3.5082561578366160     
   24.000000000000000        68.799999999999997        3.5029032982423365     
   24.000000000000000        69.600000000000009        3.5091097787747252     
   24.000000000000000        70.400000000000006        3.5023472161217386     
   24.000000000000000        71.200000000000003        3.5047212060366379     
   24.000000000000000        72.000000000000000        3.5117769525819171     
   24.000000000000000        72.799999999999997        3.5066915252818691     
   24.000000000000000        73.600000000000009        3.4967790805285195     
   24.000000000000000        74.400000000000006        3.4988254312089344     
   24.000000000000000        75.200000000000003        3.5028123445229862     
   24.000000000000000        76.000000000000000        3.5166542773072442     
   24.000000000000000        76.800000000000011        3.4972764670651904     
   24.000000000000000        77.600000000000009        3.5177370023315300     
   24.000000000000000        78.400000000000006        3.5064450014631072     
   24.000000000000000        79.200000000000003        3.5137996170415406     
   24.000000000000000        80.000000000000000        3.5131736473301918     
   24.000000000000000        80.800000000000011        3.5055507190352189     
   24.000000000000000        81.600000000000009        3.4987942643523566     
   24.000000000000000        82.400000000000006        3.5035862650475131     
   24.000000000000000        83.200000000000003        3.5129442913966398     
   24.000000000000000        84.000000000000000        3.5122725439747571     
   24.000000000000000        84.800000000000011        3.4956062163520207     
   24.000000000000000        85.600000000000009        3.5149042849603434     
   24.000000000000000        86.400000000000006        3.4963404400689071     
   24.000000000000000        87.200000000000003        3.5096251266462275     
   24.000000000000000        88.000000000000000        4.4989317755085922     
   24.000000000000000        88.800000000000011        4.5097205252598371     
   24.000000000000000        89.600000000000009        4.5047503501137891     
   24.000000000000000        90.400000000000006        4.5016790600302361     
   24.000000000000000        91.200000000000003        4.5009986658447687     
   24.000000000000000        92.000000000000000        4.5027243357926565     
   24.000000000000000        92.800000000000011        4.5015519436449587     
   24.000000000000000        93.600000000000009        4.5113302932122687     
   24.000000000000000        94.400000000000006        4.5099001069693498     
   24.000000000000000        95.200000000000003        4.5035932874978810     
   24.000000000000000        96.000000000000000        4.5042942848091254     
   24.000000000000000        96.800000000000011        4.5076972386487943     
   24.000000000000000        97.600000000000009        4.5025085915714440     
   24.000000000000000        98.400000000000006        4.5048118203595351     
   24.000000000000000        99.200000000000003        4.5019496776590300     
   24.000000000000000        100.00000000000000        4.5049833780916684     
   24.000000000000000        100.80000000000001        4.5003327168961142     
   24.000000000000000        101.60000000000001        3.4981014920077627     
   24.000000000000000        102.40000000000001        3.5079037221453571     

   24.800000000000001       0.80000000000000004        3.4972206569488375     
   24.800000000000001        1.6000000000000001        3.5126232469737331     
   24.800000000000001        2.4000000000000004        3.5029043539250937     
   24.800000000000001        3.2000000000000002        3.5133884985620774     
   24.800000000000001        4.0000000000000000        3.5015846354882201     
   24.800000000000001        4.8000000000000007        3.4946256340457365     
   24.800000000000001        5.6000000000000005        3.5128707383468001     
   24.800000000000001        6.4000000000000004        3.5146109253305577     
   24.800000000000001        7.2000000000000002        3.4960613957601314     
   24.800000000000001        8.0000000000000000        3.5088433741420944     
   24.800000000000001        8.8000000000000007        3.5002141005323519     
   24.800000000000001        9.6000000000000014        3.5110013829799698     
   24.800000000000001        10.400000000000000        3.5036490755510119     
   24.800000000000001        11.200000000000001        3.4953671285940713     
   24.800000000000001        12.000000000000000        3.5145951927327168     
   24.800000000000001        12.800000000000001        3.4957393931053082     
   24.800000000000001        13.600000000000001        3.5058482211551580     
   24.800000000000001        14.400000000000000        3.5128454383047107     
   24.800000000000001        15.200000000000001        3.5065205684388934     
   24.800000000000001        16.000000000000000        3.4988773618201603     
   24.800000000000001        16.800000000000001        3.4949756390083198     
   24.800000000000001        17.600000000000001        3.5120152164699134     
   24.800000000000001        18.400000000000002        3.5107472956177790     
   24.800000000000001        19.200000000000003        3.4986549657288837     
   24.800000000000001        20.000000000000000        3.5161081160552481     
   24.800000000000001        20.800000000000001        3.5033097231590022     
   24.800000000000001        21.600000000000001        3.5039141917959671     
   24.800000000000001        22.400000000000002        3.4982030007109843     
   24.800000000000001        23.200000000000003        3.4938043198252773     
   24.800000000000001        24.000000000000000        3.5171365177760125     
   24.800000000000001        24.800000000000001        3.4983652797894926     
   24.800000000000001        25.600000000000001        3.5000569323526274     
   24.800000000000001        26.400000000000002        3.5167579873058719     
   24.800000000000001        27.200000000000003        3.5130752211170591     
   24.800000000000001        28.000000000000000        3.4976858250713310     
   24.800000000000001        28.800000000000001        3.5070630542822872     
   24.800000000000001        29.600000000000001        3.5113172199457501     
   24.800000000000001        30.400000000000002        3.5056900288976935     
   24.800000000000001        31.200000000000003        3.5031887816214016     
   24.800000000000001        32.000000000000000        3.4986307078026639     
   24.800000000000001        32.800000000000004        3.4945618997597343     
   24.800000000000001        33.600000000000001        3.5127700341018393     
   24.800000000000001        34.399999999999999        3.4953113870116677     
   24.800000000000001        35.200000000000003        3.5111592322633434     
   24.800000000000001        36.000000000000000        3.5078698003693640     
   24.800000000000001        36.800000000000004        3.5055013994527617     
   24.800000000000001        37.600000000000001        3.4940712346914538     
   24.800000000000001        38.400000000000006        3.5102497708355842     
   24.800000000000001        39.200000000000003        3.5036045687477797     
   24.800000000000001        40.000000000000000        3.4953401907112220     
   24.800000000000001        40.800000000000004        3.5043861093106674     
   24.800000000000001        41.600000000000001        3.4938431964930983     
   24.800000000000001        42.400000000000006        3.5167504004125631     
   24.800000000000001        43.200000000000003        3.5016293921492645     
   24.800000000000001        44.000000000000000        3.4957288560330197     
   24.800000000000001        44.800000000000004        3.5148799096902450     
   24.800000000000001        45.600000000000001        3.5100542823287824     
   24.800000000000001        46.400000000000006        3.4997179808569649     
   24.800000000000001        47.200000000000003        3.4961873843020630     
   24.800000000000001        48.000000000000000        3.5119102112314362     
   24.800000000000001        48.800000000000004        3.5166401708439468     
   24.800000000000001        49.600000000000001        3.4942485668986132     
   24.800000000000001        50.400000000000006        3.5133145152554026     
   24.800000000000001        51.200000000000003        3.4965837217557865     
   24.800000000000001        52.000000000000000        3.5140111501720295     
   24.800000000000001        52.800000000000004        3.5029571969876008     
   24.800000000000001        53.600000000000001        3.5003679549587980     
   24.800000000000001        54.400000000000006        3.4954456283807374     
   24.800000000000001        55.200000000000003        3.4927930144183623     
   24.800000000000001        56.000000000000000        3.5112221362469680     
   24.800000000000001        56.800000000000004        3.5069127160857367     
   24.800000000000001        57.600000000000001        3.5011885635775997     
   24.800000000000001        58.400000000000006        3.5066855918084960     
   24.800000000000001        59.200000000000003        3.5089842590051168     
   24.800000000000001        60.000000000000000        3.4968460169482647     
   24.800000000000001        60.800000000000004        3.5149749638837595     
   24.800000000000001        61.600000000000001        3.4947873980182784     
   24.800000000000001        62.400000000000006        3.4984630823331142     
   24.800000000000001        63.200000000000003        3.4993523523265804     
   24.800000000000001        64.000000000000000        3.4974628603029672     
   24.800000000000001        64.799999999999997        3.5112009466391969     
   24.800000000000001        65.600000000000009        3.5087322045120999     
   24.800000000000001        66.400000000000006        3.4989285078504575     
   24.800000000000001        67.200000000000003        3.5072587803950235     
   24.800000000000001        68.000000000000000        3.5028053911944772     
   24.800000000000001        68.799999999999997        3.4973349279399897     
   24.800000000000001        69.600000000000009        3.5149149623275573     
   24.800000000000001        70.400000000000006        3.4948058631066861     
   24.800000000000001        71.200000000000003        3.5082207780927877     
   24.800000000000001        72.000000000000000        3.4926361456465620     
   24.800000000000001        72.799999999999997        3.5031372208542373     
   24.800000000000001        73.600000000000009        3.5105266013066085     
   24.800000000000001        74.400000000000006        3.5159385357088317     
   24.800000000000001        75.200000000000003        3.5056263392967075     
   24.800000000000001        76.000000000000000        3.5144705899787230     
   24.800000000000001        76.800000000000011        3.5022624610675219     
   24.800000000000001        77.600000000000009        3.4986776580253478     
   24.800000000000001        78.400000000000006        3.5153203087115248     
   24.800000000000001        79.200000000000003        3.4975938175990682     
   24.800000000000001        80.000000000000000        3.4963055233573614     
   24.800000000000001        80.800000000000011        3.5132575469199336     
   24.800000000000001        81.600000000000009        3.4945896576486777     
   24.800000000000001        82.400000000000006        3.4989983770040509     
   24.800000000000001        83.200000000000003        3.5045980911411863     
   24.800000000000001        84.000000000000000        3.4965655296456344     
   24.800000000000001        84.800000000000011        3.5113787368519773     
   24.800000000000001        85.600000000000009        3.5103536995409765     
   24.800000000000001        86.400000000000006        3.4989479634147211     
   24.800000000000001        87.200000000000003        3.5160136350512374     
   24.800000000000001        88.000000000000000        4.5076576222203588     
   24.800000000000001        88.800000000000011        4.5011987701663365     
   24.800000000000001        89.600000000000009        4.5014001313114731     
   24.800000000000001        90.400000000000006        4.5095895054847466     
   24.800000000000001        91.200000000000003        4.5077365667687443     
   24.800000000000001        92.000000000000000        4.5064350690509682     
   24.800000000000001        92.800000000000011        4.5052613804899417     
   24.800000000000001        93.600000000000009        4.5012428690305262     
   24.800000000000001        94.400000000000006        4.5011196194645668     
   24.800000000000001        95.200000000000003        4.5019352661092693     
   24.800000000000001        96.000000000000000        4.5017445014230155     
   24.800000000000001        96.800000000000011        4.5035609400764560     
   24.800000000000001        97.600000000000009        4.5053534687411236     
   24.800000000000001        98.400000000000006        4.5084774826643699     
   24.800000000000001        99.200000000000003        4.5090458977617329     
   24.800000000000001        100.00000000000000        4.5038789640045973     
   24.800000000000001        100.80000000000001        3.5691109904722009     
   24.800000000000001        101.60000000000001        3.5186713596774064     
   24.800000000000001        102.40000000000001        3.5079669924130750     

   25.600000000000001       0.80000000000000004        3.5144181545822750     
   25.600000000000001        1.6000000000000001        3.4950062849559242     
   25.600000000000001        2.4000000000000004        3.5032060711839383     
   25.600000000000001        3.2000000000000002        3.5126404787085570     
   25.600000000000001        4.0000000000000000        3.4930343432715252     
   25.600000000000001        4.8000000000000007        3.5135492324545488     
   25.600000000000001        5.6000000000000005        3.5035667516650939     
   25.600000000000001        6.4000000000000004        3.4984713328367469     
   25.600000000000001        7.2000000000000002        3.5164951259588726     
   25.600000000000001        8.0000000000000000        3.5014041091109487     
   25.600000000000001        8.8000000000000007        3.4967309116825045     
   25.600000000000001        9.6000000000000014        3.4972961130549178     
   25.600000000000001        10.400000000000000        3.5147819749351430     
   25.600000000000001        11.200000000000001        3.5018680671365514     
   25.600000000000001        12.000000000000000        3.5122260232837714     
   25.600000000000001        12.800000000000001        3.5058415117307331     
   25.600000000000001        13.600000000000001        3.5072709980634231     
   25.600000000000001        14.400000000000000        3.4981568731633343     
   25.600000000000001        15.200000000000001        3.5050345529778584     
   25.600000000000001        16.000000000000000        3.5124880733998043     
   25.600000000000001        16.800000000000001        3.5044714910204253     
   25.600000000000001        17.600000000000001        3.5043531209076964     
   25.600000000000001        18.400000000000002        3.4982252270346512     
   25.600000000000001        19.200000000000003        3.5106590911364837     
   25.600000000000001        20.000000000000000        3.5003159439538964     
   25.600000000000001        20.800000000000001        3.5066183506275377     
   25.600000000000001        21.600000000000001        3.5152767211473348     
   25.600000000000001        22.400000000000002        3.5036373104439429     
   25.600000000000001        23.200000000000003        3.5129975352883700     
   25.600000000000001        24.000000000000000        3.4977053495534363     
   25.600000000000001        24.800000000000001        3.5054382693052992     
   25.600000000000001        25.600000000000001        3.5094656664842656     
   25.600000000000001        26.400000000000002        3.5001111547233767     
   25.600000000000001        27.200000000000003        3.4969450041642092     
   25.600000000000001        28.000000000000000        3.5053632092574669     
   25.600000000000001        28.800000000000001        3.5143347308155439     
   25.600000000000001        29.600000000000001        3.4953616196736408     
   25.600000000000001        30.400000000000002        3.5044237208123792     
   25.600000000000001        31.200000000000003        3.5155672259076742     
   25.600000000000001        32.000000000000000        3.5015580001229765     
   25.600000000000001        32.800000000000004        3.5043837189640410     
   25.600000000000001        33.600000000000001        3.5100588214530037     
   25.600000000000001        34.399999999999999        3.4935516310227968     
   25.600000000000001        35.200000000000003        3.4994555625450312     
   25.600000000000001        36.000000000000000        3.4992813686318804     
   25.600000000000001        36.800000000000004        3.4995867045304831     
   25.600000000000001        37.600000000000001        3.5138368000748335     
   25.600000000000001        38.400000000000006        3.4990399642694490     
   25.600000000000001        39.200000000000003        3.4964514798156285     
   25.600000000000001        40.000000000000000        3.5121313516660684     
   25.600000000000001        40.800000000000004        3.5048052999796666     
   25.600000000000001        41.600000000000001        3.5077609266347358     
   25.600000000000001        42.400000000000006        3.5069723065512028     
   25.600000000000001        43.200000000000003        3.5056334262235009     
   25.600000000000001        44.000000000000000        3.5161407315017410     
   25.600000000000001        44.800000000000004        3.4989996096122762     
   25.600000000000001        45.600000000000001        3.5007694283279269     
   25.600000000000001        46.400000000000006        3.5066086315806926     
   25.600000000000001        47.200000000000003        3.5022110105705195     
   25.600000000000001        48.000000000000000        3.5063569169666642     
   25.600000000000001        48.800000000000004        3.4954239190438319     
   25.600000000000001        49.600000000000001        3.4988973200120026     
   25.600000000000001        50.400000000000006        3.5142243305237715     
   25.600000000000001        51.200000000000003        3.4949106663688934     
   25.600000000000001        52.000000000000000        3.5031571369322920     
   25.600000000000001        52.800000000000004        3.5153713021880333     
   25.600000000000001        53.600000000000001        3.5011197356585853     
   25.600000000000001        54.400000000000006        3.5086999411464941     
   25.600000000000001        55.200000000000003        3.5132120050960691     
   25.600000000000001        56.000000000000000        3.5075951767316411     
   25.600000000000001        56.800000000000004        3.5045179520798064     
   25.600000000000001        57.600000000000001        3.4983250555556671     
   25.600000000000001        58.400000000000006        3.5119166144706653     
   25.600000000000001        59.200000000000003        3.5089844114989495     
   25.600000000000001        60.000000000000000        3.4998961340599521     
   25.600000000000001        60.800000000000004        3.5144136286127057     
   25.600000000000001        61.600000000000001        3.5068723629984575     
   25.600000000000001        62.400000000000006        3.5107642406529957     
   25.600000000000001        63.200000000000003        3.5089680379856159     
   25.600000000000001        64.000000000000000        3.5133543880465061     
   25.600000000000001        64.799999999999997        3.4949919506368889     
   25.600000000000001        65.600000000000009        3.4991770578393377     
   25.600000000000001        66.400000000000006        3.5073176791709573     
   25.600000000000001        67.200000000000003        3.5154429723148595     
   25.600000000000001        68.000000000000000        3.5092589263504346     
   25.600000000000001        68.799999999999997        3.4975353332775012     
   25.600000000000001        69.600000000000009        3.5139294348251826     
   25.600000000000001        70.400000000000006        3.5010014300090577     
   25.600000000000001        71.200000000000003        3.5142670640084903     
   25.600000000000001        72.000000000000000        3.5134730034141537     
   25.600000000000001        72.799999999999997        3.5069397101405038     
   25.600000000000001        73.600000000000009        3.4987014410092252     
   25.600000000000001        74.400000000000006        3.5099518867744814     
   25.600000000000001        75.200000000000003        3.4974384239860679     
   25.600000000000001        76.000000000000000        3.4964573184763954     
   25.600000000000001        76.800000000000011        3.5079035002482541     
   25.600000000000001        77.600000000000009        3.5111801911911269     
   25.600000000000001        78.400000000000006        3.5107096940188223     
   25.600000000000001        79.200000000000003        3.5000425241133502     
   25.600000000000001        80.000000000000000        3.5067586244384716     
   25.600000000000001        80.800000000000011        3.5086124278221020     
   25.600000000000001        81.600000000000009        3.5138067648980651     
   25.600000000000001        82.400000000000006        3.5064568514966608     
   25.600000000000001        83.200000000000003        3.5166533415012742     
   25.600000000000001        84.000000000000000        3.4967418517895617     
   25.600000000000001        84.800000000000011        3.5016645535296362     
   25.600000000000001        85.600000000000009        3.4989728834027032     
   25.600000000000001        86.400000000000006        3.4939979834543515     
   25.600000000000001        87.200000000000003        3.5189863663496093     
   25.600000000000001        88.000000000000000        4.5028630956192295     
   25.600000000000001        88.800000000000011        4.5098717487499327     
   25.600000000000001        89.600000000000009        4.5036337105269606     
   25.600000000000001        90.400000000000006        4.5122771274545110     
   25.600000000000001        91.200000000000003        4.5084841879173707     
   25.600000000000001        92.000000000000000        4.5070865222110976     
   25.600000000000001        92.800000000000011        4.5038481022976589     
   25.600000000000001        93.600000000000009        4.5028198393349790     
   25.600000000000001        94.400000000000006        4.5037556073564460     
   25.600000000000001        95.200000000000003        4.5053133912695342     
   25.600000000000001        96.000000000000000        4.5058312584365794     
   25.600000000000001        96.800000000000011        4.5059852438643180     
   25.600000000000001        97.600000000000009        4.5031953540931626     
   25.600000000000001        98.400000000000006        4.5117246254500145     
   25.600000000000001        99.200000000000003        4.5003467899869030     
   25.600000000000001        100.00000000000000        3.8045539603914946     
   25.600000000000001        100.80000000000001        3.5031343116759701     
   25.600000000000001        101.60000000000001        3.5050019058348960     
   25.600000000000001        102.40000000000001        3.4957925324724815     

   26.400000000000002       0.80000000000000004        3.5144661208682115     
   26.400000000000002        1.6000000000000001        3.5021930331583877     
   26.400000000000002        2.4000000000000004        3.4982442462098344     
   26.400000000000002        3.2000000000000002        3.5112670288916754     
   26.400000000000002        4.0000000000000000        3.5054898937312675     
   26.400000000000002        4.8000000000000007        3.5008447893361425     
   26.400000000000002        5.6000000000000005        3.5129282850267600     
   26.400000000000002        6.4000000000000004        3.5071187201851948     
   26.400000000000002        7.2000000000000002        3.4920927533397492     
   26.400000000000002        8.0000000000000000        3.5115393051139185     
   26.400000000000002        8.8000000000000007        3.5039515258342835     
   26.400000000000002        9.6000000000000014        3.5128015849071224     
   26.400000000000002        10.400000000000000        3.5066021460596879     
   26.400000000000002        11.200000000000001        3.4988933451046780     
   26.400000000000002        12.000000000000000        3.5056046580317601     
   26.400000000000002        12.800000000000001        3.4975070875121061     
   26.400000000000002        13.600000000000001        3.5161403656321859     
   26.400000000000002        14.400000000000000        3.4983687672127251     
   26.400000000000002        15.200000000000001        3.5147044132777414     
   26.400000000000002        16.000000000000000        3.5054327091536237     
   26.400000000000002        16.800000000000001        3.5082730905582444     
   26.400000000000002        17.600000000000001        3.4954407534950618     
   26.400000000000002        18.400000000000002        3.5158405985231234     
   26.400000000000002        19.200000000000003        3.4956055529891934     
   26.400000000000002        20.000000000000000        3.5091562845418931     
   26.400000000000002        20.800000000000001        3.4957645227787042     
   26.400000000000002        21.600000000000001        3.4979153636092213     
   26.400000000000002        22.400000000000002        3.5066746217019604     
   26.400000000000002        23.200000000000003        3.4961856734083563     
   26.400000000000002        24.000000000000000        3.5088478269542360     
   26.400000000000002        24.800000000000001        3.4986849877670085     
   26.400000000000002        25.600000000000001        3.5151722185751191     
   26.400000000000002        26.400000000000002        3.5094666214875918     
   26.400000000000002        27.200000000000003        3.5042626035602611     
   26.400000000000002        28.000000000000000        3.5133879511320347     
   26.400000000000002        28.800000000000001        3.4973416748924349     
   26.400000000000002        29.600000000000001        3.5013379993205072     
   26.400000000000002        30.400000000000002        3.5025271563327482     
   26.400000000000002        31.200000000000003        3.4954903984576062     
   26.400000000000002        32.000000000000000        3.5094226460038658     
   26.400000000000002        32.800000000000004        3.5031701872640699     
   26.400000000000002        33.600000000000001        3.5170049690921026     
   26.400000000000002        34.399999999999999        3.5088696665133146     
   26.400000000000002        35.200000000000003        3.5185154522397917     
   26.400000000000002        36.000000000000000        3.5002298142244315     
   26.400000000000002        36.800000000000004        3.5052853524087721     
   26.400000000000002        37.600000000000001        3.4999547421680419     
   26.400000000000002        38.400000000000006        3.5210750753928588     
   26.400000000000002        39.200000000000003        3.5144334516812665     
   26.400000000000002        40.000000000000000        3.5077084607502522     
   26.400000000000002        40.800000000000004        3.5192725847202966     
   26.400000000000002        41.600000000000001        3.4959192549025313     
   26.400000000000002        42.400000000000006        3.5086022457239294     
   26.400000000000002        43.200000000000003        3.5114763765610957     
   26.400000000000002        44.000000000000000        3.5000491287544366     
   26.400000000000002        44.800000000000004        3.5096891413735962     
   26.400000000000002        45.600000000000001        3.5059096444198308     
   26.400000000000002        46.400000000000006        3.5010510071054499     
   26.400000000000002        47.200000000000003        3.5040624663097222     
   26.400000000000002        48.000000000000000        3.5138231417349663     
   26.400000000000002        48.800000000000004        3.5156773854407981     
   26.400000000000002        49.600000000000001        3.4958516048202330     
   26.400000000000002        50.400000000000006        3.5077183703370505     
   26.400000000000002        51.200000000000003        3.5056031544164532     
   26.400000000000002        52.000000000000000        3.5026567656613397     
   26.400000000000002        52.800000000000004        3.4959173888124524     
   26.400000000000002        53.600000000000001        3.5032255785762807     
   26.400000000000002        54.400000000000006        3.5135190420257172     
   26.400000000000002        55.200000000000003        3.4977519385492051     
   26.400000000000002        56.000000000000000        3.5057474055459075     
   26.400000000000002        56.800000000000004        3.4963354973003669     
   26.400000000000002        57.600000000000001        3.5145558672288804     
   26.400000000000002        58.400000000000006        3.5080231608291408     
   26.400000000000002        59.200000000000003        3.4953509820753852     
   26.400000000000002        60.000000000000000        3.5053784246666200     
   26.400000000000002        60.800000000000004        3.5068861967414149     
   26.400000000000002        61.600000000000001        3.4996236445461499     
   26.400000000000002        62.400000000000006        3.4994670504381484     
   26.400000000000002        63.200000000000003        3.5028857541022167     
   26.400000000000002        64.000000000000000        3.5080795623934420     
   26.400000000000002        64.799999999999997        3.5192272166859042     
   26.400000000000002        65.600000000000009        3.5073434518988544     
   26.400000000000002        66.400000000000006        3.5172951357489453     
   26.400000000000002        67.200000000000003        3.4976346626973105     
   26.400000000000002        68.000000000000000        3.5178872608210794     
   26.400000000000002        68.799999999999997        3.4993927656171131     
   26.400000000000002        69.600000000000009        3.5046352568686761     
   26.400000000000002        70.400000000000006        3.5069218679077259     
   26.400000000000002        71.200000000000003        3.4967076894366822     
   26.400000000000002        72.000000000000000        3.5110739515324476     
   26.400000000000002        72.799999999999997        3.4986836522914597     
   26.400000000000002        73.600000000000009        3.4992543112770487     
   26.400000000000002        74.400000000000006        3.5017276665548485     
   26.400000000000002        75.200000000000003        3.5104329526603060     
   26.400000000000002        76.000000000000000        3.5036212593800262     
   26.400000000000002        76.800000000000011        3.5165675423242542     
   26.400000000000002        77.600000000000009        3.4956455567341309     
   26.400000000000002        78.400000000000006        3.4974571588065175     
   26.400000000000002        79.200000000000003        3.5092469324579074     
   26.400000000000002        80.000000000000000        3.5143708577848956     
   26.400000000000002        80.800000000000011        3.4965829627598279     
   26.400000000000002        81.600000000000009        3.5064836083115294     
   26.400000000000002        82.400000000000006        3.4992768745621983     
   26.400000000000002        83.200000000000003        3.5076994987251284     
   26.400000000000002        84.000000000000000        3.5145522106743883     
   26.400000000000002        84.800000000000011        3.4946879022330419     
   26.400000000000002        85.600000000000009        3.5167745257360434     
   26.400000000000002        86.400000000000006        3.5072966404599879     
   26.400000000000002        87.200000000000003        3.5040926190513719     
   26.400000000000002        88.000000000000000        3.5005653125791572     
   26.400000000000002        88.800000000000011        4.4937921006266217     
   26.400000000000002        89.600000000000009        4.5104106135482818     
   26.400000000000002        90.400000000000006        4.4992733034353227     
   26.400000000000002        91.200000000000003        4.4987488088604231     
   26.400000000000002        92.000000000000000        4.5029720339165138     
   26.400000000000002        92.800000000000011        4.5103683943786859     
   26.400000000000002        93.600000000000009        4.5022537393442450     
   26.400000000000002        94.400000000000006        4.5075457251999147     
   26.400000000000002        95.200000000000003        4.5057944244041535     
   26.400000000000002        96.000000000000000        4.4970484770624370     
   26.400000000000002        96.800000000000011        4.5101201373269362     
   26.400000000000002        97.600000000000009        4.5022094888259439     
   26.400000000000002        98.400000000000006        4.4987165378337828     
   26.400000000000002        99.200000000000003        3.5602623544455474     
   26.400000000000002        100.00000000000000        3.5065005351933292     
   26.400000000000002        100.80000000000001        3.5118127598274707     
   26.400000000000002        101.60000000000001        3.5166455559620298     
   26.400000000000002        102.40000000000001        3.5063099392390282     

   27.200000000000003       0.80000000000000004        3.4992880087190925     
   27.200000000000003        1.6000000000000001        3.4965869745294111     
   27.200000000000003        2.4000000000000004        3.4969664296000462     
   27.200000000000003        3.2000000000000002        3.5095118230923186     
   27.200000000000003        4.0000000000000000        3.4978150267179724     
   27.200000000000003        4.8000000000000007        3.5144882625733720     
   27.200000000000003        5.6000000000000005        3.4984601384692477     
   27.200000000000003        6.4000000000000004        3.5143886907049731     
   27.200000000000003        7.2000000000000002        3.5078579194772725     
   27.200000000000003        8.0000000000000000        3.5123706714585947     
   27.200000000000003        8.8000000000000007        3.5066236502541352     
   27.200000000000003        9.6000000000000014        3.5036408337431930     
   27.200000000000003        10.400000000000000        3.5042944920916015     
   27.200000000000003        11.200000000000001        3.4955626560239232     
   27.200000000000003        12.000000000000000        3.5194400041813965     
   27.200000000000003        12.800000000000001        3.4970272795663546     
   27.200000000000003        13.600000000000001        3.5108293035621942     
   27.200000000000003        14.400000000000000        3.5016468788639767     
   27.200000000000003        15.200000000000001        3.5030217737779119     
   27.200000000000003        16.000000000000000        3.5006435992465503     
   27.200000000000003        16.800000000000001        3.5004523992437502     
   27.200000000000003        17.600000000000001        3.5127095970478295     
   27.200000000000003        18.400000000000002        3.5074945888714812     
   27.200000000000003        19.200000000000003        3.5149891081337961     
   27.200000000000003        20.000000000000000        3.4987582690361450     
   27.200000000000003        20.800000000000001        3.5144834155812377     
   27.200000000000003        21.600000000000001        3.4974277166950998     
   27.200000000000003        22.400000000000002        3.5149284170608710     
   27.200000000000003        23.200000000000003        3.5114628012854996     
   27.200000000000003        24.000000000000000        3.5143151500824263     
   27.200000000000003        24.800000000000001        3.5056336499643153     
   27.200000000000003        25.600000000000001        3.5138673903366966     
   27.200000000000003        26.400000000000002        3.4959537877538889     
   27.200000000000003        27.200000000000003        3.5077139230869201     
   27.200000000000003        28.000000000000000        3.4949937108765217     
   27.200000000000003        28.800000000000001        3.5074777196961278     
   27.200000000000003        29.600000000000001        3.5061125353949674     
   27.200000000000003        30.400000000000002        3.5151545461434099     
   27.200000000000003        31.200000000000003        3.5004825113104259     
   27.200000000000003        32.000000000000000        3.5160295013825604     
   27.200000000000003        32.800000000000004        3.4983012154322717     
   27.200000000000003        33.600000000000001        3.4980841410179919     
   27.200000000000003        34.399999999999999        3.5007776601040264     
   27.200000000000003        35.200000000000003        3.5111409438120322     
   27.200000000000003        36.000000000000000        4.5033213882574499     
   27.200000000000003        36.800000000000004        4.5098864423275682     
   27.200000000000003        37.600000000000001        4.4932920035674693     
   27.200000000000003        38.400000000000006        4.4974482099318767     
   27.200000000000003        39.200000000000003        4.4990475811306148     
   27.200000000000003        40.000000000000000        4.4967324215994964     
   27.200000000000003        40.800000000000004        4.4970654990009908     
   27.200000000000003        41.600000000000001        4.5034353643746536     
   27.200000000000003        42.400000000000006        4.5009320531482606     
   27.200000000000003        43.200000000000003        4.4954262428688656     
   27.200000000000003        44.000000000000000        4.5103873330607867     
   27.200000000000003        44.800000000000004        4.4972379430962421     
   27.200000000000003        45.600000000000001        4.4996547065853365     
   27.200000000000003        46.400000000000006        3.5038365696130245     
   27.200000000000003        47.200000000000003        3.5005746763654475     
   27.200000000000003        48.000000000000000        3.4919810619634113     
   27.200000000000003        48.800000000000004        3.4919728378250343     
   27.200000000000003        49.600000000000001        3.5025228291164519     
   27.200000000000003        50.400000000000006        3.5122274611951365     
   27.200000000000003        51.200000000000003        3.4975021040886647     
   27.200000000000003        52.000000000000000        3.5128291086236705     
   27.200000000000003        52.800000000000004        3.5084411915933069     
   27.200000000000003        53.600000000000001        3.5159369859188860     
   27.200000000000003        54.400000000000006        3.4945491611350223     
   27.200000000000003        55.200000000000003        3.5107469010475287     
   27.200000000000003        56.000000000000000        3.5009812669725062     
   27.200000000000003        56.800000000000004        3.5130875740527108     
   27.200000000000003        57.600000000000001        3.5052876848398622     
   27.200000000000003        58.400000000000006        3.5021395921022633     
   27.200000000000003        59.200000000000003        3.4973694600342324     
   27.200000000000003        60.000000000000000        3.5000714019516663     
   27.200000000000003        60.800000000000004        3.5157774047437402     
   27.200000000000003        61.600000000000001        3.5066410339956557     
   27.200000000000003        62.400000000000006        3.4977066819259539     
   27.200000000000003        63.200000000000003        3.5161401402153940     
   27.200000000000003        64.000000000000000        3.4970819897025707     
   27.200000000000003        64.799999999999997        3.5039921700812946     
   27.200000000000003        65.600000000000009        3.4936697386690931     
   27.200000000000003        66.400000000000006        3.5013270685742302     
   27.200000000000003        67.200000000000003        3.5082344830549892     
   27.200000000000003        68.000000000000000        3.4983894061316425     
   27.200000000000003        68.799999999999997        3.5048789543458927     
   27.200000000000003        69.600000000000009        3.5110824491216395     
   27.200000000000003        70.400000000000006        3.5161107309451167     
   27.200000000000003        71.200000000000003        3.4984677527383350     
   27.200000000000003        72.000000000000000        3.5065213064989105     
   27.200000000000003        72.799999999999997        3.4918540416467385     
   27.200000000000003        73.600000000000009        3.5166228236802328     
   27.200000000000003        74.400000000000006        3.5013231122384991     
   27.200000000000003        75.200000000000003        3.4950145848363876     
   27.200000000000003        76.000000000000000        3.5126573671958652     
   27.200000000000003        76.800000000000011        3.5021740668472532     
   27.200000000000003        77.600000000000009        3.5020652258608926     
   27.200000000000003        78.400000000000006        3.5064663834251046     
   27.200000000000003        79.200000000000003        3.5077947997210526     
   27.200000000000003        80.000000000000000        3.4983349978269294     
   27.200000000000003        80.800000000000011        3.5056477824292549     
   27.200000000000003        81.600000000000009        3.5146176433366714     
   27.200000000000003        82.400000000000006        3.4984371501827596     
   27.200000000000003        83.200000000000003        3.5110958572685091     
   27.200000000000003        84.000000000000000        3.5021536722903814     
   27.200000000000003        84.800000000000011        3.5043334852340102     
   27.200000000000003        85.600000000000009        3.4976197762125798     
   27.200000000000003        86.400000000000006        3.5103749312147823     
   27.200000000000003        87.200000000000003        3.4958556838568904     
   27.200000000000003        88.000000000000000        3.5177476818405351     
   27.200000000000003        88.800000000000011        3.5101330212535355     
   27.200000000000003        89.600000000000009        3.5033160710923839     
   27.200000000000003        90.400000000000006        3.5137640612745726     
   27.200000000000003        91.200000000000003        3.5048349795742784     
   27.200000000000003        92.000000000000000        3.5087324217761302     
   27.200000000000003        92.800000000000011        3.5013112900133416     
   27.200000000000003        93.600000000000009        3.4995444956967789     
   27.200000000000003        94.400000000000006        3.5012966621757533     
   27.200000000000003        95.200000000000003        3.5040653353622955     
   27.200000000000003        96.000000000000000        3.5088706854866065     
   27.200000000000003        96.800000000000011        3.5068682640253841     
   27.200000000000003        97.600000000000009        3.5005839953919646     
   27.200000000000003        98.400000000000006        3.5139860338155398     
   27.200000000000003        99.200000000000003        3.5021008832509271     
   27.200000000000003        100.00000000000000        3.5071975178218460     
   27.200000000000003        100.80000000000001        3.4991916080150705     
   27.200000000000003        101.60000000000001        3.5041949842620745     
   27.200000000000003        102.40000000000001        3.5025201324925361     

   28.000000000000000       0.80000000000000004        3.5117573728600417     
   28.000000000000000        1.6000000000000001        3.5159458287310366     
   28.000000000000000        2.4000000000000004        3.5018962625184313     
   28.000000000000000        3.2000000000000002        3.5127756622837900     
   28.000000000000000        4.0000000000000000        3.5019286418679401     
   28.000000000000000        4.8000000000000007        3.5130773805470512     
   28.000000000000000        5.6000000000000005        3.5080943472468484     
   28.000000000000000        6.4000000000000004        3.5001487327818492     
   28.000000000000000        7.2000000000000002        3.4947431069142145     
   28.000000000000000        8.0000000000000000        3.5037851967624998     
   28.000000000000000        8.8000000000000007        3.4966213950103819     
   28.000000000000000        9.6000000000000014        3.4982217918482643     
   28.000000000000000        10.400000000000000        3.5142983847700306     
   28.000000000000000        11.200000000000001        3.5048218284453476     
   28.000000000000000        12.000000000000000        3.4955782362235976     
   28.000000000000000        12.800000000000001        3.5077031011040196     
   28.000000000000000        13.600000000000001        3.5095951954226750     
   28.000000000000000        14.400000000000000        3.4942604451361792     
   28.000000000000000        15.200000000000001        3.5122837938416263     
   28.000000000000000        16.000000000000000        3.4955034986966869     
   28.000000000000000        16.800000000000001        3.5133242863239307     
   28.000000000000000        17.600000000000001        3.5048546890229515     
   28.000000000000000        18.400000000000002        3.5028574409688242     
   28.000000000000000        19.200000000000003        3.4950059424434259     
   28.000000000000000        20.000000000000000        3.5035156636099853     
   28.000000000000000        20.800000000000001        3.5100041030984865     
   28.000000000000000        21.600000000000001        3.5026531500288600     
   28.000000000000000        22.400000000000002        3.5077730472268867     
   28.000000000000000        23.200000000000003        3.4994862219144434     
   28.000000000000000        24.000000000000000        3.4951931944433214     
   28.000000000000000        24.800000000000001        3.5037838145191644     
   28.000000000000000        25.600000000000001        3.4985079151272624     
   28.000000000000000        26.400000000000002        3.5046308918030347     
   28.000000000000000        27.200000000000003        3.5180388936462790     
   28.000000000000000        28.000000000000000        3.4948554638613745     
   28.000000000000000        28.800000000000001        3.5170636466770797     
   28.000000000000000        29.600000000000001        3.4973137322167278     
   28.000000000000000        30.400000000000002        3.5057498781958389     
   28.000000000000000        31.200000000000003        3.4999622172949896     
   28.000000000000000        32.000000000000000        3.4984954630396503     
   28.000000000000000        32.800000000000004        3.5103195623218122     
   28.000000000000000        33.600000000000001        3.5126820288704286     
   28.000000000000000        34.399999999999999        3.5598867785964541     
   28.000000000000000        35.200000000000003        4.4993544122006792     
   28.000000000000000        36.000000000000000        4.5041162610117613     
   28.000000000000000        36.800000000000004        4.5113297282164924     
   28.000000000000000        37.600000000000001        4.5108688605944787     
   28.000000000000000        38.400000000000006        4.5116453542903718     
   28.000000000000000        39.200000000000003        4.5086465779449885     
   28.000000000000000        40.000000000000000        4.5136495800479999     
   28.000000000000000        40.800000000000004        4.5075050500146103     
   28.000000000000000        41.600000000000001        4.5048478479668077     
   28.000000000000000        42.400000000000006        4.5043588337992233     
   28.000000000000000        43.200000000000003        4.5068381384383640     
   28.000000000000000        44.000000000000000        4.5063699857832509     
   28.000000000000000        44.800000000000004        4.5087322834271122     
   28.000000000000000        45.600000000000001        4.5050468697143691     
   28.000000000000000        46.400000000000006        4.4915798234962461     
   28.000000000000000        47.200000000000003        3.5972196899850419     
   28.000000000000000        48.000000000000000        3.5062733909633144     
   28.000000000000000        48.800000000000004        3.5066266470141967     
   28.000000000000000        49.600000000000001        3.5046246059838055     
   28.000000000000000        50.400000000000006        3.5045836579566370     
   28.000000000000000        51.200000000000003        3.4996150357150784     
   28.000000000000000        52.000000000000000        3.5016443897609109     
   28.000000000000000        52.800000000000004        3.5118141711360487     
   28.000000000000000        53.600000000000001        3.4998716131793519     
   28.000000000000000        54.400000000000006        3.5077842887072932     
   28.000000000000000        55.200000000000003        3.5047642058135318     
   28.000000000000000        56.000000000000000        3.4934743442974776     
   28.000000000000000        56.800000000000004        3.5132981047067182     
   28.000000000000000        57.600000000000001        3.4941190214463500     
   28.000000000000000        58.400000000000006        3.5031743523047827     
   28.000000000000000        59.200000000000003        3.5144339463739183     
   28.000000000000000        60.000000000000000        3.5131139612927580     
   28.000000000000000        60.800000000000004        3.4974610042550953     
   28.000000000000000        61.600000000000001        3.5063322727683128     
   28.000000000000000        62.400000000000006        3.5026944935855884     
   28.000000000000000        63.200000000000003        3.5063207995143473     
   28.000000000000000        64.000000000000000        3.4991325810613620     
   28.000000000000000        64.799999999999997        3.5130959443834122     
   28.000000000000000        65.600000000000009        3.5059814914484155     
   28.000000000000000        66.400000000000006        3.5176378594731981     
   28.000000000000000        67.200000000000003        3.4937685562228520     
   28.000000000000000        68.000000000000000        3.5120696304329719     
   28.000000000000000        68.799999999999997        3.5143582518620842     
   28.000000000000000        69.600000000000009        3.4952461603320710     
   28.000000000000000        70.400000000000006        3.4975978335530442     
   28.000000000000000        71.200000000000003        3.5053224770366995     
   28.000000000000000        72.000000000000000        3.5139049981957986     
   28.000000000000000        72.799999999999997        3.5041856538653464     
   28.000000000000000        73.600000000000009        3.5165308597552554     
   28.000000000000000        74.400000000000006        3.5071764568215156     
   28.000000000000000        75.200000000000003        3.5177604701653653     
   28.000000000000000        76.000000000000000        3.4969105845677828     
   28.000000000000000        76.800000000000011        3.5154911231516097     
   28.000000000000000        77.600000000000009        3.4946833720612553     
   28.000000000000000        78.400000000000006        3.5012749935002461     
   28.000000000000000        79.200000000000003        3.5153680444240409     
   28.000000000000000        80.000000000000000        3.4975204299611855     
   28.000000000000000        80.800000000000011        3.5028551377587633     
   28.000000000000000        81.600000000000009        3.5107887999523664     
   28.000000000000000        82.400000000000006        3.5118401610956451     
   28.000000000000000        83.200000000000003        3.4953009366318155     
   28.000000000000000        84.000000000000000        3.5017292736207133     
   28.000000000000000        84.800000000000011        3.4989367865726999     
   28.000000000000000        85.600000000000009        3.5163191773060305     
   28.000000000000000        86.400000000000006        3.5031527237581592     
   28.000000000000000        87.200000000000003        3.5122955470884203     
   28.000000000000000        88.000000000000000        3.5047902404940161     
   28.000000000000000        88.800000000000011        3.4981731213725409     
   28.000000000000000        89.600000000000009        3.4985096171353023     
   28.000000000000000        90.400000000000006        3.5061461093496922     
   28.000000000000000        91.200000000000003        3.4946797442512820     
   28.000000000000000        92.000000000000000        3.5079478498783869     
   28.000000000000000        92.800000000000011        3.5020659381770094     
   28.000000000000000        93.600000000000009        3.5186944639420021     
   28.000000000000000        94.400000000000006        3.5038438615024674     
   28.000000000000000        95.200000000000003        3.5142294077648217     
   28.000000000000000        96.000000000000000        3.5061181353581676     
   28.000000000000000        96.800000000000011        3.5185536029838107     
   28.000000000000000        97.600000000000009        3.4965507668860782     
   28.000000000000000        98.400000000000006        3.5130158312401738     
   28.000000000000000        99.200000000000003        3.5036448853339675     
   28.000000000000000        100.00000000000000        3.5157659354687634     
   28.000000000000000        100.80000000000001        3.5032877260145332     
   28.000000000000000        101.60000000000001        3.5146948061413283     
   28.000000000000000        102.40000000000001        3.4982853988104758     

   28.800000000000001       0.80000000000000004        3.5042129222849012     
   28.800000000000001        1.6000000000000001        3.4941838203414370     
   28.800000000000001        2.4000000000000004        3.5108577571000437     
   28.800000000000001        3.2000000000000002        3.4977624050793068     
   28.800000000000001        4.0000000000000000        3.4995367787032339     
   28.800000000000001        4.8000000000000007        3.5061726264769506     
   28.800000000000001        5.6000000000000005        3.4972551104955198     
   28.800000000000001        6.4000000000000004        3.5149174227247779     
   28.800000000000001        7.2000000000000002        3.5108770005999754     
   28.800000000000001        8.0000000000000000        3.5037178157379274     
   28.800000000000001        8.8000000000000007        3.5141064563977000     
   28.800000000000001        9.6000000000000014        3.5093851748168321     
   28.800000000000001        10.400000000000000        3.5028993132650581     
   28.800000000000001        11.200000000000001        3.5132049030836474     
   28.800000000000001        12.000000000000000        3.5028027957865993     
   28.800000000000001        12.800000000000001        3.5072474635591098     
   28.800000000000001        13.600000000000001        3.5064872640630154     
   28.800000000000001        14.400000000000000        3.5161959470177369     
   28.800000000000001        15.200000000000001        3.5059253895869729     
   28.800000000000001        16.000000000000000        3.4971016925167531     
   28.800000000000001        16.800000000000001        3.5130655505804840     
   28.800000000000001        17.600000000000001        3.4943539886915747     
   28.800000000000001        18.400000000000002        3.5041374421806388     
   28.800000000000001        19.200000000000003        3.5134449189537045     
   28.800000000000001        20.000000000000000        3.5028571088181626     
   28.800000000000001        20.800000000000001        3.5106867237763622     
   28.800000000000001        21.600000000000001        3.5010237513374660     
   28.800000000000001        22.400000000000002        3.4959042613203324     
   28.800000000000001        23.200000000000003        3.5115144976935548     
   28.800000000000001        24.000000000000000        3.5019272605551670     
   28.800000000000001        24.800000000000001        3.5112568644578417     
   28.800000000000001        25.600000000000001        3.4967665909581611     
   28.800000000000001        26.400000000000002        3.5117335701812666     
   28.800000000000001        27.200000000000003        3.4993309882677539     
   28.800000000000001        28.000000000000000        3.5083945000978254     
   28.800000000000001        28.800000000000001        3.4982784797980071     
   28.800000000000001        29.600000000000001        3.4965423814808605     
   28.800000000000001        30.400000000000002        3.5103269563019905     
   28.800000000000001        31.200000000000003        3.5111011796040428     
   28.800000000000001        32.000000000000000        3.5028145199782101     
   28.800000000000001        32.800000000000004        3.5025638232073777     
   28.800000000000001        33.600000000000001        3.5078015148393504     
   28.800000000000001        34.399999999999999        4.5070666364615137     
   28.800000000000001        35.200000000000003        4.5038851428113782     
   28.800000000000001        36.000000000000000        4.5109731701482270     
   28.800000000000001        36.800000000000004        4.5060057498904218     
   28.800000000000001        37.600000000000001        4.5021202403845813     
   28.800000000000001        38.400000000000006        4.5025400086853375     
   28.800000000000001        39.200000000000003        4.5021635229897949     
   28.800000000000001        40.000000000000000        4.5085439488697023     
   28.800000000000001        40.800000000000004        4.5052678971865596     
   28.800000000000001        41.600000000000001        4.5046135161100871     
   28.800000000000001        42.400000000000006        4.5041578613730167     
   28.800000000000001        43.200000000000003        4.5044012067423154     
   28.800000000000001        44.000000000000000        4.5070328517161666     
   28.800000000000001        44.800000000000004        4.5092434288069221     
   28.800000000000001        45.600000000000001        4.5041285510891793     
   28.800000000000001        46.400000000000006        4.5081959822575852     
   28.800000000000001        47.200000000000003        4.4954940962557624     
   28.800000000000001        48.000000000000000        3.5493817439001423     
   28.800000000000001        48.800000000000004        3.5079454519824957     
   28.800000000000001        49.600000000000001        3.5024477592579770     
   28.800000000000001        50.400000000000006        3.4956791721148872     
   28.800000000000001        51.200000000000003        3.5141855376779985     
   28.800000000000001        52.000000000000000        3.5065942350711401     
   28.800000000000001        52.800000000000004        3.4961425775907928     
   28.800000000000001        53.600000000000001        3.5147558670042058     
   28.800000000000001        54.400000000000006        3.5135176478424710     
   28.800000000000001        55.200000000000003        3.4963941903806628     
   28.800000000000001        56.000000000000000        3.5173090266654530     
   28.800000000000001        56.800000000000004        3.4913690502986996     
   28.800000000000001        57.600000000000001        3.5176211779974076     
   28.800000000000001        58.400000000000006        3.5112688419901863     
   28.800000000000001        59.200000000000003        3.4954329494427556     
   28.800000000000001        60.000000000000000        3.5042034357923741     
   28.800000000000001        60.800000000000004        3.5123567189748495     
   28.800000000000001        61.600000000000001        3.5124742022740381     
   28.800000000000001        62.400000000000006        3.4955708703404604     
   28.800000000000001        63.200000000000003        3.5136684682247972     
   28.800000000000001        64.000000000000000        3.5033195705852544     
   28.800000000000001        64.799999999999997        3.5151313939951829     
   28.800000000000001        65.600000000000009        3.4972538511383657     
   28.800000000000001        66.400000000000006        3.5073567827893681     
   28.800000000000001        67.200000000000003        3.4987807515407079     
   28.800000000000001        68.000000000000000        3.5061105088710618     
   28.800000000000001        68.799999999999997        3.4966275084367213     
   28.800000000000001        69.600000000000009        3.5041277582461721     
   28.800000000000001        70.400000000000006        3.5044673588247681     
   28.800000000000001        71.200000000000003        3.5135124182414343     
   28.800000000000001        72.000000000000000        3.4964979290001517     
   28.800000000000001        72.799999999999997        3.5029592371844078     
   28.800000000000001        73.600000000000009        3.5123204432345401     
   28.800000000000001        74.400000000000006        3.5028115167141873     
   28.800000000000001        75.200000000000003        3.5002483356365048     
   28.800000000000001        76.000000000000000        3.5062129412677039     
   28.800000000000001        76.800000000000011        3.5131005139401070     
   28.800000000000001        77.600000000000009        3.5113765051351207     
   28.800000000000001        78.400000000000006        3.5135609257496192     
   28.800000000000001        79.200000000000003        3.5042596147838680     
   28.800000000000001        80.000000000000000        3.5097885667289717     
   28.800000000000001        80.800000000000011        3.5135925232612086     
   28.800000000000001        81.600000000000009        3.5020558144604417     
   28.800000000000001        82.400000000000006        3.4969781585220194     
   28.800000000000001        83.200000000000003        3.5058972960280528     
   28.800000000000001        84.000000000000000        3.5164689914829856     
   28.800000000000001        84.800000000000011        3.4959891527974651     
   28.800000000000001        85.600000000000009        3.5058495875896529     
   28.800000000000001        86.400000000000006        3.4986359987070501     
   28.800000000000001        87.200000000000003        3.5057045636641195     
   28.800000000000001        88.000000000000000        3.5110009652231531     
   28.800000000000001        88.800000000000011        3.4996238626464842     
   28.800000000000001        89.600000000000009        3.4995401888051063     
   28.800000000000001        90.400000000000006        3.5129426147272285     
   28.800000000000001        91.200000000000003        3.5145001769995359     
   28.800000000000001        92.000000000000000        3.5042725510715558     
   28.800000000000001        92.800000000000011        3.4993916497146689     
   28.800000000000001        93.600000000000009        3.5123455900964711     
   28.800000000000001        94.400000000000006        3.5060596177244649     
   28.800000000000001        95.200000000000003        3.4979350668270053     
   28.800000000000001        96.000000000000000        3.5081499903532043     
   28.800000000000001        96.800000000000011        3.5017013383778770     
   28.800000000000001        97.600000000000009        3.5052922805501017     
   28.800000000000001        98.400000000000006        3.5025984346882373     
   28.800000000000001        99.200000000000003        3.5084781294807588     
   28.800000000000001        100.00000000000000        3.5009680726035124     
   28.800000000000001        100.80000000000001        3.4960210929148783     
   28.800000000000001        101.60000000000001        3.4992064181420997     
   28.800000000000001        102.40000000000001        3.5061666307202550     

   29.600000000000001       0.80000000000000004        3.5009081597694500     
   29.600000000000001        1.6000000000000001        3.5197779830841713     
   29.600000000000001        2.4000000000000004        3.5012252398778503     
   29.600000000000001        3.2000000000000002        3.5127146904424071     
   29.600000000000001        4.0000000000000000        3.4951743694814619     
   29.600000000000001        4.8000000000000007        3.5125398480620493     
   29.600000000000001        5.6000000000000005        3.5062316732505412     
   29.600000000000001        6.4000000000000004        3.5022614861419812     
   29.600000000000001        7.2000000000000002        3.5072039495377512     
   29.600000000000001        8.0000000000000000        3.4977639234060027     
   29.600000000000001        8.8000000000000007        3.5034516175951507     
   29.600000000000001        9.6000000000000014        3.5133757916723383     
   29.600000000000001        10.400000000000000        3.4971243900598954     
   29.600000000000001        11.200000000000001        3.5073350058051154     
   29.600000000000001        12.000000000000000        3.4970367608250550     
   29.600000000000001        12.800000000000001        3.5031235366095630     
   29.600000000000001        13.600000000000001        3.5021888859014050     
   29.600000000000001        14.400000000000000        3.4953767381329044     
   29.600000000000001        15.200000000000001        3.5078335452023599     
   29.600000000000001        16.000000000000000        3.4981154284095957     
   29.600000000000001        16.800000000000001        3.5074542691871624     
   29.600000000000001        17.600000000000001        3.4981952624240851     
   29.600000000000001        18.400000000000002        3.5147403707932154     
   29.600000000000001        19.200000000000003        3.5117153207462377     
   29.600000000000001        20.000000000000000        3.4974151119334405     
   29.600000000000001        20.800000000000001        3.5119170608000467     
   29.600000000000001        21.600000000000001        3.5061368937217292     
   29.600000000000001        22.400000000000002        3.4997059768943339     
   29.600000000000001        23.200000000000003        3.5158010657273144     
   29.600000000000001        24.000000000000000        3.5024999005327833     
   29.600000000000001        24.800000000000001        3.5148438972905143     
   29.600000000000001        25.600000000000001        3.5023558253016356     
   29.600000000000001        26.400000000000002        3.4961466888227406     
   29.600000000000001        27.200000000000003        3.5107353227357074     
   29.600000000000001        28.000000000000000        3.5143844225690013     
   29.600000000000001        28.800000000000001        3.5010193048546019     
   29.600000000000001        29.600000000000001        3.5012632772390146     
   29.600000000000001        30.400000000000002        3.5150853684823793     
   29.600000000000001        31.200000000000003        3.5033002031709528     
   29.600000000000001        32.000000000000000        3.5049324034398515     
   29.600000000000001        32.800000000000004        3.5053890361767670     
   29.600000000000001        33.600000000000001        4.4976767006401213     
   29.600000000000001        34.399999999999999        4.5046380065752203     
   29.600000000000001        35.200000000000003        4.5089335653769496     
   29.600000000000001        36.000000000000000        4.5041488288952500     
   29.600000000000001        36.800000000000004        4.5113732973593521     
   29.600000000000001        37.600000000000001        4.5091978590068189     
   29.600000000000001        38.400000000000006        4.5090940045218639     
   29.600000000000001        39.200000000000003        4.5120239713227548     
   29.600000000000001        40.000000000000000        4.5053447885819464     
   29.600000000000001        40.800000000000004        4.5044068989766899     
   29.600000000000001        41.600000000000001        4.5045906776911995     
   29.600000000000001        42.400000000000006        4.5033708401982953     
   29.600000000000001        43.200000000000003        4.5028931307598370     
   29.600000000000001        44.000000000000000        4.5070637803809781     
   29.600000000000001        44.800000000000004        4.5061065412726684     
   29.600000000000001        45.600000000000001        4.5043780893686849     
   29.600000000000001        46.400000000000006        4.5023633563734657     
   29.600000000000001        47.200000000000003        4.5000810495215235     
   29.600000000000001        48.000000000000000        4.4945640388628370     
   29.600000000000001        48.800000000000004        3.4958272069206711     
   29.600000000000001        49.600000000000001        3.5105221724287285     
   29.600000000000001        50.400000000000006        3.5002804022138263     
   29.600000000000001        51.200000000000003        3.5048494352525141     
   29.600000000000001        52.000000000000000        3.5132898175115508     
   29.600000000000001        52.800000000000004        3.5003186434970117     
   29.600000000000001        53.600000000000001        3.5085215890687000     
   29.600000000000001        54.400000000000006        3.4992367987537376     
   29.600000000000001        55.200000000000003        3.4971661996700600     
   29.600000000000001        56.000000000000000        3.5082521171317533     
   29.600000000000001        56.800000000000004        3.5071634802408380     
   29.600000000000001        57.600000000000001        3.4998966088213090     
   29.600000000000001        58.400000000000006        3.5010756813383290     
   29.600000000000001        59.200000000000003        3.5015567002332046     
   29.600000000000001        60.000000000000000        3.5152623271450456     
   29.600000000000001        60.800000000000004        3.5042378175490745     
   29.600000000000001        61.600000000000001        3.5008342916782209     
   29.600000000000001        62.400000000000006        3.5036057341986897     
   29.600000000000001        63.200000000000003        3.4956290592719794     
   29.600000000000001        64.000000000000000        3.5146368262117251     
   29.600000000000001        64.799999999999997        3.4965219031339516     
   29.600000000000001        65.600000000000009        3.5103591257399267     
   29.600000000000001        66.400000000000006        3.5192514598220606     
   29.600000000000001        67.200000000000003        3.5064700318214008     
   29.600000000000001        68.000000000000000        3.5132782374941405     
   29.600000000000001        68.799999999999997        3.5076790946479321     
   29.600000000000001        69.600000000000009        3.5131329659966495     
   29.600000000000001        70.400000000000006        3.5146015433141224     
   29.600000000000001        71.200000000000003        3.4963650820832322     
   29.600000000000001        72.000000000000000        3.5150089199523822     
   29.600000000000001        72.799999999999997        3.4968963637006891     
   29.600000000000001        73.600000000000009        3.5050718983101539     
   29.600000000000001        74.400000000000006        3.4960389833983898     
   29.600000000000001        75.200000000000003        3.5021564456011003     
   29.600000000000001        76.000000000000000        3.5044902480591813     
   29.600000000000001        76.800000000000011        3.4979424736088416     
   29.600000000000001        77.600000000000009        3.4954314792189929     
   29.600000000000001        78.400000000000006        3.4957687513627058     
   29.600000000000001        79.200000000000003        3.5015492659383063     
   29.600000000000001        80.000000000000000        3.4969373110492552     
   29.600000000000001        80.800000000000011        3.4991875335914222     
   29.600000000000001        81.600000000000009        3.5169058236007849     
   29.600000000000001        82.400000000000006        3.5080970910217451     
   29.600000000000001        83.200000000000003        3.5135093654931988     
   29.600000000000001        84.000000000000000        3.4958162505060684     
   29.600000000000001        84.800000000000011        3.5018524342765440     
   29.600000000000001        85.600000000000009        3.5146399405109126     
   29.600000000000001        86.400000000000006        3.4978312001526279     
   29.600000000000001        87.200000000000003        3.5062222082763435     
   29.600000000000001        88.000000000000000        3.4977320259978559     
   29.600000000000001        88.800000000000011        3.4995799221744415     
   29.600000000000001        89.600000000000009        3.5150621909603594     
   29.600000000000001        90.400000000000006        3.5046656506626035     
   29.600000000000001        91.200000000000003        3.4966717432623637     
   29.600000000000001        92.000000000000000        3.5151141510259651     
   29.600000000000001        92.800000000000011        3.5098110909038547     
   29.600000000000001        93.600000000000009        3.5056347324784132     
   29.600000000000001        94.400000000000006        3.4987310056660887     
   29.600000000000001        95.200000000000003        3.5020555894232386     
   29.600000000000001        96.000000000000000        3.5143945393660263     
   29.600000000000001        96.800000000000011        3.4961890800466899     
   29.600000000000001        97.600000000000009        3.5127894799452748     
   29.600000000000001        98.400000000000006        3.4971551333789512     
   29.600000000000001        99.200000000000003        3.5048164521987402     
   29.600000000000001        100.00000000000000        3.5114370258447885     
   29.600000000000001        100.80000000000001        3.5023945823116263     
   29.600000000000001        101.60000000000001        3.5153258042184938     
   29.600000000000001        102.40000000000001        3.5092428392396933     

   30.400000000000002       0.80000000000000004        3.5099335906910394     
   30.400000000000002        1.6000000000000001        3.4947371537475904     
   30.400000000000002        2.4000000000000004        3.5084713676461008     
   30.400000000000002        3.2000000000000002        3.4998153446402371     
   30.400000000000002        4.0000000000000000        3.5018224294723499     
   30.400000000000002        4.8000000000000007        3.5095374032595519     
   30.400000000000002        5.6000000000000005        3.5019809182476904     
   30.400000000000002        6.4000000000000004        3.4968077124349191     
   30.400000000000002        7.2000000000000002        3.4947643284490213     
   30.400000000000002        8.0000000000000000        3.5184742267229163     
   30.400000000000002        8.8000000000000007        3.4986164198174579     
   30.400000000000002        9.6000000000000014        3.5094695039674759     
   30.400000000000002        10.400000000000000        3.4973528473376150     
   30.400000000000002        11.200000000000001        3.5179017771131629     
   30.400000000000002        12.000000000000000        3.4978512086261815     
   30.400000000000002        12.800000000000001        3.5109204281006900     
   30.400000000000002        13.600000000000001        3.4979153861644470     
   30.400000000000002        14.400000000000000        3.5134946238554394     
   30.400000000000002        15.200000000000001        3.4950582303460851     
   30.400000000000002        16.000000000000000        3.5055985420449374     
   30.400000000000002        16.800000000000001        3.5151692616777508     
   30.400000000000002        17.600000000000001        3.5066684824042009     
   30.400000000000002        18.400000000000002        3.5025489333250546     
   30.400000000000002        19.200000000000003        3.5075924755016947     
   30.400000000000002        20.000000000000000        3.5154127959529724     
   30.400000000000002        20.800000000000001        3.4987022189633676     
   30.400000000000002        21.600000000000001        3.4975354306261965     
   30.400000000000002        22.400000000000002        3.5083448233496273     
   30.400000000000002        23.200000000000003        3.4942973974307701     
   30.400000000000002        24.000000000000000        3.5026040922173487     
   30.400000000000002        24.800000000000001        3.4995906734834867     
   30.400000000000002        25.600000000000001        3.5164984015954821     
   30.400000000000002        26.400000000000002        3.5092693637609491     
   30.400000000000002        27.200000000000003        3.4983402032157160     
   30.400000000000002        28.000000000000000        3.5065835448767406     
   30.400000000000002        28.800000000000001        3.5169607055780814     
   30.400000000000002        29.600000000000001        3.5065877195842092     
   30.400000000000002        30.400000000000002        3.5060376669036319     
   30.400000000000002        31.200000000000003        3.4971815449383250     
   30.400000000000002        32.000000000000000        3.5103955105240656     
   30.400000000000002        32.800000000000004        3.5082130241551370     
   30.400000000000002        33.600000000000001        4.4976332116352804     
   30.400000000000002        34.399999999999999        4.5024615806040442     
   30.400000000000002        35.200000000000003        4.5018577227382490     
   30.400000000000002        36.000000000000000        4.4996151161349323     
   30.400000000000002        36.800000000000004        4.5070941129322772     
   30.400000000000002        37.600000000000001        4.5053188573665723     
   30.400000000000002        38.400000000000006        4.5066213423565982     
   30.400000000000002        39.200000000000003        4.5095326751097433     
   30.400000000000002        40.000000000000000        4.5044201093657525     
   30.400000000000002        40.800000000000004        4.5039889090454102     
   30.400000000000002        41.600000000000001        4.5052771240247020     
   30.400000000000002        42.400000000000006        4.5033910760841334     
   30.400000000000002        43.200000000000003        4.5039687242472084     
   30.400000000000002        44.000000000000000        4.5062256753593424     
   30.400000000000002        44.800000000000004        4.5025829575674452     
   30.400000000000002        45.600000000000001        4.5045152570396532     
   30.400000000000002        46.400000000000006        4.5066776692945787     
   30.400000000000002        47.200000000000003        4.5073241267961128     
   30.400000000000002        48.000000000000000        4.4970064339325484     
   30.400000000000002        48.800000000000004        3.5117843332556635     
   30.400000000000002        49.600000000000001        3.5042711489831215     
   30.400000000000002        50.400000000000006        3.5113914151575596     
   30.400000000000002        51.200000000000003        3.5138433980525741     
   30.400000000000002        52.000000000000000        3.4978700087180137     
   30.400000000000002        52.800000000000004        3.5105846627553321     
   30.400000000000002        53.600000000000001        3.4985278496491152     
   30.400000000000002        54.400000000000006        3.5098481385143949     
   30.400000000000002        55.200000000000003        3.5147184958231303     
   30.400000000000002        56.000000000000000        3.5004022335348464     
   30.400000000000002        56.800000000000004        3.5113524007808925     
   30.400000000000002        57.600000000000001        3.5046221101278516     
   30.400000000000002        58.400000000000006        3.5149218975513756     
   30.400000000000002        59.200000000000003        3.5057330741038593     
   30.400000000000002        60.000000000000000        3.4993833601372741     
   30.400000000000002        60.800000000000004        3.4965727605306096     
   30.400000000000002        61.600000000000001        3.5165736586406005     
   30.400000000000002        62.400000000000006        3.5087866077742547     
   30.400000000000002        63.200000000000003        3.5000702745275909     
   30.400000000000002        64.000000000000000        3.5090188167914307     
   30.400000000000002        64.799999999999997        3.5158795625878612     
   30.400000000000002        65.600000000000009        3.5016205609438793     
   30.400000000000002        66.400000000000006        3.4958295804084303     
   30.400000000000002        67.200000000000003        3.5030830279120235     
   30.400000000000002        68.000000000000000        3.4958388481282907     
   30.400000000000002        68.799999999999997        3.5018462917519164     
   30.400000000000002        69.600000000000009        3.4941561883757934     
   30.400000000000002        70.400000000000006        3.5026189245726469     
   30.400000000000002        71.200000000000003        3.4959778450863173     
   30.400000000000002        72.000000000000000        3.5146933662883626     
   30.400000000000002        72.799999999999997        3.5070377681322222     
   30.400000000000002        73.600000000000009        3.5137912688683022     
   30.400000000000002        74.400000000000006        3.5157495703777593     
   30.400000000000002        75.200000000000003        3.4977314553548573     
   30.400000000000002        76.000000000000000        3.5134749808742605     
   30.400000000000002        76.800000000000011        3.5040468116243990     
   30.400000000000002        77.600000000000009        3.5163096619742360     
   30.400000000000002        78.400000000000006        3.5073148759304251     
   30.400000000000002        79.200000000000003        3.5157224560880453     
   30.400000000000002        80.000000000000000        3.4959016022229776     
   30.400000000000002        80.800000000000011        3.5018172923969089     
   30.400000000000002        81.600000000000009        3.5095875075492797     
   30.400000000000002        82.400000000000006        3.4952728928967343     
   30.400000000000002        83.200000000000003        3.4996036391706959     
   30.400000000000002        84.000000000000000        3.5049169531969908     
   30.400000000000002        84.800000000000011        3.5042357375236053     
   30.400000000000002        85.600000000000009        3.5060146848714502     
   30.400000000000002        86.400000000000006        3.5142750483165188     
   30.400000000000002        87.200000000000003        3.4976721397775723     
   30.400000000000002        88.000000000000000        3.5072347355378084     
   30.400000000000002        88.800000000000011        3.5030071123191360     
   30.400000000000002        89.600000000000009        3.5014194314350733     
   30.400000000000002        90.400000000000006        3.5076208249589911     
   30.400000000000002        91.200000000000003        3.5142814860514120     
   30.400000000000002        92.000000000000000        3.5059376231320152     
   30.400000000000002        92.800000000000011        3.5040318282805010     
   30.400000000000002        93.600000000000009        3.4984256717795579     
   30.400000000000002        94.400000000000006        3.5163652875168419     
   30.400000000000002        95.200000000000003        3.5068947278973028     
   30.400000000000002        96.000000000000000        3.4980916227855712     
   30.400000000000002        96.800000000000011        3.5134790976497192     
   30.400000000000002        97.600000000000009        3.5070884081984182     
   30.400000000000002        98.400000000000006        3.5016218869875368     
   30.400000000000002        99.200000000000003        3.5049117995199977     
   30.400000000000002        100.00000000000000        3.5111652548291148     
   30.400000000000002        100.80000000000001        3.4994357338133968     
   30.400000000000002        101.60000000000001        3.5126647595453724     
   30.400000000000002        102.40000000000001        3.4988376410404616     

   31.200000000000003       0.80000000000000004        3.5130338814463489     
   31.200000000000003        1.6000000000000001        3.5136417770018560     
   31.200000000000003        2.4000000000000004        3.4952302029102631     
   31.200000000000003        3.2000000000000002        3.5167368237940950     
   31.200000000000003        4.0000000000000000        3.5011761210089127     
   31.200000000000003        4.8000000000000007        3.5162168056035163     
   31.200000000000003        5.6000000000000005        3.4987158493504475     
   31.200000000000003        6.4000000000000004        3.5142956362118780     
   31.200000000000003        7.2000000000000002        3.5131348190498382     
   31.200000000000003        8.0000000000000000        3.4950082242233580     
   31.200000000000003        8.8000000000000007        3.5122210993420051     
   31.200000000000003        9.6000000000000014        3.5019903662768952     
   31.200000000000003        10.400000000000000        3.5093386814516330     
   31.200000000000003        11.200000000000001        3.4952000837827826     
   31.200000000000003        12.000000000000000        3.5057817899307011     
   31.200000000000003        12.800000000000001        3.5031673636306779     
   31.200000000000003        13.600000000000001        3.5147773355878447     
   31.200000000000003        14.400000000000000        3.5039264761755673     
   31.200000000000003        15.200000000000001        3.5147690730412751     
   31.200000000000003        16.000000000000000        3.5017078847097647     
   31.200000000000003        16.800000000000001        3.5077271274977919     
   31.200000000000003        17.600000000000001        3.4944083476797543     
   31.200000000000003        18.400000000000002        3.4987328301702179     
   31.200000000000003        19.200000000000003        3.5020216556004957     
   31.200000000000003        20.000000000000000        3.5058881284750227     
   31.200000000000003        20.800000000000001        3.5129145919477685     
   31.200000000000003        21.600000000000001        3.5051669023456493     
   31.200000000000003        22.400000000000002        3.5129883645969002     
   31.200000000000003        23.200000000000003        3.5011559034803663     
   31.200000000000003        24.000000000000000        3.5155990680122891     
   31.200000000000003        24.800000000000001        3.5093811844665237     
   31.200000000000003        25.600000000000001        3.4998142675862676     
   31.200000000000003        26.400000000000002        3.4974911938006534     
   31.200000000000003        27.200000000000003        3.5146626839307840     
   31.200000000000003        28.000000000000000        3.5041616104875661     
   31.200000000000003        28.800000000000001        3.4992493154752355     
   31.200000000000003        29.600000000000001        3.4970461614890795     
   31.200000000000003        30.400000000000002        3.5135958285208222     
   31.200000000000003        31.200000000000003        3.5037618162812381     
   31.200000000000003        32.000000000000000        3.5137388436017085     
   31.200000000000003        32.800000000000004        3.4994067868403422     
   31.200000000000003        33.600000000000001        4.4970973614533190     
   31.200000000000003        34.399999999999999        4.5130127664298447     
   31.200000000000003        35.200000000000003        4.5112508538237037     
   31.200000000000003        36.000000000000000        4.5107583961868150     
   31.200000000000003        36.800000000000004        4.5005361635747620     
   31.200000000000003        37.600000000000001        4.5032096060329208     
   31.200000000000003        38.400000000000006        4.5058618805310928     
   31.200000000000003        39.200000000000003        4.5077341224641634     
   31.200000000000003        40.000000000000000        4.5060663546914999     
   31.200000000000003        40.800000000000004        4.5044338105432331     
   31.200000000000003        41.600000000000001        4.5049057389735347     
   31.200000000000003        42.400000000000006        4.5025838005609344     
   31.200000000000003        43.200000000000003        4.5038335332771666     
   31.200000000000003        44.000000000000000        4.5062423884920717     
   31.200000000000003        44.800000000000004        4.5042087460326865     
   31.200000000000003        45.600000000000001        4.5044033215255119     
   31.200000000000003        46.400000000000006        4.5060473734058721     
   31.200000000000003        47.200000000000003        4.5085714093545572     
   31.200000000000003        48.000000000000000        4.5004856124629855     
   31.200000000000003        48.800000000000004        3.5182100518651636     
   31.200000000000003        49.600000000000001        3.4999090271412019     
   31.200000000000003        50.400000000000006        3.4957973152786734     
   31.200000000000003        51.200000000000003        3.4976359681435980     
   31.200000000000003        52.000000000000000        3.5070035641479049     
   31.200000000000003        52.800000000000004        3.4972373032443635     
   31.200000000000003        53.600000000000001        3.5184939279794962     
   31.200000000000003        54.400000000000006        3.4991015435993198     
   31.200000000000003        55.200000000000003        3.5013309571151097     
   31.200000000000003        56.000000000000000        3.5168713584765712     
   31.200000000000003        56.800000000000004        3.4930693011364258     
   31.200000000000003        57.600000000000001        3.5140519913024879     
   31.200000000000003        58.400000000000006        3.4949710477469851     
   31.200000000000003        59.200000000000003        3.5132138076150770     
   31.200000000000003        60.000000000000000        3.5055719231365883     
   31.200000000000003        60.800000000000004        3.5029166600197130     
   31.200000000000003        61.600000000000001        3.4959893510069153     
   31.200000000000003        62.400000000000006        3.5087752171633273     
   31.200000000000003        63.200000000000003        3.5038038063949908     
   31.200000000000003        64.000000000000000        3.4990299534202514     
   31.200000000000003        64.799999999999997        3.5060974806501641     
   31.200000000000003        65.600000000000009        3.5136321158770971     
   31.200000000000003        66.400000000000006        3.5072109005167822     
   31.200000000000003        67.200000000000003        3.5160289033876380     
   31.200000000000003        68.000000000000000        3.5018657986440913     
   31.200000000000003        68.799999999999997        3.5074366211464754     
   31.200000000000003        69.600000000000009        3.5150019050196617     
   31.200000000000003        70.400000000000006        3.5092638608822369     
   31.200000000000003        71.200000000000003        3.5045984060522555     
   31.200000000000003        72.000000000000000        3.4960740735753890     
   31.200000000000003        72.799999999999997        3.4997018721896458     
   31.200000000000003        73.600000000000009        3.4991126666642263     
   31.200000000000003        74.400000000000006        3.5035825607625957     
   31.200000000000003        75.200000000000003        3.5035581809001402     
   31.200000000000003        76.000000000000000        3.4942973399444393     
   31.200000000000003        76.800000000000011        3.5133354671198291     
   31.200000000000003        77.600000000000009        3.5050745041200169     
   31.200000000000003        78.400000000000006        3.4986307214786638     
   31.200000000000003        79.200000000000003        3.5048062414256549     
   31.200000000000003        80.000000000000000        3.5080287241746881     
   31.200000000000003        80.800000000000011        3.5144532091582081     
   31.200000000000003        81.600000000000009        3.4980377346063594     
   31.200000000000003        82.400000000000006        3.5134677029419619     
   31.200000000000003        83.200000000000003        3.5146037672145525     
   31.200000000000003        84.000000000000000        3.5145035381577361     
   31.200000000000003        84.800000000000011        3.5060107524030828     
   31.200000000000003        85.600000000000009        3.5002982848533173     
   31.200000000000003        86.400000000000006        3.5089801081343466     
   31.200000000000003        87.200000000000003        3.4992121103954275     
   31.200000000000003        88.000000000000000        3.5033348729948433     
   31.200000000000003        88.800000000000011        3.5158096530672660     
   31.200000000000003        89.600000000000009        3.4955981607704638     
   31.200000000000003        90.400000000000006        3.5040271286344447     
   31.200000000000003        91.200000000000003        3.5036823233267222     
   31.200000000000003        92.000000000000000        3.5016420553317493     
   31.200000000000003        92.800000000000011        3.4989732269234670     
   31.200000000000003        93.600000000000009        3.5117970034328940     
   31.200000000000003        94.400000000000006        3.4941581026802635     
   31.200000000000003        95.200000000000003        3.5036544588043821     
   31.200000000000003        96.000000000000000        3.4958868278504123     
   31.200000000000003        96.800000000000011        3.5010552783514193     
   31.200000000000003        97.600000000000009        3.5095034359904544     
   31.200000000000003        98.400000000000006        3.5003144404017363     
   31.200000000000003        99.200000000000003        3.5068330479557153     
   31.200000000000003        100.00000000000000        3.5132428653926295     
   31.200000000000003        100.80000000000001        3.5059511858960688     
   31.200000000000003        101.60000000000001        3.4982562259221566     
   31.200000000000003        102.40000000000001        3.5087802223423878     

   32.000000000000000       0.80000000000000004        3.5092418744122247     
   32.000000000000000        1.6000000000000001        3.4972703071931557     
   32.000000000000000        2.4000000000000004        3.5132220817694630     
   32.000000000000000        3.2000000000000002        3.5105766412861952     
   32.000000000000000        4.0000000000000000        3.4967379247069355     
   32.000000000000000        4.8000000000000007        3.5078298169964781     
   32.000000000000000        5.6000000000000005        3.5019681467237915     
   32.000000000000000        6.4000000000000004        3.5068561938071245     
   32.000000000000000        7.2000000000000002        3.5051092724914961     
   32.000000000000000        8.0000000000000000        3.4979606856395278     
   32.000000000000000        8.8000000000000007        3.5068214536898683     
   32.000000000000000        9.6000000000000014        3.4937509930777910     
   32.000000000000000        10.400000000000000        3.5178972418237762     
   32.000000000000000        11.200000000000001        3.5042059917461370     
   32.000000000000000        12.000000000000000        3.5134315718323776     
   32.000000000000000        12.800000000000001        3.4945939875093535     
   32.000000000000000        13.600000000000001        3.5105019647140496     
   32.000000000000000        14.400000000000000        3.4969527344251898     
   32.000000000000000        15.200000000000001        3.5054957046336388     
   32.000000000000000        16.000000000000000        3.4956208897564935     
   32.000000000000000        16.800000000000001        3.5039391063059857     
   32.000000000000000        17.600000000000001        3.5150868231021231     
   32.000000000000000        18.400000000000002        3.5162091734888885     
   32.000000000000000        19.200000000000003        3.5033092068421583     
   32.000000000000000        20.000000000000000        3.5167467387033944     
   32.000000000000000        20.800000000000001        3.4967755601924964     
   32.000000000000000        21.600000000000001        3.5047265600281325     
   32.000000000000000        22.400000000000002        3.5136331546837960     
   32.000000000000000        23.200000000000003        3.4954501148132366     
   32.000000000000000        24.000000000000000        3.5132274061671307     
   32.000000000000000        24.800000000000001        3.4983885863477910     
   32.000000000000000        25.600000000000001        3.5107490056226931     
   32.000000000000000        26.400000000000002        3.4982461807915870     
   32.000000000000000        27.200000000000003        3.5068198779611488     
   32.000000000000000        28.000000000000000        3.4943398845952696     
   32.000000000000000        28.800000000000001        3.5144210855108806     
   32.000000000000000        29.600000000000001        3.5049105844727948     
   32.000000000000000        30.400000000000002        3.5138795647020058     
   32.000000000000000        31.200000000000003        3.4937228839633314     
   32.000000000000000        32.000000000000000        3.5063371053350272     
   32.000000000000000        32.800000000000004        3.5109422496486573     
   32.000000000000000        33.600000000000001        4.5016750421918985     
   32.000000000000000        34.399999999999999        4.5099758915718109     
   32.000000000000000        35.200000000000003        4.5054303867738907     
   32.000000000000000        36.000000000000000        4.5041096894709796     
   32.000000000000000        36.800000000000004        4.5152687282304020     
   32.000000000000000        37.600000000000001        4.4993368631872412     
   32.000000000000000        38.400000000000006        4.5039152775404423     
   32.000000000000000        39.200000000000003        4.5078864270130063     
   32.000000000000000        40.000000000000000        4.5054354428567036     
   32.000000000000000        40.800000000000004        4.5030675224863002     
   32.000000000000000        41.600000000000001        4.5047161300766616     
   32.000000000000000        42.400000000000006        4.5020195367438571     
   32.000000000000000        43.200000000000003        4.5045083519369520     
   32.000000000000000        44.000000000000000        4.5055812498753216     
   32.000000000000000        44.800000000000004        4.5039741448136130     
   32.000000000000000        45.600000000000001        4.5042617925568367     
   32.000000000000000        46.400000000000006        4.5061897328059741     
   32.000000000000000        47.200000000000003        4.5070640419558545     
   32.000000000000000        48.000000000000000        4.4990196711494672     
   32.000000000000000        48.800000000000004        3.4977043919026412     
   32.000000000000000        49.600000000000001        3.5085264625273189     
   32.000000000000000        50.400000000000006        3.5040361245187168     
   32.000000000000000        51.200000000000003        3.5041083594073794     
   32.000000000000000        52.000000000000000        3.5110949249155663     
   32.000000000000000        52.800000000000004        3.5022918850336056     
   32.000000000000000        53.600000000000001        3.4973170785830372     
   32.000000000000000        54.400000000000006        3.5034381483780739     
   32.000000000000000        55.200000000000003        3.5094527465106649     
   32.000000000000000        56.000000000000000        3.5085410251083573
[truncated: 894,528 more chars]
