# Supplementary material for: A first-principles phase field method for quantitatively predicting multi-composition phase separation without thermodynamic empirical parameter
Source: Nat Commun. 2019 Aug 1;10:3451. doi: 10.1038/s41467-019-11248-z (PMC6671953; doi:10.1038/s41467-019-11248-z)
Supplement: Supplementary file 3 — Source Data [file 41467_2019_11248_MOESM3_ESM.zip › supplementary-files/data-files/Fig.5/Fig5_p_Ni_140000-79.0%]

  0.80000000000000004       0.80000000000000004        3.5071326961609626     
  0.80000000000000004        1.6000000000000001        3.4964008235132464     
  0.80000000000000004        2.4000000000000004        3.5105805415177675     
  0.80000000000000004        3.2000000000000002        3.4958291616117267     
  0.80000000000000004        4.0000000000000000        3.5112152485627965     
  0.80000000000000004        4.8000000000000007        3.4979068197137808     
  0.80000000000000004        5.6000000000000005        3.5087092024522084     
  0.80000000000000004        6.4000000000000004        3.5078063321914477     
  0.80000000000000004        7.2000000000000002        3.4954176307301239     
  0.80000000000000004        8.0000000000000000        3.5088017651397805     
  0.80000000000000004        8.8000000000000007        3.5087716819807988     
  0.80000000000000004        9.6000000000000014        3.4953988656107686     
  0.80000000000000004        10.400000000000000        3.4941246453453525     
  0.80000000000000004        11.200000000000001        3.5036242304169001     
  0.80000000000000004        12.000000000000000        3.4954967892257973     
  0.80000000000000004        12.800000000000001        3.5144136981977430     
  0.80000000000000004        13.600000000000001        4.4905747506533249     
  0.80000000000000004        14.400000000000000        4.5024134146652042     
  0.80000000000000004        15.200000000000001        4.5042999649901274     
  0.80000000000000004        16.000000000000000        4.4989462602969406     
  0.80000000000000004        16.800000000000001        4.4950822850525505     
  0.80000000000000004        17.600000000000001        4.4976346298386920     
  0.80000000000000004        18.400000000000002        4.5009856199739042     
  0.80000000000000004        19.200000000000003        4.5050895829446720     
  0.80000000000000004        20.000000000000000        4.4925706163253079     
  0.80000000000000004        20.800000000000001        4.4928966031729622     
  0.80000000000000004        21.600000000000001        4.4897571496903286     
  0.80000000000000004        22.400000000000002        4.5092499201284690     
  0.80000000000000004        23.200000000000003        4.4958575061564794     
  0.80000000000000004        24.000000000000000        4.5039459592546303     
  0.80000000000000004        24.800000000000001        4.4992006610177029     
  0.80000000000000004        25.600000000000001        4.5069029747913740     
  0.80000000000000004        26.400000000000002        4.5062542652709556     
  0.80000000000000004        27.200000000000003        4.4988269821951627     
  0.80000000000000004        28.000000000000000        4.5094566330853079     
  0.80000000000000004        28.800000000000001        4.4991232977846600     
  0.80000000000000004        29.600000000000001        3.5413391627152451     
  0.80000000000000004        30.400000000000002        3.4994322597086214     
  0.80000000000000004        31.200000000000003        3.4963597673399662     
  0.80000000000000004        32.000000000000000        3.5003770066658784     
  0.80000000000000004        32.800000000000004        3.4972776392237770     
  0.80000000000000004        33.600000000000001        3.4959929377588028     
  0.80000000000000004        34.399999999999999        3.5103379484050468     
  0.80000000000000004        35.200000000000003        3.5076811238150887     
  0.80000000000000004        36.000000000000000        3.5111989490289295     
  0.80000000000000004        36.800000000000004        3.4975420973999052     
  0.80000000000000004        37.600000000000001        3.4987619866564694     
  0.80000000000000004        38.400000000000006        3.4943832530958683     
  0.80000000000000004        39.200000000000003        3.5080638083254350     
  0.80000000000000004        40.000000000000000        3.4980486749844815     
  0.80000000000000004        40.800000000000004        3.4889033243491014     
  0.80000000000000004        41.600000000000001        3.5145499660837434     
  0.80000000000000004        42.400000000000006        3.5020062156014586     
  0.80000000000000004        43.200000000000003        3.4947517393711283     
  0.80000000000000004        44.000000000000000        3.5156196055325331     
  0.80000000000000004        44.800000000000004        3.4926408034791363     
  0.80000000000000004        45.600000000000001        3.5139350147651265     
  0.80000000000000004        46.400000000000006        3.5030183282442113     
  0.80000000000000004        47.200000000000003        3.5123343958224358     
  0.80000000000000004        48.000000000000000        3.5028723101024011     
  0.80000000000000004        48.800000000000004        3.5085706717995708     
  0.80000000000000004        49.600000000000001        3.5171665560764152     
  0.80000000000000004        50.400000000000006        3.5013942067131536     
  0.80000000000000004        51.200000000000003        3.5097781299999311     
  0.80000000000000004        52.000000000000000        3.5096316356326289     
  0.80000000000000004        52.800000000000004        3.5194697316177219     
  0.80000000000000004        53.600000000000001        3.4968385684130276     
  0.80000000000000004        54.400000000000006        3.5287751327317420     
  0.80000000000000004        55.200000000000003        3.5143292298345861     
  0.80000000000000004        56.000000000000000        3.5087526227580281     
  0.80000000000000004        56.800000000000004        3.4953833870017306     
  0.80000000000000004        57.600000000000001        3.5158406490587009     
  0.80000000000000004        58.400000000000006        3.4994032875418077     
  0.80000000000000004        59.200000000000003        3.5011211058440304     
  0.80000000000000004        60.000000000000000        3.4970404579729180     
  0.80000000000000004        60.800000000000004        3.5105237822649284     
  0.80000000000000004        61.600000000000001        3.4972797421046748     
  0.80000000000000004        62.400000000000006        3.4919089620096164     
  0.80000000000000004        63.200000000000003        3.5039837129526274     
  0.80000000000000004        64.000000000000000        3.5126961675164954     
  0.80000000000000004        64.799999999999997        3.4949001721361213     
  0.80000000000000004        65.600000000000009        3.5104898366776549     
  0.80000000000000004        66.400000000000006        3.4963131844376059     
  0.80000000000000004        67.200000000000003        3.5089330255738913     
  0.80000000000000004        68.000000000000000        3.5070564897188530     
  0.80000000000000004        68.799999999999997        3.5101762656601894     
  0.80000000000000004        69.600000000000009        3.4964356156100753     
  0.80000000000000004        70.400000000000006        3.5071592352210681     
  0.80000000000000004        71.200000000000003        3.4989154796868589     
  0.80000000000000004        72.000000000000000        3.5104004125458439     
  0.80000000000000004        72.799999999999997        3.4962089980676705     
  0.80000000000000004        73.600000000000009        3.4985438309108003     
  0.80000000000000004        74.400000000000006        3.5110808346689613     
  0.80000000000000004        75.200000000000003        3.5133658793405083     
  0.80000000000000004        76.000000000000000        3.4966454826955444     
  0.80000000000000004        76.800000000000011        3.5079606995463353     
  0.80000000000000004        77.600000000000009        3.4942749944964318     
  0.80000000000000004        78.400000000000006        3.5124519280974345     
  0.80000000000000004        79.200000000000003        3.4977264815655351     
  0.80000000000000004        80.000000000000000        3.5070928114232669     
  0.80000000000000004        80.800000000000011        3.4922366826935107     
  0.80000000000000004        81.600000000000009        3.4990646975920647     
  0.80000000000000004        82.400000000000006        3.5090119844745948     
  0.80000000000000004        83.200000000000003        3.4941179713607373     
  0.80000000000000004        84.000000000000000        3.5007897435877826     
  0.80000000000000004        84.800000000000011        3.5108071482612369     
  0.80000000000000004        85.600000000000009        3.4958558817297822     
  0.80000000000000004        86.400000000000006        3.5078071180163524     
  0.80000000000000004        87.200000000000003        3.5079537738678321     
  0.80000000000000004        88.000000000000000        3.4940584962849388     
  0.80000000000000004        88.800000000000011        3.5056547256057673     
  0.80000000000000004        89.600000000000009        3.5070030649576696     
  0.80000000000000004        90.400000000000006        3.4973037319952831     
  0.80000000000000004        91.200000000000003        3.5110687002703642     
  0.80000000000000004        92.000000000000000        3.4970282386479394     
  0.80000000000000004        92.800000000000011        3.5100354521063140     
  0.80000000000000004        93.600000000000009        3.4964678476683955     
  0.80000000000000004        94.400000000000006        3.5101965737309575     
  0.80000000000000004        95.200000000000003        3.4969180637042250     
  0.80000000000000004        96.000000000000000        3.5088693921236285     
  0.80000000000000004        96.800000000000011        3.4909919674776373     
  0.80000000000000004        97.600000000000009        3.4995005030351809     
  0.80000000000000004        98.400000000000006        3.5108243831770944     
  0.80000000000000004        99.200000000000003        3.5121040374356562     
  0.80000000000000004        100.00000000000000        3.5091099268157935     
  0.80000000000000004        100.80000000000001        3.4943884343599190     
  0.80000000000000004        101.60000000000001        3.5084695431157535     
  0.80000000000000004        102.40000000000001        3.4936701871537119     

   1.6000000000000001       0.80000000000000004        3.4975047434594368     
   1.6000000000000001        1.6000000000000001        3.5093136859770202     
   1.6000000000000001        2.4000000000000004        3.4942062108289131     
   1.6000000000000001        3.2000000000000002        3.5094119810970721     
   1.6000000000000001        4.0000000000000000        3.4974673779662897     
   1.6000000000000001        4.8000000000000007        3.5091693263562744     
   1.6000000000000001        5.6000000000000005        3.4931203934438488     
   1.6000000000000001        6.4000000000000004        3.5087056067890168     
   1.6000000000000001        7.2000000000000002        3.4980335205222137     
   1.6000000000000001        8.0000000000000000        3.4982942549478642     
   1.6000000000000001        8.8000000000000007        3.4977293523901674     
   1.6000000000000001        9.6000000000000014        3.5102742332650227     
   1.6000000000000001        10.400000000000000        3.4952020233530141     
   1.6000000000000001        11.200000000000001        3.5069257853322959     
   1.6000000000000001        12.000000000000000        3.4898691437838130     
   1.6000000000000001        12.800000000000001        3.5018512317226804     
   1.6000000000000001        13.600000000000001        3.5078537358472102     
   1.6000000000000001        14.400000000000000        4.4845982967809626     
   1.6000000000000001        15.200000000000001        4.5025884450262454     
   1.6000000000000001        16.000000000000000        4.5011328535330648     
   1.6000000000000001        16.800000000000001        4.5015939626245034     
   1.6000000000000001        17.600000000000001        4.5018147440354950     
   1.6000000000000001        18.400000000000002        4.4873473150124488     
   1.6000000000000001        19.200000000000003        4.4950559008875857     
   1.6000000000000001        20.000000000000000        4.5000824773115555     
   1.6000000000000001        20.800000000000001        4.5017925352612185     
   1.6000000000000001        21.600000000000001        4.4979377880289935     
   1.6000000000000001        22.400000000000002        4.4944847358902544     
   1.6000000000000001        23.200000000000003        4.4865117978909890     
   1.6000000000000001        24.000000000000000        4.5045430423830908     
   1.6000000000000001        24.800000000000001        4.4903565327358788     
   1.6000000000000001        25.600000000000001        4.5027539563985348     
   1.6000000000000001        26.400000000000002        4.4936148731707020     
   1.6000000000000001        27.200000000000003        4.5023839518625000     
   1.6000000000000001        28.000000000000000        4.4849877081862699     
   1.6000000000000001        28.800000000000001        3.5168740976929000     
   1.6000000000000001        29.600000000000001        3.5026672442632738     
   1.6000000000000001        30.400000000000002        3.5048011330122510     
   1.6000000000000001        31.200000000000003        3.4983053094811529     
   1.6000000000000001        32.000000000000000        3.5041493291422454     
   1.6000000000000001        32.800000000000004        3.4981169551434412     
   1.6000000000000001        33.600000000000001        3.5070313264379176     
   1.6000000000000001        34.399999999999999        3.4987036659739803     
   1.6000000000000001        35.200000000000003        3.4949458528051061     
   1.6000000000000001        36.000000000000000        3.4904645220196078     
   1.6000000000000001        36.800000000000004        3.5057035065338122     
   1.6000000000000001        37.600000000000001        3.5075352939998594     
   1.6000000000000001        38.400000000000006        3.5080761697683642     
   1.6000000000000001        39.200000000000003        3.4956773424596199     
   1.6000000000000001        40.000000000000000        3.5106942841809454     
   1.6000000000000001        40.800000000000004        3.5101863806781797     
   1.6000000000000001        41.600000000000001        3.4958315784758245     
   1.6000000000000001        42.400000000000006        3.5090099015010439     
   1.6000000000000001        43.200000000000003        3.5058117701890001     
   1.6000000000000001        44.000000000000000        3.5005003329031261     
   1.6000000000000001        44.800000000000004        4.4889751638220172     
   1.6000000000000001        45.600000000000001        4.5060653087555211     
   1.6000000000000001        46.400000000000006        4.4947651659937300     
   1.6000000000000001        47.200000000000003        4.5021001878233422     
   1.6000000000000001        48.000000000000000        4.4917117617235736     
   1.6000000000000001        48.800000000000004        4.5016282018503251     
   1.6000000000000001        49.600000000000001        4.4914374197667026     
   1.6000000000000001        50.400000000000006        4.5042595746057765     
   1.6000000000000001        51.200000000000003        4.4986775608048664     
   1.6000000000000001        52.000000000000000        4.4932112186873807     
   1.6000000000000001        52.800000000000004        4.4964985120843313     
   1.6000000000000001        53.600000000000001        4.4997134080935801     
   1.6000000000000001        54.400000000000006        4.5000280394450769     
   1.6000000000000001        55.200000000000003        4.4975380581715827     
   1.6000000000000001        56.000000000000000        4.4938878788559906     
   1.6000000000000001        56.800000000000004        4.5081314976272644     
   1.6000000000000001        57.600000000000001        4.4959828435930493     
   1.6000000000000001        58.400000000000006        4.4919035265040250     
   1.6000000000000001        59.200000000000003        3.5026011674042365     
   1.6000000000000001        60.000000000000000        3.5022960857968721     
   1.6000000000000001        60.800000000000004        3.4920669396797721     
   1.6000000000000001        61.600000000000001        3.5091525028010215     
   1.6000000000000001        62.400000000000006        3.5109082141966419     
   1.6000000000000001        63.200000000000003        3.4937939404855878     
   1.6000000000000001        64.000000000000000        3.4991354172482367     
   1.6000000000000001        64.799999999999997        3.5082116695137309     
   1.6000000000000001        65.600000000000009        3.4962973486610625     
   1.6000000000000001        66.400000000000006        3.5112940742446259     
   1.6000000000000001        67.200000000000003        3.4953696403593288     
   1.6000000000000001        68.000000000000000        3.4968188591992524     
   1.6000000000000001        68.799999999999997        3.4919891608722691     
   1.6000000000000001        69.600000000000009        3.5107893959510452     
   1.6000000000000001        70.400000000000006        3.5094844813885042     
   1.6000000000000001        71.200000000000003        3.4937426827834357     
   1.6000000000000001        72.000000000000000        3.4915178197662566     
   1.6000000000000001        72.799999999999997        3.5108897859524744     
   1.6000000000000001        73.600000000000009        3.4997241499514891     
   1.6000000000000001        74.400000000000006        3.5033741493302677     
   1.6000000000000001        75.200000000000003        3.4978009753604038     
   1.6000000000000001        76.000000000000000        3.5037974274376200     
   1.6000000000000001        76.800000000000011        3.5067474035712145     
   1.6000000000000001        77.600000000000009        3.5142654496695807     
   1.6000000000000001        78.400000000000006        3.5064914175462687     
   1.6000000000000001        79.200000000000003        3.4987921279291525     
   1.6000000000000001        80.000000000000000        3.5159164048438285     
   1.6000000000000001        80.800000000000011        3.5053700435242825     
   1.6000000000000001        81.600000000000009        3.4993148046472418     
   1.6000000000000001        82.400000000000006        3.5143673408100429     
   1.6000000000000001        83.200000000000003        3.4949967818708596     
   1.6000000000000001        84.000000000000000        3.5013450361905294     
   1.6000000000000001        84.800000000000011        3.4952655307913219     
   1.6000000000000001        85.600000000000009        3.5126744378045780     
   1.6000000000000001        86.400000000000006        3.4953280317422730     
   1.6000000000000001        87.200000000000003        3.4891776218863679     
   1.6000000000000001        88.000000000000000        3.5070490353644197     
   1.6000000000000001        88.800000000000011        3.4929992235556329     
   1.6000000000000001        89.600000000000009        3.5018402959552910     
   1.6000000000000001        90.400000000000006        3.5066990329577155     
   1.6000000000000001        91.200000000000003        3.4964113493928664     
   1.6000000000000001        92.000000000000000        3.5107331462090783     
   1.6000000000000001        92.800000000000011        3.4976234938363162     
   1.6000000000000001        93.600000000000009        3.5119644427134329     
   1.6000000000000001        94.400000000000006        3.4968426267138364     
   1.6000000000000001        95.200000000000003        3.5110177642497136     
   1.6000000000000001        96.000000000000000        3.4971405769342048     
   1.6000000000000001        96.800000000000011        3.5077033500901882     
   1.6000000000000001        97.600000000000009        3.4919114838763030     
   1.6000000000000001        98.400000000000006        3.4961048727287687     
   1.6000000000000001        99.200000000000003        3.4968072094557838     
   1.6000000000000001        100.00000000000000        3.4966646192961925     
   1.6000000000000001        100.80000000000001        3.5100117742734191     
   1.6000000000000001        101.60000000000001        3.4968326296793544     
   1.6000000000000001        102.40000000000001        3.5102616229472465     

   2.4000000000000004       0.80000000000000004        3.5098868124820584     
   2.4000000000000004        1.6000000000000001        3.4940856801738822     
   2.4000000000000004        2.4000000000000004        3.5079084968613485     
   2.4000000000000004        3.2000000000000002        3.4950100173970995     
   2.4000000000000004        4.0000000000000000        3.5084671496985664     
   2.4000000000000004        4.8000000000000007        3.4942244127409552     
   2.4000000000000004        5.6000000000000005        3.5064267223794174     
   2.4000000000000004        6.4000000000000004        3.4949469043872718     
   2.4000000000000004        7.2000000000000002        3.5100148734308378     
   2.4000000000000004        8.0000000000000000        3.4971560915975259     
   2.4000000000000004        8.8000000000000007        3.5125704614007347     
   2.4000000000000004        9.6000000000000014        3.4950188022853586     
   2.4000000000000004        10.400000000000000        3.5074290759394260     
   2.4000000000000004        11.200000000000001        3.4930302451829518     
   2.4000000000000004        12.000000000000000        3.5060499051588288     
   2.4000000000000004        12.800000000000001        3.5097769516433104     
   2.4000000000000004        13.600000000000001        3.4894093262426811     
   2.4000000000000004        14.400000000000000        3.5168305228983852     
   2.4000000000000004        15.200000000000001        3.4988881644174397     
   2.4000000000000004        16.000000000000000        3.4996669761407109     
   2.4000000000000004        16.800000000000001        3.4891197670712808     
   2.4000000000000004        17.600000000000001        3.5082823109199448     
   2.4000000000000004        18.400000000000002        4.1622459998907750     
   2.4000000000000004        19.200000000000003        4.4615096727371402     
   2.4000000000000004        20.000000000000000        4.4988396733078471     
   2.4000000000000004        20.800000000000001        4.4637789955965266     
   2.4000000000000004        21.600000000000001        4.1636390435608286     
   2.4000000000000004        22.400000000000002        3.4968091028676245     
   2.4000000000000004        23.200000000000003        3.5036983692471253     
   2.4000000000000004        24.000000000000000        3.5039415286748468     
   2.4000000000000004        24.800000000000001        3.4958666984679154     
   2.4000000000000004        25.600000000000001        3.4933254587609461     
   2.4000000000000004        26.400000000000002        3.5113630714572035     
   2.4000000000000004        27.200000000000003        3.4951877884342362     
   2.4000000000000004        28.000000000000000        3.5074257565677565     
   2.4000000000000004        28.800000000000001        3.5025742092910361     
   2.4000000000000004        29.600000000000001        3.4955062961701251     
   2.4000000000000004        30.400000000000002        3.5048196649321501     
   2.4000000000000004        31.200000000000003        3.5117077745578973     
   2.4000000000000004        32.000000000000000        3.4953415184720176     
   2.4000000000000004        32.800000000000004        3.5065770026328886     
   2.4000000000000004        33.600000000000001        3.4987298114852630     
   2.4000000000000004        34.399999999999999        3.4960769304587718     
   2.4000000000000004        35.200000000000003        3.5092574864915553     
   2.4000000000000004        36.000000000000000        3.5062044905913385     
   2.4000000000000004        36.800000000000004        3.5091787944487227     
   2.4000000000000004        37.600000000000001        3.4959417032193532     
   2.4000000000000004        38.400000000000006        3.4922916166362623     
   2.4000000000000004        39.200000000000003        3.5102026018624253     
   2.4000000000000004        40.000000000000000        3.4974235355740748     
   2.4000000000000004        40.800000000000004        3.4957902107503447     
   2.4000000000000004        41.600000000000001        3.5103941496042941     
   2.4000000000000004        42.400000000000006        3.4973918901248635     
   2.4000000000000004        43.200000000000003        3.5054076900821562     
   2.4000000000000004        44.000000000000000        4.4994060917774963     
   2.4000000000000004        44.800000000000004        4.5097760028926936     
   2.4000000000000004        45.600000000000001        4.4955068514109646     
   2.4000000000000004        46.400000000000006        4.5032753812638040     
   2.4000000000000004        47.200000000000003        4.5098835429499839     
   2.4000000000000004        48.000000000000000        4.5002249214422481     
   2.4000000000000004        48.800000000000004        4.5052957147552091     
   2.4000000000000004        49.600000000000001        4.5095955497301548     
   2.4000000000000004        50.400000000000006        4.4985272477670772     
   2.4000000000000004        51.200000000000003        4.4948715622999931     
   2.4000000000000004        52.000000000000000        4.4975056137441429     
   2.4000000000000004        52.800000000000004        4.5069131697051867     
   2.4000000000000004        53.600000000000001        4.5007957253892847     
   2.4000000000000004        54.400000000000006        4.4957802218075500     
   2.4000000000000004        55.200000000000003        4.5112081418910233     
   2.4000000000000004        56.000000000000000        4.4973072224188950     
   2.4000000000000004        56.800000000000004        4.5049811682245391     
   2.4000000000000004        57.600000000000001        4.5024526261202604     
   2.4000000000000004        58.400000000000006        4.5080113132795203     
   2.4000000000000004        59.200000000000003        4.5012486792610513     
   2.4000000000000004        60.000000000000000        3.5117968232981109     
   2.4000000000000004        60.800000000000004        3.5061683791308558     
   2.4000000000000004        61.600000000000001        3.4972059233178308     
   2.4000000000000004        62.400000000000006        3.4953389733567293     
   2.4000000000000004        63.200000000000003        3.5061821875173367     
   2.4000000000000004        64.000000000000000        3.5127001061473706     
   2.4000000000000004        64.799999999999997        3.4943665994620385     
   2.4000000000000004        65.600000000000009        3.5100697702232111     
   2.4000000000000004        66.400000000000006        3.4971381710827920     
   2.4000000000000004        67.200000000000003        3.5085887345101621     
   2.4000000000000004        68.000000000000000        3.5091255585992833     
   2.4000000000000004        68.799999999999997        3.5045268503746048     
   2.4000000000000004        69.600000000000009        3.4968284591041066     
   2.4000000000000004        70.400000000000006        3.4975312967845920     
   2.4000000000000004        71.200000000000003        3.5050386541875156     
   2.4000000000000004        72.000000000000000        3.4971447196963918     
   2.4000000000000004        72.799999999999997        3.5123919712639040     
   2.4000000000000004        73.600000000000009        4.4931844850385918     
   2.4000000000000004        74.400000000000006        4.5040997136319536     
   2.4000000000000004        75.200000000000003        4.4947297417159273     
   2.4000000000000004        76.000000000000000        4.4981345637973638     
   2.4000000000000004        76.800000000000011        4.5010013976436580     
   2.4000000000000004        77.600000000000009        4.4899144665339907     
   2.4000000000000004        78.400000000000006        4.4982812220301858     
   2.4000000000000004        79.200000000000003        4.5054526616140960     
   2.4000000000000004        80.000000000000000        4.4919059401187411     
   2.4000000000000004        80.800000000000011        4.5061102414881145     
   2.4000000000000004        81.600000000000009        4.4934291440891378     
   2.4000000000000004        82.400000000000006        4.4991676132974296     
   2.4000000000000004        83.200000000000003        4.5058950672647287     
   2.4000000000000004        84.000000000000000        4.4919612329281593     
   2.4000000000000004        84.800000000000011        4.4997908528217661     
   2.4000000000000004        85.600000000000009        3.5033212764945763     
   2.4000000000000004        86.400000000000006        3.4958909601387713     
   2.4000000000000004        87.200000000000003        3.5071992661021314     
   2.4000000000000004        88.000000000000000        3.5047351112137832     
   2.4000000000000004        88.800000000000011        3.4963152338335997     
   2.4000000000000004        89.600000000000009        3.5053846293517443     
   2.4000000000000004        90.400000000000006        3.4941081714807010     
   2.4000000000000004        91.200000000000003        3.5044767219015984     
   2.4000000000000004        92.000000000000000        3.5088058342980548     
   2.4000000000000004        92.800000000000011        3.4958123746702672     
   2.4000000000000004        93.600000000000009        3.5068109184983687     
   2.4000000000000004        94.400000000000006        3.4936432904706707     
   2.4000000000000004        95.200000000000003        3.5085702582547689     
   2.4000000000000004        96.000000000000000        3.4930263717393242     
   2.4000000000000004        96.800000000000011        3.5069932656218854     
   2.4000000000000004        97.600000000000009        3.5050006815243941     
   2.4000000000000004        98.400000000000006        3.5102431802942462     
   2.4000000000000004        99.200000000000003        3.5113834882561412     
   2.4000000000000004        100.00000000000000        3.5113635588976133     
   2.4000000000000004        100.80000000000001        3.4967015718783103     
   2.4000000000000004        101.60000000000001        3.5109708354962263     
   2.4000000000000004        102.40000000000001        3.4961106121602157     

   3.2000000000000002       0.80000000000000004        3.4941841093977737     
   3.2000000000000002        1.6000000000000001        3.5084883261338518     
   3.2000000000000002        2.4000000000000004        3.5099883970274854     
   3.2000000000000002        3.2000000000000002        3.4962461343817028     
   3.2000000000000002        4.0000000000000000        3.5079622611572741     
   3.2000000000000002        4.8000000000000007        3.4939228643244933     
   3.2000000000000002        5.6000000000000005        3.5090903877150112     
   3.2000000000000002        6.4000000000000004        3.4950424316882018     
   3.2000000000000002        7.2000000000000002        3.5088414446315541     
   3.2000000000000002        8.0000000000000000        3.4948582110261261     
   3.2000000000000002        8.8000000000000007        3.5095695931553785     
   3.2000000000000002        9.6000000000000014        3.4955942670761160     
   3.2000000000000002        10.400000000000000        3.5066315300260884     
   3.2000000000000002        11.200000000000001        3.5073675946603431     
   3.2000000000000002        12.000000000000000        3.4923364804328871     
   3.2000000000000002        12.800000000000001        3.4961034256845682     
   3.2000000000000002        13.600000000000001        3.4910989032822441     
   3.2000000000000002        14.400000000000000        3.4989697693092991     
   3.2000000000000002        15.200000000000001        3.4867358210733812     
   3.2000000000000002        16.000000000000000        3.4989150648076404     
   3.2000000000000002        16.800000000000001        3.5010938597290311     
   3.2000000000000002        17.600000000000001        3.4868393039877574     
   3.2000000000000002        18.400000000000002        3.5037144412422743     
   3.2000000000000002        19.200000000000003        3.4936668623487424     
   3.2000000000000002        20.000000000000000        3.5016829716206757     
   3.2000000000000002        20.800000000000001        3.4956200796633938     
   3.2000000000000002        21.600000000000001        3.5008515538608713     
   3.2000000000000002        22.400000000000002        3.4936476018819693     
   3.2000000000000002        23.200000000000003        3.4882152096583967     
   3.2000000000000002        24.000000000000000        3.5035798462366832     
   3.2000000000000002        24.800000000000001        3.5017682547203539     
   3.2000000000000002        25.600000000000001        3.4955572577955922     
   3.2000000000000002        26.400000000000002        3.5103713544502142     
   3.2000000000000002        27.200000000000003        3.4859142449253175     
   3.2000000000000002        28.000000000000000        3.5073473283357277     
   3.2000000000000002        28.800000000000001        3.4964269634054168     
   3.2000000000000002        29.600000000000001        3.5115268441740772     
   3.2000000000000002        30.400000000000002        3.4977207528816350     
   3.2000000000000002        31.200000000000003        3.4975939433522996     
   3.2000000000000002        32.000000000000000        3.5093139966220441     
   3.2000000000000002        32.800000000000004        3.4920147738077638     
   3.2000000000000002        33.600000000000001        3.5123377737012564     
   3.2000000000000002        34.399999999999999        3.4940040050054244     
   3.2000000000000002        35.200000000000003        3.5085737874088965     
   3.2000000000000002        36.000000000000000        3.4953884519158227     
   3.2000000000000002        36.800000000000004        3.4985750127259059     
   3.2000000000000002        37.600000000000001        3.4955523493251426     
   3.2000000000000002        38.400000000000006        3.5092837228535858     
   3.2000000000000002        39.200000000000003        3.4949978840340106     
   3.2000000000000002        40.000000000000000        3.5098638555870538     
   3.2000000000000002        40.800000000000004        3.4931433204049980     
   3.2000000000000002        41.600000000000001        3.5112245785491822     
   3.2000000000000002        42.400000000000006        3.4950312739288325     
   3.2000000000000002        43.200000000000003        4.5031035321518811     
   3.2000000000000002        44.000000000000000        4.5014794855010622     
   3.2000000000000002        44.800000000000004        4.5112559530408021     
   3.2000000000000002        45.600000000000001        4.5004813636384497     
   3.2000000000000002        46.400000000000006        4.5110124158644451     
   3.2000000000000002        47.200000000000003        4.5038040137042135     
   3.2000000000000002        48.000000000000000        4.4978630225884917     
   3.2000000000000002        48.800000000000004        4.5096664349721056     
   3.2000000000000002        49.600000000000001        4.5035665783690950     
   3.2000000000000002        50.400000000000006        4.5100203379188066     
   3.2000000000000002        51.200000000000003        4.5122902917670000     
   3.2000000000000002        52.000000000000000        4.5063834671797753     
   3.2000000000000002        52.800000000000004        4.5075899402619264     
   3.2000000000000002        53.600000000000001        4.5071592847202311     
   3.2000000000000002        54.400000000000006        4.5030182046079386     
   3.2000000000000002        55.200000000000003        4.4983136357581506     
   3.2000000000000002        56.000000000000000        4.5051339756480058     
   3.2000000000000002        56.800000000000004        4.5017861817147962     
   3.2000000000000002        57.600000000000001        4.5089722306579221     
   3.2000000000000002        58.400000000000006        4.4949555759501454     
   3.2000000000000002        59.200000000000003        4.4891455093290462     
   3.2000000000000002        60.000000000000000        3.5107247574085632     
   3.2000000000000002        60.800000000000004        3.4916117033953107     
   3.2000000000000002        61.600000000000001        3.5095324457897226     
   3.2000000000000002        62.400000000000006        3.5121734018751423     
   3.2000000000000002        63.200000000000003        3.4971091409031576     
   3.2000000000000002        64.000000000000000        3.4977825885000282     
   3.2000000000000002        64.799999999999997        3.5085932752770099     
   3.2000000000000002        65.600000000000009        3.4966206309847041     
   3.2000000000000002        66.400000000000006        3.5103976777981036     
   3.2000000000000002        67.200000000000003        3.4942099486590923     
   3.2000000000000002        68.000000000000000        3.4940488474661695     
   3.2000000000000002        68.799999999999997        3.5138720477844019     
   3.2000000000000002        69.600000000000009        3.5096212688613559     
   3.2000000000000002        70.400000000000006        3.5101523593221113     
   3.2000000000000002        71.200000000000003        3.5000052664548265     
   3.2000000000000002        72.000000000000000        3.5038661744561184     
   3.2000000000000002        72.799999999999997        4.5004121964187762     
   3.2000000000000002        73.600000000000009        4.5012299247580643     
   3.2000000000000002        74.400000000000006        4.4984963314339161     
   3.2000000000000002        75.200000000000003        4.5152873522933792     
   3.2000000000000002        76.000000000000000        4.4981706983546061     
   3.2000000000000002        76.800000000000011        4.5066099955249035     
   3.2000000000000002        77.600000000000009        4.5048164467504419     
   3.2000000000000002        78.400000000000006        4.4991565752217504     
   3.2000000000000002        79.200000000000003        4.4967070145168790     
   3.2000000000000002        80.000000000000000        4.4992118556518053     
   3.2000000000000002        80.800000000000011        4.5065223555310805     
   3.2000000000000002        81.600000000000009        4.5047788847640780     
   3.2000000000000002        82.400000000000006        4.5065424156731000     
   3.2000000000000002        83.200000000000003        4.4952093662403909     
   3.2000000000000002        84.000000000000000        4.5033847181323070     
   3.2000000000000002        84.800000000000011        4.5113425979788246     
   3.2000000000000002        85.600000000000009        4.4887985573868781     
   3.2000000000000002        86.400000000000006        3.5022975072841942     
   3.2000000000000002        87.200000000000003        3.5017011512171674     
   3.2000000000000002        88.000000000000000        3.5069871589203077     
   3.2000000000000002        88.800000000000011        3.4906483590178912     
   3.2000000000000002        89.600000000000009        3.4919379095524334     
   3.2000000000000002        90.400000000000006        3.5044241835580041     
   3.2000000000000002        91.200000000000003        3.4931289299002417     
   3.2000000000000002        92.000000000000000        3.4920746347887364     
   3.2000000000000002        92.800000000000011        3.5076484425418863     
   3.2000000000000002        93.600000000000009        3.5064102551629466     
   3.2000000000000002        94.400000000000006        3.5081766838588662     
   3.2000000000000002        95.200000000000003        3.4957496689843888     
   3.2000000000000002        96.000000000000000        3.5089690309255861     
   3.2000000000000002        96.800000000000011        3.4961284829892283     
   3.2000000000000002        97.600000000000009        3.4945844801129868     
   3.2000000000000002        98.400000000000006        3.5053350163863750     
   3.2000000000000002        99.200000000000003        3.4892796922816012     
   3.2000000000000002        100.00000000000000        3.5000124237154631     
   3.2000000000000002        100.80000000000001        3.5097637312900765     
   3.2000000000000002        101.60000000000001        3.4963725803641998     
   3.2000000000000002        102.40000000000001        3.5085111584320048     

   4.0000000000000000       0.80000000000000004        3.5085131146437805     
   4.0000000000000000        1.6000000000000001        3.4974145454454959     
   4.0000000000000000        2.4000000000000004        3.4987205180936218     
   4.0000000000000000        3.2000000000000002        3.5112492552421171     
   4.0000000000000000        4.0000000000000000        3.4943957357526294     
   4.0000000000000000        4.8000000000000007        3.5078499350827843     
   4.0000000000000000        5.6000000000000005        3.4959328059934673     
   4.0000000000000000        6.4000000000000004        3.5087449285899304     
   4.0000000000000000        7.2000000000000002        3.4940332843219664     
   4.0000000000000000        8.0000000000000000        3.5102394982181075     
   4.0000000000000000        8.8000000000000007        3.4950576004234963     
   4.0000000000000000        9.6000000000000014        3.5086720311566109     
   4.0000000000000000        10.400000000000000        3.5082952415656576     
   4.0000000000000000        11.200000000000001        3.4965720528336477     
   4.0000000000000000        12.000000000000000        3.4965872028003311     
   4.0000000000000000        12.800000000000001        3.5070937717671939     
   4.0000000000000000        13.600000000000001        3.5070024106640107     
   4.0000000000000000        14.400000000000000        3.4937860390433135     
   4.0000000000000000        15.200000000000001        3.5093901750351253     
   4.0000000000000000        16.000000000000000        3.4897440091788252     
   4.0000000000000000        16.800000000000001        3.4975542019454506     
   4.0000000000000000        17.600000000000001        3.5023036016084026     
   4.0000000000000000        18.400000000000002        3.4923127272122332     
   4.0000000000000000        19.200000000000003        3.5004987257327032     
   4.0000000000000000        20.000000000000000        3.4951816211809179     
   4.0000000000000000        20.800000000000001        3.4839876614230896     
   4.0000000000000000        21.600000000000001        3.5053763758276739     
   4.0000000000000000        22.400000000000002        3.4889336057330329     
   4.0000000000000000        23.200000000000003        3.5104460944629721     
   4.0000000000000000        24.000000000000000        3.5003045338156817     
   4.0000000000000000        24.800000000000001        3.5084667424574842     
   4.0000000000000000        25.600000000000001        3.4943065977848606     
   4.0000000000000000        26.400000000000002        3.5015700193072496     
   4.0000000000000000        27.200000000000003        3.5028141896767040     
   4.0000000000000000        28.000000000000000        3.4919167703739267     
   4.0000000000000000        28.800000000000001        3.5104505957209406     
   4.0000000000000000        29.600000000000001        3.4964366733994359     
   4.0000000000000000        30.400000000000002        3.5071297224019515     
   4.0000000000000000        31.200000000000003        3.4977853943941621     
   4.0000000000000000        32.000000000000000        3.4964727265905839     
   4.0000000000000000        32.800000000000004        3.5065054744846775     
   4.0000000000000000        33.600000000000001        3.5025323531676857     
   4.0000000000000000        34.399999999999999        3.4973789320219133     
   4.0000000000000000        35.200000000000003        3.5096844193246715     
   4.0000000000000000        36.000000000000000        3.4980448319962538     
   4.0000000000000000        36.800000000000004        3.5125082164975279     
   4.0000000000000000        37.600000000000001        3.4975550993885998     
   4.0000000000000000        38.400000000000006        3.5101380059885328     
   4.0000000000000000        39.200000000000003        3.4975110150081865     
   4.0000000000000000        40.000000000000000        3.4953845027927382     
   4.0000000000000000        40.800000000000004        3.5071356477075999     
   4.0000000000000000        41.600000000000001        3.5073903476802535     
   4.0000000000000000        42.400000000000006        4.4982329417883218     
   4.0000000000000000        43.200000000000003        4.5017845151472393     
   4.0000000000000000        44.000000000000000        4.4988948650143579     
   4.0000000000000000        44.800000000000004        4.5051625014004681     
   4.0000000000000000        45.600000000000001        4.5060702276294169     
   4.0000000000000000        46.400000000000006        4.5017309739744666     
   4.0000000000000000        47.200000000000003        4.4995562835357505     
   4.0000000000000000        48.000000000000000        4.5106902415468362     
   4.0000000000000000        48.800000000000004        4.4941581841477474     
   4.0000000000000000        49.600000000000001        4.5007025061967090     
   4.0000000000000000        50.400000000000006        4.4989660909705593     
   4.0000000000000000        51.200000000000003        4.4969613692421539     
   4.0000000000000000        52.000000000000000        4.5017463499419232     
   4.0000000000000000        52.800000000000004        4.4967289322334256     
   4.0000000000000000        53.600000000000001        4.4978847192423173     
   4.0000000000000000        54.400000000000006        4.5017190056296128     
   4.0000000000000000        55.200000000000003        4.5064299024339975     
   4.0000000000000000        56.000000000000000        4.5119393667272281     
   4.0000000000000000        56.800000000000004        4.4978129931475275     
   4.0000000000000000        57.600000000000001        4.5073986409181233     
   4.0000000000000000        58.400000000000006        4.5070614852991859     
   4.0000000000000000        59.200000000000003        4.5063639384331573     
   4.0000000000000000        60.000000000000000        3.5079996296014135     
   4.0000000000000000        60.800000000000004        3.5089085216868314     
   4.0000000000000000        61.600000000000001        3.4958803289022531     
   4.0000000000000000        62.400000000000006        3.4969233565661635     
   4.0000000000000000        63.200000000000003        3.5091556088784439     
   4.0000000000000000        64.000000000000000        3.5112001240997155     
   4.0000000000000000        64.799999999999997        3.4944242917762245     
   4.0000000000000000        65.600000000000009        3.5107542112091745     
   4.0000000000000000        66.400000000000006        3.4976676897413301     
   4.0000000000000000        67.200000000000003        3.5078017829528130     
   4.0000000000000000        68.000000000000000        3.5045987183222187     
   4.0000000000000000        68.799999999999997        3.4984813003549831     
   4.0000000000000000        69.600000000000009        3.4954204788954319     
   4.0000000000000000        70.400000000000006        3.4938154635766101     
   4.0000000000000000        71.200000000000003        3.5018980848394143     
   4.0000000000000000        72.000000000000000        4.5060061805893321     
   4.0000000000000000        72.799999999999997        4.5017196328882552     
   4.0000000000000000        73.600000000000009        4.5022048913430961     
   4.0000000000000000        74.400000000000006        4.5094881006301017     
   4.0000000000000000        75.200000000000003        4.4998161659860259     
   4.0000000000000000        76.000000000000000        4.5040098323705049     
   4.0000000000000000        76.800000000000011        4.5112770468860939     
   4.0000000000000000        77.600000000000009        4.4983099364373977     
   4.0000000000000000        78.400000000000006        4.5117669440826802     
   4.0000000000000000        79.200000000000003        4.5050112466618275     
   4.0000000000000000        80.000000000000000        4.5074315765030120     
   4.0000000000000000        80.800000000000011        4.5107159249426996     
   4.0000000000000000        81.600000000000009        4.4967872908190873     
   4.0000000000000000        82.400000000000006        4.4968698160080764     
   4.0000000000000000        83.200000000000003        4.5097695467245993     
   4.0000000000000000        84.000000000000000        4.5054007397814013     
   4.0000000000000000        84.800000000000011        4.5013427585965280     
   4.0000000000000000        85.600000000000009        4.5050668396903655     
   4.0000000000000000        86.400000000000006        4.4991680528437445     
   4.0000000000000000        87.200000000000003        3.5015186464410868     
   4.0000000000000000        88.000000000000000        3.5099435358885915     
   4.0000000000000000        88.800000000000011        3.4918450429829693     
   4.0000000000000000        89.600000000000009        3.5079169009273916     
   4.0000000000000000        90.400000000000006        3.4969763585991580     
   4.0000000000000000        91.200000000000003        3.5055553141622013     
   4.0000000000000000        92.000000000000000        3.5025990390900703     
   4.0000000000000000        92.800000000000011        3.5012911329726286     
   4.0000000000000000        93.600000000000009        3.4942473652301600     
   4.0000000000000000        94.400000000000006        3.4974083336405877     
   4.0000000000000000        95.200000000000003        3.5096474409574370     
   4.0000000000000000        96.000000000000000        3.4952699823701203     
   4.0000000000000000        96.800000000000011        3.5101069305785355     
   4.0000000000000000        97.600000000000009        3.4959647128756393     
   4.0000000000000000        98.400000000000006        3.5097412600195228     
   4.0000000000000000        99.200000000000003        3.4938578178721809     
   4.0000000000000000        100.00000000000000        3.5006951070568544     
   4.0000000000000000        100.80000000000001        3.5097528922573513     
   4.0000000000000000        101.60000000000001        3.4960503837985160     
   4.0000000000000000        102.40000000000001        3.5082903199676023     

   4.8000000000000007       0.80000000000000004        3.4949493853819584     
   4.8000000000000007        1.6000000000000001        3.5118808369116858     
   4.8000000000000007        2.4000000000000004        3.4981588765141862     
   4.8000000000000007        3.2000000000000002        3.5106652043157731     
   4.8000000000000007        4.0000000000000000        3.4967301668440083     
   4.8000000000000007        4.8000000000000007        3.5091278856238413     
   4.8000000000000007        5.6000000000000005        3.4945566430250854     
   4.8000000000000007        6.4000000000000004        3.5081165142165940     
   4.8000000000000007        7.2000000000000002        3.4966000848593448     
   4.8000000000000007        8.0000000000000000        3.4966799544746738     
   4.8000000000000007        8.8000000000000007        3.5088859257526468     
   4.8000000000000007        9.6000000000000014        3.4924871286176065     
   4.8000000000000007        10.400000000000000        3.4963549927094300     
   4.8000000000000007        11.200000000000001        3.4981366055476042     
   4.8000000000000007        12.000000000000000        3.5083411636230641     
   4.8000000000000007        12.800000000000001        3.4955622070741388     
   4.8000000000000007        13.600000000000001        3.4907344590164544     
   4.8000000000000007        14.400000000000000        3.5008962119910243     
   4.8000000000000007        15.200000000000001        3.4943049566329325     
   4.8000000000000007        16.000000000000000        3.5029631604647227     
   4.8000000000000007        16.800000000000001        3.5059358754200227     
   4.8000000000000007        17.600000000000001        3.4852947401932175     
   4.8000000000000007        18.400000000000002        3.4948536206499039     
   4.8000000000000007        19.200000000000003        3.5007479552994716     
   4.8000000000000007        20.000000000000000        3.4885036562276914     
   4.8000000000000007        20.800000000000001        3.5031679904639255     
   4.8000000000000007        21.600000000000001        3.4979020323009089     
   4.8000000000000007        22.400000000000002        3.4919827259334739     
   4.8000000000000007        23.200000000000003        3.4923939459824158     
   4.8000000000000007        24.000000000000000        3.5065124172427926     
   4.8000000000000007        24.800000000000001        3.4863053699337554     
   4.8000000000000007        25.600000000000001        3.4988859731432602     
   4.8000000000000007        26.400000000000002        3.5011622239037261     
   4.8000000000000007        27.200000000000003        3.4947232495083718     
   4.8000000000000007        28.000000000000000        3.5099759616556327     
   4.8000000000000007        28.800000000000001        3.4962366529294906     
   4.8000000000000007        29.600000000000001        3.4960140612909063     
   4.8000000000000007        30.400000000000002        3.5082291445000897     
   4.8000000000000007        31.200000000000003        3.5085534893214656     
   4.8000000000000007        32.000000000000000        3.5106499009688674     
   4.8000000000000007        32.800000000000004        3.5074618404187796     
   4.8000000000000007        33.600000000000001        3.5048898442080239     
   4.8000000000000007        34.399999999999999        3.4961655176546054     
   4.8000000000000007        35.200000000000003        3.5114693325152828     
   4.8000000000000007        36.000000000000000        3.4990462772828672     
   4.8000000000000007        36.800000000000004        3.5117670399113656     
   4.8000000000000007        37.600000000000001        3.4974129424389480     
   4.8000000000000007        38.400000000000006        3.5102875405342262     
   4.8000000000000007        39.200000000000003        3.4952187573695799     
   4.8000000000000007        40.000000000000000        3.5076382420464993     
   4.8000000000000007        40.800000000000004        3.5098040268504995     
   4.8000000000000007        41.600000000000001        4.4929927988452096     
   4.8000000000000007        42.400000000000006        4.5004983701479775     
   4.8000000000000007        43.200000000000003        4.5042293716168249     
   4.8000000000000007        44.000000000000000        4.5079177582387118     
   4.8000000000000007        44.800000000000004        4.5088049049028331     
   4.8000000000000007        45.600000000000001        4.4962352619066994     
   4.8000000000000007        46.400000000000006        4.5143655167269703     
   4.8000000000000007        47.200000000000003        4.4966407030408559     
   4.8000000000000007        48.000000000000000        4.5046913649238371     
   4.8000000000000007        48.800000000000004        4.5103365549826231     
   4.8000000000000007        49.600000000000001        4.5029527853431421     
   4.8000000000000007        50.400000000000006        4.5124784698962630     
   4.8000000000000007        51.200000000000003        4.5053030956840994     
   4.8000000000000007        52.000000000000000        4.5077624231393942     
   4.8000000000000007        52.800000000000004        4.5122548302907592     
   4.8000000000000007        53.600000000000001        4.5011327327575454     
   4.8000000000000007        54.400000000000006        4.5103332136723191     
   4.8000000000000007        55.200000000000003        4.4955362497680245     
   4.8000000000000007        56.000000000000000        4.5015921201829334     
   4.8000000000000007        56.800000000000004        4.5095591684244800     
   4.8000000000000007        57.600000000000001        4.4978690457367909     
   4.8000000000000007        58.400000000000006        4.5025480438839471     
   4.8000000000000007        59.200000000000003        4.4945550633541265     
   4.8000000000000007        60.000000000000000        3.4971886941441808     
   4.8000000000000007        60.800000000000004        3.4963396934667452     
   4.8000000000000007        61.600000000000001        3.5093662925123970     
   4.8000000000000007        62.400000000000006        3.5101907473797964     
   4.8000000000000007        63.200000000000003        3.4956242700563447     
   4.8000000000000007        64.000000000000000        3.4955613361601356     
   4.8000000000000007        64.799999999999997        3.5086429778913080     
   4.8000000000000007        65.600000000000009        3.4966659360932297     
   4.8000000000000007        66.400000000000006        3.5116003227192696     
   4.8000000000000007        67.200000000000003        3.4919975145766391     
   4.8000000000000007        68.000000000000000        3.5113790846829991     
   4.8000000000000007        68.799999999999997        3.5103199749975733     
   4.8000000000000007        69.600000000000009        3.5087359828830578     
   4.8000000000000007        70.400000000000006        3.5094553909833341     
   4.8000000000000007        71.200000000000003        3.5170237627239587     
   4.8000000000000007        72.000000000000000        4.4919063450885179     
   4.8000000000000007        72.799999999999997        4.4971099343301120     
   4.8000000000000007        73.600000000000009        4.5087477249865628     
   4.8000000000000007        74.400000000000006        4.4968983750089366     
   4.8000000000000007        75.200000000000003        4.5113532309009807     
   4.8000000000000007        76.000000000000000        4.5101221218766678     
   4.8000000000000007        76.800000000000011        4.4970433069426230     
   4.8000000000000007        77.600000000000009        4.5061313589824827     
   4.8000000000000007        78.400000000000006        4.5104885102010845     
   4.8000000000000007        79.200000000000003        4.4955280008868002     
   4.8000000000000007        80.000000000000000        4.5065317530862385     
   4.8000000000000007        80.800000000000011        4.4987739025171489     
   4.8000000000000007        81.600000000000009        4.5087020574371612     
   4.8000000000000007        82.400000000000006        4.5067265527433671     
   4.8000000000000007        83.200000000000003        4.4988192712952007     
   4.8000000000000007        84.000000000000000        4.5057520936484670     
   4.8000000000000007        84.800000000000011        4.5018391528753661     
   4.8000000000000007        85.600000000000009        4.5043423072415028     
   4.8000000000000007        86.400000000000006        4.5039057307756227     
   4.8000000000000007        87.200000000000003        4.4915326497356309     
   4.8000000000000007        88.000000000000000        3.5115548910619268     
   4.8000000000000007        88.800000000000011        3.4903229074251039     
   4.8000000000000007        89.600000000000009        3.5083692265944992     
   4.8000000000000007        90.400000000000006        3.4987771116298139     
   4.8000000000000007        91.200000000000003        3.4894661161698610     
   4.8000000000000007        92.000000000000000        3.4975253657940208     
   4.8000000000000007        92.800000000000011        3.5080345992828685     
   4.8000000000000007        93.600000000000009        3.5080321069142499     
   4.8000000000000007        94.400000000000006        3.4974745517428647     
   4.8000000000000007        95.200000000000003        3.5094437286508624     
   4.8000000000000007        96.000000000000000        3.4950325100321633     
   4.8000000000000007        96.800000000000011        3.5075550507079827     
   4.8000000000000007        97.600000000000009        3.5068769622429303     
   4.8000000000000007        98.400000000000006        3.4915735064338844     
   4.8000000000000007        99.200000000000003        3.5026160895174279     
   4.8000000000000007        100.00000000000000        3.5108269704066601     
   4.8000000000000007        100.80000000000001        3.4954672997313319     
   4.8000000000000007        101.60000000000001        3.5081096902533053     
   4.8000000000000007        102.40000000000001        3.4936157556667404     

   5.6000000000000005       0.80000000000000004        3.5079825658192609     
   5.6000000000000005        1.6000000000000001        3.4962954320659563     
   5.6000000000000005        2.4000000000000004        3.5111110487411645     
   5.6000000000000005        3.2000000000000002        3.4949819644779718     
   5.6000000000000005        4.0000000000000000        3.5100563253955710     
   5.6000000000000005        4.8000000000000007        3.4960474083494710     
   5.6000000000000005        5.6000000000000005        3.5089479366371719     
   5.6000000000000005        6.4000000000000004        3.5055031553716791     
   5.6000000000000005        7.2000000000000002        3.4944764891212774     
   5.6000000000000005        8.0000000000000000        3.5096210406094221     
   5.6000000000000005        8.8000000000000007        3.4941000029435112     
   5.6000000000000005        9.6000000000000014        3.5090922328898144     
   5.6000000000000005        10.400000000000000        3.5091611790028021     
   5.6000000000000005        11.200000000000001        3.5091316216616910     
   5.6000000000000005        12.000000000000000        3.4926363928673441     
   5.6000000000000005        12.800000000000001        3.5076592099964157     
   5.6000000000000005        13.600000000000001        3.5065652442376312     
   5.6000000000000005        14.400000000000000        3.4984465133641276     
   5.6000000000000005        15.200000000000001        3.4929090932681226     
   5.6000000000000005        16.000000000000000        3.5043108912081493     
   5.6000000000000005        16.800000000000001        3.4848619781721020     
   5.6000000000000005        17.600000000000001        3.5026286553768085     
   5.6000000000000005        18.400000000000002        3.5049296945923598     
   5.6000000000000005        19.200000000000003        3.4885191176479595     
   5.6000000000000005        20.000000000000000        3.5018749147969284     
   5.6000000000000005        20.800000000000001        3.4908245923004957     
   5.6000000000000005        21.600000000000001        3.5127454604202022     
   5.6000000000000005        22.400000000000002        3.4919014552458503     
   5.6000000000000005        23.200000000000003        3.5066708975760212     
   5.6000000000000005        24.000000000000000        3.4903212851632723     
   5.6000000000000005        24.800000000000001        3.4996129437706793     
   5.6000000000000005        25.600000000000001        3.5018313993918166     
   5.6000000000000005        26.400000000000002        3.4932681547096580     
   5.6000000000000005        27.200000000000003        3.4975718966591862     
   5.6000000000000005        28.000000000000000        3.4972101268823685     
   5.6000000000000005        28.800000000000001        3.5086321082435794     
   5.6000000000000005        29.600000000000001        3.5092405286774717     
   5.6000000000000005        30.400000000000002        3.4970009600704652     
   5.6000000000000005        31.200000000000003        3.4960405891412996     
   5.6000000000000005        32.000000000000000        3.4963036200044302     
   5.6000000000000005        32.800000000000004        3.4958601025525322     
   5.6000000000000005        33.600000000000001        3.4922926476246068     
   5.6000000000000005        34.399999999999999        3.5096409257264209     
   5.6000000000000005        35.200000000000003        3.4967283792259689     
   5.6000000000000005        36.000000000000000        3.5108240408022788     
   5.6000000000000005        36.800000000000004        3.4961717551630023     
   5.6000000000000005        37.600000000000001        3.5103916195269833     
   5.6000000000000005        38.400000000000006        3.4947597346654860     
   5.6000000000000005        39.200000000000003        3.5083758808168013     
   5.6000000000000005        40.000000000000000        3.5035753626748503     
   5.6000000000000005        40.800000000000004        3.5065312380159210     
   5.6000000000000005        41.600000000000001        4.5018322403627362     
   5.6000000000000005        42.400000000000006        4.5047259528140060     
   5.6000000000000005        43.200000000000003        4.5018088005922321     
   5.6000000000000005        44.000000000000000        4.5050567647769064     
   5.6000000000000005        44.800000000000004        4.5070720895534873     
   5.6000000000000005        45.600000000000001        4.5031103500516938     
   5.6000000000000005        46.400000000000006        4.4989501656423920     
   5.6000000000000005        47.200000000000003        4.5076067342671964     
   5.6000000000000005        48.000000000000000        4.5008914273033156     
   5.6000000000000005        48.800000000000004        4.5026452149964156     
   5.6000000000000005        49.600000000000001        4.5094637717747048     
   5.6000000000000005        50.400000000000006        4.5004242845399922     
   5.6000000000000005        51.200000000000003        4.4991657100072819     
   5.6000000000000005        52.000000000000000        4.4978945004629329     
   5.6000000000000005        52.800000000000004        4.4993114434235393     
   5.6000000000000005        53.600000000000001        4.5046582195239111     
   5.6000000000000005        54.400000000000006        4.5043231082377204     
   5.6000000000000005        55.200000000000003        4.5116368204027859     
   5.6000000000000005        56.000000000000000        4.5047680227771094     
   5.6000000000000005        56.800000000000004        4.5046054332769527     
   5.6000000000000005        57.600000000000001        4.5021177493998605     
   5.6000000000000005        58.400000000000006        4.5032401633952519     
   5.6000000000000005        59.200000000000003        4.5069824740373106     
   5.6000000000000005        60.000000000000000        3.5111262463525823     
   5.6000000000000005        60.800000000000004        3.5084977032466313     
   5.6000000000000005        61.600000000000001        3.4956417413487939     
   5.6000000000000005        62.400000000000006        3.4965508368802758     
   5.6000000000000005        63.200000000000003        3.5095319752789313     
   5.6000000000000005        64.000000000000000        3.5091056373861318     
   5.6000000000000005        64.799999999999997        3.4911945743227251     
   5.6000000000000005        65.600000000000009        3.5086543915479940     
   5.6000000000000005        66.400000000000006        3.4948563861260360     
   5.6000000000000005        67.200000000000003        3.5045476448953305     
   5.6000000000000005        68.000000000000000        3.4965667032613417     
   5.6000000000000005        68.799999999999997        3.4963970748538888     
   5.6000000000000005        69.600000000000009        3.4958360644558697     
   5.6000000000000005        70.400000000000006        3.4967677263645700     
   5.6000000000000005        71.200000000000003        3.4952465878943082     
   5.6000000000000005        72.000000000000000        4.5050648466598968     
   5.6000000000000005        72.799999999999997        4.5093543939709724     
   5.6000000000000005        73.600000000000009        4.4972721114969136     
   5.6000000000000005        74.400000000000006        4.5111353427294585     
   5.6000000000000005        75.200000000000003        4.4954192991686250     
   5.6000000000000005        76.000000000000000        4.4991643821811458     
   5.6000000000000005        76.800000000000011        4.5038613564154550     
   5.6000000000000005        77.600000000000009        4.5000582618929732     
   5.6000000000000005        78.400000000000006        4.5048397410878422     
   5.6000000000000005        79.200000000000003        4.5106286181553665     
   5.6000000000000005        80.000000000000000        4.4981498528421069     
   5.6000000000000005        80.800000000000011        4.5021839345108319     
   5.6000000000000005        81.600000000000009        4.5006583583553068     
   5.6000000000000005        82.400000000000006        4.5038163531115432     
   5.6000000000000005        83.200000000000003        4.4992728007696021     
   5.6000000000000005        84.000000000000000        4.5013496612372697     
   5.6000000000000005        84.800000000000011        4.4964822075804731     
   5.6000000000000005        85.600000000000009        4.4981392167360479     
   5.6000000000000005        86.400000000000006        4.5076834159965120     
   5.6000000000000005        87.200000000000003        4.4860877361870264     
   5.6000000000000005        88.000000000000000        3.4925820469640261     
   5.6000000000000005        88.800000000000011        3.4972227645241425     
   5.6000000000000005        89.600000000000009        3.4963252196911476     
   5.6000000000000005        90.400000000000006        3.4887447317291640     
   5.6000000000000005        91.200000000000003        3.5034488393792267     
   5.6000000000000005        92.000000000000000        3.5012603248581917     
   5.6000000000000005        92.800000000000011        3.4895414335904658     
   5.6000000000000005        93.600000000000009        3.4969025904014215     
   5.6000000000000005        94.400000000000006        3.4952308500225713     
   5.6000000000000005        95.200000000000003        3.5069466816698420     
   5.6000000000000005        96.000000000000000        3.4917950561669473     
   5.6000000000000005        96.800000000000011        3.5047838936650173     
   5.6000000000000005        97.600000000000009        3.4907000263223091     
   5.6000000000000005        98.400000000000006        3.5154947538982313     
   5.6000000000000005        99.200000000000003        3.4956095178805224     
   5.6000000000000005        100.00000000000000        3.5079391663815782     
   5.6000000000000005        100.80000000000001        3.4943766616590000     
   5.6000000000000005        101.60000000000001        3.5065032623523180     
   5.6000000000000005        102.40000000000001        3.5065962151230354     

   6.4000000000000004       0.80000000000000004        3.5061128630843976     
   6.4000000000000004        1.6000000000000001        3.5076425262502262     
   6.4000000000000004        2.4000000000000004        3.4940755040438991     
   6.4000000000000004        3.2000000000000002        3.5077860175158779     
   6.4000000000000004        4.0000000000000000        3.4947116161110472     
   6.4000000000000004        4.8000000000000007        3.5082001141898291     
   6.4000000000000004        5.6000000000000005        3.4945198000443121     
   6.4000000000000004        6.4000000000000004        3.5098412241798047     
   6.4000000000000004        7.2000000000000002        3.4955534475264289     
   6.4000000000000004        8.0000000000000000        3.5070759386340025     
   6.4000000000000004        8.8000000000000007        3.5088625805353599     
   6.4000000000000004        9.6000000000000014        3.4955464853417566     
   6.4000000000000004        10.400000000000000        3.4945281124888510     
   6.4000000000000004        11.200000000000001        3.4940580391001768     
   6.4000000000000004        12.000000000000000        3.5058672013514425     
   6.4000000000000004        12.800000000000001        3.5084452017437866     
   6.4000000000000004        13.600000000000001        3.4951642692289790     
   6.4000000000000004        14.400000000000000        3.4918040826678900     
   6.4000000000000004        15.200000000000001        3.5068868637812125     
   6.4000000000000004        16.000000000000000        3.4859037626859486     
   6.4000000000000004        16.800000000000001        3.5063990889072154     
   6.4000000000000004        17.600000000000001        3.5036929657045146     
   6.4000000000000004        18.400000000000002        3.4908847488830612     
   6.4000000000000004        19.200000000000003        3.4883910535886291     
   6.4000000000000004        20.000000000000000        3.5012005440896998     
   6.4000000000000004        20.800000000000001        3.4945907927344755     
   6.4000000000000004        21.600000000000001        3.4905032895148831     
   6.4000000000000004        22.400000000000002        3.5039942280601331     
   6.4000000000000004        23.200000000000003        3.4953411791666635     
   6.4000000000000004        24.000000000000000        3.5013258879007725     
   6.4000000000000004        24.800000000000001        3.4991576750191475     
   6.4000000000000004        25.600000000000001        3.4935962934344489     
   6.4000000000000004        26.400000000000002        3.5088131086422663     
   6.4000000000000004        27.200000000000003        3.5104287933886669     
   6.4000000000000004        28.000000000000000        3.5097886671818359     
   6.4000000000000004        28.800000000000001        3.4941202520782637     
   6.4000000000000004        29.600000000000001        3.5087512637516558     
   6.4000000000000004        30.400000000000002        3.4983766496858255     
   6.4000000000000004        31.200000000000003        3.5105610132025293     
   6.4000000000000004        32.000000000000000        3.5059091297519114     
   6.4000000000000004        32.800000000000004        3.5091211398724456     
   6.4000000000000004        33.600000000000001        3.5043487344095601     
   6.4000000000000004        34.399999999999999        3.4941511239958101     
   6.4000000000000004        35.200000000000003        3.5090028364217618     
   6.4000000000000004        36.000000000000000        3.4948708152556449     
   6.4000000000000004        36.800000000000004        3.5080492050669032     
   6.4000000000000004        37.600000000000001        3.4951234618436162     
   6.4000000000000004        38.400000000000006        3.5103024046007980     
   6.4000000000000004        39.200000000000003        3.4957895542839181     
   6.4000000000000004        40.000000000000000        3.4935537119020483     
   6.4000000000000004        40.800000000000004        3.5072385281349567     
   6.4000000000000004        41.600000000000001        4.4969759632184454     
   6.4000000000000004        42.400000000000006        4.5019834560582561     
   6.4000000000000004        43.200000000000003        4.4991694509758515     
   6.4000000000000004        44.000000000000000        4.5027397877824971     
   6.4000000000000004        44.800000000000004        4.4990827632728170     
   6.4000000000000004        45.600000000000001        4.5119242538203324     
   6.4000000000000004        46.400000000000006        4.5053405792795864     
   6.4000000000000004        47.200000000000003        4.5119013949455651     
   6.4000000000000004        48.000000000000000        4.4985817141747839     
   6.4000000000000004        48.800000000000004        4.5030164188011783     
   6.4000000000000004        49.600000000000001        4.5098411644869101     
   6.4000000000000004        50.400000000000006        4.5022414074813675     
   6.4000000000000004        51.200000000000003        4.5088058128043000     
   6.4000000000000004        52.000000000000000        4.5061952003211481     
   6.4000000000000004        52.800000000000004        4.5100502616110498     
   6.4000000000000004        53.600000000000001        4.5107032282007333     
   6.4000000000000004        54.400000000000006        4.5025570592982271     
   6.4000000000000004        55.200000000000003        4.4969531089786789     
   6.4000000000000004        56.000000000000000        4.5015218588419037     
   6.4000000000000004        56.800000000000004        4.4976691861517768     
   6.4000000000000004        57.600000000000001        4.5124935056223503     
   6.4000000000000004        58.400000000000006        4.4983077088009580     
   6.4000000000000004        59.200000000000003        4.4987061853339920     
   6.4000000000000004        60.000000000000000        3.5039163199023200     
   6.4000000000000004        60.800000000000004        3.4941671517444521     
   6.4000000000000004        61.600000000000001        3.5123873637126062     
   6.4000000000000004        62.400000000000006        3.5100421450926338     
   6.4000000000000004        63.200000000000003        3.4955361430687191     
   6.4000000000000004        64.000000000000000        3.4966202815980747     
   6.4000000000000004        64.799999999999997        3.5103641638185241     
   6.4000000000000004        65.600000000000009        3.4979745098814674     
   6.4000000000000004        66.400000000000006        3.5118621175098839     
   6.4000000000000004        67.200000000000003        3.5041722792248264     
   6.4000000000000004        68.000000000000000        3.5107907584122979     
   6.4000000000000004        68.799999999999997        3.5104257456493491     
   6.4000000000000004        69.600000000000009        3.5096005817355485     
   6.4000000000000004        70.400000000000006        3.5104786857082346     
   6.4000000000000004        71.200000000000003        3.5059388767185138     
   6.4000000000000004        72.000000000000000        4.4984061918113003     
   6.4000000000000004        72.799999999999997        4.5009367287178383     
   6.4000000000000004        73.600000000000009        4.5074585361977739     
   6.4000000000000004        74.400000000000006        4.5048954358339222     
   6.4000000000000004        75.200000000000003        4.4993750964247949     
   6.4000000000000004        76.000000000000000        4.5032021184754480     
   6.4000000000000004        76.800000000000011        4.4991297999507873     
   6.4000000000000004        77.600000000000009        4.5093380174226994     
   6.4000000000000004        78.400000000000006        4.4983661642446142     
   6.4000000000000004        79.200000000000003        4.4974329905859527     
   6.4000000000000004        80.000000000000000        4.5112682322365814     
   6.4000000000000004        80.800000000000011        4.5012152523989108     
   6.4000000000000004        81.600000000000009        4.4990653556700098     
   6.4000000000000004        82.400000000000006        4.5060334781937810     
   6.4000000000000004        83.200000000000003        4.5008549006098519     
   6.4000000000000004        84.000000000000000        4.5087846863060506     
   6.4000000000000004        84.800000000000011        4.5031978351949844     
   6.4000000000000004        85.600000000000009        4.5093052413341246     
   6.4000000000000004        86.400000000000006        4.4922376082143085     
   6.4000000000000004        87.200000000000003        4.5001575420501911     
   6.4000000000000004        88.000000000000000        3.8681073788563958     
   6.4000000000000004        88.800000000000011        3.4914714419315347     
   6.4000000000000004        89.600000000000009        3.5075425312668349     
   6.4000000000000004        90.400000000000006        3.4866287246964087     
   6.4000000000000004        91.200000000000003        3.5093529238351739     
   6.4000000000000004        92.000000000000000        3.4932293740588936     
   6.4000000000000004        92.800000000000011        3.5018740102534722     
   6.4000000000000004        93.600000000000009        3.5039297138854861     
   6.4000000000000004        94.400000000000006        3.4951545369621693     
   6.4000000000000004        95.200000000000003        3.5110175619342776     
   6.4000000000000004        96.000000000000000        3.4991009962225577     
   6.4000000000000004        96.800000000000011        3.5110158939129437     
   6.4000000000000004        97.600000000000009        3.4987328302969032     
   6.4000000000000004        98.400000000000006        3.4973052682503085     
   6.4000000000000004        99.200000000000003        3.5086877762837356     
   6.4000000000000004        100.00000000000000        3.4945433483558759     
   6.4000000000000004        100.80000000000001        3.5082751817511801     
   6.4000000000000004        101.60000000000001        3.4945303435969333     
   6.4000000000000004        102.40000000000001        3.4931568146756602     

   7.2000000000000002       0.80000000000000004        3.4926288297292278     
   7.2000000000000002        1.6000000000000001        3.4928041272889154     
   7.2000000000000002        2.4000000000000004        3.5058294641149161     
   7.2000000000000002        3.2000000000000002        3.4890894575472307     
   7.2000000000000002        4.0000000000000000        3.5055768435121091     
   7.2000000000000002        4.8000000000000007        3.4921365302316802     
   7.2000000000000002        5.6000000000000005        3.5067632304075298     
   7.2000000000000002        6.4000000000000004        3.4946628563657920     
   7.2000000000000002        7.2000000000000002        3.5089181818787698     
   7.2000000000000002        8.0000000000000000        3.4947601661471852     
   7.2000000000000002        8.8000000000000007        3.4942550223314064     
   7.2000000000000002        9.6000000000000014        3.5038231169387744     
   7.2000000000000002        10.400000000000000        3.5064529823058068     
   7.2000000000000002        11.200000000000001        3.5089801140690930     
   7.2000000000000002        12.000000000000000        3.4943098076267503     
   7.2000000000000002        12.800000000000001        3.4976749123089363     
   7.2000000000000002        13.600000000000001        3.4967769501807662     
   7.2000000000000002        14.400000000000000        3.5063024005685905     
   7.2000000000000002        15.200000000000001        3.4987215290502562     
   7.2000000000000002        16.000000000000000        3.5039809678138285     
   7.2000000000000002        16.800000000000001        3.5007983546863244     
   7.2000000000000002        17.600000000000001        3.5080126367255633     
   7.2000000000000002        18.400000000000002        3.4933338820635234     
   7.2000000000000002        19.200000000000003        3.5025720259204798     
   7.2000000000000002        20.000000000000000        3.5078829894533614     
   7.2000000000000002        20.800000000000001        3.4913666211294161     
   7.2000000000000002        21.600000000000001        3.5026883303799732     
   7.2000000000000002        22.400000000000002        3.4936765430372669     
   7.2000000000000002        23.200000000000003        3.4974352505830733     
   7.2000000000000002        24.000000000000000        3.4977704401841754     
   7.2000000000000002        24.800000000000001        3.4942150562008507     
   7.2000000000000002        25.600000000000001        3.5097281396411844     
   7.2000000000000002        26.400000000000002        3.4958096982480673     
   7.2000000000000002        27.200000000000003        3.4951950431151939     
   7.2000000000000002        28.000000000000000        3.4958025311966856     
   7.2000000000000002        28.800000000000001        3.5088310281555315     
   7.2000000000000002        29.600000000000001        3.4976763410439320     
   7.2000000000000002        30.400000000000002        3.4955395009459882     
   7.2000000000000002        31.200000000000003        3.5040696160892577     
   7.2000000000000002        32.000000000000000        3.5014727838972410     
   7.2000000000000002        32.800000000000004        3.4915534868501159     
   7.2000000000000002        33.600000000000001        3.5053325424492674     
   7.2000000000000002        34.399999999999999        3.4949986988391983     
   7.2000000000000002        35.200000000000003        3.5110552758767390     
   7.2000000000000002        36.000000000000000        3.4961018137345068     
   7.2000000000000002        36.800000000000004        3.5096443918402342     
   7.2000000000000002        37.600000000000001        3.4976947662354894     
   7.2000000000000002        38.400000000000006        3.4976195111381032     
   7.2000000000000002        39.200000000000003        3.5090326312819276     
   7.2000000000000002        40.000000000000000        3.5125114351272417     
   7.2000000000000002        40.800000000000004        3.5003101081297925     
   7.2000000000000002        41.600000000000001        4.4950147985729361     
   7.2000000000000002        42.400000000000006        4.4982767508759309     
   7.2000000000000002        43.200000000000003        4.5145395165602160     
   7.2000000000000002        44.000000000000000        4.4989395287728220     
   7.2000000000000002        44.800000000000004        4.5018451511661493     
   7.2000000000000002        45.600000000000001        4.4964234999694872     
   7.2000000000000002        46.400000000000006        4.4996499703248833     
   7.2000000000000002        47.200000000000003        4.4988182624715876     
   7.2000000000000002        48.000000000000000        4.5113291440788039     
   7.2000000000000002        48.800000000000004        4.5044358249318410     
   7.2000000000000002        49.600000000000001        4.5013119562298112     
   7.2000000000000002        50.400000000000006        4.4993347938475949     
   7.2000000000000002        51.200000000000003        4.5039038165243506     
   7.2000000000000002        52.000000000000000        4.4985191733038450     
   7.2000000000000002        52.800000000000004        4.5100619621654223     
   7.2000000000000002        53.600000000000001        4.5057485678919216     
   7.2000000000000002        54.400000000000006        4.4969700416697718     
   7.2000000000000002        55.200000000000003        4.5113476936695429     
   7.2000000000000002        56.000000000000000        4.5056059719844042     
   7.2000000000000002        56.800000000000004        4.5111048810308905     
   7.2000000000000002        57.600000000000001        4.5071049730448287     
   7.2000000000000002        58.400000000000006        4.4979109562894299     
   7.2000000000000002        59.200000000000003        4.5081068517001697     
   7.2000000000000002        60.000000000000000        3.4962455166110993     
   7.2000000000000002        60.800000000000004        3.5082050489949039     
   7.2000000000000002        61.600000000000001        3.4970887224331810     
   7.2000000000000002        62.400000000000006        3.4972143603497630     
   7.2000000000000002        63.200000000000003        3.5065323861224083     
   7.2000000000000002        64.000000000000000        3.5094694488747913     
   7.2000000000000002        64.799999999999997        3.5061419357982899     
   7.2000000000000002        65.600000000000009        3.4964013489454535     
   7.2000000000000002        66.400000000000006        3.4975953911418953     
   7.2000000000000002        67.200000000000003        3.4921851476286712     
   7.2000000000000002        68.000000000000000        3.4980392351406242     
   7.2000000000000002        68.799999999999997        3.4962717806428092     
   7.2000000000000002        69.600000000000009        3.4959076309290436     
   7.2000000000000002        70.400000000000006        3.4968779923925664     
   7.2000000000000002        71.200000000000003        3.5136740670595823     
   7.2000000000000002        72.000000000000000        4.4897079353384459     
   7.2000000000000002        72.799999999999997        4.5096576321667401     
   7.2000000000000002        73.600000000000009        4.5047392968855506     
   7.2000000000000002        74.400000000000006        4.4990830081956936     
   7.2000000000000002        75.200000000000003        4.5112112346547679     
   7.2000000000000002        76.000000000000000        4.5033222680507663     
   7.2000000000000002        76.800000000000011        4.5010919498543949     
   7.2000000000000002        77.600000000000009        4.5060721523206233     
   7.2000000000000002        78.400000000000006        4.5111458825111930     
   7.2000000000000002        79.200000000000003        4.5028655307548782     
   7.2000000000000002        80.000000000000000        4.4990105114482128     
   7.2000000000000002        80.800000000000011        4.5047530314424096     
   7.2000000000000002        81.600000000000009        4.5113778439266987     
   7.2000000000000002        82.400000000000006        4.5027687708507242     
   7.2000000000000002        83.200000000000003        4.5033023594702364     
   7.2000000000000002        84.000000000000000        4.5014482394734729     
   7.2000000000000002        84.800000000000011        4.4973103070225768     
   7.2000000000000002        85.600000000000009        4.5028148121640026     
   7.2000000000000002        86.400000000000006        4.4947333123423876     
   7.2000000000000002        87.200000000000003        4.5018202136966252     
   7.2000000000000002        88.000000000000000        4.5008484014829797     
   7.2000000000000002        88.800000000000011        3.4962332727565770     
   7.2000000000000002        89.600000000000009        3.5048649422509111     
   7.2000000000000002        90.400000000000006        3.4942574179073689     
   7.2000000000000002        91.200000000000003        3.5055177000243551     
   7.2000000000000002        92.000000000000000        3.4911934983314783     
   7.2000000000000002        92.800000000000011        3.4947062568218894     
   7.2000000000000002        93.600000000000009        3.4936666723288914     
   7.2000000000000002        94.400000000000006        3.5056961482403035     
   7.2000000000000002        95.200000000000003        3.5004941688671440     
   7.2000000000000002        96.000000000000000        3.4935638686857686     
   7.2000000000000002        96.800000000000011        3.5058795914417415     
   7.2000000000000002        97.600000000000009        3.5077383431444189     
   7.2000000000000002        98.400000000000006        3.4960539153007990     
   7.2000000000000002        99.200000000000003        3.5087229542939329     
   7.2000000000000002        100.00000000000000        3.4945378462411196     
   7.2000000000000002        100.80000000000001        3.5093110691462588     
   7.2000000000000002        101.60000000000001        3.4948559156253154     
   7.2000000000000002        102.40000000000001        3.5060330129980461     

   8.0000000000000000       0.80000000000000004        3.4960858876812249     
   8.0000000000000000        1.6000000000000001        3.5078949832329402     
   8.0000000000000000        2.4000000000000004        3.4936135105992197     
   8.0000000000000000        3.2000000000000002        3.5065735544983654     
   8.0000000000000000        4.0000000000000000        3.4928823468412582     
   8.0000000000000000        4.8000000000000007        3.5070771481176393     
   8.0000000000000000        5.6000000000000005        3.5086119430452922     
   8.0000000000000000        6.4000000000000004        3.4978105204901073     
   8.0000000000000000        7.2000000000000002        3.5104839938747205     
   8.0000000000000000        8.0000000000000000        3.4979935112201472     
   8.0000000000000000        8.8000000000000007        3.5117747869438287     
   8.0000000000000000        9.6000000000000014        3.4956274023232039     
   8.0000000000000000        10.400000000000000        3.5093142536024775     
   8.0000000000000000        11.200000000000001        3.4966503913135591     
   8.0000000000000000        12.000000000000000        3.5117855294321156     
   8.0000000000000000        12.800000000000001        3.4974025266533633     
   8.0000000000000000        13.600000000000001        3.5100865506744072     
   8.0000000000000000        14.400000000000000        3.4936064532397348     
   8.0000000000000000        15.200000000000001        3.5056084981028897     
   8.0000000000000000        16.000000000000000        3.4867322567131152     
   8.0000000000000000        16.800000000000001        3.5050832958425580     
   8.0000000000000000        17.600000000000001        3.4931561540792515     
   8.0000000000000000        18.400000000000002        3.4919531015568199     
   8.0000000000000000        19.200000000000003        3.5018640027797638     
   8.0000000000000000        20.000000000000000        3.4887622853043578     
   8.0000000000000000        20.800000000000001        3.5004473523199824     
   8.0000000000000000        21.600000000000001        3.5044935071872532     
   8.0000000000000000        22.400000000000002        3.5008063247952754     
   8.0000000000000000        23.200000000000003        3.4953724309663974     
   8.0000000000000000        24.000000000000000        3.5099041535830646     
   8.0000000000000000        24.800000000000001        3.4969997375964064     
   8.0000000000000000        25.600000000000001        3.4948100142374448     
   8.0000000000000000        26.400000000000002        3.5082348640024033     
   8.0000000000000000        27.200000000000003        3.5080524131762747     
   8.0000000000000000        28.000000000000000        3.4942138788460073     
   8.0000000000000000        28.800000000000001        3.5070812282717903     
   8.0000000000000000        29.600000000000001        3.4920242171502571     
   8.0000000000000000        30.400000000000002        3.5121578321159155     
   8.0000000000000000        31.200000000000003        3.4943112495668549     
   8.0000000000000000        32.000000000000000        3.4932528139102765     
   8.0000000000000000        32.800000000000004        3.5098823403542472     
   8.0000000000000000        33.600000000000001        3.5072322681799069     
   8.0000000000000000        34.399999999999999        3.5086411272088389     
   8.0000000000000000        35.200000000000003        3.4974925736887896     
   8.0000000000000000        36.000000000000000        3.5100543554254187     
   8.0000000000000000        36.800000000000004        3.4959115688681992     
   8.0000000000000000        37.600000000000001        3.5122140009239158     
   8.0000000000000000        38.400000000000006        3.5103433461043010     
   8.0000000000000000        39.200000000000003        3.4945454701711594     
   8.0000000000000000        40.000000000000000        3.4986283431639409     
   8.0000000000000000        40.800000000000004        3.5079173931409584     
   8.0000000000000000        41.600000000000001        4.5068566217171737     
   8.0000000000000000        42.400000000000006        4.5020907470076637     
   8.0000000000000000        43.200000000000003        4.4964762654352075     
   8.0000000000000000        44.000000000000000        4.5068499943612101     
   8.0000000000000000        44.800000000000004        4.5016766959822343     
   8.0000000000000000        45.600000000000001        4.5123763865143234     
   8.0000000000000000        46.400000000000006        4.5066772915667057     
   8.0000000000000000        47.200000000000003        4.5104537053206464     
   8.0000000000000000        48.000000000000000        4.4953125623128161     
   8.0000000000000000        48.800000000000004        4.5062431859166425     
   8.0000000000000000        49.600000000000001        4.5035907047708186     
   8.0000000000000000        50.400000000000006        4.5020975776885086     
   8.0000000000000000        51.200000000000003        4.4986465894485779     
   8.0000000000000000        52.000000000000000        4.5067601952241150     
   8.0000000000000000        52.800000000000004        4.4982917836909495     
   8.0000000000000000        53.600000000000001        4.5071280104205611     
   8.0000000000000000        54.400000000000006        4.5022051400860867     
   8.0000000000000000        55.200000000000003        4.5075630214249447     
   8.0000000000000000        56.000000000000000        4.5018158268602537     
   8.0000000000000000        56.800000000000004        4.4983294184935074     
   8.0000000000000000        57.600000000000001        4.5043179301066045     
   8.0000000000000000        58.400000000000006        4.4977084806622560     
   8.0000000000000000        59.200000000000003        4.4953427666423051     
   8.0000000000000000        60.000000000000000        3.5135616211003700     
   8.0000000000000000        60.800000000000004        3.4916873855247488     
   8.0000000000000000        61.600000000000001        3.5077160159925027     
   8.0000000000000000        62.400000000000006        3.4933128889147627     
   8.0000000000000000        63.200000000000003        3.4985316179562016     
   8.0000000000000000        64.000000000000000        3.4968142868628922     
   8.0000000000000000        64.799999999999997        3.4920895468559037     
   8.0000000000000000        65.600000000000009        3.5083500967144086     
   8.0000000000000000        66.400000000000006        3.5100378136251846     
   8.0000000000000000        67.200000000000003        3.5052505062563886     
   8.0000000000000000        68.000000000000000        3.5086904248547053     
   8.0000000000000000        68.799999999999997        3.5086918306190498     
   8.0000000000000000        69.600000000000009        3.5098278774913281     
   8.0000000000000000        70.400000000000006        3.5115934497254995     
   8.0000000000000000        71.200000000000003        3.4964649936578631     
   8.0000000000000000        72.000000000000000        4.5029660458621743     
   8.0000000000000000        72.799999999999997        4.5046661864985067     
   8.0000000000000000        73.600000000000009        4.4983470640930925     
   8.0000000000000000        74.400000000000006        4.5118842771992993     
   8.0000000000000000        75.200000000000003        4.5041536016575554     
   8.0000000000000000        76.000000000000000        4.5060084278406780     
   8.0000000000000000        76.800000000000011        4.5095619804610987     
   8.0000000000000000        77.600000000000009        4.4957078110983666     
   8.0000000000000000        78.400000000000006        4.5007505300561803     
   8.0000000000000000        79.200000000000003        4.5133147766164337     
   8.0000000000000000        80.000000000000000        4.4992390462291549     
   8.0000000000000000        80.800000000000011        4.4972681778906072     
   8.0000000000000000        81.600000000000009        4.5104097334465054     
   8.0000000000000000        82.400000000000006        4.4991093143282646     
   8.0000000000000000        83.200000000000003        4.5076340086292985     
   8.0000000000000000        84.000000000000000        4.5006110368730692     
   8.0000000000000000        84.800000000000011        4.5038490882320001     
   8.0000000000000000        85.600000000000009        4.5073215320088664     
   8.0000000000000000        86.400000000000006        4.5047065243650746     
   8.0000000000000000        87.200000000000003        4.4941605718958302     
   8.0000000000000000        88.000000000000000        4.5001821607299304     
   8.0000000000000000        88.800000000000011        3.5764890628666559     
   8.0000000000000000        89.600000000000009        3.5091674213968282     
   8.0000000000000000        90.400000000000006        3.5024956462535544     
   8.0000000000000000        91.200000000000003        3.4905024096550448     
   8.0000000000000000        92.000000000000000        3.5075200936043025     
   8.0000000000000000        92.800000000000011        3.4997477137996071     
   8.0000000000000000        93.600000000000009        3.5066582394141990     
   8.0000000000000000        94.400000000000006        3.4993013989635005     
   8.0000000000000000        95.200000000000003        3.4993491957428500     
   8.0000000000000000        96.000000000000000        3.4936163369692026     
   8.0000000000000000        96.800000000000011        3.5092360831695855     
   8.0000000000000000        97.600000000000009        3.4918097300100093     
   8.0000000000000000        98.400000000000006        3.5073758453596393     
   8.0000000000000000        99.200000000000003        3.4930202673427777     
   8.0000000000000000        100.00000000000000        3.5069310888548553     
   8.0000000000000000        100.80000000000001        3.4913205348110603     
   8.0000000000000000        101.60000000000001        3.5040169152039469     
   8.0000000000000000        102.40000000000001        3.5069564898768282     

   8.8000000000000007       0.80000000000000004        3.5083675756266719     
   8.8000000000000007        1.6000000000000001        3.4939195882597356     
   8.8000000000000007        2.4000000000000004        3.5067917956377808     
   8.8000000000000007        3.2000000000000002        3.4933558206023401     
   8.8000000000000007        4.0000000000000000        3.5081190784815450     
   8.8000000000000007        4.8000000000000007        3.4955580773508514     
   8.8000000000000007        5.6000000000000005        3.4971352282333901     
   8.8000000000000007        6.4000000000000004        3.4928746986476460     
   8.8000000000000007        7.2000000000000002        3.5054112966526341     
   8.8000000000000007        8.0000000000000000        3.5070852773287262     
   8.8000000000000007        8.8000000000000007        3.4948118275026601     
   8.8000000000000007        9.6000000000000014        3.5090066225507002     
   8.8000000000000007        10.400000000000000        3.4965333374541641     
   8.8000000000000007        11.200000000000001        3.5121527463012119     
   8.8000000000000007        12.000000000000000        3.4969077391938708     
   8.8000000000000007        12.800000000000001        3.5094041046233997     
   8.8000000000000007        13.600000000000001        3.4948376249504061     
   8.8000000000000007        14.400000000000000        3.4947552384849576     
   8.8000000000000007        15.200000000000001        3.5077948795968488     
   8.8000000000000007        16.000000000000000        3.4936331877822746     
   8.8000000000000007        16.800000000000001        3.5062347733592163     
   8.8000000000000007        17.600000000000001        3.4940586696662495     
   8.8000000000000007        18.400000000000002        3.4952215992578783     
   8.8000000000000007        19.200000000000003        3.5047711907807093     
   8.8000000000000007        20.000000000000000        3.5058650845139869     
   8.8000000000000007        20.800000000000001        3.4967020133396454     
   8.8000000000000007        21.600000000000001        3.4929283518563117     
   8.8000000000000007        22.400000000000002        3.4936097379604090     
   8.8000000000000007        23.200000000000003        3.5071585369862004     
   8.8000000000000007        24.000000000000000        3.4929387326392582     
   8.8000000000000007        24.800000000000001        3.5114562876401698     
   8.8000000000000007        25.600000000000001        3.5083932740146402     
   8.8000000000000007        26.400000000000002        3.4946250984093092     
   8.8000000000000007        27.200000000000003        3.5081201067435339     
   8.8000000000000007        28.000000000000000        3.5085348656814768     
   8.8000000000000007        28.800000000000001        3.4940766164571087     
   8.8000000000000007        29.600000000000001        3.5076683771228132     
   8.8000000000000007        30.400000000000002        3.4980118839501166     
   8.8000000000000007        31.200000000000003        3.5088518680684571     
   8.8000000000000007        32.000000000000000        3.5066557133799909     
   8.8000000000000007        32.800000000000004        3.4964536442892844     
   8.8000000000000007        33.600000000000001        3.4957528870625665     
   8.8000000000000007        34.399999999999999        3.4965178341467187     
   8.8000000000000007        35.200000000000003        3.5087298463252110     
   8.8000000000000007        36.000000000000000        3.4946444564786656     
   8.8000000000000007        36.800000000000004        3.5099752605476371     
   8.8000000000000007        37.600000000000001        3.4995521367864235     
   8.8000000000000007        38.400000000000006        3.4959305912148815     
   8.8000000000000007        39.200000000000003        3.5084153797677700     
   8.8000000000000007        40.000000000000000        3.5122473893940098     
   8.8000000000000007        40.800000000000004        3.4980084326244434     
   8.8000000000000007        41.600000000000001        4.5032221881728072     
   8.8000000000000007        42.400000000000006        4.5084458924432225     
   8.8000000000000007        43.200000000000003        4.5069430760036875     
   8.8000000000000007        44.000000000000000        4.5091413936684361     
   8.8000000000000007        44.800000000000004        4.4939639698382026     
   8.8000000000000007        45.600000000000001        4.5055042786741009     
   8.8000000000000007        46.400000000000006        4.4981389214085397     
   8.8000000000000007        47.200000000000003        4.5042089613850784     
   8.8000000000000007        48.000000000000000        4.5011019486329262     
   8.8000000000000007        48.800000000000004        4.5033560114732936     
   8.8000000000000007        49.600000000000001        4.5070502269409038     
   8.8000000000000007        50.400000000000006        4.5065742450058099     
   8.8000000000000007        51.200000000000003        4.5132849090439802     
   8.8000000000000007        52.000000000000000        4.4980074467881606     
   8.8000000000000007        52.800000000000004        4.5053932996285528     
   8.8000000000000007        53.600000000000001        4.5123798359945164     
   8.8000000000000007        54.400000000000006        4.4985580415485042     
   8.8000000000000007        55.200000000000003        4.5140191959989044     
   8.8000000000000007        56.000000000000000        4.4963612489867328     
   8.8000000000000007        56.800000000000004        4.5118627652271375     
   8.8000000000000007        57.600000000000001        4.5095151638956557     
   8.8000000000000007        58.400000000000006        4.5115241938087687     
   8.8000000000000007        59.200000000000003        4.5029383316212979     
   8.8000000000000007        60.000000000000000        3.5031164386135600     
   8.8000000000000007        60.800000000000004        3.4989931154151477     
   8.8000000000000007        61.600000000000001        3.5132858913297511     
   8.8000000000000007        62.400000000000006        3.4986035987601971     
   8.8000000000000007        63.200000000000003        3.5105176123993442     
   8.8000000000000007        64.000000000000000        3.5114039723769452     
   8.8000000000000007        64.799999999999997        3.4985759293569760     
   8.8000000000000007        65.600000000000009        3.5019310600174975     
   8.8000000000000007        66.400000000000006        3.4949932135485002     
   8.8000000000000007        67.200000000000003        3.4916391266812963     
   8.8000000000000007        68.000000000000000        3.5127651365792785     
   8.8000000000000007        68.799999999999997        3.4962701468477042     
   8.8000000000000007        69.600000000000009        3.4981880263945531     
   8.8000000000000007        70.400000000000006        3.5006244911522528     
   8.8000000000000007        71.200000000000003        3.5031960167584160     
   8.8000000000000007        72.000000000000000        4.4962636066520467     
   8.8000000000000007        72.799999999999997        4.5120505791586449     
   8.8000000000000007        73.600000000000009        4.5071884610605464     
   8.8000000000000007        74.400000000000006        4.5019357653146548     
   8.8000000000000007        75.200000000000003        4.4970930536347451     
   8.8000000000000007        76.000000000000000        4.4988215765549446     
   8.8000000000000007        76.800000000000011        4.5040615242564703     
   8.8000000000000007        77.600000000000009        4.5103539632581926     
   8.8000000000000007        78.400000000000006        4.4971214672850373     
   8.8000000000000007        79.200000000000003        4.4994755563161446     
   8.8000000000000007        80.000000000000000        4.5086804503135403     
   8.8000000000000007        80.800000000000011        4.4989609715397982     
   8.8000000000000007        81.600000000000009        4.5054284499738628     
   8.8000000000000007        82.400000000000006        4.4948277949180637     
   8.8000000000000007        83.200000000000003        4.5019331378145688     
   8.8000000000000007        84.000000000000000        4.5020757150515172     
   8.8000000000000007        84.800000000000011        4.5028589721378030     
   8.8000000000000007        85.600000000000009        4.4990180784452276     
   8.8000000000000007        86.400000000000006        4.5054407686623987     
   8.8000000000000007        87.200000000000003        4.5055063909756932     
   8.8000000000000007        88.000000000000000        4.4988371286264357     
   8.8000000000000007        88.800000000000011        4.5042233250234887     
   8.8000000000000007        89.600000000000009        3.4966301200791108     
   8.8000000000000007        90.400000000000006        3.4967580821764601     
   8.8000000000000007        91.200000000000003        3.5068252423278965     
   8.8000000000000007        92.000000000000000        3.4908438382666915     
   8.8000000000000007        92.800000000000011        3.5100845154630980     
   8.8000000000000007        93.600000000000009        3.4925367043918447     
   8.8000000000000007        94.400000000000006        3.4964446463745760     
   8.8000000000000007        95.200000000000003        3.4868456253483879     
   8.8000000000000007        96.000000000000000        3.5077131009024631     
   8.8000000000000007        96.800000000000011        3.4882082269412416     
   8.8000000000000007        97.600000000000009        3.5050561647872382     
   8.8000000000000007        98.400000000000006        3.4936729820949619     
   8.8000000000000007        99.200000000000003        3.5082576574698114     
   8.8000000000000007        100.00000000000000        3.4957585598177694     
   8.8000000000000007        100.80000000000001        3.5074566126441957     
   8.8000000000000007        101.60000000000001        3.5041434846583148     
   8.8000000000000007        102.40000000000001        3.4904582171855361     

   9.6000000000000014       0.80000000000000004        3.5103458423645533     
   9.6000000000000014        1.6000000000000001        3.4956222959400289     
   9.6000000000000014        2.4000000000000004        3.5073081695541655     
   9.6000000000000014        3.2000000000000002        3.4935414551501243     
   9.6000000000000014        4.0000000000000000        3.4958180905747613     
   9.6000000000000014        4.8000000000000007        3.4960306458255426     
   9.6000000000000014        5.6000000000000005        3.5076951173090749     
   9.6000000000000014        6.4000000000000004        3.5047127847460242     
   9.6000000000000014        7.2000000000000002        3.5028379315738016     
   9.6000000000000014        8.0000000000000000        3.4912129695456744     
   9.6000000000000014        8.8000000000000007        3.5064648074725207     
   9.6000000000000014        9.6000000000000014        3.4940129959478901     
   9.6000000000000014        10.400000000000000        3.5098029855220929     
   9.6000000000000014        11.200000000000001        3.4967692618181085     
   9.6000000000000014        12.000000000000000        3.5101557041671310     
   9.6000000000000014        12.800000000000001        3.4967833301384754     
   9.6000000000000014        13.600000000000001        3.5084198375113762     
   9.6000000000000014        14.400000000000000        3.5072853214940372     
   9.6000000000000014        15.200000000000001        3.5071404361082750     
   9.6000000000000014        16.000000000000000        3.4947975620502629     
   9.6000000000000014        16.800000000000001        3.5103967366455966     
   9.6000000000000014        17.600000000000001        3.5030194223358975     
   9.6000000000000014        18.400000000000002        3.4918773049389458     
   9.6000000000000014        19.200000000000003        3.5041769338374942     
   9.6000000000000014        20.000000000000000        3.4907843051294982     
   9.6000000000000014        20.800000000000001        3.5056090954992976     
   9.6000000000000014        21.600000000000001        3.5083427476416218     
   9.6000000000000014        22.400000000000002        3.4961430805038920     
   9.6000000000000014        23.200000000000003        3.5087119718466071     
   9.6000000000000014        24.000000000000000        3.5079727339831397     
   9.6000000000000014        24.800000000000001        3.4976748300628082     
   9.6000000000000014        25.600000000000001        3.4943232551912726     
   9.6000000000000014        26.400000000000002        3.5087592979677127     
   9.6000000000000014        27.200000000000003        3.4947386777717386     
   9.6000000000000014        28.000000000000000        3.4944539731992132     
   9.6000000000000014        28.800000000000001        3.5090709479429076     
   9.6000000000000014        29.600000000000001        3.4984439560020437     
   9.6000000000000014        30.400000000000002        3.5115408570288320     
   9.6000000000000014        31.200000000000003        3.4976742102673732     
   9.6000000000000014        32.000000000000000        3.4933889465079728     
   9.6000000000000014        32.800000000000004        3.5097601937091589     
   9.6000000000000014        33.600000000000001        3.5081983434512241     
   9.6000000000000014        34.399999999999999        3.4935200769358166     
   9.6000000000000014        35.200000000000003        3.5076600441915908     
   9.6000000000000014        36.000000000000000        3.5081957069653296     
   9.6000000000000014        36.800000000000004        3.4957917550868425     
   9.6000000000000014        37.600000000000001        3.4979717339592451     
   9.6000000000000014        38.400000000000006        3.5110215544978955     
   9.6000000000000014        39.200000000000003        3.4956007708264254     
   9.6000000000000014        40.000000000000000        3.4970333186531954     
   9.6000000000000014        40.800000000000004        3.5049969057819768     
   9.6000000000000014        41.600000000000001        4.4922941611058320     
   9.6000000000000014        42.400000000000006        4.5010028839376774     
   9.6000000000000014        43.200000000000003        4.4973574830855281     
   9.6000000000000014        44.000000000000000        4.5126598584486013     
   9.6000000000000014        44.800000000000004        4.4980735105297702     
   9.6000000000000014        45.600000000000001        4.5095576175721961     
   9.6000000000000014        46.400000000000006        4.5110763397187768     
   9.6000000000000014        47.200000000000003        4.4988150694579270     
   9.6000000000000014        48.000000000000000        4.4979121167405971     
   9.6000000000000014        48.800000000000004        4.5115711442078910     
   9.6000000000000014        49.600000000000001        4.5063753876714907     
   9.6000000000000014        50.400000000000006        4.5022957437688840     
   9.6000000000000014        51.200000000000003        4.4981780148559602     
   9.6000000000000014        52.000000000000000        4.5101542410438773     
   9.6000000000000014        52.800000000000004        4.5046781597995036     
   9.6000000000000014        53.600000000000001        4.4977841544752151     
   9.6000000000000014        54.400000000000006        4.5044405113270658     
   9.6000000000000014        55.200000000000003        4.4994381588469050     
   9.6000000000000014        56.000000000000000        4.4995549673328927     
   9.6000000000000014        56.800000000000004        4.4985237316641511     
   9.6000000000000014        57.600000000000001        4.4971502205855973     
   9.6000000000000014        58.400000000000006        4.4998050322057033     
   9.6000000000000014        59.200000000000003        4.4899991601040430     
   9.6000000000000014        60.000000000000000        3.5094751882889024     
   9.6000000000000014        60.800000000000004        3.5102598583616045     
   9.6000000000000014        61.600000000000001        3.4953661981329698     
   9.6000000000000014        62.400000000000006        3.5109922908324704     
   9.6000000000000014        63.200000000000003        3.4944490636737715     
   9.6000000000000014        64.000000000000000        3.4950276425406832     
   9.6000000000000014        64.799999999999997        3.5097152411353854     
   9.6000000000000014        65.600000000000009        3.5083361663694905     
   9.6000000000000014        66.400000000000006        3.5002805785136122     
   9.6000000000000014        67.200000000000003        3.5016765421637741     
   9.6000000000000014        68.000000000000000        3.4975188336972765     
   9.6000000000000014        68.799999999999997        3.4927241633156054     
   9.6000000000000014        69.600000000000009        3.5111208526100675     
   9.6000000000000014        70.400000000000006        3.4944867144214937     
   9.6000000000000014        71.200000000000003        3.5115446618837143     
   9.6000000000000014        72.000000000000000        4.4967434905411849     
   9.6000000000000014        72.799999999999997        4.5039735433050430     
   9.6000000000000014        73.600000000000009        4.4993596445856898     
   9.6000000000000014        74.400000000000006        4.5038205091557160     
   9.6000000000000014        75.200000000000003        4.5093249248577481     
   9.6000000000000014        76.000000000000000        4.5027955605542216     
   9.6000000000000014        76.800000000000011        4.5011686914472984     
   9.6000000000000014        77.600000000000009        4.5026340351940553     
   9.6000000000000014        78.400000000000006        4.5002715910623019     
   9.6000000000000014        79.200000000000003        4.5066506816501111     
   9.6000000000000014        80.000000000000000        4.5110880115478684     
   9.6000000000000014        80.800000000000011        4.5009420044153723     
   9.6000000000000014        81.600000000000009        4.5094661873681048     
   9.6000000000000014        82.400000000000006        4.5089902684072554     
   9.6000000000000014        83.200000000000003        4.5099043767088860     
   9.6000000000000014        84.000000000000000        4.5013702294526947     
   9.6000000000000014        84.800000000000011        4.4937404573060853     
   9.6000000000000014        85.600000000000009        4.5084506903155068     
   9.6000000000000014        86.400000000000006        4.5004819522418638     
   9.6000000000000014        87.200000000000003        4.5073948431437838     
   9.6000000000000014        88.000000000000000        4.5030180179946093     
   9.6000000000000014        88.800000000000011        4.5087865526269235     
   9.6000000000000014        89.600000000000009        3.6484020622351436     
   9.6000000000000014        90.400000000000006        3.5008049011710702     
   9.6000000000000014        91.200000000000003        3.5038892377230302     
   9.6000000000000014        92.000000000000000        3.5008917694481161     
   9.6000000000000014        92.800000000000011        3.4950308079563559     
   9.6000000000000014        93.600000000000009        3.4957642679662229     
   9.6000000000000014        94.400000000000006        3.5095027916200250     
   9.6000000000000014        95.200000000000003        3.5055389215474189     
   9.6000000000000014        96.000000000000000        3.5038086779193418     
   9.6000000000000014        96.800000000000011        3.5017859082497247     
   9.6000000000000014        97.600000000000009        3.5017992027911649     
   9.6000000000000014        98.400000000000006        3.5015832958216881     
   9.6000000000000014        99.200000000000003        3.5058984874523467     
   9.6000000000000014        100.00000000000000        3.4955511991529429     
   9.6000000000000014        100.80000000000001        3.4950598424804040     
   9.6000000000000014        101.60000000000001        3.5068682640762416     
   9.6000000000000014        102.40000000000001        3.4928675971207022     

   10.400000000000000       0.80000000000000004        3.4904039761823804     
   10.400000000000000        1.6000000000000001        3.5065203912598739     
   10.400000000000000        2.4000000000000004        3.4948646529827592     
   10.400000000000000        3.2000000000000002        3.5116173361252523     
   10.400000000000000        4.0000000000000000        3.4957028160601094     
   10.400000000000000        4.8000000000000007        3.4940596647299036     
   10.400000000000000        5.6000000000000005        3.5028920041747575     
   10.400000000000000        6.4000000000000004        3.4877224531574158     
   10.400000000000000        7.2000000000000002        3.4917458332639102     
   10.400000000000000        8.0000000000000000        3.5085219578168609     
   10.400000000000000        8.8000000000000007        3.4911265772735733     
   10.400000000000000        9.6000000000000014        3.5069593929271199     
   10.400000000000000        10.400000000000000        3.4954098061979062     
   10.400000000000000        11.200000000000001        3.5103494184749664     
   10.400000000000000        12.000000000000000        3.4954539933558531     
   10.400000000000000        12.800000000000001        3.5107077796634480     
   10.400000000000000        13.600000000000001        3.5013727400152828     
   10.400000000000000        14.400000000000000        3.4965134953720423     
   10.400000000000000        15.200000000000001        3.5093127624107328     
   10.400000000000000        16.000000000000000        3.4979881420271037     
   10.400000000000000        16.800000000000001        3.4928030413971300     
   10.400000000000000        17.600000000000001        3.5069522186209934     
   10.400000000000000        18.400000000000002        3.4932056781957956     
   10.400000000000000        19.200000000000003        3.5078906294473384     
   10.400000000000000        20.000000000000000        3.4931880941664240     
   10.400000000000000        20.800000000000001        3.5068948593119842     
   10.400000000000000        21.600000000000001        3.4961818333670345     
   10.400000000000000        22.400000000000002        3.5143774060789053     
   10.400000000000000        23.200000000000003        3.4976298677200517     
   10.400000000000000        24.000000000000000        3.4949158486597334     
   10.400000000000000        24.800000000000001        3.5104018921481472     
   10.400000000000000        25.600000000000001        3.5070386996740743     
   10.400000000000000        26.400000000000002        3.4935664060063205     
   10.400000000000000        27.200000000000003        3.5064940751139804     
   10.400000000000000        28.000000000000000        3.5070363842463439     
   10.400000000000000        28.800000000000001        3.4894592956112152     
   10.400000000000000        29.600000000000001        3.5061814751584590     
   10.400000000000000        30.400000000000002        3.4952311045930604     
   10.400000000000000        31.200000000000003        3.5122942644672412     
   10.400000000000000        32.000000000000000        3.5077238170783480     
   10.400000000000000        32.800000000000004        3.4963850132047889     
   10.400000000000000        33.600000000000001        3.4927050225354801     
   10.400000000000000        34.399999999999999        3.5095811992352632     
   10.400000000000000        35.200000000000003        3.4958166025877828     
   10.400000000000000        36.000000000000000        3.4945880608247353     
   10.400000000000000        36.800000000000004        3.5055146790140892     
   10.400000000000000        37.600000000000001        3.5099529142888000     
   10.400000000000000        38.400000000000006        3.4968937625425571     
   10.400000000000000        39.200000000000003        3.5107534289605855     
   10.400000000000000        40.000000000000000        3.5120496804197443     
   10.400000000000000        40.800000000000004        3.5107915692585485     
   10.400000000000000        41.600000000000001        4.5025706299165051     
   10.400000000000000        42.400000000000006        4.5034428491041689     
   10.400000000000000        43.200000000000003        4.5059369368404534     
   10.400000000000000        44.000000000000000        4.4992359250615950     
   10.400000000000000        44.800000000000004        4.4947759022141884     
   10.400000000000000        45.600000000000001        4.5059136378319637     
   10.400000000000000        46.400000000000006        4.5005216082628738     
   10.400000000000000        47.200000000000003        4.5082326635434375     
   10.400000000000000        48.000000000000000        4.5017777183214367     
   10.400000000000000        48.800000000000004        4.5005226100618021     
   10.400000000000000        49.600000000000001        4.4975479486601380     
   10.400000000000000        50.400000000000006        4.4999277594344704     
   10.400000000000000        51.200000000000003        4.4983426976008403     
   10.400000000000000        52.000000000000000        4.5035818835146086     
   10.400000000000000        52.800000000000004        4.5129017336405468     
   10.400000000000000        53.600000000000001        4.5015531191302340     
   10.400000000000000        54.400000000000006        4.5095316486631960     
   10.400000000000000        55.200000000000003        4.5042994056839696     
   10.400000000000000        56.000000000000000        4.5028495416557845     
   10.400000000000000        56.800000000000004        4.5094295828973925     
   10.400000000000000        57.600000000000001        4.5016925422105070     
   10.400000000000000        58.400000000000006        4.5044396578190780     
   10.400000000000000        59.200000000000003        4.5021700169848780     
   10.400000000000000        60.000000000000000        3.5080222842166982     
   10.400000000000000        60.800000000000004        3.4964686011496013     
   10.400000000000000        61.600000000000001        3.5105429461258830     
   10.400000000000000        62.400000000000006        3.4969329906288129     
   10.400000000000000        63.200000000000003        3.5080489879425603     
   10.400000000000000        64.000000000000000        3.5095356489330642     
   10.400000000000000        64.799999999999997        3.4970828833049397     
   10.400000000000000        65.600000000000009        3.4959567947296599     
   10.400000000000000        66.400000000000006        3.5107930338957472     
   10.400000000000000        67.200000000000003        3.5097274831393825     
   10.400000000000000        68.000000000000000        3.5090661275519039     
   10.400000000000000        68.799999999999997        3.5056393547118652     
   10.400000000000000        69.600000000000009        3.5071850362119719     
   10.400000000000000        70.400000000000006        3.5073410675823542     
   10.400000000000000        71.200000000000003        3.5065552514046674     
   10.400000000000000        72.000000000000000        4.4998112287886665     
   10.400000000000000        72.799999999999997        4.4990785785888274     
   10.400000000000000        73.600000000000009        4.4983557666762097     
   10.400000000000000        74.400000000000006        4.5077943431928995     
   10.400000000000000        75.200000000000003        4.5040942440794183     
   10.400000000000000        76.000000000000000        4.5081934662019600     
   10.400000000000000        76.800000000000011        4.5066206218498355     
   10.400000000000000        77.600000000000009        4.5093901518824797     
   10.400000000000000        78.400000000000006        4.5023153428473721     
   10.400000000000000        79.200000000000003        4.5060006312829444     
   10.400000000000000        80.000000000000000        4.4967885964439800     
   10.400000000000000        80.800000000000011        4.5009526671819398     
   10.400000000000000        81.600000000000009        4.4952423788998104     
   10.400000000000000        82.400000000000006        4.5049868014765186     
   10.400000000000000        83.200000000000003        4.4996790179610793     
   10.400000000000000        84.000000000000000        4.5011985099655440     
   10.400000000000000        84.800000000000011        4.5060606441948767     
   10.400000000000000        85.600000000000009        4.5046287470017425     
   10.400000000000000        86.400000000000006        4.5055078755431008     
   10.400000000000000        87.200000000000003        4.4985350495024248     
   10.400000000000000        88.000000000000000        4.4989412799517625     
   10.400000000000000        88.800000000000011        4.5055592157213349     
   10.400000000000000        89.600000000000009        4.5056351150266822     
   10.400000000000000        90.400000000000006        3.7145529648446192     
   10.400000000000000        91.200000000000003        3.5087315044442047     
   10.400000000000000        92.000000000000000        3.5109848226014329     
   10.400000000000000        92.800000000000011        3.4887154859194562     
   10.400000000000000        93.600000000000009        3.5080279690901013     
   10.400000000000000        94.400000000000006        3.4851392314671874     
   10.400000000000000        95.200000000000003        3.4954216874079287     
   10.400000000000000        96.000000000000000        3.4916051632196230     
   10.400000000000000        96.800000000000011        3.4936423651622102     
   10.400000000000000        97.600000000000009        3.4944141473889210     
   10.400000000000000        98.400000000000006        3.5057674048293190     
   10.400000000000000        99.200000000000003        3.4878408573355957     
   10.400000000000000        100.00000000000000        3.5057207757459503     
   10.400000000000000        100.80000000000001        3.4968980078843250     
   10.400000000000000        101.60000000000001        3.4890251526804801     
   10.400000000000000        102.40000000000001        3.5037472879544200     

   11.200000000000001       0.80000000000000004        3.5104493066037503     
   11.200000000000001        1.6000000000000001        3.4952115529559045     
   11.200000000000001        2.4000000000000004        3.4929247032752166     
   11.200000000000001        3.2000000000000002        3.4946397411202850     
   11.200000000000001        4.0000000000000000        3.5077471504316051     
   11.200000000000001        4.8000000000000007        3.4925562267370895     
   11.200000000000001        5.6000000000000005        3.5066925888183484     
   11.200000000000001        6.4000000000000004        3.5017944454327270     
   11.200000000000001        7.2000000000000002        3.5044548595550933     
   11.200000000000001        8.0000000000000000        3.4955569697959401     
   11.200000000000001        8.8000000000000007        3.4940208694739021     
   11.200000000000001        9.6000000000000014        3.5043196440543491     
   11.200000000000001        10.400000000000000        3.4941438738593020     
   11.200000000000001        11.200000000000001        3.4946890889305067     
   11.200000000000001        12.000000000000000        3.5086347272134368     
   11.200000000000001        12.800000000000001        3.4984250717927892     
   11.200000000000001        13.600000000000001        3.4918211180905256     
   11.200000000000001        14.400000000000000        3.5071789663528605     
   11.200000000000001        15.200000000000001        3.4992066207150621     
   11.200000000000001        16.000000000000000        3.5122381284420792     
   11.200000000000001        16.800000000000001        3.4942282408861414     
   11.200000000000001        17.600000000000001        3.4950831064437002     
   11.200000000000001        18.400000000000002        3.5095985281300650     
   11.200000000000001        19.200000000000003        3.4943285066215366     
   11.200000000000001        20.000000000000000        3.5079454384059874     
   11.200000000000001        20.800000000000001        3.5078445981629249     
   11.200000000000001        21.600000000000001        3.4977191887782464     
   11.200000000000001        22.400000000000002        3.4916926172619731     
   11.200000000000001        23.200000000000003        3.5010924339615124     
   11.200000000000001        24.000000000000000        3.5085914084552017     
   11.200000000000001        24.800000000000001        3.4982233724877054     
   11.200000000000001        25.600000000000001        3.5114644637462229     
   11.200000000000001        26.400000000000002        3.4976436826330075     
   11.200000000000001        27.200000000000003        3.5089021836960681     
   11.200000000000001        28.000000000000000        3.4968379593875270     
   11.200000000000001        28.800000000000001        3.5080465061504933     
   11.200000000000001        29.600000000000001        3.4964270684214900     
   11.200000000000001        30.400000000000002        3.5113127987552004     
   11.200000000000001        31.200000000000003        3.4984585182983072     
   11.200000000000001        32.000000000000000        3.4911023792001776     
   11.200000000000001        32.800000000000004        3.5025668772689187     
   11.200000000000001        33.600000000000001        3.5065601535327606     
   11.200000000000001        34.399999999999999        3.4956319647896685     
   11.200000000000001        35.200000000000003        3.5083070504796607     
   11.200000000000001        36.000000000000000        3.5087147891391477     
   11.200000000000001        36.800000000000004        3.5085734102618877     
   11.200000000000001        37.600000000000001        3.4966378125874349     
   11.200000000000001        38.400000000000006        3.5111858506720943     
   11.200000000000001        39.200000000000003        3.4964482805056902     
   11.200000000000001        40.000000000000000        3.4991279718549793     
   11.200000000000001        40.800000000000004        3.4918785307376248     
   11.200000000000001        41.600000000000001        4.4968024422460866     
   11.200000000000001        42.400000000000006        4.5093304680355759     
   11.200000000000001        43.200000000000003        4.5108888443241302     
   11.200000000000001        44.000000000000000        4.5053445925381679     
   11.200000000000001        44.800000000000004        4.5099222890869628     
   11.200000000000001        45.600000000000001        4.5120176718350011     
   11.200000000000001        46.400000000000006        4.4969780532901868     
   11.200000000000001        47.200000000000003        4.5064543325598754     
   11.200000000000001        48.000000000000000        4.5059391384382108     
   11.200000000000001        48.800000000000004        4.5056475501542916     
   11.200000000000001        49.600000000000001        4.5116787659564821     
   11.200000000000001        50.400000000000006        4.5068921824769861     
   11.200000000000001        51.200000000000003        4.5135945174078165     
   11.200000000000001        52.000000000000000        4.5021432757929034     
   11.200000000000001        52.800000000000004        4.4990054290804737     
   11.200000000000001        53.600000000000001        4.5082652799991649     
   11.200000000000001        54.400000000000006        4.4988614813827805     
   11.200000000000001        55.200000000000003        4.5123698104692194     
   11.200000000000001        56.000000000000000        4.5082241454059249     
   11.200000000000001        56.800000000000004        4.5082654102086046     
   11.200000000000001        57.600000000000001        4.5045083723086998     
   11.200000000000001        58.400000000000006        4.5094409166448033     
   11.200000000000001        59.200000000000003        4.4893786443986601     
   11.200000000000001        60.000000000000000        3.5041915333386853     
   11.200000000000001        60.800000000000004        3.5094255140244801     
   11.200000000000001        61.600000000000001        3.4960418817182299     
   11.200000000000001        62.400000000000006        3.5098669264466116     
   11.200000000000001        63.200000000000003        3.4991222255148378     
   11.200000000000001        64.000000000000000        3.4983449556094608     
   11.200000000000001        64.799999999999997        3.5124660403602430     
   11.200000000000001        65.600000000000009        3.4992154816659586     
   11.200000000000001        66.400000000000006        3.4968714689407094     
   11.200000000000001        67.200000000000003        3.4963231485646742     
   11.200000000000001        68.000000000000000        3.4966984379034005     
   11.200000000000001        68.799999999999997        3.4949006076838636     
   11.200000000000001        69.600000000000009        3.5006006332251460     
   11.200000000000001        70.400000000000006        3.5013623052488754     
   11.200000000000001        71.200000000000003        3.5046707143261182     
   11.200000000000001        72.000000000000000        4.5038293637409970     
   11.200000000000001        72.799999999999997        4.5013295226444292     
   11.200000000000001        73.600000000000009        4.5107070473724713     
   11.200000000000001        74.400000000000006        4.5018132773145476     
   11.200000000000001        75.200000000000003        4.5025269497024354     
   11.200000000000001        76.000000000000000        4.4988558599026796     
   11.200000000000001        76.800000000000011        4.4955320804959982     
   11.200000000000001        77.600000000000009        4.4980627889010991     
   11.200000000000001        78.400000000000006        4.5090186171338758     
   11.200000000000001        79.200000000000003        4.5139964234757759     
   11.200000000000001        80.000000000000000        4.5019870380011309     
   11.200000000000001        80.800000000000011        4.5084270577955596     
   11.200000000000001        81.600000000000009        4.4982250637011223     
   11.200000000000001        82.400000000000006        4.5028188180921278     
   11.200000000000001        83.200000000000003        4.5120757563849061     
   11.200000000000001        84.000000000000000        4.4965942743297651     
   11.200000000000001        84.800000000000011        4.4982866799999677     
   11.200000000000001        85.600000000000009        4.5092518146770448     
   11.200000000000001        86.400000000000006        4.4956016426679373     
   11.200000000000001        87.200000000000003        4.4980721337987690     
   11.200000000000001        88.000000000000000        4.5087838126242419     
   11.200000000000001        88.800000000000011        4.4938249237763710     
   11.200000000000001        89.600000000000009        4.5105487614740714     
   11.200000000000001        90.400000000000006        4.4948299129772309     
   11.200000000000001        91.200000000000003        4.4961910834919756     
   11.200000000000001        92.000000000000000        3.5081701095899209     
   11.200000000000001        92.800000000000011        3.5083396707791086     
   11.200000000000001        93.600000000000009        3.5059069641776639     
   11.200000000000001        94.400000000000006        3.5064788775420941     
   11.200000000000001        95.200000000000003        3.5068525381908682     
   11.200000000000001        96.000000000000000        3.5086892616106398     
   11.200000000000001        96.800000000000011        3.5040445385855445     
   11.200000000000001        97.600000000000009        3.4914252761237461     
   11.200000000000001        98.400000000000006        3.5072617122798491     
   11.200000000000001        99.200000000000003        3.4950270360281084     
   11.200000000000001        100.00000000000000        3.5095162037164069     
   11.200000000000001        100.80000000000001        3.5019726744284689     
   11.200000000000001        101.60000000000001        3.5035851410958943     
   11.200000000000001        102.40000000000001        3.4963397018297120     

   12.000000000000000       0.80000000000000004        3.4890136278686068     
   12.000000000000000        1.6000000000000001        3.5036620344268159     
   12.000000000000000        2.4000000000000004        3.5141031121913024     
   12.000000000000000        3.2000000000000002        3.4969821974389861     
   12.000000000000000        4.0000000000000000        3.4928728460686700     
   12.000000000000000        4.8000000000000007        3.5032806462464885     
   12.000000000000000        5.6000000000000005        3.4918366733883714     
   12.000000000000000        6.4000000000000004        3.4893059974515181     
   12.000000000000000        7.2000000000000002        3.5084276167483774     
   12.000000000000000        8.0000000000000000        3.4893709338218759     
   12.000000000000000        8.8000000000000007        3.5031173986210842     
   12.000000000000000        9.6000000000000014        3.4959280872083989     
   12.000000000000000        10.400000000000000        3.4987361292578298     
   12.000000000000000        11.200000000000001        3.5061347934200144     
   12.000000000000000        12.000000000000000        3.4942068427357453     
   12.000000000000000        12.800000000000001        3.5130460891013580     
   12.000000000000000        13.600000000000001        3.5063386275697619     
   12.000000000000000        14.400000000000000        3.4954596563239346     
   12.000000000000000        15.200000000000001        3.4937248402985901     
   12.000000000000000        16.000000000000000        3.5031432387421173     
   12.000000000000000        16.800000000000001        3.5062051667443739     
   12.000000000000000        17.600000000000001        3.5086926192234902     
   12.000000000000000        18.400000000000002        3.4966258977512688     
   12.000000000000000        19.200000000000003        3.5106116122173714     
   12.000000000000000        20.000000000000000        3.4971163267667960     
   12.000000000000000        20.800000000000001        3.4962762600153590     
   12.000000000000000        21.600000000000001        3.5087931667393755     
   12.000000000000000        22.400000000000002        3.5113307947418666     
   12.000000000000000        23.200000000000003        3.4985057336276681     
   12.000000000000000        24.000000000000000        3.5103548936357525     
   12.000000000000000        24.800000000000001        3.4964739405898437     
   12.000000000000000        25.600000000000001        3.4952039672366668     
   12.000000000000000        26.400000000000002        3.5084013448795228     
   12.000000000000000        27.200000000000003        3.4950667530174520     
   12.000000000000000        28.000000000000000        3.5103620173472603     
   12.000000000000000        28.800000000000001        3.4932721246551433     
   12.000000000000000        29.600000000000001        3.5086933921247985     
   12.000000000000000        30.400000000000002        3.4959204893199058     
   12.000000000000000        31.200000000000003        3.5113714806173189     
   12.000000000000000        32.000000000000000        3.5105974887254621     
   12.000000000000000        32.800000000000004        3.5078845226730180     
   12.000000000000000        33.600000000000001        3.5040495345185430     
   12.000000000000000        34.399999999999999        3.4940263017809920     
   12.000000000000000        35.200000000000003        3.5096591513941835     
   12.000000000000000        36.000000000000000        3.4941737343129686     
   12.000000000000000        36.800000000000004        3.4959865397325309     
   12.000000000000000        37.600000000000001        3.5093691878913780     
   12.000000000000000        38.400000000000006        3.4966053687079448     
   12.000000000000000        39.200000000000003        3.5089502012640534     
   12.000000000000000        40.000000000000000        3.5093049683017927     
   12.000000000000000        40.800000000000004        3.5143683234510394     
   12.000000000000000        41.600000000000001        4.4927660385526647     
   12.000000000000000        42.400000000000006        4.4986686233521294     
   12.000000000000000        43.200000000000003        4.5023102615948636     
   12.000000000000000        44.000000000000000        4.4990424220789800     
   12.000000000000000        44.800000000000004        4.5022526158595113     
   12.000000000000000        45.600000000000001        4.4977469546871527     
   12.000000000000000        46.400000000000006        4.5040544044485689     
   12.000000000000000        47.200000000000003        4.5085803659954085     
   12.000000000000000        48.000000000000000        4.5033897930011513     
   12.000000000000000        48.800000000000004        4.5002631255071828     
   12.000000000000000        49.600000000000001        4.4974006250318279     
   12.000000000000000        50.400000000000006        4.5025542668072784     
   12.000000000000000        51.200000000000003        4.5018699483566422     
   12.000000000000000        52.000000000000000        4.5115048853359347     
   12.000000000000000        52.800000000000004        4.4983599614063374     
   12.000000000000000        53.600000000000001        4.5097624321453660     
   12.000000000000000        54.400000000000006        4.4995922971270987     
   12.000000000000000        55.200000000000003        4.5002042936194071     
   12.000000000000000        56.000000000000000        4.4956076375517906     
   12.000000000000000        56.800000000000004        4.5004465351830039     
   12.000000000000000        57.600000000000001        4.5115146205711927     
   12.000000000000000        58.400000000000006        4.4941518158579692     
   12.000000000000000        59.200000000000003        4.5023378829402771     
   12.000000000000000        60.000000000000000        3.5065019633565710     
   12.000000000000000        60.800000000000004        3.4971520171751984     
   12.000000000000000        61.600000000000001        3.5110623903656779     
   12.000000000000000        62.400000000000006        3.4961382047948573     
   12.000000000000000        63.200000000000003        3.5102432849997851     
   12.000000000000000        64.000000000000000        3.5083779616685749     
   12.000000000000000        64.799999999999997        3.4939050688248172     
   12.000000000000000        65.600000000000009        3.5051778705446059     
   12.000000000000000        66.400000000000006        3.5106600859334374     
   12.000000000000000        67.200000000000003        3.5103686516396775     
   12.000000000000000        68.000000000000000        3.5110140040538775     
   12.000000000000000        68.799999999999997        3.5110352678340377     
   12.000000000000000        69.600000000000009        3.4935134435023749     
   12.000000000000000        70.400000000000006        3.4962517065602881     
   12.000000000000000        71.200000000000003        3.5023443800550424     
   12.000000000000000        72.000000000000000        4.4945898872314540     
   12.000000000000000        72.799999999999997        4.5053305621093180     
   12.000000000000000        73.600000000000009        4.4955813779065652     
   12.000000000000000        74.400000000000006        4.5004276287579996     
   12.000000000000000        75.200000000000003        4.5061286715020072     
   12.000000000000000        76.000000000000000        4.5081778337598752     
   12.000000000000000        76.800000000000011        4.5095064768732671     
   12.000000000000000        77.600000000000009        4.5030518247679270     
   12.000000000000000        78.400000000000006        4.5027710112557493     
   12.000000000000000        79.200000000000003        4.4938937701475554     
   12.000000000000000        80.000000000000000        4.5069342924636127     
   12.000000000000000        80.800000000000011        4.5030614861185629     
   12.000000000000000        81.600000000000009        4.5061629850901808     
   12.000000000000000        82.400000000000006        4.5110095477534644     
   12.000000000000000        83.200000000000003        4.4978476094961692     
   12.000000000000000        84.000000000000000        4.5040883443290802     
   12.000000000000000        84.800000000000011        4.5094582367733578     
   12.000000000000000        85.600000000000009        4.4956935458892975     
   12.000000000000000        86.400000000000006        4.5008078908565743     
   12.000000000000000        87.200000000000003        4.5110125942329162     
   12.000000000000000        88.000000000000000        4.5084993046974100     
   12.000000000000000        88.800000000000011        4.5077159512973051     
   12.000000000000000        89.600000000000009        4.5000665687391725     
   12.000000000000000        90.400000000000006        4.5098003370785102     
   12.000000000000000        91.200000000000003        4.5001519605659537     
   12.000000000000000        92.000000000000000        4.5036998850967178     
   12.000000000000000        92.800000000000011        4.4900251712815802     
   12.000000000000000        93.600000000000009        3.6387260579614802     
   12.000000000000000        94.400000000000006        3.5100820989649315     
   12.000000000000000        95.200000000000003        3.5062948972701120     
   12.000000000000000        96.000000000000000        3.4898535507258690     
   12.000000000000000        96.800000000000011        3.5141227555419450     
   12.000000000000000        97.600000000000009        3.4957378872228571     
   12.000000000000000        98.400000000000006        3.5096273828157338     
   12.000000000000000        99.200000000000003        3.5043325944445480     
   12.000000000000000        100.00000000000000        3.4952910246043620     
   12.000000000000000        100.80000000000001        3.5058899358841207     
   12.000000000000000        101.60000000000001        3.5035362857972254     
   12.000000000000000        102.40000000000001        3.5104780348332731     

   12.800000000000001       0.80000000000000004        3.5619995378981204     
   12.800000000000001        1.6000000000000001        3.4924358261594377     
   12.800000000000001        2.4000000000000004        3.4951992916456369     
   12.800000000000001        3.2000000000000002        3.5058363426305483     
   12.800000000000001        4.0000000000000000        3.5057430957775817     
   12.800000000000001        4.8000000000000007        3.4874104674283184     
   12.800000000000001        5.6000000000000005        3.5010310300789662     
   12.800000000000001        6.4000000000000004        3.5032701518800220     
   12.800000000000001        7.2000000000000002        3.4903809433783053     
   12.800000000000001        8.0000000000000000        3.5086387489783588     
   12.800000000000001        8.8000000000000007        3.4932831825602064     
   12.800000000000001        9.6000000000000014        3.5032266640103500     
   12.800000000000001        10.400000000000000        3.5078186049868205     
   12.800000000000001        11.200000000000001        3.4907187886377753     
   12.800000000000001        12.000000000000000        3.5076901331939059     
   12.800000000000001        12.800000000000001        3.4975551084778842     
   12.800000000000001        13.600000000000001        3.4935247806668399     
   12.800000000000001        14.400000000000000        3.5098200549755356     
   12.800000000000001        15.200000000000001        3.5087441732128792     
   12.800000000000001        16.000000000000000        3.4910252073203796     
   12.800000000000001        16.800000000000001        3.5080647653447903     
   12.800000000000001        17.600000000000001        3.4954397190344282     
   12.800000000000001        18.400000000000002        3.5112633877114079     
   12.800000000000001        19.200000000000003        3.4976161386336981     
   12.800000000000001        20.000000000000000        3.5118959116045212     
   12.800000000000001        20.800000000000001        3.4968168764634164     
   12.800000000000001        21.600000000000001        3.5075882645800545     
   12.800000000000001        22.400000000000002        3.4948485458721379     
   12.800000000000001        23.200000000000003        3.4978218277607014     
   12.800000000000001        24.000000000000000        3.4954085829004442     
   12.800000000000001        24.800000000000001        3.5087045360249789     
   12.800000000000001        25.600000000000001        3.5083421162537363     
   12.800000000000001        26.400000000000002        3.5072890386503688     
   12.800000000000001        27.200000000000003        3.4960319785629119     
   12.800000000000001        28.000000000000000        3.5095808691650956     
   12.800000000000001        28.800000000000001        3.4928019619972521     
   12.800000000000001        29.600000000000001        3.5070705001802276     
   12.800000000000001        30.400000000000002        3.5078550060589735     
   12.800000000000001        31.200000000000003        3.4974400859644010     
   12.800000000000001        32.000000000000000        3.4956111020253418     
   12.800000000000001        32.800000000000004        3.4948578263862755     
   12.800000000000001        33.600000000000001        3.4933394064854686     
   12.800000000000001        34.399999999999999        3.5069066255200614     
   12.800000000000001        35.200000000000003        3.5106885267749646     
   12.800000000000001        36.000000000000000        3.4974176575116158     
   12.800000000000001        36.800000000000004        3.5068840305496707     
   12.800000000000001        37.600000000000001        3.5063717445685545     
   12.800000000000001        38.400000000000006        3.4938266078394307     
   12.800000000000001        39.200000000000003        3.5062865429764778     
   12.800000000000001        40.000000000000000        3.4941968059113209     
   12.800000000000001        40.800000000000004        3.5039873459126416     
   12.800000000000001        41.600000000000001        4.4947111815003451     
   12.800000000000001        42.400000000000006        4.5018524684468240     
   12.800000000000001        43.200000000000003        4.5045787045913128     
   12.800000000000001        44.000000000000000        4.5103139322214689     
   12.800000000000001        44.800000000000004        4.5012324115795295     
   12.800000000000001        45.600000000000001        4.5008864326804359     
   12.800000000000001        46.400000000000006        4.5109922892495762     
   12.800000000000001        47.200000000000003        4.4979369167755241     
   12.800000000000001        48.000000000000000        4.5087864658330670     
   12.800000000000001        48.800000000000004        4.5019920279855379     
   12.800000000000001        49.600000000000001        4.4981124239394097     
   12.800000000000001        50.400000000000006        4.5129240447192815     
   12.800000000000001        51.200000000000003        4.4978266790720198     
   12.800000000000001        52.000000000000000        4.5041992987965136     
   12.800000000000001        52.800000000000004        4.4996728933249184     
   12.800000000000001        53.600000000000001        4.5083573604481657     
   12.800000000000001        54.400000000000006        4.5100669658524675     
   12.800000000000001        55.200000000000003        4.5036188176357363     
   12.800000000000001        56.000000000000000        4.5080601243824265     
   12.800000000000001        56.800000000000004        4.5024584102664074     
   12.800000000000001        57.600000000000001        4.4994107160071151     
   12.800000000000001        58.400000000000006        4.5015177683836596     
   12.800000000000001        59.200000000000003        4.4932193204118853     
   12.800000000000001        60.000000000000000        3.5031867794317293     
   12.800000000000001        60.800000000000004        3.5117077806378623     
   12.800000000000001        61.600000000000001        3.4960102189108233     
   12.800000000000001        62.400000000000006        3.5107692357791680     
   12.800000000000001        63.200000000000003        3.4957149427510048     
   12.800000000000001        64.000000000000000        3.4956134004852766     
   12.800000000000001        64.799999999999997        3.5091539136171912     
   12.800000000000001        65.600000000000009        3.4917779568580745     
   12.800000000000001        66.400000000000006        3.4965748452237779     
   12.800000000000001        67.200000000000003        3.4968306430660885     
   12.800000000000001        68.000000000000000        3.4965095497040153     
   12.800000000000001        68.799999999999997        3.4968139404685341     
   12.800000000000001        69.600000000000009        3.5074967132745676     
   12.800000000000001        70.400000000000006        3.5086469851775686     
   12.800000000000001        71.200000000000003        3.4949417013186013     
   12.800000000000001        72.000000000000000        4.5072949677264962     
   12.800000000000001        72.799999999999997        4.5104990981656989     
   12.800000000000001        73.600000000000009        4.5111493340605930     
   12.800000000000001        74.400000000000006        4.5059213148034143     
   12.800000000000001        75.200000000000003        4.5006068742368814     
   12.800000000000001        76.000000000000000        4.5044671859660159     
   12.800000000000001        76.800000000000011        4.5100627334827728     
   12.800000000000001        77.600000000000009        4.4971825008252599     
   12.800000000000001        78.400000000000006        4.5117521658807682     
   12.800000000000001        79.200000000000003        4.5011624836634665     
   12.800000000000001        80.000000000000000        4.5114547451813616     
   12.800000000000001        80.800000000000011        4.4992252599223379     
   12.800000000000001        81.600000000000009        4.5035040490920712     
   12.800000000000001        82.400000000000006        4.4983732676273842     
   12.800000000000001        83.200000000000003        4.5037260738623441     
   12.800000000000001        84.000000000000000        4.5085283056467862     
   12.800000000000001        84.800000000000011        4.5060542950014701     
   12.800000000000001        85.600000000000009        4.4951735912481103     
   12.800000000000001        86.400000000000006        4.4975986298548598     
   12.800000000000001        87.200000000000003        4.4922365022095931     
   12.800000000000001        88.000000000000000        4.5005689280243066     
   12.800000000000001        88.800000000000011        4.4993016482929029     
   12.800000000000001        89.600000000000009        4.4968285996744495     
   12.800000000000001        90.400000000000006        4.5096959292920333     
   12.800000000000001        91.200000000000003        4.5036905001391947     
   12.800000000000001        92.000000000000000        4.5070872760434337     
   12.800000000000001        92.800000000000011        4.5123801012787412     
   12.800000000000001        93.600000000000009        4.5049625423346615     
   12.800000000000001        94.400000000000006        4.5038209130568490     
   12.800000000000001        95.200000000000003        4.5000061525410997     
   12.800000000000001        96.000000000000000        4.4978153887138941     
   12.800000000000001        96.800000000000011        4.4911808114740097     
   12.800000000000001        97.600000000000009        4.5034439434510452     
   12.800000000000001        98.400000000000006        4.4966700548034479     
   12.800000000000001        99.200000000000003        4.4978466852256620     
   12.800000000000001        100.00000000000000        4.5005466698661438     
   12.800000000000001        100.80000000000001        4.5001335721793954     
   12.800000000000001        101.60000000000001        4.5060902320665086     
   12.800000000000001        102.40000000000001        4.4972709160119075     

   13.600000000000001       0.80000000000000004        4.4938151799788635     
   13.600000000000001        1.6000000000000001        3.5118042837836394     
   13.600000000000001        2.4000000000000004        3.4953413259047177     
   13.600000000000001        3.2000000000000002        3.5123807663032065     
   13.600000000000001        4.0000000000000000        3.4923037484703516     
   13.600000000000001        4.8000000000000007        3.5088542503238274     
   13.600000000000001        5.6000000000000005        3.4941000495425607     
   13.600000000000001        6.4000000000000004        3.4909776885036701     
   13.600000000000001        7.2000000000000002        3.5015722172098824     
   13.600000000000001        8.0000000000000000        3.4911393702948104     
   13.600000000000001        8.8000000000000007        3.5057465279671445     
   13.600000000000001        9.6000000000000014        3.5023566427315731     
   13.600000000000001        10.400000000000000        3.4946120372721716     
   13.600000000000001        11.200000000000001        3.5049499518134364     
   13.600000000000001        12.000000000000000        3.4950893912639507     
   13.600000000000001        12.800000000000001        3.5122691748932930     
   13.600000000000001        13.600000000000001        3.5062743093543465     
   13.600000000000001        14.400000000000000        3.4966460762907903     
   13.600000000000001        15.200000000000001        3.4960227369031238     
   13.600000000000001        16.000000000000000        3.5074520106125031     
   13.600000000000001        16.800000000000001        3.4955911031413756     
   13.600000000000001        17.600000000000001        3.5099585279420373     
   13.600000000000001        18.400000000000002        3.4966282860325055     
   13.600000000000001        19.200000000000003        3.5107453990496014     
   13.600000000000001        20.000000000000000        3.4980776348651701     
   13.600000000000001        20.800000000000001        3.5096662256325217     
   13.600000000000001        21.600000000000001        3.4964512057743167     
   13.600000000000001        22.400000000000002        3.5089901269671797     
   13.600000000000001        23.200000000000003        3.4954143212461055     
   13.600000000000001        24.000000000000000        3.5082143207182312     
   13.600000000000001        24.800000000000001        3.5078452665204787     
   13.600000000000001        25.600000000000001        3.4973964999547165     
   13.600000000000001        26.400000000000002        3.4982568953327773     
   13.600000000000001        27.200000000000003        3.4970693347326525     
   13.600000000000001        28.000000000000000        3.4979533116672563     
   13.600000000000001        28.800000000000001        3.5085439180498197     
   13.600000000000001        29.600000000000001        3.4916437143173438     
   13.600000000000001        30.400000000000002        3.5055276363845977     
   13.600000000000001        31.200000000000003        3.4951384853421277     
   13.600000000000001        32.000000000000000        3.5080075731648295     
   13.600000000000001        32.800000000000004        3.5090110610749665     
   13.600000000000001        33.600000000000001        3.5049346419869365     
   13.600000000000001        34.399999999999999        3.4950705692973201     
   13.600000000000001        35.200000000000003        3.4925492361763082     
   13.600000000000001        36.000000000000000        3.5005215692245999     
   13.600000000000001        36.800000000000004        3.5101760263521031     
   13.600000000000001        37.600000000000001        3.4974559394823594     
   13.600000000000001        38.400000000000006        3.5057115236162764     
   13.600000000000001        39.200000000000003        3.4922854292771790     
   13.600000000000001        40.000000000000000        3.5070375923599864     
   13.600000000000001        40.800000000000004        3.5028092552901278     
   13.600000000000001        41.600000000000001        4.5069143588053651     
   13.600000000000001        42.400000000000006        4.5018840022324005     
   13.600000000000001        43.200000000000003        4.4980660313766796     
   13.600000000000001        44.000000000000000        4.5038881592835791     
   13.600000000000001        44.800000000000004        4.4991295971760890     
   13.600000000000001        45.600000000000001        4.5089037252802910     
   13.600000000000001        46.400000000000006        4.5031616585545242     
   13.600000000000001        47.200000000000003        4.5003342856571873     
   13.600000000000001        48.000000000000000        4.5084401286821389     
   13.600000000000001        48.800000000000004        4.5024544561529840     
   13.600000000000001        49.600000000000001        4.5099778548532790     
   13.600000000000001        50.400000000000006        4.5039603974445104     
   13.600000000000001        51.200000000000003        4.5007427576481138     
   13.600000000000001        52.000000000000000        4.5083302111026180     
   13.600000000000001        52.800000000000004        4.5032929745815169     
   13.600000000000001        53.600000000000001        4.4992620392639591     
   13.600000000000001        54.400000000000006        4.4991731484766406     
   13.600000000000001        55.200000000000003        4.5006339329268892     
   13.600000000000001        56.000000000000000        4.5017506631503394     
   13.600000000000001        56.800000000000004        4.5122977392392807     
   13.600000000000001        57.600000000000001        4.5088102486528472     
   13.600000000000001        58.400000000000006        4.4975659708789042     
   13.600000000000001        59.200000000000003        4.5014068546564729     
   13.600000000000001        60.000000000000000        3.5083747738268083     
   13.600000000000001        60.800000000000004        3.4958377487047665     
   13.600000000000001        61.600000000000001        3.5104260326578056     
   13.600000000000001        62.400000000000006        3.4965402242661656     
   13.600000000000001        63.200000000000003        3.5109277793992399     
   13.600000000000001        64.000000000000000        3.5092323402398105     
   13.600000000000001        64.799999999999997        3.4953407075205423     
   13.600000000000001        65.600000000000009        3.5068319088089792     
   13.600000000000001        66.400000000000006        3.5096164022760132     
   13.600000000000001        67.200000000000003        3.5104102799462704     
   13.600000000000001        68.000000000000000        3.5097060808674407     
   13.600000000000001        68.799999999999997        3.5113976443979658     
   13.600000000000001        69.600000000000009        3.4940443939429540     
   13.600000000000001        70.400000000000006        3.4946255250854046     
   13.600000000000001        71.200000000000003        3.5148613400188031     
   13.600000000000001        72.000000000000000        4.4995152174250856     
   13.600000000000001        72.799999999999997        4.4974392997106083     
   13.600000000000001        73.600000000000009        4.4972059510938367     
   13.600000000000001        74.400000000000006        4.4990705299361755     
   13.600000000000001        75.200000000000003        4.5033510509786145     
   13.600000000000001        76.000000000000000        4.4999030379861171     
   13.600000000000001        76.800000000000011        4.5004724431188876     
   13.600000000000001        77.600000000000009        4.5051611791691073     
   13.600000000000001        78.400000000000006        4.5097917381417885     
   13.600000000000001        79.200000000000003        4.4939615711806855     
   13.600000000000001        80.000000000000000        4.4989626418588688     
   13.600000000000001        80.800000000000011        4.5032873664564894     
   13.600000000000001        81.600000000000009        4.5046842634059567     
   13.600000000000001        82.400000000000006        4.5044609736021668     
   13.600000000000001        83.200000000000003        4.5098555902168949     
   13.600000000000001        84.000000000000000        4.4982667688562321     
   13.600000000000001        84.800000000000011        4.5000786882757575     
   13.600000000000001        85.600000000000009        4.5097188357190312     
   13.600000000000001        86.400000000000006        4.5077741655238004     
   13.600000000000001        87.200000000000003        4.5069095972095878     
   13.600000000000001        88.000000000000000        4.5032348992095601     
   13.600000000000001        88.800000000000011        4.5089688367366989     
   13.600000000000001        89.600000000000009        4.4988330505919096     
   13.600000000000001        90.400000000000006        4.5009267578789061     
   13.600000000000001        91.200000000000003        4.4961976954357690     
   13.600000000000001        92.000000000000000        4.4981225369904481     
   13.600000000000001        92.800000000000011        4.4980104121883988     
   13.600000000000001        93.600000000000009        4.4966314103866498     
   13.600000000000001        94.400000000000006        4.5033109334422772     
   13.600000000000001        95.200000000000003        4.5044813097938903     
   13.600000000000001        96.000000000000000        4.5098356559111625     
   13.600000000000001        96.800000000000011        4.5059523752927033     
   13.600000000000001        97.600000000000009        4.5099266553067485     
   13.600000000000001        98.400000000000006        4.5083843968906683     
   13.600000000000001        99.200000000000003        4.5039666089522132     
   13.600000000000001        100.00000000000000        4.5060903968775206     
   13.600000000000001        100.80000000000001        4.5009432437088064     
   13.600000000000001        101.60000000000001        4.4973036244243758     
   13.600000000000001        102.40000000000001        4.4963360184179404     

   14.400000000000000       0.80000000000000004        4.4984912976059945     
   14.400000000000000        1.6000000000000001        4.4974080798033196     
   14.400000000000000        2.4000000000000004        3.4968807346403956     
   14.400000000000000        3.2000000000000002        3.4923884040284445     
   14.400000000000000        4.0000000000000000        3.5012556296906316     
   14.400000000000000        4.8000000000000007        3.4960581090876719     
   14.400000000000000        5.6000000000000005        3.5085336949279342     
   14.400000000000000        6.4000000000000004        3.4926682049900424     
   14.400000000000000        7.2000000000000002        3.5009294833917255     
   14.400000000000000        8.0000000000000000        3.4893429060765255     
   14.400000000000000        8.8000000000000007        3.5026804881967011     
   14.400000000000000        9.6000000000000014        3.4887393107108844     
   14.400000000000000        10.400000000000000        3.4946273164467638     
   14.400000000000000        11.200000000000001        3.4909677178562384     
   14.400000000000000        12.000000000000000        3.4961965999774152     
   14.400000000000000        12.800000000000001        3.4982575370851965     
   14.400000000000000        13.600000000000001        3.4891716012373077     
   14.400000000000000        14.400000000000000        3.5080755649320792     
   14.400000000000000        15.200000000000001        3.4950832132985274     
   14.400000000000000        16.000000000000000        3.5067668926463433     
   14.400000000000000        16.800000000000001        3.5085610750847867     
   14.400000000000000        17.600000000000001        3.4958590896060362     
   14.400000000000000        18.400000000000002        3.5084264838125270     
   14.400000000000000        19.200000000000003        3.4919360547757718     
   14.400000000000000        20.000000000000000        3.4962148479033708     
   14.400000000000000        20.800000000000001        3.5091782530080065     
   14.400000000000000        21.600000000000001        3.4947635228444902     
   14.400000000000000        22.400000000000002        3.5085216831189285     
   14.400000000000000        23.200000000000003        3.4912538114878919     
   14.400000000000000        24.000000000000000        3.5073875158920416     
   14.400000000000000        24.800000000000001        3.4960861475378819     
   14.400000000000000        25.600000000000001        3.5122930719271666     
   14.400000000000000        26.400000000000002        3.4984742248842742     
   14.400000000000000        27.200000000000003        3.5113004986658733     
   14.400000000000000        28.000000000000000        3.4987610979276917     
   14.400000000000000        28.800000000000001        3.4945671369253324     
   14.400000000000000        29.600000000000001        3.5064262856406012     
   14.400000000000000        30.400000000000002        3.5070248521579415     
   14.400000000000000        31.200000000000003        3.5083724988249085     
   14.400000000000000        32.000000000000000        3.5045659022332685     
   14.400000000000000        32.800000000000004        3.4962044096746454     
   14.400000000000000        33.600000000000001        3.5055996983436715     
   14.400000000000000        34.399999999999999        3.5081409326647068     
   14.400000000000000        35.200000000000003        3.5026631246692692     
   14.400000000000000        36.000000000000000        3.5106776961209789     
   14.400000000000000        36.800000000000004        3.4939032797105343     
   14.400000000000000        37.600000000000001        3.5124153221955456     
   14.400000000000000        38.400000000000006        3.4929644154433093     
   14.400000000000000        39.200000000000003        3.5141632880079419     
   14.400000000000000        40.000000000000000        3.4893711500985267     
   14.400000000000000        40.800000000000004        3.5142727895008368     
   14.400000000000000        41.600000000000001        4.5043474346737638     
   14.400000000000000        42.400000000000006        4.5057296892411483     
   14.400000000000000        43.200000000000003        4.5124742982387902     
   14.400000000000000        44.000000000000000        4.5099325161391395     
   14.400000000000000        44.800000000000004        4.5018022218208644     
   14.400000000000000        45.600000000000001        4.5003664827477277     
   14.400000000000000        46.400000000000006        4.5061090988836661     
   14.400000000000000        47.200000000000003        4.5021108220557720     
   14.400000000000000        48.000000000000000        4.5118058654749049     
   14.400000000000000        48.800000000000004        4.4966718617427546     
   14.400000000000000        49.600000000000001        4.5096104393129544     
   14.400000000000000        50.400000000000006        4.5044133691340855     
   14.400000000000000        51.200000000000003        4.5076623641104483     
   14.400000000000000        52.000000000000000        4.5044884772801437     
   14.400000000000000        52.800000000000004        4.5011034979196785     
   14.400000000000000        53.600000000000001        4.5072426407952060     
   14.400000000000000        54.400000000000006        4.4993928264651606     
   14.400000000000000        55.200000000000003        4.5045110310058059     
   14.400000000000000        56.000000000000000        4.5060801542025146     
   14.400000000000000        56.800000000000004        4.5017370926124158     
   14.400000000000000        57.600000000000001        4.5064018336137854     
   14.400000000000000        58.400000000000006        4.5063013641797944     
   14.400000000000000        59.200000000000003        4.4920250400790218     
   14.400000000000000        60.000000000000000        3.5133610819423478     
   14.400000000000000        60.800000000000004        3.5100719113881307     
   14.400000000000000        61.600000000000001        3.4951038985030185     
   14.400000000000000        62.400000000000006        3.5101899186490866     
   14.400000000000000        63.200000000000003        3.4952980661582020     
   14.400000000000000        64.000000000000000        3.5096177388106695     
   14.400000000000000        64.799999999999997        3.4959840892110070     
   14.400000000000000        65.600000000000009        3.5056273701793490     
   14.400000000000000        66.400000000000006        3.4896281364222697     
   14.400000000000000        67.200000000000003        3.4985019054764024     
   14.400000000000000        68.000000000000000        3.4984032490995354     
   14.400000000000000        68.799999999999997        3.4976090716211492     
   14.400000000000000        69.600000000000009        3.5086486547326685     
   14.400000000000000        70.400000000000006        3.5095114957010729     
   14.400000000000000        71.200000000000003        3.4964768598469633     
   14.400000000000000        72.000000000000000        4.4935692735122270     
   14.400000000000000        72.799999999999997        4.5013793265711026     
   14.400000000000000        73.600000000000009        4.5010323119311524     
   14.400000000000000        74.400000000000006        4.5117558486848797     
   14.400000000000000        75.200000000000003        4.5028637330642791     
   14.400000000000000        76.000000000000000        4.5097904163951830     
   14.400000000000000        76.800000000000011        4.4956042533838163     
   14.400000000000000        77.600000000000009        4.5009410156342415     
   14.400000000000000        78.400000000000006        4.5048583938474387     
   14.400000000000000        79.200000000000003        4.5077967292785255     
   14.400000000000000        80.000000000000000        4.5108309430863187     
   14.400000000000000        80.800000000000011        4.4980467540365607     
   14.400000000000000        81.600000000000009        4.5069851614728593     
   14.400000000000000        82.400000000000006        4.4966482286476834     
   14.400000000000000        83.200000000000003        4.4993695989716835     
   14.400000000000000        84.000000000000000        4.5031449741723115     
   14.400000000000000        84.800000000000011        4.5070984820893782     
   14.400000000000000        85.600000000000009        4.5047669348746382     
   14.400000000000000        86.400000000000006        4.5003711328344593     
   14.400000000000000        87.200000000000003        4.5006723475688952     
   14.400000000000000        88.000000000000000        4.5018749620721223     
   14.400000000000000        88.800000000000011        4.4956571485690624     
   14.400000000000000        89.600000000000009        4.5100403523050288     
   14.400000000000000        90.400000000000006        4.4948773892781340     
   14.400000000000000        91.200000000000003        4.5107533669471733     
   14.400000000000000        92.000000000000000        4.5081105341320846     
   14.400000000000000        92.800000000000011        4.5093003128992688     
   14.400000000000000        93.600000000000009        4.5015640974982274     
   14.400000000000000        94.400000000000006        4.5119986322159304     
   14.400000000000000        95.200000000000003        4.4946887760976137     
   14.400000000000000        96.000000000000000        4.5087654954080305     
   14.400000000000000        96.800000000000011        4.4981935487161016     
   14.400000000000000        97.600000000000009        4.4981906440369936     
   14.400000000000000        98.400000000000006        4.4955015857515086     
   14.400000000000000        99.200000000000003        4.4957021521469054     
   14.400000000000000        100.00000000000000        4.4996954578550206     
   14.400000000000000        100.80000000000001        4.5029513916428430     
   14.400000000000000        101.60000000000001        4.4978782649582598     
   14.400000000000000        102.40000000000001        4.5079725942116458     

   15.200000000000001       0.80000000000000004        4.5036355011971736     
   15.200000000000001        1.6000000000000001        4.4914863800927236     
   15.200000000000001        2.4000000000000004        3.5130910328929619     
   15.200000000000001        3.2000000000000002        3.4914886245926855     
   15.200000000000001        4.0000000000000000        3.4930996745543634     
   15.200000000000001        4.8000000000000007        3.5072531518168191     
   15.200000000000001        5.6000000000000005        3.4909702067600406     
   15.200000000000001        6.4000000000000004        3.5027697334829448     
   15.200000000000001        7.2000000000000002        3.5073129522327364     
   15.200000000000001        8.0000000000000000        3.4920768681258201     
   15.200000000000001        8.8000000000000007        3.5066756067348877     
   15.200000000000001        9.6000000000000014        3.4971255267456183     
   15.200000000000001        10.400000000000000        3.5073060434686019     
   15.200000000000001        11.200000000000001        3.5010447289900570     
   15.200000000000001        12.000000000000000        3.5056558275552274     
   15.200000000000001        12.800000000000001        3.5079819351249575     
   15.200000000000001        13.600000000000001        3.5101159425108333     
   15.200000000000001        14.400000000000000        3.4987951584914030     
   15.200000000000001        15.200000000000001        3.5076214003250752     
   15.200000000000001        16.000000000000000        3.4963392606870021     
   15.200000000000001        16.800000000000001        3.5071348345014579     
   15.200000000000001        17.600000000000001        3.4927382727386367     
   15.200000000000001        18.400000000000002        3.5084099945652327     
   15.200000000000001        19.200000000000003        3.5056488784929414     
   15.200000000000001        20.000000000000000        3.5098391994251235     
   15.200000000000001        20.800000000000001        3.4954985537524013     
   15.200000000000001        21.600000000000001        3.5070627281640601     
   15.200000000000001        22.400000000000002        3.4939072257281589     
   15.200000000000001        23.200000000000003        3.5080818080302874     
   15.200000000000001        24.000000000000000        3.5079457905255120     
   15.200000000000001        24.800000000000001        3.4955511959128516     
   15.200000000000001        25.600000000000001        3.5081511604543354     
   15.200000000000001        26.400000000000002        3.4943391461503750     
   15.200000000000001        27.200000000000003        3.5098085899188951     
   15.200000000000001        28.000000000000000        3.4989563852883303     
   15.200000000000001        28.800000000000001        3.4959020303272887     
   15.200000000000001        29.600000000000001        3.5089037099131803     
   15.200000000000001        30.400000000000002        3.4949358209288013     
   15.200000000000001        31.200000000000003        3.4955804547421070     
   15.200000000000001        32.000000000000000        3.4927941588067988     
   15.200000000000001        32.800000000000004        3.5133921173356719     
   15.200000000000001        33.600000000000001        3.4938989577754502     
   15.200000000000001        34.399999999999999        3.4938192257700167     
   15.200000000000001        35.200000000000003        3.5119361201798451     
   15.200000000000001        36.000000000000000        3.4948227063837409     
   15.200000000000001        36.800000000000004        3.5064082915284134     
   15.200000000000001        37.600000000000001        3.4969202511806365     
   15.200000000000001        38.400000000000006        3.4992979751519955     
   15.200000000000001        39.200000000000003        3.4987452185532404     
   15.200000000000001        40.000000000000000        3.4998158296842754     
   15.200000000000001        40.800000000000004        3.5004182454453181     
   15.200000000000001        41.600000000000001        4.5003924293275528     
   15.200000000000001        42.400000000000006        4.4946700771929100     
   15.200000000000001        43.200000000000003        4.5021186386125605     
   15.200000000000001        44.000000000000000        4.5018280005500326     
   15.200000000000001        44.800000000000004        4.5066332579570219     
   15.200000000000001        45.600000000000001        4.5135090616044478     
   15.200000000000001        46.400000000000006        4.4967671263459721     
   15.200000000000001        47.200000000000003        4.5012481329282918     
   15.200000000000001        48.000000000000000        4.5033263917377973     
   15.200000000000001        48.800000000000004        4.5021131573749607     
   15.200000000000001        49.600000000000001        4.5069377570636489     
   15.200000000000001        50.400000000000006        4.5008131305915819     
   15.200000000000001        51.200000000000003        4.4954592443254180     
   15.200000000000001        52.000000000000000        4.5074220475342450     
   15.200000000000001        52.800000000000004        4.5106857070436366     
   15.200000000000001        53.600000000000001        4.4988789157511224     
   15.200000000000001        54.400000000000006        4.5006355534240576     
   15.200000000000001        55.200000000000003        4.5056571289421035     
   15.200000000000001        56.000000000000000        4.5077661300460399     
   15.200000000000001        56.800000000000004        4.4980838619663244     
   15.200000000000001        57.600000000000001        4.5015494063448278     
   15.200000000000001        58.400000000000006        4.5063669318949167     
   15.200000000000001        59.200000000000003        4.5031458074803856     
   15.200000000000001        60.000000000000000        3.4955621818838258     
   15.200000000000001        60.800000000000004        3.4984083702197326     
   15.200000000000001        61.600000000000001        3.5109309123744579     
   15.200000000000001        62.400000000000006        3.4960795326258753     
   15.200000000000001        63.200000000000003        3.5098322381375855     
   15.200000000000001        64.000000000000000        3.4961606979473774     
   15.200000000000001        64.799999999999997        3.4941093647853028     
   15.200000000000001        65.600000000000009        3.5139927929424477     
   15.200000000000001        66.400000000000006        3.4991759215448410     
   15.200000000000001        67.200000000000003        3.5126710683260258     
   15.200000000000001        68.000000000000000        3.4972364138926677     
   15.200000000000001        68.799999999999997        3.5114936754995405     
   15.200000000000001        69.600000000000009        3.4947185722593419     
   15.200000000000001        70.400000000000006        3.4966450178102777     
   15.200000000000001        71.200000000000003        3.5049187209954140     
   15.200000000000001        72.000000000000000        4.5034622601692211     
   15.200000000000001        72.799999999999997        4.5065093533522562     
   15.200000000000001        73.600000000000009        4.5086118731436411     
   15.200000000000001        74.400000000000006        4.5020878667292026     
   15.200000000000001        75.200000000000003        4.5112380163138663     
   15.200000000000001        76.000000000000000        4.4941148841328937     
   15.200000000000001        76.800000000000011        4.5096063587679467     
   15.200000000000001        77.600000000000009        4.5124966734423495     
   15.200000000000001        78.400000000000006        4.4968857185168583     
   15.200000000000001        79.200000000000003        4.5064206932817648     
   15.200000000000001        80.000000000000000        4.4943286042766450     
   15.200000000000001        80.800000000000011        4.5034279060350713     
   15.200000000000001        81.600000000000009        4.5100140759215721     
   15.200000000000001        82.400000000000006        4.4982458969259325     
   15.200000000000001        83.200000000000003        4.5031723520815579     
   15.200000000000001        84.000000000000000        4.5101786448844319     
   15.200000000000001        84.800000000000011        4.5025944872421775     
   15.200000000000001        85.600000000000009        4.5082614518067050     
   15.200000000000001        86.400000000000006        4.5089349586830538     
   15.200000000000001        87.200000000000003        4.4981204548266156     
   15.200000000000001        88.000000000000000        4.5026051551361759     
   15.200000000000001        88.800000000000011        4.4965134641519304     
   15.200000000000001        89.600000000000009        4.5073233187256596     
   15.200000000000001        90.400000000000006        4.5024023310267047     
   15.200000000000001        91.200000000000003        4.5016846040005225     
   15.200000000000001        92.000000000000000        4.4989661859308283     
   15.200000000000001        92.800000000000011        4.5014070649671645     
   15.200000000000001        93.600000000000009        4.5051086817270001     
   15.200000000000001        94.400000000000006        4.4971970607308194     
   15.200000000000001        95.200000000000003        4.5089412830059299     
   15.200000000000001        96.000000000000000        4.5005760163600561     
   15.200000000000001        96.800000000000011        4.5052234268991480     
   15.200000000000001        97.600000000000009        4.5027482867343007     
   15.200000000000001        98.400000000000006        4.5007309730361351     
   15.200000000000001        99.200000000000003        4.5111094662834823     
   15.200000000000001        100.00000000000000        4.5103967237486344     
   15.200000000000001        100.80000000000001        4.4971717795783084     
   15.200000000000001        101.60000000000001        4.5125994375316729     
   15.200000000000001        102.40000000000001        4.5046858157641276     

   16.000000000000000       0.80000000000000004        4.4964946041594525     
   16.000000000000000        1.6000000000000001        4.4944128652673783     
   16.000000000000000        2.4000000000000004        3.7883061114743004     
   16.000000000000000        3.2000000000000002        3.4982322124699761     
   16.000000000000000        4.0000000000000000        3.4994800191078759     
   16.000000000000000        4.8000000000000007        3.4851628757846953     
   16.000000000000000        5.6000000000000005        3.5008670654567791     
   16.000000000000000        6.4000000000000004        3.4922081651282024     
   16.000000000000000        7.2000000000000002        3.4968277102542906     
   16.000000000000000        8.0000000000000000        3.5078228876561224     
   16.000000000000000        8.8000000000000007        3.4913590549044664     
   16.000000000000000        9.6000000000000014        3.5020253679325646     
   16.000000000000000        10.400000000000000        3.4924153283229367     
   16.000000000000000        11.200000000000001        3.5016698378887514     
   16.000000000000000        12.000000000000000        3.4911399650355008     
   16.000000000000000        12.800000000000001        3.4939679178844845     
   16.000000000000000        13.600000000000001        3.4956878834834471     
   16.000000000000000        14.400000000000000        3.5106369644451352     
   16.000000000000000        15.200000000000001        3.4977881895546612     
   16.000000000000000        16.000000000000000        3.4938287141654407     
   16.000000000000000        16.800000000000001        3.4968003704249262     
   16.000000000000000        17.600000000000001        3.5071381594589104     
   16.000000000000000        18.400000000000002        3.4935713943672395     
   16.000000000000000        19.200000000000003        3.4938859323064482     
   16.000000000000000        20.000000000000000        3.4948163886004728     
   16.000000000000000        20.800000000000001        3.4933252596502631     
   16.000000000000000        21.600000000000001        3.5061258984301111     
   16.000000000000000        22.400000000000002        3.4957070996606907     
   16.000000000000000        23.200000000000003        3.4976992284405246     
   16.000000000000000        24.000000000000000        3.4970510593650994     
   16.000000000000000        24.800000000000001        3.5077749739464776     
   16.000000000000000        25.600000000000001        3.5057122711702648     
   16.000000000000000        26.400000000000002        3.5077213151268012     
   16.000000000000000        27.200000000000003        3.4961417677742959     
   16.000000000000000        28.000000000000000        3.5123471279155694     
   16.000000000000000        28.800000000000001        3.5097206771496055     
   16.000000000000000        29.600000000000001        3.4983192438723658     
   16.000000000000000        30.400000000000002        3.5111703829256085     
   16.000000000000000        31.200000000000003        3.5099499622160724     
   16.000000000000000        32.000000000000000        3.5070883341491079     
   16.000000000000000        32.800000000000004        3.4986188480506542     
   16.000000000000000        33.600000000000001        3.5025370072745399     
   16.000000000000000        34.399999999999999        3.5019766505786953     
   16.000000000000000        35.200000000000003        3.4985275587622136     
   16.000000000000000        36.000000000000000        3.4950463270266776     
   16.000000000000000        36.800000000000004        3.5098201559001283     
   16.000000000000000        37.600000000000001        3.5091296154141518     
   16.000000000000000        38.400000000000006        3.5114349596938430     
   16.000000000000000        39.200000000000003        3.5079554738454157     
   16.000000000000000        40.000000000000000        3.5077801584992661     
   16.000000000000000        40.800000000000004        3.4923648777789342     
   16.000000000000000        41.600000000000001        3.5098265396814639     
   16.000000000000000        42.400000000000006        4.4903335616947269     
   16.000000000000000        43.200000000000003        4.4984363646468255     
   16.000000000000000        44.000000000000000        4.5103225506121563     
   16.000000000000000        44.800000000000004        4.4975983540288889     
   16.000000000000000        45.600000000000001        4.4964126355306728     
   16.000000000000000        46.400000000000006        4.5097366207340581     
   16.000000000000000        47.200000000000003        4.5080722030291351     
   16.000000000000000        48.000000000000000        4.5106481732789474     
   16.000000000000000        48.800000000000004        4.4959447767325322     
   16.000000000000000        49.600000000000001        4.5108459482434924     
   16.000000000000000        50.400000000000006        4.5053168310218927     
   16.000000000000000        51.200000000000003        4.5007081309106178     
   16.000000000000000        52.000000000000000        4.5113431712226673     
   16.000000000000000        52.800000000000004        4.4976295953597702     
   16.000000000000000        53.600000000000001        4.5070394734522301     
   16.000000000000000        54.400000000000006        4.5015451651126401     
   16.000000000000000        55.200000000000003        4.5086953830355547     
   16.000000000000000        56.000000000000000        4.5054524020996700     
   16.000000000000000        56.800000000000004        4.5014537000301713     
   16.000000000000000        57.600000000000001        4.5051476968477715     
   16.000000000000000        58.400000000000006        4.5039611703090898     
   16.000000000000000        59.200000000000003        4.4935061179055245     
   16.000000000000000        60.000000000000000        3.5035665785557595     
   16.000000000000000        60.800000000000004        3.5111498133249759     
   16.000000000000000        61.600000000000001        3.4974012782065906     
   16.000000000000000        62.400000000000006        3.5109521031070519     
   16.000000000000000        63.200000000000003        3.4944276663077867     
   16.000000000000000        64.000000000000000        3.5049447430238132     
   16.000000000000000        64.799999999999997        3.4990701300248994     
   16.000000000000000        65.600000000000009        3.4978823462403517     
   16.000000000000000        66.400000000000006        3.5111310056386587     
   16.000000000000000        67.200000000000003        3.4969259549459375     
   16.000000000000000        68.000000000000000        3.5102472262730298     
   16.000000000000000        68.799999999999997        3.4958388645198508     
   16.000000000000000        69.600000000000009        3.5091328834033169     
   16.000000000000000        70.400000000000006        3.5092464257551343     
   16.000000000000000        71.200000000000003        3.4998931025292626     
   16.000000000000000        72.000000000000000        4.4932436244914582     
   16.000000000000000        72.799999999999997        4.5097013263161427     
   16.000000000000000        73.600000000000009        4.4960682341885247     
   16.000000000000000        74.400000000000006        4.5097798293396325     
   16.000000000000000        75.200000000000003        4.5004703325817266     
   16.000000000000000        76.000000000000000        4.5074332066879625     
   16.000000000000000        76.800000000000011        4.4983833182295863     
   16.000000000000000        77.600000000000009        4.5025231051508969     
   16.000000000000000        78.400000000000006        4.5065684320596180     
   16.000000000000000        79.200000000000003        4.5006410549605436     
   16.000000000000000        80.000000000000000        4.5122482710778824     
   16.000000000000000        80.800000000000011        4.5003930375150842     
   16.000000000000000        81.600000000000009        4.5048165748380526     
   16.000000000000000        82.400000000000006        4.5105019512872913     
   16.000000000000000        83.200000000000003        4.4989055272576959     
   16.000000000000000        84.000000000000000        4.4981977261685993     
   16.000000000000000        84.800000000000011        4.4986118844541725     
   16.000000000000000        85.600000000000009        4.4992731963047472     
   16.000000000000000        86.400000000000006        4.5026649033756927     
   16.000000000000000        87.200000000000003        4.5028182877106060     
   16.000000000000000        88.000000000000000        4.5058670850658062     
   16.000000000000000        88.800000000000011        4.5010021371276361     
   16.000000000000000        89.600000000000009        4.5081151720066641     
   16.000000000000000        90.400000000000006        4.4959787926448342     
   16.000000000000000        91.200000000000003        4.5106683745559257     
   16.000000000000000        92.000000000000000        4.4979694780105506     
   16.000000000000000        92.800000000000011        4.5015091626596186     
   16.000000000000000        93.600000000000009        4.5126799600129894     
   16.000000000000000        94.400000000000006        4.4969598208264010     
   16.000000000000000        95.200000000000003        4.5020243641097784     
   16.000000000000000        96.000000000000000        4.5060701926573792     
   16.000000000000000        96.800000000000011        4.5044486618124431     
   16.000000000000000        97.600000000000009        4.5009255221819444     
   16.000000000000000        98.400000000000006        4.5104789411378094     
   16.000000000000000        99.200000000000003        4.5030051423369981     
   16.000000000000000        100.00000000000000        4.5059010049773631     
   16.000000000000000        100.80000000000001        4.4980696671513121     
   16.000000000000000        101.60000000000001        4.5016163635942386     
   16.000000000000000        102.40000000000001        4.4965389007765273     

   16.800000000000001       0.80000000000000004        4.4974987311288475     
   16.800000000000001        1.6000000000000001        4.4937066855339109     
   16.800000000000001        2.4000000000000004        4.4812888033023688     
   16.800000000000001        3.2000000000000002        3.5067775005832917     
   16.800000000000001        4.0000000000000000        3.5013980953480326     
   16.800000000000001        4.8000000000000007        3.4980643613909099     
   16.800000000000001        5.6000000000000005        3.4941304614690565     
   16.800000000000001        6.4000000000000004        3.4923603185266492     
   16.800000000000001        7.2000000000000002        3.4904172979417929     
   16.800000000000001        8.0000000000000000        3.5041271636033509     
   16.800000000000001        8.8000000000000007        3.5008030441400031     
   16.800000000000001        9.6000000000000014        3.4897705385323730     
   16.800000000000001        10.400000000000000        3.5051143766691983     
   16.800000000000001        11.200000000000001        3.4883729070702314     
   16.800000000000001        12.000000000000000        3.5070157140253575     
   16.800000000000001        12.800000000000001        3.5088197458529358     
   16.800000000000001        13.600000000000001        3.4976156268468710     
   16.800000000000001        14.400000000000000        3.4960209529915720     
   16.800000000000001        15.200000000000001        3.5125249129598304     
   16.800000000000001        16.000000000000000        3.5049220130524232     
   16.800000000000001        16.800000000000001        3.4973896314081174     
   16.800000000000001        17.600000000000001        3.5072804296438389     
   16.800000000000001        18.400000000000002        3.5073005369851336     
   16.800000000000001        19.200000000000003        3.5099796167332338     
   16.800000000000001        20.000000000000000        3.5082035785941894     
   16.800000000000001        20.800000000000001        3.5074450206739898     
   16.800000000000001        21.600000000000001        3.5062954952608139     
   16.800000000000001        22.400000000000002        3.5087461922331031     
   16.800000000000001        23.200000000000003        3.5127110701997775     
   16.800000000000001        24.000000000000000        3.4934279581592285     
   16.800000000000001        24.800000000000001        3.4966130763362409     
   16.800000000000001        25.600000000000001        3.4939148775246012     
   16.800000000000001        26.400000000000002        3.4936955888176082     
   16.800000000000001        27.200000000000003        3.5103546143541693     
   16.800000000000001        28.000000000000000        3.4969906807528823     
   16.800000000000001        28.800000000000001        3.4897539914952018     
   16.800000000000001        29.600000000000001        3.4985066964349762     
   16.800000000000001        30.400000000000002        3.4973381234649286     
   16.800000000000001        31.200000000000003        3.4964169174211559     
   16.800000000000001        32.000000000000000        3.4933377864182780     
   16.800000000000001        32.800000000000004        3.5106210040460462     
   16.800000000000001        33.600000000000001        3.5106827564695733     
   16.800000000000001        34.399999999999999        3.5110808494331018     
   16.800000000000001        35.200000000000003        3.5101365115256553     
   16.800000000000001        36.000000000000000        3.5088114767108487     
   16.800000000000001        36.800000000000004        3.4966417720171266     
   16.800000000000001        37.600000000000001        3.4973565738638519     
   16.800000000000001        38.400000000000006        3.4963780061258394     
   16.800000000000001        39.200000000000003        3.4952559403010093     
   16.800000000000001        40.000000000000000        3.5073041292855547     
   16.800000000000001        40.800000000000004        3.4959631409877767     
   16.800000000000001        41.600000000000001        3.5023768941576523     
   16.800000000000001        42.400000000000006        3.5713102336358538     
   16.800000000000001        43.200000000000003        4.5004642656240330     
   16.800000000000001        44.000000000000000        4.5013182394033429     
   16.800000000000001        44.800000000000004        4.5006616039787213     
   16.800000000000001        45.600000000000001        4.5092007495700486     
   16.800000000000001        46.400000000000006        4.5061136781098901     
   16.800000000000001        47.200000000000003        4.4959573149054330     
   16.800000000000001        48.000000000000000        4.4963882982635566     
   16.800000000000001        48.800000000000004        4.4978350667696176     
   16.800000000000001        49.600000000000001        4.4953951766239300     
   16.800000000000001        50.400000000000006        4.5088181844279811     
   16.800000000000001        51.200000000000003        4.5042101870866729     
   16.800000000000001        52.000000000000000        4.5043608098047079     
   16.800000000000001        52.800000000000004        4.4969884261906365     
   16.800000000000001        53.600000000000001        4.5114639814557975     
   16.800000000000001        54.400000000000006        4.4998493325557876     
   16.800000000000001        55.200000000000003        4.4957982907296064     
   16.800000000000001        56.000000000000000        4.5073254098756630     
   16.800000000000001        56.800000000000004        4.4979405649084310     
   16.800000000000001        57.600000000000001        4.5049823025618601     
   16.800000000000001        58.400000000000006        4.4995022861491520     
   16.800000000000001        59.200000000000003        4.5057863088423327     
   16.800000000000001        60.000000000000000        3.5041800446692224     
   16.800000000000001        60.800000000000004        3.4955736933196233     
   16.800000000000001        61.600000000000001        3.5115739456678385     
   16.800000000000001        62.400000000000006        3.4969923890623025     
   16.800000000000001        63.200000000000003        3.5062460744762296     
   16.800000000000001        64.000000000000000        3.5093344150195587     
   16.800000000000001        64.799999999999997        3.5086830156210049     
   16.800000000000001        65.600000000000009        3.5106309218868104     
   16.800000000000001        66.400000000000006        3.4975201468828407     
   16.800000000000001        67.200000000000003        3.5113814752122758     
   16.800000000000001        68.000000000000000        3.4968936169577636     
   16.800000000000001        68.799999999999997        3.5099189728821161     
   16.800000000000001        69.600000000000009        3.4947675709562596     
   16.800000000000001        70.400000000000006        3.4930791898560654     
   16.800000000000001        71.200000000000003        3.5158160259752527     
   16.800000000000001        72.000000000000000        4.5023009692514098     
   16.800000000000001        72.799999999999997        4.4971062417949996     
   16.800000000000001        73.600000000000009        4.5040303239849440     
   16.800000000000001        74.400000000000006        4.5003404046200446     
   16.800000000000001        75.200000000000003        4.5009328684036349     
   16.800000000000001        76.000000000000000        4.4992956601264407     
   16.800000000000001        76.800000000000011        4.5131591691752284     
   16.800000000000001        77.600000000000009        4.5047354641131019     
   16.800000000000001        78.400000000000006        4.5006842862421852     
   16.800000000000001        79.200000000000003        4.5037995389351897     
   16.800000000000001        80.000000000000000        4.5066934076258844     
   16.800000000000001        80.800000000000011        4.4976558438356058     
   16.800000000000001        81.600000000000009        4.5124692537305346     
   16.800000000000001        82.400000000000006        4.4970885831825473     
   16.800000000000001        83.200000000000003        4.5036850845061878     
   16.800000000000001        84.000000000000000        4.5099439670326422     
   16.800000000000001        84.800000000000011        4.5061159641340307     
   16.800000000000001        85.600000000000009        4.5055958713726971     
   16.800000000000001        86.400000000000006        4.4982115085167731     
   16.800000000000001        87.200000000000003        4.5115766568632640     
   16.800000000000001        88.000000000000000        4.4956989336469899     
   16.800000000000001        88.800000000000011        4.5110894931096404     
   16.800000000000001        89.600000000000009        4.4973172990776353     
   16.800000000000001        90.400000000000006        4.5051324073964683     
   16.800000000000001        91.200000000000003        4.5105559485190581     
   16.800000000000001        92.000000000000000        4.4949105830304195     
   16.800000000000001        92.800000000000011        4.5054838619423654     
   16.800000000000001        93.600000000000009        4.4986719896536131     
   16.800000000000001        94.400000000000006        4.4936790401771622     
   16.800000000000001        95.200000000000003        4.5076127158973778     
   16.800000000000001        96.000000000000000        4.5025262487544024     
   16.800000000000001        96.800000000000011        4.4972247932314575     
   16.800000000000001        97.600000000000009        4.5043645009074940     
   16.800000000000001        98.400000000000006        4.4973035239790251     
   16.800000000000001        99.200000000000003        4.5108597885560773     
   16.800000000000001        100.00000000000000        4.4995618179997212     
   16.800000000000001        100.80000000000001        4.5034713969956863     
   16.800000000000001        101.60000000000001        4.4992393191016271     
   16.800000000000001        102.40000000000001        4.5106670946954228     

   17.600000000000001       0.80000000000000004        4.5087212605952365     
   17.600000000000001        1.6000000000000001        4.4974095053606753     
   17.600000000000001        2.4000000000000004        4.4970184199055607     
   17.600000000000001        3.2000000000000002        3.4896732737137057     
   17.600000000000001        4.0000000000000000        3.4992736999330916     
   17.600000000000001        4.8000000000000007        3.4890096792661760     
   17.600000000000001        5.6000000000000005        3.5045746737828121     
   17.600000000000001        6.4000000000000004        3.5042606370435787     
   17.600000000000001        7.2000000000000002        3.5056504781409936     
   17.600000000000001        8.0000000000000000        3.4889443209349169     
   17.600000000000001        8.8000000000000007        3.4897902651302473     
   17.600000000000001        9.6000000000000014        3.5034242413622958     
   17.600000000000001        10.400000000000000        3.4937360730773368     
   17.600000000000001        11.200000000000001        3.5130594104255426     
   17.600000000000001        12.000000000000000        3.4919024211029579     
   17.600000000000001        12.800000000000001        3.4957258546081533     
   17.600000000000001        13.600000000000001        3.5108546891935108     
   17.600000000000001        14.400000000000000        3.4973949898719927     
   17.600000000000001        15.200000000000001        3.4899867917355145     
   17.600000000000001        16.000000000000000        3.5067384678380638     
   17.600000000000001        16.800000000000001        3.4942507329954267     
   17.600000000000001        17.600000000000001        3.5092949178256001     
   17.600000000000001        18.400000000000002        3.4942769107451466     
   17.600000000000001        19.200000000000003        3.4959651505728027     
   17.600000000000001        20.000000000000000        3.4950269176909563     
   17.600000000000001        20.800000000000001        3.4951526990627624     
   17.600000000000001        21.600000000000001        3.4947770683023016     
   17.600000000000001        22.400000000000002        3.4974922270981343     
   17.600000000000001        23.200000000000003        3.4967829517517899     
   17.600000000000001        24.000000000000000        3.5090666080212616     
   17.600000000000001        24.800000000000001        3.5089886531548875     
   17.600000000000001        25.600000000000001        3.5057796488490234     
   17.600000000000001        26.400000000000002        3.5073595619036757     
   17.600000000000001        27.200000000000003        3.4960574406555440     
   17.600000000000001        28.000000000000000        3.5122189194284053     
   17.600000000000001        28.800000000000001        3.5091961848708535     
   17.600000000000001        29.600000000000001        3.5103048849920180     
   17.600000000000001        30.400000000000002        3.5101437958789159     
   17.600000000000001        31.200000000000003        3.5113788814587892     
   17.600000000000001        32.000000000000000        3.5073527307133876     
   17.600000000000001        32.800000000000004        3.4966098852623806     
   17.600000000000001        33.600000000000001        3.4973357412119128     
   17.600000000000001        34.399999999999999        3.4964561798174643     
   17.600000000000001        35.200000000000003        3.4980798473830812     
   17.600000000000001        36.000000000000000        3.4934853628930647     
   17.600000000000001        36.800000000000004        3.5096988767147526     
   17.600000000000001        37.600000000000001        3.5081086418422052     
   17.600000000000001        38.400000000000006        3.5080912357884224     
   17.600000000000001        39.200000000000003        3.5091858334799717     
   17.600000000000001        40.000000000000000        3.4937616808725211     
   17.600000000000001        40.800000000000004        3.5095616664689016     
   17.600000000000001        41.600000000000001        3.4865658351485642     
   17.600000000000001        42.400000000000006        3.5090004695032411     
   17.600000000000001        43.200000000000003        3.4994651515734705     
   17.600000000000001        44.000000000000000        4.4917293885949432     
   17.600000000000001        44.800000000000004        4.5001079658009289     
   17.600000000000001        45.600000000000001        4.4987436805829537     
   17.600000000000001        46.400000000000006        4.4957959103584599     
   17.600000000000001        47.200000000000003        4.4981335257796715     
   17.600000000000001        48.000000000000000        4.5094695126622666     
   17.600000000000001        48.800000000000004        4.5020204986899079     
   17.600000000000001        49.600000000000001        4.4974684652964836     
   17.600000000000001        50.400000000000006        4.5012031207866361     
   17.600000000000001        51.200000000000003        4.4881775743200825     
   17.600000000000001        52.000000000000000        4.5048414379926616     
   17.600000000000001        52.800000000000004        4.4946253856950511     
   17.600000000000001        53.600000000000001        4.5028062090064438     
   17.600000000000001        54.400000000000006        4.4953166569157146     
   17.600000000000001        55.200000000000003        4.5087913851897499     
   17.600000000000001        56.000000000000000        4.5004757397096977     
   17.600000000000001        56.800000000000004        4.5075033904779147     
   17.600000000000001        57.600000000000001        4.4989204958919089     
   17.600000000000001        58.400000000000006        4.4954268715917811     
   17.600000000000001        59.200000000000003        4.4925590193630986     
   17.600000000000001        60.000000000000000        3.5088056413650710     
   17.600000000000001        60.800000000000004        3.5064166811243043     
   17.600000000000001        61.600000000000001        3.4971430320923855     
   17.600000000000001        62.400000000000006        3.5103288825595431     
   17.600000000000001        63.200000000000003        3.4947186864224933     
   17.600000000000001        64.000000000000000        3.4988871928597551     
   17.600000000000001        64.799999999999997        3.4967343867239222     
   17.600000000000001        65.600000000000009        3.4964414442719076     
   17.600000000000001        66.400000000000006        3.5111385905159036     
   17.600000000000001        67.200000000000003        3.4973603525802144     
   17.600000000000001        68.000000000000000        3.5106562920770301     
   17.600000000000001        68.799999999999997        3.4968703372533518     
   17.600000000000001        69.600000000000009        3.5108177361148152     
   17.600000000000001        70.400000000000006        3.5068837044779997     
   17.600000000000001        71.200000000000003        3.5085178880146968     
   17.600000000000001        72.000000000000000        4.4948553549086103     
   17.600000000000001        72.799999999999997        4.5066021105741134     
   17.600000000000001        73.600000000000009        4.5087647092322545     
   17.600000000000001        74.400000000000006        4.5006287867073480     
   17.600000000000001        75.200000000000003        4.5073231746329281     
   17.600000000000001        76.000000000000000        4.5097202005618042     
   17.600000000000001        76.800000000000011        4.5023375694581480     
   17.600000000000001        77.600000000000009        4.4950070954699131     
   17.600000000000001        78.400000000000006        4.5121488879858545     
   17.600000000000001        79.200000000000003        4.4966409114866455     
   17.600000000000001        80.000000000000000        4.5091059358866152     
   17.600000000000001        80.800000000000011        4.5065257199038822     
   17.600000000000001        81.600000000000009        4.5014228273143262     
   17.600000000000001        82.400000000000006        4.5057477102821837     
   17.600000000000001        83.200000000000003        4.5127801271556685     
   17.600000000000001        84.000000000000000        4.4973419473712148     
   17.600000000000001        84.800000000000011        4.4955967997275499     
   17.600000000000001        85.600000000000009        4.5110929601940573     
   17.600000000000001        86.400000000000006        4.5044333543426172     
   17.600000000000001        87.200000000000003        4.5045211011619539     
   17.600000000000001        88.000000000000000        4.4987400470766215     
   17.600000000000001        88.800000000000011        4.4990323712459963     
   17.600000000000001        89.600000000000009        4.5062023242498901     
   17.600000000000001        90.400000000000006        4.4978928255515180     
   17.600000000000001        91.200000000000003        4.5033132952823856     
   17.600000000000001        92.000000000000000        4.5093856682437625     
   17.600000000000001        92.800000000000011        4.5020782660072980     
   17.600000000000001        93.600000000000009        4.5075434650546748     
   17.600000000000001        94.400000000000006        4.5092162783755683     
   17.600000000000001        95.200000000000003        4.5052777040716885     
   17.600000000000001        96.000000000000000        4.4980371956038212     
   17.600000000000001        96.800000000000011        4.5109179469226222     
   17.600000000000001        97.600000000000009        4.4951160821138432     
   17.600000000000001        98.400000000000006        4.5028297588064117     
   17.600000000000001        99.200000000000003        4.4972785999667542     
   17.600000000000001        100.00000000000000        4.5039098021376009     
   17.600000000000001        100.80000000000001        4.5029825047231720     
   17.600000000000001        101.60000000000001        4.4970432112509924     
   17.600000000000001        102.40000000000001        4.5011761500962288     

   18.400000000000002       0.80000000000000004        4.4967962406581536     
   18.400000000000002        1.6000000000000001        4.4984100484715146     
   18.400000000000002        2.4000000000000004        4.4952438219690922     
   18.400000000000002        3.2000000000000002        3.5128538550204604     
   18.400000000000002        4.0000000000000000        3.4853045006168655     
   18.400000000000002        4.8000000000000007        3.5040407977651924     
   18.400000000000002        5.6000000000000005        3.4917325389936318     
   18.400000000000002        6.4000000000000004        3.4908173988562132     
   18.400000000000002        7.2000000000000002        3.4905725466563866     
   18.400000000000002        8.0000000000000000        3.5022168959274711     
   18.400000000000002        8.8000000000000007        3.5030017374528395     
   18.400000000000002        9.6000000000000014        3.4900608923712779     
   18.400000000000002        10.400000000000000        3.4936256538942576     
   18.400000000000002        11.200000000000001        3.4896558869313767     
   18.400000000000002        12.000000000000000        3.5068476869804308     
   18.400000000000002        12.800000000000001        3.5095512585627726     
   18.400000000000002        13.600000000000001        3.4967066556706956     
   18.400000000000002        14.400000000000000        3.5112028491500573     
   18.400000000000002        15.200000000000001        3.5046445953372221     
   18.400000000000002        16.000000000000000        3.4962439042037197     
   18.400000000000002        16.800000000000001        3.5077597131351177     
   18.400000000000002        17.600000000000001        3.4973337454935143     
   18.400000000000002        18.400000000000002        3.5084955473734829     
   18.400000000000002        19.200000000000003        3.5081560487429369     
   18.400000000000002        20.000000000000000        3.5082780001196969     
   18.400000000000002        20.800000000000001        3.5092790990916263     
   18.400000000000002        21.600000000000001        3.5089406967432963     
   18.400000000000002        22.400000000000002        3.4974995403200020     
   18.400000000000002        23.200000000000003        3.5103204750955501     
   18.400000000000002        24.000000000000000        3.4959470598156881     
   18.400000000000002        24.800000000000001        3.4964815359308004     
   18.400000000000002        25.600000000000001        3.5074836806493268     
   18.400000000000002        26.400000000000002        3.4946192141944858     
   18.400000000000002        27.200000000000003        3.4989583718063142     
   18.400000000000002        28.000000000000000        3.4908815467803205     
   18.400000000000002        28.800000000000001        3.4958510411078949     
   18.400000000000002        29.600000000000001        3.4970312937659291     
   18.400000000000002        30.400000000000002        3.4977203903445910     
   18.400000000000002        31.200000000000003        3.4973792635908127     
   18.400000000000002        32.000000000000000        3.4939264646466168     
   18.400000000000002        32.800000000000004        3.5106314579073796     
   18.400000000000002        33.600000000000001        3.5110822832088484     
   18.400000000000002        34.399999999999999        3.5099459100230912     
   18.400000000000002        35.200000000000003        3.5059707570086616     
   18.400000000000002        36.000000000000000        3.5037398439408722     
   18.400000000000002        36.800000000000004        3.4949547572590158     
   18.400000000000002        37.600000000000001        3.4949592488057082     
   18.400000000000002        38.400000000000006        3.5080841347437488     
   18.400000000000002        39.200000000000003        3.4964547141327538     
   18.400000000000002        40.000000000000000        3.5081529060881649     
   18.400000000000002        40.800000000000004        3.4948990340727120     
   18.400000000000002        41.600000000000001        3.5065722089946014     
   18.400000000000002        42.400000000000006        3.4959626567357813     
   18.400000000000002        43.200000000000003        3.4911730740099571     
   18.400000000000002        44.000000000000000        3.5168679682035502     
   18.400000000000002        44.800000000000004        3.5066652640670659     
   18.400000000000002        45.600000000000001        3.5051211297807989     
   18.400000000000002        46.400000000000006        3.5137527561702990     
   18.400000000000002        47.200000000000003        3.5009594729178359     
   18.400000000000002        48.000000000000000        3.4987313842431473     
   18.400000000000002        48.800000000000004        3.4969298415850756     
   18.400000000000002        49.600000000000001        3.5149112014576227     
   18.400000000000002        50.400000000000006        3.5063233843033501     
   18.400000000000002        51.200000000000003        3.5155482526074180     
   18.400000000000002        52.000000000000000        3.4977813438916101     
   18.400000000000002        52.800000000000004        3.5059547521798851     
   18.400000000000002        53.600000000000001        3.5121514967042393     
   18.400000000000002        54.400000000000006        3.5006445222927849     
   18.400000000000002        55.200000000000003        3.5009386005528489     
   18.400000000000002        56.000000000000000        3.4942760920465630     
   18.400000000000002        56.800000000000004        3.4996578429852625     
   18.400000000000002        57.600000000000001        3.5046809896670830     
   18.400000000000002        58.400000000000006        3.5034942091980548     
   18.400000000000002        59.200000000000003        3.4940652630392690     
   18.400000000000002        60.000000000000000        3.5095771216522209     
   18.400000000000002        60.800000000000004        3.4937754386986026     
   18.400000000000002        61.600000000000001        3.5108996819227993     
   18.400000000000002        62.400000000000006        3.4962597244472731     
   18.400000000000002        63.200000000000003        3.5091736090799976     
   18.400000000000002        64.000000000000000        3.4949794993894381     
   18.400000000000002        64.799999999999997        3.5106168807276492     
   18.400000000000002        65.600000000000009        3.5106512400392860     
   18.400000000000002        66.400000000000006        3.4973835856812125     
   18.400000000000002        67.200000000000003        3.5106275071960429     
   18.400000000000002        68.000000000000000        3.4968454132977573     
   18.400000000000002        68.799999999999997        3.5109442231587549     
   18.400000000000002        69.600000000000009        3.4966876334892749     
   18.400000000000002        70.400000000000006        3.4940135702432906     
   18.400000000000002        71.200000000000003        3.5029637812976238     
   18.400000000000002        72.000000000000000        4.5030951388379146     
   18.400000000000002        72.799999999999997        4.4998622607567151     
   18.400000000000002        73.600000000000009        4.4980806037229213     
   18.400000000000002        74.400000000000006        4.5065036108030663     
   18.400000000000002        75.200000000000003        4.5038507326826087     
   18.400000000000002        76.000000000000000        4.5019047299441759     
   18.400000000000002        76.800000000000011        4.4971268647279654     
   18.400000000000002        77.600000000000009        4.5093664003039988     
   18.400000000000002        78.400000000000006        4.5043029922466848     
   18.400000000000002        79.200000000000003        4.5019162845262386     
   18.400000000000002        80.000000000000000        4.5043982085046226     
   18.400000000000002        80.800000000000011        4.4925799926429217     
   18.400000000000002        81.600000000000009        4.5066582438982774     
   18.400000000000002        82.400000000000006        4.4991133587785912     
   18.400000000000002        83.200000000000003        4.5005479987666144     
   18.400000000000002        84.000000000000000        4.5006526404303191     
   18.400000000000002        84.800000000000011        4.5123839725524668     
   18.400000000000002        85.600000000000009        4.4969437562552805     
   18.400000000000002        86.400000000000006        4.5004770645061045     
   18.400000000000002        87.200000000000003        4.4988107951627523     
   18.400000000000002        88.000000000000000        4.5048666722063677     
   18.400000000000002        88.800000000000011        4.5107843325227082     
   18.400000000000002        89.600000000000009        4.4984017331339823     
   18.400000000000002        90.400000000000006        4.5131344732874616     
   18.400000000000002        91.200000000000003        4.4972845182038350     
   18.400000000000002        92.000000000000000        4.5080037835394320     
   18.400000000000002        92.800000000000011        4.4967976678753052     
   18.400000000000002        93.600000000000009        4.5026913157416741     
   18.400000000000002        94.400000000000006        4.4972564229250915     
   18.400000000000002        95.200000000000003        4.4979490451383111     
   18.400000000000002        96.000000000000000        4.5107637640812301     
   18.400000000000002        96.800000000000011        4.5017004458421583     
   18.400000000000002        97.600000000000009        4.5070797881992579     
   18.400000000000002        98.400000000000006        4.5089316844156313     
   18.400000000000002        99.200000000000003        4.5019113027757536     
   18.400000000000002        100.00000000000000        4.5079692221025489     
   18.400000000000002        100.80000000000001        4.4978406329564837     
   18.400000000000002        101.60000000000001        4.5100605467650956     
   18.400000000000002        102.40000000000001        4.5011118833479387     

   19.200000000000003       0.80000000000000004        4.4970076177461999     
   19.200000000000003        1.6000000000000001        4.5046238430274279     
   19.200000000000003        2.4000000000000004        4.4873505717477933     
   19.200000000000003        3.2000000000000002        3.4887569774217000     
   19.200000000000003        4.0000000000000000        3.4986383988752738     
   19.200000000000003        4.8000000000000007        3.4924805893588360     
   19.200000000000003        5.6000000000000005        3.4951005639488661     
   19.200000000000003        6.4000000000000004        3.5054919954662429     
   19.200000000000003        7.2000000000000002        3.5034500875761156     
   19.200000000000003        8.0000000000000000        3.4881505720466426     
   19.200000000000003        8.8000000000000007        3.4894287041137724     
   19.200000000000003        9.6000000000000014        3.5038492252012352     
   19.200000000000003        10.400000000000000        3.5094258397647056     
   19.200000000000003        11.200000000000001        3.5033150688083454     
   19.200000000000003        12.000000000000000        3.4942962577761132     
   19.200000000000003        12.800000000000001        3.4953027338085270     
   19.200000000000003        13.600000000000001        3.5097394905693036     
   19.200000000000003        14.400000000000000        3.4991721644423182     
   19.200000000000003        15.200000000000001        3.4944109468406483     
   19.200000000000003        16.000000000000000        3.4956333469211991     
   19.200000000000003        16.800000000000001        3.5090638642844674     
   19.200000000000003        17.600000000000001        3.4952085195612055     
   19.200000000000003        18.400000000000002        3.5090472235443619     
   19.200000000000003        19.200000000000003        3.4945400220549740     
   19.200000000000003        20.000000000000000        3.5088924400122945     
   19.200000000000003        20.800000000000001        3.4943320522150030     
   19.200000000000003        21.600000000000001        3.4950508913470610     
   19.200000000000003        22.400000000000002        3.5077407667176175     
   19.200000000000003        23.200000000000003        3.4953105811096874     
   19.200000000000003        24.000000000000000        3.5081008195522956     
   19.200000000000003        24.800000000000001        3.5089802196362005     
   19.200000000000003        25.600000000000001        3.4958793209616545     
   19.200000000000003        26.400000000000002        3.5091763105738814     
   19.200000000000003        27.200000000000003        3.5122505442484435     
   19.200000000000003        28.000000000000000        3.5051071550851143     
   19.200000000000003        28.800000000000001        3.5087658740006864     
   19.200000000000003        29.600000000000001        3.5101486118828107     
   19.200000000000003        30.400000000000002        3.4968563638785395     
   19.200000000000003        31.200000000000003        3.5115576404073945     
   19.200000000000003        32.000000000000000        3.5078848183592122     
   19.200000000000003        32.800000000000004        3.4966293046906509     
   19.200000000000003        33.600000000000001        3.4966799161493669     
   19.200000000000003        34.399999999999999        3.4922626495768352     
   19.200000000000003        35.200000000000003        3.4975485048271953     
   19.200000000000003        36.000000000000000        3.5100470304152278     
   19.200000000000003        36.800000000000004        3.4979829977406687     
   19.200000000000003        37.600000000000001        3.5122786367390968     
   19.200000000000003        38.400000000000006        3.4964952146657251     
   19.200000000000003        39.200000000000003        3.5088154669540916     
   19.200000000000003        40.000000000000000        3.4918439606575356     
   19.200000000000003        40.800000000000004        3.5082051489070252     
   19.200000000000003        41.600000000000001        3.4947035700453926     
   19.200000000000003        42.400000000000006        3.5116363288491472     
   19.200000000000003        43.200000000000003        3.4982435407861479     
   19.200000000000003        44.000000000000000        3.5034591552465617     
   19.200000000000003        44.800000000000004        3.4959679492927656     
   19.200000000000003        45.600000000000001        3.4941810173963685     
   19.200000000000003        46.400000000000006        3.5087826897934788     
   19.200000000000003        47.200000000000003        3.5065760336139551     
   19.200000000000003        48.000000000000000        3.4967667700754248     
   19.200000000000003        48.800000000000004        3.5095413253866967     
   19.200000000000003        49.600000000000001        3.4947930077366181     
   19.200000000000003        50.400000000000006        3.5085338232633414     
   19.200000000000003        51.200000000000003        3.4973782979745449     
   19.200000000000003        52.000000000000000        3.5117810638889342     
   19.200000000000003        52.800000000000004        3.4956536102153648     
   19.200000000000003        53.600000000000001        3.5132261883906701     
   19.200000000000003        54.400000000000006        3.4987860975140408     
   19.200000000000003        55.200000000000003        3.5110332482829136     
   19.200000000000003        56.000000000000000        3.4998887895708677     
   19.200000000000003        56.800000000000004        3.5112179177167659     
   19.200000000000003        57.600000000000001        3.4970858082134528     
   19.200000000000003        58.400000000000006        3.5144738453321089     
   19.200000000000003        59.200000000000003        3.5029230454208289     
   19.200000000000003        60.000000000000000        3.4905606004308911     
   19.200000000000003        60.800000000000004        3.5050905693360281     
   19.200000000000003        61.600000000000001        3.4957871221778807     
   19.200000000000003        62.400000000000006        3.5106096412199519     
   19.200000000000003        63.200000000000003        3.4939250383411151     
   19.200000000000003        64.000000000000000        3.5060911291954788     
   19.200000000000003        64.799999999999997        3.4952021254636452     
   19.200000000000003        65.600000000000009        3.4955376567737586     
   19.200000000000003        66.400000000000006        3.5101466980963316     
   19.200000000000003        67.200000000000003        3.4964057033682794     
   19.200000000000003        68.000000000000000        3.5099754655926811     
   19.200000000000003        68.799999999999997        3.4957613892586825     
   19.200000000000003        69.600000000000009        3.5115852709314050     
   19.200000000000003        70.400000000000006        3.5090288658947757     
   19.200000000000003        71.200000000000003        3.4980433629071284     
   19.200000000000003        72.000000000000000        4.4990510959466992     
   19.200000000000003        72.799999999999997        4.5034794112817034     
   19.200000000000003        73.600000000000009        4.4969461298254716     
   19.200000000000003        74.400000000000006        4.5073625482270403     
   19.200000000000003        75.200000000000003        4.5037359259144063     
   19.200000000000003        76.000000000000000        4.4990324319621458     
   19.200000000000003        76.800000000000011        4.5027281804145751     
   19.200000000000003        77.600000000000009        4.5054357266486029     
   19.200000000000003        78.400000000000006        4.4979512642722614     
   19.200000000000003        79.200000000000003        4.5123654667338480     
   19.200000000000003        80.000000000000000        4.5008747916662362     
   19.200000000000003        80.800000000000011        4.5119111858953902     
   19.200000000000003        81.600000000000009        4.5093254703454093     
   19.200000000000003        82.400000000000006        4.5043663660184841     
   19.200000000000003        83.200000000000003        4.5012805393060464     
   19.200000000000003        84.000000000000000        4.5094095123664610     
   19.200000000000003        84.800000000000011        4.5032621671386792     
   19.200000000000003        85.600000000000009        4.4980496453785497     
   19.200000000000003        86.400000000000006        4.5142300628306851     
   19.200000000000003        87.200000000000003        4.5026131331374772     
   19.200000000000003        88.000000000000000        4.5079214427144612     
   19.200000000000003        88.800000000000011        4.5024597817303817     
   19.200000000000003        89.600000000000009        4.4980137925212640     
   19.200000000000003        90.400000000000006        4.5057467486483125     
   19.200000000000003        91.200000000000003        4.5028498804900758     
   19.200000000000003        92.000000000000000        4.5081361628936065     
   19.200000000000003        92.800000000000011        4.5028009996304439     
   19.200000000000003        93.600000000000009        4.5111210361699081     
   19.200000000000003        94.400000000000006        4.4984582449840333     
   19.200000000000003        95.200000000000003        4.4989544283574334     
   19.200000000000003        96.000000000000000        4.4973091565280843     
   19.200000000000003        96.800000000000011        4.4972870926166042     
   19.200000000000003        97.600000000000009        4.5020053305383838     
   19.200000000000003        98.400000000000006        4.5019481161797232     
   19.200000000000003        99.200000000000003        4.4953179458866686     
   19.200000000000003        100.00000000000000        4.5043934959930620     
   19.200000000000003        100.80000000000001        4.5023909945740215     
   19.200000000000003        101.60000000000001        4.5013513297641348     
   19.200000000000003        102.40000000000001        4.5118372141479970     

   20.000000000000000       0.80000000000000004        4.4921692904866344     
   20.000000000000000        1.6000000000000001        4.4956040156277925     
   20.000000000000000        2.4000000000000004        3.6168853571277810     
   20.000000000000000        3.2000000000000002        3.5016637295661113     
   20.000000000000000        4.0000000000000000        3.4950762432244180     
   20.000000000000000        4.8000000000000007        3.4966632105231579     
   20.000000000000000        5.6000000000000005        3.5027279901679917     
   20.000000000000000        6.4000000000000004        3.4892184873698611     
   20.000000000000000        7.2000000000000002        3.4907553194126781     
   20.000000000000000        8.0000000000000000        3.5034006488851150     
   20.000000000000000        8.8000000000000007        3.5053067441869450     
   20.000000000000000        9.6000000000000014        3.4961923038141829     
   20.000000000000000        10.400000000000000        3.4908320041285341     
   20.000000000000000        11.200000000000001        3.4928870092543884     
   20.000000000000000        12.000000000000000        3.5090193606501106     
   20.000000000000000        12.800000000000001        3.4936465084613784     
   20.000000000000000        13.600000000000001        3.5071024380243867     
   20.000000000000000        14.400000000000000        3.4989356213953338     
   20.000000000000000        15.200000000000001        3.5083445047934374     
   20.000000000000000        16.000000000000000        3.5082056073264263     
   20.000000000000000        16.800000000000001        3.4948883397912915     
   20.000000000000000        17.600000000000001        3.5102625037064397     
   20.000000000000000        18.400000000000002        3.4970518947951743     
   20.000000000000000        19.200000000000003        3.5104772162664224     
   20.000000000000000        20.000000000000000        3.4967376139904873     
   20.000000000000000        20.800000000000001        3.5100574917800587     
   20.000000000000000        21.600000000000001        3.4954380848109645     
   20.000000000000000        22.400000000000002        3.5093799264229668     
   20.000000000000000        23.200000000000003        3.4954528036034205     
   20.000000000000000        24.000000000000000        3.5085162429952597     
   20.000000000000000        24.800000000000001        3.4956028229601572     
   20.000000000000000        25.600000000000001        3.5103941883302632     
   20.000000000000000        26.400000000000002        3.4966620910154314     
   20.000000000000000        27.200000000000003        3.5007549815540870     
   20.000000000000000        28.000000000000000        3.4933636146543523     
   20.000000000000000        28.800000000000001        3.5071103228370863     
   20.000000000000000        29.600000000000001        3.4916929731192252     
   20.000000000000000        30.400000000000002        3.5086878048898167     
   20.000000000000000        31.200000000000003        3.4974253137793689     
   20.000000000000000        32.000000000000000        3.4958428503267380     
   20.000000000000000        32.800000000000004        3.5102976799122305     
   20.000000000000000        33.600000000000001        3.5086845305117600     
   20.000000000000000        34.399999999999999        3.5128765528213699     
   20.000000000000000        35.200000000000003        3.5104810990278770     
   20.000000000000000        36.000000000000000        3.4957937905084289     
   20.000000000000000        36.800000000000004        3.5057103105565854     
   20.000000000000000        37.600000000000001        3.4970535358811077     
   20.000000000000000        38.400000000000006        3.4968855739149474     
   20.000000000000000        39.200000000000003        3.5086442903660595     
   20.000000000000000        40.000000000000000        3.5049408560363173     
   20.000000000000000        40.800000000000004        3.4940639365105208     
   20.000000000000000        41.600000000000001        3.5066954333996945     
   20.000000000000000        42.400000000000006        3.4942977002423858     
   20.000000000000000        43.200000000000003        3.5077950085916645     
   20.000000000000000        44.000000000000000        3.4911306556017951     
   20.000000000000000        44.800000000000004        3.5061184593332029     
   20.000000000000000        45.600000000000001        3.5047354278962963     
   20.000000000000000        46.400000000000006        3.4945584754524006     
   20.000000000000000        47.200000000000003        3.4913286885920720     
   20.000000000000000        48.000000000000000        3.5085993943882330     
   20.000000000000000        48.800000000000004        3.4947431522963766     
   20.000000000000000        49.600000000000001        3.5099965951005831     
   20.000000000000000        50.400000000000006        3.4946537615652153     
   20.000000000000000        51.200000000000003        3.5098780189704093     
   20.000000000000000        52.000000000000000        3.4966332917572198     
   20.000000000000000        52.800000000000004        3.5091334210128369     
   20.000000000000000        53.600000000000001        3.4963183092434247     
   20.000000000000000        54.400000000000006        3.4985379589052745     
   20.000000000000000        55.200000000000003        3.5105415694861932     
   20.000000000000000        56.000000000000000        3.4967398479365492     
   20.000000000000000        56.800000000000004        3.5081306761234270     
   20.000000000000000        57.600000000000001        3.5083708298654255     
   20.000000000000000        58.400000000000006        3.4975937225628559     
   20.000000000000000        59.200000000000003        3.5006282951073162     
   20.000000000000000        60.000000000000000        3.5129231351067078     
   20.000000000000000        60.800000000000004        3.4992972480679208     
   20.000000000000000        61.600000000000001        3.5085242088352486     
   20.000000000000000        62.400000000000006        3.4953054544120326     
   20.000000000000000        63.200000000000003        3.5063076764329115     
   20.000000000000000        64.000000000000000        3.4942174840114042     
   20.000000000000000        64.799999999999997        3.5081605052501095     
   20.000000000000000        65.600000000000009        3.5086991604238973     
   20.000000000000000        66.400000000000006        3.4975994457248412     
   20.000000000000000        67.200000000000003        3.4971114795838476     
   20.000000000000000        68.000000000000000        3.5086368371518297     
   20.000000000000000        68.799999999999997        3.5085862084879995     
   20.000000000000000        69.600000000000009        3.4987932819475840     
   20.000000000000000        70.400000000000006        3.4940373743308375     
   20.000000000000000        71.200000000000003        3.5015010967942133     
   20.000000000000000        72.000000000000000        3.5142023003376108     
   20.000000000000000        72.799999999999997        4.4907147410426891     
   20.000000000000000        73.600000000000009        4.4979390532518888     
   20.000000000000000        74.400000000000006        4.5049773098885950     
   20.000000000000000        75.200000000000003        4.5036321103683461     
   20.000000000000000        76.000000000000000        4.5065825232460517     
   20.000000000000000        76.800000000000011        4.4963633103973653     
   20.000000000000000        77.600000000000009        4.4993578334570472     
   20.000000000000000        78.400000000000006        4.4966270277550082     
   20.000000000000000        79.200000000000003        4.4920918937400227     
   20.000000000000000        80.000000000000000        4.5013406396506657     
   20.000000000000000        80.800000000000011        4.4975935822167568     
   20.000000000000000        81.600000000000009        4.5098657178653436     
   20.000000000000000        82.400000000000006        4.5004484400463580     
   20.000000000000000        83.200000000000003        4.4941768120664634     
   20.000000000000000        84.000000000000000        4.5059707124170680     
   20.000000000000000        84.800000000000011        4.5056933282043996     
   20.000000000000000        85.600000000000009        4.4965007050944230     
   20.000000000000000        86.400000000000006        4.5033667840714768     
   20.000000000000000        87.200000000000003        4.4987651313559613     
   20.000000000000000        88.000000000000000        4.5036220544645991     
   20.000000000000000        88.800000000000011        4.5091558266059639     
   20.000000000000000        89.600000000000009        4.5094641107791569     
   20.000000000000000        90.400000000000006        4.4983137836974150     
   20.000000000000000        91.200000000000003        4.4967920806489881     
   20.000000000000000        92.000000000000000        4.5096912403750959     
   20.000000000000000        92.800000000000011        4.4979057220989374     
   20.000000000000000        93.600000000000009        4.5104596166406665     
   20.000000000000000        94.400000000000006        4.4939524850388777     
   20.000000000000000        95.200000000000003        4.5101229236005764     
   20.000000000000000        96.000000000000000        4.5109404128987300     
   20.000000000000000        96.800000000000011        4.5026921563300091     
   20.000000000000000        97.600000000000009        4.5026319277534803     
   20.000000000000000        98.400000000000006        4.5018625870215772     
   20.000000000000000        99.200000000000003        4.5088687856861576     
   20.000000000000000        100.00000000000000        4.4980610041647049     
   20.000000000000000        100.80000000000001        4.4982260520550090     
   20.000000000000000        101.60000000000001        4.5087335614423552     
   20.000000000000000        102.40000000000001        4.4998217705959682     

   20.800000000000001       0.80000000000000004        4.5080421042504959     
   20.800000000000001        1.6000000000000001        4.4899833193319090     
   20.800000000000001        2.4000000000000004        3.5037358399129062     
   20.800000000000001        3.2000000000000002        3.4814377893085893     
   20.800000000000001        4.0000000000000000        3.5065252675620568     
   20.800000000000001        4.8000000000000007        3.4977538446640501     
   20.800000000000001        5.6000000000000005        3.4905781585644196     
   20.800000000000001        6.4000000000000004        3.5051949956845716     
   20.800000000000001        7.2000000000000002        3.5045648222020818     
   20.800000000000001        8.0000000000000000        3.4915073353008270     
   20.800000000000001        8.8000000000000007        3.4948071369162790     
   20.800000000000001        9.6000000000000014        3.5017384064625152     
   20.800000000000001        10.400000000000000        3.4925858510594479     
   20.800000000000001        11.200000000000001        3.5090594862368074     
   20.800000000000001        12.000000000000000        3.4932123955385253     
   20.800000000000001        12.800000000000001        3.4921467018105674     
   20.800000000000001        13.600000000000001        3.5069230337975688     
   20.800000000000001        14.400000000000000        3.5034269698581535     
   20.800000000000001        15.200000000000001        3.4952485633399828     
   20.800000000000001        16.000000000000000        3.4955946053727427     
   20.800000000000001        16.800000000000001        3.5095084620003152     
   20.800000000000001        17.600000000000001        3.4971348924651227     
   20.800000000000001        18.400000000000002        3.4959636469665063     
   20.800000000000001        19.200000000000003        3.5109189088889008     
   20.800000000000001        20.000000000000000        3.4963350003050984     
   20.800000000000001        20.800000000000001        3.5097429474476387     
   20.800000000000001        21.600000000000001        3.5080465858594905     
   20.800000000000001        22.400000000000002        3.4951664402882714     
   20.800000000000001        23.200000000000003        3.5087819509966685     
   20.800000000000001        24.000000000000000        3.4971710097032873     
   20.800000000000001        24.800000000000001        3.5117039511132457     
   20.800000000000001        25.600000000000001        3.4978827907829064     
   20.800000000000001        26.400000000000002        3.5120238271689064     
   20.800000000000001        27.200000000000003        3.5021878031879474     
   20.800000000000001        28.000000000000000        3.4915951982913009     
   20.800000000000001        28.800000000000001        3.5074173013609728     
   20.800000000000001        29.600000000000001        3.5084500749233034     
   20.800000000000001        30.400000000000002        3.5077443490623401     
   20.800000000000001        31.200000000000003        3.5061102164302751     
   20.800000000000001        32.000000000000000        3.4975715719210587     
   20.800000000000001        32.800000000000004        3.5088325661326545     
   20.800000000000001        33.600000000000001        3.4923181377938199     
   20.800000000000001        34.399999999999999        3.5022034961975903     
   20.800000000000001        35.200000000000003        3.4968047146878973     
   20.800000000000001        36.000000000000000        3.5094835676955478     
   20.800000000000001        36.800000000000004        3.5085744266311427     
   20.800000000000001        37.600000000000001        3.5075841795281351     
   20.800000000000001        38.400000000000006        3.5083269893966764     
   20.800000000000001        39.200000000000003        3.4976007334795995     
   20.800000000000001        40.000000000000000        3.4931775580409075     
   20.800000000000001        40.800000000000004        3.5083964506928798     
   20.800000000000001        41.600000000000001        3.5085533762627787     
   20.800000000000001        42.400000000000006        3.5085698516165649     
   20.800000000000001        43.200000000000003        3.5101617196827637     
   20.800000000000001        44.000000000000000        3.4979599027290087     
   20.800000000000001        44.800000000000004        3.5089230011652663     
   20.800000000000001        45.600000000000001        3.4968733868173398     
   20.800000000000001        46.400000000000006        3.5059308939022795     
   20.800000000000001        47.200000000000003        3.5015100625479012     
   20.800000000000001        48.000000000000000        3.4938730716882320     
   20.800000000000001        48.800000000000004        3.5091081851571939     
   20.800000000000001        49.600000000000001        3.4962152529142303     
   20.800000000000001        50.400000000000006        3.5094257860711724     
   20.800000000000001        51.200000000000003        3.4954732365230798     
   20.800000000000001        52.000000000000000        3.5100598128183647     
   20.800000000000001        52.800000000000004        3.4938452763725678     
   20.800000000000001        53.600000000000001        3.5086446604049115     
   20.800000000000001        54.400000000000006        3.5092191144688738     
   20.800000000000001        55.200000000000003        3.4969381616646400     
   20.800000000000001        56.000000000000000        3.4985661487969049     
   20.800000000000001        56.800000000000004        3.5093430088626185     
   20.800000000000001        57.600000000000001        3.4951968636489013     
   20.800000000000001        58.400000000000006        3.5096930280693277     
   20.800000000000001        59.200000000000003        3.5128528363867537     
   20.800000000000001        60.000000000000000        3.4914266332405304     
   20.800000000000001        60.800000000000004        3.5079849259469000     
   20.800000000000001        61.600000000000001        3.4953409509200828     
   20.800000000000001        62.400000000000006        3.5064492321453131     
   20.800000000000001        63.200000000000003        3.5090427318123569     
   20.800000000000001        64.000000000000000        3.4974404672396302     
   20.800000000000001        64.799999999999997        3.5101913188946940     
   20.800000000000001        65.600000000000009        3.4962846531632286     
   20.800000000000001        66.400000000000006        3.5106252858710638     
   20.800000000000001        67.200000000000003        3.5102667715118940     
   20.800000000000001        68.000000000000000        3.4954022451574196     
   20.800000000000001        68.799999999999997        3.5102091950773389     
   20.800000000000001        69.600000000000009        3.4962247862249476     
   20.800000000000001        70.400000000000006        3.5053901013967637     
   20.800000000000001        71.200000000000003        3.4898118145074357     
   20.800000000000001        72.000000000000000        3.5085864435467413     
   20.800000000000001        72.799999999999997        3.5043944771761284     
   20.800000000000001        73.600000000000009        3.5079375956115126     
   20.800000000000001        74.400000000000006        3.4979793082635529     
   20.800000000000001        75.200000000000003        3.5099017818258886     
   20.800000000000001        76.000000000000000        3.5004093829269154     
   20.800000000000001        76.800000000000011        3.4954014747814997     
   20.800000000000001        77.600000000000009        3.5206526787853694     
   20.800000000000001        78.400000000000006        3.4948905467454248     
   20.800000000000001        79.200000000000003        3.5181646257241113     
   20.800000000000001        80.000000000000000        3.5000259362865234     
   20.800000000000001        80.800000000000011        4.5043943848578509     
   20.800000000000001        81.600000000000009        4.4918862104284676     
   20.800000000000001        82.400000000000006        4.4998857003996200     
   20.800000000000001        83.200000000000003        4.5086706743624196     
   20.800000000000001        84.000000000000000        4.5072987353549001     
   20.800000000000001        84.800000000000011        4.4990957271068055     
   20.800000000000001        85.600000000000009        4.5116065243926915     
   20.800000000000001        86.400000000000006        4.5104663195199191     
   20.800000000000001        87.200000000000003        4.5016671650132150     
   20.800000000000001        88.000000000000000        4.5024941276823762     
   20.800000000000001        88.800000000000011        4.4962124266038899     
   20.800000000000001        89.600000000000009        4.5016174679624372     
   20.800000000000001        90.400000000000006        4.5099536119540113     
   20.800000000000001        91.200000000000003        4.5108439751784504     
   20.800000000000001        92.000000000000000        4.5063563674583520     
   20.800000000000001        92.800000000000011        4.4975340923187552     
   20.800000000000001        93.600000000000009        4.5014000966256598     
   20.800000000000001        94.400000000000006        4.5098505364959500     
   20.800000000000001        95.200000000000003        4.5032519492005783     
   20.800000000000001        96.000000000000000        4.4976225427459786     
   20.800000000000001        96.800000000000011        4.4966149014947883     
   20.800000000000001        97.600000000000009        4.5105154901953872     
   20.800000000000001        98.400000000000006        4.4948446509216611     
   20.800000000000001        99.200000000000003        4.5036517468793793     
   20.800000000000001        100.00000000000000        4.5024169392151041     
   20.800000000000001        100.80000000000001        4.5096681103397218     
   20.800000000000001        101.60000000000001        4.4957364521816308     
   20.800000000000001        102.40000000000001        4.4953234843745422     

   21.600000000000001       0.80000000000000004        4.4944765278278735     
   21.600000000000001        1.6000000000000001        4.4902674705537668     
   21.600000000000001        2.4000000000000004        3.5237889487704885     
   21.600000000000001        3.2000000000000002        3.4876709530530432     
   21.600000000000001        4.0000000000000000        3.5016879855661607     
   21.600000000000001        4.8000000000000007        3.4891758068523271     
   21.600000000000001        5.6000000000000005        3.4941425444165564     
   21.600000000000001        6.4000000000000004        3.4929716683257235     
   21.600000000000001        7.2000000000000002        3.4913421168654830     
   21.600000000000001        8.0000000000000000        3.5037617381522952     
   21.600000000000001        8.8000000000000007        3.5086627538403912     
   21.600000000000001        9.6000000000000014        3.4885186226245737     
   21.600000000000001        10.400000000000000        3.5057382220793527     
   21.600000000000001        11.200000000000001        3.4952063712218049     
   21.600000000000001        12.000000000000000        3.5076687019414319     
   21.600000000000001        12.800000000000001        3.4959463095008347     
   21.600000000000001        13.600000000000001        3.5117677446083571     
   21.600000000000001        14.400000000000000        3.5032975425566231     
   21.600000000000001        15.200000000000001        3.4950668347629197     
   21.600000000000001        16.000000000000000        3.5092525848383858     
   21.600000000000001        16.800000000000001        3.4959058411261430     
   21.600000000000001        17.600000000000001        3.5103469968916996     
   21.600000000000001        18.400000000000002        3.4960438181523346     
   21.600000000000001        19.200000000000003        3.5096961362240138     
   21.600000000000001        20.000000000000000        3.4947008623562388     
   21.600000000000001        20.800000000000001        3.4966031984438830     
   21.600000000000001        21.600000000000001        3.4982751386920823     
   21.600000000000001        22.400000000000002        3.4959693267315024     
   21.600000000000001        23.200000000000003        3.5078704078693979     
   21.600000000000001        24.000000000000000        3.4976910286231075     
   21.600000000000001        24.800000000000001        3.4981060123848189     
   21.600000000000001        25.600000000000001        3.4985062798895266     
   21.600000000000001        26.400000000000002        3.4990075965475085     
   21.600000000000001        27.200000000000003        3.4984499312667690     
   21.600000000000001        28.000000000000000        3.5143490365028374     
   21.600000000000001        28.800000000000001        3.4933112173653216     
   21.600000000000001        29.600000000000001        3.4957446805244392     
   21.600000000000001        30.400000000000002        3.4956379850539636     
   21.600000000000001        31.200000000000003        3.4927245229108435     
   21.600000000000001        32.000000000000000        3.4971242846245536     
   21.600000000000001        32.800000000000004        3.5100800676493757     
   21.600000000000001        33.600000000000001        3.5101103973960019     
   21.600000000000001        34.399999999999999        3.4919991872486884     
   21.600000000000001        35.200000000000003        3.5124629438579538     
   21.600000000000001        36.000000000000000        3.4961765031412120     
   21.600000000000001        36.800000000000004        3.4960431670864276     
   21.600000000000001        37.600000000000001        3.4926125231262284     
   21.600000000000001        38.400000000000006        3.5054053175471709     
   21.600000000000001        39.200000000000003        3.4964464430612803     
   21.600000000000001        40.000000000000000        3.5105866627557045     
   21.600000000000001        40.800000000000004        3.4968025986677103     
   21.600000000000001        41.600000000000001        3.4981423566154719     
   21.600000000000001        42.400000000000006        3.4970925891549332     
   21.600000000000001        43.200000000000003        3.4976211439871183     
   21.600000000000001        44.000000000000000        3.5117330594770646     
   21.600000000000001        44.800000000000004        3.4955887203768574     
   21.600000000000001        45.600000000000001        3.4960099885045870     
   21.600000000000001        46.400000000000006        3.5070425866944266     
   21.600000000000001        47.200000000000003        3.5090309789804492     
   21.600000000000001        48.000000000000000        3.5019778266352124     
   21.600000000000001        48.800000000000004        3.4932485589608073     
   21.600000000000001        49.600000000000001        3.5111725999097243     
   21.600000000000001        50.400000000000006        3.4956191041734916     
   21.600000000000001        51.200000000000003        3.5104659995623591     
   21.600000000000001        52.000000000000000        3.4965643666728092     
   21.600000000000001        52.800000000000004        3.5089593329129651     
   21.600000000000001        53.600000000000001        3.4989519770887472     
   21.600000000000001        54.400000000000006        3.4955451836698135     
   21.600000000000001        55.200000000000003        3.5089355370911020     
   21.600000000000001        56.000000000000000        3.5091899527398027     
   21.600000000000001        56.800000000000004        3.4959482303892386     
   21.600000000000001        57.600000000000001        3.5112948149408023     
   21.600000000000001        58.400000000000006        3.4983562659180758     
   21.600000000000001        59.200000000000003        3.4990823408941854     
   21.600000000000001        60.000000000000000        3.5039338916440923     
   21.600000000000001        60.800000000000004        3.4922830279366472     
   21.600000000000001        61.600000000000001        3.5059786984046393     
   21.600000000000001        62.400000000000006        3.5059836575286738     
   21.600000000000001        63.200000000000003        3.4934497983253352     
   21.600000000000001        64.000000000000000        3.5081478259820997     
   21.600000000000001        64.799999999999997        3.4945950257769671     
   21.600000000000001        65.600000000000009        3.5098573374463116     
   21.600000000000001        66.400000000000006        3.4979773192305670     
   21.600000000000001        67.200000000000003        3.4966765081037074     
   21.600000000000001        68.000000000000000        3.5093155029547560     
   21.600000000000001        68.799999999999997        3.4949818201537437     
   21.600000000000001        69.600000000000009        3.5059348708776796     
   21.600000000000001        70.400000000000006        3.5088362789744245     
   21.600000000000001        71.200000000000003        3.4974429020201776     
   21.600000000000001        72.000000000000000        3.4940552491933881     
   21.600000000000001        72.799999999999997        3.4970276050094578     
   21.600000000000001        73.600000000000009        3.5104246536484003     
   21.600000000000001        74.400000000000006        3.4958358971444983     
   21.600000000000001        75.200000000000003        3.5003664634130449     
   21.600000000000001        76.000000000000000        3.5078785590567976     
   21.600000000000001        76.800000000000011        3.4946777571918499     
   21.600000000000001        77.600000000000009        3.4934988064152113     
   21.600000000000001        78.400000000000006        3.4960696085808491     
   21.600000000000001        79.200000000000003        3.4963621975357553     
   21.600000000000001        80.000000000000000        3.5038255296797685     
   21.600000000000001        80.800000000000011        3.4959654042545067     
   21.600000000000001        81.600000000000009        3.5179191195013768     
   21.600000000000001        82.400000000000006        4.5025649124091904     
   21.600000000000001        83.200000000000003        4.4976761795829461     
   21.600000000000001        84.000000000000000        4.5100346066532282     
   21.600000000000001        84.800000000000011        4.5049918131116993     
   21.600000000000001        85.600000000000009        4.5013380496720758     
   21.600000000000001        86.400000000000006        4.5002679811553410     
   21.600000000000001        87.200000000000003        4.4983027207102104     
   21.600000000000001        88.000000000000000        4.5109868176111396     
   21.600000000000001        88.800000000000011        4.5108177276974244     
   21.600000000000001        89.600000000000009        4.4963412907919160     
   21.600000000000001        90.400000000000006        4.5038160577750475     
   21.600000000000001        91.200000000000003        4.4985277422054866     
   21.600000000000001        92.000000000000000        4.4984304897531411     
   21.600000000000001        92.800000000000011        4.4998811567217327     
   21.600000000000001        93.600000000000009        4.5114913482401198     
   21.600000000000001        94.400000000000006        4.4990782335247816     
   21.600000000000001        95.200000000000003        4.5055424058926121     
   21.600000000000001        96.000000000000000        4.5120192392361451     
   21.600000000000001        96.800000000000011        4.5035369672381833     
   21.600000000000001        97.600000000000009        4.5061621286727718     
   21.600000000000001        98.400000000000006        4.5013012422851508     
   21.600000000000001        99.200000000000003        4.5081105377616053     
   21.600000000000001        100.00000000000000        4.5006337300952675     
   21.600000000000001        100.80000000000001        4.5017772412519177     
   21.600000000000001        101.60000000000001        4.5087555095609835     
   21.600000000000001        102.40000000000001        4.4961816429752197     

   22.400000000000002       0.80000000000000004        4.5048374759919962     
   22.400000000000002        1.6000000000000001        4.4950667597216318     
   22.400000000000002        2.4000000000000004        3.5103290972203713     
   22.400000000000002        3.2000000000000002        3.5001066448388296     
   22.400000000000002        4.0000000000000000        3.4943367377281063     
   22.400000000000002        4.8000000000000007        3.5055496722214046     
   22.400000000000002        5.6000000000000005        3.5061029767985263     
   22.400000000000002        6.4000000000000004        3.4919324636731388     
   22.400000000000002        7.2000000000000002        3.5026536066224736     
   22.400000000000002        8.0000000000000000        3.4899536029998015     
   22.400000000000002        8.8000000000000007        3.5012153525860832     
   22.400000000000002        9.6000000000000014        3.4925625290376425     
   22.400000000000002        10.400000000000000        3.5063260656312782     
   22.400000000000002        11.200000000000001        3.4963134205761044     
   22.400000000000002        12.000000000000000        3.4960254216510411     
   22.400000000000002        12.800000000000001        3.4989614973157961     
   22.400000000000002        13.600000000000001        3.4914984778513496     
   22.400000000000002        14.400000000000000        3.4944128050577881     
   22.400000000000002        15.200000000000001        3.5079212173999128     
   22.400000000000002        16.000000000000000        3.4958997172732902     
   22.400000000000002        16.800000000000001        3.5096021130367641     
   22.400000000000002        17.600000000000001        3.4952748639529871     
   22.400000000000002        18.400000000000002        3.5087842402116216     
   22.400000000000002        19.200000000000003        3.4949199392425885     
   22.400000000000002        20.000000000000000        3.5066086355855175     
   22.400000000000002        20.800000000000001        3.5075222252137244     
   22.400000000000002        21.600000000000001        3.4958140228418522     
   22.400000000000002        22.400000000000002        3.5089706968348024     
   22.400000000000002        23.200000000000003        3.5083928982970085     
   22.400000000000002        24.000000000000000        3.4957323557167288     
   22.400000000000002        24.800000000000001        3.5081012275758550     
   22.400000000000002        25.600000000000001        3.5100610996121575     
   22.400000000000002        26.400000000000002        3.4975804426101358     
   22.400000000000002        27.200000000000003        3.5116643625530326     
   22.400000000000002        28.000000000000000        3.4970002470357131     
   22.400000000000002        28.800000000000001        3.5039613831849290     
   22.400000000000002        29.600000000000001        3.5080127360821165     
   22.400000000000002        30.400000000000002        3.5087475162703705     
   22.400000000000002        31.200000000000003        3.5040593575456027     
   22.400000000000002        32.000000000000000        3.5061772096408164     
   22.400000000000002        32.800000000000004        3.4944357830780133     
   22.400000000000002        33.600000000000001        3.4959210757621695     
   22.400000000000002        34.399999999999999        3.5073922700577191     
   22.400000000000002        35.200000000000003        3.4970340945731482     
   22.400000000000002        36.000000000000000        3.5092057006921107     
   22.400000000000002        36.800000000000004        3.5078446983844671     
   22.400000000000002        37.600000000000001        3.5086989722485380     
   22.400000000000002        38.400000000000006        3.4927946647717953     
   22.400000000000002        39.200000000000003        3.5096305161279608     
   22.400000000000002        40.000000000000000        3.4959276096734153     
   22.400000000000002        40.800000000000004        3.5109291042518360     
   22.400000000000002        41.600000000000001        3.4958888049073575     
   22.400000000000002        42.400000000000006        3.5107366228561179     
   22.400000000000002        43.200000000000003        3.5121377720547962     
   22.400000000000002        44.000000000000000        3.4973500363623611     
   22.400000000000002        44.800000000000004        3.5062949493173647     
   22.400000000000002        45.600000000000001        3.4936114481265848     
   22.400000000000002        46.400000000000006        3.5073573076184807     
   22.400000000000002        47.200000000000003        3.4934628904554295     
   22.400000000000002        48.000000000000000        3.5094222200987031     
   22.400000000000002        48.800000000000004        3.5022900501786585     
   22.400000000000002        49.600000000000001        3.4973372627379518     
   22.400000000000002        50.400000000000006        3.5106794757966924     
   22.400000000000002        51.200000000000003        3.4963773911211171     
   22.400000000000002        52.000000000000000        3.5098530470639790     
   22.400000000000002        52.800000000000004        3.4903464670683872     
   22.400000000000002        53.600000000000001        3.5096970569211519     
   22.400000000000002        54.400000000000006        3.4954404377456552     
   22.400000000000002        55.200000000000003        3.5074459243031861     
   22.400000000000002        56.000000000000000        3.4933877512024041     
   22.400000000000002        56.800000000000004        3.5097321421908485     
   22.400000000000002        57.600000000000001        3.4971626357177952     
   22.400000000000002        58.400000000000006        3.4975411841959847     
   22.400000000000002        59.200000000000003        3.5107791235231325     
   22.400000000000002        60.000000000000000        3.5110933354195599     
   22.400000000000002        60.800000000000004        3.5127421602799620     
   22.400000000000002        61.600000000000001        3.5016228860200078     
   22.400000000000002        62.400000000000006        3.4907730881012800     
   22.400000000000002        63.200000000000003        3.5145715668242778     
   22.400000000000002        64.000000000000000        3.4979942182023325     
   22.400000000000002        64.799999999999997        3.5131740671275105     
   22.400000000000002        65.600000000000009        3.4949032200612620     
   22.400000000000002        66.400000000000006        3.5122578528572945     
   22.400000000000002        67.200000000000003        3.4935076051071134     
   22.400000000000002        68.000000000000000        3.5058023556393598     
   22.400000000000002        68.799999999999997        3.4902486387632488     
   22.400000000000002        69.600000000000009        3.5100679434029836     
   22.400000000000002        70.400000000000006        3.4961550591559525     
   22.400000000000002        71.200000000000003        3.5029207887954921     
   22.400000000000002        72.000000000000000        3.5090159317727796     
   22.400000000000002        72.799999999999997        3.5116012589557024     
   22.400000000000002        73.600000000000009        3.4979203425085550     
   22.400000000000002        74.400000000000006        3.4949715154795586     
   22.400000000000002        75.200000000000003        3.5022736361383884     
   22.400000000000002        76.000000000000000        3.5095868412347073     
   22.400000000000002        76.800000000000011        3.4967924446075056     
   22.400000000000002        77.600000000000009        3.5076915821883961     
   22.400000000000002        78.400000000000006        3.5084814553536341     
   22.400000000000002        79.200000000000003        3.5074113251932810     
   22.400000000000002        80.000000000000000        3.4960787168342113     
   22.400000000000002        80.800000000000011        3.4958111180695268     
   22.400000000000002        81.600000000000009        3.5119046286891398     
   22.400000000000002        82.400000000000006        3.5057741960964552     
   22.400000000000002        83.200000000000003        3.5635980727091705     
   22.400000000000002        84.000000000000000        4.4941486238906538     
   22.400000000000002        84.800000000000011        4.5007841812013840     
   22.400000000000002        85.600000000000009        4.5047981801982750     
   22.400000000000002        86.400000000000006        4.4984514154014974     
   22.400000000000002        87.200000000000003        4.5008071421529525     
   22.400000000000002        88.000000000000000        4.5045946853563015     
   22.400000000000002        88.800000000000011        4.5018934193340057     
   22.400000000000002        89.600000000000009        4.5086220882626789     
   22.400000000000002        90.400000000000006        4.5096693101322884     
   22.400000000000002        91.200000000000003        4.5021770260411511     
   22.400000000000002        92.000000000000000        4.5117340462668807     
   22.400000000000002        92.800000000000011        4.5072345963189733     
   22.400000000000002        93.600000000000009        4.4951825389655538     
   22.400000000000002        94.400000000000006        4.5069648233237238     
   22.400000000000002        95.200000000000003        4.5035117585592292     
   22.400000000000002        96.000000000000000        4.4969832724503416     
   22.400000000000002        96.800000000000011        4.4996822524673048     
   22.400000000000002        97.600000000000009        4.5100332202444315     
   22.400000000000002        98.400000000000006        4.5021356003133972     
   22.400000000000002        99.200000000000003        4.4969364937317353     
   22.400000000000002        100.00000000000000        4.5022070290088489     
   22.400000000000002        100.80000000000001        4.4977989425716904     
   22.400000000000002        101.60000000000001        4.5045850333327708     
   22.400000000000002        102.40000000000001        4.5088448094921594     

   23.200000000000003       0.80000000000000004        4.4972981079315995     
   23.200000000000003        1.6000000000000001        4.4960866925013168     
   23.200000000000003        2.4000000000000004        3.5126600181265246     
   23.200000000000003        3.2000000000000002        3.4975943505537428     
   23.200000000000003        4.0000000000000000        3.5019327852216469     
   23.200000000000003        4.8000000000000007        3.4875727109017696     
   23.200000000000003        5.6000000000000005        3.5018650305492640     
   23.200000000000003        6.4000000000000004        3.5048190896193447     
   23.200000000000003        7.2000000000000002        3.4930888765926817     
   23.200000000000003        8.0000000000000000        3.5094523119968808     
   23.200000000000003        8.8000000000000007        3.4896340993714912     
   23.200000000000003        9.6000000000000014        3.4914597554997133     
   23.200000000000003        10.400000000000000        3.5042538407708359     
   23.200000000000003        11.200000000000001        3.4958093335957341     
   23.200000000000003        12.000000000000000        3.5121426179081192     
   23.200000000000003        12.800000000000001        3.5127457659074142     
   23.200000000000003        13.600000000000001        3.4927874270787607     
   23.200000000000003        14.400000000000000        3.5113066846308265     
   23.200000000000003        15.200000000000001        3.4942624051696272     
   23.200000000000003        16.000000000000000        3.4975217012943638     
   23.200000000000003        16.800000000000001        3.5095781209503385     
   23.200000000000003        17.600000000000001        3.4984956896257629     
   23.200000000000003        18.400000000000002        3.5107506931395123     
   23.200000000000003        19.200000000000003        3.4952398098003363     
   23.200000000000003        20.000000000000000        3.5081804757115664     
   23.200000000000003        20.800000000000001        3.4942608669164623     
   23.200000000000003        21.600000000000001        3.5095672292449862     
   23.200000000000003        22.400000000000002        3.4970657892095298     
   23.200000000000003        23.200000000000003        3.4977270971556567     
   23.200000000000003        24.000000000000000        3.5091940240692612     
   23.200000000000003        24.800000000000001        3.5078131085650512     
   23.200000000000003        25.600000000000001        3.4949249792391428     
   23.200000000000003        26.400000000000002        3.5104536142425022     
   23.200000000000003        27.200000000000003        3.4984410662635193     
   23.200000000000003        28.000000000000000        3.4987227652235204     
   23.200000000000003        28.800000000000001        3.5146577728392558     
   23.200000000000003        29.600000000000001        3.4923476502349882     
   23.200000000000003        30.400000000000002        3.4932585194139660     
   23.200000000000003        31.200000000000003        3.5080228419524815     
   23.200000000000003        32.000000000000000        3.4955962944207886     
   23.200000000000003        32.800000000000004        3.5102541002223981     
   23.200000000000003        33.600000000000001        3.5046027667298230     
   23.200000000000003        34.399999999999999        3.4916334447010571     
   23.200000000000003        35.200000000000003        3.4991244588743076     
   23.200000000000003        36.000000000000000        3.5083565596540209     
   23.200000000000003        36.800000000000004        3.4965901241126107     
   23.200000000000003        37.600000000000001        3.4969786107717278     
   23.200000000000003        38.400000000000006        3.5074686611685100     
   23.200000000000003        39.200000000000003        3.4968392364261867     
   23.200000000000003        40.000000000000000        3.5095451372679127     
   23.200000000000003        40.800000000000004        3.4932745581575255     
   23.200000000000003        41.600000000000001        3.5082221690044295     
   23.200000000000003        42.400000000000006        3.4969491196188729     
   23.200000000000003        43.200000000000003        3.4953695493114028     
   23.200000000000003        44.000000000000000        3.5087758596027223     
   23.200000000000003        44.800000000000004        3.4964470766036562     
   23.200000000000003        45.600000000000001        3.5113024312911172     
   23.200000000000003        46.400000000000006        3.4979399092241947     
   23.200000000000003        47.200000000000003        3.4980187518017987     
   23.200000000000003        48.000000000000000        3.5101386055468939     
   23.200000000000003        48.800000000000004        3.5020433301113232     
   23.200000000000003        49.600000000000001        3.4939165537506898     
   23.200000000000003        50.400000000000006        3.5067781066312991     
   23.200000000000003        51.200000000000003        3.4929987253599943     
   23.200000000000003        52.000000000000000        3.5051961249334322     
   23.200000000000003        52.800000000000004        3.5015788263579184     
   23.200000000000003        53.600000000000001        3.4992764439871271     
   23.200000000000003        54.400000000000006        3.5108526919591889     
   23.200000000000003        55.200000000000003        3.4977411344621645     
   23.200000000000003        56.000000000000000        3.5113620229754847     
   23.200000000000003        56.800000000000004        3.4948019998824749     
   23.200000000000003        57.600000000000001        3.5088589969379838     
   23.200000000000003        58.400000000000006        3.5103960651109660     
   23.200000000000003        59.200000000000003        3.4974215504075414     
   23.200000000000003        60.000000000000000        3.4974184589941673     
   23.200000000000003        60.800000000000004        3.4963473587835106     
   23.200000000000003        61.600000000000001        3.5122025888458164     
   23.200000000000003        62.400000000000006        3.5002668215549764     
   23.200000000000003        63.200000000000003        3.4973285791001887     
   23.200000000000003        64.000000000000000        3.5086067294712451     
   23.200000000000003        64.799999999999997        3.4976350428128495     
   23.200000000000003        65.600000000000009        3.5086682343106594     
   23.200000000000003        66.400000000000006        3.4942883716518662     
   23.200000000000003        67.200000000000003        3.5023994363732154     
   23.200000000000003        68.000000000000000        3.5003688305621692     
   23.200000000000003        68.799999999999997        3.5138301271900589     
   23.200000000000003        69.600000000000009        3.4947898362638399     
   23.200000000000003        70.400000000000006        3.5072157546398950     
   23.200000000000003        71.200000000000003        3.5059351147265700     
   23.200000000000003        72.000000000000000        3.4940749810823029     
   23.200000000000003        72.799999999999997        3.4973657136825027     
   23.200000000000003        73.600000000000009        3.5098195451795080     
   23.200000000000003        74.400000000000006        3.5028122118501646     
   23.200000000000003        75.200000000000003        3.5104798436988967     
   23.200000000000003        76.000000000000000        3.4968587742218245     
   23.200000000000003        76.800000000000011        3.5085255482633735     
   23.200000000000003        77.600000000000009        3.4937272988061214     
   23.200000000000003        78.400000000000006        3.4973369068485600     
   23.200000000000003        79.200000000000003        3.4953292257202961     
   23.200000000000003        80.000000000000000        3.5074996960102767     
   23.200000000000003        80.800000000000011        3.4947649172828599     
   23.200000000000003        81.600000000000009        3.5000701652763917     
   23.200000000000003        82.400000000000006        3.5065429545125162     
   23.200000000000003        83.200000000000003        3.4921143047728211     
   23.200000000000003        84.000000000000000        3.5932071591641845     
   23.200000000000003        84.800000000000011        4.4957917001722985     
   23.200000000000003        85.600000000000009        4.5014478703064702     
   23.200000000000003        86.400000000000006        4.5127507198417227     
   23.200000000000003        87.200000000000003        4.5046910408885381     
   23.200000000000003        88.000000000000000        4.5128830605916797     
   23.200000000000003        88.800000000000011        4.4997101769056647     
   23.200000000000003        89.600000000000009        4.5085889631571296     
   23.200000000000003        90.400000000000006        4.5032757395930592     
   23.200000000000003        91.200000000000003        4.4985093581236804     
   23.200000000000003        92.000000000000000        4.5044592415901707     
   23.200000000000003        92.800000000000011        4.4944410518166134     
   23.200000000000003        93.600000000000009        4.5076648677261417     
   23.200000000000003        94.400000000000006        4.5065011734410838     
   23.200000000000003        95.200000000000003        4.4965530931620110     
   23.200000000000003        96.000000000000000        4.5071640977208629     
   23.200000000000003        96.800000000000011        4.5114318937303173     
   23.200000000000003        97.600000000000009        4.4960740898134501     
   23.200000000000003        98.400000000000006        4.5002203943823877     
   23.200000000000003        99.200000000000003        4.5080419768407598     
   23.200000000000003        100.00000000000000        4.5074630511671421     
   23.200000000000003        100.80000000000001        4.5049021846780537     
   23.200000000000003        101.60000000000001        4.4986993868113139     
   23.200000000000003        102.40000000000001        4.5076353998049461     

   24.000000000000000       0.80000000000000004        4.5020165325176276     
   24.000000000000000        1.6000000000000001        4.5025772847564474     
   24.000000000000000        2.4000000000000004        3.4984100487584935     
   24.000000000000000        3.2000000000000002        3.4916912526250199     
   24.000000000000000        4.0000000000000000        3.5089397065008194     
   24.000000000000000        4.8000000000000007        3.4957212857731617     
   24.000000000000000        5.6000000000000005        3.4937910725209491     
   24.000000000000000        6.4000000000000004        3.5108736612243732     
   24.000000000000000        7.2000000000000002        3.4973319999352896     
   24.000000000000000        8.0000000000000000        3.5005630149699174     
   24.000000000000000        8.8000000000000007        3.5029577600611894     
   24.000000000000000        9.6000000000000014        3.5062442221049297     
   24.000000000000000        10.400000000000000        3.5071252693568962     
   24.000000000000000        11.200000000000001        3.5052140987584943     
   24.000000000000000        12.000000000000000        3.4931361581631521     
   24.000000000000000        12.800000000000001        3.4996715530035982     
   24.000000000000000        13.600000000000001        3.5057795258523243     
   24.000000000000000        14.400000000000000        3.4945494519957547     
   24.000000000000000        15.200000000000001        3.5089977389282283     
   24.000000000000000        16.000000000000000        3.5096969028746314     
   24.000000000000000        16.800000000000001        3.4975337837824432     
   24.000000000000000        17.600000000000001        3.4969225446225027     
   24.000000000000000        18.400000000000002        3.4968667285942305     
   24.000000000000000        19.200000000000003        3.5090518438632410     
   24.000000000000000        20.000000000000000        3.4946560116227094     
   24.000000000000000        20.800000000000001        3.5109666119616540     
   24.000000000000000        21.600000000000001        3.4974049498748561     
   24.000000000000000        22.400000000000002        3.5116092651841839     
   24.000000000000000        23.200000000000003        3.4968542098550865     
   24.000000000000000        24.000000000000000        3.4963249712738027     
   24.000000000000000        24.800000000000001        3.4938980819299497     
   24.000000000000000        25.600000000000001        3.5075409981225381     
   24.000000000000000        26.400000000000002        3.4944948263285194     
   24.000000000000000        27.200000000000003        3.5109969312869724     
   24.000000000000000        28.000000000000000        3.5105429404264044     
   24.000000000000000        28.800000000000001        3.4978435598469959     
   24.000000000000000        29.600000000000001        3.5008301868406462     
   24.000000000000000        30.400000000000002        3.5006780645084077     
   24.000000000000000        31.200000000000003        3.4978430315087441     
   24.000000000000000        32.000000000000000        3.4916295564996078     
   24.000000000000000        32.800000000000004        3.5066052334148972     
   24.000000000000000        33.600000000000001        3.4935237167666982     
   24.000000000000000        34.399999999999999        3.5150213684246894     
   24.000000000000000        35.200000000000003        3.4993493522204018     
   24.000000000000000        36.000000000000000        3.5097152154672835     
   24.000000000000000        36.800000000000004        3.4981493352724606     
   24.000000000000000        37.600000000000001        3.5136273804131704     
   24.000000000000000        38.400000000000006        3.4978074522650275     
   24.000000000000000        39.200000000000003        3.4961837485134271     
   24.000000000000000        40.000000000000000        3.5074543417986157     
   24.000000000000000        40.800000000000004        3.5073811563714941     
   24.000000000000000        41.600000000000001        3.4952824274691592     
   24.000000000000000        42.400000000000006        3.5098980703229734     
   24.000000000000000        43.200000000000003        3.4963419293320923     
   24.000000000000000        44.000000000000000        3.5115866794383406     
   24.000000000000000        44.800000000000004        3.4978205028260576     
   24.000000000000000        45.600000000000001        3.5118785294632957     
   24.000000000000000        46.400000000000006        3.4978802263917821     
   24.000000000000000        47.200000000000003        3.5092165074521859     
   24.000000000000000        48.000000000000000        3.4975557709338396     
   24.000000000000000        48.800000000000004        3.5139798642551345     
   24.000000000000000        49.600000000000001        3.5001143712371987     
   24.000000000000000        50.400000000000006        3.5128129034921365     
   24.000000000000000        51.200000000000003        3.4984229008535692     
   24.000000000000000        52.000000000000000        3.5114719872896112     
   24.000000000000000        52.800000000000004        3.4970168171635314     
   24.000000000000000        53.600000000000001        3.5101732269561317     
   24.000000000000000        54.400000000000006        3.4989241362091512     
   24.000000000000000        55.200000000000003        3.4962694426211960     
   24.000000000000000        56.000000000000000        3.4962847429663837     
   24.000000000000000        56.800000000000004        3.5083011586905903     
   24.000000000000000        57.600000000000001        3.4958904706649938     
   24.000000000000000        58.400000000000006        3.4964453197717278     
   24.000000000000000        59.200000000000003        3.5111673572599895     
   24.000000000000000        60.000000000000000        3.4967326819862490     
   24.000000000000000        60.800000000000004        3.5087181273571777     
   24.000000000000000        61.600000000000001        3.4971521246532058     
   24.000000000000000        62.400000000000006        3.5118792497725351     
   24.000000000000000        63.200000000000003        3.5095358967290089     
   24.000000000000000        64.000000000000000        3.4954689318887846     
   24.000000000000000        64.799999999999997        3.5093351701303837     
   24.000000000000000        65.600000000000009        3.4913965878558852     
   24.000000000000000        66.400000000000006        3.5033151236245459     
   24.000000000000000        67.200000000000003        3.5097237446872547     
   24.000000000000000        68.000000000000000        3.5087946643166106     
   24.000000000000000        68.799999999999997        3.4966643608479098     
   24.000000000000000        69.600000000000009        3.4982116747925245     
   24.000000000000000        70.400000000000006        3.5111420721618551     
   24.000000000000000        71.200000000000003        3.4966306377193432     
   24.000000000000000        72.000000000000000        3.5085340305676485     
   24.000000000000000        72.799999999999997        3.5084470288668670     
   24.000000000000000        73.600000000000009        3.4943813583448806     
   24.000000000000000        74.400000000000006        3.5134794263749960     
   24.000000000000000        75.200000000000003        3.4941298391992328     
   24.000000000000000        76.000000000000000        3.5108149885222222     
   24.000000000000000        76.800000000000011        3.4927985156122574     
   24.000000000000000        77.600000000000009        3.5083283817449957     
   24.000000000000000        78.400000000000006        3.5132374700320255     
   24.000000000000000        79.200000000000003        3.4953674329978370     
   24.000000000000000        80.000000000000000        3.5064280838828132     
   24.000000000000000        80.800000000000011        3.4941278578932908     
   24.000000000000000        81.600000000000009        3.5135575604202365     
   24.000000000000000        82.400000000000006        3.4872846078278341     
   24.000000000000000        83.200000000000003        3.5117205134129170     
   24.000000000000000        84.000000000000000        3.5162353174564660     
   24.000000000000000        84.800000000000011        4.5009349658113145     
   24.000000000000000        85.600000000000009        4.5006647727369131     
   24.000000000000000        86.400000000000006        4.4987197420429048     
   24.000000000000000        87.200000000000003        4.5065513553666801     
   24.000000000000000        88.000000000000000        4.4989758741131745     
   24.000000000000000        88.800000000000011        4.5021750188470095     
   24.000000000000000        89.600000000000009        4.4987285125044139     
   24.000000000000000        90.400000000000006        4.5124329127518763     
   24.000000000000000        91.200000000000003        4.4985227095501141     
   24.000000000000000        92.000000000000000        4.5095258472347304     
   24.000000000000000        92.800000000000011        4.5046264274651060     
   24.000000000000000        93.600000000000009        4.5014535116232466     
   24.000000000000000        94.400000000000006        4.5001640860588994     
   24.000000000000000        95.200000000000003        4.5088903324232712     
   24.000000000000000        96.000000000000000        4.4991795695221102     
   24.000000000000000        96.800000000000011        4.5058884997244890     
   24.000000000000000        97.600000000000009        4.5036917527493925     
   24.000000000000000        98.400000000000006        4.5073015772132674     
   24.000000000000000        99.200000000000003        4.5088366572111704     
   24.000000000000000        100.00000000000000        4.4992753661783516     
   24.000000000000000        100.80000000000001        4.5098556566258665     
   24.000000000000000        101.60000000000001        4.4965639495149690     
   24.000000000000000        102.40000000000001        4.5095356701193996     

   24.800000000000001       0.80000000000000004        4.5002452907840897     
   24.800000000000001        1.6000000000000001        4.4987878113756459     
   24.800000000000001        2.4000000000000004        3.5077763724902589     
   24.800000000000001        3.2000000000000002        3.5007812914528511     
   24.800000000000001        4.0000000000000000        3.4882298346020719     
   24.800000000000001        4.8000000000000007        3.5030555192695489     
   24.800000000000001        5.6000000000000005        3.4921623339827730     
   24.800000000000001        6.4000000000000004        3.4928760929617622     
   24.800000000000001        7.2000000000000002        3.4902447419262534     
   24.800000000000001        8.0000000000000000        3.5033097836036111     
   24.800000000000001        8.8000000000000007        3.4912107781682069     
   24.800000000000001        9.6000000000000014        3.4957589554947108     
   24.800000000000001        10.400000000000000        3.4945799318039681     
   24.800000000000001        11.200000000000001        3.4948841274130289     
   24.800000000000001        12.000000000000000        3.5068364063694610     
   24.800000000000001        12.800000000000001        3.5128636421950739     
   24.800000000000001        13.600000000000001        3.4906720645415397     
   24.800000000000001        14.400000000000000        3.5071825597577195     
   24.800000000000001        15.200000000000001        3.4967442299239297     
   24.800000000000001        16.000000000000000        3.4973752409134913     
   24.800000000000001        16.800000000000001        3.4970209891321318     
   24.800000000000001        17.600000000000001        3.5105187508467943     
   24.800000000000001        18.400000000000002        3.4964148963225474     
   24.800000000000001        19.200000000000003        3.5104312516562590     
   24.800000000000001        20.000000000000000        3.4964868026821128     
   24.800000000000001        20.800000000000001        3.5108480001264382     
   24.800000000000001        21.600000000000001        3.4983233668720346     
   24.800000000000001        22.400000000000002        3.5084041138123720     
   24.800000000000001        23.200000000000003        3.5072129085002297     
   24.800000000000001        24.000000000000000        3.5091746711500309     
   24.800000000000001        24.800000000000001        3.4959854041534197     
   24.800000000000001        25.600000000000001        3.5080193873302874     
   24.800000000000001        26.400000000000002        3.5089269012164546     
   24.800000000000001        27.200000000000003        3.4941776721123650     
   24.800000000000001        28.000000000000000        3.4951597939826149     
   24.800000000000001        28.800000000000001        3.5090115794955148     
   24.800000000000001        29.600000000000001        3.5083203285382982     
   24.800000000000001        30.400000000000002        3.5055830705838793     
   24.800000000000001        31.200000000000003        3.5086817726858102     
   24.800000000000001        32.000000000000000        3.5042264849430000     
   24.800000000000001        32.800000000000004        3.5085987832067125     
   24.800000000000001        33.600000000000001        3.5031330350653174     
   24.800000000000001        34.399999999999999        3.5098398644195656     
   24.800000000000001        35.200000000000003        3.4926108968233658     
   24.800000000000001        36.000000000000000        3.5124532337089387     
   24.800000000000001        36.800000000000004        3.5079592047902444     
   24.800000000000001        37.600000000000001        3.4962443161582639     
   24.800000000000001        38.400000000000006        3.4986692894148956     
   24.800000000000001        39.200000000000003        3.5131228188957779     
   24.800000000000001        40.000000000000000        3.5050973818949873     
   24.800000000000001        40.800000000000004        3.4986069216670099     
   24.800000000000001        41.600000000000001        3.4962277675784694     
   24.800000000000001        42.400000000000006        3.5121059416565821     
   24.800000000000001        43.200000000000003        3.5044026800480466     
   24.800000000000001        44.000000000000000        3.4986580309144881     
   24.800000000000001        44.800000000000004        3.5054308482461800     
   24.800000000000001        45.600000000000001        3.5133350363196900     
   24.800000000000001        46.400000000000006        3.5009627159116792     
   24.800000000000001        47.200000000000003        3.5058127397933889     
   24.800000000000001        48.000000000000000        3.5120764173565475     
   24.800000000000001        48.800000000000004        3.4878673038788679     
   24.800000000000001        49.600000000000001        3.5076524357303134     
   24.800000000000001        50.400000000000006        3.4966386078405050     
   24.800000000000001        51.200000000000003        3.5063734387741974     
   24.800000000000001        52.000000000000000        3.4929489793898019     
   24.800000000000001        52.800000000000004        3.5086825215430397     
   24.800000000000001        53.600000000000001        3.4952969047793268     
   24.800000000000001        54.400000000000006        3.5076446376080024     
   24.800000000000001        55.200000000000003        3.5081697417723383     
   24.800000000000001        56.000000000000000        3.5093718447014459     
   24.800000000000001        56.800000000000004        3.4955403024465999     
   24.800000000000001        57.600000000000001        3.5100941504116165     
   24.800000000000001        58.400000000000006        3.5096660469341767     
   24.800000000000001        59.200000000000003        3.4964241851013540     
   24.800000000000001        60.000000000000000        3.5099467502939481     
   24.800000000000001        60.800000000000004        3.5094192666540094     
   24.800000000000001        61.600000000000001        3.4970402525293629     
   24.800000000000001        62.400000000000006        3.4977059329853684     
   24.800000000000001        63.200000000000003        3.4974983072900923     
   24.800000000000001        64.000000000000000        3.4975650191278698     
   24.800000000000001        64.799999999999997        3.4980805610489636     
   24.800000000000001        65.600000000000009        3.5137613186293293     
   24.800000000000001        66.400000000000006        3.4969244417742100     
   24.800000000000001        67.200000000000003        3.4960483963488995     
   24.800000000000001        68.000000000000000        3.5090857367411892     
   24.800000000000001        68.799999999999997        3.4968849294092728     
   24.800000000000001        69.600000000000009        3.5102751476383793     
   24.800000000000001        70.400000000000006        3.4969691059392454     
   24.800000000000001        71.200000000000003        3.4968567786630516     
   24.800000000000001        72.000000000000000        3.5083866290207428     
   24.800000000000001        72.799999999999997        3.4932818817921718     
   24.800000000000001        73.600000000000009        3.5062209083233693     
   24.800000000000001        74.400000000000006        3.5003062247631704     
   24.800000000000001        75.200000000000003        3.5071824627973855     
   24.800000000000001        76.000000000000000        3.4957647056577676     
   24.800000000000001        76.800000000000011        3.5070111768148839     
   24.800000000000001        77.600000000000009        3.4946036179858737     
   24.800000000000001        78.400000000000006        3.4982494416691789     
   24.800000000000001        79.200000000000003        3.5086299539599430     
   24.800000000000001        80.000000000000000        3.4932878840110737     
   24.800000000000001        80.800000000000011        3.4925423794311707     
   24.800000000000001        81.600000000000009        3.4976573729582183     
   24.800000000000001        82.400000000000006        3.5124805143242104     
   24.800000000000001        83.200000000000003        3.4983001936492735     
   24.800000000000001        84.000000000000000        3.5026794046307348     
   24.800000000000001        84.800000000000011        3.4967104612624693     
   24.800000000000001        85.600000000000009        4.5054129318979790     
   24.800000000000001        86.400000000000006        4.4978822559419873     
   24.800000000000001        87.200000000000003        4.5137639614169860     
   24.800000000000001        88.000000000000000        4.4961531497843943     
   24.800000000000001        88.800000000000011        4.5092823429339450     
   24.800000000000001        89.600000000000009        4.5035020141969397     
   24.800000000000001        90.400000000000006        4.4983524892145121     
   24.800000000000001        91.200000000000003        4.5055955945148991     
   24.800000000000001        92.000000000000000        4.5007555373174366     
   24.800000000000001        92.800000000000011        4.5053769851755794     
   24.800000000000001        93.600000000000009        4.4972511862408941     
   24.800000000000001        94.400000000000006        4.5113350584761092     
   24.800000000000001        95.200000000000003        4.5018201402917182     
   24.800000000000001        96.000000000000000        4.5096313749118861     
   24.800000000000001        96.800000000000011        4.4988316429196038     
   24.800000000000001        97.600000000000009        4.5088663810555385     
   24.800000000000001        98.400000000000006        4.4997743017109588     
   24.800000000000001        99.200000000000003        4.4984093824528211     
   24.800000000000001        100.00000000000000        4.5048311238322105     
   24.800000000000001        100.80000000000001        4.5047300819609850     
   24.800000000000001        101.60000000000001        4.4974571509656052     
   24.800000000000001        102.40000000000001        4.5085284512653416     

   25.600000000000001       0.80000000000000004        4.4944848723589370     
   25.600000000000001        1.6000000000000001        4.5040370860396521     
   25.600000000000001        2.4000000000000004        3.5046964562090146     
   25.600000000000001        3.2000000000000002        3.5077461454060748     
   25.600000000000001        4.0000000000000000        3.4940766047710010     
   25.600000000000001        4.8000000000000007        3.5063011764307404     
   25.600000000000001        5.6000000000000005        3.5017540398856268     
   25.600000000000001        6.4000000000000004        3.5027567908253849     
   25.600000000000001        7.2000000000000002        3.4919618600233333     
   25.600000000000001        8.0000000000000000        3.5043009943514818     
   25.600000000000001        8.8000000000000007        3.5071711497555005     
   25.600000000000001        9.6000000000000014        3.5066021481422065     
   25.600000000000001        10.400000000000000        3.4976176840561948     
   25.600000000000001        11.200000000000001        3.5113223071977480     
   25.600000000000001        12.000000000000000        3.4956486066626966     
   25.600000000000001        12.800000000000001        3.4987680947928639     
   25.600000000000001        13.600000000000001        3.5115178884274041     
   25.600000000000001        14.400000000000000        3.5014248970144126     
   25.600000000000001        15.200000000000001        3.4929830232948107     
   25.600000000000001        16.000000000000000        3.5086338032469548     
   25.600000000000001        16.800000000000001        3.5076162178277137     
   25.600000000000001        17.600000000000001        3.4944671066672868     
   25.600000000000001        18.400000000000002        3.5095121915054146     
   25.600000000000001        19.200000000000003        3.4955658224258164     
   25.600000000000001        20.000000000000000        3.5077689681626691     
   25.600000000000001        20.800000000000001        3.4933041640600200     
   25.600000000000001        21.600000000000001        3.4968385276910232     
   25.600000000000001        22.400000000000002        3.5079810034255017     
   25.600000000000001        23.200000000000003        3.4943556759000880     
   25.600000000000001        24.000000000000000        3.4949401491596146     
   25.600000000000001        24.800000000000001        3.5090696192683137     
   25.600000000000001        25.600000000000001        3.4965820098270091     
   25.600000000000001        26.400000000000002        3.4946872763666690     
   25.600000000000001        27.200000000000003        3.5089672981900017     
   25.600000000000001        28.000000000000000        3.5079669243722851     
   25.600000000000001        28.800000000000001        3.4950355207152866     
   25.600000000000001        29.600000000000001        3.4994726048605584     
   25.600000000000001        30.400000000000002        3.4960977829325648     
   25.600000000000001        31.200000000000003        3.5069854920884316     
   25.600000000000001        32.000000000000000        4.4947020523876189     
   25.600000000000001        32.800000000000004        4.5008789477221525     
   25.600000000000001        33.600000000000001        4.4977511945983482     
   25.600000000000001        34.399999999999999        4.4931229268841379     
   25.600000000000001        35.200000000000003        4.5065807094504580     
   25.600000000000001        36.000000000000000        4.5012376192109071     
   25.600000000000001        36.800000000000004        4.4919105521362512     
   25.600000000000001        37.600000000000001        4.5037658228575976     
   25.600000000000001        38.400000000000006        4.5054571371663465     
   25.600000000000001        39.200000000000003        4.4942481144353765     
   25.600000000000001        40.000000000000000        4.4985214347040428     
   25.600000000000001        40.800000000000004        4.5085332663404367     
   25.600000000000001        41.600000000000001        4.4913294750166948     
   25.600000000000001        42.400000000000006        4.5023040209273661     
   25.600000000000001        43.200000000000003        4.4929566510857253     
   25.600000000000001        44.000000000000000        4.5029277246610011     
   25.600000000000001        44.800000000000004        4.4961704921089893     
   25.600000000000001        45.600000000000001        4.4894798060270089     
   25.600000000000001        46.400000000000006        4.4957257202737360     
   25.600000000000001        47.200000000000003        4.5044404876863018     
   25.600000000000001        48.000000000000000        4.4962352897289763     
   25.600000000000001        48.800000000000004        3.5312689396695127     
   25.600000000000001        49.600000000000001        3.5163605376109892     
   25.600000000000001        50.400000000000006        3.5028409241888259     
   25.600000000000001        51.200000000000003        3.4921863278653671     
   25.600000000000001        52.000000000000000        3.5062098702040170     
   25.600000000000001        52.800000000000004        3.4968621981456942     
   25.600000000000001        53.600000000000001        3.4947231394418039     
   25.600000000000001        54.400000000000006        3.5092201728391021     
   25.600000000000001        55.200000000000003        3.4971429382323369     
   25.600000000000001        56.000000000000000        3.4966006178234776     
   25.600000000000001        56.800000000000004        3.5096538707581075     
   25.600000000000001        57.600000000000001        3.4987726186329935     
   25.600000000000001        58.400000000000006        3.4979803131901530     
   25.600000000000001        59.200000000000003        3.5105617986865738     
   25.600000000000001        60.000000000000000        3.4970456414913182     
   25.600000000000001        60.800000000000004        3.4960891038917099     
   25.600000000000001        61.600000000000001        3.5085777077285853     
   25.600000000000001        62.400000000000006        3.5097854792003660     
   25.600000000000001        63.200000000000003        3.4966320927376717     
   25.600000000000001        64.000000000000000        3.5087851085780293     
   25.600000000000001        64.799999999999997        3.5085137538894711     
   25.600000000000001        65.600000000000009        3.4963672099072554     
   25.600000000000001        66.400000000000006        3.5082099636769719     
   25.600000000000001        67.200000000000003        3.5104614792806967     
   25.600000000000001        68.000000000000000        3.4978818257259952     
   25.600000000000001        68.799999999999997        3.5112371930594812     
   25.600000000000001        69.600000000000009        3.4974980726674763     
   25.600000000000001        70.400000000000006        3.5113702396002471     
   25.600000000000001        71.200000000000003        3.5111114547910209     
   25.600000000000001        72.000000000000000        3.4941920517707925     
   25.600000000000001        72.799999999999997        3.5063468191399676     
   25.600000000000001        73.600000000000009        3.5054252560912555     
   25.600000000000001        74.400000000000006        3.4882182404520847     
   25.600000000000001        75.200000000000003        3.5110404954199983     
   25.600000000000001        76.000000000000000        3.5092915927253441     
   25.600000000000001        76.800000000000011        3.4976988086454823     
   25.600000000000001        77.600000000000009        3.5126529525853942     
   25.600000000000001        78.400000000000006        3.4978007008126970     
   25.600000000000001        79.200000000000003        3.4948593659423159     
   25.600000000000001        80.000000000000000        3.5108984920788155     
   25.600000000000001        80.800000000000011        3.5081066820256046     
   25.600000000000001        81.600000000000009        3.5054826874039957     
   25.600000000000001        82.400000000000006        3.4960105550698342     
   25.600000000000001        83.200000000000003        3.4951839161666780     
   25.600000000000001        84.000000000000000        3.5143850463609829     
   25.600000000000001        84.800000000000011        3.4923546861772126     
   25.600000000000001        85.600000000000009        3.5101155703452109     
   25.600000000000001        86.400000000000006        4.5073484531496879     
   25.600000000000001        87.200000000000003        4.4990817910554703     
   25.600000000000001        88.000000000000000        4.5033344788896077     
   25.600000000000001        88.800000000000011        4.4953339429918318     
   25.600000000000001        89.600000000000009        4.5108480565166138     
   25.600000000000001        90.400000000000006        4.5001222916782631     
   25.600000000000001        91.200000000000003        4.5059182901202774     
   25.600000000000001        92.000000000000000        4.5010405990428071     
   25.600000000000001        92.800000000000011        4.5062503451339007     
   25.600000000000001        93.600000000000009        4.5051968416405614     
   25.600000000000001        94.400000000000006        4.5020854597533431     
   25.600000000000001        95.200000000000003        4.5011644739165924     
   25.600000000000001        96.000000000000000        4.5017943078851816     
   25.600000000000001        96.800000000000011        4.5068141125468619     
   25.600000000000001        97.600000000000009        4.5084389896193819     
   25.600000000000001        98.400000000000006        4.4983187405856269     
   25.600000000000001        99.200000000000003        4.5036240689668690     
   25.600000000000001        100.00000000000000        4.5097625909380978     
   25.600000000000001        100.80000000000001        4.4974057164810146     
   25.600000000000001        101.60000000000001        4.5109562318717966     
   25.600000000000001        102.40000000000001        4.4982713233043601     

   26.400000000000002       0.80000000000000004        4.5125028053093859     
   26.400000000000002        1.6000000000000001        4.4958262864261789     
   26.400000000000002        2.4000000000000004        3.5009507811236493     
   26.400000000000002        3.2000000000000002        3.5005400742764397     
   26.400000000000002        4.0000000000000000        3.4929768723358658     
   26.400000000000002        4.8000000000000007        3.5042844202862011     
   26.400000000000002        5.6000000000000005        3.4873761926615545     
   26.400000000000002        6.4000000000000004        3.5029016251123699     
   26.400000000000002        7.2000000000000002        3.5053716350543200     
   26.400000000000002        8.0000000000000000        3.4960098333737770     
   26.400000000000002        8.8000000000000007        3.4919768996558407     
   26.400000000000002        9.6000000000000014        3.5060181650287272     
   26.400000000000002        10.400000000000000        3.4959359378333956     
   26.400000000000002        11.200000000000001        3.4960415949234713     
   26.400000000000002        12.000000000000000        3.5085423215652569     
   26.400000000000002        12.800000000000001        3.4970368343098905     
   26.400000000000002        13.600000000000001        3.4963043917762935     
   26.400000000000002        14.400000000000000        3.5097141651077988     
   26.400000000000002        15.200000000000001        3.5113595886366453     
   26.400000000000002        16.000000000000000        3.4887985075898298     
   26.400000000000002        16.800000000000001        3.5042306728570853     
   26.400000000000002        17.600000000000001        3.5080860312453201     
   26.400000000000002        18.400000000000002        3.4946972055198238     
   26.400000000000002        19.200000000000003        3.5091416232884907     
   26.400000000000002        20.000000000000000        3.4957349254067482     
   26.400000000000002        20.800000000000001        3.5087491787118013     
   26.400000000000002        21.600000000000001        3.5070795174985525     
   26.400000000000002        22.400000000000002        3.4939068557071322     
   26.400000000000002        23.200000000000003        3.5092356610728279     
   26.400000000000002        24.000000000000000        3.4966838247863072     
   26.400000000000002        24.800000000000001        3.5099256127709904     
   26.400000000000002        25.600000000000001        3.4973253873266432     
   26.400000000000002        26.400000000000002        3.5106722767093124     
   26.400000000000002        27.200000000000003        3.4932670890524165     
   26.400000000000002        28.000000000000000        3.5058271042011695     
   26.400000000000002        28.800000000000001        3.4961053429913518     
   26.400000000000002        29.600000000000001        3.4975153178475935     
   26.400000000000002        30.400000000000002        3.4991706947329595     
   26.400000000000002        31.200000000000003        4.4952499134586441     
   26.400000000000002        32.000000000000000        4.5042146602465998     
   26.400000000000002        32.800000000000004        4.5045350198530327     
   26.400000000000002        33.600000000000001        4.5052961680017365     
   26.400000000000002        34.399999999999999        4.5022729029189339     
   26.400000000000002        35.200000000000003        4.4996171614685849     
   26.400000000000002        36.000000000000000        4.4982101204212759     
   26.400000000000002        36.800000000000004        4.5010998906242357     
   26.400000000000002        37.600000000000001        4.5018981519812682     
   26.400000000000002        38.400000000000006        4.5052857817495600     
   26.400000000000002        39.200000000000003        4.4980901709248107     
   26.400000000000002        40.000000000000000        4.5060835986996493     
   26.400000000000002        40.800000000000004        4.4955941751282937     
   26.400000000000002        41.600000000000001        4.5112891196689988     
   26.400000000000002        42.400000000000006        4.5013828981152297     
   26.400000000000002        43.200000000000003        4.5066092650771514     
   26.400000000000002        44.000000000000000        4.5085481577475415     
   26.400000000000002        44.800000000000004        4.5038650249982561     
   26.400000000000002        45.600000000000001        4.5121247911004110     
   26.400000000000002        46.400000000000006        4.5002101688206713     
   26.400000000000002        47.200000000000003        4.5041983409828026     
   26.400000000000002        48.000000000000000        4.5029969246702386     
   26.400000000000002        48.800000000000004        4.4985444715307050     
   26.400000000000002        49.600000000000001        4.4939214608997498     
   26.400000000000002        50.400000000000006        3.4960669186715072     
   26.400000000000002        51.200000000000003        3.5139614928480500     
   26.400000000000002        52.000000000000000        3.4985354520893552     
   26.400000000000002        52.800000000000004        3.4980038664573607     
   26.400000000000002        53.600000000000001        3.5059828598397216     
   26.400000000000002        54.400000000000006        3.4958060229552341     
   26.400000000000002        55.200000000000003        3.4958525688499087     
   26.400000000000002        56.000000000000000        3.5092136178437912     
   26.400000000000002        56.800000000000004        3.4959244489314547     
   26.400000000000002        57.600000000000001        3.4974150046530883     
   26.400000000000002        58.400000000000006        3.5107149272203899     
   26.400000000000002        59.200000000000003        3.4963961502398515     
   26.400000000000002        60.000000000000000        3.5108120833801086     
   26.400000000000002        60.800000000000004        3.5097722271312048     
   26.400000000000002        61.600000000000001        3.4936586538278198     
   26.400000000000002        62.400000000000006        3.5057602643816081     
   26.400000000000002        63.200000000000003        3.5088051334910926     
   26.400000000000002        64.000000000000000        3.4950250973561672     
   26.400000000000002        64.799999999999997        3.5096112273544415     
   26.400000000000002        65.600000000000009        3.4963574139457694     
   26.400000000000002        66.400000000000006        3.4948996483779844     
   26.400000000000002        67.200000000000003        3.5077159298225289     
   26.400000000000002        68.000000000000000        3.4955813998612157     
   26.400000000000002        68.799999999999997        3.5089682198510013     
   26.400000000000002        69.600000000000009        3.4951822770124852     
   26.400000000000002        70.400000000000006        3.4978445217945056     
   26.400000000000002        71.200000000000003        3.4975491681642792     
   26.400000000000002        72.000000000000000        3.5104228217879125     
   26.400000000000002        72.799999999999997        3.4911538132712243     
   26.400000000000002        73.600000000000009        3.5095559393407982     
   26.400000000000002        74.400000000000006        3.4994940689269951     
   26.400000000000002        75.200000000000003        3.5002536108900077     
   26.400000000000002        76.000000000000000        3.4969744421457776     
   26.400000000000002        76.800000000000011        3.5111338655486817     
   26.400000000000002        77.600000000000009        3.4971097638295330     
   26.400000000000002        78.400000000000006        3.5088934546063086     
   26.400000000000002        79.200000000000003        3.5068831004352856     
   26.400000000000002        80.000000000000000        3.4933053259530356     
   26.400000000000002        80.800000000000011        3.4958151493896992     
   26.400000000000002        81.600000000000009        3.5037070920361106     
   26.400000000000002        82.400000000000006        3.5048207872781179     
   26.400000000000002        83.200000000000003        3.5011213405447461     
   26.400000000000002        84.000000000000000        3.4909638571335351     
   26.400000000000002        84.800000000000011        3.5140134804909420     
   26.400000000000002        85.600000000000009        3.4964380225865388     
   26.400000000000002        86.400000000000006        4.4892269230647521     
   26.400000000000002        87.200000000000003        4.5072346417516114     
   26.400000000000002        88.000000000000000        4.4998341565056572     
   26.400000000000002        88.800000000000011        4.5068752109706383     
   26.400000000000002        89.600000000000009        4.5117384402289105     
   26.400000000000002        90.400000000000006        4.4959518898889659     
   26.400000000000002        91.200000000000003        4.5042128779563653     
   26.400000000000002        92.000000000000000        4.5011675835742668     
   26.400000000000002        92.800000000000011        4.5034182944319019     
   26.400000000000002        93.600000000000009        4.5075188781013793     
   26.400000000000002        94.400000000000006        4.4979775189474704     
   26.400000000000002        95.200000000000003        4.4998927386917922     
   26.400000000000002        96.000000000000000        4.4973978374124739     
   26.400000000000002        96.800000000000011        4.5069610244889686     
   26.400000000000002        97.600000000000009        4.4985941021042803     
   26.400000000000002        98.400000000000006        4.5028236027285455     
   26.400000000000002        99.200000000000003        4.5062163346723381     
   26.400000000000002        100.00000000000000        4.5072957795530249     
   26.400000000000002        100.80000000000001        4.5038179132257152     
   26.400000000000002        101.60000000000001        4.5101072111505847     
   26.400000000000002        102.40000000000001        4.5016162166152203     

   27.200000000000003       0.80000000000000004        4.4938686186932433     
   27.200000000000003        1.6000000000000001        3.5000765503358791     
   27.200000000000003        2.4000000000000004        3.4955897651392851     
   27.200000000000003        3.2000000000000002        3.4932356734841088     
   27.200000000000003        4.0000000000000000        3.5083870395160344     
   27.200000000000003        4.8000000000000007        3.4913693757591902     
   27.200000000000003        5.6000000000000005        3.5056498084469783     
   27.200000000000003        6.4000000000000004        3.5049892027924212     
   27.200000000000003        7.2000000000000002        3.4950172526396686     
   27.200000000000003        8.0000000000000000        3.5080269527683408     
   27.200000000000003        8.8000000000000007        3.4940136335676590     
   27.200000000000003        9.6000000000000014        3.5088380844302023     
   27.200000000000003        10.400000000000000        3.5087335548002336     
   27.200000000000003        11.200000000000001        3.5077640422414440     
   27.200000000000003        12.000000000000000        3.4940682975141764     
   27.200000000000003        12.800000000000001        3.5096339975570916     
   27.200000000000003        13.600000000000001        3.5083612953933510     
   27.200000000000003        14.400000000000000        3.4950196131746156     
   27.200000000000003        15.200000000000001        3.4960537808724235     
   27.200000000000003        16.000000000000000        3.4970453775766415     
   27.200000000000003        16.800000000000001        3.5042800042796478     
   27.200000000000003        17.600000000000001        3.4941280819206928     
   27.200000000000003        18.400000000000002        3.5084572928716646     
   27.200000000000003        19.200000000000003        3.5074716505568779     
   27.200000000000003        20.000000000000000        3.4943461062232632     
   27.200000000000003        20.800000000000001        3.5076870896703678     
   27.200000000000003        21.600000000000001        3.4941871907598787     
   27.200000000000003        22.400000000000002        3.5087620293626771     
   27.200000000000003        23.200000000000003        3.4950921183302732     
   27.200000000000003        24.000000000000000        3.5104202178498980     
   27.200000000000003        24.800000000000001        3.4967372814895636     
   27.200000000000003        25.600000000000001        3.5102747540153731     
   27.200000000000003        26.400000000000002        3.4936945035137090     
   27.200000000000003        27.200000000000003        3.5037882838281931     
   27.200000000000003        28.000000000000000        3.5070476982723933     
   27.200000000000003        28.800000000000001        3.4946748470619808     
   27.200000000000003        29.600000000000001        3.5184088882185933     
   27.200000000000003        30.400000000000002        4.4902848910415409     
   27.200000000000003        31.200000000000003        4.5106618552516560     
   27.200000000000003        32.000000000000000        4.4928376158126540     
   27.200000000000003        32.800000000000004        4.4976685752816969     
   27.200000000000003        33.600000000000001        4.5110853893720737     
   27.200000000000003        34.399999999999999        4.4960415615944873     
   27.200000000000003        35.200000000000003        4.5011091146203528     
   27.200000000000003        36.000000000000000        4.5072442539961912     
   27.200000000000003        36.800000000000004        4.5036597254449973     
   27.200000000000003        37.600000000000001        4.4967465552384223     
   27.200000000000003        38.400000000000006        4.5092500949534031     
   27.200000000000003        39.200000000000003        4.5042895706771908     
   27.200000000000003        40.000000000000000        4.5031824077399341     
   27.200000000000003        40.800000000000004        4.5002501461792219     
   27.200000000000003        41.600000000000001        4.4989949917597336     
   27.200000000000003        42.400000000000006        4.5093432016883499     
   27.200000000000003        43.200000000000003        4.4984388381124765     
   27.200000000000003        44.000000000000000        4.4992018957673405     
   27.200000000000003        44.800000000000004        4.5046081381389262     
   27.200000000000003        45.600000000000001        4.5025622027431318     
   27.200000000000003        46.400000000000006        4.4970960757990133     
   27.200000000000003        47.200000000000003        4.5045764668773423     
   27.200000000000003        48.000000000000000        4.5041094164889701     
   27.200000000000003        48.800000000000004        4.5000069727646848     
   27.200000000000003        49.600000000000001        4.5100893482927331     
   27.200000000000003        50.400000000000006        4.4963128522319922     
   27.200000000000003        51.200000000000003        3.5093603869902834     
   27.200000000000003        52.000000000000000        3.5069325947725085     
   27.200000000000003        52.800000000000004        3.5108058380042095     
   27.200000000000003        53.600000000000001        3.4940229196524832     
   27.200000000000003        54.400000000000006        3.5068453002939801     
   27.200000000000003        55.200000000000003        3.5078029189201372     
   27.200000000000003        56.000000000000000        3.5074215999262499     
   27.200000000000003        56.800000000000004        3.4980685421910418     
   27.200000000000003        57.600000000000001        3.5115969013627528     
   27.200000000000003        58.400000000000006        3.4964037446260505     
   27.200000000000003        59.200000000000003        3.5092274297098176     
   27.200000000000003        60.000000000000000        3.4949491313640610     
   27.200000000000003        60.800000000000004        3.4948600449093106     
   27.200000000000003        61.600000000000001        3.5070334065564381     
   27.200000000000003        62.400000000000006        3.4941567276418479     
   27.200000000000003        63.200000000000003        3.4968559781768267     
   27.200000000000003        64.000000000000000        3.5110584492250814     
   27.200000000000003        64.799999999999997        3.4952394822812285     
   27.200000000000003        65.600000000000009        3.5103823225076853     
   27.200000000000003        66.400000000000006        3.5100156861887055     
   27.200000000000003        67.200000000000003        3.4945302416700157     
   27.200000000000003        68.000000000000000        3.5096505737878316     
   27.200000000000003        68.799999999999997        3.4953296272632515     
   27.200000000000003        69.600000000000009        3.5077946972915681     
   27.200000000000003        70.400000000000006        3.5113285805595527     
   27.200000000000003        71.200000000000003        3.5105095813044009     
   27.200000000000003        72.000000000000000        3.4959554557426413     
   27.200000000000003        72.799999999999997        3.5058294356472914     
   27.200000000000003        73.600000000000009        3.5119933483324326     
   27.200000000000003        74.400000000000006        3.4972581346590226     
   27.200000000000003        75.200000000000003        3.4962093650050758     
   27.200000000000003        76.000000000000000        3.5134130512686230     
   27.200000000000003        76.800000000000011        3.4972039328210669     
   27.200000000000003        77.600000000000009        3.5088072910354269     
   27.200000000000003        78.400000000000006        3.4938623276889746     
   27.200000000000003        79.200000000000003        3.5068299563528806     
   27.200000000000003        80.000000000000000        3.5082603249924160     
   27.200000000000003        80.800000000000011        3.4919111517735892     
   27.200000000000003        81.600000000000009        3.5040894772884283     
   27.200000000000003        82.400000000000006        3.5044007556685739     
   27.200000000000003        83.200000000000003        3.4977340472023415     
   27.200000000000003        84.000000000000000        3.5166325057651879     
   27.200000000000003        84.800000000000011        3.4996953717009145     
   27.200000000000003        85.600000000000009        3.5015877091105376     
   27.200000000000003        86.400000000000006        3.5153605114157322     
   27.200000000000003        87.200000000000003        4.5044787622765368     
   27.200000000000003        88.000000000000000        4.5010244151932453     
   27.200000000000003        88.800000000000011        4.5014220880615152     
   27.200000000000003        89.600000000000009        4.5005147632950457     
   27.200000000000003        90.400000000000006        4.5046463796178751     
   27.200000000000003        91.200000000000003        4.5117037452697861     
   27.200000000000003        92.000000000000000        4.4982865963437124     
   27.200000000000003        92.800000000000011        4.5003230813064290     
   27.200000000000003        93.600000000000009        4.5102160926308139     
   27.200000000000003        94.400000000000006        4.4961570475403789     
   27.200000000000003        95.200000000000003        4.5131112664327571     
   27.200000000000003        96.000000000000000        4.5052348299233520     
   27.200000000000003        96.800000000000011        4.5104245524183488     
   27.200000000000003        97.600000000000009        4.4988327354202404     
   27.200000000000003        98.400000000000006        4.5010392733553246     
   27.200000000000003        99.200000000000003        4.5081693669878051     
   27.200000000000003        100.00000000000000        4.4998787560591023     
   27.200000000000003        100.80000000000001        4.5087129415218943     
   27.200000000000003        101.60000000000001        4.4976598962089813     
   27.200000000000003        102.40000000000001        4.4941902454416143     

   28.000000000000000       0.80000000000000004        3.5154591078779971     
   28.000000000000000        1.6000000000000001        3.4990106390311215     
   28.000000000000000        2.4000000000000004        3.5154267327505515     
   28.000000000000000        3.2000000000000002        3.5121589585031452     
   28.000000000000000        4.0000000000000000        3.4944944598002174     
   28.000000000000000        4.8000000000000007        3.4927427879642297     
   28.000000000000000        5.6000000000000005        3.5058970324048597     
   28.000000000000000        6.4000000000000004        3.4922823142327895     
   28.000000000000000        7.2000000000000002        3.5115089512678588     
   28.000000000000000        8.0000000000000000        3.4937172245289463     
   28.000000000000000        8.8000000000000007        3.5082343052254559     
   28.000000000000000        9.6000000000000014        3.4978056181258728     
   28.000000000000000        10.400000000000000        3.4972159664798492     
   28.000000000000000        11.200000000000001        3.4945914255350088     
   28.000000000000000        12.000000000000000        3.5086125494464224     
   28.000000000000000        12.800000000000001        3.4966292556595677     
   28.000000000000000        13.600000000000001        3.5066084705133527     
   28.000000000000000        14.400000000000000        3.5066935189879138     
   28.000000000000000        15.200000000000001        3.5081757784532459     
   28.000000000000000        16.000000000000000        3.5102625562494896     
   28.000000000000000        16.800000000000001        3.4911818476588232     
   28.000000000000000        17.600000000000001        3.5087684723025179     
   28.000000000000000        18.400000000000002        3.4969861914708931     
   28.000000000000000        19.200000000000003        3.4940295793981475     
   28.000000000000000        20.000000000000000        3.5087002365375857     
   28.000000000000000        20.800000000000001        3.4947807701045335     
   28.000000000000000        21.600000000000001        3.5102591283043085     
   28.000000000000000        22.400000000000002        3.4961603803265349     
   28.000000000000000        23.200000000000003        3.5098806639015789     
   28.000000000000000        24.000000000000000        3.4967837826070296     
   28.000000000000000        24.800000000000001        3.5095491149031552     
   28.000000000000000        25.600000000000001        3.4935287360444396     
   28.000000000000000        26.400000000000002        3.5029192472251172     
   28.000000000000000        27.200000000000003        3.5038736676197253     
   28.000000000000000        28.000000000000000        3.4905086930507503     
   28.000000000000000        28.800000000000001        3.5054642410076431     
   28.000000000000000        29.600000000000001        3.4987393137967029     
   28.000000000000000        30.400000000000002        4.4955831853819701     
   28.000000000000000        31.200000000000003        4.5008492000200793     
   28.000000000000000        32.000000000000000        4.5090262606928544     
   28.000000000000000        32.800000000000004        4.5039408220770332     
   28.000000000000000        33.600000000000001        4.4979877581541139     
   28.000000000000000        34.399999999999999        4.5127834682593102     
   28.000000000000000        35.200000000000003        4.4961013904754132     
   28.000000000000000        36.000000000000000        4.5071374768194108     
   28.000000000000000        36.800000000000004        4.5108062447247628     
   28.000000000000000        37.600000000000001        4.4970309452836092     
   28.000000000000000        38.400000000000006        4.5060748190495472     
   28.000000000000000        39.200000000000003        4.5000543558803985     
   28.000000000000000        40.000000000000000        4.5109348479232141     
   28.000000000000000        40.800000000000004        4.5010603068661617     
   28.000000000000000        41.600000000000001        4.5049124968510670     
   28.000000000000000        42.400000000000006        4.4981758044401792     
   28.000000000000000        43.200000000000003        4.5119564844194651     
   28.000000000000000        44.000000000000000        4.5020775824766144     
   28.000000000000000        44.800000000000004        4.4982700876399413     
   28.000000000000000        45.600000000000001        4.5118409929696970     
   28.000000000000000        46.400000000000006        4.5074759253405867     
   28.000000000000000        47.200000000000003        4.5077785424709562     
   28.000000000000000        48.000000000000000        4.5082904510383734     
   28.000000000000000        48.800000000000004        4.5024056309224783     
   28.000000000000000        49.600000000000001        4.5068868652933425     
   28.000000000000000        50.400000000000006        4.4959528794858725     
   28.000000000000000        51.200000000000003        3.5929481328403945     
   28.000000000000000        52.000000000000000        3.4969793120535519     
   28.000000000000000        52.800000000000004        3.4968304663703926     
   28.000000000000000        53.600000000000001        3.5089157316616455     
   28.000000000000000        54.400000000000006        3.4930723287814875     
   28.000000000000000        55.200000000000003        3.4958093617306774     
   28.000000000000000        56.000000000000000        3.4968697731878517     
   28.000000000000000        56.800000000000004        3.5115772017665812     
   28.000000000000000        57.600000000000001        3.4970420676301601     
   28.000000000000000        58.400000000000006        3.4958426493949846     
   28.000000000000000        59.200000000000003        3.5090295309725779     
   28.000000000000000        60.000000000000000        3.5083812901288502     
   28.000000000000000        60.800000000000004        3.5092199061862179     
   28.000000000000000        61.600000000000001        3.5102780656817814     
   28.000000000000000        62.400000000000006        3.4980172339407045     
   28.000000000000000        63.200000000000003        3.5099755459896498     
   28.000000000000000        64.000000000000000        3.4959009506592689     
   28.000000000000000        64.799999999999997        3.5111173144800345     
   28.000000000000000        65.600000000000009        3.4962083604811989     
   28.000000000000000        66.400000000000006        3.4946766751615104     
   28.000000000000000        67.200000000000003        3.5069346925053297     
   28.000000000000000        68.000000000000000        3.4940672470032554     
   28.000000000000000        68.799999999999997        3.5087535023148475     
   28.000000000000000        69.600000000000009        3.4931357633416900     
   28.000000000000000        70.400000000000006        3.4952308122925166     
   28.000000000000000        71.200000000000003        3.4965043720890359     
   28.000000000000000        72.000000000000000        3.5099735444466438     
   28.000000000000000        72.799999999999997        3.4944336623835706     
   28.000000000000000        73.600000000000009        3.5037286415883004     
   28.000000000000000        74.400000000000006        3.5116180314908916     
   28.000000000000000        75.200000000000003        3.5100345727698894     
   28.000000000000000        76.000000000000000        3.4895314027861022     
   28.000000000000000        76.800000000000011        3.5022010744378615     
   28.000000000000000        77.600000000000009        3.5100726192380343     
   28.000000000000000        78.400000000000006        3.5076455066936787     
   28.000000000000000        79.200000000000003        3.4967406999537913     
   28.000000000000000        80.000000000000000        3.4973628333202584     
   28.000000000000000        80.800000000000011        3.5056693915110011     
   28.000000000000000        81.600000000000009        3.5034235220639620     
   28.000000000000000        82.400000000000006        3.4956838526629159     
   28.000000000000000        83.200000000000003        3.5082619016815975     
   28.000000000000000        84.000000000000000        3.4963505800455028     
   28.000000000000000        84.800000000000011        3.4988291927143726     
   28.000000000000000        85.600000000000009        3.4947798063026312     
   28.000000000000000        86.400000000000006        3.5126529182807817     
   28.000000000000000        87.200000000000003        4.4915835082168405     
   28.000000000000000        88.000000000000000        4.5007022607607166     
   28.000000000000000        88.800000000000011        4.5062905934712232     
   28.000000000000000        89.600000000000009        4.5055326412073269     
   28.000000000000000        90.400000000000006        4.4994260085696531     
   28.000000000000000        91.200000000000003        4.5046682154958093     
   28.000000000000000        92.000000000000000        4.5090185383267745     
   28.000000000000000        92.800000000000011        4.4957811059446016     
   28.000000000000000        93.600000000000009        4.5031940774702006     
   28.000000000000000        94.400000000000006        4.5106175922143015     
   28.000000000000000        95.200000000000003        4.4989909896015954     
   28.000000000000000        96.000000000000000        4.5006121375756587     
   28.000000000000000        96.800000000000011        4.5039080324740031     
   28.000000000000000        97.600000000000009        4.5022792255731243     
   28.000000000000000        98.400000000000006        4.5041032524831213     
   28.000000000000000        99.200000000000003        4.5027454571894054     
   28.000000000000000        100.00000000000000        4.4976923461376526     
   28.000000000000000        100.80000000000001        4.5035686121771779     
   28.000000000000000        101.60000000000001        4.5085295080859993     
   28.000000000000000        102.40000000000001        4.5029237686040613     

   28.800000000000001       0.80000000000000004        3.5002312356362526     
   28.800000000000001        1.6000000000000001        3.4961640385762394     
   28.800000000000001        2.4000000000000004        3.4964417604512290     
   28.800000000000001        3.2000000000000002        3.4906779191699409     
   28.800000000000001        4.0000000000000000        3.5101053312467219     
   28.800000000000001        4.8000000000000007        3.5079138331267288     
   28.800000000000001        5.6000000000000005        3.4903617138406280     
   28.800000000000001        6.4000000000000004        3.5100434814894910     
   28.800000000000001        7.2000000000000002        3.4978736374387056     
   28.800000000000001        8.0000000000000000        3.4940922497520548     
   28.800000000000001        8.8000000000000007        3.5081471214374154     
   28.800000000000001        9.6000000000000014        3.4972309063412097     
   28.800000000000001        10.400000000000000        3.5114918257723358     
   28.800000000000001        11.200000000000001        3.5088331770422290     
   28.800000000000001        12.000000000000000        3.4951300966907164     
   28.800000000000001        12.800000000000001        3.5072605105170798     
   28.800000000000001        13.600000000000001        3.4964242640366407     
   28.800000000000001        14.400000000000000        3.5072905291375776     
   28.800000000000001        15.200000000000001        3.4944036395311935     
   28.800000000000001        16.000000000000000        3.4962912966183946     
   28.800000000000001        16.800000000000001        3.5050046837122060     
   28.800000000000001        17.600000000000001        3.4956865047111259     
   28.800000000000001        18.400000000000002        3.5101210532790370     
   28.800000000000001        19.200000000000003        3.5091942020692231     
   28.800000000000001        20.000000000000000        3.4944101245350581     
   28.800000000000001        20.800000000000001        3.5091939648875723     
   28.800000000000001        21.600000000000001        3.4961930389432050     
   28.800000000000001        22.400000000000002        3.5106299425422254     
   28.800000000000001        23.200000000000003        3.4954060488778462     
   28.800000000000001        24.000000000000000        3.5105498267253261     
   28.800000000000001        24.800000000000001        3.4941824215225750     
   28.800000000000001        25.600000000000001        3.5040154603093470     
   28.800000000000001        26.400000000000002        3.5047289959462260     
   28.800000000000001        27.200000000000003        3.4877588901400598     
   28.800000000000001        28.000000000000000        3.5072336853158004     
   28.800000000000001        28.800000000000001        3.4954741573594985     
   28.800000000000001        29.600000000000001        3.5018349583655066     
   28.800000000000001        30.400000000000002        4.5050576299499303     
   28.800000000000001        31.200000000000003        4.5042898747005875     
   28.800000000000001        32.000000000000000        4.5075463546048340     
   28.800000000000001        32.800000000000004        4.5032510916407205     
   28.800000000000001        33.600000000000001        4.5007314723444098     
   28.800000000000001        34.399999999999999        4.4951335932376733     
   28.800000000000001        35.200000000000003        4.5050715766012486     
   28.800000000000001        36.000000000000000        4.5087273679107476     
   28.800000000000001        36.800000000000004        4.5038781898451612     
   28.800000000000001        37.600000000000001        4.4961405049257950     
   28.800000000000001        38.400000000000006        4.5062580925352425     
   28.800000000000001        39.200000000000003        4.5043625816227406     
   28.800000000000001        40.000000000000000        4.4964172520271903     
   28.800000000000001        40.800000000000004        4.5100693223488237     
   28.800000000000001        41.600000000000001        4.5009906946755658     
   28.800000000000001        42.400000000000006        4.5016473809514999     
   28.800000000000001        43.200000000000003        4.5048174724653371     
   28.800000000000001        44.000000000000000        4.5019474376057218     
   28.800000000000001        44.800000000000004        4.5109704823307171     
   28.800000000000001        45.600000000000001        4.4981836207037889     
   28.800000000000001        46.400000000000006        4.4991837568726663     
   28.800000000000001        47.200000000000003        4.4989215173839225     
   28.800000000000001        48.000000000000000        4.5011565283273969     
   28.800000000000001        48.800000000000004        4.5076964444773591     
   28.800000000000001        49.600000000000001        4.4993452015813826     
   28.800000000000001        50.400000000000006        4.5023523616690042     
   28.800000000000001        51.200000000000003        4.5012456961569072     
   28.800000000000001        52.000000000000000        3.5038380869031576     
   28.800000000000001        52.800000000000004        3.4955990782469315     
   28.800000000000001        53.600000000000001        3.4988067609388338     
   28.800000000000001        54.400000000000006        3.5076067184600777     
   28.800000000000001        55.200000000000003        3.5101877241406987     
   28.800000000000001        56.000000000000000        3.4975512719170667     
   28.800000000000001        56.800000000000004        3.4961869090224873     
   28.800000000000001        57.600000000000001        3.5085134118025176     
   28.800000000000001        58.400000000000006        3.5089232280136193     
   28.800000000000001        59.200000000000003        3.4966032747230633     
   28.800000000000001        60.000000000000000        3.4955163133036642     
   28.800000000000001        60.800000000000004        3.4958314730780033     
   28.800000000000001        61.600000000000001        3.4979086053761725     
   28.800000000000001        62.400000000000006        3.4977178349096669     
   28.800000000000001        63.200000000000003        3.5097682779697532     
   28.800000000000001        64.000000000000000        3.5100987328030935     
   28.800000000000001        64.799999999999997        3.4956512489854119     
   28.800000000000001        65.600000000000009        3.5106397477483835     
   28.800000000000001        66.400000000000006        3.4955043748432399     
   28.800000000000001        67.200000000000003        3.5064273054032227     
   28.800000000000001        68.000000000000000        3.5084912767786753     
   28.800000000000001        68.799999999999997        3.4954989088450650     
   28.800000000000001        69.600000000000009        3.5074934949996504     
   28.800000000000001        70.400000000000006        3.5088907851799891     
   28.800000000000001        71.200000000000003        3.5105183295186091     
   28.800000000000001        72.000000000000000        3.4978075472834838     
   28.800000000000001        72.799999999999997        3.5098703529625008     
   28.800000000000001        73.600000000000009        3.4944609941395157     
   28.800000000000001        74.400000000000006        3.5030200424726137     
   28.800000000000001        75.200000000000003        3.5021822825046405     
   28.800000000000001        76.000000000000000        3.5083881733505149     
   28.800000000000001        76.800000000000011        3.4952753688688460     
   28.800000000000001        77.600000000000009        3.5026413457773073     
   28.800000000000001        78.400000000000006        3.4967843927242610     
   28.800000000000001        79.200000000000003        3.5101951521971051     
   28.800000000000001        80.000000000000000        3.4966576315439180     
   28.800000000000001        80.800000000000011        3.5088977778378183     
   28.800000000000001        81.600000000000009        3.4937579423824836     
   28.800000000000001        82.400000000000006        3.5101280240357009     
   28.800000000000001        83.200000000000003        3.4946094663528440     
   28.800000000000001        84.000000000000000        3.4978465751518448     
   28.800000000000001        84.800000000000011        3.5131749824988368     
   28.800000000000001        85.600000000000009        3.4979097581300538     
   28.800000000000001        86.400000000000006        3.4952035874818908     
   28.800000000000001        87.200000000000003        3.5045714349451469     
   28.800000000000001        88.000000000000000        4.4997511951393578     
   28.800000000000001        88.800000000000011        4.4890382847309063     
   28.800000000000001        89.600000000000009        4.4958251429717722     
   28.800000000000001        90.400000000000006        4.5049336217620990     
   28.800000000000001        91.200000000000003        4.4942559957699926     
   28.800000000000001        92.000000000000000        4.5051366013081289     
   28.800000000000001        92.800000000000011        4.4994360390097148     
   28.800000000000001        93.600000000000009        4.5030772379803468     
   28.800000000000001        94.400000000000006        4.5024510061874699     
   28.800000000000001        95.200000000000003        4.4933550408618306     
   28.800000000000001        96.000000000000000        4.4984087123905665     
   28.800000000000001        96.800000000000011        4.5002195701421135     
   28.800000000000001        97.600000000000009        4.5055682856845367     
   28.800000000000001        98.400000000000006        4.4991801509943343     
   28.800000000000001        99.200000000000003        4.4927211175297579     
   28.800000000000001        100.00000000000000        4.4991281638973515     
   28.800000000000001        100.80000000000001        4.4997721478098915     
   28.800000000000001        101.60000000000001        4.4847340044451105     
   28.800000000000001        102.40000000000001        3.5033426843089295     

   29.600000000000001       0.80000000000000004        3.5098040520145157     
   29.600000000000001        1.6000000000000001        3.4988957774168199     
   29.600000000000001        2.4000000000000004        3.5056076830014726     
   29.600000000000001        3.2000000000000002        3.5029363771271447     
   29.600000000000001        4.0000000000000000        3.4917533504988008     
   29.600000000000001        4.8000000000000007        3.5048871045607997     
   29.600000000000001        5.6000000000000005        3.5071828189885093     
   29.600000000000001        6.4000000000000004        3.4939645834370476     
   29.600000000000001        7.2000000000000002        3.5093677517323369     
   29.600000000000001        8.0000000000000000        3.4945174527158391     
   29.600000000000001        8.8000000000000007        3.5085981861823270     
   29.600000000000001        9.6000000000000014        3.4962267026345648     
   29.600000000000001        10.400000000000000        3.5094961877796758     
   29.600000000000001        11.200000000000001        3.4959951465072767     
   29.600000000000001        12.000000000000000        3.5096197107335847     
   29.600000000000001        12.800000000000001        3.4942707892821119     
   29.600000000000001        13.600000000000001        3.4938279080064691     
   29.600000000000001        14.400000000000000        3.4958368911718729     
   29.600000000000001        15.200000000000001        3.5087334337542204     
   29.600000000000001        16.000000000000000        3.5110573551684823     
   29.600000000000001        16.800000000000001        3.4919498666012689     
   29.600000000000001        17.600000000000001        3.5102246260714383     
   29.600000000000001        18.400000000000002        3.4975612391283142     
   29.600000000000001        19.200000000000003        3.4962056975545952     
   29.600000000000001        20.000000000000000        3.5075464565491883     
   29.600000000000001        20.800000000000001        3.4949009940113029     
   29.600000000000001        21.600000000000001        3.5104466942286874     
   29.600000000000001        22.400000000000002        3.4964595565867835     
   29.600000000000001        23.200000000000003        3.5096674141340398     
   29.600000000000001        24.000000000000000        3.4953638734534893     
   29.600000000000001        24.800000000000001        3.5119345572345289     
   29.600000000000001        25.600000000000001        3.4947016530312784     
   29.600000000000001        26.400000000000002        3.5038524433604921     
   29.600000000000001        27.200000000000003        3.5021087127920953     
   29.600000000000001        28.000000000000000        3.5026496703665999     
   29.600000000000001        28.800000000000001        3.4925097453544542     
   29.600000000000001        29.600000000000001        3.5041196093970934     
   29.600000000000001        30.400000000000002        4.4884416605648392     
   29.600000000000001        31.200000000000003        4.5071657856843856     
   29.600000000000001        32.000000000000000        4.4949041566226589     
   29.600000000000001        32.800000000000004        4.5005456044217658     
   29.600000000000001        33.600000000000001        4.5080314499215719     
   29.600000000000001        34.399999999999999        4.5103988225549525     
   29.600000000000001        35.200000000000003        4.5017902740282043     
   29.600000000000001        36.000000000000000        4.4983848283312460     
   29.600000000000001        36.800000000000004        4.4982811847060988     
   29.600000000000001        37.600000000000001        4.5112584520588790     
   29.600000000000001        38.400000000000006        4.5046977176279777     
   29.600000000000001        39.200000000000003        4.5085139310783404     
   29.600000000000001        40.000000000000000        4.5079181973128817     
   29.600000000000001        40.800000000000004        4.4986620926192842     
   29.600000000000001        41.600000000000001        4.5019662862603340     
   29.600000000000001        42.400000000000006        4.5029414528528635     
   29.600000000000001        43.200000000000003        4.5058993544152433     
   29.600000000000001        44.000000000000000        4.4957488208931897     
   29.600000000000001        44.800000000000004        4.5044886152849530     
   29.600000000000001        45.600000000000001        4.5095527782089908     
   29.600000000000001        46.400000000000006        4.4952726561815632     
   29.600000000000001        47.200000000000003        4.5038400213773624     
   29.600000000000001        48.000000000000000        4.4989871371035823     
   29.600000000000001        48.800000000000004        4.5070928207404659     
   29.600000000000001        49.600000000000001        4.5021933113154580     
   29.600000000000001        50.400000000000006        4.5060663012918685     
   29.600000000000001        51.200000000000003        4.5067182809549191     
   29.600000000000001        52.000000000000000        3.4965587008518901     
   29.600000000000001        52.800000000000004        3.5073308607624645     
   29.600000000000001        53.600000000000001        3.5037424626029408     
   29.600000000000001        54.400000000000006        3.4947201393799912     
   29.600000000000001        55.200000000000003        3.4959906286663864     
   29.600000000000001        56.000000000000000        3.5097112502377850     
   29.600000000000001        56.800000000000004        3.5104410142836473     
   29.600000000000001        57.600000000000001        3.4973380075335823     
   29.600000000000001        58.400000000000006        3.5094222963051487     
   29.600000000000001        59.200000000000003        3.4971408038490788     
   29.600000000000001        60.000000000000000        3.5108532083676205     
   29.600000000000001        60.800000000000004        3.4944654401316808     
   29.600000000000001        61.600000000000001        3.5106957774511360     
   29.600000000000001        62.400000000000006        3.5106603342147813     
   29.600000000000001        63.200000000000003        3.4977939216339062     
   29.600000000000001        64.000000000000000        3.4979259521346333     
   29.600000000000001        64.799999999999997        3.5101701218499568     
   29.600000000000001        65.600000000000009        3.4959922070355223     
   29.600000000000001        66.400000000000006        3.5086488851256350     
   29.600000000000001        67.200000000000003        3.5081322034716997     
   29.600000000000001        68.000000000000000        3.4958269429804334     
   29.600000000000001        68.799999999999997        3.5089651861328113     
   29.600000000000001        69.600000000000009        3.4939832057576989     
   29.600000000000001        70.400000000000006        3.4972227424908655     
   29.600000000000001        71.200000000000003        3.5101379771745878     
   29.600000000000001        72.000000000000000        3.4963416726590961     
   29.600000000000001        72.799999999999997        3.5095097999453615     
   29.600000000000001        73.600000000000009        3.4964467150748892     
   29.600000000000001        74.400000000000006        3.5095616223480772     
   29.600000000000001        75.200000000000003        3.4935136705496039     
   29.600000000000001        76.000000000000000        3.4963811504350515     
   29.600000000000001        76.800000000000011        3.5115431913948782     
   29.600000000000001        77.600000000000009        3.4916039896236142     
   29.600000000000001        78.400000000000006        3.5124796067118855     
   29.600000000000001        79.200000000000003        3.4951746227458185     
   29.600000000000001        80.000000000000000        3.5100553027040760     
   29.600000000000001        80.800000000000011        3.4947289567805102     
   29.600000000000001        81.600000000000009        3.5097514612350929     
   29.600000000000001        82.400000000000006        3.4933137611606475     
   29.600000000000001        83.200000000000003        3.5108200978178861     
   29.600000000000001        84.000000000000000        3.4953598149698148     
   29.600000000000001        84.800000000000011        3.5078844438406018     
   29.600000000000001        85.600000000000009        3.5094478765456514     
   29.600000000000001        86.400000000000006        3.4984426876335135     
   29.600000000000001        87.200000000000003        3.5137183062764117     
   29.600000000000001        88.000000000000000        3.4972300872142776     
   29.600000000000001        88.800000000000011        3.5101163838442995     
   29.600000000000001        89.600000000000009        3.5120040346495816     
   29.600000000000001        90.400000000000006        3.4934596488745773     
   29.600000000000001        91.200000000000003        3.4986973724298687     
   29.600000000000001        92.000000000000000        3.4941738133515297     
   29.600000000000001        92.800000000000011        3.5075715270296213     
   29.600000000000001        93.600000000000009        3.5043946699356927     
   29.600000000000001        94.400000000000006        3.4972201118379247     
   29.600000000000001        95.200000000000003        3.5159622611983190     
   29.600000000000001        96.000000000000000        3.4964110714001189     
   29.600000000000001        96.800000000000011        3.5012265687141571     
   29.600000000000001        97.600000000000009        3.5031890642943821     
   29.600000000000001        98.400000000000006        3.5002074605356608     
   29.600000000000001        99.200000000000003        3.4983550215707400     
   29.600000000000001        100.00000000000000        3.5131268087139738     
   29.600000000000001        100.80000000000001        3.5029092531748027     
   29.600000000000001        101.60000000000001        3.5106109273601085     
   29.600000000000001        102.40000000000001        3.5091028617957756     

   30.400000000000002       0.80000000000000004        3.4970778020959972     
   30.400000000000002        1.6000000000000001        3.5096582963851284     
   30.400000000000002        2.4000000000000004        3.4954277155211959     
   30.400000000000002        3.2000000000000002        3.5067114856614610     
   30.400000000000002        4.0000000000000000        3.5075777914905943     
   30.400000000000002        4.8000000000000007        3.4981225373569962     
   30.400000000000002        5.6000000000000005        3.4988680371383425     
   30.400000000000002        6.4000000000000004        3.5109357979214715     
   30.400000000000002        7.2000000000000002        3.4975037433413632     
   30.400000000000002        8.0000000000000000        3.5106541602312382     
   30.400000000000002        8.8000000000000007        3.4956094664479713     
   30.400000000000002        9.6000000000000014        3.5107067744977480     
   30.400000000000002        10.400000000000000        3.4960588428825821     
   30.400000000000002        11.200000000000001        3.5039427936064889     
   30.400000000000002        12.000000000000000        3.4931411268751829     
   30.400000000000002        12.800000000000001        3.5078319496466817     
   30.400000000000002        13.600000000000001        3.5075522508149808     
   30.400000000000002        14.400000000000000        3.5099617713239502     
   30.400000000000002        15.200000000000001        3.4949064848424483     
   30.400000000000002        16.000000000000000        3.4973967942638220     
   30.400000000000002        16.800000000000001        3.5067157290653728     
   30.400000000000002        17.600000000000001        3.4963331429746694     
   30.400000000000002        18.400000000000002        3.5116342982179716     
   30.400000000000002        19.200000000000003        3.4974198063905351     
   30.400000000000002        20.000000000000000        3.5092226092591359     
   30.400000000000002        20.800000000000001        3.5094527160921389     
   30.400000000000002        21.600000000000001        3.4961219521918276     
   30.400000000000002        22.400000000000002        3.5109179300651934     
   30.400000000000002        23.200000000000003        3.4959566647056510     
   30.400000000000002        24.000000000000000        3.5072369801889338     
   30.400000000000002        24.800000000000001        3.4963823232404896     
   30.400000000000002        25.600000000000001        3.4947845020637951     
   30.400000000000002        26.400000000000002        3.4932566289652462     
   30.400000000000002        27.200000000000003        3.5063222913117178     
   30.400000000000002        28.000000000000000        3.4899249352468265     
   30.400000000000002        28.800000000000001        3.4954899247640316     
   30.400000000000002        29.600000000000001        3.5156945905927732     
   30.400000000000002        30.400000000000002        4.5022647287718476     
   30.400000000000002        31.200000000000003        4.5020999276786187     
   30.400000000000002        32.000000000000000        4.5015376626357675     
   30.400000000000002        32.800000000000004        4.5007876913212206     
   30.400000000000002        33.600000000000001        4.5043230318379841     
   30.400000000000002        34.399999999999999        4.5020039180211038     
   30.400000000000002        35.200000000000003        4.5031377090983229     
   30.400000000000002        36.000000000000000        4.5069529636783390     
   30.400000000000002        36.800000000000004        4.5042961123099463     
   30.400000000000002        37.600000000000001        4.5008869952121611     
   30.400000000000002        38.400000000000006        4.4953390202414569     
   30.400000000000002        39.200000000000003        4.4985670780199758     
   30.400000000000002        40.000000000000000        4.5020770590869708     
   30.400000000000002        40.800000000000004        4.5085419695506754     
   30.400000000000002        41.600000000000001        4.5020301565880612     
   30.400000000000002        42.400000000000006        4.5046195566774738     
   30.400000000000002        43.200000000000003        4.5059758242821912     
   30.400000000000002        44.000000000000000        4.5041644568282679     
   30.400000000000002        44.800000000000004        4.5105539321995129     
   30.400000000000002        45.600000000000001        4.4956424617976154     
   30.400000000000002        46.400000000000006        4.5080902604264779     
   30.400000000000002        47.200000000000003        4.5097282741690004     
   30.400000000000002        48.000000000000000        4.5040851501907007     
   30.400000000000002        48.800000000000004        4.5111767567182550     
   30.400000000000002        49.600000000000001        4.5005055005225856     
   30.400000000000002        50.400000000000006        4.5095040728285465     
   30.400000000000002        51.200000000000003        4.4991558315109712     
   30.400000000000002        52.000000000000000        3.5050132971590267     
   30.400000000000002        52.800000000000004        3.5015735369720060     
   30.400000000000002        53.600000000000001        3.4935930518807972     
   30.400000000000002        54.400000000000006        3.5078020245112911     
   30.400000000000002        55.200000000000003        3.5094408607536760     
   30.400000000000002        56.000000000000000        3.4953579030656927     
   30.400000000000002        56.800000000000004        3.4959043418396329     
   30.400000000000002        57.600000000000001        3.5108163628622688     
   30.400000000000002        58.400000000000006        3.4961811728657599     
   30.400000000000002        59.200000000000003        3.5102996458089830     
   30.400000000000002        60.000000000000000        3.4959013729574511     
   30.400000000000002        60.800000000000004        3.5081921224474319     
   30.400000000000002        61.600000000000001        3.4961837304325734     
   30.400000000000002        62.400000000000006        3.4971139109711142     
   30.400000000000002        63.200000000000003        3.5073925668192949     
   30.400000000000002        64.000000000000000        3.5108284371059337     
   30.400000000000002        64.799999999999997        3.4969515264339419     
   30.400000000000002        65.600000000000009        3.5093892605035326     
   30.400000000000002        66.400000000000006        3.4966021826202889     
   30.400000000000002        67.200000000000003        3.4970993502642389     
   30.400000000000002        68.000000000000000        3.5101403125012203     
   30.400000000000002        68.799999999999997        3.4927050758775486     
   30.400000000000002        69.600000000000009        3.5067054697812789     
   30.400000000000002        70.400000000000006        3.5110305901967953     
   30.400000000000002        71.200000000000003        3.4966046648271303     
   30.400000000000002        72.000000000000000        3.5091476467397476     
   30.400000000000002        72.799999999999997        3.4952607435177305     
   30.400000000000002        73.600000000000009        3.5099373250865491     
   30.400000000000002        74.400000000000006        3.4944887585842874     
   30.400000000000002        75.200000000000003        3.5077576941532063     
   30.400000000000002        76.000000000000000        3.5107301437402629     
   30.400000000000002        76.800000000000011        3.4969093013459971     
   30.400000000000002        77.600000000000009        3.5076132504724877     
   30.400000000000002        78.400000000000006        3.4979712678880062     
   30.400000000000002        79.200000000000003        3.5104256332773036     
   30.400000000000002        80.000000000000000        3.4952003063265891     
   30.400000000000002        80.800000000000011        3.5082841815960801     
   30.400000000000002        81.600000000000009        3.4942438039043897     
   30.400000000000002        82.400000000000006        3.5068110452127752     
   30.400000000000002        83.200000000000003        3.5063735716805136     
   30.400000000000002        84.000000000000000        3.4933866204773145     
   30.400000000000002        84.800000000000011        3.4956847151454813     
   30.400000000000002        85.600000000000009        3.5060119724782330     
   30.400000000000002        86.400000000000006        3.4914512294837259     
   30.400000000000002        87.200000000000003        3.5029449612479366     
   30.400000000000002        88.000000000000000        3.5122287891372443     
   30.400000000000002        88.800000000000011        3.4968982813783804     
   30.400000000000002        89.600000000000009        3.5067490873778673     
   30.400000000000002        90.400000000000006        3.4949017196027001     
   30.400000000000002        91.200000000000003        3.5050996066316689     
   30.400000000000002        92.000000000000000        3.5105021500884632     
   30.400000000000002        92.800000000000011        3.5073241357678917     
   30.400000000000002        93.600000000000009        3.5071419901678977     
   30.400000000000002        94.400000000000006        3.4954937409841618     
   30.400000000000002        95.200000000000003        3.4968834784107297     
   30.400000000000002        96.000000000000000        3.4985659239744025     
   30.400000000000002        96.800000000000011        3.5131801711086919     
   30.400000000000002        97.600000000000009        3.4973460909004088     
   30.400000000000002        98.400000000000006        3.5157012817763187     
   30.400000000000002        99.200000000000003        3.4978711401644946     
   30.400000000000002        100.00000000000000        3.5076703124168165     
   30.400000000000002        100.80000000000001        3.5093480934701624     
   30.400000000000002        101.60000000000001        3.4961865344656111     
   30.400000000000002        102.40000000000001        3.5095296111438961     

   31.200000000000003       0.80000000000000004        3.5064601865489826     
   31.200000000000003        1.6000000000000001        3.4913016370494190     
   31.200000000000003        2.4000000000000004        3.4961995747087582     
   31.200000000000003        3.2000000000000002        3.5086410534593990     
   31.200000000000003        4.0000000000000000        3.4948658215348947     
   31.200000000000003        4.8000000000000007        3.5109444041406506     
   31.200000000000003        5.6000000000000005        3.4968242361153403     
   31.200000000000003        6.4000000000000004        3.5086208450798444     
   31.200000000000003        7.2000000000000002        3.4945461479145434     
   31.200000000000003        8.0000000000000000        3.4984822899270296     
   31.200000000000003        8.8000000000000007        3.5106188018487172     
   31.200000000000003        9.6000000000000014        3.4968929612578448     
   31.200000000000003        10.400000000000000        3.5101157006396435     
   31.200000000000003        11.200000000000001        3.5068942514218620     
   31.200000000000003        12.000000000000000        3.5083586134859028     
   31.200000000000003        12.800000000000001        3.4978853784949329     
   31.200000000000003        13.600000000000001        3.4953087952142319     
   31.200000000000003        14.400000000000000        3.4976648775972139     
   31.200000000000003        15.200000000000001        3.5089314496463597     
   31.200000000000003        16.000000000000000        3.5121939674532294     
   31.200000000000003        16.800000000000001        3.4944613388291157     
   31.200000000000003        17.600000000000001        3.5103943779793383     
   31.200000000000003        18.400000000000002        3.4983137526231944     
   31.200000000000003        19.200000000000003        3.5096417682281307     
   31.200000000000003        20.000000000000000        3.4967392191058968     
   31.200000000000003        20.800000000000001        3.4974714778335017     
   31.200000000000003        21.600000000000001        3.5105091426227903     
   31.200000000000003        22.400000000000002        3.4952891760649658     
   31.200000000000003        23.200000000000003        3.5092880434065243     
   31.200000000000003        24.000000000000000        3.4933896578050065     
   31.200000000000003        24.800000000000001        3.5082385616448097     
   31.200000000000003        25.600000000000001        3.5035098735471166     
   31.200000000000003        26.400000000000002        3.4942599209606611     
   31.200000000000003        27.200000000000003        3.4950204015505033     
   31.200000000000003        28.000000000000000        3.5065292917571762     
   31.200000000000003        28.800000000000001        3.5034276489104847     
   31.200000000000003        29.600000000000001        3.4941863927036838     
   31.200000000000003        30.400000000000002        4.5028976293978262     
   31.200000000000003        31.200000000000003        4.5038397192629001     
   31.200000000000003        32.000000000000000        4.4988829167307953     
   31.200000000000003        32.800000000000004        4.5104836948708931     
   31.200000000000003        33.600000000000001        4.4978759634998271     
   31.200000000000003        34.399999999999999        4.5123295985748202     
   31.200000000000003        35.200000000000003        4.4988267347372508     
   31.200000000000003        36.000000000000000        4.5023696094670065     
   31.200000000000003        36.800000000000004        4.5037422053243548     
   31.200000000000003        37.600000000000001        4.5023587269369996     
   31.200000000000003        38.400000000000006        4.5097907395431838     
   31.200000000000003        39.200000000000003        4.5047617480848778     
   31.200000000000003        40.000000000000000        4.5113432157483260     
   31.200000000000003        40.800000000000004        4.4975242215595737     
   31.200000000000003        41.600000000000001        4.5050077450408912     
   31.200000000000003        42.400000000000006        4.5031470986252922     
   31.200000000000003        43.200000000000003        4.5011503969198507     
   31.200000000000003        44.000000000000000        4.4987338175507405     
   31.200000000000003        44.800000000000004        4.5027009871264418     
   31.200000000000003        45.600000000000001        4.4991360838629468     
   31.200000000000003        46.400000000000006        4.5045424825343945     
   31.200000000000003        47.200000000000003        4.5085541228325345     
   31.200000000000003        48.000000000000000        4.4944337670779708     
   31.200000000000003        48.800000000000004        4.4953381444516429     
   31.200000000000003        49.600000000000001        4.5039034986946902     
   31.200000000000003        50.400000000000006        4.5102709574555275     
   31.200000000000003        51.200000000000003        4.4860735920800030     
   31.200000000000003        52.000000000000000        3.5103573036080422     
   31.200000000000003        52.800000000000004        3.4913440638770599     
   31.200000000000003        53.600000000000001        3.5097535907278345     
   31.200000000000003        54.400000000000006        3.4958061275824170     
   31.200000000000003        55.200000000000003        3.4948432802162799     
   31.200000000000003        56.000000000000000        3.5063162728219543     
   31.200000000000003        56.800000000000004        3.5093631279757216     
   31.200000000000003        57.600000000000001        3.4968738923261218     
   31.200000000000003        58.400000000000006        3.5103560204665918     
   31.200000000000003        59.200000000000003        3.5098692383224428     
   31.200000000000003        60.000000000000000        3.4947877070293583     
   31.200000000000003        60.800000000000004        3.5089689235096078     
   31.200000000000003        61.600000000000001        3.5080323444052213     
   31.200000000000003        62.400000000000006        3.5097218482034256     
   31.200000000000003        63.200000000000003        3.4960225815130230     
   31.200000000000003        64.000000000000000        3.5101512816825964     
   31.200000000000003        64.799999999999997        3.4960788336167674     
   31.200000000000003        65.600000000000009        3.5101841661672015     
   31.200000000000003        66.400000000000006        3.4966183746815225     
   31.200000000000003        67.200000000000003        3.5096395402901561     
   31.200000000000003        68.000000000000000        3.4931804243471447     
   31.200000000000003        68.799999999999997        3.5049167296254939     
   31.200000000000003        69.600000000000009        3.4966697385275523     
   31.200000000000003        70.400000000000006        3.5089639189063773     
   31.200000000000003        71.200000000000003        3.4950447474159687     
   31.200000000000003        72.000000000000000        3.5079609670103653     
   31.200000000000003        72.799999999999997        3.5093308483051544     
   31.200000000000003        73.600000000000009        3.4953820374651778     
   31.200000000000003        74.400000000000006        3.5101931310439740     
   31.200000000000003        75.200000000000003        3.4945726901337339     
   31.200000000000003        76.000000000000000        3.4973743372174000     
   31.200000000000003        76.800000000000011        3.5115356747686399     
   31.200000000000003        77.600000000000009        3.4917545260644025     
   31.200000000000003        78.400000000000006        3.5142546422775029     
   31.200000000000003        79.200000000000003        3.4969153794121683     
   31.200000000000003        80.000000000000000        3.5106369774603814     
   31.200000000000003        80.800000000000011        3.4961954065599592     
   31.200000000000003        81.600000000000009        3.5072343853585939     
   31.200000000000003        82.400000000000006        3.4953800989231048     
   31.200000000000003        83.200000000000003        3.4976532994910974     
   31.200000000000003        84.000000000000000        3.5106348613774814     
   31.200000000000003        84.800000000000011        3.4925833065997800     
   31.200000000000003        85.600000000000009        3.5020774257487615     
   31.200000000000003        86.400000000000006        3.5089798341864795     
   31.200000000000003        87.200000000000003        3.4959849067332156     
   31.200000000000003        88.000000000000000        3.4917720138865058     
   31.200000000000003        88.800000000000011        3.4995616002490109     
   31.200000000000003        89.600000000000009        3.5084353383290452     
   31.200000000000003        90.400000000000006        3.4948156648012567     
   31.200000000000003        91.200000000000003        3.5041303157871493     
   31.200000000000003        92.000000000000000        3.4887118240281030     
   31.200000000000003        92.800000000000011        3.4993514204020055     
   31.200000000000003        93.600000000000009        3.4964574557144883     
   31.200000000000003        94.400000000000006        3.5087929584054232     
   31.200000000000003        95.200000000000003        3.5107969894808346     
   31.200000000000003        96.000000000000000        3.4911007056870500     
   31.200000000000003        96.800000000000011        3.4929637509430429     
   31.200000000000003        97.600000000000009        3.5049553170461945     
   31.200000000000003        98.400000000000006        3.4934484773604408     
   31.200000000000003        99.200000000000003        3.4936939413720358     
   31.200000000000003        100.00000000000000        3.4988747418584749     
   31.200000000000003        100.80000000000001        3.4926421128717138     
   31.200000000000003        101.60000000000001        3.5063200277467277     
   31.200000000000003        102.40000000000001        3.4938515489806750     

   32.000000000000000       0.80000000000000004        3.5063019194115963     
   32.000000000000000        1.6000000000000001        3.5090551772575838     
   32.000000000000000        2.4000000000000004        3.4980614498401925     
   32.000000000000000        3.2000000000000002        3.5126155768398588     
   32.000000000000000        4.0000000000000000        3.4974406185887807     
   32.000000000000000        4.8000000000000007        3.4903482950078009     
   32.000000000000000        5.6000000000000005        3.5084379639220247     
   32.000000000000000        6.4000000000000004        3.4932345349263820     
   32.000000000000000        7.2000000000000002        3.5069637634515227     
   32.000000000000000        8.0000000000000000        3.5117251755751950     
   32.000000000000000        8.8000000000000007        3.4948567499772931     
   32.000000000000000        9.6000000000000014        3.5081416190794972     
   32.000000000000000        10.400000000000000        3.4957573053934796     
   32.000000000000000        11.200000000000001        3.4929843755121794     
   32.000000000000000        12.000000000000000        3.5091428224967456     
   32.000000000000000        12.800000000000001        3.4976280226915288     
   32.000000000000000        13.600000000000001        3.5119936098326643     
   32.000000000000000        14.400000000000000        3.4960760573458578     
   32.000000000000000        15.200000000000001        3.5080005125454043     
   32.000000000000000        16.000000000000000        3.4989255201699154     
   32.000000000000000        16.800000000000001        3.4939148536330045     
   32.000000000000000        17.600000000000001        3.5070382048427970     
   32.000000000000000        18.400000000000002        3.4944206109485143     
   32.000000000000000        19.200000000000003        3.5060289969662630     
   32.000000000000000        20.000000000000000        3.5099521090049270     
   32.000000000000000        20.800000000000001        3.4976666386882784     
   32.000000000000000        21.600000000000001        3.5099807426041534     
   32.000000000000000        22.400000000000002        3.4956572531478831     
   32.000000000000000        23.200000000000003        3.5088529817204495     
   32.000000000000000        24.000000000000000        3.4922740540509274     
   32.000000000000000        24.800000000000001        3.4938613946808528     
   32.000000000000000        25.600000000000001        3.4915909954448670     
   32.000000000000000        26.400000000000002        3.5048185002841152     
   32.000000000000000        27.200000000000003        3.4941213883633582     
   32.000000000000000        28.000000000000000        3.5025255840222642     
   32.000000000000000        28.800000000000001        3.4896900164983702     
   32.000000000000000        29.600000000000001        3.5037559100296978     
   32.000000000000000        30.400000000000002        4.4971045009814494     
   32.000000000000000        31.200000000000003        4.5137265290668100     
   32.000000000000000        32.000000000000000        4.4965573819375750     
   32.000000000000000        32.800000000000004        4.5102999040812515     
   32.000000000000000        33.600000000000001        4.5036954753610781     
   32.000000000000000        34.399999999999999        4.4984022655908049     
   32.000000000000000        35.200000000000003        4.4984370541256835     
   32.000000000000000        36.000000000000000        4.5047435744627107     
   32.000000000000000        36.800000000000004        4.5004455032104547     
   32.000000000000000        37.600000000000001        4.5118535316024246     
   32.000000000000000        38.400000000000006        4.4991854050151980     
   32.000000000000000        39.200000000000003        4.5104285606801549     
   32.000000000000000        40.000000000000000        4.5009945080202547     
   32.000000000000000        40.800000000000004        4.4996999159560627     
   32.000000000000000        41.600000000000001        4.5031539826454763     
   32.000000000000000        42.400000000000006        4.5059411950882353     
   32.000000000000000        43.200000000000003        4.4957839729153184     
   32.000000000000000        44.000000000000000        4.5104968588834264     
   32.000000000000000        44.800000000000004        4.5054448501314894     
   32.000000000000000        45.600000000000001        4.5051811210185839     
   32.000000000000000        46.400000000000006        4.4978341289434534     
   32.000000000000000        47.200000000000003        4.5006071843582491     
   32.000000000000000        48.000000000000000        4.5049216933214602     
   32.000000000000000        48.800000000000004        4.5097238429762925     
   32.000000000000000        49.600000000000001        4.5032747974371734     
   32.000000000000000        50.400000000000006        4.5009091256822513     
   32.000000000000000        51.200000000000003        4.5011809886054879     
   32.000000000000000        52.000000000000000        3.5053304243703223     
   32.000000000000000        52.800000000000004        3.5061811424787104     
   32.000000000000000        53.600000000000001        3.4973586592826651     
   32.000000000000000        54.400000000000006        3.4971084655819213     
   32.000000000000000        55.200000000000003        3.5100900738549647     
   32.000000000000000        56.000000000000000        3.4937233693004495
[truncated: 894,528 more chars]
