# Supplementary material for: A first-principles phase field method for quantitatively predicting multi-composition phase separation without thermodynamic empirical parameter
Source: Nat Commun. 2019 Aug 1;10:3451. doi: 10.1038/s41467-019-11248-z (PMC6671953; doi:10.1038/s41467-019-11248-z)
Supplement: Supplementary file 3 — Source Data [file 41467_2019_11248_MOESM3_ESM.zip › supplementary-files/data-files/Fig.5/Fig5_q_Ni_100000-80.0%]

  0.80000000000000004       0.80000000000000004        4.4958100789588977     
  0.80000000000000004        1.6000000000000001        4.5075196025097357     
  0.80000000000000004        2.4000000000000004        4.4969188690861230     
  0.80000000000000004        3.2000000000000002        4.5078313224834021     
  0.80000000000000004        4.0000000000000000        4.5060605125483386     
  0.80000000000000004        4.8000000000000007        4.5003691714634320     
  0.80000000000000004        5.6000000000000005        4.5028802781078694     
  0.80000000000000004        6.4000000000000004        4.4979673553879111     
  0.80000000000000004        7.2000000000000002        3.4990398373665736     
  0.80000000000000004        8.0000000000000000        3.4952581742312852     
  0.80000000000000004        8.8000000000000007        3.5065886295087538     
  0.80000000000000004        9.6000000000000014        3.4896698856380857     
  0.80000000000000004        10.400000000000000        3.5002515305306754     
  0.80000000000000004        11.200000000000001        3.5044886101165669     
  0.80000000000000004        12.000000000000000        3.5063004461699183     
  0.80000000000000004        12.800000000000001        3.4991912099251583     
  0.80000000000000004        13.600000000000001        3.5130438932331520     
  0.80000000000000004        14.400000000000000        3.5091099572251627     
  0.80000000000000004        15.200000000000001        3.4918780531168938     
  0.80000000000000004        16.000000000000000        3.5009706804276455     
  0.80000000000000004        16.800000000000001        3.5075820779851341     
  0.80000000000000004        17.600000000000001        3.5131273786421677     
  0.80000000000000004        18.400000000000002        3.4945854164425501     
  0.80000000000000004        19.200000000000003        3.5059019038938053     
  0.80000000000000004        20.000000000000000        3.5044318501079208     
  0.80000000000000004        20.800000000000001        3.4926739625858283     
  0.80000000000000004        21.600000000000001        3.5075593048232330     
  0.80000000000000004        22.400000000000002        3.4956774404421167     
  0.80000000000000004        23.200000000000003        3.5118470099874171     
  0.80000000000000004        24.000000000000000        3.4924188181102327     
  0.80000000000000004        24.800000000000001        3.4894782639608581     
  0.80000000000000004        25.600000000000001        3.5082525612943849     
  0.80000000000000004        26.400000000000002        3.5059848338725970     
  0.80000000000000004        27.200000000000003        3.4933370601024696     
  0.80000000000000004        28.000000000000000        3.5112532530949054     
  0.80000000000000004        28.800000000000001        3.5103199973862260     
  0.80000000000000004        29.600000000000001        3.5080816527782797     
  0.80000000000000004        30.400000000000002        3.4966712457488316     
  0.80000000000000004        31.200000000000003        3.5097637405542272     
  0.80000000000000004        32.000000000000000        3.5005116720902754     
  0.80000000000000004        32.800000000000004        3.4912793214276983     
  0.80000000000000004        33.600000000000001        3.5093520187666121     
  0.80000000000000004        34.399999999999999        3.5123905029465821     
  0.80000000000000004        35.200000000000003        3.4977773782776573     
  0.80000000000000004        36.000000000000000        3.4945121452288830     
  0.80000000000000004        36.800000000000004        3.4949396797533923     
  0.80000000000000004        37.600000000000001        3.5129501512524737     
  0.80000000000000004        38.400000000000006        3.4915544959038196     
  0.80000000000000004        39.200000000000003        3.4972052371970173     
  0.80000000000000004        40.000000000000000        3.5105944902893405     
  0.80000000000000004        40.800000000000004        3.5007029478412903     
  0.80000000000000004        41.600000000000001        3.5041377048995677     
  0.80000000000000004        42.400000000000006        3.5110951669761712     
  0.80000000000000004        43.200000000000003        3.5076670572180171     
  0.80000000000000004        44.000000000000000        3.4931573064253345     
  0.80000000000000004        44.800000000000004        3.5072837607816716     
  0.80000000000000004        45.600000000000001        3.4929202049191557     
  0.80000000000000004        46.400000000000006        3.5065861987795763     
  0.80000000000000004        47.200000000000003        3.4931358533498575     
  0.80000000000000004        48.000000000000000        3.5046794684898575     
  0.80000000000000004        48.800000000000004        3.4915843467698471     
  0.80000000000000004        49.600000000000001        3.4929502808374600     
  0.80000000000000004        50.400000000000006        3.5049491113691147     
  0.80000000000000004        51.200000000000003        3.4902028254711546     
  0.80000000000000004        52.000000000000000        3.5053392005763611     
  0.80000000000000004        52.800000000000004        3.4922045011769938     
  0.80000000000000004        53.600000000000001        3.5048458838995482     
  0.80000000000000004        54.400000000000006        3.5043981077236337     
  0.80000000000000004        55.200000000000003        3.4930705507089215     
  0.80000000000000004        56.000000000000000        3.5069480348989153     
  0.80000000000000004        56.800000000000004        3.5072134486427715     
  0.80000000000000004        57.600000000000001        3.4950586569140376     
  0.80000000000000004        58.400000000000006        3.4924569522103286     
  0.80000000000000004        59.200000000000003        3.5058221658121766     
  0.80000000000000004        60.000000000000000        3.4915327737873816     
  0.80000000000000004        60.800000000000004        3.5049840864199688     
  0.80000000000000004        61.600000000000001        3.4967293967503550     
  0.80000000000000004        62.400000000000006        3.5111976730754400     
  0.80000000000000004        63.200000000000003        3.5682680913160087     
  0.80000000000000004        64.000000000000000        4.5030811498124708     
  0.80000000000000004        64.799999999999997        4.4992446253447600     
  0.80000000000000004        65.600000000000009        4.5024099873872743     
  0.80000000000000004        66.400000000000006        4.5121358934877112     
  0.80000000000000004        67.200000000000003        4.5017400641757179     
  0.80000000000000004        68.000000000000000        4.5051160124706113     
  0.80000000000000004        68.799999999999997        3.5163530832992715     
  0.80000000000000004        69.600000000000009        3.5032791283769287     
  0.80000000000000004        70.400000000000006        3.4943557893039858     
  0.80000000000000004        71.200000000000003        3.5053744231427726     
  0.80000000000000004        72.000000000000000        3.4918265457774114     
  0.80000000000000004        72.799999999999997        3.4911450744014019     
  0.80000000000000004        73.600000000000009        3.5031577566804941     
  0.80000000000000004        74.400000000000006        3.4880201627170258     
  0.80000000000000004        75.200000000000003        3.4989429168183221     
  0.80000000000000004        76.000000000000000        3.5100729251945810     
  0.80000000000000004        76.800000000000011        3.4955855833771969     
  0.80000000000000004        77.600000000000009        3.5024647515111638     
  0.80000000000000004        78.400000000000006        3.4899850446326961     
  0.80000000000000004        79.200000000000003        3.5070682006925091     
  0.80000000000000004        80.000000000000000        3.4919235736307814     
  0.80000000000000004        80.800000000000011        3.5043992165536841     
  0.80000000000000004        81.600000000000009        3.4905204288383986     
  0.80000000000000004        82.400000000000006        3.5019131274901869     
  0.80000000000000004        83.200000000000003        3.5019379215420585     
  0.80000000000000004        84.000000000000000        3.5038863090368464     
  0.80000000000000004        84.800000000000011        3.4910240060928173     
  0.80000000000000004        85.600000000000009        3.4989675101357713     
  0.80000000000000004        86.400000000000006        3.5046122271227085     
  0.80000000000000004        87.200000000000003        3.4908525665410171     
  0.80000000000000004        88.000000000000000        3.5040382768654439     
  0.80000000000000004        88.800000000000011        3.5076193392446320     
  0.80000000000000004        89.600000000000009        3.5023589185857378     
  0.80000000000000004        90.400000000000006        3.4916631468151196     
  0.80000000000000004        91.200000000000003        3.5051364028455465     
  0.80000000000000004        92.000000000000000        3.4923733244920734     
  0.80000000000000004        92.800000000000011        3.5023144606842593     
  0.80000000000000004        93.600000000000009        3.5051221880771095     
  0.80000000000000004        94.400000000000006        4.4979842447994374     
  0.80000000000000004        95.200000000000003        4.5104285032908118     
  0.80000000000000004        96.000000000000000        4.5009470219507781     
  0.80000000000000004        96.800000000000011        4.5092511362148953     
  0.80000000000000004        97.600000000000009        4.5027888033907475     
  0.80000000000000004        98.400000000000006        4.5064653556583281     
  0.80000000000000004        99.200000000000003        3.5024040980636180     
  0.80000000000000004        100.00000000000000        3.5061384540569280     
  0.80000000000000004        100.80000000000001        3.4926003285867337     
  0.80000000000000004        101.60000000000001        3.4936172507558374     
  0.80000000000000004        102.40000000000001        4.5058589254359411     

   1.6000000000000001       0.80000000000000004        4.5060573504765165     
   1.6000000000000001        1.6000000000000001        4.5003763558061474     
   1.6000000000000001        2.4000000000000004        4.5118248557342087     
   1.6000000000000001        3.2000000000000002        4.5056601687637645     
   1.6000000000000001        4.0000000000000000        4.5040271337497702     
   1.6000000000000001        4.8000000000000007        4.5097181508568713     
   1.6000000000000001        5.6000000000000005        4.5048955276602998     
   1.6000000000000001        6.4000000000000004        4.4996719220477575     
   1.6000000000000001        7.2000000000000002        4.4894257742187449     
   1.6000000000000001        8.0000000000000000        3.5151649082728533     
   1.6000000000000001        8.8000000000000007        3.4918665512404985     
   1.6000000000000001        9.6000000000000014        3.5057896153085433     
   1.6000000000000001        10.400000000000000        3.5027967728794516     
   1.6000000000000001        11.200000000000001        3.5036749860471033     
   1.6000000000000001        12.000000000000000        3.5041603628242992     
   1.6000000000000001        12.800000000000001        3.5104763365403033     
   1.6000000000000001        13.600000000000001        3.4895484714666791     
   1.6000000000000001        14.400000000000000        3.5060559678429399     
   1.6000000000000001        15.200000000000001        3.5102495670833234     
   1.6000000000000001        16.000000000000000        3.5122716624271066     
   1.6000000000000001        16.800000000000001        3.4944652723815368     
   1.6000000000000001        17.600000000000001        3.4959929795938902     
   1.6000000000000001        18.400000000000002        3.5044500864205950     
   1.6000000000000001        19.200000000000003        3.4914536454876854     
   1.6000000000000001        20.000000000000000        3.5037359408425135     
   1.6000000000000001        20.800000000000001        3.4922649741114942     
   1.6000000000000001        21.600000000000001        3.5074446618393096     
   1.6000000000000001        22.400000000000002        3.4933573394237687     
   1.6000000000000001        23.200000000000003        3.4943950785997302     
   1.6000000000000001        24.000000000000000        3.4992760544269492     
   1.6000000000000001        24.800000000000001        3.5062142281946578     
   1.6000000000000001        25.600000000000001        3.4967707881955556     
   1.6000000000000001        26.400000000000002        3.5061289729218155     
   1.6000000000000001        27.200000000000003        3.5050153882518278     
   1.6000000000000001        28.000000000000000        3.5042857979127859     
   1.6000000000000001        28.800000000000001        3.4885976194752963     
   1.6000000000000001        29.600000000000001        3.4979860782784069     
   1.6000000000000001        30.400000000000002        3.5058768823042854     
   1.6000000000000001        31.200000000000003        3.4952709141310412     
   1.6000000000000001        32.000000000000000        3.5153424084662390     
   1.6000000000000001        32.800000000000004        3.4962836011476930     
   1.6000000000000001        33.600000000000001        3.5018910017420177     
   1.6000000000000001        34.399999999999999        3.5124119129938114     
   1.6000000000000001        35.200000000000003        3.5004040825908751     
   1.6000000000000001        36.000000000000000        3.5076369902735531     
   1.6000000000000001        36.800000000000004        3.5012840420056803     
   1.6000000000000001        37.600000000000001        3.5008220561990218     
   1.6000000000000001        38.400000000000006        3.5034712184349353     
   1.6000000000000001        39.200000000000003        3.4992329207098827     
   1.6000000000000001        40.000000000000000        3.5098777778269539     
   1.6000000000000001        40.800000000000004        3.4946647112842295     
   1.6000000000000001        41.600000000000001        3.5077212577872876     
   1.6000000000000001        42.400000000000006        3.4933843265458826     
   1.6000000000000001        43.200000000000003        3.4927316702245288     
   1.6000000000000001        44.000000000000000        3.5084060463157307     
   1.6000000000000001        44.800000000000004        3.4931743587340027     
   1.6000000000000001        45.600000000000001        3.4938256562966390     
   1.6000000000000001        46.400000000000006        3.5073696320105419     
   1.6000000000000001        47.200000000000003        3.4924501670796002     
   1.6000000000000001        48.000000000000000        3.5041626938135488     
   1.6000000000000001        48.800000000000004        3.5059881584305388     
   1.6000000000000001        49.600000000000001        3.4952923231243975     
   1.6000000000000001        50.400000000000006        3.5083094351408990     
   1.6000000000000001        51.200000000000003        3.4947340585267805     
   1.6000000000000001        52.000000000000000        3.5085000684620899     
   1.6000000000000001        52.800000000000004        3.4956895516265591     
   1.6000000000000001        53.600000000000001        3.5082436269188109     
   1.6000000000000001        54.400000000000006        3.4951208741195914     
   1.6000000000000001        55.200000000000003        3.5100085767309417     
   1.6000000000000001        56.000000000000000        3.4956705924726124     
   1.6000000000000001        56.800000000000004        3.4933335512837642     
   1.6000000000000001        57.600000000000001        3.5056924747612186     
   1.6000000000000001        58.400000000000006        3.5063420213168239     
   1.6000000000000001        59.200000000000003        3.5051422323890926     
   1.6000000000000001        60.000000000000000        3.5061866724104793     
   1.6000000000000001        60.800000000000004        3.4904491932411035     
   1.6000000000000001        61.600000000000001        3.5048278872596406     
   1.6000000000000001        62.400000000000006        3.5013808888781748     
   1.6000000000000001        63.200000000000003        3.4969522948648701     
   1.6000000000000001        64.000000000000000        4.5015521318892944     
   1.6000000000000001        64.799999999999997        4.5002790545168789     
   1.6000000000000001        65.600000000000009        4.5129568505607445     
   1.6000000000000001        66.400000000000006        4.4897907717813972     
   1.6000000000000001        67.200000000000003        4.4981164072996922     
   1.6000000000000001        68.000000000000000        3.5039758893861235     
   1.6000000000000001        68.799999999999997        3.4967589016047809     
   1.6000000000000001        69.600000000000009        3.4957185923098111     
   1.6000000000000001        70.400000000000006        3.4934154242212716     
   1.6000000000000001        71.200000000000003        3.5047411751892579     
   1.6000000000000001        72.000000000000000        3.4910051849307089     
   1.6000000000000001        72.799999999999997        3.5053771272208567     
   1.6000000000000001        73.600000000000009        3.4891222213464581     
   1.6000000000000001        74.400000000000006        3.5027196803948391     
   1.6000000000000001        75.200000000000003        3.5009937188952658     
   1.6000000000000001        76.000000000000000        3.4873146703616267     
   1.6000000000000001        76.800000000000011        3.5071492134935922     
   1.6000000000000001        77.600000000000009        3.4904247675132178     
   1.6000000000000001        78.400000000000006        3.5037624384519916     
   1.6000000000000001        79.200000000000003        3.4903616754109610     
   1.6000000000000001        80.000000000000000        3.5041302619245220     
   1.6000000000000001        80.800000000000011        3.5043317464489401     
   1.6000000000000001        81.600000000000009        3.4921505047425030     
   1.6000000000000001        82.400000000000006        3.4914256155296077     
   1.6000000000000001        83.200000000000003        3.5030944315487940     
   1.6000000000000001        84.000000000000000        3.4909274916624100     
   1.6000000000000001        84.800000000000011        3.4918569927941929     
   1.6000000000000001        85.600000000000009        3.4993929195989280     
   1.6000000000000001        86.400000000000006        3.5042749581955035     
   1.6000000000000001        87.200000000000003        3.5016387928791470     
   1.6000000000000001        88.000000000000000        3.4892315535114227     
   1.6000000000000001        88.800000000000011        3.4917124005795062     
   1.6000000000000001        89.600000000000009        3.4854983828314108     
   1.6000000000000001        90.400000000000006        3.4993790259116180     
   1.6000000000000001        91.200000000000003        3.5040611916861453     
   1.6000000000000001        92.000000000000000        3.4924317724449492     
   1.6000000000000001        92.800000000000011        3.5053551846856235     
   1.6000000000000001        93.600000000000009        3.4931232335171361     
   1.6000000000000001        94.400000000000006        4.4979995301620477     
   1.6000000000000001        95.200000000000003        4.4937127549744060     
   1.6000000000000001        96.000000000000000        4.5067863309119636     
   1.6000000000000001        96.800000000000011        4.4965779033129687     
   1.6000000000000001        97.600000000000009        4.4950250510434948     
   1.6000000000000001        98.400000000000006        4.5053674480563224     
   1.6000000000000001        99.200000000000003        3.5026105412074919     
   1.6000000000000001        100.00000000000000        3.4953388404572325     
   1.6000000000000001        100.80000000000001        3.5073939907608835     
   1.6000000000000001        101.60000000000001        3.5098488929994525     
   1.6000000000000001        102.40000000000001        4.4984367267495617     

   2.4000000000000004       0.80000000000000004        4.5014546979160350     
   2.4000000000000004        1.6000000000000001        4.5009131165571832     
   2.4000000000000004        2.4000000000000004        4.5016762598090150     
   2.4000000000000004        3.2000000000000002        4.4961663676836441     
   2.4000000000000004        4.0000000000000000        4.5013504699684752     
   2.4000000000000004        4.8000000000000007        4.4955199016600247     
   2.4000000000000004        5.6000000000000005        4.5104427840095145     
   2.4000000000000004        6.4000000000000004        4.4963917985071902     
   2.4000000000000004        7.2000000000000002        4.5081392779231075     
   2.4000000000000004        8.0000000000000000        4.5003614968128725     
   2.4000000000000004        8.8000000000000007        3.4939865555860461     
   2.4000000000000004        9.6000000000000014        3.5046369263775787     
   2.4000000000000004        10.400000000000000        3.4895695428358997     
   2.4000000000000004        11.200000000000001        3.4922233203650985     
   2.4000000000000004        12.000000000000000        3.4978985536172091     
   2.4000000000000004        12.800000000000001        3.4979529945045145     
   2.4000000000000004        13.600000000000001        3.5034253180717667     
   2.4000000000000004        14.400000000000000        3.4958295133393724     
   2.4000000000000004        15.200000000000001        3.4953601830924628     
   2.4000000000000004        16.000000000000000        3.4921037570937807     
   2.4000000000000004        16.800000000000001        3.4922722842583185     
   2.4000000000000004        17.600000000000001        3.5103834130437606     
   2.4000000000000004        18.400000000000002        3.5043989108329590     
   2.4000000000000004        19.200000000000003        3.4914242401276900     
   2.4000000000000004        20.000000000000000        3.5024501701287587     
   2.4000000000000004        20.800000000000001        3.5049367282426744     
   2.4000000000000004        21.600000000000001        3.4938707045365680     
   2.4000000000000004        22.400000000000002        3.5070808665091224     
   2.4000000000000004        23.200000000000003        3.5059330028870455     
   2.4000000000000004        24.000000000000000        3.5089798479484897     
   2.4000000000000004        24.800000000000001        3.4903794317276553     
   2.4000000000000004        25.600000000000001        3.5103253627193762     
   2.4000000000000004        26.400000000000002        3.5064335857626170     
   2.4000000000000004        27.200000000000003        3.4879923858304109     
   2.4000000000000004        28.000000000000000        3.4979285734170573     
   2.4000000000000004        28.800000000000001        3.5128074809478251     
   2.4000000000000004        29.600000000000001        3.5030051117866376     
   2.4000000000000004        30.400000000000002        3.5018245983229495     
   2.4000000000000004        31.200000000000003        3.5086699882873398     
   2.4000000000000004        32.000000000000000        3.5048421379212611     
   2.4000000000000004        32.800000000000004        4.4889788015052412     
   2.4000000000000004        33.600000000000001        4.5030988970550636     
   2.4000000000000004        34.399999999999999        4.4976036928079912     
   2.4000000000000004        35.200000000000003        4.5049048740802462     
   2.4000000000000004        36.000000000000000        4.5003127751971839     
   2.4000000000000004        36.800000000000004        4.4956208410913323     
   2.4000000000000004        37.600000000000001        3.5079483437477044     
   2.4000000000000004        38.400000000000006        3.4994583315284151     
   2.4000000000000004        39.200000000000003        3.5082921718642148     
   2.4000000000000004        40.000000000000000        3.4954160183977252     
   2.4000000000000004        40.800000000000004        3.5071324719850425     
   2.4000000000000004        41.600000000000001        3.4933610543893376     
   2.4000000000000004        42.400000000000006        3.5081192277345901     
   2.4000000000000004        43.200000000000003        3.5077411602056285     
   2.4000000000000004        44.000000000000000        3.4930503880223669     
   2.4000000000000004        44.800000000000004        3.5066665329890103     
   2.4000000000000004        45.600000000000001        3.5077386798018133     
   2.4000000000000004        46.400000000000006        3.4946480574636896     
   2.4000000000000004        47.200000000000003        3.5075524998183276     
   2.4000000000000004        48.000000000000000        3.5055083892650361     
   2.4000000000000004        48.800000000000004        3.5119370700267338     
   2.4000000000000004        49.600000000000001        3.5068696096715053     
   2.4000000000000004        50.400000000000006        3.5007678915259373     
   2.4000000000000004        51.200000000000003        3.5071331270835913     
   2.4000000000000004        52.000000000000000        3.5131616928584544     
   2.4000000000000004        52.800000000000004        3.4950014601264843     
   2.4000000000000004        53.600000000000001        3.5112723478923327     
   2.4000000000000004        54.400000000000006        3.5042267249270544     
   2.4000000000000004        55.200000000000003        3.4962099397638462     
   2.4000000000000004        56.000000000000000        3.5105934008563930     
   2.4000000000000004        56.800000000000004        3.5087923791776223     
   2.4000000000000004        57.600000000000001        3.4989918997029075     
   2.4000000000000004        58.400000000000006        3.4950530789517851     
   2.4000000000000004        59.200000000000003        3.4928218658165289     
   2.4000000000000004        60.000000000000000        3.4921954352425133     
   2.4000000000000004        60.800000000000004        3.5044494635023207     
   2.4000000000000004        61.600000000000001        3.5011994219674905     
   2.4000000000000004        62.400000000000006        3.4936395862292571     
   2.4000000000000004        63.200000000000003        3.4991261577848718     
   2.4000000000000004        64.000000000000000        3.5038601234531539     
   2.4000000000000004        64.799999999999997        4.5061694161953421     
   2.4000000000000004        65.600000000000009        4.4914097882613859     
   2.4000000000000004        66.400000000000006        4.4957381448188523     
   2.4000000000000004        67.200000000000003        3.5166522378332341     
   2.4000000000000004        68.000000000000000        3.4996299935534996     
   2.4000000000000004        68.799999999999997        3.4955525698379777     
   2.4000000000000004        69.600000000000009        3.5064791287092145     
   2.4000000000000004        70.400000000000006        3.5055012885579928     
   2.4000000000000004        71.200000000000003        3.4918026582137851     
   2.4000000000000004        72.000000000000000        3.5058313600353395     
   2.4000000000000004        72.799999999999997        3.4933029082487455     
   2.4000000000000004        73.600000000000009        3.5087538021001330     
   2.4000000000000004        74.400000000000006        3.4953391207427811     
   2.4000000000000004        75.200000000000003        3.5069369364623380     
   2.4000000000000004        76.000000000000000        3.4948527653298509     
   2.4000000000000004        76.800000000000011        3.5083185427842243     
   2.4000000000000004        77.600000000000009        3.4928230808307479     
   2.4000000000000004        78.400000000000006        3.5091223101463682     
   2.4000000000000004        79.200000000000003        3.4953345830963412     
   2.4000000000000004        80.000000000000000        3.5076458969499891     
   2.4000000000000004        80.800000000000011        3.4937017054059507     
   2.4000000000000004        81.600000000000009        3.5078419447259126     
   2.4000000000000004        82.400000000000006        3.5092196058608294     
   2.4000000000000004        83.200000000000003        3.4948613849582237     
   2.4000000000000004        84.000000000000000        3.5076936108233965     
   2.4000000000000004        84.800000000000011        3.5072009931871690     
   2.4000000000000004        85.600000000000009        3.4921518738623076     
   2.4000000000000004        86.400000000000006        3.5009142529582804     
   2.4000000000000004        87.200000000000003        3.4924449874698293     
   2.4000000000000004        88.000000000000000        3.5029498329699633     
   2.4000000000000004        88.800000000000011        3.5039120185697805     
   2.4000000000000004        89.600000000000009        3.5077948927843265     
   2.4000000000000004        90.400000000000006        3.4992330825890785     
   2.4000000000000004        91.200000000000003        3.4910390521999211     
   2.4000000000000004        92.000000000000000        3.5048913920767291     
   2.4000000000000004        92.800000000000011        3.5045316028751010     
   2.4000000000000004        93.600000000000009        3.5001386437893114     
   2.4000000000000004        94.400000000000006        3.5160530953564675     
   2.4000000000000004        95.200000000000003        4.4980647323965064     
   2.4000000000000004        96.000000000000000        4.5008108663642004     
   2.4000000000000004        96.800000000000011        4.5079940317852687     
   2.4000000000000004        97.600000000000009        4.5115617312609144     
   2.4000000000000004        98.400000000000006        4.4913579835767052     
   2.4000000000000004        99.200000000000003        3.5053852332134285     
   2.4000000000000004        100.00000000000000        3.4937911179043475     
   2.4000000000000004        100.80000000000001        3.4922123843457062     
   2.4000000000000004        101.60000000000001        3.5078304538378657     
   2.4000000000000004        102.40000000000001        3.4992564828174455     

   3.2000000000000002       0.80000000000000004        3.5002491591832059     
   3.2000000000000002        1.6000000000000001        4.5057593384456878     
   3.2000000000000002        2.4000000000000004        4.5004520898158358     
   3.2000000000000002        3.2000000000000002        4.5118079224431664     
   3.2000000000000002        4.0000000000000000        4.5075411071358449     
   3.2000000000000002        4.8000000000000007        4.5043098241152437     
   3.2000000000000002        5.6000000000000005        4.5075904507194204     
   3.2000000000000002        6.4000000000000004        4.5016683822604540     
   3.2000000000000002        7.2000000000000002        4.4950846942296288     
   3.2000000000000002        8.0000000000000000        4.4944927820518066     
   3.2000000000000002        8.8000000000000007        3.5882867394855986     
   3.2000000000000002        9.6000000000000014        3.4984472300886154     
   3.2000000000000002        10.400000000000000        3.4985548910409063     
   3.2000000000000002        11.200000000000001        3.5007333399468750     
   3.2000000000000002        12.000000000000000        3.4972514364208918     
   3.2000000000000002        12.800000000000001        3.5134961384305208     
   3.2000000000000002        13.600000000000001        3.4924791235864561     
   3.2000000000000002        14.400000000000000        3.5112759284525827     
   3.2000000000000002        15.200000000000001        3.5077345962167548     
   3.2000000000000002        16.000000000000000        3.5100591735757360     
   3.2000000000000002        16.800000000000001        3.5064274671453588     
   3.2000000000000002        17.600000000000001        3.4987083459832045     
   3.2000000000000002        18.400000000000002        3.4933851386683026     
   3.2000000000000002        19.200000000000003        3.5042882901914347     
   3.2000000000000002        20.000000000000000        3.5038945098014844     
   3.2000000000000002        20.800000000000001        3.4928915574587753     
   3.2000000000000002        21.600000000000001        3.5089944144935652     
   3.2000000000000002        22.400000000000002        3.4952125484691625     
   3.2000000000000002        23.200000000000003        3.4964144585989287     
   3.2000000000000002        24.000000000000000        3.5006607481446701     
   3.2000000000000002        24.800000000000001        3.5072824923277683     
   3.2000000000000002        25.600000000000001        3.4980059538929353     
   3.2000000000000002        26.400000000000002        3.5020439275181521     
   3.2000000000000002        27.200000000000003        3.5084570652719806     
   3.2000000000000002        28.000000000000000        3.4985482153492353     
   3.2000000000000002        28.800000000000001        3.5044114926415952     
   3.2000000000000002        29.600000000000001        3.4967044193036028     
   3.2000000000000002        30.400000000000002        3.5018302524712501     
   3.2000000000000002        31.200000000000003        3.4950240344339929     
   3.2000000000000002        32.000000000000000        3.5045243636294079     
   3.2000000000000002        32.800000000000004        4.5008154304612731     
   3.2000000000000002        33.600000000000001        4.5025995720271039     
   3.2000000000000002        34.399999999999999        4.5065459109675379     
   3.2000000000000002        35.200000000000003        4.4983357406764375     
   3.2000000000000002        36.000000000000000        4.5029820328470658     
   3.2000000000000002        36.800000000000004        4.5085425797745220     
   3.2000000000000002        37.600000000000001        4.4963065189571525     
   3.2000000000000002        38.400000000000006        3.5106584873567095     
   3.2000000000000002        39.200000000000003        3.4942376073854651     
   3.2000000000000002        40.000000000000000        3.5072224462009522     
   3.2000000000000002        40.800000000000004        3.4933168297538333     
   3.2000000000000002        41.600000000000001        3.5095180454012356     
   3.2000000000000002        42.400000000000006        3.4931213814005075     
   3.2000000000000002        43.200000000000003        3.4927466487320116     
   3.2000000000000002        44.000000000000000        3.5063413653324060     
   3.2000000000000002        44.800000000000004        3.4936948308350888     
   3.2000000000000002        45.600000000000001        3.4965141447773700     
   3.2000000000000002        46.400000000000006        3.5004222102736371     
   3.2000000000000002        47.200000000000003        3.5198173586767250     
   3.2000000000000002        48.000000000000000        4.4933246638923787     
   3.2000000000000002        48.800000000000004        4.4874097546989020     
   3.2000000000000002        49.600000000000001        4.5013396073422376     
   3.2000000000000002        50.400000000000006        4.4927959959729939     
   3.2000000000000002        51.200000000000003        4.4977740271858924     
   3.2000000000000002        52.000000000000000        4.4947157865658109     
   3.2000000000000002        52.800000000000004        4.5028794301565789     
   3.2000000000000002        53.600000000000001        4.4918525140112928     
   3.2000000000000002        54.400000000000006        4.5001780508432585     
   3.2000000000000002        55.200000000000003        4.5031064445314941     
   3.2000000000000002        56.000000000000000        4.4855823523837515     
   3.2000000000000002        56.800000000000004        3.5004180069587147     
   3.2000000000000002        57.600000000000001        3.4939376552166217     
   3.2000000000000002        58.400000000000006        3.5128295909531051     
   3.2000000000000002        59.200000000000003        3.5071691798789657     
   3.2000000000000002        60.000000000000000        3.5066589386550184     
   3.2000000000000002        60.800000000000004        3.5060541220867001     
   3.2000000000000002        61.600000000000001        3.4909752314226323     
   3.2000000000000002        62.400000000000006        3.5114799556856311     
   3.2000000000000002        63.200000000000003        3.4967811829114916     
   3.2000000000000002        64.000000000000000        3.5024219848659901     
   3.2000000000000002        64.799999999999997        3.5068285672174353     
   3.2000000000000002        65.600000000000009        3.5052576278540140     
   3.2000000000000002        66.400000000000006        3.5037690715733327     
   3.2000000000000002        67.200000000000003        3.4994178347532543     
   3.2000000000000002        68.000000000000000        3.5036527347818449     
   3.2000000000000002        68.799999999999997        3.4938640425465217     
   3.2000000000000002        69.600000000000009        3.5063072150389547     
   3.2000000000000002        70.400000000000006        3.4916389339168838     
   3.2000000000000002        71.200000000000003        3.5064995558668182     
   3.2000000000000002        72.000000000000000        3.4934193959115700     
   3.2000000000000002        72.799999999999997        3.4942452663076682     
   3.2000000000000002        73.600000000000009        3.4982932048414614     
   3.2000000000000002        74.400000000000006        3.4977704202769884     
   3.2000000000000002        75.200000000000003        3.5152736136675782     
   3.2000000000000002        76.000000000000000        3.4970250322921781     
   3.2000000000000002        76.800000000000011        3.5033143681520995     
   3.2000000000000002        77.600000000000009        3.5118553273491449     
   3.2000000000000002        78.400000000000006        3.4938743683903812     
   3.2000000000000002        79.200000000000003        3.5014725646478539     
   3.2000000000000002        80.000000000000000        3.5007765766400900     
   3.2000000000000002        80.800000000000011        3.5054515482485540     
   3.2000000000000002        81.600000000000009        3.5126227892813948     
   3.2000000000000002        82.400000000000006        3.4949019024098802     
   3.2000000000000002        83.200000000000003        3.5046877130188601     
   3.2000000000000002        84.000000000000000        3.4968043390147114     
   3.2000000000000002        84.800000000000011        3.5088695727716317     
   3.2000000000000002        85.600000000000009        3.4990081100714510     
   3.2000000000000002        86.400000000000006        3.4990002549357726     
   3.2000000000000002        87.200000000000003        3.5049030235906051     
   3.2000000000000002        88.000000000000000        3.4904637341233422     
   3.2000000000000002        88.800000000000011        3.4903808010080875     
   3.2000000000000002        89.600000000000009        3.4974184259032128     
   3.2000000000000002        90.400000000000006        3.4882442906774815     
   3.2000000000000002        91.200000000000003        3.5035364863350682     
   3.2000000000000002        92.000000000000000        3.4910658656588929     
   3.2000000000000002        92.800000000000011        3.4916054131761864     
   3.2000000000000002        93.600000000000009        3.5114004483838888     
   3.2000000000000002        94.400000000000006        3.4933492175541532     
   3.2000000000000002        95.200000000000003        3.5059526989549825     
   3.2000000000000002        96.000000000000000        4.4890738948154274     
   3.2000000000000002        96.800000000000011        4.5032292481123548     
   3.2000000000000002        97.600000000000009        4.4915041969045264     
   3.2000000000000002        98.400000000000006        4.4981923570095601     
   3.2000000000000002        99.200000000000003        3.5068710379825685     
   3.2000000000000002        100.00000000000000        3.5033257686759662     
   3.2000000000000002        100.80000000000001        3.5027507660220376     
   3.2000000000000002        101.60000000000001        3.4937497931589072     
   3.2000000000000002        102.40000000000001        3.5032670881938106     

   4.0000000000000000       0.80000000000000004        3.5018219737567597     
   4.0000000000000000        1.6000000000000001        3.5027278055729045     
   4.0000000000000000        2.4000000000000004        4.4992474751718383     
   4.0000000000000000        3.2000000000000002        4.4971671166713802     
   4.0000000000000000        4.0000000000000000        4.5006787802977986     
   4.0000000000000000        4.8000000000000007        4.5091721430400931     
   4.0000000000000000        5.6000000000000005        4.4996892917025271     
   4.0000000000000000        6.4000000000000004        4.5067647082142956     
   4.0000000000000000        7.2000000000000002        4.5064998876000653     
   4.0000000000000000        8.0000000000000000        4.5065265139457216     
   4.0000000000000000        8.8000000000000007        4.4993392135414112     
   4.0000000000000000        9.6000000000000014        3.5456116497108798     
   4.0000000000000000        10.400000000000000        3.5094554251882308     
   4.0000000000000000        11.200000000000001        3.4952936738387299     
   4.0000000000000000        12.000000000000000        3.5070579116588143     
   4.0000000000000000        12.800000000000001        3.4946198949993006     
   4.0000000000000000        13.600000000000001        3.5120626183730881     
   4.0000000000000000        14.400000000000000        3.4942952582599829     
   4.0000000000000000        15.200000000000001        3.5061838563127643     
   4.0000000000000000        16.000000000000000        3.4979101794242555     
   4.0000000000000000        16.800000000000001        3.4957238211430584     
   4.0000000000000000        17.600000000000001        3.4988663017372499     
   4.0000000000000000        18.400000000000002        3.5075168159530525     
   4.0000000000000000        19.200000000000003        3.4919982823520361     
   4.0000000000000000        20.000000000000000        3.4928097856357141     
   4.0000000000000000        20.800000000000001        3.5082952779322780     
   4.0000000000000000        21.600000000000001        3.4947372854980254     
   4.0000000000000000        22.400000000000002        3.5112919036940475     
   4.0000000000000000        23.200000000000003        3.4906740072753295     
   4.0000000000000000        24.000000000000000        3.5049538057435314     
   4.0000000000000000        24.800000000000001        3.4950189724891740     
   4.0000000000000000        25.600000000000001        3.5098429639280120     
   4.0000000000000000        26.400000000000002        3.5080155257944043     
   4.0000000000000000        27.200000000000003        3.4924485369331713     
   4.0000000000000000        28.000000000000000        3.5106124825017679     
   4.0000000000000000        28.800000000000001        3.4948162984910205     
   4.0000000000000000        29.600000000000001        3.5064195489529153     
   4.0000000000000000        30.400000000000002        3.4944286989956019     
   4.0000000000000000        31.200000000000003        3.5033258798063214     
   4.0000000000000000        32.000000000000000        4.5042795631561336     
   4.0000000000000000        32.800000000000004        4.5055865518545959     
   4.0000000000000000        33.600000000000001        4.5062531757638222     
   4.0000000000000000        34.399999999999999        4.5019560895960398     
   4.0000000000000000        35.200000000000003        4.5119653927417573     
   4.0000000000000000        36.000000000000000        4.5065456464387239     
   4.0000000000000000        36.800000000000004        4.4962997243543814     
   4.0000000000000000        37.600000000000001        4.5001755485539459     
   4.0000000000000000        38.400000000000006        3.4982752842360512     
   4.0000000000000000        39.200000000000003        3.5081565234587653     
   4.0000000000000000        40.000000000000000        3.4932947175859486     
   4.0000000000000000        40.800000000000004        3.5058695138441376     
   4.0000000000000000        41.600000000000001        3.4923586015912802     
   4.0000000000000000        42.400000000000006        3.5059237618898988     
   4.0000000000000000        43.200000000000003        3.5066144325111086     
   4.0000000000000000        44.000000000000000        3.4939286364785418     
   4.0000000000000000        44.800000000000004        3.5141222572719046     
   4.0000000000000000        45.600000000000001        3.5031236262008187     
   4.0000000000000000        46.400000000000006        4.5021386948432500     
   4.0000000000000000        47.200000000000003        4.4918066616176517     
   4.0000000000000000        48.000000000000000        4.5101146891964419     
   4.0000000000000000        48.800000000000004        4.5032572483648092     
   4.0000000000000000        49.600000000000001        4.5065757277883511     
   4.0000000000000000        50.400000000000006        4.5041101786803210     
   4.0000000000000000        51.200000000000003        4.5007958361990283     
   4.0000000000000000        52.000000000000000        4.5108043292121387     
   4.0000000000000000        52.800000000000004        4.4961675997554842     
   4.0000000000000000        53.600000000000001        4.5039298786782309     
   4.0000000000000000        54.400000000000006        4.5012918748433908     
   4.0000000000000000        55.200000000000003        4.5063505072520460     
   4.0000000000000000        56.000000000000000        4.4984879257849428     
   4.0000000000000000        56.800000000000004        4.5102318614898538     
   4.0000000000000000        57.600000000000001        4.5009967973396039     
   4.0000000000000000        58.400000000000006        3.5046846844519242     
   4.0000000000000000        59.200000000000003        3.4994891942801791     
   4.0000000000000000        60.000000000000000        3.4960031738548123     
   4.0000000000000000        60.800000000000004        3.4942159632268757     
   4.0000000000000000        61.600000000000001        3.5093362443838543     
   4.0000000000000000        62.400000000000006        3.4937485351415636     
   4.0000000000000000        63.200000000000003        3.5064388605944714     
   4.0000000000000000        64.000000000000000        3.4920282096309219     
   4.0000000000000000        64.799999999999997        3.5055393673057504     
   4.0000000000000000        65.600000000000009        3.4944016385091299     
   4.0000000000000000        66.400000000000006        3.4945137304787588     
   4.0000000000000000        67.200000000000003        3.5064146881807710     
   4.0000000000000000        68.000000000000000        3.4926331336895924     
   4.0000000000000000        68.799999999999997        3.5069002595933902     
   4.0000000000000000        69.600000000000009        3.4930699897957265     
   4.0000000000000000        70.400000000000006        3.5070754825988613     
   4.0000000000000000        71.200000000000003        3.4929919051330844     
   4.0000000000000000        72.000000000000000        3.5109213655280120     
   4.0000000000000000        72.799999999999997        3.5186625766900290     
   4.0000000000000000        73.600000000000009        4.4937804634534935     
   4.0000000000000000        74.400000000000006        4.4938385479203786     
   4.0000000000000000        75.200000000000003        4.5010036968784739     
   4.0000000000000000        76.000000000000000        4.4917696395233522     
   4.0000000000000000        76.800000000000011        4.4957142883981938     
   4.0000000000000000        77.600000000000009        4.5024637208202138     
   4.0000000000000000        78.400000000000006        4.4919004337078592     
   4.0000000000000000        79.200000000000003        4.5013587823438241     
   4.0000000000000000        80.000000000000000        4.4973799088594557     
   4.0000000000000000        80.800000000000011        4.5016601041735402     
   4.0000000000000000        81.600000000000009        4.4905183069189682     
   4.0000000000000000        82.400000000000006        4.4985813757859532     
   4.0000000000000000        83.200000000000003        4.5073511893331970     
   4.0000000000000000        84.000000000000000        4.4968772701825408     
   4.0000000000000000        84.800000000000011        4.5002257328667179     
   4.0000000000000000        85.600000000000009        4.4972361997021784     
   4.0000000000000000        86.400000000000006        4.4982254995933557     
   4.0000000000000000        87.200000000000003        3.5034259980402305     
   4.0000000000000000        88.000000000000000        3.5057875540067247     
   4.0000000000000000        88.800000000000011        3.5087550307709958     
   4.0000000000000000        89.600000000000009        3.4877032866380171     
   4.0000000000000000        90.400000000000006        3.5039532703910914     
   4.0000000000000000        91.200000000000003        3.4902101494373814     
   4.0000000000000000        92.000000000000000        3.5041709247946433     
   4.0000000000000000        92.800000000000011        3.5047563361200242     
   4.0000000000000000        93.600000000000009        3.4930224500473335     
   4.0000000000000000        94.400000000000006        3.4942115746313829     
   4.0000000000000000        95.200000000000003        3.4987577395208302     
   4.0000000000000000        96.000000000000000        3.5143156994620197     
   4.0000000000000000        96.800000000000011        3.5050202269132402     
   4.0000000000000000        97.600000000000009        3.5155250030269238     
   4.0000000000000000        98.400000000000006        3.4937127658834268     
   4.0000000000000000        99.200000000000003        3.5048718413795061     
   4.0000000000000000        100.00000000000000        3.4906930738772082     
   4.0000000000000000        100.80000000000001        3.5025963635887645     
   4.0000000000000000        101.60000000000001        3.5073751963720099     
   4.0000000000000000        102.40000000000001        3.5064689813692747     

   4.8000000000000007       0.80000000000000004        3.5068182662118805     
   4.8000000000000007        1.6000000000000001        3.4988771560901868     
   4.8000000000000007        2.4000000000000004        3.4966970942984874     
   4.8000000000000007        3.2000000000000002        3.5093368630627166     
   4.8000000000000007        4.0000000000000000        4.5000552846085515     
   4.8000000000000007        4.8000000000000007        4.5073003707971866     
   4.8000000000000007        5.6000000000000005        4.4974421056464582     
   4.8000000000000007        6.4000000000000004        4.5031063514889675     
   4.8000000000000007        7.2000000000000002        4.5065643273197411     
   4.8000000000000007        8.0000000000000000        4.4973512346917559     
   4.8000000000000007        8.8000000000000007        4.4980847557432089     
   4.8000000000000007        9.6000000000000014        4.4929993284692022     
   4.8000000000000007        10.400000000000000        4.5006222303579069     
   4.8000000000000007        11.200000000000001        3.5001836733366836     
   4.8000000000000007        12.000000000000000        3.5066343506846356     
   4.8000000000000007        12.800000000000001        3.4962375095904350     
   4.8000000000000007        13.600000000000001        3.4962844005394476     
   4.8000000000000007        14.400000000000000        3.5075132180639930     
   4.8000000000000007        15.200000000000001        3.4927257683702373     
   4.8000000000000007        16.000000000000000        3.5136317630287612     
   4.8000000000000007        16.800000000000001        3.4943539458821302     
   4.8000000000000007        17.600000000000001        3.5119743067813993     
   4.8000000000000007        18.400000000000002        3.4939772296752882     
   4.8000000000000007        19.200000000000003        3.5054982705478999     
   4.8000000000000007        20.000000000000000        3.5070981344528489     
   4.8000000000000007        20.800000000000001        3.4948141287680685     
   4.8000000000000007        21.600000000000001        3.5090497096459394     
   4.8000000000000007        22.400000000000002        3.4936545068736424     
   4.8000000000000007        23.200000000000003        3.5091291368181814     
   4.8000000000000007        24.000000000000000        3.4955925813559330     
   4.8000000000000007        24.800000000000001        3.4992694056764186     
   4.8000000000000007        25.600000000000001        3.4936734737639759     
   4.8000000000000007        26.400000000000002        3.4993113072671123     
   4.8000000000000007        27.200000000000003        3.4980558874634262     
   4.8000000000000007        28.000000000000000        3.5002674735726940     
   4.8000000000000007        28.800000000000001        3.5001134519774912     
   4.8000000000000007        29.600000000000001        3.5464442508468892     
   4.8000000000000007        30.400000000000002        4.4947316161805793     
   4.8000000000000007        31.200000000000003        4.5049437804693113     
   4.8000000000000007        32.000000000000000        4.4983469144433661     
   4.8000000000000007        32.800000000000004        4.5108757184121933     
   4.8000000000000007        33.600000000000001        4.4932551185220602     
   4.8000000000000007        34.399999999999999        4.5092056801109663     
   4.8000000000000007        35.200000000000003        4.5048844779774928     
   4.8000000000000007        36.000000000000000        4.5005402741501408     
   4.8000000000000007        36.800000000000004        4.5128326023134422     
   4.8000000000000007        37.600000000000001        4.4940078106219472     
   4.8000000000000007        38.400000000000006        3.5118215517909315     
   4.8000000000000007        39.200000000000003        3.5091653078413469     
   4.8000000000000007        40.000000000000000        3.4939954383122820     
   4.8000000000000007        40.800000000000004        3.5069269188520664     
   4.8000000000000007        41.600000000000001        3.5041112206315845     
   4.8000000000000007        42.400000000000006        3.4930673713522631     
   4.8000000000000007        43.200000000000003        3.5043617958130415     
   4.8000000000000007        44.000000000000000        3.4995711400618954     
   4.8000000000000007        44.800000000000004        3.5014076373901890     
   4.8000000000000007        45.600000000000001        4.4990020758495151     
   4.8000000000000007        46.400000000000006        4.5080409300501927     
   4.8000000000000007        47.200000000000003        4.5021961303432851     
   4.8000000000000007        48.000000000000000        4.4972120712875716     
   4.8000000000000007        48.800000000000004        4.5103338320621988     
   4.8000000000000007        49.600000000000001        4.5034409966219355     
   4.8000000000000007        50.400000000000006        4.5018433450737092     
   4.8000000000000007        51.200000000000003        4.4964422475435306     
   4.8000000000000007        52.000000000000000        4.5098007196264014     
   4.8000000000000007        52.800000000000004        4.4973042588980974     
   4.8000000000000007        53.600000000000001        4.5133615503837756     
   4.8000000000000007        54.400000000000006        4.4983453467932462     
   4.8000000000000007        55.200000000000003        4.5112149439156664     
   4.8000000000000007        56.000000000000000        4.5010686366379602     
   4.8000000000000007        56.800000000000004        4.4981181971059376     
   4.8000000000000007        57.600000000000001        4.5020762312652787     
   4.8000000000000007        58.400000000000006        4.5012203938893558     
   4.8000000000000007        59.200000000000003        3.5005271524822343     
   4.8000000000000007        60.000000000000000        3.5089862808403205     
   4.8000000000000007        60.800000000000004        3.5089850113942123     
   4.8000000000000007        61.600000000000001        3.4958616719506299     
   4.8000000000000007        62.400000000000006        3.4961552945885117     
   4.8000000000000007        63.200000000000003        3.4947467488684785     
   4.8000000000000007        64.000000000000000        3.5077659273159538     
   4.8000000000000007        64.799999999999997        3.4926858191709691     
   4.8000000000000007        65.600000000000009        3.5072673021327145     
   4.8000000000000007        66.400000000000006        3.4900609218582241     
   4.8000000000000007        67.200000000000003        3.5031235094287791     
   4.8000000000000007        68.000000000000000        3.4928902448446872     
   4.8000000000000007        68.799999999999997        3.5072789135106861     
   4.8000000000000007        69.600000000000009        3.4919953238726427     
   4.8000000000000007        70.400000000000006        3.5053859019008673     
   4.8000000000000007        71.200000000000003        3.4973159415478099     
   4.8000000000000007        72.000000000000000        3.5143417304671161     
   4.8000000000000007        72.799999999999997        4.4871300105032361     
   4.8000000000000007        73.600000000000009        4.5015557318348707     
   4.8000000000000007        74.400000000000006        4.4987445388278609     
   4.8000000000000007        75.200000000000003        4.5131081576938890     
   4.8000000000000007        76.000000000000000        4.5006559678706832     
   4.8000000000000007        76.800000000000011        4.5110170786997879     
   4.8000000000000007        77.600000000000009        4.4978575502599503     
   4.8000000000000007        78.400000000000006        4.5111347933743673     
   4.8000000000000007        79.200000000000003        4.5016085090820548     
   4.8000000000000007        80.000000000000000        4.5032354010605982     
   4.8000000000000007        80.800000000000011        4.5049666066647740     
   4.8000000000000007        81.600000000000009        4.5131477620636664     
   4.8000000000000007        82.400000000000006        4.4973629204582428     
   4.8000000000000007        83.200000000000003        4.4997918756390067     
   4.8000000000000007        84.000000000000000        4.5002996329528484     
   4.8000000000000007        84.800000000000011        4.5010371066351587     
   4.8000000000000007        85.600000000000009        4.4986603696128791     
   4.8000000000000007        86.400000000000006        4.5002012625837988     
   4.8000000000000007        87.200000000000003        3.5089496311558244     
   4.8000000000000007        88.000000000000000        3.4898598962241332     
   4.8000000000000007        88.800000000000011        3.4952241306263785     
   4.8000000000000007        89.600000000000009        3.5003611644632784     
   4.8000000000000007        90.400000000000006        3.4893200070608215     
   4.8000000000000007        91.200000000000003        3.5047468357737013     
   4.8000000000000007        92.000000000000000        3.4905594807175282     
   4.8000000000000007        92.800000000000011        3.5027293120113674     
   4.8000000000000007        93.600000000000009        3.4907202339751500     
   4.8000000000000007        94.400000000000006        3.5055279166086635     
   4.8000000000000007        95.200000000000003        3.5027309772524187     
   4.8000000000000007        96.000000000000000        3.4924242603060360     
   4.8000000000000007        96.800000000000011        3.4898586199811139     
   4.8000000000000007        97.600000000000009        3.5040138189250389     
   4.8000000000000007        98.400000000000006        3.4928542855988201     
   4.8000000000000007        99.200000000000003        3.5066757776447375     
   4.8000000000000007        100.00000000000000        3.4911627652663069     
   4.8000000000000007        100.80000000000001        3.5038260554894398     
   4.8000000000000007        101.60000000000001        3.4933753081285777     
   4.8000000000000007        102.40000000000001        3.4891954200692714     

   5.6000000000000005       0.80000000000000004        3.5114183667596772     
   5.6000000000000005        1.6000000000000001        3.4958941901080984     
   5.6000000000000005        2.4000000000000004        3.5134296418243256     
   5.6000000000000005        3.2000000000000002        3.5032357641039225     
   5.6000000000000005        4.0000000000000000        3.5001190553222363     
   5.6000000000000005        4.8000000000000007        4.5085128303112612     
   5.6000000000000005        5.6000000000000005        4.5061564878696672     
   5.6000000000000005        6.4000000000000004        4.4993452365337419     
   5.6000000000000005        7.2000000000000002        4.5060932438960126     
   5.6000000000000005        8.0000000000000000        4.5102534131996119     
   5.6000000000000005        8.8000000000000007        4.5089669588713424     
   5.6000000000000005        9.6000000000000014        4.5021381799731941     
   5.6000000000000005        10.400000000000000        4.5085354251794882     
   5.6000000000000005        11.200000000000001        4.4924752463071185     
   5.6000000000000005        12.000000000000000        4.4995451577230634     
   5.6000000000000005        12.800000000000001        3.5248002037001478     
   5.6000000000000005        13.600000000000001        3.4957434470129174     
   5.6000000000000005        14.400000000000000        3.5064330526008591     
   5.6000000000000005        15.200000000000001        3.5047479888161051     
   5.6000000000000005        16.000000000000000        3.4987087422796366     
   5.6000000000000005        16.800000000000001        3.5061435433561590     
   5.6000000000000005        17.600000000000001        3.4965558841621016     
   5.6000000000000005        18.400000000000002        3.5067660682450623     
   5.6000000000000005        19.200000000000003        3.4929071889494154     
   5.6000000000000005        20.000000000000000        3.4944069134130968     
   5.6000000000000005        20.800000000000001        3.5086924965196253     
   5.6000000000000005        21.600000000000001        3.4942387851721297     
   5.6000000000000005        22.400000000000002        3.5080677407261236     
   5.6000000000000005        23.200000000000003        3.4934487349812051     
   5.6000000000000005        24.000000000000000        3.5067620008419653     
   5.6000000000000005        24.800000000000001        3.4994794713878448     
   5.6000000000000005        25.600000000000001        3.5091356285456508     
   5.6000000000000005        26.400000000000002        3.5044427354276784     
   5.6000000000000005        27.200000000000003        3.5116568721981642     
   5.6000000000000005        28.000000000000000        4.4984951377461417     
   5.6000000000000005        28.800000000000001        4.5027187439902407     
   5.6000000000000005        29.600000000000001        4.4898869547688687     
   5.6000000000000005        30.400000000000002        4.5097380863030123     
   5.6000000000000005        31.200000000000003        4.5066201379873156     
   5.6000000000000005        32.000000000000000        4.5046736358017743     
   5.6000000000000005        32.800000000000004        4.5014702010771863     
   5.6000000000000005        33.600000000000001        4.5021225730929570     
   5.6000000000000005        34.399999999999999        4.5085856840666416     
   5.6000000000000005        35.200000000000003        4.4921025853134875     
   5.6000000000000005        36.000000000000000        4.5122641043210940     
   5.6000000000000005        36.800000000000004        4.4952756811822319     
   5.6000000000000005        37.600000000000001        4.4995671539351436     
   5.6000000000000005        38.400000000000006        3.4980312405928613     
   5.6000000000000005        39.200000000000003        3.4964889694163142     
   5.6000000000000005        40.000000000000000        3.5068435118340506     
   5.6000000000000005        40.800000000000004        3.4950245300756819     
   5.6000000000000005        41.600000000000001        3.4979399280545951     
   5.6000000000000005        42.400000000000006        3.4914373972564650     
   5.6000000000000005        43.200000000000003        3.5056629160070854     
   5.6000000000000005        44.000000000000000        3.5033618994025479     
   5.6000000000000005        44.800000000000004        4.4914004729103256     
   5.6000000000000005        45.600000000000001        4.5037160671128325     
   5.6000000000000005        46.400000000000006        4.4977359704765680     
   5.6000000000000005        47.200000000000003        4.5099590572735719     
   5.6000000000000005        48.000000000000000        4.5044709917928110     
   5.6000000000000005        48.800000000000004        4.4974394003983376     
   5.6000000000000005        49.600000000000001        4.5097818639737755     
   5.6000000000000005        50.400000000000006        4.4999623454524516     
   5.6000000000000005        51.200000000000003        4.5083189258563419     
   5.6000000000000005        52.000000000000000        4.5028022141890522     
   5.6000000000000005        52.800000000000004        4.5005357110762967     
   5.6000000000000005        53.600000000000001        4.4947234395167976     
   5.6000000000000005        54.400000000000006        4.5094415521230085     
   5.6000000000000005        55.200000000000003        4.4975725068621779     
   5.6000000000000005        56.000000000000000        4.4979646746739501     
   5.6000000000000005        56.800000000000004        4.5135804048757935     
   5.6000000000000005        57.600000000000001        4.4989994991665796     
   5.6000000000000005        58.400000000000006        4.4982489929490672     
   5.6000000000000005        59.200000000000003        4.4876039288446545     
   5.6000000000000005        60.000000000000000        3.5143000616747742     
   5.6000000000000005        60.800000000000004        3.4842904374555861     
   5.6000000000000005        61.600000000000001        3.5076552241661756     
   5.6000000000000005        62.400000000000006        3.4945578755390714     
   5.6000000000000005        63.200000000000003        3.5077393276252167     
   5.6000000000000005        64.000000000000000        3.4928485875522290     
   5.6000000000000005        64.799999999999997        3.5059675867421989     
   5.6000000000000005        65.600000000000009        3.4914242143134944     
   5.6000000000000005        66.400000000000006        3.5018103625917667     
   5.6000000000000005        67.200000000000003        3.5024465443105690     
   5.6000000000000005        68.000000000000000        3.4920863122192927     
   5.6000000000000005        68.799999999999997        3.4936267130025889     
   5.6000000000000005        69.600000000000009        3.5070808265363671     
   5.6000000000000005        70.400000000000006        3.5073592005269933     
   5.6000000000000005        71.200000000000003        3.5070662262913062     
   5.6000000000000005        72.000000000000000        4.4968522666376405     
   5.6000000000000005        72.799999999999997        4.4968155473686124     
   5.6000000000000005        73.600000000000009        4.5111002933540103     
   5.6000000000000005        74.400000000000006        4.5041075310064205     
   5.6000000000000005        75.200000000000003        4.5008403031782809     
   5.6000000000000005        76.000000000000000        4.5015252071966021     
   5.6000000000000005        76.800000000000011        4.5094875919396609     
   5.6000000000000005        77.600000000000009        4.5029247451285412     
   5.6000000000000005        78.400000000000006        4.5055086002466851     
   5.6000000000000005        79.200000000000003        4.4968044364152924     
   5.6000000000000005        80.000000000000000        4.5059211876104683     
   5.6000000000000005        80.800000000000011        4.4990917408220197     
   5.6000000000000005        81.600000000000009        4.4967637637415585     
   5.6000000000000005        82.400000000000006        4.5024073362883676     
   5.6000000000000005        83.200000000000003        4.5046526454113343     
   5.6000000000000005        84.000000000000000        4.5085239554577532     
   5.6000000000000005        84.800000000000011        4.5049857683672982     
   5.6000000000000005        85.600000000000009        4.5099882972762488     
   5.6000000000000005        86.400000000000006        4.4900397212505334     
   5.6000000000000005        87.200000000000003        3.5065584541170214     
   5.6000000000000005        88.000000000000000        3.5009108451839097     
   5.6000000000000005        88.800000000000011        3.5077851936629996     
   5.6000000000000005        89.600000000000009        3.4975184517920082     
   5.6000000000000005        90.400000000000006        3.5023767216211255     
   5.6000000000000005        91.200000000000003        3.5054934047170816     
   5.6000000000000005        92.000000000000000        3.4918983056440607     
   5.6000000000000005        92.800000000000011        3.5027495957208350     
   5.6000000000000005        93.600000000000009        3.5026182540136164     
   5.6000000000000005        94.400000000000006        3.4906514781844531     
   5.6000000000000005        95.200000000000003        3.5054911982774501     
   5.6000000000000005        96.000000000000000        3.4928944796051966     
   5.6000000000000005        96.800000000000011        3.5038378954896867     
   5.6000000000000005        97.600000000000009        3.5022725945329896     
   5.6000000000000005        98.400000000000006        3.4911368281191866     
   5.6000000000000005        99.200000000000003        3.5045024693685156     
   5.6000000000000005        100.00000000000000        3.4910296895358792     
   5.6000000000000005        100.80000000000001        3.5030309048899095     
   5.6000000000000005        101.60000000000001        3.4902702138421802     
   5.6000000000000005        102.40000000000001        3.5085873973470756     

   6.4000000000000004       0.80000000000000004        3.4948644750595546     
   6.4000000000000004        1.6000000000000001        3.4973548738979936     
   6.4000000000000004        2.4000000000000004        3.4983662512656442     
   6.4000000000000004        3.2000000000000002        3.5002993101033675     
   6.4000000000000004        4.0000000000000000        3.5014734950990851     
   6.4000000000000004        4.8000000000000007        4.4971047963274344     
   6.4000000000000004        5.6000000000000005        4.5005260534763956     
   6.4000000000000004        6.4000000000000004        4.5061624798553463     
   6.4000000000000004        7.2000000000000002        4.5020554277644278     
   6.4000000000000004        8.0000000000000000        4.4946171879593724     
   6.4000000000000004        8.8000000000000007        4.5051338854846090     
   6.4000000000000004        9.6000000000000014        4.5021408597793879     
   6.4000000000000004        10.400000000000000        4.4993057810064130     
   6.4000000000000004        11.200000000000001        4.5114862166297343     
   6.4000000000000004        12.000000000000000        4.4980007229958403     
   6.4000000000000004        12.800000000000001        4.5028807765948455     
   6.4000000000000004        13.600000000000001        4.5049151816024269     
   6.4000000000000004        14.400000000000000        3.5111725583197524     
   6.4000000000000004        15.200000000000001        3.4908739143874126     
   6.4000000000000004        16.000000000000000        3.5117530588558159     
   6.4000000000000004        16.800000000000001        3.4911768205535325     
   6.4000000000000004        17.600000000000001        3.5092636403100492     
   6.4000000000000004        18.400000000000002        3.4926815915738296     
   6.4000000000000004        19.200000000000003        3.5064852188343387     
   6.4000000000000004        20.000000000000000        3.4937192300281517     
   6.4000000000000004        20.800000000000001        3.4928518659189338     
   6.4000000000000004        21.600000000000001        3.5077078353632447     
   6.4000000000000004        22.400000000000002        3.4972066146715322     
   6.4000000000000004        23.200000000000003        3.5098357676946459     
   6.4000000000000004        24.000000000000000        3.5045337020129983     
   6.4000000000000004        24.800000000000001        3.5022194471957322     
   6.4000000000000004        25.600000000000001        3.5165202273296283     
   6.4000000000000004        26.400000000000002        4.5010331301735222     
   6.4000000000000004        27.200000000000003        4.4954006174788850     
   6.4000000000000004        28.000000000000000        4.5017505120639303     
   6.4000000000000004        28.800000000000001        4.5020466814605822     
   6.4000000000000004        29.600000000000001        4.5113921791204810     
   6.4000000000000004        30.400000000000002        4.4970863503359437     
   6.4000000000000004        31.200000000000003        4.4979441464777752     
   6.4000000000000004        32.000000000000000        4.5045405165907191     
   6.4000000000000004        32.800000000000004        4.4982391433920217     
   6.4000000000000004        33.600000000000001        4.5043644438253976     
   6.4000000000000004        34.399999999999999        4.5058945784764086     
   6.4000000000000004        35.200000000000003        4.5093950884799652     
   6.4000000000000004        36.000000000000000        4.5014148682246953     
   6.4000000000000004        36.800000000000004        4.4952663836038917     
   6.4000000000000004        37.600000000000001        3.5060428771078067     
   6.4000000000000004        38.400000000000006        3.5012494435420209     
   6.4000000000000004        39.200000000000003        3.5095236434893180     
   6.4000000000000004        40.000000000000000        3.4925050597149383     
   6.4000000000000004        40.800000000000004        3.5094908175934063     
   6.4000000000000004        41.600000000000001        3.4902868889804415     
   6.4000000000000004        42.400000000000006        3.5101786928009076     
   6.4000000000000004        43.200000000000003        3.5129959063470082     
   6.4000000000000004        44.000000000000000        4.4945907124703384     
   6.4000000000000004        44.800000000000004        4.5075438457213588     
   6.4000000000000004        45.600000000000001        4.5055584316055262     
   6.4000000000000004        46.400000000000006        4.4995688101782108     
   6.4000000000000004        47.200000000000003        4.5084041637837373     
   6.4000000000000004        48.000000000000000        4.5020853789788156     
   6.4000000000000004        48.800000000000004        4.4983811160882308     
   6.4000000000000004        49.600000000000001        4.5092459876222986     
   6.4000000000000004        50.400000000000006        4.5032926173045205     
   6.4000000000000004        51.200000000000003        4.5088132634671636     
   6.4000000000000004        52.000000000000000        4.5034314523470478     
   6.4000000000000004        52.800000000000004        4.5133829920325867     
   6.4000000000000004        53.600000000000001        4.5000236613844722     
   6.4000000000000004        54.400000000000006        4.5101415666976985     
   6.4000000000000004        55.200000000000003        4.5038603100946384     
   6.4000000000000004        56.000000000000000        4.5099021445981959     
   6.4000000000000004        56.800000000000004        4.5017275354852551     
   6.4000000000000004        57.600000000000001        4.5077076765090176     
   6.4000000000000004        58.400000000000006        4.5101979068532332     
   6.4000000000000004        59.200000000000003        4.4984262958177776     
   6.4000000000000004        60.000000000000000        3.5121129593452429     
   6.4000000000000004        60.800000000000004        3.5081199397436080     
   6.4000000000000004        61.600000000000001        3.4963093142883452     
   6.4000000000000004        62.400000000000006        3.5050152144706033     
   6.4000000000000004        63.200000000000003        3.4901315659315837     
   6.4000000000000004        64.000000000000000        3.5045191601308470     
   6.4000000000000004        64.799999999999997        3.4907261443395248     
   6.4000000000000004        65.600000000000009        3.5037570665292925     
   6.4000000000000004        66.400000000000006        3.5026186761797429     
   6.4000000000000004        67.200000000000003        3.4896508629834715     
   6.4000000000000004        68.000000000000000        3.5051060158004228     
   6.4000000000000004        68.799999999999997        3.5072905374914836     
   6.4000000000000004        69.600000000000009        3.4956186106286027     
   6.4000000000000004        70.400000000000006        3.4875624131688672     
   6.4000000000000004        71.200000000000003        3.5069076532897672     
   6.4000000000000004        72.000000000000000        4.4970586125924257     
   6.4000000000000004        72.799999999999997        4.5112540764207267     
   6.4000000000000004        73.600000000000009        4.4998565455077175     
   6.4000000000000004        74.400000000000006        4.4976393315980401     
   6.4000000000000004        75.200000000000003        4.5111415599180962     
   6.4000000000000004        76.000000000000000        4.4956532171369883     
   6.4000000000000004        76.800000000000011        4.5003709345387888     
   6.4000000000000004        77.600000000000009        4.5099047873169571     
   6.4000000000000004        78.400000000000006        4.4973868423984342     
   6.4000000000000004        79.200000000000003        4.5120624785937258     
   6.4000000000000004        80.000000000000000        4.4968401906216267     
   6.4000000000000004        80.800000000000011        4.5130686450028552     
   6.4000000000000004        81.600000000000009        4.5034928362212714     
   6.4000000000000004        82.400000000000006        4.5086962989085286     
   6.4000000000000004        83.200000000000003        4.5033581000905665     
   6.4000000000000004        84.000000000000000        4.5012394561113291     
   6.4000000000000004        84.800000000000011        4.4988062901262333     
   6.4000000000000004        85.600000000000009        4.5020804367992673     
   6.4000000000000004        86.400000000000006        4.5025742880941788     
   6.4000000000000004        87.200000000000003        3.4977590181976810     
   6.4000000000000004        88.000000000000000        3.5011565908241904     
   6.4000000000000004        88.800000000000011        3.4858828412054779     
   6.4000000000000004        89.600000000000009        3.5073855320801623     
   6.4000000000000004        90.400000000000006        3.4898273215995972     
   6.4000000000000004        91.200000000000003        3.4951813082114978     
   6.4000000000000004        92.000000000000000        3.5070355509938667     
   6.4000000000000004        92.800000000000011        3.4896734114988615     
   6.4000000000000004        93.600000000000009        3.5036507706153097     
   6.4000000000000004        94.400000000000006        3.4895117669446907     
   6.4000000000000004        95.200000000000003        3.4928760721247998     
   6.4000000000000004        96.000000000000000        3.5060809909817339     
   6.4000000000000004        96.800000000000011        3.4876137584163924     
   6.4000000000000004        97.600000000000009        3.5019496085436925     
   6.4000000000000004        98.400000000000006        3.4909776132480688     
   6.4000000000000004        99.200000000000003        3.5057812620888349     
   6.4000000000000004        100.00000000000000        3.4915352486557052     
   6.4000000000000004        100.80000000000001        3.5034015023617777     
   6.4000000000000004        101.60000000000001        3.5031463350826875     
   6.4000000000000004        102.40000000000001        3.4922136717458216     

   7.2000000000000002       0.80000000000000004        3.5048008776185027     
   7.2000000000000002        1.6000000000000001        3.5071829342688123     
   7.2000000000000002        2.4000000000000004        3.5063950644461639     
   7.2000000000000002        3.2000000000000002        3.5044859583510477     
   7.2000000000000002        4.0000000000000000        3.4933575622964921     
   7.2000000000000002        4.8000000000000007        3.5066849450897961     
   7.2000000000000002        5.6000000000000005        4.4955550773427211     
   7.2000000000000002        6.4000000000000004        4.5126539984131302     
   7.2000000000000002        7.2000000000000002        4.4984311787610372     
   7.2000000000000002        8.0000000000000000        4.5038336650168302     
   7.2000000000000002        8.8000000000000007        4.5032854296922871     
   7.2000000000000002        9.6000000000000014        4.5058851328302421     
   7.2000000000000002        10.400000000000000        4.5066045653004725     
   7.2000000000000002        11.200000000000001        4.4978238162416648     
   7.2000000000000002        12.000000000000000        4.5076254308707551     
   7.2000000000000002        12.800000000000001        4.5007165426533273     
   7.2000000000000002        13.600000000000001        4.4983229280446695     
   7.2000000000000002        14.400000000000000        4.4972391493825885     
   7.2000000000000002        15.200000000000001        3.5125087521640990     
   7.2000000000000002        16.000000000000000        3.4962191529583140     
   7.2000000000000002        16.800000000000001        3.5020916973765730     
   7.2000000000000002        17.600000000000001        3.5078256373681840     
   7.2000000000000002        18.400000000000002        3.5071132547227020     
   7.2000000000000002        19.200000000000003        3.4921545979163180     
   7.2000000000000002        20.000000000000000        3.5061223523538141     
   7.2000000000000002        20.800000000000001        3.5068192702787075     
   7.2000000000000002        21.600000000000001        3.4937131153414835     
   7.2000000000000002        22.400000000000002        3.5087699566620443     
   7.2000000000000002        23.200000000000003        3.4974255199117854     
   7.2000000000000002        24.000000000000000        3.4961502358611218     
   7.2000000000000002        24.800000000000001        4.4962871654079128     
   7.2000000000000002        25.600000000000001        4.4956909462166204     
   7.2000000000000002        26.400000000000002        4.4977423546004571     
   7.2000000000000002        27.200000000000003        4.5115820397075694     
   7.2000000000000002        28.000000000000000        4.4999381564545109     
   7.2000000000000002        28.800000000000001        4.5015005007184170     
   7.2000000000000002        29.600000000000001        4.5025928825630341     
   7.2000000000000002        30.400000000000002        4.4989845627105476     
   7.2000000000000002        31.200000000000003        4.5106642589394141     
   7.2000000000000002        32.000000000000000        4.5110450289522026     
   7.2000000000000002        32.800000000000004        4.5031685182238395     
   7.2000000000000002        33.600000000000001        4.5104794316549244     
   7.2000000000000002        34.399999999999999        4.4988039614332642     
   7.2000000000000002        35.200000000000003        4.4975141956769091     
   7.2000000000000002        36.000000000000000        4.5067566530449925     
   7.2000000000000002        36.800000000000004        3.4984758809814664     
   7.2000000000000002        37.600000000000001        3.4927647037237066     
   7.2000000000000002        38.400000000000006        3.5114225547379827     
   7.2000000000000002        39.200000000000003        3.4939385954397566     
   7.2000000000000002        40.000000000000000        3.5065718578689986     
   7.2000000000000002        40.800000000000004        3.5039260377798573     
   7.2000000000000002        41.600000000000001        3.4944155548997191     
   7.2000000000000002        42.400000000000006        3.5070949901680470     
   7.2000000000000002        43.200000000000003        3.5053810569347537     
   7.2000000000000002        44.000000000000000        4.5037676518192153     
   7.2000000000000002        44.800000000000004        4.5083309159419738     
   7.2000000000000002        45.600000000000001        4.5030307571784549     
   7.2000000000000002        46.400000000000006        4.4978689118002091     
   7.2000000000000002        47.200000000000003        4.5086323482703685     
   7.2000000000000002        48.000000000000000        4.4975468763738418     
   7.2000000000000002        48.800000000000004        4.5083172835454013     
   7.2000000000000002        49.600000000000001        4.5014717466208882     
   7.2000000000000002        50.400000000000006        4.4955842725817989     
   7.2000000000000002        51.200000000000003        4.5104953126778629     
   7.2000000000000002        52.000000000000000        4.4998566315532793     
   7.2000000000000002        52.800000000000004        4.4993515630598466     
   7.2000000000000002        53.600000000000001        4.5056089698655892     
   7.2000000000000002        54.400000000000006        4.5034220579692548     
   7.2000000000000002        55.200000000000003        4.4953954734058765     
   7.2000000000000002        56.000000000000000        4.5109816829416722     
   7.2000000000000002        56.800000000000004        4.4968084867840625     
   7.2000000000000002        57.600000000000001        4.4997683579205372     
   7.2000000000000002        58.400000000000006        4.5016479907397411     
   7.2000000000000002        59.200000000000003        4.4971051860598426     
   7.2000000000000002        60.000000000000000        4.4929866996048426     
   7.2000000000000002        60.800000000000004        3.4995773821724554     
   7.2000000000000002        61.600000000000001        3.4949017328599186     
   7.2000000000000002        62.400000000000006        3.5069042298811994     
   7.2000000000000002        63.200000000000003        3.5030315069018343     
   7.2000000000000002        64.000000000000000        3.5023253218156527     
   7.2000000000000002        64.799999999999997        3.4895297570654282     
   7.2000000000000002        65.600000000000009        3.5031983836210956     
   7.2000000000000002        66.400000000000006        3.4891782660719595     
   7.2000000000000002        67.200000000000003        3.5041397358427142     
   7.2000000000000002        68.000000000000000        3.4922904098657432     
   7.2000000000000002        68.799999999999997        3.4930374697209436     
   7.2000000000000002        69.600000000000009        3.5100920578577548     
   7.2000000000000002        70.400000000000006        3.5124286966388358     
   7.2000000000000002        71.200000000000003        4.5038535758046523     
   7.2000000000000002        72.000000000000000        4.4977046120591684     
   7.2000000000000002        72.799999999999997        4.4968663878522221     
   7.2000000000000002        73.600000000000009        4.5076491058774355     
   7.2000000000000002        74.400000000000006        4.5123913194569214     
   7.2000000000000002        75.200000000000003        4.5044472569378344     
   7.2000000000000002        76.000000000000000        4.5100990849318876     
   7.2000000000000002        76.800000000000011        4.5085924114760783     
   7.2000000000000002        77.600000000000009        4.4979261481898556     
   7.2000000000000002        78.400000000000006        4.5100070112184278     
   7.2000000000000002        79.200000000000003        4.5036744898736742     
   7.2000000000000002        80.000000000000000        4.5082447432154735     
   7.2000000000000002        80.800000000000011        4.4975532258860866     
   7.2000000000000002        81.600000000000009        4.5042622858999319     
   7.2000000000000002        82.400000000000006        4.4985828727373649     
   7.2000000000000002        83.200000000000003        4.4995363882791306     
   7.2000000000000002        84.000000000000000        4.5021041176881047     
   7.2000000000000002        84.800000000000011        4.5083250195985185     
   7.2000000000000002        85.600000000000009        4.5059980062803051     
   7.2000000000000002        86.400000000000006        4.5052560463739217     
   7.2000000000000002        87.200000000000003        3.4987072009250157     
   7.2000000000000002        88.000000000000000        3.5097233685883609     
   7.2000000000000002        88.800000000000011        3.5044515881030405     
   7.2000000000000002        89.600000000000009        3.4924042976107219     
   7.2000000000000002        90.400000000000006        3.5038995420080603     
   7.2000000000000002        91.200000000000003        3.4953369607085882     
   7.2000000000000002        92.000000000000000        3.4947960808555374     
   7.2000000000000002        92.800000000000011        3.5053889611459130     
   7.2000000000000002        93.600000000000009        3.4900078752121244     
   7.2000000000000002        94.400000000000006        3.5037784276821196     
   7.2000000000000002        95.200000000000003        3.5069830785459386     
   7.2000000000000002        96.000000000000000        3.4950193234179947     
   7.2000000000000002        96.800000000000011        3.5044284538284374     
   7.2000000000000002        97.600000000000009        3.5027021510702894     
   7.2000000000000002        98.400000000000006        3.4911607178055952     
   7.2000000000000002        99.200000000000003        3.5051743897299943     
   7.2000000000000002        100.00000000000000        3.4917210213515406     
   7.2000000000000002        100.80000000000001        3.5057705252989577     
   7.2000000000000002        101.60000000000001        3.4918903292682262     
   7.2000000000000002        102.40000000000001        3.5067673780309998     

   8.0000000000000000       0.80000000000000004        3.4933538138120923     
   8.0000000000000000        1.6000000000000001        3.4947741318926693     
   8.0000000000000000        2.4000000000000004        3.4913509397008489     
   8.0000000000000000        3.2000000000000002        3.5101142093082029     
   8.0000000000000000        4.0000000000000000        3.4918939625047734     
   8.0000000000000000        4.8000000000000007        3.5136584159722926     
   8.0000000000000000        5.6000000000000005        4.4953209906840099     
   8.0000000000000000        6.4000000000000004        4.5000861338297051     
   8.0000000000000000        7.2000000000000002        4.5045857317098559     
   8.0000000000000000        8.0000000000000000        4.5112389196502836     
   8.0000000000000000        8.8000000000000007        4.5139350361643267     
   8.0000000000000000        9.6000000000000014        4.4995190173162820     
   8.0000000000000000        10.400000000000000        4.5134175074419192     
   8.0000000000000000        11.200000000000001        4.4959880804758035     
   8.0000000000000000        12.000000000000000        4.5103795843102947     
   8.0000000000000000        12.800000000000001        4.5019652579661136     
   8.0000000000000000        13.600000000000001        4.4986017768804079     
   8.0000000000000000        14.400000000000000        4.4973807278392268     
   8.0000000000000000        15.200000000000001        3.5135131846249164     
   8.0000000000000000        16.000000000000000        3.4966428388905526     
   8.0000000000000000        16.800000000000001        3.5057295023326858     
   8.0000000000000000        17.600000000000001        3.4969812711595134     
   8.0000000000000000        18.400000000000002        3.4943528328446956     
   8.0000000000000000        19.200000000000003        3.5062133547851397     
   8.0000000000000000        20.000000000000000        3.4935445924897324     
   8.0000000000000000        20.800000000000001        3.4947895029482723     
   8.0000000000000000        21.600000000000001        3.5082940876967266     
   8.0000000000000000        22.400000000000002        3.5073129019322353     
   8.0000000000000000        23.200000000000003        3.5047224807600745     
   8.0000000000000000        24.000000000000000        4.5065473104252662     
   8.0000000000000000        24.800000000000001        4.4940873658812990     
   8.0000000000000000        25.600000000000001        4.4995314128248989     
   8.0000000000000000        26.400000000000002        4.5119382143024946     
   8.0000000000000000        27.200000000000003        4.4966014225661732     
   8.0000000000000000        28.000000000000000        4.5027659702243570     
   8.0000000000000000        28.800000000000001        4.5106126831062614     
   8.0000000000000000        29.600000000000001        4.5015149142032698     
   8.0000000000000000        30.400000000000002        4.5041025451060870     
   8.0000000000000000        31.200000000000003        4.5043975968250844     
   8.0000000000000000        32.000000000000000        4.5046776354402764     
   8.0000000000000000        32.800000000000004        4.5127179284985912     
   8.0000000000000000        33.600000000000001        4.4991438575671818     
   8.0000000000000000        34.399999999999999        4.5100071076350003     
   8.0000000000000000        35.200000000000003        4.4937509929882671     
   8.0000000000000000        36.000000000000000        3.5008289728303099     
   8.0000000000000000        36.800000000000004        3.5095014132542319     
   8.0000000000000000        37.600000000000001        3.4976922846601788     
   8.0000000000000000        38.400000000000006        3.5089492618563449     
   8.0000000000000000        39.200000000000003        3.4947458787756802     
   8.0000000000000000        40.000000000000000        3.5051003221549379     
   8.0000000000000000        40.800000000000004        3.4943539982504297     
   8.0000000000000000        41.600000000000001        3.5062580986954828     
   8.0000000000000000        42.400000000000006        3.5094788227959475     
   8.0000000000000000        43.200000000000003        4.5005009024716784     
   8.0000000000000000        44.000000000000000        4.4994520235654312     
   8.0000000000000000        44.800000000000004        4.4985310933974878     
   8.0000000000000000        45.600000000000001        4.5079310056130586     
   8.0000000000000000        46.400000000000006        4.5094569724328348     
   8.0000000000000000        47.200000000000003        4.5111188959620927     
   8.0000000000000000        48.000000000000000        4.5012094455740268     
   8.0000000000000000        48.800000000000004        4.5031207074328696     
   8.0000000000000000        49.600000000000001        4.5099095132025386     
   8.0000000000000000        50.400000000000006        4.4974478743017130     
   8.0000000000000000        51.200000000000003        4.5051319122684408     
   8.0000000000000000        52.000000000000000        4.4980037951698435     
   8.0000000000000000        52.800000000000004        4.5102438500201476     
   8.0000000000000000        53.600000000000001        4.5083386030821853     
   8.0000000000000000        54.400000000000006        4.5006300006832927     
   8.0000000000000000        55.200000000000003        4.5107381828657553     
   8.0000000000000000        56.000000000000000        4.5006214389424857     
   8.0000000000000000        56.800000000000004        4.5011077022985120     
   8.0000000000000000        57.600000000000001        4.5107857314661315     
   8.0000000000000000        58.400000000000006        4.5096790929953361     
   8.0000000000000000        59.200000000000003        4.5097002132539679     
   8.0000000000000000        60.000000000000000        4.5057814156610405     
   8.0000000000000000        60.800000000000004        3.5074082679078988     
   8.0000000000000000        61.600000000000001        3.5074674568582473     
   8.0000000000000000        62.400000000000006        3.4903949013236786     
   8.0000000000000000        63.200000000000003        3.4906102170500377     
   8.0000000000000000        64.000000000000000        3.5031566429273373     
   8.0000000000000000        64.799999999999997        3.5040295865669266     
   8.0000000000000000        65.600000000000009        3.4906548754222109     
   8.0000000000000000        66.400000000000006        3.5043581087990066     
   8.0000000000000000        67.200000000000003        3.4906027844457559     
   8.0000000000000000        68.000000000000000        3.5057983128596883     
   8.0000000000000000        68.799999999999997        3.5071562614106142     
   8.0000000000000000        69.600000000000009        3.4969517753395678     
   8.0000000000000000        70.400000000000006        3.4963997534464109     
   8.0000000000000000        71.200000000000003        4.5011270154373104     
   8.0000000000000000        72.000000000000000        4.4954394538673776     
   8.0000000000000000        72.799999999999997        4.5096915871727914     
   8.0000000000000000        73.600000000000009        4.4970849339490515     
   8.0000000000000000        74.400000000000006        4.5010760948244162     
   8.0000000000000000        75.200000000000003        4.5040301521282933     
   8.0000000000000000        76.000000000000000        4.4985870762813072     
   8.0000000000000000        76.800000000000011        4.4983385350017064     
   8.0000000000000000        77.600000000000009        4.5084218737261663     
   8.0000000000000000        78.400000000000006        4.5027071735869706     
   8.0000000000000000        79.200000000000003        4.4991687435632910     
   8.0000000000000000        80.000000000000000        4.5032805986084714     
   8.0000000000000000        80.800000000000011        4.5024400052817475     
   8.0000000000000000        81.600000000000009        4.5093753945476314     
   8.0000000000000000        82.400000000000006        4.4966841976298495     
   8.0000000000000000        83.200000000000003        4.5018833873137085     
   8.0000000000000000        84.000000000000000        4.5091856586911554     
   8.0000000000000000        84.800000000000011        4.4947909978153744     
   8.0000000000000000        85.600000000000009        4.5022179605377115     
   8.0000000000000000        86.400000000000006        4.4982411524079362     
   8.0000000000000000        87.200000000000003        3.5005344430113472     
   8.0000000000000000        88.000000000000000        3.5043472022035345     
   8.0000000000000000        88.800000000000011        3.4968697546298029     
   8.0000000000000000        89.600000000000009        3.5057128952893053     
   8.0000000000000000        90.400000000000006        3.5022043770532152     
   8.0000000000000000        91.200000000000003        3.4941384125007486     
   8.0000000000000000        92.000000000000000        3.5060861900100297     
   8.0000000000000000        92.800000000000011        3.4914828499423258     
   8.0000000000000000        93.600000000000009        3.5037432802330368     
   8.0000000000000000        94.400000000000006        3.4903320195137151     
   8.0000000000000000        95.200000000000003        3.4962524390898051     
   8.0000000000000000        96.000000000000000        3.4974833357222876     
   8.0000000000000000        96.800000000000011        3.4931720686901726     
   8.0000000000000000        97.600000000000009        3.4902166085643684     
   8.0000000000000000        98.400000000000006        3.5032548969934942     
   8.0000000000000000        99.200000000000003        3.4897920121012529     
   8.0000000000000000        100.00000000000000        3.5039311452600432     
   8.0000000000000000        100.80000000000001        3.4913824468719667     
   8.0000000000000000        101.60000000000001        3.4904962075644290     
   8.0000000000000000        102.40000000000001        3.5035025386108094     

   8.8000000000000007       0.80000000000000004        3.4916930444953143     
   8.8000000000000007        1.6000000000000001        3.5117139527033845     
   8.8000000000000007        2.4000000000000004        3.4921572335492548     
   8.8000000000000007        3.2000000000000002        3.5063476761541352     
   8.8000000000000007        4.0000000000000000        3.4979597578054444     
   8.8000000000000007        4.8000000000000007        3.5150153196525036     
   8.8000000000000007        5.6000000000000005        4.4965141877417070     
   8.8000000000000007        6.4000000000000004        4.5108867086128344     
   8.8000000000000007        7.2000000000000002        4.5018971554572964     
   8.8000000000000007        8.0000000000000000        4.4979587167241455     
   8.8000000000000007        8.8000000000000007        4.4995874051215701     
   8.8000000000000007        9.6000000000000014        4.4972452837429140     
   8.8000000000000007        10.400000000000000        4.5081616144984755     
   8.8000000000000007        11.200000000000001        4.4983982588471756     
   8.8000000000000007        12.000000000000000        4.5084278839949565     
   8.8000000000000007        12.800000000000001        4.5047913479620503     
   8.8000000000000007        13.600000000000001        4.5142160743549216     
   8.8000000000000007        14.400000000000000        4.4929253653066832     
   8.8000000000000007        15.200000000000001        3.4945187697020246     
   8.8000000000000007        16.000000000000000        3.4967690902313762     
   8.8000000000000007        16.800000000000001        3.4927936934275130     
   8.8000000000000007        17.600000000000001        3.4976796249861071     
   8.8000000000000007        18.400000000000002        3.5063528509782378     
   8.8000000000000007        19.200000000000003        3.4913147017883510     
   8.8000000000000007        20.000000000000000        3.5085024065143702     
   8.8000000000000007        20.800000000000001        3.4965539902232110     
   8.8000000000000007        21.600000000000001        3.5023808371590071     
   8.8000000000000007        22.400000000000002        3.5080296175117023     
   8.8000000000000007        23.200000000000003        4.4916330894244831     
   8.8000000000000007        24.000000000000000        4.5039570060398333     
   8.8000000000000007        24.800000000000001        4.5137113365160273     
   8.8000000000000007        25.600000000000001        4.4942143313444589     
   8.8000000000000007        26.400000000000002        4.5106560717980297     
   8.8000000000000007        27.200000000000003        4.4994363637761676     
   8.8000000000000007        28.000000000000000        4.5111783365901612     
   8.8000000000000007        28.800000000000001        4.5036864669215806     
   8.8000000000000007        29.600000000000001        4.5020543500053014     
   8.8000000000000007        30.400000000000002        4.5125805614680417     
   8.8000000000000007        31.200000000000003        4.4990379109478287     
   8.8000000000000007        32.000000000000000        4.5014952854655981     
   8.8000000000000007        32.800000000000004        4.5003688952122758     
   8.8000000000000007        33.600000000000001        4.4970194636539089     
   8.8000000000000007        34.399999999999999        4.4992829058632777     
   8.8000000000000007        35.200000000000003        3.5066358282751025     
   8.8000000000000007        36.000000000000000        3.5048051834907636     
   8.8000000000000007        36.800000000000004        3.5075747777324939     
   8.8000000000000007        37.600000000000001        3.5057289891466485     
   8.8000000000000007        38.400000000000006        3.4948671940674614     
   8.8000000000000007        39.200000000000003        3.4949069699093713     
   8.8000000000000007        40.000000000000000        3.5060147981405438     
   8.8000000000000007        40.800000000000004        3.5056506265318519     
   8.8000000000000007        41.600000000000001        3.4961275332845361     
   8.8000000000000007        42.400000000000006        3.4918083179579855     
   8.8000000000000007        43.200000000000003        4.5044479497827625     
   8.8000000000000007        44.000000000000000        4.5028206524227707     
   8.8000000000000007        44.800000000000004        4.4998812279716542     
   8.8000000000000007        45.600000000000001        4.5045978020763000     
   8.8000000000000007        46.400000000000006        4.4985628174215702     
   8.8000000000000007        47.200000000000003        4.5018096921758426     
   8.8000000000000007        48.000000000000000        4.5021267597462256     
   8.8000000000000007        48.800000000000004        4.5105631123087182     
   8.8000000000000007        49.600000000000001        4.4977310938861912     
   8.8000000000000007        50.400000000000006        4.5121125980769712     
   8.8000000000000007        51.200000000000003        4.5066837530644346     
   8.8000000000000007        52.000000000000000        4.5002107545188759     
   8.8000000000000007        52.800000000000004        4.5073185414549100     
   8.8000000000000007        53.600000000000001        4.5000047981024229     
   8.8000000000000007        54.400000000000006        4.4982539087127238     
   8.8000000000000007        55.200000000000003        4.5031746172686962     
   8.8000000000000007        56.000000000000000        4.5057877725719182     
   8.8000000000000007        56.800000000000004        4.5065028344396234     
   8.8000000000000007        57.600000000000001        4.4993471561626350     
   8.8000000000000007        58.400000000000006        4.5039823113799375     
   8.8000000000000007        59.200000000000003        4.5046516470759661     
   8.8000000000000007        60.000000000000000        4.4937736609852470     
   8.8000000000000007        60.800000000000004        3.5030169073410158     
   8.8000000000000007        61.600000000000001        3.4959924882766464     
   8.8000000000000007        62.400000000000006        3.5033820357986687     
   8.8000000000000007        63.200000000000003        3.5051088771143735     
   8.8000000000000007        64.000000000000000        3.4918446085422370     
   8.8000000000000007        64.799999999999997        3.4920798959375663     
   8.8000000000000007        65.600000000000009        3.5062287131791008     
   8.8000000000000007        66.400000000000006        3.4916629893731401     
   8.8000000000000007        67.200000000000003        3.5056239311059949     
   8.8000000000000007        68.000000000000000        3.4934988750626261     
   8.8000000000000007        68.799999999999997        3.4947774071546798     
   8.8000000000000007        69.600000000000009        3.5095574808836973     
   8.8000000000000007        70.400000000000006        3.5035681286429781     
   8.8000000000000007        71.200000000000003        4.4940527359528790     
   8.8000000000000007        72.000000000000000        4.5107844994261690     
   8.8000000000000007        72.799999999999997        4.5086818582657182     
   8.8000000000000007        73.600000000000009        4.5062721623322526     
   8.8000000000000007        74.400000000000006        4.4993190249805490     
   8.8000000000000007        75.200000000000003        4.5115957540852554     
   8.8000000000000007        76.000000000000000        4.5011411561823573     
   8.8000000000000007        76.800000000000011        4.5038811039306212     
   8.8000000000000007        77.600000000000009        4.5085858154050724     
   8.8000000000000007        78.400000000000006        4.4987233828768138     
   8.8000000000000007        79.200000000000003        4.5122971539118151     
   8.8000000000000007        80.000000000000000        4.4955843780883749     
   8.8000000000000007        80.800000000000011        4.5074124202132753     
   8.8000000000000007        81.600000000000009        4.5091761103287284     
   8.8000000000000007        82.400000000000006        4.5028393229688000     
   8.8000000000000007        83.200000000000003        4.5105744247583370     
   8.8000000000000007        84.000000000000000        4.5009929431005151     
   8.8000000000000007        84.800000000000011        4.5099437729146921     
   8.8000000000000007        85.600000000000009        4.5112090568642822     
   8.8000000000000007        86.400000000000006        4.5005782032408526     
   8.8000000000000007        87.200000000000003        3.6507832719221445     
   8.8000000000000007        88.000000000000000        3.4996384262959355     
   8.8000000000000007        88.800000000000011        3.4997955644729357     
   8.8000000000000007        89.600000000000009        3.4979028189265904     
   8.8000000000000007        90.400000000000006        3.4898357690465058     
   8.8000000000000007        91.200000000000003        3.5097280220485896     
   8.8000000000000007        92.000000000000000        3.4949181599251675     
   8.8000000000000007        92.800000000000011        3.5067677936180282     
   8.8000000000000007        93.600000000000009        3.4906368678379520     
   8.8000000000000007        94.400000000000006        3.5042878678748433     
   8.8000000000000007        95.200000000000003        3.4921855502143000     
   8.8000000000000007        96.000000000000000        3.5078615053127473     
   8.8000000000000007        96.800000000000011        3.4924705379540821     
   8.8000000000000007        97.600000000000009        3.5040420155848402     
   8.8000000000000007        98.400000000000006        3.4891521008082709     
   8.8000000000000007        99.200000000000003        3.5034291900853960     
   8.8000000000000007        100.00000000000000        3.4889762045853043     
   8.8000000000000007        100.80000000000001        3.5027579540634175     
   8.8000000000000007        101.60000000000001        3.5021074399255250     
   8.8000000000000007        102.40000000000001        3.5019050355526393     

   9.6000000000000014       0.80000000000000004        3.5046544029114592     
   9.6000000000000014        1.6000000000000001        3.4942531779026327     
   9.6000000000000014        2.4000000000000004        3.4951318269880107     
   9.6000000000000014        3.2000000000000002        3.5095463546884731     
   9.6000000000000014        4.0000000000000000        3.5011875510356214     
   9.6000000000000014        4.8000000000000007        3.4999924832671883     
   9.6000000000000014        5.6000000000000005        4.4938345457292899     
   9.6000000000000014        6.4000000000000004        4.5006582987667541     
   9.6000000000000014        7.2000000000000002        4.5046161641680671     
   9.6000000000000014        8.0000000000000000        4.5107099648350113     
   9.6000000000000014        8.8000000000000007        4.5050302656975090     
   9.6000000000000014        9.6000000000000014        4.5012006437970911     
   9.6000000000000014        10.400000000000000        4.5110415189210187     
   9.6000000000000014        11.200000000000001        4.4964474997877986     
   9.6000000000000014        12.000000000000000        4.5014261777162536     
   9.6000000000000014        12.800000000000001        4.5101373140364069     
   9.6000000000000014        13.600000000000001        4.4965859541804374     
   9.6000000000000014        14.400000000000000        4.4939475303299954     
   9.6000000000000014        15.200000000000001        3.5152985238361212     
   9.6000000000000014        16.000000000000000        3.5050750688633929     
   9.6000000000000014        16.800000000000001        3.5128189506743341     
   9.6000000000000014        17.600000000000001        3.4940213485721419     
   9.6000000000000014        18.400000000000002        3.5047176123375592     
   9.6000000000000014        19.200000000000003        3.5053107753783266     
   9.6000000000000014        20.000000000000000        3.4942698411319117     
   9.6000000000000014        20.800000000000001        3.5101288477210737     
   9.6000000000000014        21.600000000000001        3.4891575617590327     
   9.6000000000000014        22.400000000000002        3.5000017815306723     
   9.6000000000000014        23.200000000000003        4.5059434741323567     
   9.6000000000000014        24.000000000000000        4.4987763111738222     
   9.6000000000000014        24.800000000000001        4.4994249823998596     
   9.6000000000000014        25.600000000000001        4.5003992617200002     
   9.6000000000000014        26.400000000000002        4.5102230648601074     
   9.6000000000000014        27.200000000000003        4.4976165005606292     
   9.6000000000000014        28.000000000000000        4.5085601214529829     
   9.6000000000000014        28.800000000000001        4.5014585792995687     
   9.6000000000000014        29.600000000000001        4.5094860165214898     
   9.6000000000000014        30.400000000000002        4.5019945898682758     
   9.6000000000000014        31.200000000000003        4.4987649079098775     
   9.6000000000000014        32.000000000000000        4.5021936075816846     
   9.6000000000000014        32.800000000000004        4.5074685658200746     
   9.6000000000000014        33.600000000000001        4.5026784239933644     
   9.6000000000000014        34.399999999999999        3.5094421662061910     
   9.6000000000000014        35.200000000000003        3.4934150071149888     
   9.6000000000000014        36.000000000000000        3.4979433674345155     
   9.6000000000000014        36.800000000000004        3.5065743655295929     
   9.6000000000000014        37.600000000000001        3.4929583557390562     
   9.6000000000000014        38.400000000000006        3.5082425978631600     
   9.6000000000000014        39.200000000000003        3.5083980652117828     
   9.6000000000000014        40.000000000000000        3.4926031664489581     
   9.6000000000000014        40.800000000000004        3.4929034151065887     
   9.6000000000000014        41.600000000000001        3.5092261380840895     
   9.6000000000000014        42.400000000000006        3.5151407365049980     
   9.6000000000000014        43.200000000000003        4.4902898741812791     
   9.6000000000000014        44.000000000000000        4.5086818923682577     
   9.6000000000000014        44.800000000000004        4.5016444221872636     
   9.6000000000000014        45.600000000000001        4.5118401698664909     
   9.6000000000000014        46.400000000000006        4.4987080135782849     
   9.6000000000000014        47.200000000000003        4.5103418497549770     
   9.6000000000000014        48.000000000000000        4.5102490760131069     
   9.6000000000000014        48.800000000000004        4.4949118797755476     
   9.6000000000000014        49.600000000000001        4.5079045196295837     
   9.6000000000000014        50.400000000000006        4.4983451357293873     
   9.6000000000000014        51.200000000000003        4.5128942551101305     
   9.6000000000000014        52.000000000000000        4.4991905887602002     
   9.6000000000000014        52.800000000000004        4.5116038419840070     
   9.6000000000000014        53.600000000000001        4.5052505767285176     
   9.6000000000000014        54.400000000000006        4.5007215044843480     
   9.6000000000000014        55.200000000000003        4.5087151098308054     
   9.6000000000000014        56.000000000000000        4.4973347929653436     
   9.6000000000000014        56.800000000000004        4.5093474381905763     
   9.6000000000000014        57.600000000000001        4.5120224532045787     
   9.6000000000000014        58.400000000000006        4.4995674039552913     
   9.6000000000000014        59.200000000000003        4.5000260349899657     
   9.6000000000000014        60.000000000000000        4.5039623685923562     
   9.6000000000000014        60.800000000000004        3.4949604317793410     
   9.6000000000000014        61.600000000000001        3.5084631942632964     
   9.6000000000000014        62.400000000000006        3.5043183938350571     
   9.6000000000000014        63.200000000000003        3.4915159018766735     
   9.6000000000000014        64.000000000000000        3.5052793891925300     
   9.6000000000000014        64.799999999999997        3.5057280062461955     
   9.6000000000000014        65.600000000000009        3.4933008448382092     
   9.6000000000000014        66.400000000000006        3.4923061557846000     
   9.6000000000000014        67.200000000000003        3.5053944629461471     
   9.6000000000000014        68.000000000000000        3.4937228217333263     
   9.6000000000000014        68.799999999999997        3.4944856921510796     
   9.6000000000000014        69.600000000000009        3.5079674410573780     
   9.6000000000000014        70.400000000000006        3.5116238263057205     
   9.6000000000000014        71.200000000000003        4.4935056935771653     
   9.6000000000000014        72.000000000000000        4.5020956451979215     
   9.6000000000000014        72.799999999999997        4.5009794816278097     
   9.6000000000000014        73.600000000000009        4.4968553660880817     
   9.6000000000000014        74.400000000000006        4.5031000192823258     
   9.6000000000000014        75.200000000000003        4.5110095739556195     
   9.6000000000000014        76.000000000000000        4.4975292242992433     
   9.6000000000000014        76.800000000000011        4.5095355907292367     
   9.6000000000000014        77.600000000000009        4.5027284249093249     
   9.6000000000000014        78.400000000000006        4.4994771659054358     
   9.6000000000000014        79.200000000000003        4.5115537866472151     
   9.6000000000000014        80.000000000000000        4.5066845795250270     
   9.6000000000000014        80.800000000000011        4.4990563947935645     
   9.6000000000000014        81.600000000000009        4.4973751219198510     
   9.6000000000000014        82.400000000000006        4.5021428528151359     
   9.6000000000000014        83.200000000000003        4.5093958521396607     
   9.6000000000000014        84.000000000000000        4.4945145326779441     
   9.6000000000000014        84.800000000000011        4.5035406656110322     
   9.6000000000000014        85.600000000000009        4.5009554134414778     
   9.6000000000000014        86.400000000000006        4.5013772647096282     
   9.6000000000000014        87.200000000000003        4.5004488092243626     
   9.6000000000000014        88.000000000000000        3.5189419909197657     
   9.6000000000000014        88.800000000000011        3.5005158718238847     
   9.6000000000000014        89.600000000000009        3.4915288413576184     
   9.6000000000000014        90.400000000000006        3.5096330575358197     
   9.6000000000000014        91.200000000000003        3.4938553411660025     
   9.6000000000000014        92.000000000000000        3.4949688882324326     
   9.6000000000000014        92.800000000000011        3.5050992474641718     
   9.6000000000000014        93.600000000000009        3.5058415244694183     
   9.6000000000000014        94.400000000000006        3.4928500348903890     
   9.6000000000000014        95.200000000000003        3.5052084835684028     
   9.6000000000000014        96.000000000000000        3.4950060212594685     
   9.6000000000000014        96.800000000000011        3.5075127193205842     
   9.6000000000000014        97.600000000000009        3.4900792810144217     
   9.6000000000000014        98.400000000000006        3.5034139334316343     
   9.6000000000000014        99.200000000000003        3.4927195047761312     
   9.6000000000000014        100.00000000000000        3.5041162451850218     
   9.6000000000000014        100.80000000000001        3.4888742406573945     
   9.6000000000000014        101.60000000000001        3.4909457420802248     
   9.6000000000000014        102.40000000000001        3.5037868078261862     

   10.400000000000000       0.80000000000000004        3.4933648693614785     
   10.400000000000000        1.6000000000000001        3.5051403345704548     
   10.400000000000000        2.4000000000000004        3.5043671847282436     
   10.400000000000000        3.2000000000000002        3.4928153013635495     
   10.400000000000000        4.0000000000000000        3.5108000024397086     
   10.400000000000000        4.8000000000000007        3.4937898821073410     
   10.400000000000000        5.6000000000000005        3.5073472789272766     
   10.400000000000000        6.4000000000000004        4.4988044887196299     
   10.400000000000000        7.2000000000000002        4.5130987872761583     
   10.400000000000000        8.0000000000000000        4.4936548035224408     
   10.400000000000000        8.8000000000000007        4.5074555658587832     
   10.400000000000000        9.6000000000000014        4.5005966120087155     
   10.400000000000000        10.400000000000000        4.5003671064701924     
   10.400000000000000        11.200000000000001        4.5064475129037644     
   10.400000000000000        12.000000000000000        4.5107045367690901     
   10.400000000000000        12.800000000000001        4.4984410608258472     
   10.400000000000000        13.600000000000001        4.4982517563833602     
   10.400000000000000        14.400000000000000        4.5038882705948273     
   10.400000000000000        15.200000000000001        3.5128135739773718     
   10.400000000000000        16.000000000000000        3.4882870853966623     
   10.400000000000000        16.800000000000001        3.4964172343776982     
   10.400000000000000        17.600000000000001        3.5056308677265919     
   10.400000000000000        18.400000000000002        3.4912331530429919     
   10.400000000000000        19.200000000000003        3.4913442303212787     
   10.400000000000000        20.000000000000000        3.5078926832626660     
   10.400000000000000        20.800000000000001        3.4956461112938735     
   10.400000000000000        21.600000000000001        3.5112804851552073     
   10.400000000000000        22.400000000000002        3.5042943124729855     
   10.400000000000000        23.200000000000003        4.4934687248661112     
   10.400000000000000        24.000000000000000        4.4993871320678611     
   10.400000000000000        24.800000000000001        4.5027916895103353     
   10.400000000000000        25.600000000000001        4.4980534352851134     
   10.400000000000000        26.400000000000002        4.4919493614732122     
   10.400000000000000        27.200000000000003        4.5002925405729135     
   10.400000000000000        28.000000000000000        4.5034812133520807     
   10.400000000000000        28.800000000000001        4.4897875206276305     
   10.400000000000000        29.600000000000001        4.5011546371501812     
   10.400000000000000        30.400000000000002        4.4956615233025738     
   10.400000000000000        31.200000000000003        4.5072004790589038     
   10.400000000000000        32.000000000000000        4.4968295221895938     
   10.400000000000000        32.800000000000004        4.4972099247749266     
   10.400000000000000        33.600000000000001        3.5027831740534454     
   10.400000000000000        34.399999999999999        3.5011539726487078     
   10.400000000000000        35.200000000000003        3.5085227814340079     
   10.400000000000000        36.000000000000000        3.4956935420064266     
   10.400000000000000        36.800000000000004        3.4939519379776636     
   10.400000000000000        37.600000000000001        3.5060621574212609     
   10.400000000000000        38.400000000000006        3.4928140751117653     
   10.400000000000000        39.200000000000003        3.4935864303150574     
   10.400000000000000        40.000000000000000        3.5072478175107187     
   10.400000000000000        40.800000000000004        3.5075940222218414     
   10.400000000000000        41.600000000000001        3.4940946959829140     
   10.400000000000000        42.400000000000006        3.5029168900184824     
   10.400000000000000        43.200000000000003        4.4969949150093962     
   10.400000000000000        44.000000000000000        4.5034074451530399     
   10.400000000000000        44.800000000000004        4.5023346033374718     
   10.400000000000000        45.600000000000001        4.5059641886166917     
   10.400000000000000        46.400000000000006        4.5030643964961259     
   10.400000000000000        47.200000000000003        4.4971489849350865     
   10.400000000000000        48.000000000000000        4.4953561557090049     
   10.400000000000000        48.800000000000004        4.4992471036600765     
   10.400000000000000        49.600000000000001        4.5122481269318184     
   10.400000000000000        50.400000000000006        4.4992144939189584     
   10.400000000000000        51.200000000000003        4.5061036938881456     
   10.400000000000000        52.000000000000000        4.5022100164078820     
   10.400000000000000        52.800000000000004        4.5091751045349868     
   10.400000000000000        53.600000000000001        4.5008678050063535     
   10.400000000000000        54.400000000000006        4.5101210340694102     
   10.400000000000000        55.200000000000003        4.5002023192287934     
   10.400000000000000        56.000000000000000        4.5121683873874785     
   10.400000000000000        56.800000000000004        4.5020442063659258     
   10.400000000000000        57.600000000000001        4.4977360004131466     
   10.400000000000000        58.400000000000006        4.5068447294020784     
   10.400000000000000        59.200000000000003        4.5091431435521558     
   10.400000000000000        60.000000000000000        4.4901351554498836     
   10.400000000000000        60.800000000000004        3.5131933159845077     
   10.400000000000000        61.600000000000001        3.4944771171611912     
   10.400000000000000        62.400000000000006        3.5065771022998633     
   10.400000000000000        63.200000000000003        3.4926547848631948     
   10.400000000000000        64.000000000000000        3.5057939184112863     
   10.400000000000000        64.799999999999997        3.4923100032101231     
   10.400000000000000        65.600000000000009        3.5059912651311085     
   10.400000000000000        66.400000000000006        3.5049439303151622     
   10.400000000000000        67.200000000000003        3.4917619887378435     
   10.400000000000000        68.000000000000000        3.5050880316198816     
   10.400000000000000        68.799999999999997        3.5061336690913727     
   10.400000000000000        69.600000000000009        3.4947372457691293     
   10.400000000000000        70.400000000000006        3.5050086300285561     
   10.400000000000000        71.200000000000003        4.5021439209070468     
   10.400000000000000        72.000000000000000        4.5010347897871341     
   10.400000000000000        72.799999999999997        4.5129938160298249     
   10.400000000000000        73.600000000000009        4.5046952510913938     
   10.400000000000000        74.400000000000006        4.5120659896619184     
   10.400000000000000        75.200000000000003        4.5021422801817659     
   10.400000000000000        76.000000000000000        4.4968616814244502     
   10.400000000000000        76.800000000000011        4.5022177415075921     
   10.400000000000000        77.600000000000009        4.5076002339781729     
   10.400000000000000        78.400000000000006        4.4960900751743287     
   10.400000000000000        79.200000000000003        4.5027516082113008     
   10.400000000000000        80.000000000000000        4.4958969957817976     
   10.400000000000000        80.800000000000011        4.5118144085656109     
   10.400000000000000        81.600000000000009        4.5063288663843331     
   10.400000000000000        82.400000000000006        4.4976992711090169     
   10.400000000000000        83.200000000000003        4.5046744875233866     
   10.400000000000000        84.000000000000000        4.5001772216170091     
   10.400000000000000        84.800000000000011        4.5108295929067488     
   10.400000000000000        85.600000000000009        4.5027265708387487     
   10.400000000000000        86.400000000000006        4.5118206758788997     
   10.400000000000000        87.200000000000003        4.4980269993470197     
   10.400000000000000        88.000000000000000        4.4877280636042460     
   10.400000000000000        88.800000000000011        3.5149428993366341     
   10.400000000000000        89.600000000000009        3.5080313382893902     
   10.400000000000000        90.400000000000006        3.4920681434112169     
   10.400000000000000        91.200000000000003        3.5020793855888450     
   10.400000000000000        92.000000000000000        3.5014616653831534     
   10.400000000000000        92.800000000000011        3.5033337267994122     
   10.400000000000000        93.600000000000009        3.4968828319757823     
   10.400000000000000        94.400000000000006        3.4962726526055912     
   10.400000000000000        95.200000000000003        3.5074429782461229     
   10.400000000000000        96.000000000000000        3.4952154558705590     
   10.400000000000000        96.800000000000011        3.4955780126618285     
   10.400000000000000        97.600000000000009        3.5056127861543973     
   10.400000000000000        98.400000000000006        3.4919142682241335     
   10.400000000000000        99.200000000000003        3.5079180310350622     
   10.400000000000000        100.00000000000000        3.4935397176685656     
   10.400000000000000        100.80000000000001        3.5045142015155246     
   10.400000000000000        101.60000000000001        3.5046697396665030     
   10.400000000000000        102.40000000000001        3.4917795621706267     

   11.200000000000001       0.80000000000000004        3.4907416968875706     
   11.200000000000001        1.6000000000000001        3.5045499228680783     
   11.200000000000001        2.4000000000000004        3.4897072465448198     
   11.200000000000001        3.2000000000000002        3.5048074639622300     
   11.200000000000001        4.0000000000000000        3.4928833637289429     
   11.200000000000001        4.8000000000000007        3.5119123662511145     
   11.200000000000001        5.6000000000000005        3.5109500112647591     
   11.200000000000001        6.4000000000000004        4.4931830658408041     
   11.200000000000001        7.2000000000000002        4.5019042484261877     
   11.200000000000001        8.0000000000000000        4.4962808814883157     
   11.200000000000001        8.8000000000000007        4.5098041747554234     
   11.200000000000001        9.6000000000000014        4.5048815656354781     
   11.200000000000001        10.400000000000000        4.5093413448489672     
   11.200000000000001        11.200000000000001        4.4994592401797009     
   11.200000000000001        12.000000000000000        4.5079713795411873     
   11.200000000000001        12.800000000000001        4.5013332211198662     
   11.200000000000001        13.600000000000001        4.4970349789924144     
   11.200000000000001        14.400000000000000        3.5059832926375538     
   11.200000000000001        15.200000000000001        3.4920185084650552     
   11.200000000000001        16.000000000000000        3.5102031104548548     
   11.200000000000001        16.800000000000001        3.4947354321172988     
   11.200000000000001        17.600000000000001        3.5043625214797474     
   11.200000000000001        18.400000000000002        3.5047173585068703     
   11.200000000000001        19.200000000000003        3.5073602073004895     
   11.200000000000001        20.000000000000000        3.4933727330611730     
   11.200000000000001        20.800000000000001        3.5091231521587041     
   11.200000000000001        21.600000000000001        3.4973467184748941     
   11.200000000000001        22.400000000000002        3.4931987775828062     
   11.200000000000001        23.200000000000003        3.5162442368148632     
   11.200000000000001        24.000000000000000        3.4953745192754320     
   11.200000000000001        24.800000000000001        3.5136303432720770     
   11.200000000000001        25.600000000000001        3.5032678317291213     
   11.200000000000001        26.400000000000002        3.5143994298678565     
   11.200000000000001        27.200000000000003        3.4991024689914076     
   11.200000000000001        28.000000000000000        3.5058823171611699     
   11.200000000000001        28.800000000000001        3.5112927480391596     
   11.200000000000001        29.600000000000001        3.5035464602439590     
   11.200000000000001        30.400000000000002        3.5121248984430076     
   11.200000000000001        31.200000000000003        3.4941151103518857     
   11.200000000000001        32.000000000000000        3.5025995900869309     
   11.200000000000001        32.800000000000004        3.4931816221782306     
   11.200000000000001        33.600000000000001        3.5086893467311735     
   11.200000000000001        34.399999999999999        3.5062783202906416     
   11.200000000000001        35.200000000000003        3.4928516573238420     
   11.200000000000001        36.000000000000000        3.5070290574655867     
   11.200000000000001        36.800000000000004        3.4932588172735066     
   11.200000000000001        37.600000000000001        3.5057598238116232     
   11.200000000000001        38.400000000000006        3.5065181733847215     
   11.200000000000001        39.200000000000003        3.5079483514744410     
   11.200000000000001        40.000000000000000        3.4948355561619855     
   11.200000000000001        40.800000000000004        3.4939104876709619     
   11.200000000000001        41.600000000000001        3.5085211781173924     
   11.200000000000001        42.400000000000006        3.5115019051760590     
   11.200000000000001        43.200000000000003        4.5036385441484228     
   11.200000000000001        44.000000000000000        4.5057788668673204     
   11.200000000000001        44.800000000000004        4.4986533250107499     
   11.200000000000001        45.600000000000001        4.5123143752973771     
   11.200000000000001        46.400000000000006        4.4978514053089489     
   11.200000000000001        47.200000000000003        4.5086840523671219     
   11.200000000000001        48.000000000000000        4.5006225311421657     
   11.200000000000001        48.800000000000004        4.5122968221493087     
   11.200000000000001        49.600000000000001        4.5028692679164175     
   11.200000000000001        50.400000000000006        4.5083467452173727     
   11.200000000000001        51.200000000000003        4.5058339090694313     
   11.200000000000001        52.000000000000000        4.4969623281211950     
   11.200000000000001        52.800000000000004        4.5011633890583367     
   11.200000000000001        53.600000000000001        4.5099701342699765     
   11.200000000000001        54.400000000000006        4.4973152776895713     
   11.200000000000001        55.200000000000003        4.5039764308051575     
   11.200000000000001        56.000000000000000        4.4969206849474697     
   11.200000000000001        56.800000000000004        4.5041650740999852     
   11.200000000000001        57.600000000000001        4.5100726125148380     
   11.200000000000001        58.400000000000006        4.5065421272429429     
   11.200000000000001        59.200000000000003        4.4927011749804429     
   11.200000000000001        60.000000000000000        4.5067762794975375     
   11.200000000000001        60.800000000000004        3.5075123140683133     
   11.200000000000001        61.600000000000001        3.4957914307279414     
   11.200000000000001        62.400000000000006        3.5081194403330778     
   11.200000000000001        63.200000000000003        3.4936573138410627     
   11.200000000000001        64.000000000000000        3.5078063617874311     
   11.200000000000001        64.799999999999997        3.4925784142045662     
   11.200000000000001        65.600000000000009        3.5056991270566127     
   11.200000000000001        66.400000000000006        3.4915025735954082     
   11.200000000000001        67.200000000000003        3.5058474876966046     
   11.200000000000001        68.000000000000000        3.4926855956648377     
   11.200000000000001        68.799999999999997        3.4936393408687447     
   11.200000000000001        69.600000000000009        3.5094430568448218     
   11.200000000000001        70.400000000000006        3.5008618249678145     
   11.200000000000001        71.200000000000003        4.4939385842443693     
   11.200000000000001        72.000000000000000        4.5124899919172918     
   11.200000000000001        72.799999999999997        4.4967753176928342     
   11.200000000000001        73.600000000000009        4.5059093618366255     
   11.200000000000001        74.400000000000006        4.5014000912340633     
   11.200000000000001        75.200000000000003        4.5099781126473024     
   11.200000000000001        76.000000000000000        4.5112016814780480     
   11.200000000000001        76.800000000000011        4.4977280623203573     
   11.200000000000001        77.600000000000009        4.5017056714164401     
   11.200000000000001        78.400000000000006        4.5094314412758232     
   11.200000000000001        79.200000000000003        4.5093472079522394     
   11.200000000000001        80.000000000000000        4.5002980132435386     
   11.200000000000001        80.800000000000011        4.5083813969663753     
   11.200000000000001        81.600000000000009        4.4963488944334848     
   11.200000000000001        82.400000000000006        4.5106112661627105     
   11.200000000000001        83.200000000000003        4.5027979312307460     
   11.200000000000001        84.000000000000000        4.5104743729148744     
   11.200000000000001        84.800000000000011        4.4959042529640980     
   11.200000000000001        85.600000000000009        4.5078852004277996     
   11.200000000000001        86.400000000000006        4.5011827164535356     
   11.200000000000001        87.200000000000003        4.5099392674048691     
   11.200000000000001        88.000000000000000        4.4980090310162115     
   11.200000000000001        88.800000000000011        4.4964079477327159     
   11.200000000000001        89.600000000000009        3.5011658424106624     
   11.200000000000001        90.400000000000006        3.5034448382888606     
   11.200000000000001        91.200000000000003        3.5084633845363311     
   11.200000000000001        92.000000000000000        3.5090354722900208     
   11.200000000000001        92.800000000000011        3.5060725875689771     
   11.200000000000001        93.600000000000009        3.5024533489490648     
   11.200000000000001        94.400000000000006        3.5155268691368877     
   11.200000000000001        95.200000000000003        3.4968465900026113     
   11.200000000000001        96.000000000000000        3.5163577399214376     
   11.200000000000001        96.800000000000011        3.4995720341691277     
   11.200000000000001        97.600000000000009        3.5137047161931583     
   11.200000000000001        98.400000000000006        3.5060209592792506     
   11.200000000000001        99.200000000000003        3.5033081896947236     
   11.200000000000001        100.00000000000000        3.4976663988525933     
   11.200000000000001        100.80000000000001        3.5030084059306246     
   11.200000000000001        101.60000000000001        3.5068772694617127     
   11.200000000000001        102.40000000000001        3.5045280616956602     

   12.000000000000000       0.80000000000000004        3.5062846617088708     
   12.000000000000000        1.6000000000000001        3.4919256293945375     
   12.000000000000000        2.4000000000000004        3.4910546039704426     
   12.000000000000000        3.2000000000000002        3.5039172262970659     
   12.000000000000000        4.0000000000000000        3.5050918580074777     
   12.000000000000000        4.8000000000000007        3.4948777130356601     
   12.000000000000000        5.6000000000000005        3.4936859823534054     
   12.000000000000000        6.4000000000000004        3.5072046989675338     
   12.000000000000000        7.2000000000000002        4.4932109420383242     
   12.000000000000000        8.0000000000000000        4.5015982748258070     
   12.000000000000000        8.8000000000000007        4.4946487413052507     
   12.000000000000000        9.6000000000000014        4.4889621112234082     
   12.000000000000000        10.400000000000000        4.4992339935865564     
   12.000000000000000        11.200000000000001        4.4904439429709546     
   12.000000000000000        12.000000000000000        4.4986532101142425     
   12.000000000000000        12.800000000000001        4.4916449731164301     
   12.000000000000000        13.600000000000001        3.5080095585654880     
   12.000000000000000        14.400000000000000        3.5016618700970472     
   12.000000000000000        15.200000000000001        3.5076966158678080     
   12.000000000000000        16.000000000000000        3.4930310511710925     
   12.000000000000000        16.800000000000001        3.4919379390345924     
   12.000000000000000        17.600000000000001        3.5057355382804380     
   12.000000000000000        18.400000000000002        3.4931935320492244     
   12.000000000000000        19.200000000000003        3.4945444298915014     
   12.000000000000000        20.000000000000000        3.5082209001102553     
   12.000000000000000        20.800000000000001        3.4952478959329043     
   12.000000000000000        21.600000000000001        3.4967654208726344     
   12.000000000000000        22.400000000000002        3.5106375805290977     
   12.000000000000000        23.200000000000003        3.4975881699312708     
   12.000000000000000        24.000000000000000        3.4992493007198022     
   12.000000000000000        24.800000000000001        3.5091161275167098     
   12.000000000000000        25.600000000000001        3.4949568568996474     
   12.000000000000000        26.400000000000002        3.5107237626969630     
   12.000000000000000        27.200000000000003        3.4913518785041715     
   12.000000000000000        28.000000000000000        3.5046622175788533     
   12.000000000000000        28.800000000000001        3.4876698614729684     
   12.000000000000000        29.600000000000001        3.5109252907049679     
   12.000000000000000        30.400000000000002        3.4952152846520086     
   12.000000000000000        31.200000000000003        3.4976460661495214     
   12.000000000000000        32.000000000000000        3.5124619370237791     
   12.000000000000000        32.800000000000004        3.4967943366551952     
   12.000000000000000        33.600000000000001        3.5085004676003186     
   12.000000000000000        34.399999999999999        3.4947099933791219     
   12.000000000000000        35.200000000000003        3.5058001115559998     
   12.000000000000000        36.000000000000000        3.4915718905285686     
   12.000000000000000        36.800000000000004        3.5061220174893051     
   12.000000000000000        37.600000000000001        3.4923462031809676     
   12.000000000000000        38.400000000000006        3.4926215725740453     
   12.000000000000000        39.200000000000003        3.4950338042319298     
   12.000000000000000        40.000000000000000        3.4941697474281939     
   12.000000000000000        40.800000000000004        3.5071460363128448     
   12.000000000000000        41.600000000000001        3.4958079811643925     
   12.000000000000000        42.400000000000006        3.4950527519840229     
   12.000000000000000        43.200000000000003        4.4947133467662663     
   12.000000000000000        44.000000000000000        4.5017366804220371     
   12.000000000000000        44.800000000000004        4.5065136222768727     
   12.000000000000000        45.600000000000001        4.5055990359156173     
   12.000000000000000        46.400000000000006        4.5013341721540057     
   12.000000000000000        47.200000000000003        4.5092983286859392     
   12.000000000000000        48.000000000000000        4.4991902430317126     
   12.000000000000000        48.800000000000004        4.5031681616246528     
   12.000000000000000        49.600000000000001        4.4959327611075386     
   12.000000000000000        50.400000000000006        4.5099795127922437     
   12.000000000000000        51.200000000000003        4.4990355153942359     
   12.000000000000000        52.000000000000000        4.5130114945163831     
   12.000000000000000        52.800000000000004        4.4950622915145804     
   12.000000000000000        53.600000000000001        4.5086523029855581     
   12.000000000000000        54.400000000000006        4.5036019901853619     
   12.000000000000000        55.200000000000003        4.5110924983384031     
   12.000000000000000        56.000000000000000        4.5099006460857343     
   12.000000000000000        56.800000000000004        4.5099396897886521     
   12.000000000000000        57.600000000000001        4.4979568733131146     
   12.000000000000000        58.400000000000006        4.5019052895899003     
   12.000000000000000        59.200000000000003        4.5057941624414655     
   12.000000000000000        60.000000000000000        4.4943707811107378     
   12.000000000000000        60.800000000000004        3.4953839298466378     
   12.000000000000000        61.600000000000001        3.4970775208480491     
   12.000000000000000        62.400000000000006        3.5074510431191817     
   12.000000000000000        63.200000000000003        3.4939602035856159     
   12.000000000000000        64.000000000000000        3.4942568391508897     
   12.000000000000000        64.799999999999997        3.5067556744916031     
   12.000000000000000        65.600000000000009        3.5070265540177870     
   12.000000000000000        66.400000000000006        3.4933360108506624     
   12.000000000000000        67.200000000000003        3.5064859282085741     
   12.000000000000000        68.000000000000000        3.4939766002714947     
   12.000000000000000        68.799999999999997        3.4938863294409250     
   12.000000000000000        69.600000000000009        3.5093232530473881     
   12.000000000000000        70.400000000000006        3.4940546926857792     
   12.000000000000000        71.200000000000003        4.4934605005404826     
   12.000000000000000        72.000000000000000        4.5027970280658707     
   12.000000000000000        72.799999999999997        4.5042535475206513     
   12.000000000000000        73.600000000000009        4.5000524724829702     
   12.000000000000000        74.400000000000006        4.4986577976292281     
   12.000000000000000        75.200000000000003        4.5054160875113611     
   12.000000000000000        76.000000000000000        4.4987408628877859     
   12.000000000000000        76.800000000000011        4.5052824351687999     
   12.000000000000000        77.600000000000009        4.5102357317445625     
   12.000000000000000        78.400000000000006        4.4964445937925408     
   12.000000000000000        79.200000000000003        4.4999973637534234     
   12.000000000000000        80.000000000000000        4.5057283925723404     
   12.000000000000000        80.800000000000011        4.5020792480195047     
   12.000000000000000        81.600000000000009        4.5040680966562041     
   12.000000000000000        82.400000000000006        4.5087316697098112     
   12.000000000000000        83.200000000000003        4.4966547126947320     
   12.000000000000000        84.000000000000000        4.4979490492989509     
   12.000000000000000        84.800000000000011        4.5053706997863259     
   12.000000000000000        85.600000000000009        4.4954631097700357     
   12.000000000000000        86.400000000000006        4.5080057137484983     
   12.000000000000000        87.200000000000003        4.5046613855572675     
   12.000000000000000        88.000000000000000        4.4971160424046346     
   12.000000000000000        88.800000000000011        4.5098813907216133     
   12.000000000000000        89.600000000000009        4.4985577996875890     
   12.000000000000000        90.400000000000006        4.4995402054037195     
   12.000000000000000        91.200000000000003        4.5042783662292827     
   12.000000000000000        92.000000000000000        4.4895739655367599     
   12.000000000000000        92.800000000000011        4.4966852270464344     
   12.000000000000000        93.600000000000009        4.4981087000814419     
   12.000000000000000        94.400000000000006        4.5023941727347001     
   12.000000000000000        95.200000000000003        4.4907037149825992     
   12.000000000000000        96.000000000000000        4.5014198704409338     
   12.000000000000000        96.800000000000011        4.4905415758346381     
   12.000000000000000        97.600000000000009        4.4954306828544865     
   12.000000000000000        98.400000000000006        4.5012662971123776     
   12.000000000000000        99.200000000000003        4.4984908368522287     
   12.000000000000000        100.00000000000000        4.4912666658482561     
   12.000000000000000        100.80000000000001        4.5007307074288594     
   12.000000000000000        101.60000000000001        3.4974939735946720     
   12.000000000000000        102.40000000000001        3.4951365587976047     

   12.800000000000001       0.80000000000000004        3.4951670541967155     
   12.800000000000001        1.6000000000000001        3.5052461972196651     
   12.800000000000001        2.4000000000000004        3.5035476107544481     
   12.800000000000001        3.2000000000000002        3.4905223154246250     
   12.800000000000001        4.0000000000000000        3.4918366308062376     
   12.800000000000001        4.8000000000000007        3.5065345767967573     
   12.800000000000001        5.6000000000000005        3.5074910609100285     
   12.800000000000001        6.4000000000000004        3.5048484831574682     
   12.800000000000001        7.2000000000000002        3.5063041376150421     
   12.800000000000001        8.0000000000000000        3.5030274561475401     
   12.800000000000001        8.8000000000000007        3.5192663517236751     
   12.800000000000001        9.6000000000000014        3.5014335912330665     
   12.800000000000001        10.400000000000000        3.5081699451698767     
   12.800000000000001        11.200000000000001        3.5140760679861862     
   12.800000000000001        12.000000000000000        3.4993740043289541     
   12.800000000000001        12.800000000000001        3.5063579895046542     
   12.800000000000001        13.600000000000001        3.5048380099820475     
   12.800000000000001        14.400000000000000        3.5051643875165222     
   12.800000000000001        15.200000000000001        3.4908007116916551     
   12.800000000000001        16.000000000000000        3.5035604495985599     
   12.800000000000001        16.800000000000001        3.5040259982870632     
   12.800000000000001        17.600000000000001        3.4932689410997675     
   12.800000000000001        18.400000000000002        3.4955687559263691     
   12.800000000000001        19.200000000000003        3.5089193531546159     
   12.800000000000001        20.000000000000000        3.4946983231379671     
   12.800000000000001        20.800000000000001        3.5087750622124272     
   12.800000000000001        21.600000000000001        3.5087461590419724     
   12.800000000000001        22.400000000000002        3.4950172387165113     
   12.800000000000001        23.200000000000003        3.5096673523654545     
   12.800000000000001        24.000000000000000        3.4946171396882288     
   12.800000000000001        24.800000000000001        3.5060277712474006     
   12.800000000000001        25.600000000000001        3.4943931241309962     
   12.800000000000001        26.400000000000002        3.5083325310562614     
   12.800000000000001        27.200000000000003        3.4945660454886625     
   12.800000000000001        28.000000000000000        3.5081773610344227     
   12.800000000000001        28.800000000000001        3.4961809780245656     
   12.800000000000001        29.600000000000001        3.4944696090363836     
   12.800000000000001        30.400000000000002        3.5047958198898286     
   12.800000000000001        31.200000000000003        3.5111502811048805     
   12.800000000000001        32.000000000000000        3.4956985109073053     
   12.800000000000001        32.800000000000004        3.5118798649629768     
   12.800000000000001        33.600000000000001        3.5075522877333465     
   12.800000000000001        34.399999999999999        3.4966858545027173     
   12.800000000000001        35.200000000000003        3.5107206753797211     
   12.800000000000001        36.000000000000000        3.5116996722435458     
   12.800000000000001        36.800000000000004        3.4952130988196455     
   12.800000000000001        37.600000000000001        3.5056753205302944     
   12.800000000000001        38.400000000000006        3.5052412126222290     
   12.800000000000001        39.200000000000003        3.5044103348832296     
   12.800000000000001        40.000000000000000        3.5050578440436029     
   12.800000000000001        40.800000000000004        3.4930023727454462     
   12.800000000000001        41.600000000000001        3.5074722209135900     
   12.800000000000001        42.400000000000006        3.4976084914459422     
   12.800000000000001        43.200000000000003        4.4974945686616152     
   12.800000000000001        44.000000000000000        4.4997172276028374     
   12.800000000000001        44.800000000000004        4.5107101687446765     
   12.800000000000001        45.600000000000001        4.5079377012538311     
   12.800000000000001        46.400000000000006        4.4978536431486296     
   12.800000000000001        47.200000000000003        4.5090644218980982     
   12.800000000000001        48.000000000000000        4.5014657131690958     
   12.800000000000001        48.800000000000004        4.5052200052412656     
   12.800000000000001        49.600000000000001        4.5099316966598133     
   12.800000000000001        50.400000000000006        4.4996486483023457     
   12.800000000000001        51.200000000000003        4.5075944984134733     
   12.800000000000001        52.000000000000000        4.4993668899864350     
   12.800000000000001        52.800000000000004        4.5092890369743426     
   12.800000000000001        53.600000000000001        4.5021372070269496     
   12.800000000000001        54.400000000000006        4.4988365015958838     
   12.800000000000001        55.200000000000003        4.4977465289267098     
   12.800000000000001        56.000000000000000        4.5003341391608034     
   12.800000000000001        56.800000000000004        4.5041708634164976     
   12.800000000000001        57.600000000000001        4.4959352350946933     
   12.800000000000001        58.400000000000006        4.5128848883319383     
   12.800000000000001        59.200000000000003        4.5046284497082825     
   12.800000000000001        60.000000000000000        4.5037914868367892     
   12.800000000000001        60.800000000000004        3.5141503240066259     
   12.800000000000001        61.600000000000001        3.5085334387281883     
   12.800000000000001        62.400000000000006        3.4931984858348013     
   12.800000000000001        63.200000000000003        3.5076946477053457     
   12.800000000000001        64.000000000000000        3.5078512242974833     
   12.800000000000001        64.799999999999997        3.4942646676965357     
   12.800000000000001        65.600000000000009        3.4938189787626781     
   12.800000000000001        66.400000000000006        3.5074460916491428     
   12.800000000000001        67.200000000000003        3.4920328899420636     
   12.800000000000001        68.000000000000000        3.5069657519223849     
   12.800000000000001        68.799999999999997        3.5058513594836720     
   12.800000000000001        69.600000000000009        3.4945352254608033     
   12.800000000000001        70.400000000000006        3.5118888206769405     
   12.800000000000001        71.200000000000003        4.4995551101747386     
   12.800000000000001        72.000000000000000        4.5041690553976270     
   12.800000000000001        72.799999999999997        4.5065144293271286     
   12.800000000000001        73.600000000000009        4.5051763158484937     
   12.800000000000001        74.400000000000006        4.4986983709182358     
   12.800000000000001        75.200000000000003        4.5106433576329614     
   12.800000000000001        76.000000000000000        4.5103568762395252     
   12.800000000000001        76.800000000000011        4.4957881279238192     
   12.800000000000001        77.600000000000009        4.5098454886234371     
   12.800000000000001        78.400000000000006        4.5018033199251608     
   12.800000000000001        79.200000000000003        4.5032840547614361     
   12.800000000000001        80.000000000000000        4.5087869010267596     
   12.800000000000001        80.800000000000011        4.4966329988340128     
   12.800000000000001        81.600000000000009        4.5018001915667183     
   12.800000000000001        82.400000000000006        4.4993558992733975     
   12.800000000000001        83.200000000000003        4.5068295961571412     
   12.800000000000001        84.000000000000000        4.4996264719696057     
   12.800000000000001        84.800000000000011        4.5099586448927473     
   12.800000000000001        85.600000000000009        4.5031131204733805     
   12.800000000000001        86.400000000000006        4.4942760132410546     
   12.800000000000001        87.200000000000003        4.5118153285301847     
   12.800000000000001        88.000000000000000        4.5002029512279043     
   12.800000000000001        88.800000000000011        4.5010780147224247     
   12.800000000000001        89.600000000000009        4.5023015407359885     
   12.800000000000001        90.400000000000006        4.5013560717130963     
   12.800000000000001        91.200000000000003        4.5029849340675208     
   12.800000000000001        92.000000000000000        4.5049946647400816     
   12.800000000000001        92.800000000000011        4.5059947224948083     
   12.800000000000001        93.600000000000009        4.5069148011476647     
   12.800000000000001        94.400000000000006        4.4985082357260691     
   12.800000000000001        95.200000000000003        4.5058126538808603     
   12.800000000000001        96.000000000000000        4.5070150650230012     
   12.800000000000001        96.800000000000011        4.4955922364113361     
   12.800000000000001        97.600000000000009        4.5016553635337324     
   12.800000000000001        98.400000000000006        4.5063415561385858     
   12.800000000000001        99.200000000000003        4.5072203291160742     
   12.800000000000001        100.00000000000000        4.4955232715882660     
   12.800000000000001        100.80000000000001        4.5035211198245815     
   12.800000000000001        101.60000000000001        3.5056405489986400     
   12.800000000000001        102.40000000000001        3.5020856559077904     

   13.600000000000001       0.80000000000000004        3.4943744277569966     
   13.600000000000001        1.6000000000000001        3.4908596317780081     
   13.600000000000001        2.4000000000000004        3.5035267154247705     
   13.600000000000001        3.2000000000000002        3.4917155567246940     
   13.600000000000001        4.0000000000000000        3.5052105609042030     
   13.600000000000001        4.8000000000000007        3.4919163575843397     
   13.600000000000001        5.6000000000000005        3.4921978373035243     
   13.600000000000001        6.4000000000000004        3.5057592113798672     
   13.600000000000001        7.2000000000000002        3.4959765086017076     
   13.600000000000001        8.0000000000000000        3.4972095726517716     
   13.600000000000001        8.8000000000000007        3.4956486047883000     
   13.600000000000001        9.6000000000000014        3.5102380885915698     
   13.600000000000001        10.400000000000000        3.4935357123825441     
   13.600000000000001        11.200000000000001        3.5067989473992340     
   13.600000000000001        12.000000000000000        3.5058385911625964     
   13.600000000000001        12.800000000000001        3.4939443757553650     
   13.600000000000001        13.600000000000001        3.5067090770681171     
   13.600000000000001        14.400000000000000        3.4913964794111556     
   13.600000000000001        15.200000000000001        3.5050147902957947     
   13.600000000000001        16.000000000000000        3.4898408369767022     
   13.600000000000001        16.800000000000001        3.5027795078863679     
   13.600000000000001        17.600000000000001        3.4919414724089601     
   13.600000000000001        18.400000000000002        3.5081822995439436     
   13.600000000000001        19.200000000000003        3.4943669555987547     
   13.600000000000001        20.000000000000000        3.5088382415228172     
   13.600000000000001        20.800000000000001        3.4960216795750432     
   13.600000000000001        21.600000000000001        3.4973221387755009     
   13.600000000000001        22.400000000000002        3.5102348884964640     
   13.600000000000001        23.200000000000003        3.4952322403791243     
   13.600000000000001        24.000000000000000        3.5083470118023752     
   13.600000000000001        24.800000000000001        3.5089097738372255     
   13.600000000000001        25.600000000000001        3.4952186228745954     
   13.600000000000001        26.400000000000002        3.5082644901663209     
   13.600000000000001        27.200000000000003        3.4934922400112747     
   13.600000000000001        28.000000000000000        3.5067071150795646     
   13.600000000000001        28.800000000000001        3.4948893371969558     
   13.600000000000001        29.600000000000001        3.5075864688864109     
   13.600000000000001        30.400000000000002        3.4984316227666259     
   13.600000000000001        31.200000000000003        3.5021709486579993     
   13.600000000000001        32.000000000000000        4.4899014325475024     
   13.600000000000001        32.800000000000004        4.5050102909128098     
   13.600000000000001        33.600000000000001        4.4940038634332371     
   13.600000000000001        34.399999999999999        4.4905270258905654     
   13.600000000000001        35.200000000000003        4.4952272528581654     
   13.600000000000001        36.000000000000000        4.4944298165382781     
   13.600000000000001        36.800000000000004        3.5012120411746461     
   13.600000000000001        37.600000000000001        3.5028528159618326     
   13.600000000000001        38.400000000000006        3.4941866049929109     
   13.600000000000001        39.200000000000003        3.4911281832563752     
   13.600000000000001        40.000000000000000        3.5029152576044003     
   13.600000000000001        40.800000000000004        3.4912830578623240     
   13.600000000000001        41.600000000000001        3.5050631789611599     
   13.600000000000001        42.400000000000006        3.5096678041088367     
   13.600000000000001        43.200000000000003        4.5005121474456224     
   13.600000000000001        44.000000000000000        4.5038868209362635     
   13.600000000000001        44.800000000000004        4.4971979690923138     
   13.600000000000001        45.600000000000001        4.5095709460998439     
   13.600000000000001        46.400000000000006        4.5026582607745063     
   13.600000000000001        47.200000000000003        4.5135955535889103     
   13.600000000000001        48.000000000000000        4.5010322406857792     
   13.600000000000001        48.800000000000004        4.5099245186843504     
   13.600000000000001        49.600000000000001        4.5077829599089592     
   13.600000000000001        50.400000000000006        4.5054517841371320     
   13.600000000000001        51.200000000000003        4.4995105360045944     
   13.600000000000001        52.000000000000000        4.4956857987555496     
   13.600000000000001        52.800000000000004        4.5084245324300873     
   13.600000000000001        53.600000000000001        4.5037148744461417     
   13.600000000000001        54.400000000000006        4.5053975760960743     
   13.600000000000001        55.200000000000003        4.5079069779737253     
   13.600000000000001        56.000000000000000        4.4970025516663767     
   13.600000000000001        56.800000000000004        4.5117549580669056     
   13.600000000000001        57.600000000000001        4.5057045172777048     
   13.600000000000001        58.400000000000006        4.4995999071220938     
   13.600000000000001        59.200000000000003        4.4990931176507036     
   13.600000000000001        60.000000000000000        4.4919959293717939     
   13.600000000000001        60.800000000000004        3.5052125380138035     
   13.600000000000001        61.600000000000001        3.4942171019045265     
   13.600000000000001        62.400000000000006        3.5064123489442141     
   13.600000000000001        63.200000000000003        3.4933796987013448     
   13.600000000000001        64.000000000000000        3.4941735463021861     
   13.600000000000001        64.799999999999997        3.5088559190873072     
   13.600000000000001        65.600000000000009        3.5091749468931215     
   13.600000000000001        66.400000000000006        3.4943559071509473     
   13.600000000000001        67.200000000000003        3.5049921442172338     
   13.600000000000001        68.000000000000000        3.4920617259189717     
   13.600000000000001        68.799999999999997        3.4928186460696025     
   13.600000000000001        69.600000000000009        3.5089367178973863     
   13.600000000000001        70.400000000000006        3.5042834405000827     
   13.600000000000001        71.200000000000003        4.4923275764323307     
   13.600000000000001        72.000000000000000        4.5093798113701453     
   13.600000000000001        72.799999999999997        4.5021928145602867     
   13.600000000000001        73.600000000000009        4.5011426400354404     
   13.600000000000001        74.400000000000006        4.5031787602208952     
   13.600000000000001        75.200000000000003        4.4960374510526515     
   13.600000000000001        76.000000000000000        4.5027935591581301     
   13.600000000000001        76.800000000000011        4.5051071728475387     
   13.600000000000001        77.600000000000009        4.5103362632136355     
   13.600000000000001        78.400000000000006        4.4957163289655959     
   13.600000000000001        79.200000000000003        4.5079436400822708     
   13.600000000000001        80.000000000000000        4.5034371180838608     
   13.600000000000001        80.800000000000011        4.5008819960947157     
   13.600000000000001        81.600000000000009        4.5068273390502060     
   13.600000000000001        82.400000000000006        4.5000650852491271     
   13.600000000000001        83.200000000000003        4.5082595548418158     
   13.600000000000001        84.000000000000000        4.4960273355742002     
   13.600000000000001        84.800000000000011        4.5027950552457314     
   13.600000000000001        85.600000000000009        4.5009167784028961     
   13.600000000000001        86.400000000000006        4.5097178895861534     
   13.600000000000001        87.200000000000003        4.4965333414154580     
   13.600000000000001        88.000000000000000        4.5074360483382874     
   13.600000000000001        88.800000000000011        4.5017944228003026     
   13.600000000000001        89.600000000000009        4.5093757432725541     
   13.600000000000001        90.400000000000006        4.5005812868651089     
   13.600000000000001        91.200000000000003        4.5008966122215170     
   13.600000000000001        92.000000000000000        4.4994777412800326     
   13.600000000000001        92.800000000000011        4.4989417637571316     
   13.600000000000001        93.600000000000009        4.5016344448067835     
   13.600000000000001        94.400000000000006        4.5119800221248170     
   13.600000000000001        95.200000000000003        4.5006062283329582     
   13.600000000000001        96.000000000000000        4.5058222381275357     
   13.600000000000001        96.800000000000011        4.5080572003866628     
   13.600000000000001        97.600000000000009        4.5104494311602839     
   13.600000000000001        98.400000000000006        4.5010294190395532     
   13.600000000000001        99.200000000000003        4.5071086985837017     
   13.600000000000001        100.00000000000000        4.4955648271061888     
   13.600000000000001        100.80000000000001        4.4991807964329142     
   13.600000000000001        101.60000000000001        4.4998253538636019     
   13.600000000000001        102.40000000000001        3.5057865356430580     

   14.400000000000000       0.80000000000000004        3.5064162330623789     
   14.400000000000000        1.6000000000000001        3.5035950511927232     
   14.400000000000000        2.4000000000000004        3.4910812397858821     
   14.400000000000000        3.2000000000000002        3.5048987526510778     
   14.400000000000000        4.0000000000000000        3.4899289917510021     
   14.400000000000000        4.8000000000000007        3.5048806098040677     
   14.400000000000000        5.6000000000000005        3.4920033564217143     
   14.400000000000000        6.4000000000000004        3.5039842780732280     
   14.400000000000000        7.2000000000000002        3.4908211512313305     
   14.400000000000000        8.0000000000000000        3.5039366281288977     
   14.400000000000000        8.8000000000000007        3.5052856562049808     
   14.400000000000000        9.6000000000000014        3.4927594263016024     
   14.400000000000000        10.400000000000000        3.5069836493870721     
   14.400000000000000        11.200000000000001        3.4929299789512793     
   14.400000000000000        12.000000000000000        3.5067662251124041     
   14.400000000000000        12.800000000000001        3.4940920493587320     
   14.400000000000000        13.600000000000001        3.4953458598489351     
   14.400000000000000        14.400000000000000        3.4942253901945532     
   14.400000000000000        15.200000000000001        3.5063915308699891     
   14.400000000000000        16.000000000000000        3.4913416156168169     
   14.400000000000000        16.800000000000001        3.5035461201788287     
   14.400000000000000        17.600000000000001        3.5033566108913687     
   14.400000000000000        18.400000000000002        3.4945514599614964     
   14.400000000000000        19.200000000000003        3.5090485783786667     
   14.400000000000000        20.000000000000000        3.4954763161423723     
   14.400000000000000        20.800000000000001        3.5102415874373922     
   14.400000000000000        21.600000000000001        3.4973066999275173     
   14.400000000000000        22.400000000000002        3.4982434013550789     
   14.400000000000000        23.200000000000003        3.5098958683172299     
   14.400000000000000        24.000000000000000        3.4964921645380729     
   14.400000000000000        24.800000000000001        3.4948945623506238     
   14.400000000000000        25.600000000000001        3.5077220115601113     
   14.400000000000000        26.400000000000002        3.4943725633601623     
   14.400000000000000        27.200000000000003        3.5073552625890412     
   14.400000000000000        28.000000000000000        3.4931999529574869     
   14.400000000000000        28.800000000000001        3.5090059921292611     
   14.400000000000000        29.600000000000001        3.4942881118827294     
   14.400000000000000        30.400000000000002        3.5117748781295841     
   14.400000000000000        31.200000000000003        4.4959439816211884     
   14.400000000000000        32.000000000000000        4.5038530174197051     
   14.400000000000000        32.800000000000004        4.4963806773602597     
   14.400000000000000        33.600000000000001        4.5115524905694331     
   14.400000000000000        34.399999999999999        4.5041255769463637     
   14.400000000000000        35.200000000000003        4.5119825306606911     
   14.400000000000000        36.000000000000000        4.5010186666018894     
   14.400000000000000        36.800000000000004        4.5074818174444768     
   14.400000000000000        37.600000000000001        3.5044666696590032     
   14.400000000000000        38.400000000000006        3.4900761904907629     
   14.400000000000000        39.200000000000003        3.5033047811702289     
   14.400000000000000        40.000000000000000        3.4882041050936783     
   14.400000000000000        40.800000000000004        3.5049645660129967     
   14.400000000000000        41.600000000000001        3.4947818381904141     
   14.400000000000000        42.400000000000006        3.4967880314348330     
   14.400000000000000        43.200000000000003        4.5036421813968488     
   14.400000000000000        44.000000000000000        4.4997000631210584     
   14.400000000000000        44.800000000000004        4.5070053879470766     
   14.400000000000000        45.600000000000001        4.4966350298893092     
   14.400000000000000        46.400000000000006        4.5038149115574546     
   14.400000000000000        47.200000000000003        4.4959014441736240     
   14.400000000000000        48.000000000000000        4.5011356473506732     
   14.400000000000000        48.800000000000004        4.5010901062616355     
   14.400000000000000        49.600000000000001        4.4986428671309495     
   14.400000000000000        50.400000000000006        4.4968728115021328     
   14.400000000000000        51.200000000000003        4.5126796103492719     
   14.400000000000000        52.000000000000000        4.4978233085332890     
   14.400000000000000        52.800000000000004        4.5110095549078375     
   14.400000000000000        53.600000000000001        4.5005268530262938     
   14.400000000000000        54.400000000000006        4.4966570797271181     
   14.400000000000000        55.200000000000003        4.5132564114552078     
   14.400000000000000        56.000000000000000        4.4972574110244379     
   14.400000000000000        56.800000000000004        4.5055574105748093     
   14.400000000000000        57.600000000000001        4.4978722532313942     
   14.400000000000000        58.400000000000006        4.5114723961533620     
   14.400000000000000        59.200000000000003        4.5029386882823195     
   14.400000000000000        60.000000000000000        4.4983780235740083     
   14.400000000000000        60.800000000000004        3.4978622864808866     
   14.400000000000000        61.600000000000001        3.5087994695728097     
   14.400000000000000        62.400000000000006        3.4936227283438388     
   14.400000000000000        63.200000000000003        3.5070129103043519     
   14.400000000000000        64.000000000000000        3.5079019525679587     
   14.400000000000000        64.799999999999997        3.4940524890787552     
   14.400000000000000        65.600000000000009        3.4955641843009926     
   14.400000000000000        66.400000000000006        3.4947319547663862     
   14.400000000000000        67.200000000000003        3.5063229929121809     
   14.400000000000000        68.000000000000000        3.4923790046353109     
   14.400000000000000        68.799999999999997        3.5073755575845511     
   14.400000000000000        69.600000000000009        3.4958715154872011     
   14.400000000000000        70.400000000000006        3.4954824199141408     
   14.400000000000000        71.200000000000003        4.5050320714120602     
   14.400000000000000        72.000000000000000        4.5021166824952266     
   14.400000000000000        72.799999999999997        4.4981627170606719     
   14.400000000000000        73.600000000000009        4.5106184333502837     
   14.400000000000000        74.400000000000006        4.5101329188101822     
   14.400000000000000        75.200000000000003        4.5037495296007322     
   14.400000000000000        76.000000000000000        4.5116516601238388     
   14.400000000000000        76.800000000000011        4.4975141370227130     
   14.400000000000000        77.600000000000009        4.4993290231506728     
   14.400000000000000        78.400000000000006        4.4995352759833338     
   14.400000000000000        79.200000000000003        4.5107878827865839     
   14.400000000000000        80.000000000000000        4.4972040583493404     
   14.400000000000000        80.800000000000011        4.5032477200397585     
   14.400000000000000        81.600000000000009        4.5084440029899628     
   14.400000000000000        82.400000000000006        4.4957001718536578     
   14.400000000000000        83.200000000000003        4.5087280929045859     
   14.400000000000000        84.000000000000000        4.4995434042333660     
   14.400000000000000        84.800000000000011        4.5093682076400636     
   14.400000000000000        85.600000000000009        4.4952652641645674     
   14.400000000000000        86.400000000000006        4.5064273477239203     
   14.400000000000000        87.200000000000003        4.5033255983717959     
   14.400000000000000        88.000000000000000        4.4967609693238870     
   14.400000000000000        88.800000000000011        4.5106376960448697     
   14.400000000000000        89.600000000000009        4.4987468529369581     
   14.400000000000000        90.400000000000006        4.5120817286315411     
   14.400000000000000        91.200000000000003        4.5008877163179433     
   14.400000000000000        92.000000000000000        4.4977967692309369     
   14.400000000000000        92.800000000000011        4.5083347819146962     
   14.400000000000000        93.600000000000009        4.5033383564407190     
   14.400000000000000        94.400000000000006        4.4979673480986122     
   14.400000000000000        95.200000000000003        4.5038975984786331     
   14.400000000000000        96.000000000000000        4.4966257292412477     
   14.400000000000000        96.800000000000011        4.5006024852089732     
   14.400000000000000        97.600000000000009        4.4967492840669916     
   14.400000000000000        98.400000000000006        4.5021727843681907     
   14.400000000000000        99.200000000000003        4.5055481994393602     
   14.400000000000000        100.00000000000000        4.5008650461747202     
   14.400000000000000        100.80000000000001        4.5126173868164079     
   14.400000000000000        101.60000000000001        4.4989033704672794     
   14.400000000000000        102.40000000000001        3.4990773804603745     

   15.200000000000001       0.80000000000000004        3.4939311956999548     
   15.200000000000001        1.6000000000000001        3.5041874023320601     
   15.200000000000001        2.4000000000000004        3.4922129709146512     
   15.200000000000001        3.2000000000000002        3.4919927173706053     
   15.200000000000001        4.0000000000000000        3.5039756570647382     
   15.200000000000001        4.8000000000000007        3.4896078681870191     
   15.200000000000001        5.6000000000000005        3.5034683088912719     
   15.200000000000001        6.4000000000000004        3.4901212521089038     
   15.200000000000001        7.2000000000000002        3.5041595874828197     
   15.200000000000001        8.0000000000000000        3.5033853706968516     
   15.200000000000001        8.8000000000000007        3.4902345741080323     
   15.200000000000001        9.6000000000000014        3.5093374304031300     
   15.200000000000001        10.400000000000000        3.4978602449455276     
   15.200000000000001        11.200000000000001        3.5130643002557820     
   15.200000000000001        12.000000000000000        3.4963442062929464     
   15.200000000000001        12.800000000000001        3.5171801128695979     
   15.200000000000001        13.600000000000001        3.5058362628003357     
   15.200000000000001        14.400000000000000        3.5038483068146618     
   15.200000000000001        15.200000000000001        3.4939293427090856     
   15.200000000000001        16.000000000000000        3.5049161078962148     
   15.200000000000001        16.800000000000001        3.4916084764690436     
   15.200000000000001        17.600000000000001        3.5058927346214865     
   15.200000000000001        18.400000000000002        3.5070748866734602     
   15.200000000000001        19.200000000000003        3.4950534834145963     
   15.200000000000001        20.000000000000000        3.5093926818107439     
   15.200000000000001        20.800000000000001        3.4959305994571723     
   15.200000000000001        21.600000000000001        3.5090934015659090     
   15.200000000000001        22.400000000000002        3.5094209475930098     
   15.200000000000001        23.200000000000003        3.4943179817641741     
   15.200000000000001        24.000000000000000        3.5094170679398355     
   15.200000000000001        24.800000000000001        3.5086706520800428     
   15.200000000000001        25.600000000000001        3.5078242510832247     
   15.200000000000001        26.400000000000002        3.4930659809230455     
   15.200000000000001        27.200000000000003        3.5080251984939914     
   15.200000000000001        28.000000000000000        3.4957107047649609     
   15.200000000000001        28.800000000000001        3.5071165932074937     
   15.200000000000001        29.600000000000001        3.4938782490275329     
   15.200000000000001        30.400000000000002        4.4936460867300232     
   15.200000000000001        31.200000000000003        4.4994292190209242     
   15.200000000000001        32.000000000000000        4.5096503549361850     
   15.200000000000001        32.800000000000004        4.5011694872942538     
   15.200000000000001        33.600000000000001        4.5059399156407833     
   15.200000000000001        34.399999999999999        4.5108519718612436     
   15.200000000000001        35.200000000000003        4.4985321156378459     
   15.200000000000001        36.000000000000000        4.5041523109930566     
   15.200000000000001        36.800000000000004        4.4927997013731158     
   15.200000000000001        37.600000000000001        4.4960055546495248     
   15.200000000000001        38.400000000000006        3.5101985354381688     
   15.200000000000001        39.200000000000003        3.5087147428176086     
   15.200000000000001        40.000000000000000        3.5068857683639885     
   15.200000000000001        40.800000000000004        3.4976718672848528     
   15.200000000000001        41.600000000000001        3.4973351283747860     
   15.200000000000001        42.400000000000006        3.4959705890546835     
   15.200000000000001        43.200000000000003        3.5040554599302625     
   15.200000000000001        44.000000000000000        4.5012686208814277     
   15.200000000000001        44.800000000000004        4.5091991644904974     
   15.200000000000001        45.600000000000001        4.5054274529159937     
   15.200000000000001        46.400000000000006        4.5111968054386011     
   15.200000000000001        47.200000000000003        4.5079220271296965     
   15.200000000000001        48.000000000000000        4.5046103814601199     
   15.200000000000001        48.800000000000004        4.5034649782675009     
   15.200000000000001        49.600000000000001        4.5051853551308412     
   15.200000000000001        50.400000000000006        4.5119803921821005     
   15.200000000000001        51.200000000000003        4.4973657646182721     
   15.200000000000001        52.000000000000000        4.5015564622053059     
   15.200000000000001        52.800000000000004        4.5065049150274969     
   15.200000000000001        53.600000000000001        4.4981441603607886     
   15.200000000000001        54.400000000000006        4.5101451083004900     
   15.200000000000001        55.200000000000003        4.5027423326547327     
   15.200000000000001        56.000000000000000        4.4976676176331001     
   15.200000000000001        56.800000000000004        4.5109264225768131     
   15.200000000000001        57.600000000000001        4.5042298090860413     
   15.200000000000001        58.400000000000006        4.4986467227487719     
   15.200000000000001        59.200000000000003        4.5047244594433709     
   15.200000000000001        60.000000000000000        4.4999048892237372     
   15.200000000000001        60.800000000000004        3.5137380040650052     
   15.200000000000001        61.600000000000001        3.4935121799927757     
   15.200000000000001        62.400000000000006        3.5066273558688352     
   15.200000000000001        63.200000000000003        3.4947758668652193     
   15.200000000000001        64.000000000000000        3.4941091366215393     
   15.200000000000001        64.799999999999997        3.5065634452532568     
   15.200000000000001        65.600000000000009        3.5075900166360348     
   15.200000000000001        66.400000000000006        3.5083070622587154     
   15.200000000000001        67.200000000000003        3.4940055874126483     
   15.200000000000001        68.000000000000000        3.5044536927698426     
   15.200000000000001        68.799999999999997        3.4896694541572479     
   15.200000000000001        69.600000000000009        3.5080066793829516     
   15.200000000000001        70.400000000000006        3.5130581215965324     
   15.200000000000001        71.200000000000003        4.4965666282105481     
   15.200000000000001        72.000000000000000        4.4978038866782404     
   15.200000000000001        72.799999999999997        4.5048389755208174     
   15.200000000000001        73.600000000000009        4.5027618435391608     
   15.200000000000001        74.400000000000006        4.4985314170868547     
   15.200000000000001        75.200000000000003        4.5082474277579188     
   15.200000000000001        76.000000000000000        4.4978088590836371     
   15.200000000000001        76.800000000000011        4.5010427899068812     
   15.200000000000001        77.600000000000009        4.5086617231101558     
   15.200000000000001        78.400000000000006        4.4975779760708638     
   15.200000000000001        79.200000000000003        4.5010218443091867     
   15.200000000000001        80.000000000000000        4.4955055547370524     
   15.200000000000001        80.800000000000011        4.5070881237399032     
   15.200000000000001        81.600000000000009        4.5016293928310338     
   15.200000000000001        82.400000000000006        4.5096781778658652     
   15.200000000000001        83.200000000000003        4.4957273804926539     
   15.200000000000001        84.000000000000000        4.5056088591246066     
   15.200000000000001        84.800000000000011        4.4951674428757586     
   15.200000000000001        85.600000000000009        4.4962411661650927     
   15.200000000000001        86.400000000000006        4.5023600315618584     
   15.200000000000001        87.200000000000003        4.5104442979991788     
   15.200000000000001        88.000000000000000        4.5011423595303830     
   15.200000000000001        88.800000000000011        4.5086842109916327     
   15.200000000000001        89.600000000000009        4.4973810619897074     
   15.200000000000001        90.400000000000006        4.5031305093741310     
   15.200000000000001        91.200000000000003        4.5058758343889433     
   15.200000000000001        92.000000000000000        4.5034588728407341     
   15.200000000000001        92.800000000000011        4.5047129254856584     
   15.200000000000001        93.600000000000009        4.5031868030317881     
   15.200000000000001        94.400000000000006        4.5014850296261804     
   15.200000000000001        95.200000000000003        4.5061616340230861     
   15.200000000000001        96.000000000000000        4.5096390443185355     
   15.200000000000001        96.800000000000011        4.5080248583586133     
   15.200000000000001        97.600000000000009        4.5105638958625711     
   15.200000000000001        98.400000000000006        4.4991064711244606     
   15.200000000000001        99.200000000000003        4.5114000183250935     
   15.200000000000001        100.00000000000000        4.4964666912537057     
   15.200000000000001        100.80000000000001        4.5038562482689555     
   15.200000000000001        101.60000000000001        4.4914985918154082     
   15.200000000000001        102.40000000000001        3.5120694811967090     

   16.000000000000000       0.80000000000000004        3.4962696751570186     
   16.000000000000000        1.6000000000000001        3.5049053747531596     
   16.000000000000000        2.4000000000000004        3.4916416652613349     
   16.000000000000000        3.2000000000000002        3.5056822480397853     
   16.000000000000000        4.0000000000000000        3.4914261690898263     
   16.000000000000000        4.8000000000000007        3.5040778487849824     
   16.000000000000000        5.6000000000000005        3.4898632898721500     
   16.000000000000000        6.4000000000000004        3.5054180353180056     
   16.000000000000000        7.2000000000000002        3.4921059535123442     
   16.000000000000000        8.0000000000000000        3.4944487460530564     
   16.000000000000000        8.8000000000000007        3.5042448375061928     
   16.000000000000000        9.6000000000000014        3.5143137251028476     
   16.000000000000000        10.400000000000000        4.4849037859701175     
   16.000000000000000        11.200000000000001        4.5003698286190881     
   16.000000000000000        12.000000000000000        4.4920730935579645     
   16.000000000000000        12.800000000000001        4.5035160086594788     
   16.000000000000000        13.600000000000001        4.4941489418361265     
   16.000000000000000        14.400000000000000        4.4929022881602005     
   16.000000000000000        15.200000000000001        3.5119417364318455     
   16.000000000000000        16.000000000000000        3.5073348194858367     
   16.000000000000000        16.800000000000001        3.4924555773137484     
   16.000000000000000        17.600000000000001        3.4938943489844529     
   16.000000000000000        18.400000000000002        3.4944101725230934     
   16.000000000000000        19.200000000000003        3.5094639348787955     
   16.000000000000000        20.000000000000000        3.4951506382170328     
   16.000000000000000        20.800000000000001        3.5093608726391983     
   16.000000000000000        21.600000000000001        3.4961077771681355     
   16.000000000000000        22.400000000000002        3.4956126506138725     
   16.000000000000000        23.200000000000003        3.5095860773393310     
   16.000000000000000        24.000000000000000        3.4961840215235886     
   16.000000000000000        24.800000000000001        3.4943376428526847     
   16.000000000000000        25.600000000000001        3.4933640389502174     
   16.000000000000000        26.400000000000002        3.5078755056761057     
   16.000000000000000        27.200000000000003        3.5085634921339506     
   16.000000000000000        28.000000000000000        3.4923151395019860     
   16.000000000000000        28.800000000000001        3.5067576767510888     
   16.000000000000000        29.600000000000001        4.5065529954120427     
   16.000000000000000        30.400000000000002        4.5018752622957665     
   16.000000000000000        31.200000000000003        4.5110863363161826     
   16.000000000000000        32.000000000000000        4.5052327117917779     
   16.000000000000000        32.800000000000004        4.5014302596723637     
   16.000000000000000        33.600000000000001        4.4977777371229291     
   16.000000000000000        34.399999999999999        4.5007339716070138     
   16.000000000000000        35.200000000000003        4.5053608104335945     
   16.000000000000000        36.000000000000000        4.5100136607301167     
   16.000000000000000        36.800000000000004        4.5096900303308827     
   16.000000000000000        37.600000000000001        4.5018072814552497     
   16.000000000000000        38.400000000000006        3.5031716655406742     
   16.000000000000000        39.200000000000003        3.4919347002771022     
   16.000000000000000        40.000000000000000        3.4906085421992064     
   16.000000000000000        40.800000000000004        3.4964620802366730     
   16.000000000000000        41.600000000000001        3.5024730197178524     
   16.000000000000000        42.400000000000006        3.5072385410694524     
   16.000000000000000        43.200000000000003        3.5138960342742460     
   16.000000000000000        44.000000000000000        4.4929142196577718     
   16.000000000000000        44.800000000000004        4.5018332129409071     
   16.000000000000000        45.600000000000001        4.4982171803415829     
   16.000000000000000        46.400000000000006        4.4979476726626206     
   16.000000000000000        47.200000000000003        4.4945941232929014     
   16.000000000000000        48.000000000000000        4.5094163277277204     
   16.000000000000000        48.800000000000004        4.5029525862735458     
   16.000000000000000        49.600000000000001        4.4991459418377344     
   16.000000000000000        50.400000000000006        4.5005208055137711     
   16.000000000000000        51.200000000000003        4.5021137212494455     
   16.000000000000000        52.000000000000000        4.5093115108087005     
   16.000000000000000        52.800000000000004        4.4968914581157362     
   16.000000000000000        53.600000000000001        4.5090414927039957     
   16.000000000000000        54.400000000000006        4.4968331540640829     
   16.000000000000000        55.200000000000003        4.5087685106504054     
   16.000000000000000        56.000000000000000        4.5038089843912887     
   16.000000000000000        56.800000000000004        4.4990972390752511     
   16.000000000000000        57.600000000000001        4.5063596173527172     
   16.000000000000000        58.400000000000006        4.4997554834744458     
   16.000000000000000        59.200000000000003        4.5063075259806000     
   16.000000000000000        60.000000000000000        4.5019615490502023     
   16.000000000000000        60.800000000000004        3.5037580227329861     
   16.000000000000000        61.600000000000001        3.5073308942946038     
   16.000000000000000        62.400000000000006        3.5064216548183911     
   16.000000000000000        63.200000000000003        3.4947188588503288     
   16.000000000000000        64.000000000000000        3.5075077584288663     
   16.000000000000000        64.799999999999997        3.5061156189770606     
   16.000000000000000        65.600000000000009        3.4934527256836283     
   16.000000000000000        66.400000000000006        3.4948744333543185     
   16.000000000000000        67.200000000000003        3.4927254443073927     
   16.000000000000000        68.000000000000000        3.5052821642013492     
   16.000000000000000        68.799999999999997        3.5060876200201574     
   16.000000000000000        69.600000000000009        3.4943487141271867     
   16.000000000000000        70.400000000000006        3.5072681388151468     
   16.000000000000000        71.200000000000003        4.4884077100260669     
   16.000000000000000        72.000000000000000        4.5081948844572404     
   16.000000000000000        72.799999999999997        4.4978834469660933     
   16.000000000000000        73.600000000000009        4.4984362221400707     
   16.000000000000000        74.400000000000006        4.5133220015536120     
   16.000000000000000        75.200000000000003        4.4980036799385941     
   16.000000000000000        76.000000000000000        4.5032790937233873     
   16.000000000000000        76.800000000000011        4.5077850778567452     
   16.000000000000000        77.600000000000009        4.5028197504132983     
   16.000000000000000        78.400000000000006        4.5105088297505995     
   16.000000000000000        79.200000000000003        4.5093141797898548     
   16.000000000000000        80.000000000000000        4.4993025886700542     
   16.000000000000000        80.800000000000011        4.5003451057671136     
   16.000000000000000        81.600000000000009        4.4947386236204894     
   16.000000000000000        82.400000000000006        4.5100747010551361     
   16.000000000000000        83.200000000000003        4.5004974336149894     
   16.000000000000000        84.000000000000000        4.5073430545799411     
   16.000000000000000        84.800000000000011        4.5071047536825652     
   16.000000000000000        85.600000000000009        4.4999985059805887     
   16.000000000000000        86.400000000000006        4.5062512438285554     
   16.000000000000000        87.200000000000003        4.4972812135422133     
   16.000000000000000        88.000000000000000        4.5011795688931064     
   16.000000000000000        88.800000000000011        4.5086826293965920     
   16.000000000000000        89.600000000000009        4.4974067025501956     
   16.000000000000000        90.400000000000006        4.5022760219941400     
   16.000000000000000        91.200000000000003        4.5025219419582792     
   16.000000000000000        92.000000000000000        4.5024847088831130     
   16.000000000000000        92.800000000000011        4.5097880279480833     
   16.000000000000000        93.600000000000009        4.4951071609696047     
   16.000000000000000        94.400000000000006        4.4985251211367672     
   16.000000000000000        95.200000000000003        4.4993306071924239     
   16.000000000000000        96.000000000000000        4.5039744794737757     
   16.000000000000000        96.800000000000011        4.5024486380058244     
   16.000000000000000        97.600000000000009        4.5047516590304948     
   16.000000000000000        98.400000000000006        4.4988166419982463     
   16.000000000000000        99.200000000000003        4.5093291284811272     
   16.000000000000000        100.00000000000000        4.5022509297972499     
   16.000000000000000        100.80000000000001        4.5057171369864299     
   16.000000000000000        101.60000000000001        4.5045256444239410     
   16.000000000000000        102.40000000000001        3.4973108117116820     

   16.800000000000001       0.80000000000000004        3.5082552413210797     
   16.800000000000001        1.6000000000000001        3.4907240188029811     
   16.800000000000001        2.4000000000000004        3.5049347731861817     
   16.800000000000001        3.2000000000000002        3.4912267802341166     
   16.800000000000001        4.0000000000000000        3.5047206929505239     
   16.800000000000001        4.8000000000000007        3.4907991696607117     
   16.800000000000001        5.6000000000000005        3.5042490606545305     
   16.800000000000001        6.4000000000000004        3.4921117732082014     
   16.800000000000001        7.2000000000000002        3.5065059946059507     
   16.800000000000001        8.0000000000000000        3.4938110398229778     
   16.800000000000001        8.8000000000000007        3.5081573767695535     
   16.800000000000001        9.6000000000000014        4.4984881069957305     
   16.800000000000001        10.400000000000000        4.5071377557460188     
   16.800000000000001        11.200000000000001        4.5071410275526613     
   16.800000000000001        12.000000000000000        4.4938593511790463     
   16.800000000000001        12.800000000000001        4.5115487984598861     
   16.800000000000001        13.600000000000001        4.4987581773417125     
   16.800000000000001        14.400000000000000        4.4934532468854869     
   16.800000000000001        15.200000000000001        3.4996529923270758     
   16.800000000000001        16.000000000000000        3.4939704565950347     
   16.800000000000001        16.800000000000001        3.5042038497745782     
   16.800000000000001        17.600000000000001        3.5060660949990514     
   16.800000000000001        18.400000000000002        3.5079432232394478     
   16.800000000000001        19.200000000000003        3.4963438739911439     
   16.800000000000001        20.000000000000000        3.5095971639253047     
   16.800000000000001        20.800000000000001        3.4959093537554691     
   16.800000000000001        21.600000000000001        3.5094650922547856     
   16.800000000000001        22.400000000000002        3.5080313474480351     
   16.800000000000001        23.200000000000003        3.4944603571840833     
   16.800000000000001        24.000000000000000        3.5091029697865022     
   16.800000000000001        24.800000000000001        3.5081344412467153     
   16.800000000000001        25.600000000000001        3.5084242879967036     
   16.800000000000001        26.400000000000002        3.4944056441654805     
   16.800000000000001        27.200000000000003        3.4980891061928947     
   16.800000000000001        28.000000000000000        3.5038565617441133     
   16.800000000000001        28.800000000000001        4.4995776395454143     
   16.800000000000001        29.600000000000001        4.5045460485417799     
   16.800000000000001        30.400000000000002        4.4979370488462767     
   16.800000000000001        31.200000000000003        4.5033351603970537     
   16.800000000000001        32.000000000000000        4.4971135504369162     
   16.800000000000001        32.800000000000004        4.5032265310011654     
   16.800000000000001        33.600000000000001        4.5128898652515872     
   16.800000000000001        34.399999999999999        4.5012776804337049     
   16.800000000000001        35.200000000000003        4.5108851905256433     
   16.800000000000001        36.000000000000000        4.4970744174704977     
   16.800000000000001        36.800000000000004        4.4974671217272579     
   16.800000000000001        37.600000000000001        4.4921079698198803     
   16.800000000000001        38.400000000000006        3.5147697972112928     
   16.800000000000001        39.200000000000003        3.5032181850975634     
   16.800000000000001        40.000000000000000        3.5044027918384630     
   16.800000000000001        40.800000000000004        3.5047333761281378     
   16.800000000000001        41.600000000000001        3.5049258274505140     
   16.800000000000001        42.400000000000006        3.4933575522434266     
   16.800000000000001        43.200000000000003        3.4982421218959558     
   16.800000000000001        44.000000000000000        3.5004421399791967     
   16.800000000000001        44.800000000000004        4.4928993517096849     
   16.800000000000001        45.600000000000001        4.5110370859505515     
   16.800000000000001        46.400000000000006        4.5086070716183810     
   16.800000000000001        47.200000000000003        4.5015933784433351     
   16.800000000000001        48.000000000000000        4.4970754293062312     
   16.800000000000001        48.800000000000004        4.5116150540240101     
   16.800000000000001        49.600000000000001        4.5029217020271703     
   16.800000000000001        50.400000000000006        4.5016847083659171     
   16.800000000000001        51.200000000000003        4.5061640598495005     
   16.800000000000001        52.000000000000000        4.4995225054187165     
   16.800000000000001        52.800000000000004        4.5120934456063200     
   16.800000000000001        53.600000000000001        4.5001140815514349     
   16.800000000000001        54.400000000000006        4.5071503857221886     
   16.800000000000001        55.200000000000003        4.5005059704789794     
   16.800000000000001        56.000000000000000        4.5081332478192211     
   16.800000000000001        56.800000000000004        4.5055858629713477     
   16.800000000000001        57.600000000000001        4.5008548273360827     
   16.800000000000001        58.400000000000006        4.5131629143424696     
   16.800000000000001        59.200000000000003        4.4960447121704838     
   16.800000000000001        60.000000000000000        4.4945205942181188     
   16.800000000000001        60.800000000000004        3.5130941657965007     
   16.800000000000001        61.600000000000001        3.4929990479913542     
   16.800000000000001        62.400000000000006        3.4949472934159092     
   16.800000000000001        63.200000000000003        3.5078607642837762     
   16.800000000000001        64.000000000000000        3.4948890657122513     
   16.800000000000001        64.799999999999997        3.4946242870927233     
   16.800000000000001        65.600000000000009        3.5083790986058792     
   16.800000000000001        66.400000000000006        3.5072080896100593     
   16.800000000000001        67.200000000000003        3.5064883452136466     
   16.800000000000001        68.000000000000000        3.4933045054351117     
   16.800000000000001        68.799999999999997        3.4943178220939930     
   16.800000000000001        69.600000000000009        3.5095245142055704     
   16.800000000000001        70.400000000000006        3.5021354033853465     
   16.800000000000001        71.200000000000003        4.4997636380206476     
   16.800000000000001        72.000000000000000        4.5086652572557284     
   16.800000000000001        72.799999999999997        4.5090864625340599     
   16.800000000000001        73.600000000000009        4.5020365515678593     
   16.800000000000001        74.400000000000006        4.4956005211307444     
   16.800000000000001        75.200000000000003        4.4983601221660487     
   16.800000000000001        76.000000000000000        4.5131832744961899     
   16.800000000000001        76.800000000000011        4.4941189114300961     
   16.800000000000001        77.600000000000009        4.4959524908192225     
   16.800000000000001        78.400000000000006        4.4979568284748650     
   16.800000000000001        79.200000000000003        4.4933980899947059     
   16.800000000000001        80.000000000000000        4.5084061949060823     
   16.800000000000001        80.800000000000011        4.4976008168787667     
   16.800000000000001        81.600000000000009        4.5103844908566071     
   16.800000000000001        82.400000000000006        4.4971632695408710     
   16.800000000000001        83.200000000000003        4.4983432587966323     
   16.800000000000001        84.000000000000000        4.5077838788021971     
   16.800000000000001        84.800000000000011        4.5005626770715086     
   16.800000000000001        85.600000000000009        4.5095569808147804     
   16.800000000000001        86.400000000000006        4.5073772879782439     
   16.800000000000001        87.200000000000003        4.5027223687652098     
   16.800000000000001        88.000000000000000        4.5043694386144875     
   16.800000000000001        88.800000000000011        4.4987759825868219     
   16.800000000000001        89.600000000000009        4.4983776169554668     
   16.800000000000001        90.400000000000006        4.5029958973199546     
   16.800000000000001        91.200000000000003        4.5077878749063043     
   16.800000000000001        92.000000000000000        4.4968143647726242     
   16.800000000000001        92.800000000000011        4.5001145658149575     
   16.800000000000001        93.600000000000009        4.5076256222077724     
   16.800000000000001        94.400000000000006        4.5115207800805655     
   16.800000000000001        95.200000000000003        4.4940622067379659     
   16.800000000000001        96.000000000000000        4.5115113064100729     
   16.800000000000001        96.800000000000011        4.4973067766767985     
   16.800000000000001        97.600000000000009        4.4989771626344517     
   16.800000000000001        98.400000000000006        4.5108897822137832     
   16.800000000000001        99.200000000000003        4.4979996580453792     
   16.800000000000001        100.00000000000000        4.5040644609434866     
   16.800000000000001        100.80000000000001        4.5040986974956470     
   16.800000000000001        101.60000000000001        4.5022773122958233     
   16.800000000000001        102.40000000000001        3.4939352291302530     

   17.600000000000001       0.80000000000000004        3.5067932825598302     
   17.600000000000001        1.6000000000000001        3.4895730913942029     
   17.600000000000001        2.4000000000000004        3.5044488263100142     
   17.600000000000001        3.2000000000000002        3.4927615509643735     
   17.600000000000001        4.0000000000000000        3.5057327241884573     
   17.600000000000001        4.8000000000000007        3.4895775006115355     
   17.600000000000001        5.6000000000000005        3.5021089076430645     
   17.600000000000001        6.4000000000000004        3.4894282747999736     
   17.600000000000001        7.2000000000000002        3.5051961526154298     
   17.600000000000001        8.0000000000000000        3.5055182231697879     
   17.600000000000001        8.8000000000000007        4.4950931703347008     
   17.600000000000001        9.6000000000000014        4.4934743026722526     
   17.600000000000001        10.400000000000000        4.5041713744162362     
   17.600000000000001        11.200000000000001        4.5029425898165503     
   17.600000000000001        12.000000000000000        4.5099827938210550     
   17.600000000000001        12.800000000000001        4.4998436886872177     
   17.600000000000001        13.600000000000001        4.5025176092926795     
   17.600000000000001        14.400000000000000        4.5060816589784505     
   17.600000000000001        15.200000000000001        3.4988118669522819     
   17.600000000000001        16.000000000000000        3.5098182525854091     
   17.600000000000001        16.800000000000001        3.4909925002203464     
   17.600000000000001        17.600000000000001        3.5056163017509863     
   17.600000000000001        18.400000000000002        3.4939471491380263     
   17.600000000000001        19.200000000000003        3.5092270671713011     
   17.600000000000001        20.000000000000000        3.4959037621179481     
   17.600000000000001        20.800000000000001        3.5093056831997265     
   17.600000000000001        21.600000000000001        3.4950674938891444     
   17.600000000000001        22.400000000000002        3.5069032876585067     
   17.600000000000001        23.200000000000003        3.5065533677950209     
   17.600000000000001        24.000000000000000        3.4934414096163384     
   17.600000000000001        24.800000000000001        3.4939030529301518     
   17.600000000000001        25.600000000000001        3.4930718435766441     
   17.600000000000001        26.400000000000002        3.5090923320774823     
   17.600000000000001        27.200000000000003        3.5020664293453430     
   17.600000000000001        28.000000000000000        4.4969198182447920     
   17.600000000000001        28.800000000000001        4.4990677968690553     
   17.600000000000001        29.600000000000001        4.5013502311618572     
   17.600000000000001        30.400000000000002        4.5114896925724635     
   17.600000000000001        31.200000000000003        4.5095347262417809     
   17.600000000000001        32.000000000000000        4.5096757563045227     
   17.600000000000001        32.800000000000004        4.5036110537268579     
   17.600000000000001        33.600000000000001        4.4983106725277775     
   17.600000000000001        34.399999999999999        4.5010731455464246     
   17.600000000000001        35.200000000000003        4.5101163945340046     
   17.600000000000001        36.000000000000000        4.4982821830019413     
   17.600000000000001        36.800000000000004        4.5096156358640105     
   17.600000000000001        37.600000000000001        4.5009316883348971     
   17.600000000000001        38.400000000000006        3.4972418252708946     
   17.600000000000001        39.200000000000003        3.5039712312097384     
   17.600000000000001        40.000000000000000        3.4894494333106536     
   17.600000000000001        40.800000000000004        3.4925177516395878     
   17.600000000000001        41.600000000000001        3.4905544989479620     
   17.600000000000001        42.400000000000006        3.5057280524482590     
   17.600000000000001        43.200000000000003        3.4930872816174490     
   17.600000000000001        44.000000000000000        3.5096276949087759     
   17.600000000000001        44.800000000000004        3.5090299877187374     
   17.600000000000001        45.600000000000001        4.4886164132677839     
   17.600000000000001        46.400000000000006        4.5010845644986341     
   17.600000000000001        47.200000000000003        4.5117727930705858     
   17.600000000000001        48.000000000000000        4.5038338201343358     
   17.600000000000001        48.800000000000004        4.4976346786466372     
   17.600000000000001        49.600000000000001        4.5112543860742260     
   17.600000000000001        50.400000000000006        4.4984985943992521     
   17.600000000000001        51.200000000000003        4.5084331969940035     
   17.600000000000001        52.000000000000000        4.5047661017294649     
   17.600000000000001        52.800000000000004        4.4990688719414953     
   17.600000000000001        53.600000000000001        4.5035987900748884     
   17.600000000000001        54.400000000000006        4.5110383547549704     
   17.600000000000001        55.200000000000003        4.5035651976571076     
   17.600000000000001        56.000000000000000        4.5118017158596562     
   17.600000000000001        56.800000000000004        4.5059736592196709     
   17.600000000000001        57.600000000000001        4.4968132773684504     
   17.600000000000001        58.400000000000006        4.5062066657105753     
   17.600000000000001        59.200000000000003        4.5042598454747838     
   17.600000000000001        60.000000000000000        4.5067776401825865     
   17.600000000000001        60.800000000000004        3.4942944788782513     
   17.600000000000001        61.600000000000001        3.5087904999515325     
   17.600000000000001        62.400000000000006        3.5075487684616191     
   17.600000000000001        63.200000000000003        3.4940965505836710     
   17.600000000000001        64.000000000000000        3.5088162583383480     
   17.600000000000001        64.799999999999997        3.5092062127719719     
   17.600000000000001        65.600000000000009        3.4958257416631540     
   17.600000000000001        66.400000000000006        3.4942122436200269     
   17.600000000000001        67.200000000000003        3.5067971268927982     
   17.600000000000001        68.000000000000000        3.4934030848504385     
   17.600000000000001        68.799999999999997        3.5078657483732143     
   17.600000000000001        69.600000000000009        3.4950442997649218     
   17.600000000000001        70.400000000000006        3.5074705564366169     
   17.600000000000001        71.200000000000003        4.4910497071269289     
   17.600000000000001        72.000000000000000        4.5000168727244203     
   17.600000000000001        72.799999999999997        4.5047505877192435     
   17.600000000000001        73.600000000000009        4.5019796233903806     
   17.600000000000001        74.400000000000006        4.5115029813950569     
   17.600000000000001        75.200000000000003        4.5009168515249192     
   17.600000000000001        76.000000000000000        4.5019515040929683     
   17.600000000000001        76.800000000000011        4.5030136204418820     
   17.600000000000001        77.600000000000009        4.5112679204375654     
   17.600000000000001        78.400000000000006        4.5024066923060602     
   17.600000000000001        79.200000000000003        4.5038051409860600     
   17.600000000000001        80.000000000000000        4.5119140361546934     
   17.600000000000001        80.800000000000011        4.4997523745582706     
   17.600000000000001        81.600000000000009        4.4935589182542568     
   17.600000000000001        82.400000000000006        4.5076695172481811     
   17.600000000000001        83.200000000000003        4.4981397628745414     
   17.600000000000001        84.000000000000000        4.5019436917579281     
   17.600000000000001        84.800000000000011        4.4977831221141136     
   17.600000000000001        85.600000000000009        4.4943531203661236     
   17.600000000000001        86.400000000000006        4.5030593158369321     
   17.600000000000001        87.200000000000003        4.5031297937189905     
   17.600000000000001        88.000000000000000        4.4977861287745649     
   17.600000000000001        88.800000000000011        4.5061185124351013     
   17.600000000000001        89.600000000000009        4.5081005160750260     
   17.600000000000001        90.400000000000006        4.5089301319683361     
   17.600000000000001        91.200000000000003        4.5028380209190013     
   17.600000000000001        92.000000000000000        4.5092981181806033     
   17.600000000000001        92.800000000000011        4.5108185606866416     
   17.600000000000001        93.600000000000009        4.4987153448458592     
   17.600000000000001        94.400000000000006        4.5035141099538283     
   17.600000000000001        95.200000000000003        4.5094257125261059     
   17.600000000000001        96.000000000000000        4.4986524595942319     
   17.600000000000001        96.800000000000011        4.5006920806172106     
   17.600000000000001        97.600000000000009        4.5100573706891458     
   17.600000000000001        98.400000000000006        4.5005391875360061     
   17.600000000000001        99.200000000000003        4.5096688196730197     
   17.600000000000001        100.00000000000000        4.4989538093829520     
   17.600000000000001        100.80000000000001        4.5029189714503310     
   17.600000000000001        101.60000000000001        4.4990521395984864     
   17.600000000000001        102.40000000000001        3.5061016595318248     

   18.400000000000002       0.80000000000000004        3.4908314089626225     
   18.400000000000002        1.6000000000000001        3.5044172112716629     
   18.400000000000002        2.4000000000000004        3.4926944722638407     
   18.400000000000002        3.2000000000000002        3.4933231674900007     
   18.400000000000002        4.0000000000000000        3.4914764766024966     
   18.400000000000002        4.8000000000000007        3.5029753852841981     
   18.400000000000002        5.6000000000000005        3.5006983411604540     
   18.400000000000002        6.4000000000000004        3.5025513447965055     
   18.400000000000002        7.2000000000000002        3.4875575448416192     
   18.400000000000002        8.0000000000000000        3.5147564196846002     
   18.400000000000002        8.8000000000000007        4.4925116691103169     
   18.400000000000002        9.6000000000000014        4.5111144314649820     
   18.400000000000002        10.400000000000000        4.5110959826168884     
   18.400000000000002        11.200000000000001        4.5019046575782644     
   18.400000000000002        12.000000000000000        4.4958638058031815     
   18.400000000000002        12.800000000000001        4.5086775736175495     
   18.400000000000002        13.600000000000001        4.5085521936965538     
   18.400000000000002        14.400000000000000        4.4944913755402380     
   18.400000000000002        15.200000000000001        3.5027517613754262     
   18.400000000000002        16.000000000000000        3.4945498014798746     
   18.400000000000002        16.800000000000001        3.5071022064060706     
   18.400000000000002        17.600000000000001        3.4945906279744055     
   18.400000000000002        18.400000000000002        3.5074908442520489     
   18.400000000000002        19.200000000000003        3.4950137936112728     
   18.400000000000002        20.000000000000000        3.5084278815409808     
   18.400000000000002        20.800000000000001        3.4945339165356071     
   18.400000000000002        21.600000000000001        3.5093700311645444     
   18.400000000000002        22.400000000000002        3.4926732905745737     
   18.400000000000002        23.200000000000003        3.5084589682008156     
   18.400000000000002        24.000000000000000        3.5071098627369128     
   18.400000000000002        24.800000000000001        3.5077291808091151     
   18.400000000000002        25.600000000000001        3.5077976121484746     
   18.400000000000002        26.400000000000002        3.4938225497173931     
   18.400000000000002        27.200000000000003        3.5076351110837760     
   18.400000000000002        28.000000000000000        4.4987352229704349     
   18.400000000000002        28.800000000000001        4.4982384727205886     
   18.400000000000002        29.600000000000001        4.5084149478207873     
   18.400000000000002        30.400000000000002        4.5005596715194658     
   18.400000000000002        31.200000000000003        4.5059833925803030     
   18.400000000000002        32.000000000000000        4.4984838512738845     
   18.400000000000002        32.800000000000004        4.5126303946253588     
   18.400000000000002        33.600000000000001        4.5021371223493380     
   18.400000000000002        34.399999999999999        4.5050448181323635     
   18.400000000000002        35.200000000000003        4.5018715410578602     
   18.400000000000002        36.000000000000000        4.5039193122257579     
   18.400000000000002        36.800000000000004        4.5039358106929459     
   18.400000000000002        37.600000000000001        4.4889105186794822     
   18.400000000000002        38.400000000000006        3.5126794849091700     
   18.400000000000002        39.200000000000003        3.5042511067904289     
   18.400000000000002        40.000000000000000        3.4901581343117556     
   18.400000000000002        40.800000000000004        3.5060494651866545     
   18.400000000000002        41.600000000000001        3.4943664094133253     
   18.400000000000002        42.400000000000006        3.5040071035955278     
   18.400000000000002        43.200000000000003        3.5028700567820170     
   18.400000000000002        44.000000000000000        3.4901352519703273     
   18.400000000000002        44.800000000000004        3.5079395758695071     
   18.400000000000002        45.600000000000001        3.5125882630449476     
   18.400000000000002        46.400000000000006        4.4954158459745717     
   18.400000000000002        47.200000000000003        4.5018456634354465     
   18.400000000000002        48.000000000000000        4.5092413621947047     
   18.400000000000002        48.800000000000004        4.4954920498590010     
   18.400000000000002        49.600000000000001        4.5079222845194016     
   18.400000000000002        50.400000000000006        4.5009014385480377     
   18.400000000000002        51.200000000000003        4.4977458031992477     
   18.400000000000002        52.000000000000000        4.5128771952224858     
   18.400000000000002        52.800000000000004        4.4975608214199694     
   18.400000000000002        53.600000000000001        4.5110546007766299     
   18.400000000000002        54.400000000000006        4.5061686492542838     
   18.400000000000002        55.200000000000003        4.5017177632662930     
   18.400000000000002        56.000000000000000        4.4982322968222777     
   18.400000000000002        56.800000000000004        4.5006579617792859     
   18.400000000000002        57.600000000000001        4.5109966864564779     
   18.400000000000002        58.400000000000006        4.4966177324547916     
   18.400000000000002        59.200000000000003        4.4977012735694135     
   18.400000000000002        60.000000000000000        4.4938378126398373     
   18.400000000000002        60.800000000000004        3.5163523389658784     
   18.400000000000002        61.600000000000001        3.4942835867731032     
   18.400000000000002        62.400000000000006        3.4939725959619978     
   18.400000000000002        63.200000000000003        3.5078290188473971     
   18.400000000000002        64.000000000000000        3.4951831742460282     
   18.400000000000002        64.799999999999997        3.4937306941406252     
   18.400000000000002        65.600000000000009        3.5098708922974127     
   18.400000000000002        66.400000000000006        3.4955403733479398     
   18.400000000000002        67.200000000000003        3.5085687673369850     
   18.400000000000002        68.000000000000000        3.4942011392098991     
   18.400000000000002        68.799999999999997        3.5065785143342212     
   18.400000000000002        69.600000000000009        3.4951497753633172     
   18.400000000000002        70.400000000000006        3.5154353815367574     
   18.400000000000002        71.200000000000003        4.4955211419414631     
   18.400000000000002        72.000000000000000        4.5150209992462740     
   18.400000000000002        72.799999999999997        4.4967570580519354     
   18.400000000000002        73.600000000000009        4.5117325056825974     
   18.400000000000002        74.400000000000006        4.5030792862241125     
   18.400000000000002        75.200000000000003        4.4968874628063880     
   18.400000000000002        76.000000000000000        4.5044906901767092     
   18.400000000000002        76.800000000000011        4.5046076186862072     
   18.400000000000002        77.600000000000009        4.5048931539007224     
   18.400000000000002        78.400000000000006        4.4944524975135733     
   18.400000000000002        79.200000000000003        4.5002617599757384     
   18.400000000000002        80.000000000000000        4.4970678059077835     
   18.400000000000002        80.800000000000011        4.4945800134094513     
   18.400000000000002        81.600000000000009        4.5045542268284269     
   18.400000000000002        82.400000000000006        4.4982809527613892     
   18.400000000000002        83.200000000000003        4.5065219523025739     
   18.400000000000002        84.000000000000000        4.5035184951015950     
   18.400000000000002        84.800000000000011        4.5068230765606696     
   18.400000000000002        85.600000000000009        4.5021756846166276     
   18.400000000000002        86.400000000000006        4.5100427051435421     
   18.400000000000002        87.200000000000003        4.4952223867591750     
   18.400000000000002        88.000000000000000        4.5103560488802668     
   18.400000000000002        88.800000000000011        4.4964447327282144     
   18.400000000000002        89.600000000000009        4.5038109285680443     
   18.400000000000002        90.400000000000006        4.4989329308534840     
   18.400000000000002        91.200000000000003        4.4974596095926627     
   18.400000000000002        92.000000000000000        4.4992335572375559     
   18.400000000000002        92.800000000000011        4.5015661978828012     
   18.400000000000002        93.600000000000009        4.5103523172402058     
   18.400000000000002        94.400000000000006        4.4985932930414165     
   18.400000000000002        95.200000000000003        4.5029857831692537     
   18.400000000000002        96.000000000000000        4.5081197502646306     
   18.400000000000002        96.800000000000011        4.5086793070729421     
   18.400000000000002        97.600000000000009        4.5031125403181091     
   18.400000000000002        98.400000000000006        4.5113035944870248     
   18.400000000000002        99.200000000000003        4.4993286846022320     
   18.400000000000002        100.00000000000000        4.5082924554704782     
   18.400000000000002        100.80000000000001        4.4965789901818161     
   18.400000000000002        101.60000000000001        4.4943578033785627     
   18.400000000000002        102.40000000000001        3.5103270857958422     

   19.200000000000003       0.80000000000000004        3.5075174654670476     
   19.200000000000003        1.6000000000000001        3.5055322706596561     
   19.200000000000003        2.4000000000000004        3.4911505652570858     
   19.200000000000003        3.2000000000000002        3.5040609144775452     
   19.200000000000003        4.0000000000000000        3.5047567257033876     
   19.200000000000003        4.8000000000000007        3.4907302193322893     
   19.200000000000003        5.6000000000000005        3.5028061445731837     
   19.200000000000003        6.4000000000000004        3.4893109063524519     
   19.200000000000003        7.2000000000000002        3.5037165177078839     
   19.200000000000003        8.0000000000000000        3.5124848633678933     
   19.200000000000003        8.8000000000000007        4.4930656656650267     
   19.200000000000003        9.6000000000000014        4.4991446144872924     
   19.200000000000003        10.400000000000000        4.5003913963783733     
   19.200000000000003        11.200000000000001        4.4974844229878101     
   19.200000000000003        12.000000000000000        4.5023193665465495     
   19.200000000000003        12.800000000000001        4.5061209315754338     
   19.200000000000003        13.600000000000001        4.4991400919296503     
   19.200000000000003        14.400000000000000        4.5001148713325483     
   19.200000000000003        15.200000000000001        3.5116917275387318     
   19.200000000000003        16.000000000000000        3.5066988984035286     
   19.200000000000003        16.800000000000001        3.4942384727690916     
   19.200000000000003        17.600000000000001        3.4946504586706566     
   19.200000000000003        18.400000000000002        3.5075591117926748     
   19.200000000000003        19.200000000000003        3.4957713739129761     
   19.200000000000003        20.000000000000000        3.5088983741648252     
   19.200000000000003        20.800000000000001        3.5079131256686669     
   19.200000000000003        21.600000000000001        3.4958588976023237     
   19.200000000000003        22.400000000000002        3.5094670876030634     
   19.200000000000003        23.200000000000003        3.4948715888738677     
   19.200000000000003        24.000000000000000        3.4962041230496474     
   19.200000000000003        24.800000000000001        3.4947568809388634     
   19.200000000000003        25.600000000000001        3.4941094005205793     
   19.200000000000003        26.400000000000002        3.5041778273314450     
   19.200000000000003        27.200000000000003        3.5077848121520758     
   19.200000000000003        28.000000000000000        4.4963891080581471     
   19.200000000000003        28.800000000000001        4.4949035286277983     
   19.200000000000003        29.600000000000001        4.5119425412075662     
   19.200000000000003        30.400000000000002        4.5039238517131679     
   19.200000000000003        31.200000000000003        4.4977581006984400     
   19.200000000000003        32.000000000000000        4.4991123294648405     
   19.200000000000003        32.800000000000004        4.4974245877967292     
   19.200000000000003        33.600000000000001        4.5041493612953074     
   19.200000000000003        34.399999999999999        4.5058796140763882     
   19.200000000000003        35.200000000000003        4.5107685952926158     
   19.200000000000003        36.000000000000000        4.4932867854165268     
   19.200000000000003        36.800000000000004        4.5036515501091374     
   19.200000000000003        37.600000000000001        3.5111408832424793     
   19.200000000000003        38.400000000000006        3.4992068262584564     
   19.200000000000003        39.200000000000003        3.4921881536397921     
   19.200000000000003        40.000000000000000        3.5080709854865963     
   19.200000000000003        40.800000000000004        3.4936931059593253     
   19.200000000000003        41.600000000000001        3.5065159549567340     
   19.200000000000003        42.400000000000006        3.4903261395499565     
   19.200000000000003        43.200000000000003        3.5069152522081435     
   19.200000000000003        44.000000000000000        3.4917232784960359     
   19.200000000000003        44.800000000000004        3.5034280885844988     
   19.200000000000003        45.600000000000001        3.4965499706684589     
   19.200000000000003        46.400000000000006        3.5006917603220895     
   19.200000000000003        47.200000000000003        4.4957220927507251     
   19.200000000000003        48.000000000000000        4.4913641001099442     
   19.200000000000003        48.800000000000004        4.5046337836653771     
   19.200000000000003        49.600000000000001        4.4936397833621635     
   19.200000000000003        50.400000000000006        4.5045124773886593     
   19.200000000000003        51.200000000000003        4.5009490416203128     
   19.200000000000003        52.000000000000000        4.4986771945317496     
   19.200000000000003        52.800000000000004        4.5008431949824672     
   19.200000000000003        53.600000000000001        4.4921454966127552     
   19.200000000000003        54.400000000000006        4.4893795920015434     
   19.200000000000003        55.200000000000003        4.5016404490599351     
   19.200000000000003        56.000000000000000        4.4889123425275548     
   19.200000000000003        56.800000000000004        4.5055710259604984     
   19.200000000000003        57.600000000000001        4.4910474637872264     
   19.200000000000003        58.400000000000006        4.5020136395504142     
   19.200000000000003        59.200000000000003        4.4997224778577101     
   19.200000000000003        60.000000000000000        3.5020013645030459     
   19.200000000000003        60.800000000000004        3.4962943313847319     
   19.200000000000003        61.600000000000001        3.4956082714289525     
   19.200000000000003        62.400000000000006        3.5068786869295181     
   19.200000000000003        63.200000000000003        3.4945163566547008     
   19.200000000000003        64.000000000000000        3.5090089131934534     
   19.200000000000003        64.799999999999997        3.5087697943476810     
   19.200000000000003        65.600000000000009        3.4952510998534643     
   19.200000000000003        66.400000000000006        3.5070769608410717     
   19.200000000000003        67.200000000000003        3.4928694915636509     
   19.200000000000003        68.000000000000000        3.4940797328479603     
   19.200000000000003        68.799999999999997        3.5072191593505848     
   19.200000000000003        69.600000000000009        3.4925107077067969     
   19.200000000000003        70.400000000000006        3.5152172472993826     
   19.200000000000003        71.200000000000003        4.4864556013100962     
   19.200000000000003        72.000000000000000        4.4972169980204519     
   19.200000000000003        72.799999999999997        4.5067540740380867     
   19.200000000000003        73.600000000000009        4.4992063021892639     
   19.200000000000003        74.400000000000006        4.5093542312969310     
   19.200000000000003        75.200000000000003        4.4932577511188629     
   19.200000000000003        76.000000000000000        4.5088357307814171     
   19.200000000000003        76.800000000000011        4.4925860258268910     
   19.200000000000003        77.600000000000009        4.5078278267715968     
   19.200000000000003        78.400000000000006        4.5074254361535511     
   19.200000000000003        79.200000000000003        4.5085472181985882     
   19.200000000000003        80.000000000000000        4.5068692052780177     
   19.200000000000003        80.800000000000011        4.4969369176141099     
   19.200000000000003        81.600000000000009        4.4926415164104085     
   19.200000000000003        82.400000000000006        4.5011993584093899     
   19.200000000000003        83.200000000000003        4.4977906940630001     
   19.200000000000003        84.000000000000000        4.4949857158044759     
   19.200000000000003        84.800000000000011        4.4978437716913797     
   19.200000000000003        85.600000000000009        4.4974256760733660     
   19.200000000000003        86.400000000000006        4.5065536662700598     
   19.200000000000003        87.200000000000003        4.5011597979347826     
   19.200000000000003        88.000000000000000        4.5015893057225815     
   19.200000000000003        88.800000000000011        4.5012804943235007     
   19.200000000000003        89.600000000000009        4.5086546919436250     
   19.200000000000003        90.400000000000006        4.4991857385307128     
   19.200000000000003        91.200000000000003        4.5050055381709369     
   19.200000000000003        92.000000000000000        4.5090397275546632     
   19.200000000000003        92.800000000000011        4.5042125524877736     
   19.200000000000003        93.600000000000009        4.5113763280840757     
   19.200000000000003        94.400000000000006        4.4975344940019095     
   19.200000000000003        95.200000000000003        4.5093953360962784     
   19.200000000000003        96.000000000000000        4.4958618358983564     
   19.200000000000003        96.800000000000011        4.4984581326236679     
   19.200000000000003        97.600000000000009        4.4960834054154484     
   19.200000000000003        98.400000000000006        4.5055133353519246     
   19.200000000000003        99.200000000000003        4.5110501548461395     
   19.200000000000003        100.00000000000000        4.5000122639573465     
   19.200000000000003        100.80000000000001        4.5093835251893299     
   19.200000000000003        101.60000000000001        4.4998442000846701     
   19.200000000000003        102.40000000000001        3.4970122883731607     

   20.000000000000000       0.80000000000000004        3.4932359524216703     
   20.000000000000000        1.6000000000000001        3.4938414210081947     
   20.000000000000000        2.4000000000000004        3.5053134370597965     
   20.000000000000000        3.2000000000000002        3.5045682484631100     
   20.000000000000000        4.0000000000000000        3.4934857912104360     
   20.000000000000000        4.8000000000000007        3.4928367538526683     
   20.000000000000000        5.6000000000000005        3.5047928248377835     
   20.000000000000000        6.4000000000000004        3.4897755497980834     
   20.000000000000000        7.2000000000000002        3.5042034580111294     
   20.000000000000000        8.0000000000000000        3.4896143446400076     
   20.000000000000000        8.8000000000000007        3.5055083214579379     
   20.000000000000000        9.6000000000000014        4.5033955673644757     
   20.000000000000000        10.400000000000000        4.4960910599638151     
   20.000000000000000        11.200000000000001        4.5057118946050476     
   20.000000000000000        12.000000000000000        4.5005936362885306     
   20.000000000000000        12.800000000000001        4.4934138487508006     
   20.000000000000000        13.600000000000001        4.4954065044277263     
   20.000000000000000        14.400000000000000        3.5153579422277725     
   20.000000000000000        15.200000000000001        3.4900318163956849     
   20.000000000000000        16.000000000000000        3.4936986165120500     
   20.000000000000000        16.800000000000001        3.5066198988554484     
   20.000000000000000        17.600000000000001        3.4932302538823587     
   20.000000000000000        18.400000000000002        3.5070695014761561     
   20.000000000000000        19.200000000000003        3.4947508405806653     
   20.000000000000000        20.000000000000000        3.4960072272563574     
   20.000000000000000        20.800000000000001        3.4954436499306967     
   20.000000000000000        21.600000000000001        3.5091619867597048     
   20.000000000000000        22.400000000000002        3.4944334876330396     
   20.000000000000000        23.200000000000003        3.5080540706926322     
   20.000000000000000        24.000000000000000        3.5076717936783068     
   20.000000000000000        24.800000000000001        3.5084438757380769     
   20.000000000000000        25.600000000000001        3.5084945531478189     
   20.000000000000000        26.400000000000002        3.4915599413813365     
   20.000000000000000        27.200000000000003        3.5102066180118996     
   20.000000000000000        28.000000000000000        3.5064397114879657     
   20.000000000000000        28.800000000000001        4.4971810685843563     
   20.000000000000000        29.600000000000001        4.4894064874894184     
   20.000000000000000        30.400000000000002        4.4990415100201808     
   20.000000000000000        31.200000000000003        4.5025733628809563     
   20.000000000000000        32.000000000000000        4.5079856039617630     
   20.000000000000000        32.800000000000004        4.4949444417607696     
   20.000000000000000        33.600000000000001        4.4996153200018423     
   20.000000000000000        34.399999999999999        4.5046588699051116     
   20.000000000000000        35.200000000000003        4.4886969308283584     
   20.000000000000000        36.000000000000000        4.5019790849584824     
   20.000000000000000        36.800000000000004        3.5004495526893029     
   20.000000000000000        37.600000000000001        3.4915804994151487     
   20.000000000000000        38.400000000000006        3.5067172540631111     
   20.000000000000000        39.200000000000003        3.4899539864792550     
   20.000000000000000        40.000000000000000        3.5026796200339563     
   20.000000000000000        40.800000000000004        3.4899979034759707     
   20.000000000000000        41.600000000000001        3.5037348784322924     
   20.000000000000000        42.400000000000006        3.4898979563899744     
   20.000000000000000        43.200000000000003        3.4917348622912248     
   20.000000000000000        44.000000000000000        3.4920302214238332     
   20.000000000000000        44.800000000000004        3.5042669290219246     
   20.000000000000000        45.600000000000001        3.4945325588095066     
   20.000000000000000        46.400000000000006        3.4986076993973110     
   20.000000000000000        47.200000000000003        3.5098286526443121     
   20.000000000000000        48.000000000000000        3.5086897289014058     
   20.000000000000000        48.800000000000004        3.4938423025684213     
   20.000000000000000        49.600000000000001        3.5124368495690041     
   20.000000000000000        50.400000000000006        3.5060540476174857     
   20.000000000000000        51.200000000000003        3.4943191277242716     
   20.000000000000000        52.000000000000000        3.4968975639644815     
   20.000000000000000        52.800000000000004        3.4964704414703065     
   20.000000000000000        53.600000000000001        3.5149948526777037     
   20.000000000000000        54.400000000000006        3.5093398888630181     
   20.000000000000000        55.200000000000003        3.5024367566486641     
   20.000000000000000        56.000000000000000        3.5154829828834333     
   20.000000000000000        56.800000000000004        3.5090699823568299     
   20.000000000000000        57.600000000000001        3.4931575972884086     
   20.000000000000000        58.400000000000006        3.5114950407510253     
   20.000000000000000        59.200000000000003        3.5039041565455702     
   20.000000000000000        60.000000000000000        3.5058369273893906     
   20.000000000000000        60.800000000000004        3.4958139370469237     
   20.000000000000000        61.600000000000001        3.4926903064417436     
   20.000000000000000        62.400000000000006        3.5056112347648942     
   20.000000000000000        63.200000000000003        3.4948586419233325     
   20.000000000000000        64.000000000000000        3.4968593550275071     
   20.000000000000000        64.799999999999997        3.5078406375641520     
   20.000000000000000        65.600000000000009        3.4955892072678552     
   20.000000000000000        66.400000000000006        3.5075939790222326     
   20.000000000000000        67.200000000000003        3.5054944359119138     
   20.000000000000000        68.000000000000000        3.5070949205456232     
   20.000000000000000        68.799999999999997        3.4932704714220533     
   20.000000000000000        69.600000000000009        3.5079446323943859     
   20.000000000000000        70.400000000000006        3.4898495027119081     
   20.000000000000000        71.200000000000003        3.5179998992493751     
   20.000000000000000        72.000000000000000        4.4960744754521258     
   20.000000000000000        72.799999999999997        4.4942259571150727     
   20.000000000000000        73.600000000000009        4.4930092915634150     
   20.000000000000000        74.400000000000006        4.5023515584773728     
   20.000000000000000        75.200000000000003        4.5053426627882800     
   20.000000000000000        76.000000000000000        4.4893120277428968     
   20.000000000000000        76.800000000000011        4.5024492743050271     
   20.000000000000000        77.600000000000009        4.4894109314751995     
   20.000000000000000        78.400000000000006        4.4897954937326654     
   20.000000000000000        79.200000000000003        4.4939630268104835     
   20.000000000000000        80.000000000000000        3.7657289860900396     
   20.000000000000000        80.800000000000011        3.5083156669934188     
   20.000000000000000        81.600000000000009        3.8165212223357696     
   20.000000000000000        82.400000000000006        4.4874924138679013     
   20.000000000000000        83.200000000000003        4.5014353076533871     
   20.000000000000000        84.000000000000000        4.5085370067718555     
   20.000000000000000        84.800000000000011        4.5085629715074651     
   20.000000000000000        85.600000000000009        4.4986048189478502     
   20.000000000000000        86.400000000000006        4.5017495602551385     
   20.000000000000000        87.200000000000003        4.4969266384946716     
   20.000000000000000        88.000000000000000        4.5103082079224999     
   20.000000000000000        88.800000000000011        4.4955870464331005     
   20.000000000000000        89.600000000000009        4.5032014624194741     
   20.000000000000000        90.400000000000006        4.5102910618011709     
   20.000000000000000        91.200000000000003        4.4980774345796082     
   20.000000000000000        92.000000000000000        4.5100598343381471     
   20.000000000000000        92.800000000000011        4.4985255626090943     
   20.000000000000000        93.600000000000009        4.4986524155319305     
   20.000000000000000        94.400000000000006        4.5028750536011142     
   20.000000000000000        95.200000000000003        4.5096285213847382     
   20.000000000000000        96.000000000000000        4.5010686576577381     
   20.000000000000000        96.800000000000011        4.5042402959649692     
   20.000000000000000        97.600000000000009        4.5120372391014261     
   20.000000000000000        98.400000000000006        4.4996317252239404     
   20.000000000000000        99.200000000000003        4.5044685868428216     
   20.000000000000000        100.00000000000000        4.5085502597047613     
   20.000000000000000        100.80000000000001        4.4962291054041126     
   20.000000000000000        101.60000000000001        4.5016548794624738     
   20.000000000000000        102.40000000000001        3.5110016127017278     

   20.800000000000001       0.80000000000000004        3.5077299629214269     
   20.800000000000001        1.6000000000000001        3.4952928997765129     
   20.800000000000001        2.4000000000000004        3.4942454188319636     
   20.800000000000001        3.2000000000000002        3.4938567378126666     
   20.800000000000001        4.0000000000000000        3.4949423357460647     
   20.800000000000001        4.8000000000000007        3.5078463237187836     
   20.800000000000001        5.6000000000000005        3.4912196041777817     
   20.800000000000001        6.4000000000000004        3.5034182811366250     
   20.800000000000001        7.2000000000000002        3.5046969417424734     
   20.800000000000001        8.0000000000000000        3.4966224689428285     
   20.800000000000001        8.8000000000000007        3.4950364208244546     
   20.800000000000001        9.6000000000000014        3.4981784870435599     
   20.800000000000001        10.400000000000000        3.4964501197069255     
   20.800000000000001        11.200000000000001        3.5122359291913616     
   20.800000000000001        12.000000000000000        3.5063900784555320     
   20.800000000000001        12.800000000000001        3.5036312698519292     
   20.800000000000001        13.600000000000001        3.4973326482498646     
   20.800000000000001        14.400000000000000        3.4965089214972571     
   20.800000000000001        15.200000000000001        3.4967038471018088     
   20.800000000000001        16.000000000000000        3.5080780123103761     
   20.800000000000001        16.800000000000001        3.4917965682574557     
   20.800000000000001        17.600000000000001        3.5075769818980063     
   20.800000000000001        18.400000000000002        3.4933084823008889     
   20.800000000000001        19.200000000000003        3.5071681939035830     
   20.800000000000001        20.000000000000000        3.5080883985147904     
   20.800000000000001        20.800000000000001        3.4946887592330271     
   20.800000000000001        21.600000000000001        3.5083092955505584     
   20.800000000000001        22.400000000000002        3.4945073931409767     
   20.800000000000001        23.200000000000003        3.5060577950856895     
   20.800000000000001        24.000000000000000        3.4932514533962720     
   20.800000000000001        24.800000000000001        3.4965569081902337     
   20.800000000000001        25.600000000000001        3.4947195767945218     
   20.800000000000001        26.400000000000002        3.5068343020626571     
   20.800000000000001        27.200000000000003        3.4922121727873061     
   20.800000000000001        28.000000000000000        3.5053972643009281     
   20.800000000000001        28.800000000000001        3.5130670299232767     
   20.800000000000001        29.600000000000001        3.4990361973437278     
   20.800000000000001        30.400000000000002        3.5091693236023773     
   20.800000000000001        31.200000000000003        3.5001729194735645     
   20.800000000000001        32.000000000000000        3.4996813188910680     
   20.800000000000001        32.800000000000004        3.5012280913421798     
   20.800000000000001        33.600000000000001        3.5015870967576403     
   20.800000000000001        34.399999999999999        3.5030623084756547     
   20.800000000000001        35.200000000000003        3.5048413004397658     
   20.800000000000001        36.000000000000000        3.5126175753051072     
   20.800000000000001        36.800000000000004        3.4868866797781974     
   20.800000000000001        37.600000000000001        3.5094484431252932     
   20.800000000000001        38.400000000000006        3.4902886151452086     
   20.800000000000001        39.200000000000003        3.5021803467179118     
   20.800000000000001        40.000000000000000        3.4890924077979908     
   20.800000000000001        40.800000000000004        3.5047529191188334     
   20.800000000000001        41.600000000000001        3.4906743717780153     
   20.800000000000001        42.400000000000006        3.5028362041327585     
   20.800000000000001        43.200000000000003        3.5031998271396629     
   20.800000000000001        44.000000000000000        3.5041872695071805     
   20.800000000000001        44.800000000000004        3.5071487869284668     
   20.800000000000001        45.600000000000001        3.4945471619341948     
   20.800000000000001        46.400000000000006        3.5072202712278062     
   20.800000000000001        47.200000000000003        3.5019791010837054     
   20.800000000000001        48.000000000000000        3.4930501148150430     
   20.800000000000001        48.800000000000004        3.5078123886654824     
   20.800000000000001        49.600000000000001        3.5040542276588633     
   20.800000000000001        50.400000000000006        3.4937023383652930     
   20.800000000000001        51.200000000000003        3.5104741173613823     
   20.800000000000001        52.000000000000000        3.5079071676875007     
   20.800000000000001        52.800000000000004        3.5050120074599609     
   20.800000000000001        53.600000000000001        3.5028148028591537     
   20.800000000000001        54.400000000000006        3.4893592630839718     
   20.800000000000001        55.200000000000003        3.5039838916882768     
   20.800000000000001        56.000000000000000        3.4898993241514082     
   20.800000000000001        56.800000000000004        3.5051349468330160     
   20.800000000000001        57.600000000000001        3.5059572876081684     
   20.800000000000001        58.400000000000006        3.4919434820112949     
   20.800000000000001        59.200000000000003        3.5052694166852674     
   20.800000000000001        60.000000000000000        3.4913857009338805     
   20.800000000000001        60.800000000000004        3.5039111348252781     
   20.800000000000001        61.600000000000001        3.5053126165058486     
   20.800000000000001        62.400000000000006        3.4905238908253762     
   20.800000000000001        63.200000000000003        3.5074747208454613     
   20.800000000000001        64.000000000000000        3.4954714509860652     
   20.800000000000001        64.799999999999997        3.5082500197614079     
   20.800000000000001        65.600000000000009        3.4950452067487623     
   20.800000000000001        66.400000000000006        3.5087851325390078     
   20.800000000000001        67.200000000000003        3.4922970502146082     
   20.800000000000001        68.000000000000000        3.5071138211592268     
   20.800000000000001        68.799999999999997        3.4933064424402667     
   20.800000000000001        69.600000000000009        3.5078779300342227     
   20.800000000000001        70.400000000000006        3.4949320534642139     
   20.800000000000001        71.200000000000003        3.5008069425836910     
   20.800000000000001        72.000000000000000        3.5006832589027947     
   20.800000000000001        72.799999999999997        3.5034244630568101     
   20.800000000000001        73.600000000000009        3.5138500668485433     
   20.800000000000001        74.400000000000006        3.4948960529213138     
   20.800000000000001        75.200000000000003        3.5037947136850924     
   20.800000000000001        76.000000000000000        3.5070703495498035     
   20.800000000000001        76.800000000000011        3.5051630415042418     
   20.800000000000001        77.600000000000009        3.5054399626536998     
   20.800000000000001        78.400000000000006        3.5019927928850376     
   20.800000000000001        79.200000000000003        3.5089060296319667     
   20.800000000000001        80.000000000000000        3.4997100124594831     
   20.800000000000001        80.800000000000011        3.5082512247069455     
   20.800000000000001        81.600000000000009        3.4929438622996991     
   20.800000000000001        82.400000000000006        3.4965144025840087     
   20.800000000000001        83.200000000000003        3.6132818141825260     
   20.800000000000001        84.000000000000000        4.4985491370260124     
   20.800000000000001        84.800000000000011        4.4970870170262627     
   20.800000000000001        85.600000000000009        4.4999856102422111     
   20.800000000000001        86.400000000000006        4.5082319135567683     
   20.800000000000001        87.200000000000003        4.5000413437612563     
   20.800000000000001        88.000000000000000        4.5009729438923065     
   20.800000000000001        88.800000000000011        4.5080254511232107     
   20.800000000000001        89.600000000000009        4.4966593346854644     
   20.800000000000001        90.400000000000006        4.4987924102987966     
   20.800000000000001        91.200000000000003        4.5096602511813098     
   20.800000000000001        92.000000000000000        4.4994699713560458     
   20.800000000000001        92.800000000000011        4.4997677959696087     
   20.800000000000001        93.600000000000009        4.5063938815668418     
   20.800000000000001        94.400000000000006        4.5081382326164272     
   20.800000000000001        95.200000000000003        4.4957006987353845     
   20.800000000000001        96.000000000000000        4.5039202938329890     
   20.800000000000001        96.800000000000011        4.5082740275586648     
   20.800000000000001        97.600000000000009        4.5032772864396531     
   20.800000000000001        98.400000000000006        4.5021597742419237     
   20.800000000000001        99.200000000000003        4.5085965473547862     
   20.800000000000001        100.00000000000000        4.4995675823098722     
   20.800000000000001        100.80000000000001        4.5069018865289365     
   20.800000000000001        101.60000000000001        4.4966214873828871     
   20.800000000000001        102.40000000000001        3.5057854115395077     

   21.600000000000001       0.80000000000000004        3.4985855800404151     
   21.600000000000001        1.6000000000000001        3.4971786699090357     
   21.600000000000001        2.4000000000000004        3.5081592663377239     
   21.600000000000001        3.2000000000000002        3.5073228376044021     
   21.600000000000001        4.0000000000000000        3.4947297304924239     
   21.600000000000001        4.8000000000000007        3.5058721873617316     
   21.600000000000001        5.6000000000000005        3.4931934589184519     
   21.600000000000001        6.4000000000000004        3.5056060234666049     
   21.600000000000001        7.2000000000000002        3.4907014991886793     
   21.600000000000001        8.0000000000000000        3.5071455287586280     
   21.600000000000001        8.8000000000000007        3.4944815788475849     
   21.600000000000001        9.6000000000000014        3.5093073315556640     
   21.600000000000001        10.400000000000000        3.4959612799611341     
   21.600000000000001        11.200000000000001        3.4937429260817972     
   21.600000000000001        12.000000000000000        3.5045144922108111     
   21.600000000000001        12.800000000000001        3.4936905105800262     
   21.600000000000001        13.600000000000001        3.5106707042732177     
   21.600000000000001        14.400000000000000        3.4972915452615370     
   21.600000000000001        15.200000000000001        3.5090572449901134     
   21.600000000000001        16.000000000000000        3.4949929770951567     
   21.600000000000001        16.800000000000001        3.5085180234674316     
   21.600000000000001        17.600000000000001        3.4935700476869749     
   21.600000000000001        18.400000000000002        3.5084305712739039     
   21.600000000000001        19.200000000000003        3.4952479718558678     
   21.600000000000001        20.000000000000000        3.4944419211708326     
   21.600000000000001        20.800000000000001        3.5074905685847675     
   21.600000000000001        21.600000000000001        3.4953505717419500     
   21.600000000000001        22.400000000000002        3.5079490419024442     
   21.600000000000001        23.200000000000003        3.5072250132274663     
   21.600000000000001        24.000000000000000        3.5083055820817735     
   21.600000000000001        24.800000000000001        3.4960243467567005     
   21.600000000000001        25.600000000000001        3.5070347906242065     
   21.600000000000001        26.400000000000002        3.5058909176861608     
   21.600000000000001        27.200000000000003        3.4926590468924807     
   21.600000000000001        28.000000000000000        3.5029049185669447     
   21.600000000000001        28.800000000000001        3.4910142481239075     
   21.600000000000001        29.600000000000001        3.4983201850812664     
   21.600000000000001        30.400000000000002        3.5075480669988646     
   21.600000000000001        31.200000000000003        3.4941878765263259     
   21.600000000000001        32.000000000000000        3.4960981161776181     
   21.600000000000001        32.800000000000004        3.4941873477717209     
   21.600000000000001        33.600000000000001        3.5022322680278450     
   21.600000000000001        34.399999999999999        3.5059998479077366     
   21.600000000000001        35.200000000000003        3.4933996508619787     
   21.600000000000001        36.000000000000000        3.5041522309636486     
   21.600000000000001        36.800000000000004        3.5046360901952633     
   21.600000000000001        37.600000000000001        3.4947081542504632     
   21.600000000000001        38.400000000000006        3.5074640488581865     
   21.600000000000001        39.200000000000003        3.4887359447519972     
   21.600000000000001        40.000000000000000        3.5054729600068235     
   21.600000000000001        40.800000000000004        3.4905476269785582     
   21.600000000000001        41.600000000000001        3.5039038118688834     
   21.600000000000001        42.400000000000006        3.4882907073025957     
   21.600000000000001        43.200000000000003        3.4884816298228825     
   21.600000000000001        44.000000000000000        3.4898599375288351     
   21.600000000000001        44.800000000000004        3.4922463193958038     
   21.600000000000001        45.600000000000001        3.5051304205061071     
   21.600000000000001        46.400000000000006        3.4884501548889961     
   21.600000000000001        47.200000000000003        3.5043589806071260     
   21.600000000000001        48.000000000000000        3.4926358515618707     
   21.600000000000001        48.800000000000004        3.4950318016790249     
   21.600000000000001        49.600000000000001        3.4924553109010099     
   21.600000000000001        50.400000000000006        3.4935487869916639     
   21.600000000000001        51.200000000000003        3.4918522399590426     
   21.600000000000001        52.000000000000000        3.4906444912536907     
   21.600000000000001        52.800000000000004        3.4922551524656398     
   21.600000000000001        53.600000000000001        3.4913892535578226     
   21.600000000000001        54.400000000000006        3.5033246850905688     
   21.600000000000001        55.200000000000003        3.4897822672774232     
   21.600000000000001        56.000000000000000        3.5037200675395246     
   21.600000000000001        56.800000000000004        3.4930490429707990     
   21.600000000000001        57.600000000000001        3.4922601879749853     
   21.600000000000001        58.400000000000006        3.5041610351445551     
   21.600000000000001        59.200000000000003        3.4902699076069044     
   21.600000000000001        60.000000000000000        3.5041612551447208     
   21.600000000000001        60.800000000000004        3.4893943339224966     
   21.600000000000001        61.600000000000001        3.5020095163334739     
   21.600000000000001        62.400000000000006        3.5052002827847719     
   21.600000000000001        63.200000000000003        3.5065981399113704     
   21.600000000000001        64.000000000000000        3.4938741089433685     
   21.600000000000001        64.799999999999997        3.5072680994085128     
   21.600000000000001        65.600000000000009        3.5091693531743537     
   21.600000000000001        66.400000000000006        3.4937627822868831     
   21.600000000000001        67.200000000000003        3.5073657966089069     
   21.600000000000001        68.000000000000000        3.4932183049550600     
   21.600000000000001        68.799999999999997        3.5079358464565447     
   21.600000000000001        69.600000000000009        3.4922312542313039     
   21.600000000000001        70.400000000000006        3.5034907631639558     
   21.600000000000001        71.200000000000003        3.5048089726854026     
   21.600000000000001        72.000000000000000        3.4946950432839099     
   21.600000000000001        72.799999999999997        3.5076820837409661     
   21.600000000000001        73.600000000000009        3.5036298673579971     
   21.600000000000001        74.400000000000006        3.4916594029066834     
   21.600000000000001        75.200000000000003        3.5081100352510184     
   21.600000000000001        76.000000000000000        3.4870756472629045     
   21.600000000000001        76.800000000000011        3.4913880538682247     
   21.600000000000001        77.600000000000009        3.5020307381994558     
   21.600000000000001        78.400000000000006        3.4967882019744376     
   21.600000000000001        79.200000000000003        3.5079984697105391     
   21.600000000000001        80.000000000000000        3.4869437413157813     
   21.600000000000001        80.800000000000011        3.5057843231814521     
   21.600000000000001        81.600000000000009        3.4876886143276660     
   21.600000000000001        82.400000000000006        3.4949539675674828     
   21.600000000000001        83.200000000000003        3.5096605952272970     
   21.600000000000001        84.000000000000000        3.6028215622837618     
   21.600000000000001        84.800000000000011        4.5096226845533618     
   21.600000000000001        85.600000000000009        4.4941747421034046     
   21.600000000000001        86.400000000000006        4.5120998582802692     
   21.600000000000001        87.200000000000003        4.4961839932490477     
   21.600000000000001        88.000000000000000        4.5067346616692312     
   21.600000000000001        88.800000000000011        4.4932449064530431     
   21.600000000000001        89.600000000000009        4.5013620671013639     
   21.600000000000001        90.400000000000006        4.5046610318690279     
   21.600000000000001        91.200000000000003        4.5028954437508792     
   21.600000000000001        92.000000000000000        4.5085924615010828     
   21.600000000000001        92.800000000000011        4.5107227302514357     
   21.600000000000001        93.600000000000009        4.4994166154813611     
   21.600000000000001        94.400000000000006        4.5095614475093759     
   21.600000000000001        95.200000000000003        4.5009592778802885     
   21.600000000000001        96.000000000000000        4.5012692041981808     
   21.600000000000001        96.800000000000011        4.5090891927439678     
   21.600000000000001        97.600000000000009        4.4986638473302651     
   21.600000000000001        98.400000000000006        4.5103390875011860     
   21.600000000000001        99.200000000000003        4.5013743757926443     
   21.600000000000001        100.00000000000000        4.5080327513518208     
   21.600000000000001        100.80000000000001        4.5045574601846576     
   21.600000000000001        101.60000000000001        4.4951460622837374     
   21.600000000000001        102.40000000000001        3.5162301369744036     

   22.400000000000002       0.80000000000000004        3.4994929885287429     
   22.400000000000002        1.6000000000000001        3.4968133146131128     
   22.400000000000002        2.4000000000000004        3.4952631952256024     
   22.400000000000002        3.2000000000000002        3.4937066075532033     
   22.400000000000002        4.0000000000000000        3.4940269844588716     
   22.400000000000002        4.8000000000000007        3.5045999223504598     
   22.400000000000002        5.6000000000000005        3.4944894277574314     
   22.400000000000002        6.4000000000000004        3.5079133907675630     
   22.400000000000002        7.2000000000000002        3.4924405874705928     
   22.400000000000002        8.0000000000000000        3.5058861730010968     
   22.400000000000002        8.8000000000000007        3.4925276366543589     
   22.400000000000002        9.6000000000000014        3.5050698434429677     
   22.400000000000002        10.400000000000000        3.4922191430267855     
   22.400000000000002        11.200000000000001        3.5077619234737587     
   22.400000000000002        12.000000000000000        3.4974143344853506     
   22.400000000000002        12.800000000000001        3.5147356406635537     
   22.400000000000002        13.600000000000001        3.5019825970641034     
   22.400000000000002        14.400000000000000        3.4974961604710053     
   22.400000000000002        15.200000000000001        3.5151535011494284     
   22.400000000000002        16.000000000000000        3.4978123853012786     
   22.400000000000002        16.800000000000001        3.5061730901786561     
   22.400000000000002        17.600000000000001        3.5161177200266853     
   22.400000000000002        18.400000000000002        3.4978444259032200     
   22.400000000000002        19.200000000000003        3.4999217854790072     
   22.400000000000002        20.000000000000000        3.5097636185183809     
   22.400000000000002        20.800000000000001        3.4954178104952183     
   22.400000000000002        21.600000000000001        3.5086399871816552     
   22.400000000000002        22.400000000000002        3.4953434707043436     
   22.400000000000002        23.200000000000003        3.4970463982206019     
   22.400000000000002        24.000000000000000        3.4965062805192364     
   22.400000000000002        24.800000000000001        3.5075712675327928     
   22.400000000000002        25.600000000000001        3.5059124268462289     
   22.400000000000002        26.400000000000002        3.4913171925767283     
   22.400000000000002        27.200000000000003        3.5061345273662159     
   22.400000000000002        28.000000000000000        3.5046993086624290     
   22.400000000000002        28.800000000000001        3.5042350473137209     
   22.400000000000002        29.600000000000001        3.4921769227870656     
   22.400000000000002        30.400000000000002        3.4919675904033154     
   22.400000000000002        31.200000000000003        3.5033354366311369     
   22.400000000000002        32.000000000000000        3.5026542343555458     
   22.400000000000002        32.800000000000004        3.5046231220000137     
   22.400000000000002        33.600000000000001        3.4915528990202209     
   22.400000000000002        34.399999999999999        3.4931181313929898     
   22.400000000000002        35.200000000000003        3.4974880221523703     
   22.400000000000002        36.000000000000000        3.5074346653312087     
   22.400000000000002        36.800000000000004        3.4872388908154179     
   22.400000000000002        37.600000000000001        3.5051706253329677     
   22.400000000000002        38.400000000000006        3.4914391589525904     
   22.400000000000002        39.200000000000003        3.5018652185793369     
   22.400000000000002        40.000000000000000        3.4895053320837865     
   22.400000000000002        40.800000000000004        3.5007640961331048     
   22.400000000000002        41.600000000000001        3.4879064213899142     
   22.400000000000002        42.400000000000006        3.5017941436307685     
   22.400000000000002        43.200000000000003        3.5085039332698935     
   22.400000000000002        44.000000000000000        3.5027642560838697     
   22.400000000000002        44.800000000000004        3.5046869405343775     
   22.400000000000002        45.600000000000001        3.4897831424087631     
   22.400000000000002        46.400000000000006        3.5039190330076315     
   22.400000000000002        47.200000000000003        3.4901597088798741     
   22.400000000000002        48.000000000000000        3.5050544596472473     
   22.400000000000002        48.800000000000004        3.4926595022120441     
   22.400000000000002        49.600000000000001        3.5066250791641602     
   22.400000000000002        50.400000000000006        3.5047325245856400     
   22.400000000000002        51.200000000000003        3.5036052565515545     
   22.400000000000002        52.000000000000000        3.5061284812086049     
   22.400000000000002        52.800000000000004        3.4952283901090406     
   22.400000000000002        53.600000000000001        3.5057519384336699     
   22.400000000000002        54.400000000000006        3.4908507732408376     
   22.400000000000002        55.200000000000003        3.4919755682711497     
   22.400000000000002        56.000000000000000        3.5049081199223826     
   22.400000000000002        56.800000000000004        3.4922264303119874     
   22.400000000000002        57.600000000000001        3.5062038054301166     
   22.400000000000002        58.400000000000006        3.4892928322790255     
   22.400000000000002        59.200000000000003        3.5037079746448061     
   22.400000000000002        60.000000000000000        3.4907263901133962     
   22.400000000000002        60.800000000000004        3.5054526819292207     
   22.400000000000002        61.600000000000001        3.4931346017852221     
   22.400000000000002        62.400000000000006        3.4948923477173213     
   22.400000000000002        63.200000000000003        3.4930508605022514     
   22.400000000000002        64.000000000000000        3.5052296871536925     
   22.400000000000002        64.799999999999997        3.4923229686944826     
   22.400000000000002        65.600000000000009        3.4953319976759625     
   22.400000000000002        66.400000000000006        3.5073457645014021     
   22.400000000000002        67.200000000000003        3.5062452935970683     
   22.400000000000002        68.000000000000000        3.5068802767797824     
   22.400000000000002        68.799999999999997        3.4936966618258052     
   22.400000000000002        69.600000000000009        3.5059776571887222     
   22.400000000000002        70.400000000000006        3.5037405201048974     
   22.400000000000002        71.200000000000003        3.4904834500081341     
   22.400000000000002        72.000000000000000        3.5052197958365463     
   22.400000000000002        72.799999999999997        3.4901949763839699     
   22.400000000000002        73.600000000000009        3.5048505198845383     
   22.400000000000002        74.400000000000006        3.4922095117064873     
   22.400000000000002        75.200000000000003        3.5060997849578897     
   22.400000000000002        76.000000000000000        3.4894282717096723     
   22.400000000000002        76.800000000000011        3.5074196972027361     
   22.400000000000002        77.600000000000009        3.5058226158731367     
   22.400000000000002        78.400000000000006        3.4909148678222190     
   22.400000000000002        79.200000000000003        3.4896676494312659     
   22.400000000000002        80.000000000000000        3.5062011354936868     
   22.400000000000002        80.800000000000011        3.4945000300188953     
   22.400000000000002        81.600000000000009        3.5048672471964744     
   22.400000000000002        82.400000000000006        3.5054938137664431     
   22.400000000000002        83.200000000000003        3.5044787605046941     
   22.400000000000002        84.000000000000000        3.5114332291958124     
   22.400000000000002        84.800000000000011        4.5030645534515950     
   22.400000000000002        85.600000000000009        4.5000598004934149     
   22.400000000000002        86.400000000000006        4.5106803668560245     
   22.400000000000002        87.200000000000003        4.4973367247005269     
   22.400000000000002        88.000000000000000        4.5078963240933181     
   22.400000000000002        88.800000000000011        4.5003548813649257     
   22.400000000000002        89.600000000000009        4.5060800357408262     
   22.400000000000002        90.400000000000006        4.5046441362935550     
   22.400000000000002        91.200000000000003        4.4980081717605689     
   22.400000000000002        92.000000000000000        4.4973000617421217     
   22.400000000000002        92.800000000000011        4.5082833856056821     
   22.400000000000002        93.600000000000009        4.4988085478459565     
   22.400000000000002        94.400000000000006        4.5103921315138829     
   22.400000000000002        95.200000000000003        4.5002467003700497     
   22.400000000000002        96.000000000000000        4.5109760681317388     
   22.400000000000002        96.800000000000011        4.4969008501907686     
   22.400000000000002        97.600000000000009        4.5064640855207365     
   22.400000000000002        98.400000000000006        4.4972856250196980     
   22.400000000000002        99.200000000000003        4.5009281025846954     
   22.400000000000002        100.00000000000000        4.5030712875455894     
   22.400000000000002        100.80000000000001        4.4952579773685439     
   22.400000000000002        101.60000000000001        3.5226747987883940     
   22.400000000000002        102.40000000000001        3.4945493828359324     

   23.200000000000003       0.80000000000000004        3.5108881846866442     
   23.200000000000003        1.6000000000000001        3.5080841614944425     
   23.200000000000003        2.4000000000000004        3.4941738581588080     
   23.200000000000003        3.2000000000000002        3.5094742572418762     
   23.200000000000003        4.0000000000000000        3.5069094349890273     
   23.200000000000003        4.8000000000000007        3.4952268006710341     
   23.200000000000003        5.6000000000000005        3.5080873701388646     
   23.200000000000003        6.4000000000000004        3.4951308581431184     
   23.200000000000003        7.2000000000000002        3.5077045923932428     
   23.200000000000003        8.0000000000000000        3.5073065167861230     
   23.200000000000003        8.8000000000000007        3.4935894042091808     
   23.200000000000003        9.6000000000000014        3.5058719968360292     
   23.200000000000003        10.400000000000000        3.5069973700055721     
   23.200000000000003        11.200000000000001        3.4951480949065732     
   23.200000000000003        12.000000000000000        3.4958772696072784     
   23.200000000000003        12.800000000000001        4.4960597887113085     
   23.200000000000003        13.600000000000001        4.4926969364697635     
   23.200000000000003        14.400000000000000        4.5064136353053561     
   23.200000000000003        15.200000000000001        4.4912700377861468     
   23.200000000000003        16.000000000000000        4.5027204348567231     
   23.200000000000003        16.800000000000001        4.4918074398129839     
   23.200000000000003        17.600000000000001        4.5031590752377388     
   23.200000000000003        18.400000000000002        4.4845409151899691     
   23.200000000000003        19.200000000000003        3.5117718851922568     
   23.200000000000003        20.000000000000000        3.4948562559464418     
   23.200000000000003        20.800000000000001        3.5057196241619355     
   23.200000000000003        21.600000000000001        3.4969429263790484     
   23.200000000000003        22.400000000000002        3.5106136474127121     
   23.200000000000003        23.200000000000003        3.4963490419921035     
   23.200000000000003        24.000000000000000        3.5075327594251684     
   23.200000000000003        24.800000000000001        3.4942764236526513     
   23.200000000000003        25.600000000000001        3.4939043420564233     
   23.200000000000003        26.400000000000002        3.5048736026597629     
   23.200000000000003        27.200000000000003        3.4905050041139813     
   23.200000000000003        28.000000000000000        3.4924742541422784     
   23.200000000000003        28.800000000000001        3.4910711090814814     
   23.200000000000003        29.600000000000001        3.5046424681076473     
   23.200000000000003        30.400000000000002        3.4923536374198085     
   23.200000000000003        31.200000000000003        3.5053167070800351     
   23.200000000000003        32.000000000000000        3.4895024872551441     
   23.200000000000003        32.800000000000004        3.5027290136348532     
   23.200000000000003        33.600000000000001        3.4905233988196991     
   23.200000000000003        34.399999999999999        3.5046217479419530     
   23.200000000000003        35.200000000000003        3.5055813655015662     
   23.200000000000003        36.000000000000000        3.4880766153333203     
   23.200000000000003        36.800000000000004        3.5023488126437239     
   23.200000000000003        37.600000000000001        3.4896934258749206     
   23.200000000000003        38.400000000000006        3.5029659097810590     
   23.200000000000003        39.200000000000003        3.5046222553447195     
   23.200000000000003        40.000000000000000        3.4908583727543929     
   23.200000000000003        40.800000000000004        3.5035176552854614     
   23.200000000000003        41.600000000000001        3.5023964218036547     
   23.200000000000003        42.400000000000006        3.4879417939928752     
   23.200000000000003        43.200000000000003        3.4883004057224776     
   23.200000000000003        44.000000000000000        3.4900543344820445     
   23.200000000000003        44.800000000000004        3.4924428569243657     
   23.200000000000003        45.600000000000001        3.5059528216004439     
   23.200000000000003        46.400000000000006        3.4927310144673251     
   23.200000000000003        47.200000000000003        3.5072614604126056     
   23.200000000000003        48.000000000000000        3.4938646290009641     
   23.200000000000003        48.800000000000004        3.5094790023640172     
   23.200000000000003        49.600000000000001        3.4953523317130935     
   23.200000000000003        50.400000000000006        3.4907374375939249     
   23.200000000000003        51.200000000000003        3.4900973797550456     
   23.200000000000003        52.000000000000000        3.4916762144641025     
   23.200000000000003        52.800000000000004        3.4936032931011773     
   23.200000000000003        53.600000000000001        3.4913101702207316     
   23.200000000000003        54.400000000000006        3.5039603201805352     
   23.200000000000003        55.200000000000003        3.5016617920544069     
   23.200000000000003        56.000000000000000        3.4909171052242307     
   23.200000000000003        56.800000000000004        3.5059155578215915     
   23.200000000000003        57.600000000000001        3.4923237598139951     
   23.200000000000003        58.400000000000006        3.5049608475058394     
   23.200000000000003        59.200000000000003        3.4925835372618859     
   23.200000000000003        60.000000000000000        3.5064474927223048     
   23.200000000000003        60.800000000000004        3.4918317660151934     
   23.200000000000003        61.600000000000001        3.5068730754597155     
   23.200000000000003        62.400000000000006        3.4937437365937427     
   23.200000000000003        63.200000000000003        3.5050822436890927     
   23.200000000000003        64.000000000000000        3.5042948975967816     
   23.200000000000003        64.799999999999997        3.5043981738328021     
   23.200000000000003        65.600000000000009        3.5058416308341500     
   23.200000000000003        66.400000000000006        3.4941552737734667     
   23.200000000000003        67.200000000000003        3.4945095664534223     
   23.200000000000003        68.000000000000000        3.4966903352391734     
   23.200000000000003        68.799999999999997        3.5072992262821763     
   23.200000000000003        69.600000000000009        3.4944810751532889     
   23.200000000000003        70.400000000000006        3.4913701485040298     
   23.200000000000003        71.200000000000003        3.5042502694039501     
   23.200000000000003        72.000000000000000        3.4905145156731603     
   23.200000000000003        72.799999999999997        3.5035471021675932     
   23.200000000000003        73.600000000000009        3.4903792385408781     
   23.200000000000003        74.400000000000006        3.5054872870729441     
   23.200000000000003        75.200000000000003        3.4927228238927972     
   23.200000000000003        76.000000000000000        3.5044195413929118     
   23.200000000000003        76.800000000000011        3.4961620063552945     
   23.200000000000003        77.600000000000009        3.5065167721981245     
   23.200000000000003        78.400000000000006        3.4883511672643475     
   23.200000000000003        79.200000000000003        3.5031671870281951     
   23.200000000000003        80.000000000000000        3.5041994298824117     
   23.200000000000003        80.800000000000011        3.4844353525453839     
   23.200000000000003        81.600000000000009        3.4965404670909832     
   23.200000000000003        82.400000000000006        3.4891794061417896     
   23.200000000000003        83.200000000000003        3.4989061846205924     
   23.200000000000003        84.000000000000000        3.4987123615468474     
   23.200000000000003        84.800000000000011        3.7437390281434526     
   23.200000000000003        85.600000000000009        4.5095362276668620     
   23.200000000000003        86.400000000000006        4.4961821544666902     
   23.200000000000003        87.200000000000003        4.4995220259453452     
   23.200000000000003        88.000000000000000        4.5029145340512695     
   23.200000000000003        88.800000000000011        4.5063293297347746     
   23.200000000000003        89.600000000000009        4.4967191876209451     
   23.200000000000003        90.400000000000006        4.5095596779670517     
   23.200000000000003        91.200000000000003        4.5076879029615249     
   23.200000000000003        92.000000000000000        4.5087226023483007     
   23.200000000000003        92.800000000000011        4.5039680658972241     
   23.200000000000003        93.600000000000009        4.4969648381133602     
   23.200000000000003        94.400000000000006        4.5064308384419753     
   23.200000000000003        95.200000000000003        4.4978478802117419     
   23.200000000000003        96.000000000000000        4.4985837809582083     
   23.200000000000003        96.800000000000011        4.5027788371265709     
   23.200000000000003        97.600000000000009        4.5102959822993745     
   23.200000000000003        98.400000000000006        4.5014718480543889     
   23.200000000000003        99.200000000000003        4.5117652191022302     
   23.200000000000003        100.00000000000000        4.4974535280286858     
   23.200000000000003        100.80000000000001        4.4959388352885252     
   23.200000000000003        101.60000000000001        3.5140773537982546     
   23.200000000000003        102.40000000000001        3.5090444991000256     

   24.000000000000000       0.80000000000000004        3.4987863309414644     
   24.000000000000000        1.6000000000000001        3.4927528207604688     
   24.000000000000000        2.4000000000000004        3.5060875669020715     
   24.000000000000000        3.2000000000000002        3.4926814639071093     
   24.000000000000000        4.0000000000000000        3.4963218855858673     
   24.000000000000000        4.8000000000000007        3.5103471263226256     
   24.000000000000000        5.6000000000000005        3.4950355041445076     
   24.000000000000000        6.4000000000000004        3.5099428251784373     
   24.000000000000000        7.2000000000000002        3.4959027335143840     
   24.000000000000000        8.0000000000000000        3.4953063024550914     
   24.000000000000000        8.8000000000000007        3.5085404865005754     
   24.000000000000000        9.6000000000000014        3.4942285968515425     
   24.000000000000000        10.400000000000000        3.4948384109119552     
   24.000000000000000        11.200000000000001        3.4936148123555757     
   24.000000000000000        12.000000000000000        3.5166989073033066     
   24.000000000000000        12.800000000000001        4.4988156944459208     
   24.000000000000000        13.600000000000001        4.5058996359781345     
   24.000000000000000        14.400000000000000        4.4992506714806000     
   24.000000000000000        15.200000000000001        4.5037264951367053     
   24.000000000000000        16.000000000000000        4.5119944015494271     
   24.000000000000000        16.800000000000001        4.4977601605125246     
   24.000000000000000        17.600000000000001        4.5055660630924352     
   24.000000000000000        18.400000000000002        4.4988329726014182     
   24.000000000000000        19.200000000000003        3.5129404292897703     
   24.000000000000000        20.000000000000000        3.4961257008479465     
   24.000000000000000        20.800000000000001        3.5044660250559203     
   24.000000000000000        21.600000000000001        3.4934405336919707     
   24.000000000000000        22.400000000000002        3.4962461494352874     
   24.000000000000000        23.200000000000003        3.5081377607153934     
   24.000000000000000        24.000000000000000        3.4944389006266863     
   24.000000000000000        24.800000000000001        3.5081730227561532     
   24.000000000000000        25.600000000000001        3.4934209276288621     
   24.000000000000000        26.400000000000002        3.5039230634194261     
   24.000000000000000        27.200000000000003        3.5018458792325515     
   24.000000000000000        28.000000000000000        3.4918757551610335     
   24.000000000000000        28.800000000000001        3.5065791381931137     
   24.000000000000000        29.600000000000001        3.4899195392715936     
   24.000000000000000        30.400000000000002        3.5036434160287557     
   24.000000000000000        31.200000000000003        3.4900196768825906     
   24.000000000000000        32.000000000000000        3.5062036707785449     
   24.000000000000000        32.800000000000004        3.4919225978194461     
   24.000000000000000        33.600000000000001        3.5020813327294200     
   24.000000000000000        34.399999999999999        3.4912645720987654     
   24.000000000000000        35.200000000000003        3.4968066439537471     
   24.000000000000000        36.000000000000000        3.5098743369331151     
   24.000000000000000        36.800000000000004        3.4915475169438426     
   24.000000000000000        37.600000000000001        3.5058669290850455     
   24.000000000000000        38.400000000000006        3.4933302928976699     
   24.000000000000000        39.200000000000003        3.4927254362798759     
   24.000000000000000        40.000000000000000        3.5033157965948027     
   24.000000000000000        40.800000000000004        3.4908377591627144     
   24.000000000000000        41.600000000000001        3.4910067771935305     
   24.000000000000000        42.400000000000006        3.5033375126090593     
   24.000000000000000        43.200000000000003        3.5052000278200919     
   24.000000000000000        44.000000000000000        3.5059609555571485     
   24.000000000000000        44.800000000000004        3.5096577548783237     
   24.000000000000000        45.600000000000001        3.4949819867678205     
   24.000000000000000        46.400000000000006        3.5087927853768215     
   24.000000000000000        47.200000000000003        3.4927364872507898     
   24.000000000000000        48.000000000000000        3.5082803232195134     
   24.000000000000000        48.800000000000004        3.4956645234593728     
   24.000000000000000        49.600000000000001        3.4912718340824695     
   24.000000000000000        50.400000000000006        3.5111070653799352     
   24.000000000000000        51.200000000000003        3.5044622240392509     
   24.000000000000000        52.000000000000000        3.5037258165742120     
   24.000000000000000        52.800000000000004        3.5056741730039498     
   24.000000000000000        53.600000000000001        3.5035336459840556     
   24.000000000000000        54.400000000000006        3.4889922376194344     
   24.000000000000000        55.200000000000003        3.4883275158564824     
   24.000000000000000        56.000000000000000        3.5046441084004294     
   24.000000000000000        56.800000000000004        3.4931494308745066     
   24.000000000000000        57.600000000000001        3.4930064564232222     
   24.000000000000000        58.400000000000006        3.5043668142198223     
   24.000000000000000        59.200000000000003        3.4921253679255795     
   24.000000000000000        60.000000000000000        3.4925018749659680     
   24.000000000000000        60.800000000000004        3.5055577408245004     
   24.000000000000000        61.600000000000001        3.4915466854128323     
   24.000000000000000        62.400000000000006        3.5053583605826582     
   24.000000000000000        63.200000000000003        3.4916134274334123     
   24.000000000000000        64.000000000000000        3.4911156006510060     
   24.000000000000000        64.799999999999997        3.4896830023848127     
   24.000000000000000        65.600000000000009        3.5038031712664433     
   24.000000000000000        66.400000000000006        3.4932704569569712     
   24.000000000000000        67.200000000000003        3.5088203084899559     
   24.000000000000000        68.000000000000000        3.5058047245752162     
   24.000000000000000        68.799999999999997        3.4931180325533919     
   24.000000000000000        69.600000000000009        3.5033827364692720     
   24.000000000000000        70.400000000000006        3.5051933389170662     
   24.000000000000000        71.200000000000003        3.4905506005266802     
   24.000000000000000        72.000000000000000        3.5038497732231892     
   24.000000000000000        72.799999999999997        3.4896195502301013     
   24.000000000000000        73.600000000000009        3.5039286516739221     
   24.000000000000000        74.400000000000006        3.4902342780216000     
   24.000000000000000        75.200000000000003        3.5056585683544039     
   24.000000000000000        76.000000000000000        3.4907702968946297     
   24.000000000000000        76.800000000000011        3.4912169141514791     
   24.000000000000000        77.600000000000009        3.4990452706903663     
   24.000000000000000        78.400000000000006        3.5012091479501648     
   24.000000000000000        79.200000000000003        3.4951684853319356     
   24.000000000000000        80.000000000000000        3.5006150784370917     
   24.000000000000000        80.800000000000011        3.4872813424383566     
   24.000000000000000        81.600000000000009        3.5019057270937881     
   24.000000000000000        82.400000000000006        3.5016547609096551     
   24.000000000000000        83.200000000000003        3.5054114751734424     
   24.000000000000000        84.000000000000000        3.5017044340806316     
   24.000000000000000        84.800000000000011        3.5094284026579290     
   24.000000000000000        85.600000000000009        4.4920906950648627     
   24.000000000000000        86.400000000000006        4.5106629141873098     
   24.000000000000000        87.200000000000003        4.5028939004788109     
   24.000000000000000        88.000000000000000        4.5096092382457531     
   24.000000000000000        88.800000000000011        4.4971921866808584     
   24.000000000000000        89.600000000000009        4.5069096775783546     
   24.000000000000000        90.400000000000006        4.4983239446208163     
   24.000000000000000        91.200000000000003        4.4993087758085260     
   24.000000000000000        92.000000000000000        4.5006354324785054     
   24.000000000000000        92.800000000000011        4.4969814052232131     
   24.000000000000000        93.600000000000009        4.5112285375541319     
   24.000000000000000        94.400000000000006        4.5009690484287557     
   24.000000000000000        95.200000000000003        4.5075714686918795     
   24.000000000000000        96.000000000000000        4.5098406755330185     
   24.000000000000000        96.800000000000011        4.5095382741585901     
   24.000000000000000        97.600000000000009        4.5031630497361101     
   24.000000000000000        98.400000000000006        4.4977709787696192     
   24.000000000000000        99.200000000000003        4.4962439626680037     
   24.000000000000000        100.00000000000000        4.5078828673417295     
   24.000000000000000        100.80000000000001        4.5012380490677257     
   24.000000000000000        101.60000000000001        3.5006353711086851     
   24.000000000000000        102.40000000000001        3.4932693350642725     

   24.800000000000001       0.80000000000000004        3.4970803003443627     
   24.800000000000001        1.6000000000000001        3.5060661354779108     
   24.800000000000001        2.4000000000000004        3.4928305755383504     
   24.800000000000001        3.2000000000000002        3.5093388332562334     
   24.800000000000001        4.0000000000000000        3.4962574452959410     
   24.800000000000001        4.8000000000000007        3.4962223984721295     
   24.800000000000001        5.6000000000000005        3.5090384064331013     
   24.800000000000001        6.4000000000000004        3.4957322009925855     
   24.800000000000001        7.2000000000000002        3.5094039313708447     
   24.800000000000001        8.0000000000000000        3.5085830285028425     
   24.800000000000001        8.8000000000000007        3.4960046651188326     
   24.800000000000001        9.6000000000000014        3.5092429955755544     
   24.800000000000001        10.400000000000000        3.5090325691603090     
   24.800000000000001        11.200000000000001        3.5067490930089007     
   24.800000000000001        12.000000000000000        3.5098429484259759     
   24.800000000000001        12.800000000000001        4.4947042587494446     
   24.800000000000001        13.600000000000001        4.4991260099551118     
   24.800000000000001        14.400000000000000        4.5115025252265326     
   24.800000000000001        15.200000000000001        4.5051191757804574     
   24.800000000000001        16.000000000000000        4.4963696811271578     
   24.800000000000001        16.800000000000001        4.5096508309841754     
   24.800000000000001        17.600000000000001        4.4984165702035446     
   24.800000000000001        18.400000000000002        4.5060085883268668     
   24.800000000000001        19.200000000000003        4.4921993556589150     
   24.800000000000001        20.000000000000000        3.5065034991659094     
   24.800000000000001        20.800000000000001        3.5024189135076602     
   24.800000000000001        21.600000000000001        3.4928567828744979     
   24.800000000000001        22.400000000000002        3.5055447690917658     
   24.800000000000001        23.200000000000003        3.4951468012734166     
   24.800000000000001        24.000000000000000        3.4961899322402950     
   24.800000000000001        24.800000000000001        3.4942928686890551     
   24.800000000000001        25.600000000000001        3.5055510010315198     
   24.800000000000001        26.400000000000002        3.4902268300683272     
   24.800000000000001        27.200000000000003        3.5019976189213766     
   24.800000000000001        28.000000000000000        3.5039287972503304     
   24.800000000000001        28.800000000000001        3.4895593157007982     
   24.800000000000001        29.600000000000001        3.5031741476943754     
   24.800000000000001        30.400000000000002        3.4892463152767106     
   24.800000000000001        31.200000000000003        3.5034277009802839     
   24.800000000000001        32.000000000000000        3.4910031308863552     
   24.800000000000001        32.800000000000004        3.5048528062560913     
   24.800000000000001        33.600000000000001        3.5015648489776896     
   24.800000000000001        34.399999999999999        3.5146426143953051     
   24.800000000000001        35.200000000000003        3.4979144564498474     
   24.800000000000001        36.000000000000000        3.5036854836943090     
   24.800000000000001        36.800000000000004        3.5121476954647979     
   24.800000000000001        37.600000000000001        3.4964482944490958     
   24.800000000000001        38.400000000000006        3.5038992162940765     
   24.800000000000001        39.200000000000003        3.5062333798859102     
   24.800000000000001        40.000000000000000        3.5104563583805990     
   24.800000000000001        40.800000000000004        3.5121407882435953     
   24.800000000000001        41.600000000000001        3.4999126387165793     
   24.800000000000001        42.400000000000006        3.5080241819256064     
   24.800000000000001        43.200000000000003        3.4942541406889278     
   24.800000000000001        44.000000000000000        3.5070730961035941     
   24.800000000000001        44.800000000000004        3.5003304413366538     
   24.800000000000001        45.600000000000001        3.5061486249802498     
   24.800000000000001        46.400000000000006        3.5104490389519110     
   24.800000000000001        47.200000000000003        3.5018159003684426     
   24.800000000000001        48.000000000000000        3.5072503507306036     
   24.800000000000001        48.800000000000004        3.5032523255907515     
   24.800000000000001        49.600000000000001        3.5072481623678238     
   24.800000000000001        50.400000000000006        3.4928088848905547     
   24.800000000000001        51.200000000000003        3.5021959098930875     
   24.800000000000001        52.000000000000000        3.4968034318807697     
   24.800000000000001        52.800000000000004        3.4952493346432933     
   24.800000000000001        53.600000000000001        3.4924448472117740     
   24.800000000000001        54.400000000000006        3.5039874029317506     
   24.800000000000001        55.200000000000003        3.5034739066581273     
   24.800000000000001        56.000000000000000        3.4904112021571416     
   24.800000000000001        56.800000000000004        3.5048588195437143     
   24.800000000000001        57.600000000000001        3.4913301676997639     
   24.800000000000001        58.400000000000006        3.5036880250131701     
   24.800000000000001        59.200000000000003        3.5038972415236853     
   24.800000000000001        60.000000000000000        3.5054111180068155     
   24.800000000000001        60.800000000000004        3.4918864114169370     
   24.800000000000001        61.600000000000001        3.5043371691088350     
   24.800000000000001        62.400000000000006        3.4902874502533647     
   24.800000000000001        63.200000000000003        3.5051046635432459     
   24.800000000000001        64.000000000000000        3.5042292871552974     
   24.800000000000001        64.799999999999997        3.5018274425541320     
   24.800000000000001        65.600000000000009        3.5021394068488299     
   24.800000000000001        66.400000000000006        3.4920776374180407     
   24.800000000000001        67.200000000000003        3.4934052414097256     
   24.800000000000001        68.000000000000000        3.4931009707563421     
   24.800000000000001        68.799999999999997        3.5045747988229317     
   24.800000000000001        69.600000000000009        3.4921945881466918     
   24.800000000000001        70.400000000000006        3.5054908038581205     
   24.800000000000001        71.200000000000003        3.4916840784572369     
   24.800000000000001        72.000000000000000        3.5047183544449871     
   24.800000000000001        72.799999999999997        3.4911602715300969     
   24.800000000000001        73.600000000000009        3.5024902931579862     
   24.800000000000001        74.400000000000006        3.4977145959005842     
   24.800000000000001        75.200000000000003        3.4910251942501915     
   24.800000000000001        76.000000000000000        3.5023692398509527     
   24.800000000000001        76.800000000000011        3.5074733225400285     
   24.800000000000001        77.600000000000009        3.4924017796326452     
   24.800000000000001        78.400000000000006        3.5032531144253829     
   24.800000000000001        79.200000000000003        3.5093865188113118     
   24.800000000000001        80.000000000000000        3.4921075104932853     
   24.800000000000001        80.800000000000011        3.5016125487433740     
   24.800000000000001        81.600000000000009        3.5053792630076122     
   24.800000000000001        82.400000000000006        3.4844459822698677     
   24.800000000000001        83.200000000000003        3.5002250144795837     
   24.800000000000001        84.000000000000000        3.4902232659958092     
   24.800000000000001        84.800000000000011        3.5174131457874718     
   24.800000000000001        85.600000000000009        4.4925477395953459     
   24.800000000000001        86.400000000000006        4.5063917113766472     
   24.800000000000001        87.200000000000003        4.4974276541706280     
   24.800000000000001        88.000000000000000        4.5103327020018398     
   24.800000000000001        88.800000000000011        4.5039183274380319     
   24.800000000000001        89.600000000000009        4.4978768820987236     
   24.800000000000001        90.400000000000006        4.5098565792727312     
   24.800000000000001        91.200000000000003        4.5059897032258309     
   24.800000000000001        92.000000000000000        4.5121012121658888     
   24.800000000000001        92.800000000000011        4.5090894868302156     
   24.800000000000001        93.600000000000009        4.5057527440633640     
   24.800000000000001        94.400000000000006        4.4976416364476215     
   24.800000000000001        95.200000000000003        4.5031706304642807     
   24.800000000000001        96.000000000000000        4.4962455813465132     
   24.800000000000001        96.800000000000011        4.4968335352534510     
   24.800000000000001        97.600000000000009        4.5077053949710209     
   24.800000000000001        98.400000000000006        4.5021288271217923     
   24.800000000000001        99.200000000000003        4.5023096349719447     
   24.800000000000001        100.00000000000000        4.5037917748332177     
   24.800000000000001        100.80000000000001        4.5076545030824366     
   24.800000000000001        101.60000000000001        3.5026734702578852     
   24.800000000000001        102.40000000000001        3.5099987630602958     

   25.600000000000001       0.80000000000000004        3.4900269591141839     
   25.600000000000001        1.6000000000000001        3.5056069506346903     
   25.600000000000001        2.4000000000000004        3.4936081909241912     
   25.600000000000001        3.2000000000000002        3.4934001024600199     
   25.600000000000001        4.0000000000000000        3.5076508178383623     
   25.600000000000001        4.8000000000000007        3.4960120876766712     
   25.600000000000001        5.6000000000000005        3.5096177914486537     
   25.600000000000001        6.4000000000000004        3.4951050337929703     
   25.600000000000001        7.2000000000000002        3.5080964755671382     
   25.600000000000001        8.0000000000000000        3.4941699582541625     
   25.600000000000001        8.8000000000000007        3.5090790675742149     
   25.600000000000001        9.6000000000000014        3.4949892150043445     
   25.600000000000001        10.400000000000000        3.4941238195736912     
   25.600000000000001        11.200000000000001        3.4947421031287913     
   25.600000000000001        12.000000000000000        3.4978455351779019     
   25.600000000000001        12.800000000000001        4.4945273383934170     
   25.600000000000001        13.600000000000001        4.5039797873619971     
   25.600000000000001        14.400000000000000        4.5028556358047425     
   25.600000000000001        15.200000000000001        4.4962394791176052     
   25.600000000000001        16.000000000000000        4.5045788915099552     
   25.600000000000001        16.800000000000001        4.5021518938209297     
   25.600000000000001        17.600000000000001        4.5115821488936039     
   25.600000000000001        18.400000000000002        4.4996404828140735     
   25.600000000000001        19.200000000000003        4.4999708691145930     
   25.600000000000001        20.000000000000000        3.4998805097708954     
   25.600000000000001        20.800000000000001        3.4968794438204998     
   25.600000000000001        21.600000000000001        3.4880040333387647     
   25.600000000000001        22.400000000000002        3.5029408766041867     
   25.600000000000001        23.200000000000003        3.4935007633246768     
   25.600000000000001        24.000000000000000        3.5095946645967171     
   25.600000000000001        24.800000000000001        3.4940618838439441     
   25.600000000000001        25.600000000000001        3.5055932302331705     
   25.600000000000001        26.400000000000002        3.4917776153625089     
   25.600000000000001        27.200000000000003        3.5040623052177300     
   25.600000000000001        28.000000000000000        3.4888954814228073     
   25.600000000000001        28.800000000000001        3.5033978022991015     
   25.600000000000001        29.600000000000001        3.4894051345078556     
   25.600000000000001        30.400000000000002        3.5029693231955519     
   25.600000000000001        31.200000000000003        3.4886585282145024     
   25.600000000000001        32.000000000000000        3.5088931573049256     
   25.600000000000001        32.800000000000004        3.4914374214763191     
   25.600000000000001        33.600000000000001        3.5091736862507465     
   25.600000000000001        34.399999999999999        4.4862775939964461     
   25.600000000000001        35.200000000000003        4.4982632158024511     
   25.600000000000001        36.000000000000000        4.5013019370697416     
   25.600000000000001        36.800000000000004        4.4987753466418852     
   25.600000000000001        37.600000000000001        4.4913511419405712     
   25.600000000000001        38.400000000000006        4.4973304346364822     
   25.600000000000001        39.200000000000003        4.4943488633669908     
   25.600000000000001        40.000000000000000        4.4962089512747356     
   25.600000000000001        40.800000000000004        4.5033539534914775     
   25.600000000000001        41.600000000000001        4.4944267485651626     
   25.600000000000001        42.400000000000006        4.5008305939815880     
   25.600000000000001        43.200000000000003        4.5053723566361672     
   25.600000000000001        44.000000000000000        4.4965956824356601     
   25.600000000000001        44.800000000000004        4.4889255713795322     
   25.600000000000001        45.600000000000001        4.4991618400084095     
   25.600000000000001        46.400000000000006        4.4982492298498169     
   25.600000000000001        47.200000000000003        4.5004814858682325     
   25.600000000000001        48.000000000000000        3.5111221757713431     
   25.600000000000001        48.800000000000004        3.4912378973454974     
   25.600000000000001        49.600000000000001        3.5100559131539071     
   25.600000000000001        50.400000000000006        3.4969149827170529     
   25.600000000000001        51.200000000000003        3.5059887317932019     
   25.600000000000001        52.000000000000000        3.4952434829260097     
   25.600000000000001        52.800000000000004        3.4997756005815530     
   25.600000000000001        53.600000000000001        3.4944924206288230     
   25.600000000000001        54.400000000000006        3.4925066518515435     
   25.600000000000001        55.200000000000003        3.4925859050563544     
   25.600000000000001        56.000000000000000        3.4903213154615997     
   25.600000000000001        56.800000000000004        3.5032630712529893     
   25.600000000000001        57.600000000000001        3.4911688321546226     
   25.600000000000001        58.400000000000006        3.5053642825450493     
   25.600000000000001        59.200000000000003        3.4924893417968592     
   25.600000000000001        60.000000000000000        3.5076598699967989     
   25.600000000000001        60.800000000000004        3.4931615218164347     
   25.600000000000001        61.600000000000001        3.5035138740111900     
   25.600000000000001        62.400000000000006        3.5031989346229646     
   25.600000000000001        63.200000000000003        3.4916783753961584     
   25.600000000000001        64.000000000000000        3.4890744700364995     
   25.600000000000001        64.799999999999997        3.5015810926168993     
   25.600000000000001        65.600000000000009        3.4883723255857548     
   25.600000000000001        66.400000000000006        3.5046165536167546     
   25.600000000000001        67.200000000000003        3.5072874278620927     
   25.600000000000001        68.000000000000000        3.4928248495994429     
   25.600000000000001        68.799999999999997        3.5061919521071077     
   25.600000000000001        69.600000000000009        3.4942827754084944     
   25.600000000000001        70.400000000000006        3.5073362757792652     
   25.600000000000001        71.200000000000003        3.4931502806296151     
   25.600000000000001        72.000000000000000        3.5061573365530974     
   25.600000000000001        72.799999999999997        3.4938175022817752     
   25.600000000000001        73.600000000000009        3.5070268023827875     
   25.600000000000001        74.400000000000006        3.4918260814355637     
   25.600000000000001        75.200000000000003        3.5042175738127841     
   25.600000000000001        76.000000000000000        3.4896381738532831     
   25.600000000000001        76.800000000000011        3.5028866246177199     
   25.600000000000001        77.600000000000009        3.4904877492736377     
   25.600000000000001        78.400000000000006        3.4965633477138449     
   25.600000000000001        79.200000000000003        3.4923541726418574     
   25.600000000000001        80.000000000000000        3.5020617544672814     
   25.600000000000001        80.800000000000011        3.4917375591764581     
   25.600000000000001        81.600000000000009        3.4966498514376201     
   25.600000000000001        82.400000000000006        3.5038463722342073     
   25.600000000000001        83.200000000000003        3.5023986427239264     
   25.600000000000001        84.000000000000000        3.4991070009365046     
   25.600000000000001        84.800000000000011        3.5013098829916833     
   25.600000000000001        85.600000000000009        4.5034435271365867     
   25.600000000000001        86.400000000000006        4.4991545410310927     
   25.600000000000001        87.200000000000003        4.5119695083666080     
   25.600000000000001        88.000000000000000        4.5035223544573268     
   25.600000000000001        88.800000000000011        4.4977747491820370     
   25.600000000000001        89.600000000000009        4.5081177697925963     
   25.600000000000001        90.400000000000006        4.5075165784185618     
   25.600000000000001        91.200000000000003        4.5019375083729551     
   25.600000000000001        92.000000000000000        4.4980427453647946     
   25.600000000000001        92.800000000000011        4.4993000208315088     
   25.600000000000001        93.600000000000009        4.4994866388922494     
   25.600000000000001        94.400000000000006        4.4992894171120650     
   25.600000000000001        95.200000000000003        4.5074129321618503     
   25.600000000000001        96.000000000000000        4.5061113232310657     
   25.600000000000001        96.800000000000011        4.5121978476707918     
   25.600000000000001        97.600000000000009        4.4999780425836340     
   25.600000000000001        98.400000000000006        4.5068776681411649     
   25.600000000000001        99.200000000000003        4.5145898246131573     
   25.600000000000001        100.00000000000000        4.4973427966791517     
   25.600000000000001        100.80000000000001        4.4901093389423057     
   25.600000000000001        101.60000000000001        3.4995451818703875     
   25.600000000000001        102.40000000000001        3.5100521537669631     

   26.400000000000002       0.80000000000000004        3.4911520589286287     
   26.400000000000002        1.6000000000000001        3.4933414341472466     
   26.400000000000002        2.4000000000000004        3.5079631243079814     
   26.400000000000002        3.2000000000000002        3.5064832147402436     
   26.400000000000002        4.0000000000000000        3.5057907390534528     
   26.400000000000002        4.8000000000000007        3.4965916225605453     
   26.400000000000002        5.6000000000000005        3.4957123470643232     
   26.400000000000002        6.4000000000000004        3.5084216825717389     
   26.400000000000002        7.2000000000000002        3.4940546556825018     
   26.400000000000002        8.0000000000000000        3.5080807627896959     
   26.400000000000002        8.8000000000000007        3.4940247737820331     
   26.400000000000002        9.6000000000000014        3.5071256888101630     
   26.400000000000002        10.400000000000000        3.5068843526886098     
   26.400000000000002        11.200000000000001        3.5084096053539122     
   26.400000000000002        12.000000000000000        3.4962575338228699     
   26.400000000000002        12.800000000000001        3.5188448879115457     
   26.400000000000002        13.600000000000001        4.4932118442437003     
   26.400000000000002        14.400000000000000        4.5124119791158517     
   26.400000000000002        15.200000000000001        4.5087157696467077     
   26.400000000000002        16.000000000000000        4.5068743371676447     
   26.400000000000002        16.800000000000001        4.4950293420496816     
   26.400000000000002        17.600000000000001        4.5046712806919018     
   26.400000000000002        18.400000000000002        4.5079009879358045     
   26.400000000000002        19.200000000000003        4.4916811184967642     
   26.400000000000002        20.000000000000000        3.5529637745583220     
   26.400000000000002        20.800000000000001        3.5020255153732700     
   26.400000000000002        21.600000000000001        3.5001398504491874     
   26.400000000000002        22.400000000000002        3.5035547417580366     
   26.400000000000002        23.200000000000003        3.5080646880118893     
   26.400000000000002        24.000000000000000        3.4943086907796377     
   26.400000000000002        24.800000000000001        3.4941754021175089     
   26.400000000000002        25.600000000000001        3.5062487662414794     
   26.400000000000002        26.400000000000002        3.4943787139466806     
   26.400000000000002        27.200000000000003        3.4945957032084816     
   26.400000000000002        28.000000000000000        3.5050129627744013     
   26.400000000000002        28.800000000000001        3.4898945969714541     
   26.400000000000002        29.600000000000001        3.5036422746899847     
   26.400000000000002        30.400000000000002        3.4897876531247443     
   26.400000000000002        31.200000000000003        3.5032901065713116     
   26.400000000000002        32.000000000000000        3.5058066638372534     
   26.400000000000002        32.800000000000004        3.5022001067114448     
   26.400000000000002        33.600000000000001        4.5029650600656037     
   26.400000000000002        34.399999999999999        4.5038748864345441     
   26.400000000000002        35.200000000000003        4.5064738615624140     
   26.400000000000002        36.000000000000000        4.5041414064541696     
   26.400000000000002        36.800000000000004        4.5073644706444869     
   26.400000000000002        37.600000000000001        4.5100297876744424     
   26.400000000000002        38.400000000000006        4.5052643606335856     
   26.400000000000002        39.200000000000003        4.5113879224533395     
   26.400000000000002        40.000000000000000        4.4956299959003729     
   26.400000000000002        40.800000000000004        4.5011681672572745     
   26.400000000000002        41.600000000000001        4.4978655838102188     
   26.400000000000002        42.400000000000006        4.5028792630388841     
   26.400000000000002        43.200000000000003        4.5023194969962557     
   26.400000000000002        44.000000000000000        4.5099389255943443     
   26.400000000000002        44.800000000000004        4.5082907416720319     
   26.400000000000002        45.600000000000001        4.4994502248197188     
   26.400000000000002        46.400000000000006        4.5033111108928843     
   26.400000000000002        47.200000000000003        4.4965110347719177     
   26.400000000000002        48.000000000000000        4.4986311469723850     
   26.400000000000002        48.800000000000004        4.4975642277619929     
   26.400000000000002        49.600000000000001        3.5028134739239527     
   26.400000000000002        50.400000000000006        3.4982717267261720     
   26.400000000000002        51.200000000000003        3.5083195108979655     
   26.400000000000002        52.000000000000000        3.4983076829309598     
   26.400000000000002        52.800000000000004        3.5136711759854311     
   26.400000000000002        53.600000000000001        3.5060377456010987     
   26.400000000000002        54.400000000000006        3.5063941985119684     
   26.400000000000002        55.200000000000003        3.5038151101727228     
   26.400000000000002        56.000000000000000        3.5013268455338640     
   26.400000000000002        56.800000000000004        3.4884575175221828     
   26.400000000000002        57.600000000000001        3.5050833482154720     
   26.400000000000002        58.400000000000006        3.4910417542086716     
   26.400000000000002        59.200000000000003        3.4923376673341506     
   26.400000000000002        60.000000000000000        3.4943433052145663     
   26.400000000000002        60.800000000000004        3.4932539349193727     
   26.400000000000002        61.600000000000001        3.5054427202623470     
   26.400000000000002        62.400000000000006        3.4916227301629585     
   26.400000000000002        63.200000000000003        3.5053084485969732     
   26.400000000000002        64.000000000000000        3.5040530108221390     
   26.400000000000002        64.799999999999997        3.5038825841085948     
   26.400000000000002        65.600000000000009        3.5059607104589920     
   26.400000000000002        66.400000000000006        3.4955248774041596     
   26.400000000000002        67.200000000000003        3.4958206884095340     
   26.400000000000002        68.000000000000000        3.5033376052017910     
   26.400000000000002        68.799999999999997        3.5105851414332103     
   26.400000000000002        69.600000000000009        3.5048523012515771     
   26.400000000000002        70.400000000000006        3.4995146662370189     
   26.400000000000002        71.200000000000003        3.5051534988830402     
   26.400000000000002        72.000000000000000        3.5114824457895604     
   26.400000000000002        72.799999999999997        3.4959799738731796     
   26.400000000000002        73.600000000000009        3.5054220834227956     
   26.400000000000002        74.400000000000006        3.4957472681562360     
   26.400000000000002        75.200000000000003        3.5077500242941486     
   26.400000000000002        76.000000000000000        3.4930404946024041     
   26.400000000000002        76.800000000000011        3.5061681265535176     
   26.400000000000002        77.600000000000009        3.4916235042251991     
   26.400000000000002        78.400000000000006        3.5060555907193955     
   26.400000000000002        79.200000000000003        3.4928074024130926     
   26.400000000000002        80.000000000000000        3.5019752383348766     
   26.400000000000002        80.800000000000011        3.5028796688486672     
   26.400000000000002        81.600000000000009        3.5077592731164273     
   26.400000000000002        82.400000000000006        3.4867474740073638     
   26.400000000000002        83.200000000000003        3.5084682494466040     
   26.400000000000002        84.000000000000000        3.4902961214595427     
   26.400000000000002        84.800000000000011        3.5111853913529867     
   26.400000000000002        85.600000000000009        4.4884814555091275     
   26.400000000000002        86.400000000000006        4.4982111031009246     
   26.400000000000002        87.200000000000003        4.4962071380990727     
   26.400000000000002        88.000000000000000        4.4994911075248778     
   26.400000000000002        88.800000000000011        4.5099693166716834     
   26.400000000000002        89.600000000000009        4.5005350472990298     
   26.400000000000002        90.400000000000006        4.5054689910522336     
   26.400000000000002        91.200000000000003        4.4979053798894428     
   26.400000000000002        92.000000000000000        4.5046401771290059     
   26.400000000000002        92.800000000000011        4.5113825761686055     
   26.400000000000002        93.600000000000009        4.5087142856663247     
   26.400000000000002        94.400000000000006        4.5040262071336210     
   26.400000000000002        95.200000000000003        4.5101165395867664     
   26.400000000000002        96.000000000000000        4.4972250575997430     
   26.400000000000002        96.800000000000011        4.5054996226250061     
   26.400000000000002        97.600000000000009        4.5112286747651433     
   26.400000000000002        98.400000000000006        4.4942544520850491     
   26.400000000000002        99.200000000000003        4.4946285892873039     
   26.400000000000002        100.00000000000000        4.5015630795673278     
   26.400000000000002        100.80000000000001        3.5010926142316072     
   26.400000000000002        101.60000000000001        3.5100519833835349     
   26.400000000000002        102.40000000000001        3.5021734462464034     

   27.200000000000003       0.80000000000000004        3.5050210687613284     
   27.200000000000003        1.6000000000000001        3.5058383486326798     
   27.200000000000003        2.4000000000000004        3.4948125043789471     
   27.200000000000003        3.2000000000000002        3.4924933029404883     
   27.200000000000003        4.0000000000000000        3.5050938698070886     
   27.200000000000003        4.8000000000000007        3.4958226095246259     
   27.200000000000003        5.6000000000000005        3.5093740013334815     
   27.200000000000003        6.4000000000000004        3.4966226979171928     
   27.200000000000003        7.2000000000000002        3.5106639349149558     
   27.200000000000003        8.0000000000000000        3.4946096952793333     
   27.200000000000003        8.8000000000000007        3.5058641899440710     
   27.200000000000003        9.6000000000000014        3.5065461547817778     
   27.200000000000003        10.400000000000000        3.4930739159848594     
   27.200000000000003        11.200000000000001        3.4901014363316261     
   27.200000000000003        12.000000000000000        3.4999071596022757     
   27.200000000000003        12.800000000000001        3.4988655672719400     
   27.200000000000003        13.600000000000001        4.4960945871809788     
   27.200000000000003        14.400000000000000        4.5007265498786033     
   27.200000000000003        15.200000000000001        4.5007821193452751     
   27.200000000000003        16.000000000000000        4.5024169213110747     
   27.200000000000003        16.800000000000001        4.5075273603552830     
   27.200000000000003        17.600000000000001        4.4991282968651172     
   27.200000000000003        18.400000000000002        4.4932259869347524     
   27.200000000000003        19.200000000000003        4.5007044091336574     
   27.200000000000003        20.000000000000000        4.4962038169558181     
   27.200000000000003        20.800000000000001        3.5032427713746968     
   27.200000000000003        21.600000000000001        3.5045512914145429     
   27.200000000000003        22.400000000000002        3.4888000903456109     
   27.200000000000003        23.200000000000003        3.4941535532203458     
   27.200000000000003        24.000000000000000        3.5069302388104733     
   27.200000000000003        24.800000000000001        3.4930352135575577     
   27.200000000000003        25.600000000000001        3.5060991569570499     
   27.200000000000003        26.400000000000002        3.4932697479627679     
   27.200000000000003        27.200000000000003        3.4947220041352129     
   27.200000000000003        28.000000000000000        3.4924042245857629     
   27.200000000000003        28.800000000000001        3.5048588142168806     
   27.200000000000003        29.600000000000001        3.4883569009305986     
   27.200000000000003        30.400000000000002        3.4993618582554062     
   27.200000000000003        31.200000000000003        3.4877875036560830     
   27.200000000000003        32.000000000000000        3.5045788152648067     
   27.200000000000003        32.800000000000004        4.4943847262875876     
   27.200000000000003        33.600000000000001        4.4999538637649374     
   27.200000000000003        34.399999999999999        4.5108954390305893     
   27.200000000000003        35.200000000000003        4.5003359557510905     
   27.200000000000003        36.000000000000000        4.4966766163530609     
   27.200000000000003        36.800000000000004        4.4978153128814595     
   27.200000000000003        37.600000000000001        4.4986185884150709     
   27.200000000000003        38.400000000000006        4.4990702876165436     
   27.200000000000003        39.200000000000003        4.5033002155011879     
   27.200000000000003        40.000000000000000        4.5094701478743264     
   27.200000000000003        40.800000000000004        4.5100684362556160     
   27.200000000000003        41.600000000000001        4.5052420847501473     
   27.200000000000003        42.400000000000006        4.5125935303817517     
   27.200000000000003        43.200000000000003        4.5044882050693964     
   27.200000000000003        44.000000000000000        4.4989437928387348     
   27.200000000000003        44.800000000000004        4.5035432096382584     
   27.200000000000003        45.600000000000001        4.5087205062250906     
   27.200000000000003        46.400000000000006        4.5002031601231494     
   27.200000000000003        47.200000000000003        4.5143941028569827     
   27.200000000000003        48.000000000000000        4.5038421461692488     
   27.200000000000003        48.800000000000004        4.5004027809988427     
   27.200000000000003        49.600000000000001        4.5068090491157351     
   27.200000000000003        50.400000000000006        3.5051874327193917     
   27.200000000000003        51.200000000000003        3.4965236107311823     
   27.200000000000003        52.000000000000000        3.4954472693763545     
   27.200000000000003        52.800000000000004        3.4983586354736782     
   27.200000000000003        53.600000000000001        3.5064824084880524     
   27.200000000000003        54.400000000000006        3.4955210313292735     
   27.200000000000003        55.200000000000003        3.4918689256044395     
   27.200000000000003        56.000000000000000        3.5030976154397080     
   27.200000000000003        56.800000000000004        3.5046691775443657     
   27.200000000000003        57.600000000000001        3.4939878729062084     
   27.200000000000003        58.400000000000006        3.5047916142022331     
   27.200000000000003        59.200000000000003        3.5041053960124167     
   27.200000000000003        60.000000000000000        3.5050610510408928     
   27.200000000000003        60.800000000000004        3.5044866272875348     
   27.200000000000003        61.600000000000001        3.4919948440188024     
   27.200000000000003        62.400000000000006        3.4929995383878918     
   27.200000000000003        63.200000000000003        3.4923707698660049     
   27.200000000000003        64.000000000000000        3.4928543322980778     
   27.200000000000003        64.799999999999997        3.4936372992794791     
   27.200000000000003        65.600000000000009        3.4969343143090623     
   27.200000000000003        66.400000000000006        3.4961345903781034     
   27.200000000000003        67.200000000000003        3.5189932495135436     
   27.200000000000003        68.000000000000000        4.4926568905611521     
   27.200000000000003        68.799999999999997        4.4930596155479021     
   27.200000000000003        69.600000000000009        4.5037393806002735     
   27.200000000000003        70.400000000000006        4.5027085327761531     
   27.200000000000003        71.200000000000003        4.4952882105626086     
   27.200000000000003        72.000000000000000        4.5018694875471095     
   27.200000000000003        72.799999999999997        4.4875813599819594     
   27.200000000000003        73.600000000000009        3.5010461778902671     
   27.200000000000003        74.400000000000006        3.5128616780657369     
   27.200000000000003        75.200000000000003        3.4946698816967263     
   27.200000000000003        76.000000000000000        3.5081067237739907     
   27.200000000000003        76.800000000000011        3.4931094737934747     
   27.200000000000003        77.600000000000009        3.5043507864521706     
   27.200000000000003        78.400000000000006        3.4889721809863028     
   27.200000000000003        79.200000000000003        3.5045394390690938     
   27.200000000000003        80.000000000000000        3.4921055438013338     
   27.200000000000003        80.800000000000011        3.4887516930464368     
   27.200000000000003        81.600000000000009        3.5047258020506171     
   27.200000000000003        82.400000000000006        3.4892379963313389     
   27.200000000000003        83.200000000000003        3.5094488504218555     
   27.200000000000003        84.000000000000000        3.4890947401317907     
   27.200000000000003        84.800000000000011        3.5115299107889992     
   27.200000000000003        85.600000000000009        4.5034220955800812     
   27.200000000000003        86.400000000000006        4.5018754041329494     
   27.200000000000003        87.200000000000003        4.5097955251584452     
   27.200000000000003        88.000000000000000        4.5086628957434272     
   27.200000000000003        88.800000000000011        4.5018640017607545     
   27.200000000000003        89.600000000000009        4.5002314771750669     
   27.200000000000003        90.400000000000006        4.4981050890289929     
   27.200000000000003        91.200000000000003        4.5057496134998178     
   27.200000000000003        92.000000000000000        4.5103535181585990     
   27.200000000000003        92.800000000000011        4.5018826319097967     
   27.200000000000003        93.600000000000009        4.4977440048399959     
   27.200000000000003        94.400000000000006        4.5100309548155133     
   27.200000000000003        95.200000000000003        4.4977198895132355     
   27.200000000000003        96.000000000000000        4.5064572044057938     
   27.200000000000003        96.800000000000011        4.4981686430273919     
   27.200000000000003        97.600000000000009        4.5016496091130209     
   27.200000000000003        98.400000000000006        4.5109014727403931     
   27.200000000000003        99.200000000000003        4.5000453780732643     
   27.200000000000003        100.00000000000000        3.5160163539074145     
   27.200000000000003        100.80000000000001        3.4991880231329349     
   27.200000000000003        101.60000000000001        3.5041155178614813     
   27.200000000000003        102.40000000000001        3.4903676157951389     

   28.000000000000000       0.80000000000000004        3.4907365434991426     
   28.000000000000000        1.6000000000000001        3.5062202869705743     
   28.000000000000000        2.4000000000000004        3.4964300427942430     
   28.000000000000000        3.2000000000000002        3.5103305474876474     
   28.000000000000000        4.0000000000000000        3.5104844697974631     
   28.000000000000000        4.8000000000000007        3.5067590838952549     
   28.000000000000000        5.6000000000000005        3.5009587463910199     
   28.000000000000000        6.4000000000000004        3.5106204324031949     
   28.000000000000000        7.2000000000000002        3.4926906021949149     
   28.000000000000000        8.0000000000000000        3.5102821463936076     
   28.000000000000000        8.8000000000000007        3.4992054714985494     
   28.000000000000000        9.6000000000000014        3.4939065838327958     
   28.000000000000000        10.400000000000000        3.5041686644275378     
   28.000000000000000        11.200000000000001        3.5017720484527630     
   28.000000000000000        12.000000000000000        3.5091853182501773     
   28.000000000000000        12.800000000000001        3.5046909821630696     
   28.000000000000000        13.600000000000001        3.5309643069727707     
   28.000000000000000        14.400000000000000        4.4971787841730526     
   28.000000000000000        15.200000000000001        4.5088508165428332     
   28.000000000000000        16.000000000000000        4.5028204139722963     
   28.000000000000000        16.800000000000001        4.5012950094192172     
   28.000000000000000        17.600000000000001        4.5044750087164305     
   28.000000000000000        18.400000000000002        4.5073540959331151     
   28.000000000000000        19.200000000000003        4.5018104313330989     
   28.000000000000000        20.000000000000000        4.5014071024807931     
   28.000000000000000        20.800000000000001        3.5566550220920199     
   28.000000000000000        21.600000000000001        3.4984748512960877     
   28.000000000000000        22.400000000000002        3.5026021979015911     
   28.000000000000000        23.200000000000003        3.5072644394068750     
   28.000000000000000        24.000000000000000        3.5068869946161265     
   28.000000000000000        24.800000000000001        3.4924811839423584     
   28.000000000000000        25.600000000000001        3.5044454466912405     
   28.000000000000000        26.400000000000002        3.5063531232310936     
   28.000000000000000        27.200000000000003        3.5059803491913608     
   28.000000000000000        28.000000000000000        3.5059084544631069     
   28.000000000000000        28.800000000000001        3.4892192075292541     
   28.000000000000000        29.600000000000001        3.4975983414309706     
   28.000000000000000        30.400000000000002        3.5080150304455815     
   28.000000000000000        31.200000000000003        3.4993755811761171     
   28.000000000000000        32.000000000000000        3.5015436960852919     
   28.000000000000000        32.800000000000004        4.5012102748924860     
   28.000000000000000        33.600000000000001        4.5048930858449614     
   28.000000000000000        34.399999999999999        4.4989523352295802     
   28.000000000000000        35.200000000000003        4.5076945474627754     
   28.000000000000000        36.000000000000000        4.5001265835979316     
   28.000000000000000        36.800000000000004        4.5092428608243136     
   28.000000000000000        37.600000000000001        4.5087513549205216     
   28.000000000000000        38.400000000000006        4.5048772330194771     
   28.000000000000000        39.200000000000003        4.5103688345416781     
   28.000000000000000        40.000000000000000        4.4964443692972775     
   28.000000000000000        40.800000000000004        4.5023307242810313     
   28.000000000000000        41.600000000000001        4.4996130278207200     
   28.000000000000000        42.400000000000006        4.4960869098174436     
   28.000000000000000        43.200000000000003        4.5010992561438510     
   28.000000000000000        44.000000000000000        4.4970801313061468     
   28.000000000000000        44.800000000000004        4.5091587290849739     
   28.000000000000000        45.600000000000001        4.5005310618856385     
   28.000000000000000        46.400000000000006        4.5096124147702330     
   28.000000000000000        47.200000000000003        4.4991786955797135     
   28.000000000000000        48.000000000000000        4.5039055866564777     
   28.000000000000000        48.800000000000004        4.5011943410413382     
   28.000000000000000        49.600000000000001        4.4982283908011036     
   28.000000000000000        50.400000000000006        4.4972518753709414     
   28.000000000000000        51.200000000000003        3.5163065425634481     
   28.000000000000000        52.000000000000000        3.4941383939097150     
   28.000000000000000        52.800000000000004        3.5130848014728735     
   28.000000000000000        53.600000000000001        3.4974077811633508     
   28.000000000000000        54.400000000000006        3.5040675909063665     
   28.000000000000000        55.200000000000003        3.5028519182904638     
   28.000000000000000        56.000000000000000        3.4923425483485775     
   28.000000000000000        56.800000000000004        3.5064930127487428     
   28.000000000000000        57.600000000000001        3.4936613261525693     
   28.000000000000000        58.400000000000006        3.4906765435514733     
   28.000000000000000        59.200000000000003        3.4903383834775448     
   28.000000000000000        60.000000000000000        3.4904491854877255     
   28.000000000000000        60.800000000000004        3.5037577192384473     
   28.000000000000000        61.600000000000001        3.5052077907574950     
   28.000000000000000        62.400000000000006        3.5052975724250208     
   28.000000000000000        63.200000000000003        3.5051440567118037     
   28.000000000000000        64.000000000000000        3.4929527173385431     
   28.000000000000000        64.799999999999997        3.5072507980484153     
   28.000000000000000        65.600000000000009        3.5063208307774061     
   28.000000000000000        66.400000000000006        3.4997519896053415     
   28.000000000000000        67.200000000000003        4.4929464949882423     
   28.000000000000000        68.000000000000000        4.4981615550292702     
   28.000000000000000        68.799999999999997        4.5045948278178205     
   28.000000000000000        69.600000000000009        4.5077060072864183     
   28.000000000000000        70.400000000000006        4.4957827490171614     
   28.000000000000000        71.200000000000003        4.5107524577676381     
   28.000000000000000        72.000000000000000        4.4980656207102330     
   28.000000000000000        72.799999999999997        4.5125562487461552     
   28.000000000000000        73.600000000000009        4.5012496499244685     
   28.000000000000000        74.400000000000006        3.5040745986728612     
   28.000000000000000        75.200000000000003        3.5016588196657343     
   28.000000000000000        76.000000000000000        3.5038534778831303     
   28.000000000000000        76.800000000000011        3.4913442676340147     
   28.000000000000000        77.600000000000009        3.5033149951617091     
   28.000000000000000        78.400000000000006        3.5020506903355382     
   28.000000000000000        79.200000000000003        3.5030340948992902     
   28.000000000000000        80.000000000000000        3.5040070969377486     
   28.000000000000000        80.800000000000011        3.5030463845370905     
   28.000000000000000        81.600000000000009        3.5031839103317131     
   28.000000000000000        82.400000000000006        3.4910572669250950     
   28.000000000000000        83.200000000000003        3.4944212443281621     
   28.000000000000000        84.000000000000000        3.5037211747920538     
   28.000000000000000        84.800000000000011        3.5115744126469557     
   28.000000000000000        85.600000000000009        4.4891410745405071     
   28.000000000000000        86.400000000000006        4.5092618595684417     
   28.000000000000000        87.200000000000003        4.5045537666118678     
   28.000000000000000        88.000000000000000        4.4987987114035066     
   28.000000000000000        88.800000000000011        4.5032105284838835     
   28.000000000000000        89.600000000000009        4.5017724462065258     
   28.000000000000000        90.400000000000006        4.5099366376968870     
   28.000000000000000        91.200000000000003        4.4952695177600024     
   28.000000000000000        92.000000000000000        4.5074281362207467     
   28.000000000000000        92.800000000000011        4.5019627363333381     
   28.000000000000000        93.600000000000009        4.5112905097431959     
   28.000000000000000        94.400000000000006        4.4982023969623004     
   28.000000000000000        95.200000000000003        4.5033686868071117     
   28.000000000000000        96.000000000000000        4.5085853117949739     
   28.000000000000000        96.800000000000011        4.4970357887549834     
   28.000000000000000        97.600000000000009        4.5106457247210194     
   28.000000000000000        98.400000000000006        4.4910209645946733     
   28.000000000000000        99.200000000000003        3.4972308372013683     
   28.000000000000000        100.00000000000000        3.4932508292244666     
   28.000000000000000        100.80000000000001        3.5075299184444155     
   28.000000000000000        101.60000000000001        3.4925329849393911     
   28.000000000000000        102.40000000000001        3.5063066476413374     

   28.800000000000001       0.80000000000000004        3.5065334573807521     
   28.800000000000001        1.6000000000000001        3.5092203584801411     
   28.800000000000001        2.4000000000000004        3.4958524447854740     
   28.800000000000001        3.2000000000000002        4.5011103871822007     
   28.800000000000001        4.0000000000000000        4.5026548398673389     
   28.800000000000001        4.8000000000000007        4.4931120499331128     
   28.800000000000001        5.6000000000000005        4.5051582589710382     
   28.800000000000001        6.4000000000000004        4.4982375482239485     
   28.800000000000001        7.2000000000000002        4.4988874377503425     
   28.800000000000001        8.0000000000000000        4.4976635810163526     
   28.800000000000001        8.8000000000000007        3.4984481207491487     
   28.800000000000001        9.6000000000000014        3.5094380048488403     
   28.800000000000001        10.400000000000000        3.5036760251133217     
   28.800000000000001        11.200000000000001        3.5038424413068121     
   28.800000000000001        12.000000000000000        3.4883667176134585     
   28.800000000000001        12.800000000000001        3.5035747800662622     
   28.800000000000001        13.600000000000001        3.5095967563772734     
   28.800000000000001        14.400000000000000        4.4950602940988187     
   28.800000000000001        15.200000000000001        4.5012258934298455     
   28.800000000000001        16.000000000000000        4.5071102719167531     
   28.800000000000001        16.800000000000001        4.4962140651933078     
   28.800000000000001        17.600000000000001        4.5084099636407835     
   28.800000000000001        18.400000000000002        4.5018382713712990     
   28.800000000000001        19.200000000000003        4.4997765765607864     
   28.800000000000001        20.000000000000000        4.4976220842623009     
   28.800000000000001        20.800000000000001        4.5006470223963788     
   28.800000000000001        21.600000000000001        3.5000641127306285     
   28.800000000000001        22.400000000000002        3.4918282587323417     
   28.800000000000001        23.200000000000003        3.4973249732002047     
   28.800000000000001        24.000000000000000        3.4952159628802395     
   28.800000000000001        24.800000000000001        3.5064874309586709     
   28.800000000000001        25.600000000000001        3.4907575660645236     
   28.800000000000001        26.400000000000002        3.4912004050454697     
   28.800000000000001        27.200000000000003        3.4920836817759788     
   28.800000000000001        28.000000000000000        3.4913595845475367     
   28.800000000000001        28.800000000000001        3.4993671929954617     
   28.800000000000001        29.600000000000001        3.5049240164864077     
   28.800000000000001        30.400000000000002        3.4924903165476295     
   28.800000000000001        31.200000000000003        3.4954269176981612     
   28.800000000000001        32.000000000000000        3.5056197351259795     
   28.800000000000001        32.800000000000004        4.4923549025059382     
   28.800000000000001        33.600000000000001        4.5097811149574456     
   28.800000000000001        34.399999999999999        4.4979448718454158     
   28.800000000000001        35.200000000000003        4.5057018386957353     
   28.800000000000001        36.000000000000000        4.5113578958843048     
   28.800000000000001        36.800000000000004        4.5018858964970061     
   28.800000000000001        37.600000000000001        4.5106660346269161     
   28.800000000000001        38.400000000000006        4.4978896012100460     
   28.800000000000001        39.200000000000003        4.5096340544736657     
   28.800000000000001        40.000000000000000        4.5015496396011514     
   28.800000000000001        40.800000000000004        4.5096818828947329     
   28.800000000000001        41.600000000000001        4.5003394323341874     
   28.800000000000001        42.400000000000006        4.5088892696840777     
   28.800000000000001        43.200000000000003        4.5032594170677473     
   28.800000000000001        44.000000000000000        4.5044676669728396     
   28.800000000000001        44.800000000000004        4.5085637282579336     
   28.800000000000001        45.600000000000001        4.5031456483903067     
   28.800000000000001        46.400000000000006        4.5003390318532555     
   28.800000000000001        47.200000000000003        4.4977956108171622     
   28.800000000000001        48.000000000000000        4.5029450472606083     
   28.800000000000001        48.800000000000004        4.5091963333112153     
   28.800000000000001        49.600000000000001        4.5040193633746508     
   28.800000000000001        50.400000000000006        4.4998079382840190     
   28.800000000000001        51.200000000000003        4.4918122305218038     
   28.800000000000001        52.000000000000000        3.5055408041961025     
   28.800000000000001        52.800000000000004        3.4947483877141048     
   28.800000000000001        53.600000000000001        3.4932887032771749     
   28.800000000000001        54.400000000000006        3.5074765594308950     
   28.800000000000001        55.200000000000003        3.4935366189454502     
   28.800000000000001        56.000000000000000        3.5082135235623517     
   28.800000000000001        56.800000000000004        3.4895479725615028     
   28.800000000000001        57.600000000000001        3.5037612175799988     
   28.800000000000001        58.400000000000006        3.5022775833918627     
   28.800000000000001        59.200000000000003        3.5023441422811632     
   28.800000000000001        60.000000000000000        3.5037183487642638     
   28.800000000000001        60.800000000000004        3.4920521028908000     
   28.800000000000001        61.600000000000001        3.4923181888352834     
   28.800000000000001        62.400000000000006        3.4903811448235120     
   28.800000000000001        63.200000000000003        3.4915581588101388     
   28.800000000000001        64.000000000000000        3.5036594064329631     
   28.800000000000001        64.799999999999997        3.4897770162492434     
   28.800000000000001        65.600000000000009        3.5111515824503035     
   28.800000000000001        66.400000000000006        4.4901623363516254     
   28.800000000000001        67.200000000000003        4.5067240693374240     
   28.800000000000001        68.000000000000000        4.5048496183540649     
   28.800000000000001        68.799999999999997        4.4970435166330134     
   28.800000000000001        69.600000000000009        4.5089011342778749     
   28.800000000000001        70.400000000000006        4.5066230139955357     
   28.800000000000001        71.200000000000003        4.5013503423000767     
   28.800000000000001        72.000000000000000        4.4978468285542164     
   28.800000000000001        72.799999999999997        4.4961575169000350     
   28.800000000000001        73.600000000000009        4.5001003757501978     
   28.800000000000001        74.400000000000006        4.4927545118230139     
   28.800000000000001        75.200000000000003        3.5055618690991812     
   28.800000000000001        76.000000000000000        3.5078725276070486     
   28.800000000000001        76.800000000000011        3.5047632929381192     
   28.800000000000001        77.600000000000009        3.4916051404427653     
   28.800000000000001        78.400000000000006        3.4921917717991735     
   28.800000000000001        79.200000000000003        3.4910747535297793     
   28.800000000000001        80.000000000000000        3.4891367035731085     
   28.800000000000001        80.800000000000011        3.5030512439781933     
   28.800000000000001        81.600000000000009        3.4900243549114220     
   28.800000000000001        82.400000000000006        3.5086717195528787     
   28.800000000000001        83.200000000000003        3.4926444610002938     
   28.800000000000001        84.000000000000000        3.4921670495336601     
   28.800000000000001        84.800000000000011        3.4955806280567532     
   28.800000000000001        85.600000000000009        4.5009829390681997     
   28.800000000000001        86.400000000000006        4.4920270777743605     
   28.800000000000001        87.200000000000003        4.4997024113671431     
   28.800000000000001        88.000000000000000        4.4949104470950818     
   28.800000000000001        88.800000000000011        4.5028713093346857     
   28.800000000000001        89.600000000000009        4.4915306966770592     
   28.800000000000001        90.400000000000006        4.5005145828348505     
   28.800000000000001        91.200000000000003        4.4920234286528258     
   28.800000000000001        92.000000000000000        4.5014676584772726     
   28.800000000000001        92.800000000000011        4.4902247338912389     
   28.800000000000001        93.600000000000009        4.5000697719354248     
   28.800000000000001        94.400000000000006        4.4919730342071791     
   28.800000000000001        95.200000000000003        4.5026293217799092     
   28.800000000000001        96.000000000000000        4.4926555348731174     
   28.800000000000001        96.800000000000011        4.5021583871665563     
   28.800000000000001        97.600000000000009        4.5054215656144638     
   28.800000000000001        98.400000000000006        3.5099708414467274     
   28.800000000000001        99.200000000000003        3.5075602460717503     
   28.800000000000001        100.00000000000000        3.4960912279425735     
   28.800000000000001        100.80000000000001        3.5052810097526192     
   28.800000000000001        101.60000000000001        3.4924866361566167     
   28.800000000000001        102.40000000000001        3.4931620386912248     

   29.600000000000001       0.80000000000000004        3.4972664067708417     
   29.600000000000001        1.6000000000000001        3.5077295889972082     
   29.600000000000001        2.4000000000000004        4.5013293041180811     
   29.600000000000001        3.2000000000000002        4.4995396796093106     
   29.600000000000001        4.0000000000000000        4.4962767267743367     
   29.600000000000001        4.8000000000000007        4.5029313926063406     
   29.600000000000001        5.6000000000000005        4.5007426927074468     
   29.600000000000001        6.4000000000000004        4.4967022272414772     
   29.600000000000001        7.2000000000000002        4.5039896787321219     
   29.600000000000001        8.0000000000000000        4.5010213467801865     
   29.600000000000001        8.8000000000000007        4.4998580670229336     
   29.600000000000001        9.6000000000000014        3.5073580057275318     
   29.600000000000001        10.400000000000000        3.4922564787195380     
   29.600000000000001        11.200000000000001        3.4943629199368074     
   29.600000000000001        12.000000000000000        3.5065168224788286     
   29.600000000000001        12.800000000000001        3.4950965496204245     
   29.600000000000001        13.600000000000001        3.5053660488730536     
   29.600000000000001        14.400000000000000        4.5040968250618008     
   29.600000000000001        15.200000000000001        4.5112234378359215     
   29.600000000000001        16.000000000000000        4.5053733354739309     
   29.600000000000001        16.800000000000001        4.5035301703411950     
   29.600000000000001        17.600000000000001        4.5121888609799630     
   29.600000000000001        18.400000000000002        4.5000684844101047     
   29.600000000000001        19.200000000000003        4.4981058590686009     
   29.600000000000001        20.000000000000000        4.5074279043747554     
   29.600000000000001        20.800000000000001        4.4914674832493091     
   29.600000000000001        21.600000000000001        3.5151904137828560     
   29.600000000000001        22.400000000000002        3.4946918625509249     
   29.600000000000001        23.200000000000003        3.4956321206638608     
   29.600000000000001        24.000000000000000        3.5099037838518794     
   29.600000000000001        24.800000000000001        3.4948706850904840     
   29.600000000000001        25.600000000000001        3.5066133065140490     
   29.600000000000001        26.400000000000002        3.5053904176447368     
   29.600000000000001        27.200000000000003        3.5065410803771395     
   29.600000000000001        28.000000000000000        3.4914447191013736     
   29.600000000000001        28.800000000000001        3.4967779359943254     
   29.600000000000001        29.600000000000001        3.5030279219866491     
   29.600000000000001        30.400000000000002        3.4904123571050878     
   29.600000000000001        31.200000000000003        3.5085836334610603     
   29.600000000000001        32.000000000000000        3.4939904897712069     
   29.600000000000001        32.800000000000004        4.5047788413624943     
   29.600000000000001        33.600000000000001        4.5062137151850230     
   29.600000000000001        34.399999999999999        4.5034667460546194     
   29.600000000000001        35.200000000000003        4.5119066296745025     
   29.600000000000001        36.000000000000000        4.4984862658710867     
   29.600000000000001        36.800000000000004        4.5055090645341638     
   29.600000000000001        37.600000000000001        4.4989446831860151     
   29.600000000000001        38.400000000000006        4.5058601063375354     
   29.600000000000001        39.200000000000003        4.5110961526731002     
   29.600000000000001        40.000000000000000        4.5028363511020277     
   29.600000000000001        40.800000000000004        4.5099736886169222     
   29.600000000000001        41.600000000000001        4.4980756895146587     
   29.600000000000001        42.400000000000006        4.5046859929900265     
   29.600000000000001        43.200000000000003        4.5083221049931819     
   29.600000000000001        44.000000000000000        4.5096044627019163     
   29.600000000000001        44.800000000000004        4.4982442376013729     
   29.600000000000001        45.600000000000001        4.5055007567839089     
   29.600000000000001        46.400000000000006        4.5022435625774913     
   29.600000000000001        47.200000000000003        4.5094503206329701     
   29.600000000000001        48.000000000000000        4.4985776103120214     
   29.600000000000001        48.800000000000004        4.4990399849206009     
   29.600000000000001        49.600000000000001        4.5006133608516192     
   29.600000000000001        50.400000000000006        4.5085036817334476     
   29.600000000000001        51.200000000000003        4.4916291000348343     
   29.600000000000001        52.000000000000000        3.5314395628966477     
   29.600000000000001        52.800000000000004        3.4981387104245614     
   29.600000000000001        53.600000000000001        3.5031648373366751     
   29.600000000000001        54.400000000000006        3.5048652159711673     
   29.600000000000001        55.200000000000003        3.5098940634191971     
   29.600000000000001        56.000000000000000        3.4935692181785805     
   29.600000000000001        56.800000000000004        3.5029759583696434     
   29.600000000000001        57.600000000000001        3.4914322877011945     
   29.600000000000001        58.400000000000006        3.4919048858668416     
   29.600000000000001        59.200000000000003        3.5039642788785601     
   29.600000000000001        60.000000000000000        3.4898184494873234     
   29.600000000000001        60.800000000000004        3.5040849690137681     
   29.600000000000001        61.600000000000001        3.5025191545295642     
   29.600000000000001        62.400000000000006        3.5041118621922598     
   29.600000000000001        63.200000000000003        3.4921782017361931     
   29.600000000000001        64.000000000000000        3.5040102737599184     
   29.600000000000001        64.799999999999997        3.5035303320436562     
   29.600000000000001        65.600000000000009        3.5068838816549257     
   29.600000000000001        66.400000000000006        4.4995322448194734     
   29.600000000000001        67.200000000000003        4.4988377784231828     
   29.600000000000001        68.000000000000000        4.5079561055260688     
   29.600000000000001        68.799999999999997        4.5016194710749113     
   29.600000000000001        69.600000000000009        4.5095901989645917     
   29.600000000000001        70.400000000000006        4.5010273604285000     
   29.600000000000001        71.200000000000003        4.4968921586442896     
   29.600000000000001        72.000000000000000        4.5110028409341805     
   29.600000000000001        72.799999999999997        4.5098017677617612     
   29.600000000000001        73.600000000000009        4.5010359815767691     
   29.600000000000001        74.400000000000006        4.5107089801063029     
   29.600000000000001        75.200000000000003        4.4966341671961985     
   29.600000000000001        76.000000000000000        3.5133880798448702     
   29.600000000000001        76.800000000000011        3.4991488175266219     
   29.600000000000001        77.600000000000009        3.5077556864006247     
   29.600000000000001        78.400000000000006        3.4930160711408531     
   29.600000000000001        79.200000000000003        3.5079768286721640     
   29.600000000000001        80.000000000000000        3.5049088814105307     
   29.600000000000001        80.800000000000011        3.4897931663146884     
   29.600000000000001        81.600000000000009        3.5036609778031100     
   29.600000000000001        82.400000000000006        3.4920744324300053     
   29.600000000000001        83.200000000000003        3.5060726251461016     
   29.600000000000001        84.000000000000000        3.5082176815150201     
   29.600000000000001        84.800000000000011        3.4897290276722366     
   29.600000000000001        85.600000000000009        3.5109259383457538     
   29.600000000000001        86.400000000000006        3.5032477954883356     
   29.600000000000001        87.200000000000003        3.5118844380399779     
   29.600000000000001        88.000000000000000        3.4956529687376525     
   29.600000000000001        88.800000000000011        3.5016414895840939     
   29.600000000000001        89.600000000000009        3.5057673707862929     
   29.600000000000001        90.400000000000006        3.5112307635059801     
   29.600000000000001        91.200000000000003        3.5030873539588603     
   29.600000000000001        92.000000000000000        3.4976447260627537     
   29.600000000000001        92.800000000000011        3.5140723208134594     
   29.600000000000001        93.600000000000009        3.5069255476375378     
   29.600000000000001        94.400000000000006        3.5016174475613102     
   29.600000000000001        95.200000000000003        3.5070491456949031     
   29.600000000000001        96.000000000000000        3.5133930233911901     
   29.600000000000001        96.800000000000011        3.4967250694042993     
   29.600000000000001        97.600000000000009        3.4957555257269610     
   29.600000000000001        98.400000000000006        3.4935172726907795     
   29.600000000000001        99.200000000000003        3.5078540194073642     
   29.600000000000001        100.00000000000000        3.4939596977051064     
   29.600000000000001        100.80000000000001        3.5061833136706668     
   29.600000000000001        101.60000000000001        3.5047526079194835     
   29.600000000000001        102.40000000000001        3.5069112017439639     

   30.400000000000002       0.80000000000000004        3.4990013607836099     
   30.400000000000002        1.6000000000000001        4.4923326325306183     
   30.400000000000002        2.4000000000000004        4.4966642285488376     
   30.400000000000002        3.2000000000000002        4.5102570854697914     
   30.400000000000002        4.0000000000000000        4.5013501587162557     
   30.400000000000002        4.8000000000000007        4.5115193167499719     
   30.400000000000002        5.6000000000000005        4.5053293208672676     
   30.400000000000002        6.4000000000000004        4.5009056898727069     
   30.400000000000002        7.2000000000000002        4.5104583581615652     
   30.400000000000002        8.0000000000000000        4.5057790394329675     
   30.400000000000002        8.8000000000000007        4.4911085257307271     
   30.400000000000002        9.6000000000000014        3.5101401117122708     
   30.400000000000002        10.400000000000000        3.5071672760738251     
   30.400000000000002        11.200000000000001        3.5091268984692854     
   30.400000000000002        12.000000000000000        3.4942955277279384     
   30.400000000000002        12.800000000000001        3.5107695610670246     
   30.400000000000002        13.600000000000001        3.4955571969516495     
   30.400000000000002        14.400000000000000        4.5040483389009065     
   30.400000000000002        15.200000000000001        4.4933770684576126     
   30.400000000000002        16.000000000000000        4.5013345545187287     
   30.400000000000002        16.800000000000001        4.5077714931623740     
   30.400000000000002        17.600000000000001        4.4961902020230893     
   30.400000000000002        18.400000000000002        4.5066478115292732     
   30.400000000000002        19.200000000000003        4.4966544338138554     
   30.400000000000002        20.000000000000000        4.5067262662146881     
   30.400000000000002        20.800000000000001        4.5016196227401597     
   30.400000000000002        21.600000000000001        4.4951127606197741     
   30.400000000000002        22.400000000000002        3.5111478793734738     
   30.400000000000002        23.200000000000003        3.5064986310429647     
   30.400000000000002        24.000000000000000        3.4967076692323165     
   30.400000000000002        24.800000000000001        3.4970414934112166     
   30.400000000000002        25.600000000000001        3.4933822846407621     
   30.400000000000002        26.400000000000002        3.4931793554319333     
   30.400000000000002        27.200000000000003        3.4923418639593784     
   30.400000000000002        28.000000000000000        3.4921759122593499     
   30.400000000000002        28.800000000000001        3.4973373448210210     
   30.400000000000002        29.600000000000001        3.5045568861523364     
   30.400000000000002        30.400000000000002        3.4889075098190605     
   30.400000000000002        31.200000000000003        3.5071141704347406     
   30.400000000000002        32.000000000000000        3.4990110300401049     
   30.400000000000002        32.800000000000004        4.4946892906396281     
   30.400000000000002        33.600000000000001        4.5017628879536211     
   30.400000000000002        34.399999999999999        4.4977186022472733     
   30.400000000000002        35.200000000000003        4.4995296775062892     
   30.400000000000002        36.000000000000000        4.5015254621609682     
   30.400000000000002        36.800000000000004        4.5105690536104674     
   30.400000000000002        37.600000000000001        4.4990034452004535     
   30.400000000000002        38.400000000000006        4.5062027446817368     
   30.400000000000002        39.200000000000003        4.4971007392496976     
   30.400000000000002        40.000000000000000        4.4993053289322518     
   30.400000000000002        40.800000000000004        4.4967525102300359     
   30.400000000000002        41.600000000000001        4.5050867754837052     
   30.400000000000002        42.400000000000006        4.4969026212466039     
   30.400000000000002        43.200000000000003        4.5093795842947015     
   30.400000000000002        44.000000000000000        4.4974990742648417     
   30.400000000000002        44.800000000000004        4.5075412301117179     
   30.400000000000002        45.600000000000001        4.5083178785723605     
   30.400000000000002        46.400000000000006        4.5081738133658007     
   30.400000000000002        47.200000000000003        4.5034587328054183     
   30.400000000000002        48.000000000000000        4.5014470804253390     
   30.400000000000002        48.800000000000004        4.5065247989929684     
   30.400000000000002        49.600000000000001        4.5099953709556946     
   30.400000000000002        50.400000000000006        4.5020120326796453     
   30.400000000000002        51.200000000000003        4.5103490109284916     
   30.400000000000002        52.000000000000000        4.4966048718229947     
   30.400000000000002        52.800000000000004        3.4905428263683671     
   30.400000000000002        53.600000000000001        3.5097467546314838     
   30.400000000000002        54.400000000000006        3.4903438850618196     
   30.400000000000002        55.200000000000003        3.4955453265067229     
   30.400000000000002        56.000000000000000        3.5078263002762076     
   30.400000000000002        56.800000000000004        3.4900108205214977     
   30.400000000000002        57.600000000000001        3.5037336210130592     
   30.400000000000002        58.400000000000006        3.4919399945928045     
   30.400000000000002        59.200000000000003        3.4923121376610431     
   30.400000000000002        60.000000000000000        3.5047153988485604     
   30.400000000000002        60.800000000000004        3.4900303318504040     
   30.400000000000002        61.600000000000001        3.5021115163318237     
   30.400000000000002        62.400000000000006        3.5023372130219474     
   30.400000000000002        63.200000000000003        3.4905498578156555     
   30.400000000000002        64.000000000000000        3.4921606325351835     
   30.400000000000002        64.799999999999997        3.4919700544778598     
   30.400000000000002        65.600000000000009        3.5173505095181534     
   30.400000000000002        66.400000000000006        4.4893312449389056     
   30.400000000000002        67.200000000000003        4.5027105744374287     
   30.400000000000002        68.000000000000000        4.5108608355054258     
   30.400000000000002        68.799999999999997        4.4969057145194684     
   30.400000000000002        69.600000000000009        4.5036266158524647     
   30.400000000000002        70.400000000000006        4.5113225957989842     
   30.400000000000002        71.200000000000003        4.4986265924687396     
   30.400000000000002        72.000000000000000        4.5041579986540841     
   30.400000000000002        72.799999999999997        4.5034497322751976     
   30.400000000000002        73.600000000000009        4.4986981056563575     
   30.400000000000002        74.400000000000006        4.5044890450821287     
   30.400000000000002        75.200000000000003        4.4915238822785115     
   30.400000000000002        76.000000000000000        4.4980597253896510     
   30.400000000000002        76.800000000000011        3.4961601931548616     
   30.400000000000002        77.600000000000009        3.4958628363601791     
   30.400000000000002        78.400000000000006        3.5060335813419150     
   30.400000000000002        79.200000000000003        3.4918228083819036     
   30.400000000000002        80.000000000000000        3.4922729333310403     
   30.400000000000002        80.800000000000011        3.5035797908017852     
   30.400000000000002        81.600000000000009        3.5035272344563078     
   30.400000000000002        82.400000000000006        3.4920196528793355     
   30.400000000000002        83.200000000000003        3.4930521238913368     
   30.400000000000002        84.000000000000000        3.4941839095069724     
   30.400000000000002        84.800000000000011        3.5091170787871451     
   30.400000000000002        85.600000000000009        3.4941603080870740     
   30.400000000000002        86.400000000000006        3.5066777260042024     
   30.400000000000002        87.200000000000003        3.4952536092988815     
   30.400000000000002        88.000000000000000        3.4962785544870285     
   30.400000000000002        88.800000000000011        3.5091638176349718     
   30.400000000000002        89.600000000000009        3.4938037685357894     
   30.400000000000002        90.400000000000006        3.5048591263969633     
   30.400000000000002        91.200000000000003        3.5074202648500856     
   30.400000000000002        92.000000000000000        3.4961715512512637     
   30.400000000000002        92.800000000000011        3.5070795987996672     
   30.400000000000002        93.600000000000009        3.4936175329429924     
   30.400000000000002        94.400000000000006        3.5086383619089916     
   30.400000000000002        95.200000000000003        3.4939694561913344     
   30.400000000000002        96.000000000000000        3.5067012013209977     
   30.400000000000002        96.800000000000011        3.4955358328757313     
   30.400000000000002        97.600000000000009        3.5110971980093617     
   30.400000000000002        98.400000000000006        3.4960613935925813     
   30.400000000000002        99.200000000000003        3.5067603213029699     
   30.400000000000002        100.00000000000000        3.4939489251907871     
   30.400000000000002        100.80000000000001        3.4942792058515719     
   30.400000000000002        101.60000000000001        3.4924300378902284     
   30.400000000000002        102.40000000000001        3.5080711693502238     

   31.200000000000003       0.80000000000000004        4.4968758922480170     
   31.200000000000003        1.6000000000000001        4.5059369727203054     
   31.200000000000003        2.4000000000000004        4.5071011671002070     
   31.200000000000003        3.2000000000000002        4.4967381517386826     
   31.200000000000003        4.0000000000000000        4.5046534557443749     
   31.200000000000003        4.8000000000000007        4.5107776737238803     
   31.200000000000003        5.6000000000000005        4.4976724613835168     
   31.200000000000003        6.4000000000000004        4.5090268243519489     
   31.200000000000003        7.2000000000000002        4.4982146807396788     
   31.200000000000003        8.0000000000000000        4.5010161590734912     
   31.200000000000003        8.8000000000000007        4.5023108593627050     
   31.200000000000003        9.6000000000000014        3.5066245914362146     
   31.200000000000003        10.400000000000000        3.4954739086410620     
   31.200000000000003        11.200000000000001        3.4968020841675402     
   31.200000000000003        12.000000000000000        3.4959356964962889     
   31.200000000000003        12.800000000000001        3.5075771900568653     
   31.200000000000003        13.600000000000001        3.4923632815345380     
   31.200000000000003        14.400000000000000        4.4988979543270577     
   31.200000000000003        15.200000000000001        4.5069976290348341     
   31.200000000000003        16.000000000000000        4.4985822594024389     
   31.200000000000003        16.800000000000001        4.4953209279948823     
   31.200000000000003        17.600000000000001        4.5094326789202999     
   31.200000000000003        18.400000000000002        4.5035554666274820     
   31.200000000000003        19.200000000000003        4.5016119451305352     
   31.200000000000003        20.000000000000000        4.5020724636802667     
   31.200000000000003        20.800000000000001        4.5105725940818404     
   31.200000000000003        21.600000000000001        4.4928935944662687     
   31.200000000000003        22.400000000000002        3.5135602579024079     
   31.200000000000003        23.200000000000003        3.4925167267122190     
   31.200000000000003        24.000000000000000        3.5086255439010250     
   31.200000000000003        24.800000000000001        3.4946956296766110     
   31.200000000000003        25.600000000000001        3.5062247295079909     
   31.200000000000003        26.400000000000002        3.5057264820564389     
   31.200000000000003        27.200000000000003        3.5052840786663699     
   31.200000000000003        28.000000000000000        3.5049854364945174     
   31.200000000000003        28.800000000000001        3.4885152234164769     
   31.200000000000003        29.600000000000001        3.4963259211715121     
   31.200000000000003        30.400000000000002        3.5060409559524857     
   31.200000000000003        31.200000000000003        3.4960390119472549     
   31.200000000000003        32.000000000000000        3.5108599519226642     
   31.200000000000003        32.800000000000004        4.5037120784061777     
   31.200000000000003        33.600000000000001        4.4985390589161351     
   31.200000000000003        34.399999999999999        4.5127052041472755     
   31.200000000000003        35.200000000000003        4.5063797987572105     
   31.200000000000003        36.000000000000000        4.5106382462793819     
   31.200000000000003        36.800000000000004        4.5026474265766954     
   31.200000000000003        37.600000000000001        4.5107124674776502     
   31.200000000000003        38.400000000000006        4.4962221938758438     
   31.200000000000003        39.200000000000003        4.5115017687202874     
   31.200000000000003        40.000000000000000        4.5048128937706693     
   31.200000000000003        40.800000000000004        4.5105823157820586     
   31.200000000000003        41.600000000000001        4.5107792161563021     
   31.200000000000003        42.400000000000006        4.5033509147310014     
   31.200000000000003        43.200000000000003        4.4974978559524414     
   31.200000000000003        44.000000000000000        4.5054860198998732     
   31.200000000000003        44.800000000000004        4.4990494536312680     
   31.200000000000003        45.600000000000001        4.4945744580364710     
   31.200000000000003        46.400000000000006        4.4982004821673147     
   31.200000000000003        47.200000000000003        4.5130715359075460     
   31.200000000000003        48.000000000000000        4.5009934789971346     
   31.200000000000003        48.800000000000004        4.5034859132896017     
   31.200000000000003        49.600000000000001        4.5062642375773505     
   31.200000000000003        50.400000000000006        4.5051103444910972     
   31.200000000000003        51.200000000000003        4.4976144079919056     
   31.200000000000003        52.000000000000000        4.4889917974824032     
   31.200000000000003        52.800000000000004        3.5148410489222806     
   31.200000000000003        53.600000000000001        3.4929655045007495     
   31.200000000000003        54.400000000000006        3.5128309632662416     
   31.200000000000003        55.200000000000003        3.5055271235438634     
   31.200000000000003        56.000000000000000        3.4944956997406198     
   31.200000000000003        56.800000000000004        3.4914385134434736     
   31.200000000000003        57.600000000000001        3.5019253199441644     
   31.200000000000003        58.400000000000006        3.5041851744784984     
   31.200000000000003        59.200000000000003        3.5050472376832800     
   31.200000000000003        60.000000000000000        3.4910544543501429     
   31.200000000000003        60.800000000000004        3.5039122295741469     
   31.200000000000003        61.600000000000001        3.4902691662078262     
   31.200000000000003        62.400000000000006        3.4909027421802170     
   31.200000000000003        63.200000000000003        3.5017118330215462     
   31.200000000000003        64.000000000000000        3.5036849290919396     
   31.200000000000003        64.799999999999997        3.4927101956140474     
   31.200000000000003        65.600000000000009        3.5060617912899859     
   31.200000000000003        66.400000000000006        4.4982921893532843     
   31.200000000000003        67.200000000000003        4.5040859519142673     
   31.200000000000003        68.000000000000000        4.4972959530810801     
   31.200000000000003        68.799999999999997        4.5102512911509498     
   31.200000000000003        69.600000000000009        4.5078333602017739     
   31.200000000000003        70.400000000000006        4.5021209642167230     
   31.200000000000003        71.200000000000003        4.5097723696488128     
   31.200000000000003        72.000000000000000        4.5096414815918973     
   31.200000000000003        72.799999999999997        4.4959173445313088     
   31.200000000000003        73.600000000000009        4.5090478722915721     
   31.200000000000003        74.400000000000006        4.5109699978215563     
   31.200000000000003        75.200000000000003        4.5022182058104772     
   31.200000000000003        76.000000000000000        4.5026675230117705     
   31.200000000000003        76.800000000000011        3.5016120704770093     
   31.200000000000003        77.600000000000009        3.5105398484118795     
   31.200000000000003        78.400000000000006        3.4933451676998564     
   31.200000000000003        79.200000000000003        3.5083650587979096     
   31.200000000000003        80.000000000000000        3.4940749089498881     
   31.200000000000003        80.800000000000011        3.5058471567975245     
   31.200000000000003        81.600000000000009        3.4922249540192762     
   31.200000000000003        82.400000000000006        3.5074481560786692     
   31.200000000000003        83.200000000000003        3.5068198947396527     
   31.200000000000003        84.000000000000000        3.4932738849813973     
   31.200000000000003        84.800000000000011        3.4926110093212657     
   31.200000000000003        85.600000000000009        3.4927858877894971     
   31.200000000000003        86.400000000000006        3.5061910971413508     
   31.200000000000003        87.200000000000003        3.4963436280494640     
   31.200000000000003        88.000000000000000        3.5046265217852923     
   31.200000000000003        88.800000000000011        3.4917680011082979     
   31.200000000000003        89.600000000000009        3.5064752524644005     
   31.200000000000003        90.400000000000006        3.4901072420047052     
   31.200000000000003        91.200000000000003        3.5052202148269478     
   31.200000000000003        92.000000000000000        3.4923005377721767     
   31.200000000000003        92.800000000000011        3.5065678305737955     
   31.200000000000003        93.600000000000009        3.4928989341259342     
   31.200000000000003        94.400000000000006        3.5074708715997223     
   31.200000000000003        95.200000000000003        3.4934303385556271     
   31.200000000000003        96.000000000000000        3.5065132052467676     
   31.200000000000003        96.800000000000011        3.4928770335340920     
   31.200000000000003        97.600000000000009        3.5069999817619646     
   31.200000000000003        98.400000000000006        3.4925269694593388     
   31.200000000000003        99.200000000000003        3.5065646457513040     
   31.200000000000003        100.00000000000000        3.4936129865166392     
   31.200000000000003        100.80000000000001        3.5067329087272712     
   31.200000000000003        101.60000000000001        3.5116520617262013     
   31.200000000000003        102.40000000000001        3.4988708388549101     

   32.000000000000000       0.80000000000000004        4.4955796952133431     
   32.000000000000000        1.6000000000000001        4.5107530109049359     
   32.000000000000000        2.4000000000000004        4.5026785529885220     
   32.000000000000000        3.2000000000000002        4.5111028947680110     
   32.000000000000000        4.0000000000000000        4.5001247190344094     
   32.000000000000000        4.8000000000000007        4.4970574499599030     
   32.000000000000000        5.6000000000000005        4.5060111482076364     
   32.000000000000000        6.4000000000000004        4.5005883637037245     
   32.000000000000000        7.2000000000000002        4.5060057595043643     
   32.000000000000000        8.0000000000000000        4.5117466186783961     
   32.000000000000000        8.8000000000000007        4.4907926415739858     
   32.000000000000000        9.6000000000000014        3.4986902130705180     
   32.000000000000000        10.400000000000000        3.5103926635251934     
   32.000000000000000        11.200000000000001        3.4956450335785254     
   32.000000000000000        12.000000000000000        3.5090026380073680     
   32.000000000000000        12.800000000000001        3.4976383630392460     
   32.000000000000000        13.600000000000001        3.4896144107129659     
   32.000000000000000        14.400000000000000        3.5339563301806018     
   32.000000000000000        15.200000000000001        4.4925659292003779     
   32.000000000000000        16.000000000000000        4.4954361149948463     
   32.000000000000000        16.800000000000001        4.5094944291426744     
   32.000000000000000        17.600000000000001        4.5093611825638789     
   32.000000000000000        18.400000000000002        4.5027863856844235     
   32.000000000000000        19.200000000000003        4.5066264668515821     
   32.000000000000000        20.000000000000000        4.4978158645736439     
   32.000000000000000        20.800000000000001        4.5023646345375194     
   32.000000000000000        21.600000000000001        4.4907480188096409     
   32.000000000000000        22.400000000000002        3.5026011889270552     
   32.000000000000000        23.200000000000003        3.5082934881073977     
   32.000000000000000        24.000000000000000        3.4939863514356104     
   32.000000000000000        24.800000000000001        3.5066838529331887     
   32.000000000000000        25.600000000000001        3.4931041196213379     
   32.000000000000000        26.400000000000002        3.4921604561331714     
   32.000000000000000        27.200000000000003        3.4904793155062896     
   32.000000000000000        28.000000000000000        3.4925080431177085     
   32.000000000000000        28.800000000000001        3.5034579677712956     
   32.000000000000000        29.600000000000001        3.4882065300321043     
   32.000000000000000        30.400000000000002        3.4996251712129482     
   32.000000000000000        31.200000000000003        3.4878892134371786     
   32.000000000000000        32.000000000000000        3.5076088085617383     
   32.000000000000000        32.800000000000004        4.4922298148069597     
   32.000000000000000        33.600000000000001        4.5089426388634939     
   32.000000000000000        34.399999999999999        4.5012918830510413     
   32.000000000000000        35.200000000000003        4.5006915372146095     
   32.000000000000000        36.000000000000000        4.4971242217727863     
   32.000000000000000        36.800000000000004        4.5020621816584425     
   32.000000000000000        37.600000000000001        4.4994704545266488     
   32.000000000000000        38.400000000000006        4.4994947937350123     
   32.000000000000000        39.200000000000003        4.5023123387048400     
   32.000000000000000        40.000000000000000        4.5076719332238797     
   32.000000000000000        40.800000000000004        4.4953750664345540     
   32.000000000000000        41.600000000000001        4.4971967163699880     
   32.000000000000000        42.400000000000006        4.4995814469966060     
   32.000000000000000        43.200000000000003        4.5045112205158553     
   32.000000000000000        44.000000000000000        4.5130570205650971     
   32.000000000000000        44.800000000000004        4.5028156073318470     
   32.000000000000000        45.600000000000001        4.5129745971753943     
   32.000000000000000        46.400000000000006        4.5030979219788563     
   32.000000000000000        47.200000000000003        4.4942829481489550     
   32.000000000000000        48.000000000000000        4.4937678673014574     
   32.000000000000000        48.800000000000004        4.5109389700112068     
   32.000000000000000        49.600000000000001        4.5016892536309534     
   32.000000000000000        50.400000000000006        4.4993828761114951     
   32.000000000000000        51.200000000000003        4.5087881517041408     
   32.000000000000000        52.000000000000000        4.4989532262925573     
   32.000000000000000        52.800000000000004        3.5051893224913915     
   32.000000000000000        53.600000000000001        3.5112491316998429     
   32.000000000000000        54.400000000000006        3.4983012315637936     
   32.000000000000000        55.200000000000003        3.4974285038099238     
   32.000000000000000        56.000000000000000        3.5065521633598311
[truncated: 894,528 more chars]
