# Supplementary material for: A first-principles phase field method for quantitatively predicting multi-composition phase separation without thermodynamic empirical parameter
Source: Nat Commun. 2019 Aug 1;10:3451. doi: 10.1038/s41467-019-11248-z (PMC6671953; doi:10.1038/s41467-019-11248-z)
Supplement: Supplementary file 3 — Source Data [file 41467_2019_11248_MOESM3_ESM.zip › supplementary-files/data-files/Fig.5/Fig5_r_Ni_100000-82.0%]

  0.80000000000000004       0.80000000000000004        3.4876495637588016     
  0.80000000000000004        1.6000000000000001        3.4915963074420304     
  0.80000000000000004        2.4000000000000004        3.4838393894790283     
  0.80000000000000004        3.2000000000000002        3.5062880041707540     
  0.80000000000000004        4.0000000000000000        3.4898433226824137     
  0.80000000000000004        4.8000000000000007        4.1737214625104917     
  0.80000000000000004        5.6000000000000005        4.4362712012833558     
  0.80000000000000004        6.4000000000000004        4.4926588133597187     
  0.80000000000000004        7.2000000000000002        4.4945304589892920     
  0.80000000000000004        8.0000000000000000        4.4969278042733771     
  0.80000000000000004        8.8000000000000007        4.4966892044780993     
  0.80000000000000004        9.6000000000000014        4.4943127877163711     
  0.80000000000000004        10.400000000000000        4.4882693758574828     
  0.80000000000000004        11.200000000000001        4.4987551598362678     
  0.80000000000000004        12.000000000000000        4.4972819842178682     
  0.80000000000000004        12.800000000000001        4.4896231730618430     
  0.80000000000000004        13.600000000000001        4.4955144137032086     
  0.80000000000000004        14.400000000000000        4.4971365402234769     
  0.80000000000000004        15.200000000000001        4.4925595081941960     
  0.80000000000000004        16.000000000000000        4.4890592970919512     
  0.80000000000000004        16.800000000000001        4.4926573614950138     
  0.80000000000000004        17.600000000000001        4.4934542750819526     
  0.80000000000000004        18.400000000000002        4.4957317502493641     
  0.80000000000000004        19.200000000000003        4.4896400875883087     
  0.80000000000000004        20.000000000000000        4.4912553390083749     
  0.80000000000000004        20.800000000000001        4.4904342934242161     
  0.80000000000000004        21.600000000000001        4.4875697335797415     
  0.80000000000000004        22.400000000000002        4.4948543330680000     
  0.80000000000000004        23.200000000000003        4.4971688417233313     
  0.80000000000000004        24.000000000000000        4.4968142503692361     
  0.80000000000000004        24.800000000000001        4.4960694944664645     
  0.80000000000000004        25.600000000000001        4.4952324020162138     
  0.80000000000000004        26.400000000000002        4.4992844074648488     
  0.80000000000000004        27.200000000000003        4.4862014530725647     
  0.80000000000000004        28.000000000000000        4.4988025078492964     
  0.80000000000000004        28.800000000000001        4.4892516771094373     
  0.80000000000000004        29.600000000000001        4.4941496756585861     
  0.80000000000000004        30.400000000000002        4.4985405062504071     
  0.80000000000000004        31.200000000000003        4.4885833285135339     
  0.80000000000000004        32.000000000000000        4.4990618256478481     
  0.80000000000000004        32.800000000000004        4.5027573789086457     
  0.80000000000000004        33.600000000000001        4.4991051427581770     
  0.80000000000000004        34.399999999999999        4.4911904663178728     
  0.80000000000000004        35.200000000000003        4.3481508392534769     
  0.80000000000000004        36.000000000000000        4.0826571120101338     
  0.80000000000000004        36.800000000000004        3.4873970856800005     
  0.80000000000000004        37.600000000000001        3.4990371035083703     
  0.80000000000000004        38.400000000000006        3.4916684402777904     
  0.80000000000000004        39.200000000000003        3.4847699163045620     
  0.80000000000000004        40.000000000000000        3.4989123803206041     
  0.80000000000000004        40.800000000000004        3.4897934775896449     
  0.80000000000000004        41.600000000000001        3.4890252318681032     
  0.80000000000000004        42.400000000000006        3.4953576542304168     
  0.80000000000000004        43.200000000000003        3.4860105824047651     
  0.80000000000000004        44.000000000000000        4.0748011819973380     
  0.80000000000000004        44.800000000000004        4.3490725929590077     
  0.80000000000000004        45.600000000000001        4.4913509236677047     
  0.80000000000000004        46.400000000000006        4.4865137944415796     
  0.80000000000000004        47.200000000000003        4.3877254082216401     
  0.80000000000000004        48.000000000000000        4.0803036370045813     
  0.80000000000000004        48.800000000000004        3.4846975616835851     
  0.80000000000000004        49.600000000000001        3.4965208430708357     
  0.80000000000000004        50.400000000000006        3.4814481895394853     
  0.80000000000000004        51.200000000000003        3.4963580684673272     
  0.80000000000000004        52.000000000000000        3.4980257543522701     
  0.80000000000000004        52.800000000000004        4.2435946969282261     
  0.80000000000000004        53.600000000000001        4.4870404270097346     
  0.80000000000000004        54.400000000000006        4.4994019491526887     
  0.80000000000000004        55.200000000000003        4.4970300545840685     
  0.80000000000000004        56.000000000000000        4.4949989074497374     
  0.80000000000000004        56.800000000000004        4.4891615201098292     
  0.80000000000000004        57.600000000000001        4.5021239596945488     
  0.80000000000000004        58.400000000000006        4.5013101393501778     
  0.80000000000000004        59.200000000000003        4.4899973516529368     
  0.80000000000000004        60.000000000000000        4.4926010280089264     
  0.80000000000000004        60.800000000000004        4.4958168234271598     
  0.80000000000000004        61.600000000000001        4.4953014506186335     
  0.80000000000000004        62.400000000000006        4.4959825740039694     
  0.80000000000000004        63.200000000000003        4.4976615263830624     
  0.80000000000000004        64.000000000000000        4.4955173253421048     
  0.80000000000000004        64.799999999999997        4.4961949570842537     
  0.80000000000000004        65.600000000000009        4.4966721501801921     
  0.80000000000000004        66.400000000000006        4.4968211516740206     
  0.80000000000000004        67.200000000000003        4.4968428299078900     
  0.80000000000000004        68.000000000000000        4.4952394627906616     
  0.80000000000000004        68.799999999999997        4.4982819123740718     
  0.80000000000000004        69.600000000000009        4.4986275310290207     
  0.80000000000000004        70.400000000000006        4.4930691051536895     
  0.80000000000000004        71.200000000000003        4.5017877126411578     
  0.80000000000000004        72.000000000000000        4.4974396076846199     
  0.80000000000000004        72.799999999999997        4.4992296603427047     
  0.80000000000000004        73.600000000000009        4.4828913357771567     
  0.80000000000000004        74.400000000000006        4.4666473418810462     
  0.80000000000000004        75.200000000000003        4.4552833196158632     
  0.80000000000000004        76.000000000000000        4.4482390605578130     
  0.80000000000000004        76.800000000000011        4.4424086409144756     
  0.80000000000000004        77.600000000000009        4.4418902640795848     
  0.80000000000000004        78.400000000000006        4.4382363331961079     
  0.80000000000000004        79.200000000000003        4.4373424765498237     
  0.80000000000000004        80.000000000000000        4.4331774868965779     
  0.80000000000000004        80.800000000000011        4.4302284808501708     
  0.80000000000000004        81.600000000000009        4.4299389978128643     
  0.80000000000000004        82.400000000000006        4.4335186512936318     
  0.80000000000000004        83.200000000000003        4.4445622741947828     
  0.80000000000000004        84.000000000000000        4.4668097292435824     
  0.80000000000000004        84.800000000000011        4.4894125158967828     
  0.80000000000000004        85.600000000000009        4.4858852808108276     
  0.80000000000000004        86.400000000000006        4.4900535751114568     
  0.80000000000000004        87.200000000000003        4.4968017929396851     
  0.80000000000000004        88.000000000000000        4.4940747359294440     
  0.80000000000000004        88.800000000000011        4.4944725943970116     
  0.80000000000000004        89.600000000000009        4.4939122262733058     
  0.80000000000000004        90.400000000000006        4.4979556825141653     
  0.80000000000000004        91.200000000000003        4.5017142100202010     
  0.80000000000000004        92.000000000000000        4.4887515407125074     
  0.80000000000000004        92.800000000000011        4.4922946477709278     
  0.80000000000000004        93.600000000000009        4.4926606375936311     
  0.80000000000000004        94.400000000000006        4.4925387977764899     
  0.80000000000000004        95.200000000000003        4.4889796460004003     
  0.80000000000000004        96.000000000000000        4.4920335924216701     
  0.80000000000000004        96.800000000000011        4.4926090155347200     
  0.80000000000000004        97.600000000000009        4.4873603504220707     
  0.80000000000000004        98.400000000000006        4.3139104142646598     
  0.80000000000000004        99.200000000000003        4.0452490711565696     
  0.80000000000000004        100.00000000000000        3.4915737160156120     
  0.80000000000000004        100.80000000000001        3.4962114269098108     
  0.80000000000000004        101.60000000000001        3.5026397034718300     
  0.80000000000000004        102.40000000000001        3.4854751066182197     

   1.6000000000000001       0.80000000000000004        4.0920730370090244     
   1.6000000000000001        1.6000000000000001        4.0862875319016272     
   1.6000000000000001        2.4000000000000004        4.0849109655775155     
   1.6000000000000001        3.2000000000000002        4.1011954555419798     
   1.6000000000000001        4.0000000000000000        4.1943413975102146     
   1.6000000000000001        4.8000000000000007        4.3695153038121859     
   1.6000000000000001        5.6000000000000005        4.4879496568418906     
   1.6000000000000001        6.4000000000000004        4.4988964994350455     
   1.6000000000000001        7.2000000000000002        4.4984578702002294     
   1.6000000000000001        8.0000000000000000        4.4919245212000556     
   1.6000000000000001        8.8000000000000007        4.4898454014771465     
   1.6000000000000001        9.6000000000000014        4.4896001973634601     
   1.6000000000000001        10.400000000000000        4.4961690453478020     
   1.6000000000000001        11.200000000000001        4.4958401479658443     
   1.6000000000000001        12.000000000000000        4.4956416156111656     
   1.6000000000000001        12.800000000000001        4.4980594113490264     
   1.6000000000000001        13.600000000000001        4.4979663251390614     
   1.6000000000000001        14.400000000000000        4.4992434229474201     
   1.6000000000000001        15.200000000000001        4.4960315443838521     
   1.6000000000000001        16.000000000000000        4.4918616480420166     
   1.6000000000000001        16.800000000000001        4.4970042375263288     
   1.6000000000000001        17.600000000000001        4.4972907954544699     
   1.6000000000000001        18.400000000000002        4.4926958202576319     
   1.6000000000000001        19.200000000000003        4.4971399625256234     
   1.6000000000000001        20.000000000000000        4.4977005337493647     
   1.6000000000000001        20.800000000000001        4.4970752298271099     
   1.6000000000000001        21.600000000000001        4.4965932873482863     
   1.6000000000000001        22.400000000000002        4.4902996824077315     
   1.6000000000000001        23.200000000000003        4.4953145223950388     
   1.6000000000000001        24.000000000000000        4.4917517285496569     
   1.6000000000000001        24.800000000000001        4.4922439030025192     
   1.6000000000000001        25.600000000000001        4.4863573950273912     
   1.6000000000000001        26.400000000000002        4.4916251900318116     
   1.6000000000000001        27.200000000000003        4.4933626358430878     
   1.6000000000000001        28.000000000000000        4.4898103609575886     
   1.6000000000000001        28.800000000000001        4.4956478859212368     
   1.6000000000000001        29.600000000000001        4.4970194148978679     
   1.6000000000000001        30.400000000000002        4.4978428034250584     
   1.6000000000000001        31.200000000000003        4.4948269041888000     
   1.6000000000000001        32.000000000000000        4.4881763954647651     
   1.6000000000000001        32.800000000000004        4.4932854139621119     
   1.6000000000000001        33.600000000000001        4.4917273033252512     
   1.6000000000000001        34.399999999999999        4.5035274228734608     
   1.6000000000000001        35.200000000000003        4.5009935629217290     
   1.6000000000000001        36.000000000000000        4.3859177051501428     
   1.6000000000000001        36.800000000000004        4.2373286089835362     
   1.6000000000000001        37.600000000000001        4.1550148632515453     
   1.6000000000000001        38.400000000000006        4.1359386363166948     
   1.6000000000000001        39.200000000000003        4.1297150000648433     
   1.6000000000000001        40.000000000000000        4.1252020501517261     
   1.6000000000000001        40.800000000000004        4.1243539302526768     
   1.6000000000000001        41.600000000000001        4.1300385574968645     
   1.6000000000000001        42.400000000000006        4.1497213159518767     
   1.6000000000000001        43.200000000000003        4.2307647145797587     
   1.6000000000000001        44.000000000000000        4.3836553941180725     
   1.6000000000000001        44.800000000000004        4.4955791485204992     
   1.6000000000000001        45.600000000000001        4.4992292986473750     
   1.6000000000000001        46.400000000000006        4.4953068638309208     
   1.6000000000000001        47.200000000000003        4.2366811560048019     
   1.6000000000000001        48.000000000000000        3.4984800030035657     
   1.6000000000000001        48.800000000000004        3.4896510892921948     
   1.6000000000000001        49.600000000000001        3.4986598548993637     
   1.6000000000000001        50.400000000000006        3.4955297263129053     
   1.6000000000000001        51.200000000000003        3.4999709688990892     
   1.6000000000000001        52.000000000000000        3.4823849206144057     
   1.6000000000000001        52.800000000000004        4.1768963857255956     
   1.6000000000000001        53.600000000000001        4.4945573915562340     
   1.6000000000000001        54.400000000000006        4.4971891436424256     
   1.6000000000000001        55.200000000000003        4.4943727761057835     
   1.6000000000000001        56.000000000000000        4.4913049196345778     
   1.6000000000000001        56.800000000000004        4.5020871686119142     
   1.6000000000000001        57.600000000000001        4.4852066585378676     
   1.6000000000000001        58.400000000000006        4.4991953854529836     
   1.6000000000000001        59.200000000000003        4.4882323528363663     
   1.6000000000000001        60.000000000000000        4.4905279325489253     
   1.6000000000000001        60.800000000000004        4.4955901231327129     
   1.6000000000000001        61.600000000000001        4.4956115255487479     
   1.6000000000000001        62.400000000000006        4.4954681372679302     
   1.6000000000000001        63.200000000000003        4.4967697392779575     
   1.6000000000000001        64.000000000000000        4.4964789962866156     
   1.6000000000000001        64.799999999999997        4.4964734329176324     
   1.6000000000000001        65.600000000000009        4.4978623074654251     
   1.6000000000000001        66.400000000000006        4.4976819222329469     
   1.6000000000000001        67.200000000000003        4.4971696080181838     
   1.6000000000000001        68.000000000000000        4.4956767305495537     
   1.6000000000000001        68.799999999999997        4.4903033318654462     
   1.6000000000000001        69.600000000000009        4.4913780975046569     
   1.6000000000000001        70.400000000000006        4.4962906448834801     
   1.6000000000000001        71.200000000000003        4.4948156157936747     
   1.6000000000000001        72.000000000000000        4.4924248386894803     
   1.6000000000000001        72.799999999999997        4.4898723152466822     
   1.6000000000000001        73.600000000000009        4.4885235537733461     
   1.6000000000000001        74.400000000000006        4.4871228377309968     
   1.6000000000000001        75.200000000000003        4.4990767519435542     
   1.6000000000000001        76.000000000000000        4.4967688280808114     
   1.6000000000000001        76.800000000000011        4.4938312901015722     
   1.6000000000000001        77.600000000000009        4.4943798702224891     
   1.6000000000000001        78.400000000000006        4.4910477129970792     
   1.6000000000000001        79.200000000000003        4.4893818629749971     
   1.6000000000000001        80.000000000000000        4.4857126676095938     
   1.6000000000000001        80.800000000000011        4.4988600297628034     
   1.6000000000000001        81.600000000000009        4.4956829755145282     
   1.6000000000000001        82.400000000000006        4.4961361034398912     
   1.6000000000000001        83.200000000000003        4.4976522585737246     
   1.6000000000000001        84.000000000000000        4.4898273005020783     
   1.6000000000000001        84.800000000000011        4.4946460051229016     
   1.6000000000000001        85.600000000000009        4.4994160248647503     
   1.6000000000000001        86.400000000000006        4.4993996633490783     
   1.6000000000000001        87.200000000000003        4.4982355950869506     
   1.6000000000000001        88.000000000000000        4.4890243706653683     
   1.6000000000000001        88.800000000000011        4.4900380372096338     
   1.6000000000000001        89.600000000000009        4.4980272791006559     
   1.6000000000000001        90.400000000000006        4.4980164650376064     
   1.6000000000000001        91.200000000000003        4.4849587603438614     
   1.6000000000000001        92.000000000000000        4.4959345318956236     
   1.6000000000000001        92.800000000000011        4.4921264175581284     
   1.6000000000000001        93.600000000000009        4.4934504661986887     
   1.6000000000000001        94.400000000000006        4.4844016362158481     
   1.6000000000000001        95.200000000000003        4.4690743335195080     
   1.6000000000000001        96.000000000000000        4.4625270887195994     
   1.6000000000000001        96.800000000000011        4.4667565429802405     
   1.6000000000000001        97.600000000000009        4.4658407154351742     
   1.6000000000000001        98.400000000000006        4.4322915049232163     
   1.6000000000000001        99.200000000000003        4.3299330974527512     
   1.6000000000000001        100.00000000000000        4.1975163605618215     
   1.6000000000000001        100.80000000000001        4.1233076822118404     
   1.6000000000000001        101.60000000000001        4.1044894859777212     
   1.6000000000000001        102.40000000000001        4.0982268261538106     

   2.4000000000000004       0.80000000000000004        4.4260171277290947     
   2.4000000000000004        1.6000000000000001        4.4214038951829240     
   2.4000000000000004        2.4000000000000004        4.4205556197443530     
   2.4000000000000004        3.2000000000000002        4.4334014611492201     
   2.4000000000000004        4.0000000000000000        4.4663882583636765     
   2.4000000000000004        4.8000000000000007        4.4963475190997197     
   2.4000000000000004        5.6000000000000005        4.4988355873245123     
   2.4000000000000004        6.4000000000000004        4.4999926423040462     
   2.4000000000000004        7.2000000000000002        4.4984282898938401     
   2.4000000000000004        8.0000000000000000        4.4970818503296748     
   2.4000000000000004        8.8000000000000007        4.4953730065726090     
   2.4000000000000004        9.6000000000000014        4.4924612788867799     
   2.4000000000000004        10.400000000000000        4.4968693094377965     
   2.4000000000000004        11.200000000000001        4.4965277849589054     
   2.4000000000000004        12.000000000000000        4.4891715718054161     
   2.4000000000000004        12.800000000000001        4.5010592590718641     
   2.4000000000000004        13.600000000000001        4.4875931982282324     
   2.4000000000000004        14.400000000000000        4.4920923961125236     
   2.4000000000000004        15.200000000000001        4.4941245731221438     
   2.4000000000000004        16.000000000000000        4.4891095190352042     
   2.4000000000000004        16.800000000000001        4.4907058111531217     
   2.4000000000000004        17.600000000000001        4.4960612584630288     
   2.4000000000000004        18.400000000000002        4.4984487653467990     
   2.4000000000000004        19.200000000000003        4.4942312962675501     
   2.4000000000000004        20.000000000000000        4.4954678482718959     
   2.4000000000000004        20.800000000000001        4.4971070058773543     
   2.4000000000000004        21.600000000000001        4.4950541107694679     
   2.4000000000000004        22.400000000000002        4.4932329761258272     
   2.4000000000000004        23.200000000000003        4.4873796997212390     
   2.4000000000000004        24.000000000000000        4.5000404101788920     
   2.4000000000000004        24.800000000000001        4.4984437569224953     
   2.4000000000000004        25.600000000000001        4.4917439108543142     
   2.4000000000000004        26.400000000000002        4.4927057606118677     
   2.4000000000000004        27.200000000000003        4.4944255569937557     
   2.4000000000000004        28.000000000000000        4.4921653397965855     
   2.4000000000000004        28.800000000000001        4.4987185265604124     
   2.4000000000000004        29.600000000000001        4.4993331895745143     
   2.4000000000000004        30.400000000000002        4.4893185979866823     
   2.4000000000000004        31.200000000000003        4.4995302563654906     
   2.4000000000000004        32.000000000000000        4.4930096513784630     
   2.4000000000000004        32.800000000000004        4.4976325831217077     
   2.4000000000000004        33.600000000000001        4.4959313227074604     
   2.4000000000000004        34.399999999999999        4.4911140043878177     
   2.4000000000000004        35.200000000000003        4.4909028959639903     
   2.4000000000000004        36.000000000000000        4.4922703024941475     
   2.4000000000000004        36.800000000000004        4.4931927808502845     
   2.4000000000000004        37.600000000000001        4.4814611172892249     
   2.4000000000000004        38.400000000000006        4.4679346117972232     
   2.4000000000000004        39.200000000000003        4.4609326087368242     
   2.4000000000000004        40.000000000000000        4.4601411942706450     
   2.4000000000000004        40.800000000000004        4.4587692740184846     
   2.4000000000000004        41.600000000000001        4.4628520672461063     
   2.4000000000000004        42.400000000000006        4.4778564212442395     
   2.4000000000000004        43.200000000000003        4.4831132408186560     
   2.4000000000000004        44.000000000000000        4.4950625466581107     
   2.4000000000000004        44.800000000000004        4.4951379461788301     
   2.4000000000000004        45.600000000000001        4.4986336466598607     
   2.4000000000000004        46.400000000000006        4.4899832649057592     
   2.4000000000000004        47.200000000000003        4.1723936533590100     
   2.4000000000000004        48.000000000000000        3.4860863342044044     
   2.4000000000000004        48.800000000000004        3.5008009955677895     
   2.4000000000000004        49.600000000000001        3.4967981793126550     
   2.4000000000000004        50.400000000000006        3.4930301556318768     
   2.4000000000000004        51.200000000000003        3.4993761236418455     
   2.4000000000000004        52.000000000000000        3.4918237613923409     
   2.4000000000000004        52.800000000000004        4.2351246494903192     
   2.4000000000000004        53.600000000000001        4.4925833779590061     
   2.4000000000000004        54.400000000000006        4.4987195515471203     
   2.4000000000000004        55.200000000000003        4.4913708567638615     
   2.4000000000000004        56.000000000000000        4.4919201179606478     
   2.4000000000000004        56.800000000000004        4.5024116391150173     
   2.4000000000000004        57.600000000000001        4.4897544877609157     
   2.4000000000000004        58.400000000000006        4.4970999478446680     
   2.4000000000000004        59.200000000000003        4.4967737056637649     
   2.4000000000000004        60.000000000000000        4.4975282252060520     
   2.4000000000000004        60.800000000000004        4.4988149283345136     
   2.4000000000000004        61.600000000000001        4.4980529191853025     
   2.4000000000000004        62.400000000000006        4.4996568768564353     
   2.4000000000000004        63.200000000000003        4.4993717772552930     
   2.4000000000000004        64.000000000000000        4.4982253422023053     
   2.4000000000000004        64.799999999999997        4.4967960519708310     
   2.4000000000000004        65.600000000000009        4.4961998830285408     
   2.4000000000000004        66.400000000000006        4.4945562053452139     
   2.4000000000000004        67.200000000000003        4.4916697408904112     
   2.4000000000000004        68.000000000000000        4.4906436086944144     
   2.4000000000000004        68.799999999999997        4.4993889165878995     
   2.4000000000000004        69.600000000000009        4.5033190301457129     
   2.4000000000000004        70.400000000000006        4.4896030527518027     
   2.4000000000000004        71.200000000000003        4.4884634379292923     
   2.4000000000000004        72.000000000000000        4.5013967594470774     
   2.4000000000000004        72.799999999999997        4.4974848159907577     
   2.4000000000000004        73.600000000000009        4.4966062496637971     
   2.4000000000000004        74.400000000000006        4.4902917228191104     
   2.4000000000000004        75.200000000000003        4.4963486618919619     
   2.4000000000000004        76.000000000000000        4.4925891587261004     
   2.4000000000000004        76.800000000000011        4.4939302741105527     
   2.4000000000000004        77.600000000000009        4.4947216406082671     
   2.4000000000000004        78.400000000000006        4.4923816873627223     
   2.4000000000000004        79.200000000000003        4.4938920647722584     
   2.4000000000000004        80.000000000000000        4.4937918063574127     
   2.4000000000000004        80.800000000000011        4.4893763096163006     
   2.4000000000000004        81.600000000000009        4.4887429150990759     
   2.4000000000000004        82.400000000000006        4.4853233954574403     
   2.4000000000000004        83.200000000000003        4.4997540659871031     
   2.4000000000000004        84.000000000000000        4.4973770031791203     
   2.4000000000000004        84.800000000000011        4.4924787680092022     
   2.4000000000000004        85.600000000000009        4.4967600578038587     
   2.4000000000000004        86.400000000000006        4.4980023854820450     
   2.4000000000000004        87.200000000000003        4.4963685793551802     
   2.4000000000000004        88.000000000000000        4.4984235285980363     
   2.4000000000000004        88.800000000000011        4.4919275462371200     
   2.4000000000000004        89.600000000000009        4.4926029930661802     
   2.4000000000000004        90.400000000000006        4.4987832023617758     
   2.4000000000000004        91.200000000000003        4.4999918039031082     
   2.4000000000000004        92.000000000000000        4.4933447607798342     
   2.4000000000000004        92.800000000000011        4.3934475383167433     
   2.4000000000000004        93.600000000000009        4.2401106480148307     
   2.4000000000000004        94.400000000000006        4.1547962090103541     
   2.4000000000000004        95.200000000000003        4.1324766059000266     
   2.4000000000000004        96.000000000000000        4.1261339346728967     
   2.4000000000000004        96.800000000000011        4.1356270704163105     
   2.4000000000000004        97.600000000000009        4.2033994888396666     
   2.4000000000000004        98.400000000000006        4.3326438407527359     
   2.4000000000000004        99.200000000000003        4.4327498578287958     
   2.4000000000000004        100.00000000000000        4.4615185998498017     
   2.4000000000000004        100.80000000000001        4.4537568327742649     
   2.4000000000000004        101.60000000000001        4.4394226613615180     
   2.4000000000000004        102.40000000000001        4.4292590916672658     

   3.2000000000000002       0.80000000000000004        4.4870307172943882     
   3.2000000000000002        1.6000000000000001        4.4917111731862489     
   3.2000000000000002        2.4000000000000004        4.4893488556089478     
   3.2000000000000002        3.2000000000000002        4.4902364555571301     
   3.2000000000000002        4.0000000000000000        4.4996258269311049     
   3.2000000000000002        4.8000000000000007        4.4854600481009275     
   3.2000000000000002        5.6000000000000005        4.4974032310415186     
   3.2000000000000002        6.4000000000000004        4.4979169594573225     
   3.2000000000000002        7.2000000000000002        4.4980502522964541     
   3.2000000000000002        8.0000000000000000        4.4968136942021779     
   3.2000000000000002        8.8000000000000007        4.4963425967702353     
   3.2000000000000002        9.6000000000000014        4.4960134640055722     
   3.2000000000000002        10.400000000000000        4.4940770014592495     
   3.2000000000000002        11.200000000000001        4.4884400391968526     
   3.2000000000000002        12.000000000000000        4.4942944052778380     
   3.2000000000000002        12.800000000000001        4.4932296497849649     
   3.2000000000000002        13.600000000000001        4.4963260909085312     
   3.2000000000000002        14.400000000000000        4.4926974918340621     
   3.2000000000000002        15.200000000000001        4.4908317134935043     
   3.2000000000000002        16.000000000000000        4.4999001286243487     
   3.2000000000000002        16.800000000000001        4.4909343181201198     
   3.2000000000000002        17.600000000000001        4.4984121243743473     
   3.2000000000000002        18.400000000000002        4.4953635655960982     
   3.2000000000000002        19.200000000000003        4.4993895136850579     
   3.2000000000000002        20.000000000000000        4.4900588589160746     
   3.2000000000000002        20.800000000000001        4.4917131470184497     
   3.2000000000000002        21.600000000000001        4.4966229931048067     
   3.2000000000000002        22.400000000000002        4.4870162359886718     
   3.2000000000000002        23.200000000000003        4.4989177496612252     
   3.2000000000000002        24.000000000000000        4.4998655890921189     
   3.2000000000000002        24.800000000000001        4.4955243842212349     
   3.2000000000000002        25.600000000000001        4.4981400284448654     
   3.2000000000000002        26.400000000000002        4.4964726457881241     
   3.2000000000000002        27.200000000000003        4.4983723557877235     
   3.2000000000000002        28.000000000000000        4.4989127493579915     
   3.2000000000000002        28.800000000000001        4.4960910651018304     
   3.2000000000000002        29.600000000000001        4.4869399755373829     
   3.2000000000000002        30.400000000000002        4.5023232094654162     
   3.2000000000000002        31.200000000000003        4.5006078530514975     
   3.2000000000000002        32.000000000000000        4.4923193163682713     
   3.2000000000000002        32.800000000000004        4.4953320532523344     
   3.2000000000000002        33.600000000000001        4.4955076038572468     
   3.2000000000000002        34.399999999999999        4.4940443400385224     
   3.2000000000000002        35.200000000000003        4.4973787996948609     
   3.2000000000000002        36.000000000000000        4.4961203008253374     
   3.2000000000000002        36.800000000000004        4.4975567241945225     
   3.2000000000000002        37.600000000000001        4.4935592312221573     
   3.2000000000000002        38.400000000000006        4.4863744488524242     
   3.2000000000000002        39.200000000000003        4.4996173118324787     
   3.2000000000000002        40.000000000000000        4.4903747288978968     
   3.2000000000000002        40.800000000000004        4.4925334872901814     
   3.2000000000000002        41.600000000000001        4.4907503384340144     
   3.2000000000000002        42.400000000000006        4.4932536447261331     
   3.2000000000000002        43.200000000000003        4.4978637202241840     
   3.2000000000000002        44.000000000000000        4.4984076130211701     
   3.2000000000000002        44.800000000000004        4.4976095753571714     
   3.2000000000000002        45.600000000000001        4.4976563287067943     
   3.2000000000000002        46.400000000000006        4.4948176946576757     
   3.2000000000000002        47.200000000000003        4.2371295899019623     
   3.2000000000000002        48.000000000000000        3.4960532621777469     
   3.2000000000000002        48.800000000000004        3.4902708340668860     
   3.2000000000000002        49.600000000000001        3.4783082623168813     
   3.2000000000000002        50.400000000000006        3.4947450251637733     
   3.2000000000000002        51.200000000000003        3.4995016243738641     
   3.2000000000000002        52.000000000000000        4.0774497770000178     
   3.2000000000000002        52.800000000000004        4.3819303869617539     
   3.2000000000000002        53.600000000000001        4.4980322114145057     
   3.2000000000000002        54.400000000000006        4.4999605879593938     
   3.2000000000000002        55.200000000000003        4.4884302098485911     
   3.2000000000000002        56.000000000000000        4.4892203642218185     
   3.2000000000000002        56.800000000000004        4.4994159306327992     
   3.2000000000000002        57.600000000000001        4.4969949448794351     
   3.2000000000000002        58.400000000000006        4.4869540069065019     
   3.2000000000000002        59.200000000000003        4.4851569369402515     
   3.2000000000000002        60.000000000000000        4.4689120108357265     
   3.2000000000000002        60.800000000000004        4.4626839916817467     
   3.2000000000000002        61.600000000000001        4.4600409544165487     
   3.2000000000000002        62.400000000000006        4.4591107545602195     
   3.2000000000000002        63.200000000000003        4.4586409254384289     
   3.2000000000000002        64.000000000000000        4.4581901150289527     
   3.2000000000000002        64.799999999999997        4.4580016996291469     
   3.2000000000000002        65.600000000000009        4.4563709573644283     
   3.2000000000000002        66.400000000000006        4.4562777710309982     
   3.2000000000000002        67.200000000000003        4.4561004828938184     
   3.2000000000000002        68.000000000000000        4.4582339755432425     
   3.2000000000000002        68.799999999999997        4.4714372223401915     
   3.2000000000000002        69.600000000000009        4.4898708317691041     
   3.2000000000000002        70.400000000000006        4.5006030797630796     
   3.2000000000000002        71.200000000000003        4.4997031940938044     
   3.2000000000000002        72.000000000000000        4.4962996619224835     
   3.2000000000000002        72.799999999999997        4.4919075464801672     
   3.2000000000000002        73.600000000000009        4.4869026841020005     
   3.2000000000000002        74.400000000000006        4.4902716973120240     
   3.2000000000000002        75.200000000000003        4.4966146519614627     
   3.2000000000000002        76.000000000000000        4.4960600742640215     
   3.2000000000000002        76.800000000000011        4.4977761146088131     
   3.2000000000000002        77.600000000000009        4.4938099626641694     
   3.2000000000000002        78.400000000000006        4.4952667086174412     
   3.2000000000000002        79.200000000000003        4.4969648644113303     
   3.2000000000000002        80.000000000000000        4.4968554599066000     
   3.2000000000000002        80.800000000000011        4.4975117450171274     
   3.2000000000000002        81.600000000000009        4.4957709480388131     
   3.2000000000000002        82.400000000000006        4.4955737467652677     
   3.2000000000000002        83.200000000000003        4.4964488020161246     
   3.2000000000000002        84.000000000000000        4.4967606508521962     
   3.2000000000000002        84.800000000000011        4.4855062121936466     
   3.2000000000000002        85.600000000000009        4.4938399139901390     
   3.2000000000000002        86.400000000000006        4.4947023076446309     
   3.2000000000000002        87.200000000000003        4.4971636287065699     
   3.2000000000000002        88.000000000000000        4.4979835612427275     
   3.2000000000000002        88.800000000000011        4.4962032586796754     
   3.2000000000000002        89.600000000000009        4.4945348512431744     
   3.2000000000000002        90.400000000000006        4.4892919880253395     
   3.2000000000000002        91.200000000000003        4.4850510847208565     
   3.2000000000000002        92.000000000000000        4.3559260112155469     
   3.2000000000000002        92.800000000000011        4.0830295131263812     
   3.2000000000000002        93.600000000000009        3.4884647308834187     
   3.2000000000000002        94.400000000000006        3.4881788319334914     
   3.2000000000000002        95.200000000000003        3.5051505114303021     
   3.2000000000000002        96.000000000000000        3.4947671314856388     
   3.2000000000000002        96.800000000000011        3.5029634603185875     
   3.2000000000000002        97.600000000000009        3.4961517873153505     
   3.2000000000000002        98.400000000000006        4.0493261964913287     
   3.2000000000000002        99.200000000000003        4.3156591267467821     
   3.2000000000000002        100.00000000000000        4.4807611842648383     
   3.2000000000000002        100.80000000000001        4.4934172523077445     
   3.2000000000000002        101.60000000000001        4.4948882021561083     
   3.2000000000000002        102.40000000000001        4.5016945191626618     

   4.0000000000000000       0.80000000000000004        4.4973326545280665     
   4.0000000000000000        1.6000000000000001        4.5045750033779832     
   4.0000000000000000        2.4000000000000004        4.4886799461657692     
   4.0000000000000000        3.2000000000000002        4.5051945871299202     
   4.0000000000000000        4.0000000000000000        4.5012069516611604     
   4.0000000000000000        4.8000000000000007        4.4895501179974646     
   4.0000000000000000        5.6000000000000005        4.4965148869336407     
   4.0000000000000000        6.4000000000000004        4.4917050287322473     
   4.0000000000000000        7.2000000000000002        4.4998268927268450     
   4.0000000000000000        8.0000000000000000        4.4964369888938212     
   4.0000000000000000        8.8000000000000007        4.4987761359847065     
   4.0000000000000000        9.6000000000000014        4.4979022095138026     
   4.0000000000000000        10.400000000000000        4.4961070018558216     
   4.0000000000000000        11.200000000000001        4.4996836107905587     
   4.0000000000000000        12.000000000000000        4.4977770328985214     
   4.0000000000000000        12.800000000000001        4.4933062315127277     
   4.0000000000000000        13.600000000000001        4.4953981755467138     
   4.0000000000000000        14.400000000000000        4.4967229175141252     
   4.0000000000000000        15.200000000000001        4.4990709924459962     
   4.0000000000000000        16.000000000000000        4.4967165127520587     
   4.0000000000000000        16.800000000000001        4.4980743120211608     
   4.0000000000000000        17.600000000000001        4.4981529525926742     
   4.0000000000000000        18.400000000000002        4.5000856715871054     
   4.0000000000000000        19.200000000000003        4.4924193969080362     
   4.0000000000000000        20.000000000000000        4.4878446738443927     
   4.0000000000000000        20.800000000000001        4.4909939253646334     
   4.0000000000000000        21.600000000000001        4.4885601541450200     
   4.0000000000000000        22.400000000000002        4.4801544786539997     
   4.0000000000000000        23.200000000000003        4.4741819986026306     
   4.0000000000000000        24.000000000000000        4.4705354081616928     
   4.0000000000000000        24.800000000000001        4.4696668054127411     
   4.0000000000000000        25.600000000000001        4.4726286225880481     
   4.0000000000000000        26.400000000000002        4.4831439677833016     
   4.0000000000000000        27.200000000000003        4.4922285468401029     
   4.0000000000000000        28.000000000000000        4.4933549311214565     
   4.0000000000000000        28.800000000000001        4.4938080450186479     
   4.0000000000000000        29.600000000000001        4.4951403946908171     
   4.0000000000000000        30.400000000000002        4.4870621276020168     
   4.0000000000000000        31.200000000000003        4.5010039815819036     
   4.0000000000000000        32.000000000000000        4.4925303640083145     
   4.0000000000000000        32.800000000000004        4.4965409284067608     
   4.0000000000000000        33.600000000000001        4.4942279102723282     
   4.0000000000000000        34.399999999999999        4.4970800299941001     
   4.0000000000000000        35.200000000000003        4.4960502894310803     
   4.0000000000000000        36.000000000000000        4.4971775878670979     
   4.0000000000000000        36.800000000000004        4.4983183693575359     
   4.0000000000000000        37.600000000000001        4.4983973310305245     
   4.0000000000000000        38.400000000000006        4.4979101974514188     
   4.0000000000000000        39.200000000000003        4.4962061555016852     
   4.0000000000000000        40.000000000000000        4.4963587497588726     
   4.0000000000000000        40.800000000000004        4.4971825839174473     
   4.0000000000000000        41.600000000000001        4.4964818365429959     
   4.0000000000000000        42.400000000000006        4.4959802511128952     
   4.0000000000000000        43.200000000000003        4.4973113680641585     
   4.0000000000000000        44.000000000000000        4.4978342377118796     
   4.0000000000000000        44.800000000000004        4.4981458203930753     
   4.0000000000000000        45.600000000000001        4.4989209429812780     
   4.0000000000000000        46.400000000000006        4.4968891749492927     
   4.0000000000000000        47.200000000000003        4.3866718718812141     
   4.0000000000000000        48.000000000000000        4.1000139315749209     
   4.0000000000000000        48.800000000000004        3.4866788058613936     
   4.0000000000000000        49.600000000000001        3.5024718422682284     
   4.0000000000000000        50.400000000000006        3.5026568801112070     
   4.0000000000000000        51.200000000000003        4.0741655724380461     
   4.0000000000000000        52.000000000000000        4.3504423868971260     
   4.0000000000000000        52.800000000000004        4.4959049433655682     
   4.0000000000000000        53.600000000000001        4.5012417656513524     
   4.0000000000000000        54.400000000000006        4.4982707468715999     
   4.0000000000000000        55.200000000000003        4.5022713615590400     
   4.0000000000000000        56.000000000000000        4.5028914909333171     
   4.0000000000000000        56.800000000000004        4.4947181981895588     
   4.0000000000000000        57.600000000000001        4.4296887938357337     
   4.0000000000000000        58.400000000000006        4.2586702583140665     
   4.0000000000000000        59.200000000000003        4.1606085004276991     
   4.0000000000000000        60.000000000000000        4.1382623241195740     
   4.0000000000000000        60.800000000000004        4.1301639737853897     
   4.0000000000000000        61.600000000000001        4.1301053506303607     
   4.0000000000000000        62.400000000000006        4.1289858472494325     
   4.0000000000000000        63.200000000000003        4.1269882092156811     
   4.0000000000000000        64.000000000000000        4.1231526812022157     
   4.0000000000000000        64.799999999999997        4.1193822121392039     
   4.0000000000000000        65.600000000000009        4.1180482261273594     
   4.0000000000000000        66.400000000000006        4.1168876862390782     
   4.0000000000000000        67.200000000000003        4.1181138605590926     
   4.0000000000000000        68.000000000000000        4.1234830214551286     
   4.0000000000000000        68.799999999999997        4.1406351150447582     
   4.0000000000000000        69.600000000000009        4.2202960789142896     
   4.0000000000000000        70.400000000000006        4.3736870549881370     
   4.0000000000000000        71.200000000000003        4.4935910914454222     
   4.0000000000000000        72.000000000000000        4.4850341434704077     
   4.0000000000000000        72.799999999999997        4.4980653600429621     
   4.0000000000000000        73.600000000000009        4.4912440353320582     
   4.0000000000000000        74.400000000000006        4.4984578127234505     
   4.0000000000000000        75.200000000000003        4.4971374063828407     
   4.0000000000000000        76.000000000000000        4.4961849666324829     
   4.0000000000000000        76.800000000000011        4.4975368934845896     
   4.0000000000000000        77.600000000000009        4.4930274424423153     
   4.0000000000000000        78.400000000000006        4.4960892439278002     
   4.0000000000000000        79.200000000000003        4.4974415869989564     
   4.0000000000000000        80.000000000000000        4.4969055270664624     
   4.0000000000000000        80.800000000000011        4.4957815617885375     
   4.0000000000000000        81.600000000000009        4.4966197242934420     
   4.0000000000000000        82.400000000000006        4.4988539816405169     
   4.0000000000000000        83.200000000000003        4.4999125937236339     
   4.0000000000000000        84.000000000000000        4.4902387366985002     
   4.0000000000000000        84.800000000000011        4.4976455062808016     
   4.0000000000000000        85.600000000000009        4.4868303674379915     
   4.0000000000000000        86.400000000000006        4.4889926765425923     
   4.0000000000000000        87.200000000000003        4.4931087915720562     
   4.0000000000000000        88.000000000000000        4.4968812340682813     
   4.0000000000000000        88.800000000000011        4.4952410154060800     
   4.0000000000000000        89.600000000000009        4.4964862943725228     
   4.0000000000000000        90.400000000000006        4.4978704261634199     
   4.0000000000000000        91.200000000000003        4.3506763760905089     
   4.0000000000000000        92.000000000000000        4.0641924679814130     
   4.0000000000000000        92.800000000000011        3.5041815283778655     
   4.0000000000000000        93.600000000000009        3.5002312377777720     
   4.0000000000000000        94.400000000000006        3.4886063110498111     
   4.0000000000000000        95.200000000000003        3.4854813488523768     
   4.0000000000000000        96.000000000000000        3.4839936698072060     
   4.0000000000000000        96.800000000000011        3.4989349282629769     
   4.0000000000000000        97.600000000000009        3.4952304179178970     
   4.0000000000000000        98.400000000000006        3.4836956720796639     
   4.0000000000000000        99.200000000000003        4.0386894320340136     
   4.0000000000000000        100.00000000000000        4.3268300216660585     
   4.0000000000000000        100.80000000000001        4.4938882302394410     
   4.0000000000000000        101.60000000000001        4.4989934082433241     
   4.0000000000000000        102.40000000000001        4.4965084484488669     

   4.8000000000000007       0.80000000000000004        4.4996759491755673     
   4.8000000000000007        1.6000000000000001        4.4907382256522927     
   4.8000000000000007        2.4000000000000004        4.4976789117432920     
   4.8000000000000007        3.2000000000000002        4.4878809542313434     
   4.8000000000000007        4.0000000000000000        4.4991319697524608     
   4.8000000000000007        4.8000000000000007        4.4918539125241281     
   4.8000000000000007        5.6000000000000005        4.5013863738630162     
   4.8000000000000007        6.4000000000000004        4.4860889257909644     
   4.8000000000000007        7.2000000000000002        4.4976894287210492     
   4.8000000000000007        8.0000000000000000        4.4961698784369357     
   4.8000000000000007        8.8000000000000007        4.4932897770400313     
   4.8000000000000007        9.6000000000000014        4.4889264301786769     
   4.8000000000000007        10.400000000000000        4.4947503144249055     
   4.8000000000000007        11.200000000000001        4.4406956688962715     
   4.8000000000000007        12.000000000000000        4.4011156468943158     
   4.8000000000000007        12.800000000000001        4.3852200604084057     
   4.8000000000000007        13.600000000000001        4.3859692959225933     
   4.8000000000000007        14.400000000000000        4.3962938624044812     
   4.8000000000000007        15.200000000000001        4.4143743391955352     
   4.8000000000000007        16.000000000000000        4.4444735220992193     
   4.8000000000000007        16.800000000000001        4.4809531615397784     
   4.8000000000000007        17.600000000000001        4.4574270586936695     
   4.8000000000000007        18.400000000000002        4.3552737058813609     
   4.8000000000000007        19.200000000000003        4.2616173031813975     
   4.8000000000000007        20.000000000000000        4.2107976992731029     
   4.8000000000000007        20.800000000000001        4.1785694055731506     
   4.8000000000000007        21.600000000000001        4.1609321978566429     
   4.8000000000000007        22.400000000000002        4.1489092656658659     
   4.8000000000000007        23.200000000000003        4.1469528399090150     
   4.8000000000000007        24.000000000000000        4.1444613214964923     
   4.8000000000000007        24.800000000000001        4.1426030480805878     
   4.8000000000000007        25.600000000000001        4.1487176083049997     
   4.8000000000000007        26.400000000000002        4.1621522919020828     
   4.8000000000000007        27.200000000000003        4.2398218258739595     
   4.8000000000000007        28.000000000000000        4.3929074570979392     
   4.8000000000000007        28.800000000000001        4.4852537201408795     
   4.8000000000000007        29.600000000000001        4.4925249163465466     
   4.8000000000000007        30.400000000000002        4.5045781843846662     
   4.8000000000000007        31.200000000000003        4.5010607687634234     
   4.8000000000000007        32.000000000000000        4.4919795654895651     
   4.8000000000000007        32.800000000000004        4.4975842670363599     
   4.8000000000000007        33.600000000000001        4.4965709401440215     
   4.8000000000000007        34.399999999999999        4.4955455581349808     
   4.8000000000000007        35.200000000000003        4.4969821376249763     
   4.8000000000000007        36.000000000000000        4.4967568515815390     
   4.8000000000000007        36.800000000000004        4.4958555555399808     
   4.8000000000000007        37.600000000000001        4.4944982340206261     
   4.8000000000000007        38.400000000000006        4.4923661143146782     
   4.8000000000000007        39.200000000000003        4.4970617708950540     
   4.8000000000000007        40.000000000000000        4.4968109252843993     
   4.8000000000000007        40.800000000000004        4.4956830950574052     
   4.8000000000000007        41.600000000000001        4.4965249103735996     
   4.8000000000000007        42.400000000000006        4.4965209228289655     
   4.8000000000000007        43.200000000000003        4.4963994545396959     
   4.8000000000000007        44.000000000000000        4.4967414258005300     
   4.8000000000000007        44.800000000000004        4.4971367684578247     
   4.8000000000000007        45.600000000000001        4.4956841810195316     
   4.8000000000000007        46.400000000000006        4.4986814142930509     
   4.8000000000000007        47.200000000000003        4.4905123527593762     
   4.8000000000000007        48.000000000000000        4.3877757898065246     
   4.8000000000000007        48.800000000000004        4.2369975182340420     
   4.8000000000000007        49.600000000000001        4.1706830018614749     
   4.8000000000000007        50.400000000000006        4.2328477207751991     
   4.8000000000000007        51.200000000000003        4.3812002782433339     
   4.8000000000000007        52.000000000000000        4.4960449396793090     
   4.8000000000000007        52.800000000000004        4.4851401845592624     
   4.8000000000000007        53.600000000000001        4.4950355068279109     
   4.8000000000000007        54.400000000000006        4.4945345835492345     
   4.8000000000000007        55.200000000000003        4.4943765335738455     
   4.8000000000000007        56.000000000000000        4.4961626487762301     
   4.8000000000000007        56.800000000000004        4.4875702791089376     
   4.8000000000000007        57.600000000000001        4.2556476049345751     
   4.8000000000000007        58.400000000000006        3.5044099615665196     
   4.8000000000000007        59.200000000000003        3.4834333944110041     
   4.8000000000000007        60.000000000000000        3.4882871243280569     
   4.8000000000000007        60.800000000000004        3.4982322514046946     
   4.8000000000000007        61.600000000000001        3.4879133344844209     
   4.8000000000000007        62.400000000000006        3.4923031003939706     
   4.8000000000000007        63.200000000000003        3.4824823670322465     
   4.8000000000000007        64.000000000000000        3.5032971907795378     
   4.8000000000000007        64.799999999999997        3.4987182190817330     
   4.8000000000000007        65.600000000000009        3.5019410192844664     
   4.8000000000000007        66.400000000000006        3.4928600290217862     
   4.8000000000000007        67.200000000000003        3.5009085823574040     
   4.8000000000000007        68.000000000000000        3.4870047992382438     
   4.8000000000000007        68.799999999999997        3.4969649155871201     
   4.8000000000000007        69.600000000000009        3.4950764295355774     
   4.8000000000000007        70.400000000000006        4.0757557059297662     
   4.8000000000000007        71.200000000000003        4.3673257863784372     
   4.8000000000000007        72.000000000000000        4.4898943538784408     
   4.8000000000000007        72.799999999999997        4.4993757452348024     
   4.8000000000000007        73.600000000000009        4.4940732014363638     
   4.8000000000000007        74.400000000000006        4.5017892988470853     
   4.8000000000000007        75.200000000000003        4.4999914211173158     
   4.8000000000000007        76.000000000000000        4.4978734762774257     
   4.8000000000000007        76.800000000000011        4.4961909868032093     
   4.8000000000000007        77.600000000000009        4.4953214860491073     
   4.8000000000000007        78.400000000000006        4.4960239206353636     
   4.8000000000000007        79.200000000000003        4.4968325177954371     
   4.8000000000000007        80.000000000000000        4.4962406068690788     
   4.8000000000000007        80.800000000000011        4.4956067256725127     
   4.8000000000000007        81.600000000000009        4.4962790130944388     
   4.8000000000000007        82.400000000000006        4.4988817636124052     
   4.8000000000000007        83.200000000000003        4.4853789321891862     
   4.8000000000000007        84.000000000000000        4.4930549729699649     
   4.8000000000000007        84.800000000000011        4.4994581804141491     
   4.8000000000000007        85.600000000000009        4.4934183560885925     
   4.8000000000000007        86.400000000000006        4.4953745276421770     
   4.8000000000000007        87.200000000000003        4.4990513385697879     
   4.8000000000000007        88.000000000000000        4.4898266598748471     
   4.8000000000000007        88.800000000000011        4.5000555135666573     
   4.8000000000000007        89.600000000000009        4.4902505504354151     
   4.8000000000000007        90.400000000000006        4.3509538444815448     
   4.8000000000000007        91.200000000000003        4.0620706065128278     
   4.8000000000000007        92.000000000000000        3.4859231925127787     
   4.8000000000000007        92.800000000000011        3.4957428885608133     
   4.8000000000000007        93.600000000000009        3.4921150413640625     
   4.8000000000000007        94.400000000000006        3.4953177837389982     
   4.8000000000000007        95.200000000000003        3.4934859390507533     
   4.8000000000000007        96.000000000000000        3.4835392003356840     
   4.8000000000000007        96.800000000000011        3.4979703432708633     
   4.8000000000000007        97.600000000000009        3.4933985582237752     
   4.8000000000000007        98.400000000000006        3.4991967749326292     
   4.8000000000000007        99.200000000000003        3.5009909762815323     
   4.8000000000000007        100.00000000000000        4.0452458760259757     
   4.8000000000000007        100.80000000000001        4.3398473240368007     
   4.8000000000000007        101.60000000000001        4.4840378415943567     
   4.8000000000000007        102.40000000000001        4.4985987068271154     

   5.6000000000000005       0.80000000000000004        4.4997664492070628     
   5.6000000000000005        1.6000000000000001        4.4944333100056593     
   5.6000000000000005        2.4000000000000004        4.5009910410344975     
   5.6000000000000005        3.2000000000000002        4.4885124644815768     
   5.6000000000000005        4.0000000000000000        4.4915476695931185     
   5.6000000000000005        4.8000000000000007        4.4860290080870708     
   5.6000000000000005        5.6000000000000005        4.5006415936682034     
   5.6000000000000005        6.4000000000000004        4.4917946740725023     
   5.6000000000000005        7.2000000000000002        4.4938907113768893     
   5.6000000000000005        8.0000000000000000        4.4882426315545114     
   5.6000000000000005        8.8000000000000007        4.4904057995411302     
   5.6000000000000005        9.6000000000000014        4.4698384624178420     
   5.6000000000000005        10.400000000000000        4.3262335126687184     
   5.6000000000000005        11.200000000000001        4.1641707118520195     
   5.6000000000000005        12.000000000000000        4.0778596299169543     
   5.6000000000000005        12.800000000000001        4.0579081480309913     
   5.6000000000000005        13.600000000000001        4.0591371385541120     
   5.6000000000000005        14.400000000000000        4.0691712288381821     
   5.6000000000000005        15.200000000000001        4.0905329183380497     
   5.6000000000000005        16.000000000000000        4.1210040927523170     
   5.6000000000000005        16.800000000000001        4.1563240103912849     
   5.6000000000000005        17.600000000000001        4.0951869315721394     
   5.6000000000000005        18.400000000000002        3.5066412082094476     
   5.6000000000000005        19.200000000000003        3.4821486923363532     
   5.6000000000000005        20.000000000000000        3.5039799476605960     
   5.6000000000000005        20.800000000000001        3.4897141428625607     
   5.6000000000000005        21.600000000000001        3.4930279414818988     
   5.6000000000000005        22.400000000000002        3.4970407603210183     
   5.6000000000000005        23.200000000000003        3.4885305765925252     
   5.6000000000000005        24.000000000000000        3.4953064038970876     
   5.6000000000000005        24.800000000000001        3.4944010835488730     
   5.6000000000000005        25.600000000000001        3.4881053826161108     
   5.6000000000000005        26.400000000000002        3.4849887425510340     
   5.6000000000000005        27.200000000000003        3.5008799282949341     
   5.6000000000000005        28.000000000000000        4.0892301667083339     
   5.6000000000000005        28.800000000000001        4.3633449543819189     
   5.6000000000000005        29.600000000000001        4.5013450521340177     
   5.6000000000000005        30.400000000000002        4.4867396772314772     
   5.6000000000000005        31.200000000000003        4.4892254012685253     
   5.6000000000000005        32.000000000000000        4.4967593369307259     
   5.6000000000000005        32.800000000000004        4.4956583620161537     
   5.6000000000000005        33.600000000000001        4.4971928278601148     
   5.6000000000000005        34.399999999999999        4.4967377730620806     
   5.6000000000000005        35.200000000000003        4.4922543440625669     
   5.6000000000000005        36.000000000000000        4.4906669738961185     
   5.6000000000000005        36.800000000000004        4.4884164300227436     
   5.6000000000000005        37.600000000000001        4.5062963167801016     
   5.6000000000000005        38.400000000000006        4.4884551371849968     
   5.6000000000000005        39.200000000000003        4.4940185352596824     
   5.6000000000000005        40.000000000000000        4.4947506861043260     
   5.6000000000000005        40.800000000000004        4.4944677870139556     
   5.6000000000000005        41.600000000000001        4.4952233536083508     
   5.6000000000000005        42.400000000000006        4.4942423356726904     
   5.6000000000000005        43.200000000000003        4.4957069454500331     
   5.6000000000000005        44.000000000000000        4.4961444036273708     
   5.6000000000000005        44.800000000000004        4.4968812776612896     
   5.6000000000000005        45.600000000000001        4.4956756336647636     
   5.6000000000000005        46.400000000000006        4.4930417585867257     
   5.6000000000000005        47.200000000000003        4.5008378253551404     
   5.6000000000000005        48.000000000000000        4.5024123622895846     
   5.6000000000000005        48.800000000000004        4.4969867900661589     
   5.6000000000000005        49.600000000000001        4.4934858693095023     
   5.6000000000000005        50.400000000000006        4.4902110819208669     
   5.6000000000000005        51.200000000000003        4.4994928946768828     
   5.6000000000000005        52.000000000000000        4.4990731392288854     
   5.6000000000000005        52.800000000000004        4.4946541846661887     
   5.6000000000000005        53.600000000000001        4.4970985745093390     
   5.6000000000000005        54.400000000000006        4.4979225356198853     
   5.6000000000000005        55.200000000000003        4.4955827616684418     
   5.6000000000000005        56.000000000000000        4.4943265524573768     
   5.6000000000000005        56.800000000000004        4.4874363848533063     
   5.6000000000000005        57.600000000000001        4.1590995573992124     
   5.6000000000000005        58.400000000000006        3.4954951445891318     
   5.6000000000000005        59.200000000000003        3.4939362051451983     
   5.6000000000000005        60.000000000000000        3.4945674850977215     
   5.6000000000000005        60.800000000000004        3.4925719085513665     
   5.6000000000000005        61.600000000000001        3.4904816148481017     
   5.6000000000000005        62.400000000000006        3.4868708192854547     
   5.6000000000000005        63.200000000000003        3.5016857500573386     
   5.6000000000000005        64.000000000000000        3.4886165402748395     
   5.6000000000000005        64.799999999999997        3.4914543788161456     
   5.6000000000000005        65.600000000000009        3.4919323500342898     
   5.6000000000000005        66.400000000000006        3.4952003551166682     
   5.6000000000000005        67.200000000000003        3.4954666525006641     
   5.6000000000000005        68.000000000000000        3.4955795623302839     
   5.6000000000000005        68.799999999999997        3.4945591992540161     
   5.6000000000000005        69.600000000000009        3.4943597810448881     
   5.6000000000000005        70.400000000000006        3.4998044069462186     
   5.6000000000000005        71.200000000000003        4.1949126114390287     
   5.6000000000000005        72.000000000000000        4.4703842782618120     
   5.6000000000000005        72.799999999999997        4.4985559329654494     
   5.6000000000000005        73.600000000000009        4.4984951133404616     
   5.6000000000000005        74.400000000000006        4.4859755222767701     
   5.6000000000000005        75.200000000000003        4.4904508313287694     
   5.6000000000000005        76.000000000000000        4.5022841764266781     
   5.6000000000000005        76.800000000000011        4.4962764836621556     
   5.6000000000000005        77.600000000000009        4.4934184131733881     
   5.6000000000000005        78.400000000000006        4.4910204554365825     
   5.6000000000000005        79.200000000000003        4.4959740905910976     
   5.6000000000000005        80.000000000000000        4.4946185842687294     
   5.6000000000000005        80.800000000000011        4.4943528077417829     
   5.6000000000000005        81.600000000000009        4.4940129883081967     
   5.6000000000000005        82.400000000000006        4.4942541404264462     
   5.6000000000000005        83.200000000000003        4.5004321323935690     
   5.6000000000000005        84.000000000000000        4.4917355595754964     
   5.6000000000000005        84.800000000000011        4.4981264912328074     
   5.6000000000000005        85.600000000000009        4.4980566634115453     
   5.6000000000000005        86.400000000000006        4.4980016955439064     
   5.6000000000000005        87.200000000000003        4.4992515177828789     
   5.6000000000000005        88.000000000000000        4.4988704833742883     
   5.6000000000000005        88.800000000000011        4.4862830211635769     
   5.6000000000000005        89.600000000000009        4.3862738643446093     
   5.6000000000000005        90.400000000000006        4.0783900255873036     
   5.6000000000000005        91.200000000000003        3.5026128205100791     
   5.6000000000000005        92.000000000000000        3.4947729645061889     
   5.6000000000000005        92.800000000000011        3.4853633401021891     
   5.6000000000000005        93.600000000000009        3.4865803014056542     
   5.6000000000000005        94.400000000000006        3.4881965504431935     
   5.6000000000000005        95.200000000000003        3.4838558773509885     
   5.6000000000000005        96.000000000000000        3.5027190861882942     
   5.6000000000000005        96.800000000000011        3.4940913111215073     
   5.6000000000000005        97.600000000000009        3.4927984464226691     
   5.6000000000000005        98.400000000000006        3.4892891615716466     
   5.6000000000000005        99.200000000000003        3.4961609095194257     
   5.6000000000000005        100.00000000000000        3.4878587559678005     
   5.6000000000000005        100.80000000000001        4.0724769969458015     
   5.6000000000000005        101.60000000000001        4.3810003954790604     
   5.6000000000000005        102.40000000000001        4.4976876736117770     

   6.4000000000000004       0.80000000000000004        4.4895798003332903     
   6.4000000000000004        1.6000000000000001        4.4910855315749707     
   6.4000000000000004        2.4000000000000004        4.4955049525542776     
   6.4000000000000004        3.2000000000000002        4.4907919020547462     
   6.4000000000000004        4.0000000000000000        4.4952527063687704     
   6.4000000000000004        4.8000000000000007        4.4947859211592407     
   6.4000000000000004        5.6000000000000005        4.4925798413168705     
   6.4000000000000004        6.4000000000000004        4.4881535598646822     
   6.4000000000000004        7.2000000000000002        4.4935285808612804     
   6.4000000000000004        8.0000000000000000        4.4987616747606394     
   6.4000000000000004        8.8000000000000007        4.4807414107783181     
   6.4000000000000004        9.6000000000000014        4.3038751118595560     
   6.4000000000000004        10.400000000000000        4.0284131561849836     
   6.4000000000000004        11.200000000000001        3.4961137824734756     
   6.4000000000000004        12.000000000000000        3.4901256996947283     
   6.4000000000000004        12.800000000000001        3.4872841163546586     
   6.4000000000000004        13.600000000000001        3.4946832009092290     
   6.4000000000000004        14.400000000000000        3.4957421357444272     
   6.4000000000000004        15.200000000000001        3.4891757414117670     
   6.4000000000000004        16.000000000000000        3.4853484863726409     
   6.4000000000000004        16.800000000000001        3.5059363503225449     
   6.4000000000000004        17.600000000000001        3.4833318321480058     
   6.4000000000000004        18.400000000000002        3.5018603363202838     
   6.4000000000000004        19.200000000000003        3.4900760196559424     
   6.4000000000000004        20.000000000000000        3.4915843832861997     
   6.4000000000000004        20.800000000000001        3.4907743609421020     
   6.4000000000000004        21.600000000000001        3.4945275396543911     
   6.4000000000000004        22.400000000000002        3.4955334866299230     
   6.4000000000000004        23.200000000000003        3.4866189522993771     
   6.4000000000000004        24.000000000000000        3.4900508933519920     
   6.4000000000000004        24.800000000000001        3.4892692277197495     
   6.4000000000000004        25.600000000000001        3.4960230252970526     
   6.4000000000000004        26.400000000000002        3.4980499151400282     
   6.4000000000000004        27.200000000000003        3.4966775940048582     
   6.4000000000000004        28.000000000000000        3.4846333762766606     
   6.4000000000000004        28.800000000000001        4.0917610083554408     
   6.4000000000000004        29.600000000000001        4.3923190752342078     
   6.4000000000000004        30.400000000000002        4.4997514251306043     
   6.4000000000000004        31.200000000000003        4.4949822438898384     
   6.4000000000000004        32.000000000000000        4.4982944607909312     
   6.4000000000000004        32.800000000000004        4.4971489072414048     
   6.4000000000000004        33.600000000000001        4.4897635144933830     
   6.4000000000000004        34.399999999999999        4.4965693481042619     
   6.4000000000000004        35.200000000000003        4.4987119350472486     
   6.4000000000000004        36.000000000000000        4.4994005677896984     
   6.4000000000000004        36.800000000000004        4.4998913996301404     
   6.4000000000000004        37.600000000000001        4.4980223027321520     
   6.4000000000000004        38.400000000000006        4.5033091816109208     
   6.4000000000000004        39.200000000000003        4.4908273802749985     
   6.4000000000000004        40.000000000000000        4.4938666082160790     
   6.4000000000000004        40.800000000000004        4.4925801715366509     
   6.4000000000000004        41.600000000000001        4.4931066459049349     
   6.4000000000000004        42.400000000000006        4.4942701017216322     
   6.4000000000000004        43.200000000000003        4.4951860971126516     
   6.4000000000000004        44.000000000000000        4.4955961395993178     
   6.4000000000000004        44.800000000000004        4.4971094226675543     
   6.4000000000000004        45.600000000000001        4.5007015068087419     
   6.4000000000000004        46.400000000000006        4.4977384789127415     
   6.4000000000000004        47.200000000000003        4.4962963205879625     
   6.4000000000000004        48.000000000000000        4.4850321016515329     
   6.4000000000000004        48.800000000000004        4.4938731794624216     
   6.4000000000000004        49.600000000000001        4.4975968993409250     
   6.4000000000000004        50.400000000000006        4.4995251958435398     
   6.4000000000000004        51.200000000000003        4.4943409885076040     
   6.4000000000000004        52.000000000000000        4.4933752673350451     
   6.4000000000000004        52.800000000000004        4.4958708834185526     
   6.4000000000000004        53.600000000000001        4.4961920062807161     
   6.4000000000000004        54.400000000000006        4.4979738345848510     
   6.4000000000000004        55.200000000000003        4.4969512561770371     
   6.4000000000000004        56.000000000000000        4.4918029777409121     
   6.4000000000000004        56.800000000000004        4.4843853587284519     
   6.4000000000000004        57.600000000000001        4.1539871773310688     
   6.4000000000000004        58.400000000000006        3.5018650444097026     
   6.4000000000000004        59.200000000000003        3.4911253858728242     
   6.4000000000000004        60.000000000000000        3.4922177115692117     
   6.4000000000000004        60.800000000000004        3.4923846739212445     
   6.4000000000000004        61.600000000000001        3.4936931254265109     
   6.4000000000000004        62.400000000000006        3.4843284516791386     
   6.4000000000000004        63.200000000000003        3.4945777498282746     
   6.4000000000000004        64.000000000000000        3.4927376218768740     
   6.4000000000000004        64.799999999999997        3.4923909924928047     
   6.4000000000000004        65.600000000000009        3.4951534238050534     
   6.4000000000000004        66.400000000000006        3.4944219276070392     
   6.4000000000000004        67.200000000000003        3.4954462743919845     
   6.4000000000000004        68.000000000000000        3.4936012090506301     
   6.4000000000000004        68.799999999999997        3.4930132645742300     
   6.4000000000000004        69.600000000000009        3.4902992265391077     
   6.4000000000000004        70.400000000000006        3.4918856653112460     
   6.4000000000000004        71.200000000000003        4.1027003513131923     
   6.4000000000000004        72.000000000000000        4.4276960864634720     
   6.4000000000000004        72.799999999999997        4.4955950438146228     
   6.4000000000000004        73.600000000000009        4.4990634139448087     
   6.4000000000000004        74.400000000000006        4.4985658818216763     
   6.4000000000000004        75.200000000000003        4.4932793683812280     
   6.4000000000000004        76.000000000000000        4.4854061879959071     
   6.4000000000000004        76.800000000000011        4.4949690653431711     
   6.4000000000000004        77.600000000000009        4.4935813979876338     
   6.4000000000000004        78.400000000000006        4.4919902487853891     
   6.4000000000000004        79.200000000000003        4.4960993337024480     
   6.4000000000000004        80.000000000000000        4.4947471455870485     
   6.4000000000000004        80.800000000000011        4.4953264215819759     
   6.4000000000000004        81.600000000000009        4.4976055851672525     
   6.4000000000000004        82.400000000000006        4.4869881548094241     
   6.4000000000000004        83.200000000000003        4.4935502958838311     
   6.4000000000000004        84.000000000000000        4.4856546993895501     
   6.4000000000000004        84.800000000000011        4.4902242167375972     
   6.4000000000000004        85.600000000000009        4.4898159281429102     
   6.4000000000000004        86.400000000000006        4.4920713236370116     
   6.4000000000000004        87.200000000000003        4.4954794429352534     
   6.4000000000000004        88.000000000000000        4.4981349932469712     
   6.4000000000000004        88.800000000000011        4.4969292864582808     
   6.4000000000000004        89.600000000000009        4.2264185464535853     
   6.4000000000000004        90.400000000000006        3.4857156122341570     
   6.4000000000000004        91.200000000000003        3.4927589881768868     
   6.4000000000000004        92.000000000000000        3.4965728100320956     
   6.4000000000000004        92.800000000000011        3.4973037386139891     
   6.4000000000000004        93.600000000000009        3.4992119044682362     
   6.4000000000000004        94.400000000000006        3.4990651622830473     
   6.4000000000000004        95.200000000000003        3.4987480776274262     
   6.4000000000000004        96.000000000000000        3.4943820997185830     
   6.4000000000000004        96.800000000000011        3.4934190638273921     
   6.4000000000000004        97.600000000000009        3.4933059513134266     
   6.4000000000000004        98.400000000000006        3.4908279338967008     
   6.4000000000000004        99.200000000000003        3.4903738931685471     
   6.4000000000000004        100.00000000000000        3.5015727977491959     
   6.4000000000000004        100.80000000000001        3.4862284972988027     
   6.4000000000000004        101.60000000000001        4.2336759896816085     
   6.4000000000000004        102.40000000000001        4.4870774225530203     

   7.2000000000000002       0.80000000000000004        4.4933107302789175     
   7.2000000000000002        1.6000000000000001        4.4947073524855181     
   7.2000000000000002        2.4000000000000004        4.4951325660295547     
   7.2000000000000002        3.2000000000000002        4.4963586082937281     
   7.2000000000000002        4.0000000000000000        4.4964157525404120     
   7.2000000000000002        4.8000000000000007        4.4948435000161044     
   7.2000000000000002        5.6000000000000005        4.4972531596841421     
   7.2000000000000002        6.4000000000000004        4.4914956470728935     
   7.2000000000000002        7.2000000000000002        4.4991200426735025     
   7.2000000000000002        8.0000000000000000        4.4881274352045848     
   7.2000000000000002        8.8000000000000007        4.3537622114385677     
   7.2000000000000002        9.6000000000000014        4.0427828010659885     
   7.2000000000000002        10.400000000000000        3.4946611434425550     
   7.2000000000000002        11.200000000000001        3.4856078551749019     
   7.2000000000000002        12.000000000000000        3.4902672297894854     
   7.2000000000000002        12.800000000000001        3.4970965304367416     
   7.2000000000000002        13.600000000000001        3.5001110494742718     
   7.2000000000000002        14.400000000000000        3.4814382255611780     
   7.2000000000000002        15.200000000000001        3.4897627935534117     
   7.2000000000000002        16.000000000000000        3.4943471822358401     
   7.2000000000000002        16.800000000000001        3.4869968602359931     
   7.2000000000000002        17.600000000000001        3.4944566542481974     
   7.2000000000000002        18.400000000000002        3.4988072689418468     
   7.2000000000000002        19.200000000000003        3.4891752461509933     
   7.2000000000000002        20.000000000000000        3.4976514985434286     
   7.2000000000000002        20.800000000000001        3.4854194272442509     
   7.2000000000000002        21.600000000000001        3.4883187211529463     
   7.2000000000000002        22.400000000000002        3.4860287515512440     
   7.2000000000000002        23.200000000000003        3.4966917816309562     
   7.2000000000000002        24.000000000000000        3.4952847836092964     
   7.2000000000000002        24.800000000000001        3.4959863959839419     
   7.2000000000000002        25.600000000000001        3.4899604724081801     
   7.2000000000000002        26.400000000000002        3.4895066403853954     
   7.2000000000000002        27.200000000000003        3.4900904267647173     
   7.2000000000000002        28.000000000000000        3.4930389716082355     
   7.2000000000000002        28.800000000000001        3.4893505226118311     
   7.2000000000000002        29.600000000000001        4.2413992149504010     
   7.2000000000000002        30.400000000000002        4.4874684487222929     
   7.2000000000000002        31.200000000000003        4.4965429990885681     
   7.2000000000000002        32.000000000000000        4.4985691725995318     
   7.2000000000000002        32.800000000000004        4.4967481571408641     
   7.2000000000000002        33.600000000000001        4.4907098652392339     
   7.2000000000000002        34.399999999999999        4.4963162853248404     
   7.2000000000000002        35.200000000000003        4.4960612433805753     
   7.2000000000000002        36.000000000000000        4.4955027561376930     
   7.2000000000000002        36.800000000000004        4.4969835986823314     
   7.2000000000000002        37.600000000000001        4.4947633199162338     
   7.2000000000000002        38.400000000000006        4.4998349829333293     
   7.2000000000000002        39.200000000000003        4.4896767063925838     
   7.2000000000000002        40.000000000000000        4.4954962569872690     
   7.2000000000000002        40.800000000000004        4.4955510614020060     
   7.2000000000000002        41.600000000000001        4.4953835377164220     
   7.2000000000000002        42.400000000000006        4.4957407240794991     
   7.2000000000000002        43.200000000000003        4.4956726544218792     
   7.2000000000000002        44.000000000000000        4.4951210053421917     
   7.2000000000000002        44.800000000000004        4.4977705192268020     
   7.2000000000000002        45.600000000000001        4.4895200551752152     
   7.2000000000000002        46.400000000000006        4.4859100393354172     
   7.2000000000000002        47.200000000000003        4.5024083136602435     
   7.2000000000000002        48.000000000000000        4.4983440342777010     
   7.2000000000000002        48.800000000000004        4.4932894875167815     
   7.2000000000000002        49.600000000000001        4.4867713658234862     
   7.2000000000000002        50.400000000000006        4.4897562937274014     
   7.2000000000000002        51.200000000000003        4.4969098776853453     
   7.2000000000000002        52.000000000000000        4.4953125117660697     
   7.2000000000000002        52.800000000000004        4.4966853036753687     
   7.2000000000000002        53.600000000000001        4.4952886556469664     
   7.2000000000000002        54.400000000000006        4.4911030889190684     
   7.2000000000000002        55.200000000000003        4.4978067992609310     
   7.2000000000000002        56.000000000000000        4.4924321289799627     
   7.2000000000000002        56.800000000000004        4.4934766826940997     
   7.2000000000000002        57.600000000000001        4.2271626393637840     
   7.2000000000000002        58.400000000000006        3.4960495835395036     
   7.2000000000000002        59.200000000000003        3.4972971979914265     
   7.2000000000000002        60.000000000000000        3.4920345260152210     
   7.2000000000000002        60.800000000000004        3.4926296318393577     
   7.2000000000000002        61.600000000000001        3.4914195873654603     
   7.2000000000000002        62.400000000000006        3.4852607770639996     
   7.2000000000000002        63.200000000000003        3.4941117533542831     
   7.2000000000000002        64.000000000000000        3.4930687640267730     
   7.2000000000000002        64.799999999999997        3.4940301689524249     
   7.2000000000000002        65.600000000000009        3.4954287812301810     
   7.2000000000000002        66.400000000000006        3.4957260492659215     
   7.2000000000000002        67.200000000000003        3.4938775467301135     
   7.2000000000000002        68.000000000000000        3.4935872688791938     
   7.2000000000000002        68.799999999999997        3.4917187183504184     
   7.2000000000000002        69.600000000000009        3.4896801347655919     
   7.2000000000000002        70.400000000000006        3.5008634699124079     
   7.2000000000000002        71.200000000000003        4.0735785494616383     
   7.2000000000000002        72.000000000000000        4.4050137546014483     
   7.2000000000000002        72.799999999999997        4.4948091795435525     
   7.2000000000000002        73.600000000000009        4.5018053624907264     
   7.2000000000000002        74.400000000000006        4.4994809237797595     
   7.2000000000000002        75.200000000000003        4.4923862157869436     
   7.2000000000000002        76.000000000000000        4.5014630537118316     
   7.2000000000000002        76.800000000000011        4.4914913492491104     
   7.2000000000000002        77.600000000000009        4.4961840894780156     
   7.2000000000000002        78.400000000000006        4.4918333000724058     
   7.2000000000000002        79.200000000000003        4.4949932868547169     
   7.2000000000000002        80.000000000000000        4.4956559466953694     
   7.2000000000000002        80.800000000000011        4.4937280562974111     
   7.2000000000000002        81.600000000000009        4.4932841313672229     
   7.2000000000000002        82.400000000000006        4.4951502346865961     
   7.2000000000000002        83.200000000000003        4.4995913336347986     
   7.2000000000000002        84.000000000000000        4.4927962082847879     
   7.2000000000000002        84.800000000000011        4.4946365977461396     
   7.2000000000000002        85.600000000000009        4.4928074537376013     
   7.2000000000000002        86.400000000000006        4.4982312586474702     
   7.2000000000000002        87.200000000000003        4.4866226766906729     
   7.2000000000000002        88.000000000000000        4.4894892255217682     
   7.2000000000000002        88.800000000000011        4.4548239096376436     
   7.2000000000000002        89.600000000000009        4.1281510567923991     
   7.2000000000000002        90.400000000000006        3.5015761126661356     
   7.2000000000000002        91.200000000000003        3.4944653058560196     
   7.2000000000000002        92.000000000000000        3.4942674878758977     
   7.2000000000000002        92.800000000000011        3.4941206119834867     
   7.2000000000000002        93.600000000000009        3.4933080361439974     
   7.2000000000000002        94.400000000000006        3.4939074967486738     
   7.2000000000000002        95.200000000000003        3.4929636612582220     
   7.2000000000000002        96.000000000000000        3.4928008967003636     
   7.2000000000000002        96.800000000000011        3.4933142543893263     
   7.2000000000000002        97.600000000000009        3.4931349138433698     
   7.2000000000000002        98.400000000000006        3.4929704388199410     
   7.2000000000000002        99.200000000000003        3.4932298271957127     
   7.2000000000000002        100.00000000000000        3.4924137748048700     
   7.2000000000000002        100.80000000000001        3.5018661946595864     
   7.2000000000000002        101.60000000000001        4.1594728097351243     
   7.2000000000000002        102.40000000000001        4.4889067981187925     

   8.0000000000000000       0.80000000000000004        4.4953786036937213     
   8.0000000000000000        1.6000000000000001        4.4980227141645175     
   8.0000000000000000        2.4000000000000004        4.4966046436819829     
   8.0000000000000000        3.2000000000000002        4.4970342168351953     
   8.0000000000000000        4.0000000000000000        4.4921918669045944     
   8.0000000000000000        4.8000000000000007        4.4936602864043707     
   8.0000000000000000        5.6000000000000005        4.4942992011128782     
   8.0000000000000000        6.4000000000000004        4.4902344622156889     
   8.0000000000000000        7.2000000000000002        4.4967052076262366     
   8.0000000000000000        8.0000000000000000        4.4886047280977577     
   8.0000000000000000        8.8000000000000007        4.2087735519712171     
   8.0000000000000000        9.6000000000000014        3.4870369466162399     
   8.0000000000000000        10.400000000000000        3.4823677950703225     
   8.0000000000000000        11.200000000000001        3.4903184316994427     
   8.0000000000000000        12.000000000000000        3.4932924606053568     
   8.0000000000000000        12.800000000000001        3.4948735201052670     
   8.0000000000000000        13.600000000000001        3.4976425683055408     
   8.0000000000000000        14.400000000000000        3.4991574404567154     
   8.0000000000000000        15.200000000000001        3.5040596618124153     
   8.0000000000000000        16.000000000000000        3.4853676653515069     
   8.0000000000000000        16.800000000000001        3.4853909661874907     
   8.0000000000000000        17.600000000000001        3.4891940076092749     
   8.0000000000000000        18.400000000000002        3.5016367784752531     
   8.0000000000000000        19.200000000000003        3.4868412378194855     
   8.0000000000000000        20.000000000000000        3.4951658100529523     
   8.0000000000000000        20.800000000000001        3.4951928313879788     
   8.0000000000000000        21.600000000000001        3.4958782283986896     
   8.0000000000000000        22.400000000000002        3.4952929561209691     
   8.0000000000000000        23.200000000000003        3.4950056753548906     
   8.0000000000000000        24.000000000000000        3.4934217802088825     
   8.0000000000000000        24.800000000000001        3.4958322814529414     
   8.0000000000000000        25.600000000000001        3.4967215277978956     
   8.0000000000000000        26.400000000000002        3.4960831146745996     
   8.0000000000000000        27.200000000000003        3.4934279703520703     
   8.0000000000000000        28.000000000000000        3.4994692597924852     
   8.0000000000000000        28.800000000000001        3.4933690365630961     
   8.0000000000000000        29.600000000000001        4.1596097223907931     
   8.0000000000000000        30.400000000000002        4.4845868356545893     
   8.0000000000000000        31.200000000000003        4.4978212965584659     
   8.0000000000000000        32.000000000000000        4.4987308862398807     
   8.0000000000000000        32.800000000000004        4.4971675180584505     
   8.0000000000000000        33.600000000000001        4.4949033347422569     
   8.0000000000000000        34.399999999999999        4.4919003264513622     
   8.0000000000000000        35.200000000000003        4.4973078056959555     
   8.0000000000000000        36.000000000000000        4.4946871143306106     
   8.0000000000000000        36.800000000000004        4.4944436284025171     
   8.0000000000000000        37.600000000000001        4.4939806665426056     
   8.0000000000000000        38.400000000000006        4.4983288847475160     
   8.0000000000000000        39.200000000000003        4.4880338295075246     
   8.0000000000000000        40.000000000000000        4.4923129276510689     
   8.0000000000000000        40.800000000000004        4.4960919595602808     
   8.0000000000000000        41.600000000000001        4.4970957357752201     
   8.0000000000000000        42.400000000000006        4.4968338086992032     
   8.0000000000000000        43.200000000000003        4.4965078713976618     
   8.0000000000000000        44.000000000000000        4.4963648866814303     
   8.0000000000000000        44.800000000000004        4.4988838847413248     
   8.0000000000000000        45.600000000000001        4.4943003290733037     
   8.0000000000000000        46.400000000000006        4.4914203314229617     
   8.0000000000000000        47.200000000000003        4.5029744033405015     
   8.0000000000000000        48.000000000000000        4.4976824957497410     
   8.0000000000000000        48.800000000000004        4.4933875869875397     
   8.0000000000000000        49.600000000000001        4.4917763788567662     
   8.0000000000000000        50.400000000000006        4.4952139630015759     
   8.0000000000000000        51.200000000000003        4.4898279850525373     
   8.0000000000000000        52.000000000000000        4.4890406638142641     
   8.0000000000000000        52.800000000000004        4.4880773421243214     
   8.0000000000000000        53.600000000000001        4.4852472785128734     
   8.0000000000000000        54.400000000000006        4.5017590330491277     
   8.0000000000000000        55.200000000000003        4.4943093179812639     
   8.0000000000000000        56.000000000000000        4.4890925615039210     
   8.0000000000000000        56.800000000000004        4.5005313229289259     
   8.0000000000000000        57.600000000000001        4.3796346742921095     
   8.0000000000000000        58.400000000000006        4.0699602564868664     
   8.0000000000000000        59.200000000000003        3.4907790344472134     
   8.0000000000000000        60.000000000000000        3.4815332317937910     
   8.0000000000000000        60.800000000000004        3.4860320996682761     
   8.0000000000000000        61.600000000000001        3.4816354147417377     
   8.0000000000000000        62.400000000000006        3.4932416374963342     
   8.0000000000000000        63.200000000000003        3.4887750704898912     
   8.0000000000000000        64.000000000000000        3.4921019643148603     
   8.0000000000000000        64.799999999999997        3.4943696295275450     
   8.0000000000000000        65.600000000000009        3.4960354718009317     
   8.0000000000000000        66.400000000000006        3.4958125616003626     
   8.0000000000000000        67.200000000000003        3.4936638108115261     
   8.0000000000000000        68.000000000000000        3.4912707074321174     
   8.0000000000000000        68.799999999999997        3.4891084614832875     
   8.0000000000000000        69.600000000000009        3.4869421616415619     
   8.0000000000000000        70.400000000000006        3.4891453460533057     
   8.0000000000000000        71.200000000000003        4.0705386422635534     
   8.0000000000000000        72.000000000000000        4.4008317534645078     
   8.0000000000000000        72.799999999999997        4.4957022781503202     
   8.0000000000000000        73.600000000000009        4.4850365112301533     
   8.0000000000000000        74.400000000000006        4.4982681382107010     
   8.0000000000000000        75.200000000000003        4.4869549279424383     
   8.0000000000000000        76.000000000000000        4.4963126628922554     
   8.0000000000000000        76.800000000000011        4.4961919802415160     
   8.0000000000000000        77.600000000000009        4.4967099525381995     
   8.0000000000000000        78.400000000000006        4.4907851133573260     
   8.0000000000000000        79.200000000000003        4.4937263027918792     
   8.0000000000000000        80.000000000000000        4.4911815956137486     
   8.0000000000000000        80.800000000000011        4.4978928043348638     
   8.0000000000000000        81.600000000000009        4.4953678021244139     
   8.0000000000000000        82.400000000000006        4.4957680758077094     
   8.0000000000000000        83.200000000000003        4.4957843876804358     
   8.0000000000000000        84.000000000000000        4.4979186597492884     
   8.0000000000000000        84.800000000000011        4.4953505633826500     
   8.0000000000000000        85.600000000000009        4.4965241336095705     
   8.0000000000000000        86.400000000000006        4.4910013646653928     
   8.0000000000000000        87.200000000000003        4.4996304441432704     
   8.0000000000000000        88.000000000000000        4.4990463362043664     
   8.0000000000000000        88.800000000000011        4.4266995193181309     
   8.0000000000000000        89.600000000000009        4.0971859860874744     
   8.0000000000000000        90.400000000000006        3.4947902260645063     
   8.0000000000000000        91.200000000000003        3.4915637170943854     
   8.0000000000000000        92.000000000000000        3.4919159066884902     
   8.0000000000000000        92.800000000000011        3.4940933439199577     
   8.0000000000000000        93.600000000000009        3.4938116210859023     
   8.0000000000000000        94.400000000000006        3.4930185631412418     
   8.0000000000000000        95.200000000000003        3.4924098310445779     
   8.0000000000000000        96.000000000000000        3.4929610394858557     
   8.0000000000000000        96.800000000000011        3.4933525769178075     
   8.0000000000000000        97.600000000000009        3.4935306194657003     
   8.0000000000000000        98.400000000000006        3.4943178780118203     
   8.0000000000000000        99.200000000000003        3.4956172454420749     
   8.0000000000000000        100.00000000000000        3.4962273918982896     
   8.0000000000000000        100.80000000000001        3.4855845114561017     
   8.0000000000000000        101.60000000000001        4.1514800979317679     
   8.0000000000000000        102.40000000000001        4.4842613861746932     

   8.8000000000000007       0.80000000000000004        4.4901960460219481     
   8.8000000000000007        1.6000000000000001        4.4999329493230897     
   8.8000000000000007        2.4000000000000004        4.4965553037755628     
   8.8000000000000007        3.2000000000000002        4.4987597628096658     
   8.8000000000000007        4.0000000000000000        4.4980074358919540     
   8.8000000000000007        4.8000000000000007        4.4975612892664545     
   8.8000000000000007        5.6000000000000005        4.4967221890217566     
   8.8000000000000007        6.4000000000000004        4.4919288115633682     
   8.8000000000000007        7.2000000000000002        4.4975362423840286     
   8.8000000000000007        8.0000000000000000        4.4631313511074255     
   8.8000000000000007        8.8000000000000007        4.1350006726002553     
   8.8000000000000007        9.6000000000000014        3.4927738455255182     
   8.8000000000000007        10.400000000000000        3.5051271104171300     
   8.8000000000000007        11.200000000000001        3.4984414576010732     
   8.8000000000000007        12.000000000000000        3.4894164257517075     
   8.8000000000000007        12.800000000000001        3.4917421561707296     
   8.8000000000000007        13.600000000000001        3.4909980918353023     
   8.8000000000000007        14.400000000000000        3.4875602836218902     
   8.8000000000000007        15.200000000000001        3.4933811081922173     
   8.8000000000000007        16.000000000000000        3.5005346337229342     
   8.8000000000000007        16.800000000000001        3.5008896579619528     
   8.8000000000000007        17.600000000000001        3.4952111367536984     
   8.8000000000000007        18.400000000000002        3.4794567136999324     
   8.8000000000000007        19.200000000000003        3.4982908504230377     
   8.8000000000000007        20.000000000000000        3.4842384554595691     
   8.8000000000000007        20.800000000000001        3.4927818676313285     
   8.8000000000000007        21.600000000000001        3.4948964001787095     
   8.8000000000000007        22.400000000000002        3.4947560020476098     
   8.8000000000000007        23.200000000000003        3.4951637762329177     
   8.8000000000000007        24.000000000000000        3.4945386266408276     
   8.8000000000000007        24.800000000000001        3.4954447265881927     
   8.8000000000000007        25.600000000000001        3.4936981476666986     
   8.8000000000000007        26.400000000000002        3.4959030447116639     
   8.8000000000000007        27.200000000000003        3.4935414098785547     
   8.8000000000000007        28.000000000000000        3.4950043423019683     
   8.8000000000000007        28.800000000000001        3.4843684166689863     
   8.8000000000000007        29.600000000000001        4.1378083993000754     
   8.8000000000000007        30.400000000000002        4.4691176454905204     
   8.8000000000000007        31.200000000000003        4.4915127492683053     
   8.8000000000000007        32.000000000000000        4.4989569329492918     
   8.8000000000000007        32.800000000000004        4.4969909999799826     
   8.8000000000000007        33.600000000000001        4.4947323497668519     
   8.8000000000000007        34.399999999999999        4.4928311210134089     
   8.8000000000000007        35.200000000000003        4.4908350491121851     
   8.8000000000000007        36.000000000000000        4.4935603531622004     
   8.8000000000000007        36.800000000000004        4.4943345677458897     
   8.8000000000000007        37.600000000000001        4.4927056540674046     
   8.8000000000000007        38.400000000000006        4.4956855611253159     
   8.8000000000000007        39.200000000000003        4.4978552842701349     
   8.8000000000000007        40.000000000000000        4.4931827181110044     
   8.8000000000000007        40.800000000000004        4.4909280952330723     
   8.8000000000000007        41.600000000000001        4.4917476157713550     
   8.8000000000000007        42.400000000000006        4.4930538038889161     
   8.8000000000000007        43.200000000000003        4.4891852531035994     
   8.8000000000000007        44.000000000000000        4.4951988253405251     
   8.8000000000000007        44.800000000000004        4.4964750452126339     
   8.8000000000000007        45.600000000000001        4.4938746747180343     
   8.8000000000000007        46.400000000000006        4.4957693676587507     
   8.8000000000000007        47.200000000000003        4.4896006016434908     
   8.8000000000000007        48.000000000000000        4.5024731116184658     
   8.8000000000000007        48.800000000000004        4.4956237181889671     
   8.8000000000000007        49.600000000000001        4.4906547839750628     
   8.8000000000000007        50.400000000000006        4.4964051569275716     
   8.8000000000000007        51.200000000000003        4.4956389455001498     
   8.8000000000000007        52.000000000000000        4.4940563252180432     
   8.8000000000000007        52.800000000000004        4.4954387280838271     
   8.8000000000000007        53.600000000000001        4.4899438412711739     
   8.8000000000000007        54.400000000000006        4.4961346518586645     
   8.8000000000000007        55.200000000000003        4.4868840797861269     
   8.8000000000000007        56.000000000000000        4.5017188525425391     
   8.8000000000000007        56.800000000000004        4.4922152974081584     
   8.8000000000000007        57.600000000000001        4.4914805819138648     
   8.8000000000000007        58.400000000000006        4.3387865944810704     
   8.8000000000000007        59.200000000000003        4.0523869477399455     
   8.8000000000000007        60.000000000000000        3.4987530606099879     
   8.8000000000000007        60.800000000000004        3.5010591657643841     
   8.8000000000000007        61.600000000000001        3.4988268262210251     
   8.8000000000000007        62.400000000000006        3.4882678407044359     
   8.8000000000000007        63.200000000000003        3.4936305280342834     
   8.8000000000000007        64.000000000000000        3.4936671264130172     
   8.8000000000000007        64.799999999999997        3.4966636130230224     
   8.8000000000000007        65.600000000000009        3.4968933528146544     
   8.8000000000000007        66.400000000000006        3.4961610394487717     
   8.8000000000000007        67.200000000000003        3.4959328203474378     
   8.8000000000000007        68.000000000000000        3.4913105767214523     
   8.8000000000000007        68.799999999999997        3.4869910820539425     
   8.8000000000000007        69.600000000000009        3.4849834965250435     
   8.8000000000000007        70.400000000000006        3.4889299273050085     
   8.8000000000000007        71.200000000000003        4.0920167535741045     
   8.8000000000000007        72.000000000000000        4.4176959308089749     
   8.8000000000000007        72.799999999999997        4.4902379989799241     
   8.8000000000000007        73.600000000000009        4.4956652824237739     
   8.8000000000000007        74.400000000000006        4.4953143958030060     
   8.8000000000000007        75.200000000000003        4.5021920981876420     
   8.8000000000000007        76.000000000000000        4.4922512567926534     
   8.8000000000000007        76.800000000000011        4.4966952618905243     
   8.8000000000000007        77.600000000000009        4.4896185019730908     
   8.8000000000000007        78.400000000000006        4.4895020879445795     
   8.8000000000000007        79.200000000000003        4.4966917448914012     
   8.8000000000000007        80.000000000000000        4.4898411415315742     
   8.8000000000000007        80.800000000000011        4.4956826430602614     
   8.8000000000000007        81.600000000000009        4.4934278842948308     
   8.8000000000000007        82.400000000000006        4.4910063389359962     
   8.8000000000000007        83.200000000000003        4.4926675494593811     
   8.8000000000000007        84.000000000000000        4.4913336558269892     
   8.8000000000000007        84.800000000000011        4.4900439917916781     
   8.8000000000000007        85.600000000000009        4.4948898535482735     
   8.8000000000000007        86.400000000000006        4.4996434001561880     
   8.8000000000000007        87.200000000000003        4.4991230206600825     
   8.8000000000000007        88.000000000000000        4.4881375320500521     
   8.8000000000000007        88.800000000000011        4.4074260248104942     
   8.8000000000000007        89.600000000000009        4.0806093315068193     
   8.8000000000000007        90.400000000000006        3.4915803385998792     
   8.8000000000000007        91.200000000000003        3.4893054815074618     
   8.8000000000000007        92.000000000000000        3.4886857260243738     
   8.8000000000000007        92.800000000000011        3.4911467283994448     
   8.8000000000000007        93.600000000000009        3.4907030109854800     
   8.8000000000000007        94.400000000000006        3.4886122672366775     
   8.8000000000000007        95.200000000000003        3.4923550364140272     
   8.8000000000000007        96.000000000000000        3.4943452743793180     
   8.8000000000000007        96.800000000000011        3.4940936456393690     
   8.8000000000000007        97.600000000000009        3.4944476801984297     
   8.8000000000000007        98.400000000000006        3.4957193624369238     
   8.8000000000000007        99.200000000000003        3.4947140787671507     
   8.8000000000000007        100.00000000000000        3.4925348105610743     
   8.8000000000000007        100.80000000000001        3.4922563561704880     
   8.8000000000000007        101.60000000000001        4.1669002955512386     
   8.8000000000000007        102.40000000000001        4.4925184631641732     

   9.6000000000000014       0.80000000000000004        4.4952301467388089     
   9.6000000000000014        1.6000000000000001        4.4873660480402640     
   9.6000000000000014        2.4000000000000004        4.5027965493420510     
   9.6000000000000014        3.2000000000000002        4.4856839624611631     
   9.6000000000000014        4.0000000000000000        4.5002836228177934     
   9.6000000000000014        4.8000000000000007        4.4956008433232393     
   9.6000000000000014        5.6000000000000005        4.4964800775645406     
   9.6000000000000014        6.4000000000000004        4.4942927799364041     
   9.6000000000000014        7.2000000000000002        4.4968095047562242     
   9.6000000000000014        8.0000000000000000        4.4553879337388276     
   9.6000000000000014        8.8000000000000007        4.1226613221095905     
   9.6000000000000014        9.6000000000000014        3.4835788576544284     
   9.6000000000000014        10.400000000000000        3.4815701499938845     
   9.6000000000000014        11.200000000000001        3.4918929723828906     
   9.6000000000000014        12.000000000000000        3.4947592306616566     
   9.6000000000000014        12.800000000000001        3.4884394168965920     
   9.6000000000000014        13.600000000000001        3.4951813810708670     
   9.6000000000000014        14.400000000000000        3.4936903525968104     
   9.6000000000000014        15.200000000000001        3.4877569499086225     
   9.6000000000000014        16.000000000000000        3.4923915523921067     
   9.6000000000000014        16.800000000000001        3.4875469204488221     
   9.6000000000000014        17.600000000000001        3.4979446227048512     
   9.6000000000000014        18.400000000000002        3.5001695972666322     
   9.6000000000000014        19.200000000000003        3.5000129153285524     
   9.6000000000000014        20.000000000000000        3.4988520867245598     
   9.6000000000000014        20.800000000000001        3.4883100280927013     
   9.6000000000000014        21.600000000000001        3.4936051755860595     
   9.6000000000000014        22.400000000000002        3.4934433029369814     
   9.6000000000000014        23.200000000000003        3.4957222191494499     
   9.6000000000000014        24.000000000000000        3.4954962638354607     
   9.6000000000000014        24.800000000000001        3.4959674691068825     
   9.6000000000000014        25.600000000000001        3.4950896107723315     
   9.6000000000000014        26.400000000000002        3.4938557762865603     
   9.6000000000000014        27.200000000000003        3.4933970801110483     
   9.6000000000000014        28.000000000000000        3.4950495916139808     
   9.6000000000000014        28.800000000000001        3.5008059782275511     
   9.6000000000000014        29.600000000000001        4.1267450253209566     
   9.6000000000000014        30.400000000000002        4.4600445527089034     
   9.6000000000000014        31.200000000000003        4.4881888646223933     
   9.6000000000000014        32.000000000000000        4.4978902271854588     
   9.6000000000000014        32.800000000000004        4.4966795795817429     
   9.6000000000000014        33.600000000000001        4.4955972885014068     
   9.6000000000000014        34.399999999999999        4.4933486331039250     
   9.6000000000000014        35.200000000000003        4.4887225460097389     
   9.6000000000000014        36.000000000000000        4.4929848827840893     
   9.6000000000000014        36.800000000000004        4.4926349773410852     
   9.6000000000000014        37.600000000000001        4.4971887023759560     
   9.6000000000000014        38.400000000000006        4.4991993431391402     
   9.6000000000000014        39.200000000000003        4.4895200489410225     
   9.6000000000000014        40.000000000000000        4.4654344815066516     
   9.6000000000000014        40.800000000000004        4.4529738767835667     
   9.6000000000000014        41.600000000000001        4.4532149964248040     
   9.6000000000000014        42.400000000000006        4.4676018545908445     
   9.6000000000000014        43.200000000000003        4.4973741706300103     
   9.6000000000000014        44.000000000000000        4.4922599532205716     
   9.6000000000000014        44.800000000000004        4.4950929330557496     
   9.6000000000000014        45.600000000000001        4.4958164060620431     
   9.6000000000000014        46.400000000000006        4.4914997614744463     
   9.6000000000000014        47.200000000000003        4.4898676247520246     
   9.6000000000000014        48.000000000000000        4.4939422238259352     
   9.6000000000000014        48.800000000000004        4.4982719811475400     
   9.6000000000000014        49.600000000000001        4.4937871462988088     
   9.6000000000000014        50.400000000000006        4.4939343719012177     
   9.6000000000000014        51.200000000000003        4.4935625775637655     
   9.6000000000000014        52.000000000000000        4.4937684057037135     
   9.6000000000000014        52.800000000000004        4.4957796305631357     
   9.6000000000000014        53.600000000000001        4.4907503611295727     
   9.6000000000000014        54.400000000000006        4.4968898110287396     
   9.6000000000000014        55.200000000000003        4.5002198909330406     
   9.6000000000000014        56.000000000000000        4.4982079307033791     
   9.6000000000000014        56.800000000000004        4.4988763805946315     
   9.6000000000000014        57.600000000000001        4.4928518506866642     
   9.6000000000000014        58.400000000000006        4.4956832636878099     
   9.6000000000000014        59.200000000000003        4.3381724090316736     
   9.6000000000000014        60.000000000000000        4.0675284959659228     
   9.6000000000000014        60.800000000000004        3.4929228777872479     
   9.6000000000000014        61.600000000000001        3.4905748496411753     
   9.6000000000000014        62.400000000000006        3.4924853421260518     
   9.6000000000000014        63.200000000000003        3.4932573711957966     
   9.6000000000000014        64.000000000000000        3.4943827292613396     
   9.6000000000000014        64.799999999999997        3.4914438425472456     
   9.6000000000000014        65.600000000000009        3.4940350872682857     
   9.6000000000000014        66.400000000000006        3.4859469804416929     
   9.6000000000000014        67.200000000000003        3.4927304789925238     
   9.6000000000000014        68.000000000000000        3.4815872893268520     
   9.6000000000000014        68.799999999999997        3.5006385161168314     
   9.6000000000000014        69.600000000000009        3.4978590985921194     
   9.6000000000000014        70.400000000000006        3.4909305381280480     
   9.6000000000000014        71.200000000000003        4.1944404336115451     
   9.6000000000000014        72.000000000000000        4.4604255325528408     
   9.6000000000000014        72.799999999999997        4.4899622481954617     
   9.6000000000000014        73.600000000000009        4.4925744481171623     
   9.6000000000000014        74.400000000000006        4.4929103378692439     
   9.6000000000000014        75.200000000000003        4.4880243618629896     
   9.6000000000000014        76.000000000000000        4.4993046043948990     
   9.6000000000000014        76.800000000000011        4.4952392233185314     
   9.6000000000000014        77.600000000000009        4.4886206558572512     
   9.6000000000000014        78.400000000000006        4.4964220338414584     
   9.6000000000000014        79.200000000000003        4.4935981963246254     
   9.6000000000000014        80.000000000000000        4.4925446936825582     
   9.6000000000000014        80.800000000000011        4.4780867821691110     
   9.6000000000000014        81.600000000000009        4.4601585132193255     
   9.6000000000000014        82.400000000000006        4.4518528040663803     
   9.6000000000000014        83.200000000000003        4.4539887252164290     
   9.6000000000000014        84.000000000000000        4.4675826941727799     
   9.6000000000000014        84.800000000000011        4.4866137350346467     
   9.6000000000000014        85.600000000000009        4.4953887932063159     
   9.6000000000000014        86.400000000000006        4.4975348240922095     
   9.6000000000000014        87.200000000000003        4.4934752688894219     
   9.6000000000000014        88.000000000000000        4.4927239475483445     
   9.6000000000000014        88.800000000000011        4.4051527336709286     
   9.6000000000000014        89.600000000000009        4.0813142567819618     
   9.6000000000000014        90.400000000000006        3.4866967588506590     
   9.6000000000000014        91.200000000000003        3.4973423122290841     
   9.6000000000000014        92.000000000000000        3.4954461342767673     
   9.6000000000000014        92.800000000000011        3.4974905208805733     
   9.6000000000000014        93.600000000000009        3.4956836115044272     
   9.6000000000000014        94.400000000000006        3.4951458134676678     
   9.6000000000000014        95.200000000000003        3.4940641428031700     
   9.6000000000000014        96.000000000000000        3.4864424242632142     
   9.6000000000000014        96.800000000000011        3.4908873319424334     
   9.6000000000000014        97.600000000000009        3.4921373664663968     
   9.6000000000000014        98.400000000000006        3.4943647040585417     
   9.6000000000000014        99.200000000000003        3.4923819612612692     
   9.6000000000000014        100.00000000000000        3.4964714103417065     
   9.6000000000000014        100.80000000000001        3.5010099375132842     
   9.6000000000000014        101.60000000000001        4.2483670724546210     
   9.6000000000000014        102.40000000000001        4.4930321751424440     

   10.400000000000000       0.80000000000000004        4.4963732254031346     
   10.400000000000000        1.6000000000000001        4.4945777977432702     
   10.400000000000000        2.4000000000000004        4.4939925033969255     
   10.400000000000000        3.2000000000000002        4.4902681749502156     
   10.400000000000000        4.0000000000000000        4.5010416291327653     
   10.400000000000000        4.8000000000000007        4.4948395654368856     
   10.400000000000000        5.6000000000000005        4.4961693198241637     
   10.400000000000000        6.4000000000000004        4.4953382716613399     
   10.400000000000000        7.2000000000000002        4.4897600022524315     
   10.400000000000000        8.0000000000000000        4.4584459456448462     
   10.400000000000000        8.8000000000000007        4.1233205964333379     
   10.400000000000000        9.6000000000000014        3.4999997341532447     
   10.400000000000000        10.400000000000000        3.4930536467270992     
   10.400000000000000        11.200000000000001        3.4960910862836378     
   10.400000000000000        12.000000000000000        3.4971675768608410     
   10.400000000000000        12.800000000000001        3.4944102510763311     
   10.400000000000000        13.600000000000001        3.4951683442480985     
   10.400000000000000        14.400000000000000        3.4935860142194515     
   10.400000000000000        15.200000000000001        3.4862811888763976     
   10.400000000000000        16.000000000000000        3.4867970294818162     
   10.400000000000000        16.800000000000001        3.5011388130142800     
   10.400000000000000        17.600000000000001        3.4961048928871832     
   10.400000000000000        18.400000000000002        3.4916533702141126     
   10.400000000000000        19.200000000000003        3.4942444866755151     
   10.400000000000000        20.000000000000000        3.4948989993445481     
   10.400000000000000        20.800000000000001        3.4869914717712254     
   10.400000000000000        21.600000000000001        3.4919970710120700     
   10.400000000000000        22.400000000000002        3.4956822999616635     
   10.400000000000000        23.200000000000003        3.4942504573200099     
   10.400000000000000        24.000000000000000        3.4952759192378737     
   10.400000000000000        24.800000000000001        3.4955421006207192     
   10.400000000000000        25.600000000000001        3.4941615486382749     
   10.400000000000000        26.400000000000002        3.4935209389238375     
   10.400000000000000        27.200000000000003        3.4942731966805445     
   10.400000000000000        28.000000000000000        3.4942287342726335     
   10.400000000000000        28.800000000000001        3.4934453094253883     
   10.400000000000000        29.600000000000001        4.1215233102567836     
   10.400000000000000        30.400000000000002        4.4547985176253571     
   10.400000000000000        31.200000000000003        4.4998697782443928     
   10.400000000000000        32.000000000000000        4.4977625509224612     
   10.400000000000000        32.800000000000004        4.4953803906939207     
   10.400000000000000        33.600000000000001        4.4979471694739699     
   10.400000000000000        34.399999999999999        4.4919823490167801     
   10.400000000000000        35.200000000000003        4.5020373447985653     
   10.400000000000000        36.000000000000000        4.4997656798524641     
   10.400000000000000        36.800000000000004        4.4964944508572469     
   10.400000000000000        37.600000000000001        4.4931877606385466     
   10.400000000000000        38.400000000000006        4.3709228628160384     
   10.400000000000000        39.200000000000003        4.2183898966752595     
   10.400000000000000        40.000000000000000        4.1365052953856249     
   10.400000000000000        40.800000000000004        4.1190735535267313     
   10.400000000000000        41.600000000000001        4.1189462573367575     
   10.400000000000000        42.400000000000006        4.1342840039055710     
   10.400000000000000        43.200000000000003        4.2207229659804746     
   10.400000000000000        44.000000000000000        4.3805196251049416     
   10.400000000000000        44.800000000000004        4.4978053986699358     
   10.400000000000000        45.600000000000001        4.4953782029936535     
   10.400000000000000        46.400000000000006        4.4864529176117358     
   10.400000000000000        47.200000000000003        4.4981610950258508     
   10.400000000000000        48.000000000000000        4.4989389538340774     
   10.400000000000000        48.800000000000004        4.4876295994973958     
   10.400000000000000        49.600000000000001        4.4941062990350327     
   10.400000000000000        50.400000000000006        4.4970476632302674     
   10.400000000000000        51.200000000000003        4.4919751923978994     
   10.400000000000000        52.000000000000000        4.4956996458828655     
   10.400000000000000        52.800000000000004        4.4943041957987155     
   10.400000000000000        53.600000000000001        4.4908623498939670     
   10.400000000000000        54.400000000000006        4.4982392454925746     
   10.400000000000000        55.200000000000003        4.4979978974553454     
   10.400000000000000        56.000000000000000        4.4979749426764135     
   10.400000000000000        56.800000000000004        4.4981903560855523     
   10.400000000000000        57.600000000000001        4.4984420724643348     
   10.400000000000000        58.400000000000006        4.4918653122971310     
   10.400000000000000        59.200000000000003        4.4850188965939548     
   10.400000000000000        60.000000000000000        4.3762483374182919     
   10.400000000000000        60.800000000000004        4.2207212289775349     
   10.400000000000000        61.600000000000001        4.1380791535558110     
   10.400000000000000        62.400000000000006        4.1161198803318246     
   10.400000000000000        63.200000000000003        4.1056247308791640     
   10.400000000000000        64.000000000000000        4.0996229565057121     
   10.400000000000000        64.799999999999997        4.0951968522768913     
   10.400000000000000        65.600000000000009        4.0904202598666455     
   10.400000000000000        66.400000000000006        4.0854987576873762     
   10.400000000000000        67.200000000000003        4.0822751862578519     
   10.400000000000000        68.000000000000000        4.0786357445775616     
   10.400000000000000        68.799999999999997        4.0788039201252770     
   10.400000000000000        69.600000000000009        4.0986710305922847     
   10.400000000000000        70.400000000000006        4.1987936074906349     
   10.400000000000000        71.200000000000003        4.3796890705569451     
   10.400000000000000        72.000000000000000        4.4882970393850892     
   10.400000000000000        72.799999999999997        4.5000569510304551     
   10.400000000000000        73.600000000000009        4.4966069158348771     
   10.400000000000000        74.400000000000006        4.4861683233122900     
   10.400000000000000        75.200000000000003        4.5047218114124998     
   10.400000000000000        76.000000000000000        4.4980665540277345     
   10.400000000000000        76.800000000000011        4.4935103396568223     
   10.400000000000000        77.600000000000009        4.4966924829392507     
   10.400000000000000        78.400000000000006        4.4939918470038780     
   10.400000000000000        79.200000000000003        4.4950049871288300     
   10.400000000000000        80.000000000000000        4.4630345985764777     
   10.400000000000000        80.800000000000011        4.4241282294282733     
   10.400000000000000        81.600000000000009        4.3921410210450702     
   10.400000000000000        82.400000000000006        4.3733483313360875     
   10.400000000000000        83.200000000000003        4.3741859322510734     
   10.400000000000000        84.000000000000000        4.3971118928210586     
   10.400000000000000        84.800000000000011        4.4305972153940845     
   10.400000000000000        85.600000000000009        4.4685177749500173     
   10.400000000000000        86.400000000000006        4.4902677255828545     
   10.400000000000000        87.200000000000003        4.4910021718434843     
   10.400000000000000        88.000000000000000        4.4867518575858885     
   10.400000000000000        88.800000000000011        4.4224492506268840     
   10.400000000000000        89.600000000000009        4.1461441140554385     
   10.400000000000000        90.400000000000006        3.4838838347371746     
   10.400000000000000        91.200000000000003        3.4916600471692454     
   10.400000000000000        92.000000000000000        3.4913724408749252     
   10.400000000000000        92.800000000000011        3.4942202854013518     
   10.400000000000000        93.600000000000009        3.4932613425803805     
   10.400000000000000        94.400000000000006        3.4960669199251702     
   10.400000000000000        95.200000000000003        3.4984690392752462     
   10.400000000000000        96.000000000000000        3.4885203725938587     
   10.400000000000000        96.800000000000011        3.4933719582035745     
   10.400000000000000        97.600000000000009        3.4942316656591497     
   10.400000000000000        98.400000000000006        3.4952520948189325     
   10.400000000000000        99.200000000000003        3.4960455380304940     
   10.400000000000000        100.00000000000000        3.4887069879155033     
   10.400000000000000        100.80000000000001        4.0980095318304830     
   10.400000000000000        101.60000000000001        4.4041754301480296     
   10.400000000000000        102.40000000000001        4.4919979022793299     

   11.200000000000001       0.80000000000000004        4.4933979439768068     
   11.200000000000001        1.6000000000000001        4.4971912735915893     
   11.200000000000001        2.4000000000000004        4.4953937442600731     
   11.200000000000001        3.2000000000000002        4.4941302957089952     
   11.200000000000001        4.0000000000000000        4.4973370715257150     
   11.200000000000001        4.8000000000000007        4.4965899209902567     
   11.200000000000001        5.6000000000000005        4.4975845695495504     
   11.200000000000001        6.4000000000000004        4.4975167186949658     
   11.200000000000001        7.2000000000000002        4.4991627405288650     
   11.200000000000001        8.0000000000000000        4.4650896341345696     
   11.200000000000001        8.8000000000000007        4.1277191818069028     
   11.200000000000001        9.6000000000000014        3.4952001026883042     
   11.200000000000001        10.400000000000000        3.4933752670480378     
   11.200000000000001        11.200000000000001        3.4881920465716965     
   11.200000000000001        12.000000000000000        3.4945534727104719     
   11.200000000000001        12.800000000000001        3.4951263065784732     
   11.200000000000001        13.600000000000001        3.4942419590744422     
   11.200000000000001        14.400000000000000        3.4918478526662797     
   11.200000000000001        15.200000000000001        3.4930673342824510     
   11.200000000000001        16.000000000000000        3.4929332057808877     
   11.200000000000001        16.800000000000001        3.4877766642982917     
   11.200000000000001        17.600000000000001        3.4818106364721282     
   11.200000000000001        18.400000000000002        3.4970562579439735     
   11.200000000000001        19.200000000000003        3.4946130900402146     
   11.200000000000001        20.000000000000000        3.4940752114516624     
   11.200000000000001        20.800000000000001        3.4877333983208443     
   11.200000000000001        21.600000000000001        3.4948259415000908     
   11.200000000000001        22.400000000000002        3.4957104531696124     
   11.200000000000001        23.200000000000003        3.4953935037342516     
   11.200000000000001        24.000000000000000        3.4940891440516921     
   11.200000000000001        24.800000000000001        3.4949300951341447     
   11.200000000000001        25.600000000000001        3.4935555022786589     
   11.200000000000001        26.400000000000002        3.4926608566162107     
   11.200000000000001        27.200000000000003        3.4931489634419828     
   11.200000000000001        28.000000000000000        3.4949301480890660     
   11.200000000000001        28.800000000000001        3.4912997229865566     
   11.200000000000001        29.600000000000001        4.1182567502531633     
   11.200000000000001        30.400000000000002        4.4500027276999550     
   11.200000000000001        31.200000000000003        4.4953807894509321     
   11.200000000000001        32.000000000000000        4.4982305905038347     
   11.200000000000001        32.800000000000004        4.4980308478713251     
   11.200000000000001        33.600000000000001        4.4964902401816200     
   11.200000000000001        34.399999999999999        4.4906443368564419     
   11.200000000000001        35.200000000000003        4.5018238926337375     
   11.200000000000001        36.000000000000000        4.4850641741157968     
   11.200000000000001        36.800000000000004        4.4933889318837670     
   11.200000000000001        37.600000000000001        4.3372802491814557     
   11.200000000000001        38.400000000000006        4.0643916723408724     
   11.200000000000001        39.200000000000003        3.4861304830235840     
   11.200000000000001        40.000000000000000        3.5011015721558016     
   11.200000000000001        40.800000000000004        3.4870564059382030     
   11.200000000000001        41.600000000000001        3.4915423892796507     
   11.200000000000001        42.400000000000006        3.5006950721538157     
   11.200000000000001        43.200000000000003        3.5034537260796665     
   11.200000000000001        44.000000000000000        4.0872507052190095     
   11.200000000000001        44.800000000000004        4.3803356369997388     
   11.200000000000001        45.600000000000001        4.5003415332749030     
   11.200000000000001        46.400000000000006        4.4986396431146565     
   11.200000000000001        47.200000000000003        4.4982137482112838     
   11.200000000000001        48.000000000000000        4.4879075335108993     
   11.200000000000001        48.800000000000004        4.4933991177245938     
   11.200000000000001        49.600000000000001        4.4949218865395490     
   11.200000000000001        50.400000000000006        4.4952791381460813     
   11.200000000000001        51.200000000000003        4.4967715455508470     
   11.200000000000001        52.000000000000000        4.4954878371381950     
   11.200000000000001        52.800000000000004        4.4950760810138526     
   11.200000000000001        53.600000000000001        4.4932587219611886     
   11.200000000000001        54.400000000000006        4.4882242750343408     
   11.200000000000001        55.200000000000003        4.4940474879208283     
   11.200000000000001        56.000000000000000        4.4978000163154048     
   11.200000000000001        56.800000000000004        4.5008253136020215     
   11.200000000000001        57.600000000000001        4.5006465383820400     
   11.200000000000001        58.400000000000006        4.4998680993903468     
   11.200000000000001        59.200000000000003        4.4945730345165105     
   11.200000000000001        60.000000000000000        4.4974482543970122     
   11.200000000000001        60.800000000000004        4.4933218460136137     
   11.200000000000001        61.600000000000001        4.4638238541126452     
   11.200000000000001        62.400000000000006        4.4476494096849395     
   11.200000000000001        63.200000000000003        4.4367274191011390     
   11.200000000000001        64.000000000000000        4.4303287556749575     
   11.200000000000001        64.799999999999997        4.4258965477881258     
   11.200000000000001        65.600000000000009        4.4216697628841972     
   11.200000000000001        66.400000000000006        4.4166293613343122     
   11.200000000000001        67.200000000000003        4.4128675534355652     
   11.200000000000001        68.000000000000000        4.4096046506042237     
   11.200000000000001        68.799999999999997        4.4124163618247847     
   11.200000000000001        69.600000000000009        4.4295854082002135     
   11.200000000000001        70.400000000000006        4.4680447862973383     
   11.200000000000001        71.200000000000003        4.4909168540504574     
   11.200000000000001        72.000000000000000        4.4992150443018417     
   11.200000000000001        72.799999999999997        4.4875098027208855     
   11.200000000000001        73.600000000000009        4.4962751028351597     
   11.200000000000001        74.400000000000006        4.5015472675098627     
   11.200000000000001        75.200000000000003        4.4964079459042203     
   11.200000000000001        76.000000000000000        4.4917567681624124     
   11.200000000000001        76.800000000000011        4.4968612352624193     
   11.200000000000001        77.600000000000009        4.4975238895167386     
   11.200000000000001        78.400000000000006        4.4883841133384310     
   11.200000000000001        79.200000000000003        4.4695023474188931     
   11.200000000000001        80.000000000000000        4.4169715839093486     
   11.200000000000001        80.800000000000011        4.3612510102351569     
   11.200000000000001        81.600000000000009        4.3150447943662682     
   11.200000000000001        82.400000000000006        4.2887133334039200     
   11.200000000000001        83.200000000000003        4.2871582094953444     
   11.200000000000001        84.000000000000000        4.3084386096592189     
   11.200000000000001        84.800000000000011        4.3524157296292723     
   11.200000000000001        85.600000000000009        4.4068863028574494     
   11.200000000000001        86.400000000000006        4.4626160558424770     
   11.200000000000001        87.200000000000003        4.4920805641649411     
   11.200000000000001        88.000000000000000        4.4993139560628643     
   11.200000000000001        88.800000000000011        4.4618980468367058     
   11.200000000000001        89.600000000000009        4.2906390809531825     
   11.200000000000001        90.400000000000006        4.0133870726475624     
   11.200000000000001        91.200000000000003        3.4908860415365530     
   11.200000000000001        92.000000000000000        3.4942475987754738     
   11.200000000000001        92.800000000000011        3.4839575215389766     
   11.200000000000001        93.600000000000009        3.4998685598284442     
   11.200000000000001        94.400000000000006        3.4919517972509579     
   11.200000000000001        95.200000000000003        3.4819741047982324     
   11.200000000000001        96.000000000000000        3.4890949740430144     
   11.200000000000001        96.800000000000011        3.4979784677944470     
   11.200000000000001        97.600000000000009        3.4950623616205623     
   11.200000000000001        98.400000000000006        3.4986832406756139     
   11.200000000000001        99.200000000000003        3.5031685770998573     
   11.200000000000001        100.00000000000000        4.0977212943198031     
   11.200000000000001        100.80000000000001        4.3761208065176254     
   11.200000000000001        101.60000000000001        4.4889729281657997     
   11.200000000000001        102.40000000000001        4.4965271281170098     

   12.000000000000000       0.80000000000000004        4.4917868281390749     
   12.000000000000000        1.6000000000000001        4.4958327220015777     
   12.000000000000000        2.4000000000000004        4.4963805704679727     
   12.000000000000000        3.2000000000000002        4.4967207382948509     
   12.000000000000000        4.0000000000000000        4.4899046788119765     
   12.000000000000000        4.8000000000000007        4.4935204561272331     
   12.000000000000000        5.6000000000000005        4.4936694347089832     
   12.000000000000000        6.4000000000000004        4.4975164340866955     
   12.000000000000000        7.2000000000000002        4.4879809358692935     
   12.000000000000000        8.0000000000000000        4.4731475311210236     
   12.000000000000000        8.8000000000000007        4.1352109603910092     
   12.000000000000000        9.6000000000000014        3.5006219994939003     
   12.000000000000000        10.400000000000000        3.4970603271215652     
   12.000000000000000        11.200000000000001        3.4909672652928379     
   12.000000000000000        12.000000000000000        3.4851918656244383     
   12.000000000000000        12.800000000000001        3.4939367438349764     
   12.000000000000000        13.600000000000001        3.4898835276753757     
   12.000000000000000        14.400000000000000        3.4968347905502499     
   12.000000000000000        15.200000000000001        3.4983444083066626     
   12.000000000000000        16.000000000000000        3.4885562463328079     
   12.000000000000000        16.800000000000001        3.4953236648497596     
   12.000000000000000        17.600000000000001        3.4902982732185883     
   12.000000000000000        18.400000000000002        3.5021893231477779     
   12.000000000000000        19.200000000000003        3.4956995678952372     
   12.000000000000000        20.000000000000000        3.4945240277039034     
   12.000000000000000        20.800000000000001        3.4885513375155948     
   12.000000000000000        21.600000000000001        3.4966473031839604     
   12.000000000000000        22.400000000000002        3.4964864598474641     
   12.000000000000000        23.200000000000003        3.4947021614260891     
   12.000000000000000        24.000000000000000        3.4952586241872168     
   12.000000000000000        24.800000000000001        3.4942783339868884     
   12.000000000000000        25.600000000000001        3.4941283358865274     
   12.000000000000000        26.400000000000002        3.4934633831753859     
   12.000000000000000        27.200000000000003        3.4924539487283703     
   12.000000000000000        28.000000000000000        3.4953110276578023     
   12.000000000000000        28.800000000000001        3.4845386688731423     
   12.000000000000000        29.600000000000001        4.1146764306560497     
   12.000000000000000        30.400000000000002        4.4472068918845693     
   12.000000000000000        31.200000000000003        4.4919330205812340     
   12.000000000000000        32.000000000000000        4.4987659373055964     
   12.000000000000000        32.800000000000004        4.4968988355287669     
   12.000000000000000        33.600000000000001        4.4960070186133283     
   12.000000000000000        34.399999999999999        4.4925768340026071     
   12.000000000000000        35.200000000000003        4.5027214834665186     
   12.000000000000000        36.000000000000000        4.4996455877834762     
   12.000000000000000        36.800000000000004        4.3707763845599086     
   12.000000000000000        37.600000000000001        4.0624857238564696     
   12.000000000000000        38.400000000000006        3.5026808570575190     
   12.000000000000000        39.200000000000003        3.4992426925500997     
   12.000000000000000        40.000000000000000        3.4924033539995913     
   12.000000000000000        40.800000000000004        3.4951473014580432     
   12.000000000000000        41.600000000000001        3.4952936859898851     
   12.000000000000000        42.400000000000006        3.4944374651267514     
   12.000000000000000        43.200000000000003        3.4835272348673088     
   12.000000000000000        44.000000000000000        3.4947368715516576     
   12.000000000000000        44.800000000000004        4.2239505193725986     
   12.000000000000000        45.600000000000001        4.4971138136318167     
   12.000000000000000        46.400000000000006        4.4961391246755822     
   12.000000000000000        47.200000000000003        4.4983113876158676     
   12.000000000000000        48.000000000000000        4.4910269917795231     
   12.000000000000000        48.800000000000004        4.4951698439242476     
   12.000000000000000        49.600000000000001        4.4954384205797995     
   12.000000000000000        50.400000000000006        4.4960602844666591     
   12.000000000000000        51.200000000000003        4.4974950241555893     
   12.000000000000000        52.000000000000000        4.4960630815643619     
   12.000000000000000        52.800000000000004        4.4951019810196637     
   12.000000000000000        53.600000000000001        4.4948330251269368     
   12.000000000000000        54.400000000000006        4.4911999024903597     
   12.000000000000000        55.200000000000003        4.4995629537399475     
   12.000000000000000        56.000000000000000        4.4997710288433277     
   12.000000000000000        56.800000000000004        4.4886206929753873     
   12.000000000000000        57.600000000000001        4.4867619239394054     
   12.000000000000000        58.400000000000006        4.5008411699513973     
   12.000000000000000        59.200000000000003        4.4990513958560596     
   12.000000000000000        60.000000000000000        4.4937363352549786     
   12.000000000000000        60.800000000000004        4.4904751448285305     
   12.000000000000000        61.600000000000001        4.4998516269161932     
   12.000000000000000        62.400000000000006        4.4889438569360394     
   12.000000000000000        63.200000000000003        4.4977036495966152     
   12.000000000000000        64.000000000000000        4.4976475484197227     
   12.000000000000000        64.799999999999997        4.4996592250387994     
   12.000000000000000        65.600000000000009        4.4994158205450061     
   12.000000000000000        66.400000000000006        4.4922135727932133     
   12.000000000000000        67.200000000000003        4.4949857231755610     
   12.000000000000000        68.000000000000000        4.4934870914715033     
   12.000000000000000        68.799999999999997        4.4946784111534814     
   12.000000000000000        69.600000000000009        4.4857878248826504     
   12.000000000000000        70.400000000000006        4.4941873408292432     
   12.000000000000000        71.200000000000003        4.4966133878978907     
   12.000000000000000        72.000000000000000        4.4901469169333676     
   12.000000000000000        72.799999999999997        4.4967431978676240     
   12.000000000000000        73.600000000000009        4.4889767828870140     
   12.000000000000000        74.400000000000006        4.4947607247320942     
   12.000000000000000        75.200000000000003        4.4916645427517210     
   12.000000000000000        76.000000000000000        4.4957313650078454     
   12.000000000000000        76.800000000000011        4.4980543727178324     
   12.000000000000000        77.600000000000009        4.4945365918818281     
   12.000000000000000        78.400000000000006        4.4917458750349608     
   12.000000000000000        79.200000000000003        4.4441388589117334     
   12.000000000000000        80.000000000000000        4.3777963362044137     
   12.000000000000000        80.800000000000011        4.3104270061110252     
   12.000000000000000        81.600000000000009        4.2551190937414356     
   12.000000000000000        82.400000000000006        4.2211008690427656     
   12.000000000000000        83.200000000000003        4.2130870669259428     
   12.000000000000000        84.000000000000000        4.2308530773476463     
   12.000000000000000        84.800000000000011        4.2756612469444333     
   12.000000000000000        85.600000000000009        4.3380172195976856     
   12.000000000000000        86.400000000000006        4.4078773263047024     
   12.000000000000000        87.200000000000003        4.4691721430294082     
   12.000000000000000        88.000000000000000        4.4923731890318699     
   12.000000000000000        88.800000000000011        4.4951979298490645     
   12.000000000000000        89.600000000000009        4.4301972241447878     
   12.000000000000000        90.400000000000006        4.2915384913642427     
   12.000000000000000        91.200000000000003        4.1444381050938937     
   12.000000000000000        92.000000000000000        4.0734730524450606     
   12.000000000000000        92.800000000000011        4.0665632806398513     
   12.000000000000000        93.600000000000009        4.0748187432892005     
   12.000000000000000        94.400000000000006        4.0892966814937841     
   12.000000000000000        95.200000000000003        4.1054357608402077     
   12.000000000000000        96.000000000000000        4.1190541664911215     
   12.000000000000000        96.800000000000011        4.1298630790978113     
   12.000000000000000        97.600000000000009        4.1423798658010682     
   12.000000000000000        98.400000000000006        4.1636735495755950     
   12.000000000000000        99.200000000000003        4.2470271184457955     
   12.000000000000000        100.00000000000000        4.4026990669590509     
   12.000000000000000        100.80000000000001        4.4868000618060115     
   12.000000000000000        101.60000000000001        4.4988441250733269     
   12.000000000000000        102.40000000000001        4.4963735461117960     

   12.800000000000001       0.80000000000000004        4.4970387165878796     
   12.800000000000001        1.6000000000000001        4.4948075200336977     
   12.800000000000001        2.4000000000000004        4.4973165213222899     
   12.800000000000001        3.2000000000000002        4.4994534050355695     
   12.800000000000001        4.0000000000000000        4.4932102223704078     
   12.800000000000001        4.8000000000000007        4.4956593634087350     
   12.800000000000001        5.6000000000000005        4.4966560078406355     
   12.800000000000001        6.4000000000000004        4.4992776529378480     
   12.800000000000001        7.2000000000000002        4.4942932557994730     
   12.800000000000001        8.0000000000000000        4.4799210684824082     
   12.800000000000001        8.8000000000000007        4.1434753813762990     
   12.800000000000001        9.6000000000000014        3.4893626905103892     
   12.800000000000001        10.400000000000000        3.4992225156594232     
   12.800000000000001        11.200000000000001        3.4908161165146039     
   12.800000000000001        12.000000000000000        3.4892660513824230     
   12.800000000000001        12.800000000000001        3.4842538792175985     
   12.800000000000001        13.600000000000001        3.4891892666282431     
   12.800000000000001        14.400000000000000        3.4953167873275670     
   12.800000000000001        15.200000000000001        3.4932871726021464     
   12.800000000000001        16.000000000000000        3.4978082296523580     
   12.800000000000001        16.800000000000001        3.4872336327272597     
   12.800000000000001        17.600000000000001        3.4839042077851006     
   12.800000000000001        18.400000000000002        3.5012509019132625     
   12.800000000000001        19.200000000000003        3.4966525834362154     
   12.800000000000001        20.000000000000000        3.4937699202361516     
   12.800000000000001        20.800000000000001        3.4887992236614425     
   12.800000000000001        21.600000000000001        3.4965064919507065     
   12.800000000000001        22.400000000000002        3.4962244070012862     
   12.800000000000001        23.200000000000003        3.4942956390232838     
   12.800000000000001        24.000000000000000        3.4937560571617485     
   12.800000000000001        24.800000000000001        3.4921655933197679     
   12.800000000000001        25.600000000000001        3.4939167733947323     
   12.800000000000001        26.400000000000002        3.4935181576391616     
   12.800000000000001        27.200000000000003        3.4926581466139299     
   12.800000000000001        28.000000000000000        3.4916059698348589     
   12.800000000000001        28.800000000000001        3.4992451137366660     
   12.800000000000001        29.600000000000001        4.1113582600421976     
   12.800000000000001        30.400000000000002        4.4458503723736298     
   12.800000000000001        31.200000000000003        4.4923050324405205     
   12.800000000000001        32.000000000000000        4.4994160832872945     
   12.800000000000001        32.800000000000004        4.4964113880868766     
   12.800000000000001        33.600000000000001        4.4959608486060967     
   12.800000000000001        34.399999999999999        4.4929906719987631     
   12.800000000000001        35.200000000000003        4.4875187202009830     
   12.800000000000001        36.000000000000000        4.4887977108998802     
   12.800000000000001        36.800000000000004        4.2176120003486659     
   12.800000000000001        37.600000000000001        3.4976163119240020     
   12.800000000000001        38.400000000000006        3.4937310083315172     
   12.800000000000001        39.200000000000003        3.4890289819100606     
   12.800000000000001        40.000000000000000        3.4938776852508830     
   12.800000000000001        40.800000000000004        3.4964463282258764     
   12.800000000000001        41.600000000000001        3.4945145206583579     
   12.800000000000001        42.400000000000006        3.4956563999703021     
   12.800000000000001        43.200000000000003        3.4977565235260708     
   12.800000000000001        44.000000000000000        3.4858971767371654     
   12.800000000000001        44.800000000000004        4.1395001511888294     
   12.800000000000001        45.600000000000001        4.4688472416138874     
   12.800000000000001        46.400000000000006        4.4898117177044670     
   12.800000000000001        47.200000000000003        4.4971889088306511     
   12.800000000000001        48.000000000000000        4.4910738983510248     
   12.800000000000001        48.800000000000004        4.4943059723441401     
   12.800000000000001        49.600000000000001        4.4963307543723108     
   12.800000000000001        50.400000000000006        4.5003103804396511     
   12.800000000000001        51.200000000000003        4.5020070178108078     
   12.800000000000001        52.000000000000000        4.4992346086795632     
   12.800000000000001        52.800000000000004        4.4978727195732597     
   12.800000000000001        53.600000000000001        4.4958415752200622     
   12.800000000000001        54.400000000000006        4.4941258101372394     
   12.800000000000001        55.200000000000003        4.4926925152223252     
   12.800000000000001        56.000000000000000        4.4904436359551037     
   12.800000000000001        56.800000000000004        4.4901927327533722     
   12.800000000000001        57.600000000000001        4.5023404020183735     
   12.800000000000001        58.400000000000006        4.4945896679435586     
   12.800000000000001        59.200000000000003        4.4903492754665821     
   12.800000000000001        60.000000000000000        4.4954459459728016     
   12.800000000000001        60.800000000000004        4.4929892613510320     
   12.800000000000001        61.600000000000001        4.5017157781780641     
   12.800000000000001        62.400000000000006        4.4981611003265209     
   12.800000000000001        63.200000000000003        4.4962258145155927     
   12.800000000000001        64.000000000000000        4.4948013650913206     
   12.800000000000001        64.799999999999997        4.4920551071423649     
   12.800000000000001        65.600000000000009        4.4896791256371111     
   12.800000000000001        66.400000000000006        4.4876067771052650     
   12.800000000000001        67.200000000000003        4.5010171924111653     
   12.800000000000001        68.000000000000000        4.4991447134378486     
   12.800000000000001        68.799999999999997        4.4988474603395199     
   12.800000000000001        69.600000000000009        4.4934519612053574     
   12.800000000000001        70.400000000000006        4.4969961008261885     
   12.800000000000001        71.200000000000003        4.4941128760451479     
   12.800000000000001        72.000000000000000        4.4909564400424609     
   12.800000000000001        72.799999999999997        4.5005687270776669     
   12.800000000000001        73.600000000000009        4.4933342553175146     
   12.800000000000001        74.400000000000006        4.4855574586528926     
   12.800000000000001        75.200000000000003        4.4963216924467329     
   12.800000000000001        76.000000000000000        4.4970842799143531     
   12.800000000000001        76.800000000000011        4.4976140971228515     
   12.800000000000001        77.600000000000009        4.4922543360517562     
   12.800000000000001        78.400000000000006        4.4845890128298684     
   12.800000000000001        79.200000000000003        4.4303024536956892     
   12.800000000000001        80.000000000000000        4.3581253186580140     
   12.800000000000001        80.800000000000011        4.2847703928035088     
   12.800000000000001        81.600000000000009        4.2234814387351420     
   12.800000000000001        82.400000000000006        4.1840753963420241     
   12.800000000000001        83.200000000000003        4.1675683384012627     
   12.800000000000001        84.000000000000000        4.1791865654850975     
   12.800000000000001        84.800000000000011        4.2180006395113026     
   12.800000000000001        85.600000000000009        4.2790981586467698     
   12.800000000000001        86.400000000000006        4.3568602727441430     
   12.800000000000001        87.200000000000003        4.4311804137265289     
   12.800000000000001        88.000000000000000        4.4861323507285755     
   12.800000000000001        88.800000000000011        4.4996107465249748     
   12.800000000000001        89.600000000000009        4.4932149772716965     
   12.800000000000001        90.400000000000006        4.4674952181282475     
   12.800000000000001        91.200000000000003        4.4245899407845108     
   12.800000000000001        92.000000000000000        4.4001288845673248     
   12.800000000000001        92.800000000000011        4.3975933000417138     
   12.800000000000001        93.600000000000009        4.4074070881692951     
   12.800000000000001        94.400000000000006        4.4212470201862306     
   12.800000000000001        95.200000000000003        4.4350984005462832     
   12.800000000000001        96.000000000000000        4.4487112928962569     
   12.800000000000001        96.800000000000011        4.4634475958664526     
   12.800000000000001        97.600000000000009        4.4751220468600970     
   12.800000000000001        98.400000000000006        4.4897802591789286     
   12.800000000000001        99.200000000000003        4.4953300988720075     
   12.800000000000001        100.00000000000000        4.4957170048192063     
   12.800000000000001        100.80000000000001        4.4953222346489117     
   12.800000000000001        101.60000000000001        4.4998026840389311     
   12.800000000000001        102.40000000000001        4.4983313904649007     

   13.600000000000001       0.80000000000000004        4.4970250939661023     
   13.600000000000001        1.6000000000000001        4.4968429025171179     
   13.600000000000001        2.4000000000000004        4.4992631285686491     
   13.600000000000001        3.2000000000000002        4.4851254782122485     
   13.600000000000001        4.0000000000000000        4.4928205916532038     
   13.600000000000001        4.8000000000000007        4.4951341177430351     
   13.600000000000001        5.6000000000000005        4.4972099973032975     
   13.600000000000001        6.4000000000000004        4.4991084025735288     
   13.600000000000001        7.2000000000000002        4.4964365520352789     
   13.600000000000001        8.0000000000000000        4.4848914038856602     
   13.600000000000001        8.8000000000000007        4.1494034328784215     
   13.600000000000001        9.6000000000000014        3.4869923941420429     
   13.600000000000001        10.400000000000000        3.4968771312335485     
   13.600000000000001        11.200000000000001        3.4976107467369277     
   13.600000000000001        12.000000000000000        3.4939391254921097     
   13.600000000000001        12.800000000000001        3.4966576789573858     
   13.600000000000001        13.600000000000001        3.4959947772410711     
   13.600000000000001        14.400000000000000        3.4885190203699543     
   13.600000000000001        15.200000000000001        3.4989387390005233     
   13.600000000000001        16.000000000000000        3.4998301265586891     
   13.600000000000001        16.800000000000001        3.5010739949472418     
   13.600000000000001        17.600000000000001        3.5006611163332138     
   13.600000000000001        18.400000000000002        3.4970669411305084     
   13.600000000000001        19.200000000000003        3.4941546608843161     
   13.600000000000001        20.000000000000000        3.4970959155582566     
   13.600000000000001        20.800000000000001        3.4876450356454849     
   13.600000000000001        21.600000000000001        3.4959543113151654     
   13.600000000000001        22.400000000000002        3.4961173131697376     
   13.600000000000001        23.200000000000003        3.4944058478366267     
   13.600000000000001        24.000000000000000        3.4943989753561544     
   13.600000000000001        24.800000000000001        3.4954218011972920     
   13.600000000000001        25.600000000000001        3.4953457588902075     
   13.600000000000001        26.400000000000002        3.4944092623241425     
   13.600000000000001        27.200000000000003        3.4942218327882397     
   13.600000000000001        28.000000000000000        3.4933651545317379     
   13.600000000000001        28.800000000000001        3.4913279305438523     
   13.600000000000001        29.600000000000001        4.1088811974747559     
   13.600000000000001        30.400000000000002        4.4459561384244548     
   13.600000000000001        31.200000000000003        4.4912981651442685     
   13.600000000000001        32.000000000000000        4.4997208738166776     
   13.600000000000001        32.800000000000004        4.4999230307612015     
   13.600000000000001        33.600000000000001        4.4951860363883318     
   13.600000000000001        34.399999999999999        4.4926202383034877     
   13.600000000000001        35.200000000000003        4.4977188829260353     
   13.600000000000001        36.000000000000000        4.4621928646307225     
   13.600000000000001        36.800000000000004        4.1354845584512958     
   13.600000000000001        37.600000000000001        3.4865915569648522     
   13.600000000000001        38.400000000000006        3.4914815722274604     
   13.600000000000001        39.200000000000003        3.4920616523132444     
   13.600000000000001        40.000000000000000        3.4927736351047574     
   13.600000000000001        40.800000000000004        3.4952510614224694     
   13.600000000000001        41.600000000000001        3.4942373487991887     
   13.600000000000001        42.400000000000006        3.4958292291429141     
   13.600000000000001        43.200000000000003        3.4948592619524854     
   13.600000000000001        44.000000000000000        3.5008841542582387     
   13.600000000000001        44.800000000000004        4.1178162838407912     
   13.600000000000001        45.600000000000001        4.4520941059166930     
   13.600000000000001        46.400000000000006        4.4946345666055736     
   13.600000000000001        47.200000000000003        4.4982418265839819     
   13.600000000000001        48.000000000000000        4.4909992465670205     
   13.600000000000001        48.800000000000004        4.4948962441663216     
   13.600000000000001        49.600000000000001        4.5014074263889299     
   13.600000000000001        50.400000000000006        4.4884182762243965     
   13.600000000000001        51.200000000000003        4.4927919745839064     
   13.600000000000001        52.000000000000000        4.4891725515706264     
   13.600000000000001        52.800000000000004        4.5028681657947729     
   13.600000000000001        53.600000000000001        4.4969608607928002     
   13.600000000000001        54.400000000000006        4.4955576963022885     
   13.600000000000001        55.200000000000003        4.4975190602366286     
   13.600000000000001        56.000000000000000        4.4903731355303567     
   13.600000000000001        56.800000000000004        4.4939591718629339     
   13.600000000000001        57.600000000000001        4.4892735620145023     
   13.600000000000001        58.400000000000006        4.4985527092183384     
   13.600000000000001        59.200000000000003        4.4934412763948268     
   13.600000000000001        60.000000000000000        4.4946671303398986     
   13.600000000000001        60.800000000000004        4.4911751693893542     
   13.600000000000001        61.600000000000001        4.4853110376721661     
   13.600000000000001        62.400000000000006        4.4982256212821596     
   13.600000000000001        63.200000000000003        4.4960820380297548     
   13.600000000000001        64.000000000000000        4.4953173462205429     
   13.600000000000001        64.799999999999997        4.4950838689468657     
   13.600000000000001        65.600000000000009        4.4928918683849348     
   13.600000000000001        66.400000000000006        4.5043986132402170     
   13.600000000000001        67.200000000000003        4.4962071097505749     
   13.600000000000001        68.000000000000000        4.4952983375005280     
   13.600000000000001        68.799999999999997        4.4957776838482726     
   13.600000000000001        69.600000000000009        4.4908520476946796     
   13.600000000000001        70.400000000000006        4.4955787197510357     
   13.600000000000001        71.200000000000003        4.4961298448843516     
   13.600000000000001        72.000000000000000        4.4943722660662875     
   13.600000000000001        72.799999999999997        4.4886626368995000     
   13.600000000000001        73.600000000000009        4.4983605114557532     
   13.600000000000001        74.400000000000006        4.4884400812439180     
   13.600000000000001        75.200000000000003        4.4964936470850105     
   13.600000000000001        76.000000000000000        4.4975490161652827     
   13.600000000000001        76.800000000000011        4.4974259097763749     
   13.600000000000001        77.600000000000009        4.4924153543701832     
   13.600000000000001        78.400000000000006        4.4853376418219408     
   13.600000000000001        79.200000000000003        4.4344359626400873     
   13.600000000000001        80.000000000000000        4.3621989668337644     
   13.600000000000001        80.800000000000011        4.2888023106608859     
   13.600000000000001        81.600000000000009        4.2227243574448314     
   13.600000000000001        82.400000000000006        4.1798310219120172     
   13.600000000000001        83.200000000000003        4.1578029810204429     
   13.600000000000001        84.000000000000000        4.1612281005849860     
   13.600000000000001        84.800000000000011        4.1902984851288210     
   13.600000000000001        85.600000000000009        4.2448795002747230     
   13.600000000000001        86.400000000000006        4.3187245046672480     
   13.600000000000001        87.200000000000003        4.3998620017670032     
   13.600000000000001        88.000000000000000        4.4668735475930159     
   13.600000000000001        88.800000000000011        4.4964524647569313     
   13.600000000000001        89.600000000000009        4.4928520867999300     
   13.600000000000001        90.400000000000006        4.4945029423936296     
   13.600000000000001        91.200000000000003        4.4899270121149097     
   13.600000000000001        92.000000000000000        4.4928770601594472     
   13.600000000000001        92.800000000000011        4.4929594596450864     
   13.600000000000001        93.600000000000009        4.4928929469571042     
   13.600000000000001        94.400000000000006        4.4901030525638745     
   13.600000000000001        95.200000000000003        4.4979818014340331     
   13.600000000000001        96.000000000000000        4.4968169886098384     
   13.600000000000001        96.800000000000011        4.4924337451047718     
   13.600000000000001        97.600000000000009        4.4991573381140508     
   13.600000000000001        98.400000000000006        4.4975242422242649     
   13.600000000000001        99.200000000000003        4.4989858610391105     
   13.600000000000001        100.00000000000000        4.4849779338558369     
   13.600000000000001        100.80000000000001        4.5013135977511523     
   13.600000000000001        101.60000000000001        4.4984289986368369     
   13.600000000000001        102.40000000000001        4.4979043193177359     

   14.400000000000000       0.80000000000000004        4.4967953273609753     
   14.400000000000000        1.6000000000000001        4.4966725568058319     
   14.400000000000000        2.4000000000000004        4.4970271552573271     
   14.400000000000000        3.2000000000000002        4.5027671021788027     
   14.400000000000000        4.0000000000000000        4.4914803639208127     
   14.400000000000000        4.8000000000000007        4.4954102410732535     
   14.400000000000000        5.6000000000000005        4.4926626875896201     
   14.400000000000000        6.4000000000000004        4.4943544569667555     
   14.400000000000000        7.2000000000000002        4.4948584773958853     
   14.400000000000000        8.0000000000000000        4.4879049442298475     
   14.400000000000000        8.8000000000000007        4.1523857837581915     
   14.400000000000000        9.6000000000000014        3.5002717195612543     
   14.400000000000000        10.400000000000000        3.4931174602962063     
   14.400000000000000        11.200000000000001        3.4974198100286120     
   14.400000000000000        12.000000000000000        3.4951707752398988     
   14.400000000000000        12.800000000000001        3.4938546041808700     
   14.400000000000000        13.600000000000001        3.4965603901234288     
   14.400000000000000        14.400000000000000        3.4923255988408859     
   14.400000000000000        15.200000000000001        3.4869879337858030     
   14.400000000000000        16.000000000000000        3.4875764156835189     
   14.400000000000000        16.800000000000001        3.4869804282279344     
   14.400000000000000        17.600000000000001        3.4867398262778759     
   14.400000000000000        18.400000000000002        3.4892594225701585     
   14.400000000000000        19.200000000000003        3.4861521962796806     
   14.400000000000000        20.000000000000000        3.4848416105316340     
   14.400000000000000        20.800000000000001        3.4899740024673780     
   14.400000000000000        21.600000000000001        3.4928270382275781     
   14.400000000000000        22.400000000000002        3.4971259693979819     
   14.400000000000000        23.200000000000003        3.4958434514441064     
   14.400000000000000        24.000000000000000        3.4956436176881494     
   14.400000000000000        24.800000000000001        3.4953354364092815     
   14.400000000000000        25.600000000000001        3.4945156782027142     
   14.400000000000000        26.400000000000002        3.4945986411664758     
   14.400000000000000        27.200000000000003        3.4942922795023246     
   14.400000000000000        28.000000000000000        3.4935950771793420     
   14.400000000000000        28.800000000000001        3.4935602774513086     
   14.400000000000000        29.600000000000001        4.1088625399918977     
   14.400000000000000        30.400000000000002        4.4429751280252265     
   14.400000000000000        31.200000000000003        4.4880694272226824     
   14.400000000000000        32.000000000000000        4.4988807268630877     
   14.400000000000000        32.800000000000004        4.4958119756436510     
   14.400000000000000        33.600000000000001        4.4963319144638785     
   14.400000000000000        34.399999999999999        4.4910952129905679     
   14.400000000000000        35.200000000000003        4.4955414934998448     
   14.400000000000000        36.000000000000000        4.4452045331057466     
   14.400000000000000        36.800000000000004        4.1131862477223784     
   14.400000000000000        37.600000000000001        3.5027760527193843     
   14.400000000000000        38.400000000000006        3.4905032227276238     
   14.400000000000000        39.200000000000003        3.4932798570896137     
   14.400000000000000        40.000000000000000        3.4942348894581192     
   14.400000000000000        40.800000000000004        3.4951078261574997     
   14.400000000000000        41.600000000000001        3.4950178828009117     
   14.400000000000000        42.400000000000006        3.4952901286675595     
   14.400000000000000        43.200000000000003        3.4958431517814481     
   14.400000000000000        44.000000000000000        3.4926515195558872     
   14.400000000000000        44.800000000000004        4.1113998384990422     
   14.400000000000000        45.600000000000001        4.4466126350896751     
   14.400000000000000        46.400000000000006        4.4942343308456776     
   14.400000000000000        47.200000000000003        4.4954746968722006     
   14.400000000000000        48.000000000000000        4.4944639470302334     
   14.400000000000000        48.800000000000004        4.4987860364649821     
   14.400000000000000        49.600000000000001        4.4874579720665100     
   14.400000000000000        50.400000000000006        4.4943397734403003     
   14.400000000000000        51.200000000000003        4.4967587992007356     
   14.400000000000000        52.000000000000000        4.4949679552261239     
   14.400000000000000        52.800000000000004        4.4884400775888009     
   14.400000000000000        53.600000000000001        4.4977321741074210     
   14.400000000000000        54.400000000000006        4.4964256455911915     
   14.400000000000000        55.200000000000003        4.4974791966906640     
   14.400000000000000        56.000000000000000        4.4962701047160030     
   14.400000000000000        56.800000000000004        4.4968836006699648     
   14.400000000000000        57.600000000000001        4.4943715413518603     
   14.400000000000000        58.400000000000006        4.4876519136959754     
   14.400000000000000        59.200000000000003        4.4973833687954485     
   14.400000000000000        60.000000000000000        4.4847999932286067     
   14.400000000000000        60.800000000000004        4.5010728283276427     
   14.400000000000000        61.600000000000001        4.4973351346026904     
   14.400000000000000        62.400000000000006        4.4947002904782138     
   14.400000000000000        63.200000000000003        4.4917028883984731     
   14.400000000000000        64.000000000000000        4.4921579079266252     
   14.400000000000000        64.799999999999997        4.4936539822227184     
   14.400000000000000        65.600000000000009        4.4895043692751226     
   14.400000000000000        66.400000000000006        4.5011109572680619     
   14.400000000000000        67.200000000000003        4.4963705544116728     
   14.400000000000000        68.000000000000000        4.4954675426494841     
   14.400000000000000        68.799999999999997        4.4930883740029204     
   14.400000000000000        69.600000000000009        4.4965323498302627     
   14.400000000000000        70.400000000000006        4.4959669243038460     
   14.400000000000000        71.200000000000003        4.4967571223348610     
   14.400000000000000        72.000000000000000        4.4968263999170981     
   14.400000000000000        72.799999999999997        4.4916483028009981     
   14.400000000000000        73.600000000000009        4.5001080859485230     
   14.400000000000000        74.400000000000006        4.4894814360016175     
   14.400000000000000        75.200000000000003        4.4939309915275549     
   14.400000000000000        76.000000000000000        4.4965723495308332     
   14.400000000000000        76.800000000000011        4.4969646603587066     
   14.400000000000000        77.600000000000009        4.4951586942276913     
   14.400000000000000        78.400000000000006        4.4914374723413788     
   14.400000000000000        79.200000000000003        4.4509101365250032     
   14.400000000000000        80.000000000000000        4.3875361738424177     
   14.400000000000000        80.800000000000011        4.3194083351026222     
   14.400000000000000        81.600000000000009        4.2577364013294838     
   14.400000000000000        82.400000000000006        4.2101583145107497     
   14.400000000000000        83.200000000000003        4.1848929755935114     
   14.400000000000000        84.000000000000000        4.1783213426139900     
   14.400000000000000        84.800000000000011        4.1975704146571076     
   14.400000000000000        85.600000000000009        4.2421569080757573     
   14.400000000000000        86.400000000000006        4.3088103191446203     
   14.400000000000000        87.200000000000003        4.3874948541916794     
   14.400000000000000        88.000000000000000        4.4561646802079409     
   14.400000000000000        88.800000000000011        4.4979590074781415     
   14.400000000000000        89.600000000000009        4.4911571174638851     
   14.400000000000000        90.400000000000006        4.4987303833302628     
   14.400000000000000        91.200000000000003        4.4943600076682282     
   14.400000000000000        92.000000000000000        4.4992343811186837     
   14.400000000000000        92.800000000000011        4.4976148877261490     
   14.400000000000000        93.600000000000009        4.4919826815168156     
   14.400000000000000        94.400000000000006        4.4984542279292068     
   14.400000000000000        95.200000000000003        4.4926141766759971     
   14.400000000000000        96.000000000000000        4.4963010321582404     
   14.400000000000000        96.800000000000011        4.4978245203358220     
   14.400000000000000        97.600000000000009        4.4986948850309938     
   14.400000000000000        98.400000000000006        4.4948851020522484     
   14.400000000000000        99.200000000000003        4.4933104287493650     
   14.400000000000000        100.00000000000000        4.4992911846932619     
   14.400000000000000        100.80000000000001        4.4987050336639332     
   14.400000000000000        101.60000000000001        4.4968942205805851     
   14.400000000000000        102.40000000000001        4.4958892161399042     

   15.200000000000001       0.80000000000000004        4.4955226593089543     
   15.200000000000001        1.6000000000000001        4.4960267991837437     
   15.200000000000001        2.4000000000000004        4.4959060702305260     
   15.200000000000001        3.2000000000000002        4.4990905704338937     
   15.200000000000001        4.0000000000000000        4.4873565671590523     
   15.200000000000001        4.8000000000000007        4.4879021580673433     
   15.200000000000001        5.6000000000000005        4.4918041778410700     
   15.200000000000001        6.4000000000000004        4.4966834503416386     
   15.200000000000001        7.2000000000000002        4.4987869835331278     
   15.200000000000001        8.0000000000000000        4.4914506034387252     
   15.200000000000001        8.8000000000000007        4.1563271266646451     
   15.200000000000001        9.6000000000000014        3.4980687521840248     
   15.200000000000001        10.400000000000000        3.4790035384267726     
   15.200000000000001        11.200000000000001        3.4908139601959212     
   15.200000000000001        12.000000000000000        3.4880646597526455     
   15.200000000000001        12.800000000000001        3.4890706482850398     
   15.200000000000001        13.600000000000001        3.4841641422082303     
   15.200000000000001        14.400000000000000        3.4898526637908338     
   15.200000000000001        15.200000000000001        3.4911416034111795     
   15.200000000000001        16.000000000000000        3.4919635762607237     
   15.200000000000001        16.800000000000001        3.4916207137927793     
   15.200000000000001        17.600000000000001        3.4915036988128665     
   15.200000000000001        18.400000000000002        3.4940363422446574     
   15.200000000000001        19.200000000000003        3.4942316452487887     
   15.200000000000001        20.000000000000000        3.4926368531089884     
   15.200000000000001        20.800000000000001        3.4908083487707526     
   15.200000000000001        21.600000000000001        3.4906707659117333     
   15.200000000000001        22.400000000000002        3.4944503486749445     
   15.200000000000001        23.200000000000003        3.4939357298339115     
   15.200000000000001        24.000000000000000        3.4944914854705824     
   15.200000000000001        24.800000000000001        3.4952308550198561     
   15.200000000000001        25.600000000000001        3.4942476219680674     
   15.200000000000001        26.400000000000002        3.4941255764818258     
   15.200000000000001        27.200000000000003        3.4955107924972966     
   15.200000000000001        28.000000000000000        3.4929963003510798     
   15.200000000000001        28.800000000000001        3.4972959334893567     
   15.200000000000001        29.600000000000001        4.1080025671951859     
   15.200000000000001        30.400000000000002        4.4433340655393190     
   15.200000000000001        31.200000000000003        4.5001445660132626     
   15.200000000000001        32.000000000000000        4.4969096197352378     
   15.200000000000001        32.800000000000004        4.4967676794799498     
   15.200000000000001        33.600000000000001        4.4940480499587299     
   15.200000000000001        34.399999999999999        4.4863540222134723     
   15.200000000000001        35.200000000000003        4.5021462854913104     
   15.200000000000001        36.000000000000000        4.4370604624049381     
   15.200000000000001        36.800000000000004        4.1055008034694236     
   15.200000000000001        37.600000000000001        3.4837144539271883     
   15.200000000000001        38.400000000000006        3.4884072031559819     
   15.200000000000001        39.200000000000003        3.4931239629238333     
   15.200000000000001        40.000000000000000        3.4935227953753571     
   15.200000000000001        40.800000000000004        3.4938588188442186     
   15.200000000000001        41.600000000000001        3.4938055643834964     
   15.200000000000001        42.400000000000006        3.4959983730541819     
   15.200000000000001        43.200000000000003        3.4991131920394269     
   15.200000000000001        44.000000000000000        3.4927577898599673     
   15.200000000000001        44.800000000000004        4.1116631307951748     
   15.200000000000001        45.600000000000001        4.4448674570753992     
   15.200000000000001        46.400000000000006        4.4930615627449422     
   15.200000000000001        47.200000000000003        4.4966624324493640     
   15.200000000000001        48.000000000000000        4.4922545534629927     
   15.200000000000001        48.800000000000004        4.5009263638903629     
   15.200000000000001        49.600000000000001        4.4917645664221491     
   15.200000000000001        50.400000000000006        4.4963296849292851     
   15.200000000000001        51.200000000000003        4.4963861024906544     
   15.200000000000001        52.000000000000000        4.4961919621794211     
   15.200000000000001        52.800000000000004        4.4934712743759793     
   15.200000000000001        53.600000000000001        4.5030898185801256     
   15.200000000000001        54.400000000000006        4.4972843249853991     
   15.200000000000001        55.200000000000003        4.4947461650835319     
   15.200000000000001        56.000000000000000        4.4947894963706174     
   15.200000000000001        56.800000000000004        4.4960839723002799     
   15.200000000000001        57.600000000000001        4.4964731148020798     
   15.200000000000001        58.400000000000006        4.4907611377197023     
   15.200000000000001        59.200000000000003        4.4959925589555461     
   15.200000000000001        60.000000000000000        4.5014502017457287     
   15.200000000000001        60.800000000000004        4.4987691295721666     
   15.200000000000001        61.600000000000001        4.4985131730705836     
   15.200000000000001        62.400000000000006        4.4980993530188158     
   15.200000000000001        63.200000000000003        4.5017086754102156     
   15.200000000000001        64.000000000000000        4.4971847637371702     
   15.200000000000001        64.799999999999997        4.4974533200306803     
   15.200000000000001        65.600000000000009        4.4894737492406289     
   15.200000000000001        66.400000000000006        4.4987219151284474     
   15.200000000000001        67.200000000000003        4.4963834607596089     
   15.200000000000001        68.000000000000000        4.4939708274917631     
   15.200000000000001        68.799999999999997        4.4940532092202252     
   15.200000000000001        69.600000000000009        4.4979317005718125     
   15.200000000000001        70.400000000000006        4.4961171266015452     
   15.200000000000001        71.200000000000003        4.4957888415242699     
   15.200000000000001        72.000000000000000        4.4966517380584561     
   15.200000000000001        72.799999999999997        4.4913088193955151     
   15.200000000000001        73.600000000000009        4.5002308001427327     
   15.200000000000001        74.400000000000006        4.4912496438456868     
   15.200000000000001        75.200000000000003        4.4963304341747747     
   15.200000000000001        76.000000000000000        4.4944473572070871     
   15.200000000000001        76.800000000000011        4.4970963016962022     
   15.200000000000001        77.600000000000009        4.4965812134551326     
   15.200000000000001        78.400000000000006        4.4961831999350910     
   15.200000000000001        79.200000000000003        4.4737748002511504     
   15.200000000000001        80.000000000000000        4.4251216993441664     
   15.200000000000001        80.800000000000011        4.3697535140131709     
   15.200000000000001        81.600000000000009        4.3122423650879940     
   15.200000000000001        82.400000000000006        4.2686090090689968     
   15.200000000000001        83.200000000000003        4.2386497001118144     
   15.200000000000001        84.000000000000000        4.2275449589154732     
   15.200000000000001        84.800000000000011        4.2371418420562668     
   15.200000000000001        85.600000000000009        4.2706992630059162     
   15.200000000000001        86.400000000000006        4.3260392739408520     
   15.200000000000001        87.200000000000003        4.3952457204581670     
   15.200000000000001        88.000000000000000        4.4596711592730971     
   15.200000000000001        88.800000000000011        4.4989839663970175     
   15.200000000000001        89.600000000000009        4.4940434773528182     
   15.200000000000001        90.400000000000006        4.4945685391458987     
   15.200000000000001        91.200000000000003        4.4969903621195488     
   15.200000000000001        92.000000000000000        4.4966325324403789     
   15.200000000000001        92.800000000000011        4.4951747153466437     
   15.200000000000001        93.600000000000009        4.4889105204254900     
   15.200000000000001        94.400000000000006        4.4972619166287675     
   15.200000000000001        95.200000000000003        4.4887691949857933     
   15.200000000000001        96.000000000000000        4.4935572765664684     
   15.200000000000001        96.800000000000011        4.4942216693375689     
   15.200000000000001        97.600000000000009        4.4969576180735249     
   15.200000000000001        98.400000000000006        4.4871799390623766     
   15.200000000000001        99.200000000000003        4.4889237071871539     
   15.200000000000001        100.00000000000000        4.4908434378578148     
   15.200000000000001        100.80000000000001        4.4941347654168551     
   15.200000000000001        101.60000000000001        4.4945013740220272     
   15.200000000000001        102.40000000000001        4.4961024723333365     

   16.000000000000000       0.80000000000000004        4.4933776813514914     
   16.000000000000000        1.6000000000000001        4.4936867902745554     
   16.000000000000000        2.4000000000000004        4.4952778531681332     
   16.000000000000000        3.2000000000000002        4.4966273863164377     
   16.000000000000000        4.0000000000000000        4.5009424999067749     
   16.000000000000000        4.8000000000000007        4.5008920370125427     
   16.000000000000000        5.6000000000000005        4.4899612995841078     
   16.000000000000000        6.4000000000000004        4.4980302758703523     
   16.000000000000000        7.2000000000000002        4.4965202099266195     
   16.000000000000000        8.0000000000000000        4.4936317709162292     
   16.000000000000000        8.8000000000000007        4.1627329022988588     
   16.000000000000000        9.6000000000000014        3.4883189905878345     
   16.000000000000000        10.400000000000000        3.4890149443472187     
   16.000000000000000        11.200000000000001        3.4947253852197702     
   16.000000000000000        12.000000000000000        3.4932890838648425     
   16.000000000000000        12.800000000000001        3.4948958052646741     
   16.000000000000000        13.600000000000001        3.4943735965794605     
   16.000000000000000        14.400000000000000        3.4957034005717538     
   16.000000000000000        15.200000000000001        3.4961875764805406     
   16.000000000000000        16.000000000000000        3.4975097727962514     
   16.000000000000000        16.800000000000001        3.4943957422411276     
   16.000000000000000        17.600000000000001        3.4928488020989588     
   16.000000000000000        18.400000000000002        3.4916465755029678     
   16.000000000000000        19.200000000000003        3.4925512648650079     
   16.000000000000000        20.000000000000000        3.4931408671065500     
   16.000000000000000        20.800000000000001        3.4936850352036366     
   16.000000000000000        21.600000000000001        3.4949372518254171     
   16.000000000000000        22.400000000000002        3.4947336018177109     
   16.000000000000000        23.200000000000003        3.4944054426001796     
   16.000000000000000        24.000000000000000        3.4949780036191642     
   16.000000000000000        24.800000000000001        3.4936795033978876     
   16.000000000000000        25.600000000000001        3.4939071238754971     
   16.000000000000000        26.400000000000002        3.4964885310569906     
   16.000000000000000        27.200000000000003        3.4937209616661486     
   16.000000000000000        28.000000000000000        3.4931513438129782     
   16.000000000000000        28.800000000000001        3.4959763765487759     
   16.000000000000000        29.600000000000001        4.1082593618084147     
   16.000000000000000        30.400000000000002        4.4405690861872502     
   16.000000000000000        31.200000000000003        4.4980600212785351     
   16.000000000000000        32.000000000000000        4.4948914231253365     
   16.000000000000000        32.800000000000004        4.4953592978485668     
   16.000000000000000        33.600000000000001        4.4990178360846329     
   16.000000000000000        34.399999999999999        4.5008317991139473     
   16.000000000000000        35.200000000000003        4.4973854922914862     
   16.000000000000000        36.000000000000000        4.4344694914469924     
   16.000000000000000        36.800000000000004        4.1028365619625946     
   16.000000000000000        37.600000000000001        3.5119057625042909     
   16.000000000000000        38.400000000000006        3.4838218643538648     
   16.000000000000000        39.200000000000003        3.4934864618345651     
   16.000000000000000        40.000000000000000        3.4931529381573703     
   16.000000000000000        40.800000000000004        3.4929803766200900     
   16.000000000000000        41.600000000000001        3.4916869174675762     
   16.000000000000000        42.400000000000006        3.4942199315170455     
   16.000000000000000        43.200000000000003        3.4789403061948407     
   16.000000000000000        44.000000000000000        3.4893293274222135     
   16.000000000000000        44.800000000000004        4.1129171446067865     
   16.000000000000000        45.600000000000001        4.4440616553872747     
   16.000000000000000        46.400000000000006        4.4967338492261755     
   16.000000000000000        47.200000000000003        4.4966518073044917     
   16.000000000000000        48.000000000000000        4.4962845914545904     
   16.000000000000000        48.800000000000004        4.4861434394350246     
   16.000000000000000        49.600000000000001        4.4934463122325736     
   16.000000000000000        50.400000000000006        4.4994754211777135     
   16.000000000000000        51.200000000000003        4.4961970506369431     
   16.000000000000000        52.000000000000000        4.4958837503014983     
   16.000000000000000        52.800000000000004        4.4937765908009091     
   16.000000000000000        53.600000000000001        4.4859024734912873     
   16.000000000000000        54.400000000000006        4.4965446305475103     
   16.000000000000000        55.200000000000003        4.4994522686001881     
   16.000000000000000        56.000000000000000        4.4970343261337309     
   16.000000000000000        56.800000000000004        4.4897477948317972     
   16.000000000000000        57.600000000000001        4.4868168756381479     
   16.000000000000000        58.400000000000006        4.4949648775069884     
   16.000000000000000        59.200000000000003        4.4978507994720056     
   16.000000000000000        60.000000000000000        4.4952072438459485     
   16.000000000000000        60.800000000000004        4.4976258165080774     
   16.000000000000000        61.600000000000001        4.4992939528264149     
   16.000000000000000        62.400000000000006        4.5002394417636635     
   16.000000000000000        63.200000000000003        4.4860936738930777     
   16.000000000000000        64.000000000000000        4.4907418491666560     
   16.000000000000000        64.799999999999997        4.4901608176644201     
   16.000000000000000        65.600000000000009        4.5021231507772672     
   16.000000000000000        66.400000000000006        4.4999264386646427     
   16.000000000000000        67.200000000000003        4.4946904685083338     
   16.000000000000000        68.000000000000000        4.4958787140651859     
   16.000000000000000        68.799999999999997        4.4969464919875559     
   16.000000000000000        69.600000000000009        4.4972962274049157     
   16.000000000000000        70.400000000000006        4.4954324279874616     
   16.000000000000000        71.200000000000003        4.4976504793347356     
   16.000000000000000        72.000000000000000        4.4944876680343198     
   16.000000000000000        72.799999999999997        4.4883246959953853     
   16.000000000000000        73.600000000000009        4.4985221346423847     
   16.000000000000000        74.400000000000006        4.4896533076894212     
   16.000000000000000        75.200000000000003        4.4921276343085088     
   16.000000000000000        76.000000000000000        4.4964833990043767     
   16.000000000000000        76.800000000000011        4.4916208524120451     
   16.000000000000000        77.600000000000009        4.4947082915039198     
   16.000000000000000        78.400000000000006        4.4946979711662207     
   16.000000000000000        79.200000000000003        4.4947967081159153     
   16.000000000000000        80.000000000000000        4.4665314613281968     
   16.000000000000000        80.800000000000011        4.4250560130634842     
   16.000000000000000        81.600000000000009        4.3772743551830429     
   16.000000000000000        82.400000000000006        4.3410716830793792     
   16.000000000000000        83.200000000000003        4.3124967794694991     
   16.000000000000000        84.000000000000000        4.2977069057675648     
   16.000000000000000        84.800000000000011        4.3015697690724020     
   16.000000000000000        85.600000000000009        4.3244947159468499     
   16.000000000000000        86.400000000000006        4.3674184633543263     
   16.000000000000000        87.200000000000003        4.4228509650142307     
   16.000000000000000        88.000000000000000        4.4745113460145660     
   16.000000000000000        88.800000000000011        4.4850219578694803     
   16.000000000000000        89.600000000000009        4.4922174174837108     
   16.000000000000000        90.400000000000006        4.4888190032833153     
   16.000000000000000        91.200000000000003        4.4910690438428373     
   16.000000000000000        92.000000000000000        4.4904367688263527     
   16.000000000000000        92.800000000000011        4.4877741515078471     
   16.000000000000000        93.600000000000009        4.5021248669518430     
   16.000000000000000        94.400000000000006        4.4952546384529901     
   16.000000000000000        95.200000000000003        4.4888210146650529     
   16.000000000000000        96.000000000000000        4.4954077039221145     
   16.000000000000000        96.800000000000011        4.4956411946127366     
   16.000000000000000        97.600000000000009        4.4953689804580561     
   16.000000000000000        98.400000000000006        4.4985194712402032     
   16.000000000000000        99.200000000000003        4.4944339691858586     
   16.000000000000000        100.00000000000000        4.4983794784300919     
   16.000000000000000        100.80000000000001        4.5014262195463672     
   16.000000000000000        101.60000000000001        4.4860849596984531     
   16.000000000000000        102.40000000000001        4.4911568146321974     

   16.800000000000001       0.80000000000000004        4.4958769461770611     
   16.800000000000001        1.6000000000000001        4.4973141334974400     
   16.800000000000001        2.4000000000000004        4.4955844119147912     
   16.800000000000001        3.2000000000000002        4.4941784004823653     
   16.800000000000001        4.0000000000000000        4.4932410286664757     
   16.800000000000001        4.8000000000000007        4.4955101395460471     
   16.800000000000001        5.6000000000000005        4.4913172965705446     
   16.800000000000001        6.4000000000000004        4.4979086277465683     
   16.800000000000001        7.2000000000000002        4.4966410542967008     
   16.800000000000001        8.0000000000000000        4.4966738331157980     
   16.800000000000001        8.8000000000000007        4.1756038551174672     
   16.800000000000001        9.6000000000000014        3.4877251719209070     
   16.800000000000001        10.400000000000000        3.4923034936141271     
   16.800000000000001        11.200000000000001        3.4966550587811662     
   16.800000000000001        12.000000000000000        3.4947483412806037     
   16.800000000000001        12.800000000000001        3.4954513290253018     
   16.800000000000001        13.600000000000001        3.4970169473249197     
   16.800000000000001        14.400000000000000        3.4955957130734041     
   16.800000000000001        15.200000000000001        3.4937791728581393     
   16.800000000000001        16.000000000000000        3.4948688133107559     
   16.800000000000001        16.800000000000001        3.4940382157302694     
   16.800000000000001        17.600000000000001        3.4935987412872840     
   16.800000000000001        18.400000000000002        3.4915725276595273     
   16.800000000000001        19.200000000000003        3.4933402930113684     
   16.800000000000001        20.000000000000000        3.4926217926138317     
   16.800000000000001        20.800000000000001        3.4929021138583192     
   16.800000000000001        21.600000000000001        3.4941529434153589     
   16.800000000000001        22.400000000000002        3.4941110693722264     
   16.800000000000001        23.200000000000003        3.4935249213106041     
   16.800000000000001        24.000000000000000        3.4950944624957421     
   16.800000000000001        24.800000000000001        3.4981167676967742     
   16.800000000000001        25.600000000000001        3.4892053810694788     
   16.800000000000001        26.400000000000002        3.4908868116968690     
   16.800000000000001        27.200000000000003        3.4921424479760845     
   16.800000000000001        28.000000000000000        3.4945481308456237     
   16.800000000000001        28.800000000000001        3.4915088463475117     
   16.800000000000001        29.600000000000001        4.1090712752006269     
   16.800000000000001        30.400000000000002        4.4407289446894467     
   16.800000000000001        31.200000000000003        4.4974826521004010     
   16.800000000000001        32.000000000000000        4.4944433543064317     
   16.800000000000001        32.800000000000004        4.4950453795141057     
   16.800000000000001        33.600000000000001        4.4901998934878558     
   16.800000000000001        34.399999999999999        4.4993334686808488     
   16.800000000000001        35.200000000000003        4.4929218357333562     
   16.800000000000001        36.000000000000000        4.4357713068060738     
   16.800000000000001        36.800000000000004        4.1025649565399371     
   16.800000000000001        37.600000000000001        3.4840903270719008     
   16.800000000000001        38.400000000000006        3.5048612427404984     
   16.800000000000001        39.200000000000003        3.4835979263708849     
   16.800000000000001        40.000000000000000        3.4866878535898089     
   16.800000000000001        40.800000000000004        3.4809594097706729     
   16.800000000000001        41.600000000000001        3.5024299361538307     
   16.800000000000001        42.400000000000006        3.4916378431169215     
   16.800000000000001        43.200000000000003        3.4983452807828450     
   16.800000000000001        44.000000000000000        3.4926285961595234     
   16.800000000000001        44.800000000000004        4.1133646814096698     
   16.800000000000001        45.600000000000001        4.4462041541813955     
   16.800000000000001        46.400000000000006        4.4996856053647631     
   16.800000000000001        47.200000000000003        4.4980232851934616     
   16.800000000000001        48.000000000000000        4.4975850791920129     
   16.800000000000001        48.800000000000004        4.4927663465594074     
   16.800000000000001        49.600000000000001        4.4920456625379401     
   16.800000000000001        50.400000000000006        4.4968774766032364     
   16.800000000000001        51.200000000000003        4.4956953165586455     
   16.800000000000001        52.000000000000000        4.4982278641003939     
   16.800000000000001        52.800000000000004        4.4951908384411725     
   16.800000000000001        53.600000000000001        4.4959644413940110     
   16.800000000000001        54.400000000000006        4.4868728370383311     
   16.800000000000001        55.200000000000003        4.4830394637709254     
   16.800000000000001        56.000000000000000        4.4688879944170248     
   16.800000000000001        56.800000000000004        4.4661501860021939     
   16.800000000000001        57.600000000000001        4.4637204327189117     
   16.800000000000001        58.400000000000006        4.4620522662878219     
   16.800000000000001        59.200000000000003        4.4599916619680142     
   16.800000000000001        60.000000000000000        4.4590971075967731     
   16.800000000000001        60.800000000000004        4.4588134999816926     
   16.800000000000001        61.600000000000001        4.4583152241610868     
   16.800000000000001        62.400000000000006        4.4611210252896702     
   16.800000000000001        63.200000000000003        4.4627666550173100     
   16.800000000000001        64.000000000000000        4.4674319681259798     
   16.800000000000001        64.799999999999997        4.4765083690726293     
   16.800000000000001        65.600000000000009        4.4884266129557773     
   16.800000000000001        66.400000000000006        4.4985068646735629     
   16.800000000000001        67.200000000000003        4.4904631764708265     
   16.800000000000001        68.000000000000000        4.4984807430543139     
   16.800000000000001        68.799999999999997        4.4965355638697169     
   16.800000000000001        69.600000000000009        4.4966666400776116     
   16.800000000000001        70.400000000000006        4.4952770752667890     
   16.800000000000001        71.200000000000003        4.4960059900761502     
   16.800000000000001        72.000000000000000        4.4942597057652174     
   16.800000000000001        72.799999999999997        4.4882925766095045     
   16.800000000000001        73.600000000000009        4.4988685931944454     
   16.800000000000001        74.400000000000006        4.4912823597053739     
   16.800000000000001        75.200000000000003        4.4975487547330584     
   16.800000000000001        76.000000000000000        4.4983977862240261     
   16.800000000000001        76.800000000000011        4.4952098921010730     
   16.800000000000001        77.600000000000009        4.4881183696797189     
   16.800000000000001        78.400000000000006        4.4979103749806217     
   16.800000000000001        79.200000000000003        4.4948004054671973     
   16.800000000000001        80.000000000000000        4.4960682947612431     
   16.800000000000001        80.800000000000011        4.4735518420895328     
   16.800000000000001        81.600000000000009        4.4448752730728911     
   16.800000000000001        82.400000000000006        4.4146546002974141     
   16.800000000000001        83.200000000000003        4.3904129742338229     
   16.800000000000001        84.000000000000000        4.3758282506270332     
   16.800000000000001        84.800000000000011        4.3760032908171489     
   16.800000000000001        85.600000000000009        4.3908197566164962     
   16.800000000000001        86.400000000000006        4.4197083417300060     
   16.800000000000001        87.200000000000003        4.4587989999044666     
   16.800000000000001        88.000000000000000        4.4916528077323763     
   16.800000000000001        88.800000000000011        4.4943427098929867     
   16.800000000000001        89.600000000000009        4.4968954936420360     
   16.800000000000001        90.400000000000006        4.5006536470039444     
   16.800000000000001        91.200000000000003        4.4984055538556458     
   16.800000000000001        92.000000000000000        4.5007822556444799     
   16.800000000000001        92.800000000000011        4.4987894932962815     
   16.800000000000001        93.600000000000009        4.4961593054133857     
   16.800000000000001        94.400000000000006        4.4959477726639836     
   16.800000000000001        95.200000000000003        4.4899859700939411     
   16.800000000000001        96.000000000000000        4.4950173765745358     
   16.800000000000001        96.800000000000011        4.4959787830549924     
   16.800000000000001        97.600000000000009        4.5011264412283563     
   16.800000000000001        98.400000000000006        4.5010231340657363     
   16.800000000000001        99.200000000000003        4.4898402109478956     
   16.800000000000001        100.00000000000000        4.4935985588423586     
   16.800000000000001        100.80000000000001        4.4936767049009658     
   16.800000000000001        101.60000000000001        4.5012060797208751     
   16.800000000000001        102.40000000000001        4.4901335579121051     

   17.600000000000001       0.80000000000000004        4.4914324470118121     
   17.600000000000001        1.6000000000000001        4.4908745289915721     
   17.600000000000001        2.4000000000000004        4.4956819921021998     
   17.600000000000001        3.2000000000000002        4.4960731629638353     
   17.600000000000001        4.0000000000000000        4.4944920367390973     
   17.600000000000001        4.8000000000000007        4.4993134782692321     
   17.600000000000001        5.6000000000000005        4.4910448575694586     
   17.600000000000001        6.4000000000000004        4.4971631076316791     
   17.600000000000001        7.2000000000000002        4.4992889375589096     
   17.600000000000001        8.0000000000000000        4.4872736724026634     
   17.600000000000001        8.8000000000000007        4.2408953380057568     
   17.600000000000001        9.6000000000000014        3.5052842555131649     
   17.600000000000001        10.400000000000000        3.4825875665185708     
   17.600000000000001        11.200000000000001        3.4988000397759738     
   17.600000000000001        12.000000000000000        3.4950291144119587     
   17.600000000000001        12.800000000000001        3.4955919019755730     
   17.600000000000001        13.600000000000001        3.4944226727182963     
   17.600000000000001        14.400000000000000        3.4943157624741756     
   17.600000000000001        15.200000000000001        3.4940251472465111     
   17.600000000000001        16.000000000000000        3.4940517872461720     
   17.600000000000001        16.800000000000001        3.4939637868561721     
   17.600000000000001        17.600000000000001        3.4943307724249713     
   17.600000000000001        18.400000000000002        3.4940083290458461     
   17.600000000000001        19.200000000000003        3.4924591591572582     
   17.600000000000001        20.000000000000000        3.4917343175062321     
   17.600000000000001        20.800000000000001        3.4903341584365295     
   17.600000000000001        21.600000000000001        3.4925859472107397     
   17.600000000000001        22.400000000000002        3.4930362190681596     
   17.600000000000001        23.200000000000003        3.4950224276376902     
   17.600000000000001        24.000000000000000        3.5018851991838731     
   17.600000000000001        24.800000000000001        3.4826929364447614     
   17.600000000000001        25.600000000000001        3.4923194620375835     
   17.600000000000001        26.400000000000002        3.4937081257205302     
   17.600000000000001        27.200000000000003        3.4940224689820885     
   17.600000000000001        28.000000000000000        3.4893732800138082     
   17.600000000000001        28.800000000000001        3.4925130773570090     
   17.600000000000001        29.600000000000001        4.1111853796416682     
   17.600000000000001        30.400000000000002        4.4419744305720874     
   17.600000000000001        31.200000000000003        4.4977229057526991     
   17.600000000000001        32.000000000000000        4.4949429932658473     
   17.600000000000001        32.800000000000004        4.4965811213402720     
   17.600000000000001        33.600000000000001        4.4907264942487206     
   17.600000000000001        34.399999999999999        4.4999004889372483     
   17.600000000000001        35.200000000000003        4.4951265616806859     
   17.600000000000001        36.000000000000000        4.4377682140963088     
   17.600000000000001        36.800000000000004        4.1021251728439596     
   17.600000000000001        37.600000000000001        3.4999096738223106     
   17.600000000000001        38.400000000000006        3.4960865902560436     
   17.600000000000001        39.200000000000003        3.4991742851341874     
   17.600000000000001        40.000000000000000        3.4987726843678590     
   17.600000000000001        40.800000000000004        3.4988426527130154     
   17.600000000000001        41.600000000000001        3.4967149158811410     
   17.600000000000001        42.400000000000006        3.4903840305465357     
   17.600000000000001        43.200000000000003        3.4937588133266488     
   17.600000000000001        44.000000000000000        3.4945605910242623     
   17.600000000000001        44.800000000000004        4.1138434358326235     
   17.600000000000001        45.600000000000001        4.4496219969524873     
   17.600000000000001        46.400000000000006        4.4864764973280140     
   17.600000000000001        47.200000000000003        4.5037016017180989     
   17.600000000000001        48.000000000000000        4.4972768899578286     
   17.600000000000001        48.800000000000004        4.4909913277952072     
   17.600000000000001        49.600000000000001        4.4970074692007778     
   17.600000000000001        50.400000000000006        4.4968067731751171     
   17.600000000000001        51.200000000000003        4.4964731833616201     
   17.600000000000001        52.000000000000000        4.4984437449267469     
   17.600000000000001        52.800000000000004        4.4849372919753536     
   17.600000000000001        53.600000000000001        4.3886188752934627     
   17.600000000000001        54.400000000000006        4.2363267372175706     
   17.600000000000001        55.200000000000003        4.1550507447880252     
   17.600000000000001        56.000000000000000        4.1349249440420710     
   17.600000000000001        56.800000000000004        4.1296720175825206     
   17.600000000000001        57.600000000000001        4.1282477791134928     
   17.600000000000001        58.400000000000006        4.1250483157026823     
   17.600000000000001        59.200000000000003        4.1244725840863934     
   17.600000000000001        60.000000000000000        4.1265384933409539     
   17.600000000000001        60.800000000000004        4.1269757294005966     
   17.600000000000001        61.600000000000001        4.1286906843192215     
   17.600000000000001        62.400000000000006        4.1265590781890360     
   17.600000000000001        63.200000000000003        4.1277489691065652     
   17.600000000000001        64.000000000000000        4.1335798647312707     
   17.600000000000001        64.799999999999997        4.1500042334565554     
   17.600000000000001        65.600000000000009        4.2274987650803491     
   17.600000000000001        66.400000000000006        4.3771408165653707     
   17.600000000000001        67.200000000000003        4.4962602201885442     
   17.600000000000001        68.000000000000000        4.4866759245365646     
   17.600000000000001        68.799999999999997        4.4937721486832825     
   17.600000000000001        69.600000000000009        4.4930735393003012     
   17.600000000000001        70.400000000000006        4.4917927598723857     
   17.600000000000001        71.200000000000003        4.4903258609741110     
   17.600000000000001        72.000000000000000        4.4976636164854940     
   17.600000000000001        72.799999999999997        4.4948295102685600     
   17.600000000000001        73.600000000000009        4.4983818239216946     
   17.600000000000001        74.400000000000006        4.4944166551397497     
   17.600000000000001        75.200000000000003        4.4877711570683880     
   17.600000000000001        76.000000000000000        4.4950219395686721     
   17.600000000000001        76.800000000000011        4.4966363074911824     
   17.600000000000001        77.600000000000009        4.4979619421505177     
   17.600000000000001        78.400000000000006        4.4965682645967533     
   17.600000000000001        79.200000000000003        4.4946586237735371     
   17.600000000000001        80.000000000000000        4.4912877666924995     
   17.600000000000001        80.800000000000011        4.4953985571970403     
   17.600000000000001        81.600000000000009        4.4892739307671894     
   17.600000000000001        82.400000000000006        4.4718183792418351     
   17.600000000000001        83.200000000000003        4.4568398926864177     
   17.600000000000001        84.000000000000000        4.4471138065673737     
   17.600000000000001        84.800000000000011        4.4452158574433778     
   17.600000000000001        85.600000000000009        4.4531019992208716     
   17.600000000000001        86.400000000000006        4.4693831200618028     
   17.600000000000001        87.200000000000003        4.4874228733047952     
   17.600000000000001        88.000000000000000        4.4956530021939587     
   17.600000000000001        88.800000000000011        4.4905324205045183     
   17.600000000000001        89.600000000000009        4.4959302379413391     
   17.600000000000001        90.400000000000006        4.4918075316695871     
   17.600000000000001        91.200000000000003        4.4970354185128336     
   17.600000000000001        92.000000000000000        4.4953504881467472     
   17.600000000000001        92.800000000000011        4.4981629771317770     
   17.600000000000001        93.600000000000009        4.4955562930637463     
   17.600000000000001        94.400000000000006        4.4973327549805289     
   17.600000000000001        95.200000000000003        4.4931774130843136     
   17.600000000000001        96.000000000000000        4.4972215491894696     
   17.600000000000001        96.800000000000011        4.4980379129006778     
   17.600000000000001        97.600000000000009        4.4849750438758376     
   17.600000000000001        98.400000000000006        4.5019076891383563     
   17.600000000000001        99.200000000000003        4.4842887261579891     
   17.600000000000001        100.00000000000000        4.4703457704339735     
   17.600000000000001        100.80000000000001        4.4594345995653191     
   17.600000000000001        101.60000000000001        4.4713906837968302     
   17.600000000000001        102.40000000000001        4.4959411965730984     

   18.400000000000002       0.80000000000000004        4.3797051489998537     
   18.400000000000002        1.6000000000000001        4.4895164762650781     
   18.400000000000002        2.4000000000000004        4.4974773945690547     
   18.400000000000002        3.2000000000000002        4.4968822282065855     
   18.400000000000002        4.0000000000000000        4.4969402610092262     
   18.400000000000002        4.8000000000000007        4.5007664154702534     
   18.400000000000002        5.6000000000000005        4.4889061564527166     
   18.400000000000002        6.4000000000000004        4.4965393244598033     
   18.400000000000002        7.2000000000000002        4.4955812147602217     
   18.400000000000002        8.0000000000000000        4.4924541038309291     
   18.400000000000002        8.8000000000000007        4.3623176853430303     
   18.400000000000002        9.6000000000000014        3.9963658218650879     
   18.400000000000002        10.400000000000000        3.4897696827176130     
   18.400000000000002        11.200000000000001        3.4984807002889520     
   18.400000000000002        12.000000000000000        3.4950257042292021     
   18.400000000000002        12.800000000000001        3.4948070056399279     
   18.400000000000002        13.600000000000001        3.4944163459121649     
   18.400000000000002        14.400000000000000        3.4941384558421205     
   18.400000000000002        15.200000000000001        3.4933267727847199     
   18.400000000000002        16.000000000000000        3.4933082081664888     
   18.400000000000002        16.800000000000001        3.4935167789503425     
   18.400000000000002        17.600000000000001        3.4944524285666749     
   18.400000000000002        18.400000000000002        3.4926561262222231     
   18.400000000000002        19.200000000000003        3.4920277381258593     
   18.400000000000002        20.000000000000000        3.4905122076709207     
   18.400000000000002        20.800000000000001        3.4914440582602118     
   18.400000000000002        21.600000000000001        3.4921965349031225     
   18.400000000000002        22.400000000000002        3.4907032874987660     
   18.400000000000002        23.200000000000003        3.4990822157173431     
   18.400000000000002        24.000000000000000        3.4822007878709238     
   18.400000000000002        24.800000000000001        3.4904338055633257     
   18.400000000000002        25.600000000000001        3.4925127932533244     
   18.400000000000002        26.400000000000002        3.4923209533158817     
   18.400000000000002        27.200000000000003        3.4926827064298758     
   18.400000000000002        28.000000000000000        3.4953243460512970     
   18.400000000000002        28.800000000000001        3.4829927875379303     
   18.400000000000002        29.600000000000001        4.1136219730906110     
   18.400000000000002        30.400000000000002        4.4434929013841957     
   18.400000000000002        31.200000000000003        4.4976729034785237     
   18.400000000000002        32.000000000000000        4.4947067110275647     
   18.400000000000002        32.800000000000004        4.4957233203692057     
   18.400000000000002        33.600000000000001        4.4905680392934464     
   18.400000000000002        34.399999999999999        4.5016169350861910     
   18.400000000000002        35.200000000000003        4.4884949851841958     
   18.400000000000002        36.000000000000000        4.4406444090372510     
   18.400000000000002        36.800000000000004        4.1043731428110739     
   18.400000000000002        37.600000000000001        3.5054263108916768     
   18.400000000000002        38.400000000000006        3.4938159808698921     
   18.400000000000002        39.200000000000003        3.4933540940615218     
   18.400000000000002        40.000000000000000        3.4924342352282545     
   18.400000000000002        40.800000000000004        3.4941333140712163     
   18.400000000000002        41.600000000000001        3.4971494796038960     
   18.400000000000002        42.400000000000006        3.4902224114229421     
   18.400000000000002        43.200000000000003        3.4914922540926785     
   18.400000000000002        44.000000000000000        3.4990810510368164     
   18.400000000000002        44.800000000000004        4.1153885392621374     
   18.400000000000002        45.600000000000001        4.4515160442774571     
   18.400000000000002        46.400000000000006        4.4917646601253844     
   18.400000000000002        47.200000000000003        4.4863576534242533     
   18.400000000000002        48.000000000000000        4.5023485875845770     
   18.400000000000002        48.800000000000004        4.4931628016818062     
   18.400000000000002        49.600000000000001        4.4963422766541870     
   18.400000000000002        50.400000000000006        4.4974834314399663     
   18.400000000000002        51.200000000000003        4.4957944299775487     
   18.400000000000002        52.000000000000000        4.4946863801603580     
   18.400000000000002        52.800000000000004        4.3486735517105375     
   18.400000000000002        53.600000000000001        4.0776255944627078     
   18.400000000000002        54.400000000000006        3.4860186090551806     
   18.400000000000002        55.200000000000003        3.4889555484102153     
   18.400000000000002        56.000000000000000        3.4993232320939227     
   18.400000000000002        56.800000000000004        3.4924753999357470     
   18.400000000000002        57.600000000000001        3.4849703424565726     
   18.400000000000002        58.400000000000006        3.5009544223726383     
   18.400000000000002        59.200000000000003        3.4969090562161962     
   18.400000000000002        60.000000000000000        3.4932698105920816     
   18.400000000000002        60.800000000000004        3.4899363114459736     
   18.400000000000002        61.600000000000001        3.4903062373729177     
   18.400000000000002        62.400000000000006        3.4961896905010827     
   18.400000000000002        63.200000000000003        3.5043855730195248     
   18.400000000000002        64.000000000000000        3.4830596598533750     
   18.400000000000002        64.799999999999997        3.4967203241972942     
   18.400000000000002        65.600000000000009        3.4907425241617891     
   18.400000000000002        66.400000000000006        4.0723182332946362     
   18.400000000000002        67.200000000000003        4.3443746109419115     
   18.400000000000002        68.000000000000000        4.4972253462286105     
   18.400000000000002        68.799999999999997        4.4988461457843654     
   18.400000000000002        69.600000000000009        4.4995884179862227     
   18.400000000000002        70.400000000000006        4.4929483948980167     
   18.400000000000002        71.200000000000003        4.4859995364347816     
   18.400000000000002        72.000000000000000        4.4940900131734303     
   18.400000000000002        72.799999999999997        4.4973158637882795     
   18.400000000000002        73.600000000000009        4.4977623738845001     
   18.400000000000002        74.400000000000006        4.4962140462457763     
   18.400000000000002        75.200000000000003        4.4937976910720066     
   18.400000000000002        76.000000000000000        4.4882907323249439     
   18.400000000000002        76.800000000000011        4.4904663161907870     
   18.400000000000002        77.600000000000009        4.4918623825729975     
   18.400000000000002        78.400000000000006        4.4898744916683926     
   18.400000000000002        79.200000000000003        4.4867737238898533     
   18.400000000000002        80.000000000000000        4.4975479097166327     
   18.400000000000002        80.800000000000011        4.4884467641148689     
   18.400000000000002        81.600000000000009        4.4899892155170296     
   18.400000000000002        82.400000000000006        4.4962139057168962     
   18.400000000000002        83.200000000000003        4.4948616710221581     
   18.400000000000002        84.000000000000000        4.4926444607686831     
   18.400000000000002        84.800000000000011        4.4924065970273759     
   18.400000000000002        85.600000000000009        4.4947092688770161     
   18.400000000000002        86.400000000000006        4.4975855734735060     
   18.400000000000002        87.200000000000003        4.4988723747555825     
   18.400000000000002        88.000000000000000        4.4986571558984680     
   18.400000000000002        88.800000000000011        4.4945333346128313     
   18.400000000000002        89.600000000000009        4.4952479003630827     
   18.400000000000002        90.400000000000006        4.4991463533382694     
   18.400000000000002        91.200000000000003        4.4974459782019238     
   18.400000000000002        92.000000000000000        4.4907713096384487     
   18.400000000000002        92.800000000000011        4.4973829420105202     
   18.400000000000002        93.600000000000009        4.5006806680002720     
   18.400000000000002        94.400000000000006        4.5022159767338685     
   18.400000000000002        95.200000000000003        4.4944364498268499     
   18.400000000000002        96.000000000000000        4.4988064065084599     
   18.400000000000002        96.800000000000011        4.4973332485118425     
   18.400000000000002        97.600000000000009        4.4918714702554325     
   18.400000000000002        98.400000000000006        4.4067118651792283     
   18.400000000000002        99.200000000000003        4.2354140523971520     
   18.400000000000002        100.00000000000000        4.1408765352846562     
   18.400000000000002        100.80000000000001        4.1263166876841986     
   18.400000000000002        101.60000000000001        4.1424565537108791     
   18.400000000000002        102.40000000000001        4.2253949456650650     

   19.200000000000003       0.80000000000000004        4.0716489033819752     
   19.200000000000003        1.6000000000000001        4.3497941208391007     
   19.200000000000003        2.4000000000000004        4.4913347658246625     
   19.200000000000003        3.2000000000000002        4.5035786417331360     
   19.200000000000003        4.0000000000000000        4.4891513677586126     
   19.200000000000003        4.8000000000000007        4.4996019168670083     
   19.200000000000003        5.6000000000000005        4.5036333607766741     
   19.200000000000003        6.4000000000000004        4.4897467295996956     
   19.200000000000003        7.2000000000000002        4.4907105840785873     
   19.200000000000003        8.0000000000000000        4.4967859725329031     
   19.200000000000003        8.8000000000000007        4.4517080606134645     
   19.200000000000003        9.6000000000000014        4.1153940823012540     
   19.200000000000003        10.400000000000000        3.4902222531682492     
   19.200000000000003        11.200000000000001        3.4990963529141128     
   19.200000000000003        12.000000000000000        3.4952844132723326     
   19.200000000000003        12.800000000000001        3.4956133784601557     
   19.200000000000003        13.600000000000001        3.4986657882580876     
   19.200000000000003        14.400000000000000        3.5009224877129568     
   19.200000000000003        15.200000000000001        3.5005846089985222     
   19.200000000000003        16.000000000000000        3.4979543610963928     
   19.200000000000003        16.800000000000001        3.4946364381542958     
   19.200000000000003        17.600000000000001        3.4927261163775518     
   19.200000000000003        18.400000000000002        3.4922014607911716     
   19.200000000000003        19.200000000000003        3.4920172423483589     
   19.200000000000003        20.000000000000000        3.4929705724892663     
   19.200000000000003        20.800000000000001        3.4928470953810549     
   19.200000000000003        21.600000000000001        3.4937649895681884     
   19.200000000000003        22.400000000000002        3.4934559266961829     
   19.200000000000003        23.200000000000003        3.4999231351283271     
   19.200000000000003        24.000000000000000        3.4885067285700933     
   19.200000000000003        24.800000000000001        3.4939385048244529     
   19.200000000000003        25.600000000000001        3.4938525895574566     
   19.200000000000003        26.400000000000002        3.4921115219333987     
   19.200000000000003        27.200000000000003        3.4954162932007682     
   19.200000000000003        28.000000000000000        3.4953680043981343     
   19.200000000000003        28.800000000000001        3.4875270535471206     
   19.200000000000003        29.600000000000001        4.1152957699955621     
   19.200000000000003        30.400000000000002        4.4450667681541933     
   19.200000000000003        31.200000000000003        4.4954765660113178     
   19.200000000000003        32.000000000000000        4.4918022191137803     
   19.200000000000003        32.800000000000004        4.4947070253407846     
   19.200000000000003        33.600000000000001        4.4903322636819158     
   19.200000000000003        34.399999999999999        4.5023658801853834     
   19.200000000000003        35.200000000000003        4.4909768615800463     
   19.200000000000003        36.000000000000000        4.4422761488758562     
   19.200000000000003        36.800000000000004        4.1116017814906662     
   19.200000000000003        37.600000000000001        3.4823524403305037     
   19.200000000000003        38.400000000000006        3.4975086862469924     
   19.200000000000003        39.200000000000003        3.4938086824356307     
   19.200000000000003        40.000000000000000        3.4936574806869056     
   19.200000000000003        40.800000000000004        3.4937721143359219     
   19.200000000000003        41.600000000000001        3.4944042797239372     
   19.200000000000003        42.400000000000006        3.4864233528382873     
   19.200000000000003        43.200000000000003        3.4888634722003991     
   19.200000000000003        44.000000000000000        3.4955124045880401     
   19.200000000000003        44.800000000000004        4.1191925611345033     
   19.200000000000003        45.600000000000001        4.4534117696197759     
   19.200000000000003        46.400000000000006        4.4983577011961158     
   19.200000000000003        47.200000000000003        4.4962067412065254     
   19.200000000000003        48.000000000000000        4.4879650656225705     
   19.200000000000003        48.800000000000004        4.4948643438966505     
   19.200000000000003        49.600000000000001        4.4970093530157911     
   19.200000000000003        50.400000000000006        4.4999782745759447     
   19.200000000000003        51.200000000000003        4.4954300918258774     
   19.200000000000003        52.000000000000000        4.3409477142782666     
   19.200000000000003        52.800000000000004        4.0559660807992479     
   19.200000000000003        53.600000000000001        3.4974148080887804     
   19.200000000000003        54.400000000000006        3.5013439415753278     
   19.200000000000003        55.200000000000003        3.4928493585811471     
   19.200000000000003        56.000000000000000        3.4929233893775566     
   19.200000000000003        56.800000000000004        3.4944976869049391     
   19.200000000000003        57.600000000000001        3.4944728928936724     
   19.200000000000003        58.400000000000006        3.4932735874870584     
   19.200000000000003        59.200000000000003        3.4936533587435767     
   19.200000000000003        60.000000000000000        3.4944770340062550     
   19.200000000000003        60.800000000000004        3.4950716121904417     
   19.200000000000003        61.600000000000001        3.4949582011511575     
   19.200000000000003        62.400000000000006        3.4924012133129985     
   19.200000000000003        63.200000000000003        3.4935136183367734     
   19.200000000000003        64.000000000000000        3.4950395750573331     
   19.200000000000003        64.799999999999997        3.4943065645986997     
   19.200000000000003        65.600000000000009        3.4938423956654123     
   19.200000000000003        66.400000000000006        3.5008049229411573     
   19.200000000000003        67.200000000000003        4.0691931997425881     
   19.200000000000003        68.000000000000000        4.3764518238438930     
   19.200000000000003        68.799999999999997        4.4951564695645922     
   19.200000000000003        69.600000000000009        4.4944549691328870     
   19.200000000000003        70.400000000000006        4.4915807635376428     
   19.200000000000003        71.200000000000003        4.5022325728095467     
   19.200000000000003        72.000000000000000        4.4965655050258855     
   19.200000000000003        72.799999999999997        4.4974727524404248     
   19.200000000000003        73.600000000000009        4.4965646634617089     
   19.200000000000003        74.400000000000006        4.4969162989597109     
   19.200000000000003        75.200000000000003        4.4953611764676173     
   19.200000000000003        76.000000000000000        4.4894143601031109     
   19.200000000000003        76.800000000000011        4.4969161794578447     
   19.200000000000003        77.600000000000009        4.4981729184508730     
   19.200000000000003        78.400000000000006        4.4983062304981258     
   19.200000000000003        79.200000000000003        4.4969612220859068     
   19.200000000000003        80.000000000000000        4.4938612659629413     
   19.200000000000003        80.800000000000011        4.4966397318414311     
   19.200000000000003        81.600000000000009        4.4914145737621531     
   19.200000000000003        82.400000000000006        4.4954856966294265     
   19.200000000000003        83.200000000000003        4.4945506081086197     
   19.200000000000003        84.000000000000000        4.4934108815102398     
   19.200000000000003        84.800000000000011        4.4937189959322357     
   19.200000000000003        85.600000000000009        4.4956168844678146     
   19.200000000000003        86.400000000000006        4.4952922712507615     
   19.200000000000003        87.200000000000003        4.4910395987704499     
   19.200000000000003        88.000000000000000        4.4974772617432830     
   19.200000000000003        88.800000000000011        4.4934545516439117     
   19.200000000000003        89.600000000000009        4.4929499845450813     
   19.200000000000003        90.400000000000006        4.4995896985177417     
   19.200000000000003        91.200000000000003        4.4901781211221925     
   19.200000000000003        92.000000000000000        4.5014126092294804     
   19.200000000000003        92.800000000000011        4.4894220928948840     
   19.200000000000003        93.600000000000009        4.4925847953286322     
   19.200000000000003        94.400000000000006        4.4880216879121058     
   19.200000000000003        95.200000000000003        4.4961084018813544     
   19.200000000000003        96.000000000000000        4.4982091183786803     
   19.200000000000003        96.800000000000011        4.4876862328554807     
   19.200000000000003        97.600000000000009        4.4852796214680080     
   19.200000000000003        98.400000000000006        4.2218148204329431     
   19.200000000000003        99.200000000000003        3.4910959206389838     
   19.200000000000003        100.00000000000000        3.4847562532931495     
   19.200000000000003        100.80000000000001        3.5010043720662676     
   19.200000000000003        101.60000000000001        3.4817770787751905     
   19.200000000000003        102.40000000000001        3.5023061041436914     

   20.000000000000000       0.80000000000000004        3.5001949780738548     
   20.000000000000000        1.6000000000000001        4.0720801900778065     
   20.000000000000000        2.4000000000000004        4.3828025821192824     
   20.000000000000000        3.2000000000000002        4.4881860064969841     
   20.000000000000000        4.0000000000000000        4.4951700604963367     
   20.000000000000000        4.8000000000000007        4.4876770493845282     
   20.000000000000000        5.6000000000000005        4.4921214737735058     
   20.000000000000000        6.4000000000000004        4.4992884170637488     
   20.000000000000000        7.2000000000000002        4.5017020701300794     
   20.000000000000000        8.0000000000000000        4.4973082933071948     
   20.000000000000000        8.8000000000000007        4.4820382723796532     
   20.000000000000000        9.6000000000000014        4.1475263790595331     
   20.000000000000000        10.400000000000000        3.5013470191167064     
   20.000000000000000        11.200000000000001        3.4801580601827462     
   20.000000000000000        12.000000000000000        3.5029895353793519     
   20.000000000000000        12.800000000000001        3.5035865688274126     
   20.000000000000000        13.600000000000001        3.4834551294867562     
   20.000000000000000        14.400000000000000        3.4882240128591393     
   20.000000000000000        15.200000000000001        3.4883761356807987     
   20.000000000000000        16.000000000000000        3.4810105099416138     
   20.000000000000000        16.800000000000001        3.4967655718940200     
   20.000000000000000        17.600000000000001        3.4910558204307449     
   20.000000000000000        18.400000000000002        3.4932659190093864     
   20.000000000000000        19.200000000000003        3.4936263462621251     
   20.000000000000000        20.000000000000000        3.4936968327251532     
   20.000000000000000        20.800000000000001        3.4934207391217558     
   20.000000000000000        21.600000000000001        3.4939055770048477     
   20.000000000000000        22.400000000000002        3.4929376641379775     
   20.000000000000000        23.200000000000003        3.4989800841257281     
   20.000000000000000        24.000000000000000        3.4823779957498964     
   20.000000000000000        24.800000000000001        3.4920089025916381     
   20.000000000000000        25.600000000000001        3.4942619067823086     
   20.000000000000000        26.400000000000002        3.4939787609454709     
   20.000000000000000        27.200000000000003        3.4961064136517006     
   20.000000000000000        28.000000000000000        3.4940061131373032     
   20.000000000000000        28.800000000000001        3.4998611565140982     
   20.000000000000000        29.600000000000001        4.1208660001089035     
   20.000000000000000        30.400000000000002        4.4531842431427364     
   20.000000000000000        31.200000000000003        4.4999042214007368     
   20.000000000000000        32.000000000000000        4.4949029572100532     
   20.000000000000000        32.800000000000004        4.4984767586152969     
   20.000000000000000        33.600000000000001        4.4859393480893148     
   20.000000000000000        34.399999999999999        4.5004302525088438     
   20.000000000000000        35.200000000000003        4.4961869546005699     
   20.000000000000000        36.000000000000000        4.4481345953696545     
   20.000000000000000        36.800000000000004        4.1181379415981638     
   20.000000000000000        37.600000000000001        3.4881398144921305     
   20.000000000000000        38.400000000000006        3.4971412613697086     
   20.000000000000000        39.200000000000003        3.4942869553045406     
   20.000000000000000        40.000000000000000        3.4926710118164448     
   20.000000000000000        40.800000000000004        3.4935944285910723     
   20.000000000000000        41.600000000000001        3.4943329635393576     
   20.000000000000000        42.400000000000006        3.4945661518681117     
   20.000000000000000        43.200000000000003        3.4982222167774633     
   20.000000000000000        44.000000000000000        3.4899583934748843     
   20.000000000000000        44.800000000000004        4.1275991310165434     
   20.000000000000000        45.600000000000001        4.4601647002784901     
   20.000000000000000        46.400000000000006        4.4964708676080196     
   20.000000000000000        47.200000000000003        4.4992550519187642     
   20.000000000000000        48.000000000000000        4.4915043247355904     
   20.000000000000000        48.800000000000004        4.4969938584548306     
   20.000000000000000        49.600000000000001        4.4855753870108899     
   20.000000000000000        50.400000000000006        4.4872650827940692     
   20.000000000000000        51.200000000000003        4.3502213983644236     
   20.000000000000000        52.000000000000000        4.0592194584315218     
   20.000000000000000        52.800000000000004        3.5026965301099655     
   20.000000000000000        53.600000000000001        3.4799649073225787     
   20.000000000000000        54.400000000000006        3.4927654350677511     
   20.000000000000000        55.200000000000003        3.4919718587527249     
   20.000000000000000        56.000000000000000        3.4926251605772487     
   20.000000000000000        56.800000000000004        3.4935318774833326     
   20.000000000000000        57.600000000000001        3.4931436830701981     
   20.000000000000000        58.400000000000006        3.4942085022857223     
   20.000000000000000        59.200000000000003        3.4960393862285390     
   20.000000000000000        60.000000000000000        3.4944268055825702     
   20.000000000000000        60.800000000000004        3.4924581877077929     
   20.000000000000000        61.600000000000001        3.4923911370819609     
   20.000000000000000        62.400000000000006        3.4930686900000736     
   20.000000000000000        63.200000000000003        3.4937123859101620     
   20.000000000000000        64.000000000000000        3.4960897273125560     
   20.000000000000000        64.799999999999997        3.4930833047531271     
   20.000000000000000        65.600000000000009        3.4899370042663054     
   20.000000000000000        66.400000000000006        3.4933299234922894     
   20.000000000000000        67.200000000000003        3.5013992787523871     
   20.000000000000000        68.000000000000000        4.2272222830851991     
   20.000000000000000        68.799999999999997        4.4954610259566445     
   20.000000000000000        69.600000000000009        4.4920657077971020     
   20.000000000000000        70.400000000000006        4.4887331824206624     
   20.000000000000000        71.200000000000003        4.4953348790046848     
   20.000000000000000        72.000000000000000        4.4965813351466899     
   20.000000000000000        72.799999999999997        4.4969447085082326     
   20.000000000000000        73.600000000000009        4.4965689732792313     
   20.000000000000000        74.400000000000006        4.4959095295609455     
   20.000000000000000        75.200000000000003        4.4960812021370993     
   20.000000000000000        76.000000000000000        4.4915592307798455     
   20.000000000000000        76.800000000000011        4.4978884798993439     
   20.000000000000000        77.600000000000009        4.4940758502707121     
   20.000000000000000        78.400000000000006        4.4925518981506256     
   20.000000000000000        79.200000000000003        4.4899180423348328     
   20.000000000000000        80.000000000000000        4.4986452964727004     
   20.000000000000000        80.800000000000011        4.4987298046598845     
   20.000000000000000        81.600000000000009        4.4960214759956250     
   20.000000000000000        82.400000000000006        4.4940243353020746     
   20.000000000000000        83.200000000000003        4.4924333995556349     
   20.000000000000000        84.000000000000000        4.4909504196769205     
   20.000000000000000        84.800000000000011        4.4952835132644990     
   20.000000000000000        85.600000000000009        4.4950913183074785     
   20.000000000000000        86.400000000000006        4.4967603887280783     
   20.000000000000000        87.200000000000003        4.4902263420442754     
   20.000000000000000        88.000000000000000        4.4975761188482997     
   20.000000000000000        88.800000000000011        4.4893367091899821     
   20.000000000000000        89.600000000000009        4.4904169639289968     
   20.000000000000000        90.400000000000006        4.4900374896014545     
   20.000000000000000        91.200000000000003        4.5018681749862060     
   20.000000000000000        92.000000000000000        4.4892894745254885     
   20.000000000000000        92.800000000000011        4.4952288911397078     
   20.000000000000000        93.600000000000009        4.4961286575016279     
   20.000000000000000        94.400000000000006        4.4917822509232019     
   20.000000000000000        95.200000000000003        4.4955726318649560     
   20.000000000000000        96.000000000000000        4.4935799903189526     
   20.000000000000000        96.800000000000011        4.4900958451937010     
   20.000000000000000        97.600000000000009        4.4386427975650742     
   20.000000000000000        98.400000000000006        4.1100138672735964     
   20.000000000000000        99.200000000000003        3.4985766474199242     
   20.000000000000000        100.00000000000000        3.4869396629747516     
   20.000000000000000        100.80000000000001        3.4935636938726486     
   20.000000000000000        101.60000000000001        3.4996471920973877     
   20.000000000000000        102.40000000000001        3.4893447456092397     

   20.800000000000001       0.80000000000000004        3.4856374494916906     
   20.800000000000001        1.6000000000000001        3.5012792327998734     
   20.800000000000001        2.4000000000000004        4.2273572426805490     
   20.800000000000001        3.2000000000000002        4.4919386290140304     
   20.800000000000001        4.0000000000000000        4.4911694998701481     
   20.800000000000001        4.8000000000000007        4.4944677662962498     
   20.800000000000001        5.6000000000000005        4.4941774264317393     
   20.800000000000001        6.4000000000000004        4.4965706579183289     
   20.800000000000001        7.2000000000000002        4.4981442199303512     
   20.800000000000001        8.0000000000000000        4.4998894280538533     
   20.800000000000001        8.8000000000000007        4.4901361017455423     
   20.800000000000001        9.6000000000000014        4.1590185750359128     
   20.800000000000001        10.400000000000000        3.4965585243577819     
   20.800000000000001        11.200000000000001        3.4913306375329420     
   20.800000000000001        12.000000000000000        3.4862951617783997     
   20.800000000000001        12.800000000000001        3.4872549141978020     
   20.800000000000001        13.600000000000001        3.4920619093594460     
   20.800000000000001        14.400000000000000        3.4944293099425785     
   20.800000000000001        15.200000000000001        3.4953592481724698     
   20.800000000000001        16.000000000000000        3.4884639687816099     
   20.800000000000001        16.800000000000001        3.5025927211537256     
   20.800000000000001        17.600000000000001        3.4970434849127803     
   20.800000000000001        18.400000000000002        3.4954800802878583     
   20.800000000000001        19.200000000000003        3.4941528993530051     
   20.800000000000001        20.000000000000000        3.4940036309111928     
   20.800000000000001        20.800000000000001        3.4938959358760102     
   20.800000000000001        21.600000000000001        3.4942420986608682     
   20.800000000000001        22.400000000000002        3.4950160649075688     
   20.800000000000001        23.200000000000003        3.4975966431769900     
   20.800000000000001        24.000000000000000        3.5065181097317639     
   20.800000000000001        24.800000000000001        3.4907464349285502     
   20.800000000000001        25.600000000000001        3.4949760008697313     
   20.800000000000001        26.400000000000002        3.4957137416517079     
   20.800000000000001        27.200000000000003        3.4974487897467053     
   20.800000000000001        28.000000000000000        3.4971464805134618     
   20.800000000000001        28.800000000000001        3.4913598232772194     
   20.800000000000001        29.600000000000001        4.1400589812285027     
   20.800000000000001        30.400000000000002        4.4689806816168671     
   20.800000000000001        31.200000000000003        4.4879400631005186     
   20.800000000000001        32.000000000000000        4.4965655153540576     
   20.800000000000001        32.800000000000004        4.4965678613433777     
   20.800000000000001        33.600000000000001        4.4979383943515243     
   20.800000000000001        34.399999999999999        4.4955993808463646     
   20.800000000000001        35.200000000000003        4.4998742085599064     
   20.800000000000001        36.000000000000000        4.4649464444915674     
   20.800000000000001        36.800000000000004        4.1379852970842732     
   20.800000000000001        37.600000000000001        3.5037231642064643     
   20.800000000000001        38.400000000000006        3.4960240900090511     
   20.800000000000001        39.200000000000003        3.4936542769007373     
   20.800000000000001        40.000000000000000        3.4925797308351805     
   20.800000000000001        40.800000000000004        3.4927876513429146     
   20.800000000000001        41.600000000000001        3.4936594852750429     
   20.800000000000001        42.400000000000006        3.4941293835842266     
   20.800000000000001        43.200000000000003        3.4977464176479454     
   20.800000000000001        44.000000000000000        3.4891320491464035     
   20.800000000000001        44.800000000000004        4.1481955850283763     
   20.800000000000001        45.600000000000001        4.4744934486185279     
   20.800000000000001        46.400000000000006        4.4968332961215518     
   20.800000000000001        47.200000000000003        4.5013283087284188     
   20.800000000000001        48.000000000000000        4.4901875164995548     
   20.800000000000001        48.800000000000004        4.4914186744318201     
   20.800000000000001        49.600000000000001        4.4985502059853113     
   20.800000000000001        50.400000000000006        4.3888171889253060     
   20.800000000000001        51.200000000000003        4.0813988465697699     
   20.800000000000001        52.000000000000000        3.4848741757460870     
   20.800000000000001        52.800000000000004        3.4885757603136871     
   20.800000000000001        53.600000000000001        3.4955734562670457     
   20.800000000000001        54.400000000000006        3.4943737476754526     
   20.800000000000001        55.200000000000003        3.4932703484629331     
   20.800000000000001        56.000000000000000        3.4936784716399112     
   20.800000000000001        56.800000000000004        3.4969368723257257     
   20.800000000000001        57.600000000000001        3.4991433904743667     
   20.800000000000001        58.400000000000006        3.5009828922871939     
   20.800000000000001        59.200000000000003        3.4994399522017114     
   20.800000000000001        60.000000000000000        3.4984456078190767     
   20.800000000000001        60.800000000000004        3.4932660588413733     
   20.800000000000001        61.600000000000001        3.4958763909263806     
   20.800000000000001        62.400000000000006        3.4941619169972844     
   20.800000000000001        63.200000000000003        3.4950434504698920     
   20.800000000000001        64.000000000000000        3.4950655782703324     
   20.800000000000001        64.799999999999997        3.4936816751049022     
   20.800000000000001        65.600000000000009        3.4918479995474079     
   20.800000000000001        66.400000000000006        3.4899048060562370     
   20.800000000000001        67.200000000000003        3.4950421444056570     
   20.800000000000001        68.000000000000000        4.1511911478226091     
   20.800000000000001        68.799999999999997        4.4795455366240313     
   20.800000000000001        69.600000000000009        4.4867512378907950     
   20.800000000000001        70.400000000000006        4.5034988940424912     
   20.800000000000001        71.200000000000003        4.4934797345181172     
   20.800000000000001        72.000000000000000        4.4968177113860079     
   20.800000000000001        72.799999999999997        4.4966751319886811     
   20.800000000000001        73.600000000000009        4.4956007605837005     
   20.800000000000001        74.400000000000006        4.4948638467463491     
   20.800000000000001        75.200000000000003        4.4952649284798936     
   20.800000000000001        76.000000000000000        4.4907334645135064     
   20.800000000000001        76.800000000000011        4.4957938526120991     
   20.800000000000001        77.600000000000009        4.4965951581607824     
   20.800000000000001        78.400000000000006        4.4968518240812791     
   20.800000000000001        79.200000000000003        4.4945294997658047     
   20.800000000000001        80.000000000000000        4.4874606557779018     
   20.800000000000001        80.800000000000011        4.4958395164596885     
   20.800000000000001        81.600000000000009        4.4989128887188565     
   20.800000000000001        82.400000000000006        4.4972642256288564     
   20.800000000000001        83.200000000000003        4.4959192088678934     
   20.800000000000001        84.000000000000000        4.4951345858421652     
   20.800000000000001        84.800000000000011        4.4951947800040841     
   20.800000000000001        85.600000000000009        4.4970875808533810     
   20.800000000000001        86.400000000000006        4.4907881969437069     
   20.800000000000001        87.200000000000003        4.4966484314879738     
   20.800000000000001        88.000000000000000        4.4906156832032815     
   20.800000000000001        88.800000000000011        4.4958998043465224     
   20.800000000000001        89.600000000000009        4.4966252766938188     
   20.800000000000001        90.400000000000006        4.4937772036568182     
   20.800000000000001        91.200000000000003        4.4878842642234309     
   20.800000000000001        92.000000000000000        4.4909989387970759     
   20.800000000000001        92.800000000000011        4.4941059932691374     
   20.800000000000001        93.600000000000009        4.4958606825146452     
   20.800000000000001        94.400000000000006        4.4870111589577348     
   20.800000000000001        95.200000000000003        4.4898720303748760     
   20.800000000000001        96.000000000000000        4.4995113807147922     
   20.800000000000001        96.800000000000011        4.4985693496661963     
   20.800000000000001        97.600000000000009        4.4121880721321265     
   20.800000000000001        98.400000000000006        4.0795535732742936     
   20.800000000000001        99.200000000000003        3.4992367232191341     
   20.800000000000001        100.00000000000000        3.4921805646519610     
   20.800000000000001        100.80000000000001        3.4922641384877164     
   20.800000000000001        101.60000000000001        3.4965218158190661     
   20.800000000000001        102.40000000000001        3.4804511955260282     

   21.600000000000001       0.80000000000000004        3.4974806329268846     
   21.600000000000001        1.6000000000000001        3.5004957147429301     
   21.600000000000001        2.4000000000000004        4.1424968340669519     
   21.600000000000001        3.2000000000000002        4.4746431780884803     
   21.600000000000001        4.0000000000000000        4.4994361172476616     
   21.600000000000001        4.8000000000000007        4.4930486787756463     
   21.600000000000001        5.6000000000000005        4.4980055668639283     
   21.600000000000001        6.4000000000000004        4.4978377565906404     
   21.600000000000001        7.2000000000000002        4.4974294427081629     
   21.600000000000001        8.0000000000000000        4.4997791182662787     
   21.600000000000001        8.8000000000000007        4.4889365643182542     
   21.600000000000001        9.6000000000000014        4.1742828928027684     
   21.600000000000001        10.400000000000000        3.4821332969535215     
   21.600000000000001        11.200000000000001        3.4938489008887834     
   21.600000000000001        12.000000000000000        3.4883662780273403     
   21.600000000000001        12.800000000000001        3.4920170183411461     
   21.600000000000001        13.600000000000001        3.4935778425959119     
   21.600000000000001        14.400000000000000        3.4952222528207670     
   21.600000000000001        15.200000000000001        3.4958171381256888     
   21.600000000000001        16.000000000000000        3.4921932650502021     
   21.600000000000001        16.800000000000001        3.4877270183954896     
   21.600000000000001        17.600000000000001        3.4805626524279627     
   21.600000000000001        18.400000000000002        3.5004673687649674     
   21.600000000000001        19.200000000000003        3.4957758249103335     
   21.600000000000001        20.000000000000000        3.4955487704650041     
   21.600000000000001        20.800000000000001        3.4949357504154048     
   21.600000000000001        21.600000000000001        3.4965564661372954     
   21.600000000000001        22.400000000000002        3.4954223067107320     
   21.600000000000001        23.200000000000003        3.4983609629904779     
   21.600000000000001        24.000000000000000        3.4796608420627324     
   21.600000000000001        24.800000000000001        3.4921317129996039     
   21.600000000000001        25.600000000000001        3.4958182427693401     
   21.600000000000001        26.400000000000002        3.4971952699866851     
   21.600000000000001        27.200000000000003        3.4868034322506012     
   21.600000000000001        28.000000000000000        3.4827625139595382     
   21.600000000000001        28.800000000000001        3.5011537715882386     
   21.600000000000001        29.600000000000001        4.2193268900076033     
   21.600000000000001        30.400000000000002        4.4943446363069173     
   21.600000000000001        31.200000000000003        4.4922852147445402     
   21.600000000000001        32.000000000000000        4.4958683048711174     
   21.600000000000001        32.800000000000004        4.4966980634859306     
   21.600000000000001        33.600000000000001        4.4962480222130807     
   21.600000000000001        34.399999999999999        4.4947302714030872     
   21.600000000000001        35.200000000000003        4.4943012817391246     
   21.600000000000001        36.000000000000000        4.4954943076580589     
   21.600000000000001        36.800000000000004        4.2240101090383959     
   21.600000000000001        37.600000000000001        3.4837752577108376     
   21.600000000000001        38.400000000000006        3.4906611810573103     
   21.600000000000001        39.200000000000003        3.4927399429283006     
   21.600000000000001        40.000000000000000        3.4949816839679695     
   21.600000000000001        40.800000000000004        3.4936620758922992     
   21.600000000000001        41.600000000000001        3.4944556381739429     
   21.600000000000001        42.400000000000006        3.4948031644340802     
   21.600000000000001        43.200000000000003        3.4925565183845237     
   21.600000000000001        44.000000000000000        3.4968659820202808     
   21.600000000000001        44.800000000000004        4.2302757987342865     
   21.600000000000001        45.600000000000001        4.4967082443159532     
   21.600000000000001        46.400000000000006        4.4995492122420275     
   21.600000000000001        47.200000000000003        4.4903674743721016     
   21.600000000000001        48.000000000000000        4.4911566006879209     
   21.600000000000001        48.800000000000004        4.5039119815914752     
   21.600000000000001        49.600000000000001        4.4963591576815620     
   21.600000000000001        50.400000000000006        4.2363780544345504     
   21.600000000000001        51.200000000000003        3.5008359027924838     
   21.600000000000001        52.000000000000000        3.4917733618328120     
   21.600000000000001        52.800000000000004        3.4953609987961411     
   21.600000000000001        53.600000000000001        3.4950032265322837     
   21.600000000000001        54.400000000000006        3.4937865296109303     
   21.600000000000001        55.200000000000003        3.4934918510776085     
   21.600000000000001        56.000000000000000        3.4930752232232498     
   21.600000000000001        56.800000000000004        3.5014325891381977     
   21.600000000000001        57.600000000000001        3.4837127107555221     
   21.600000000000001        58.400000000000006        3.4890444863498287     
   21.600000000000001        59.200000000000003        3.4878961125783765     
   21.600000000000001        60.000000000000000        3.4910494005302892     
   21.600000000000001        60.800000000000004        3.4912938924083714     
   21.600000000000001        61.600000000000001        3.4914710564659375     
   21.600000000000001        62.400000000000006        3.4951668272022625     
   21.600000000000001        63.200000000000003        3.4948100082281877     
   21.600000000000001        64.000000000000000        3.4942497301329691     
   21.600000000000001        64.799999999999997        3.4930092369725338     
   21.600000000000001        65.600000000000009        3.4937441002553844     
   21.600000000000001        66.400000000000006        3.4914323405102481     
   21.600000000000001        67.200000000000003        3.4916188440281739     
   21.600000000000001        68.000000000000000        4.1390496200420408     
   21.600000000000001        68.799999999999997        4.4704085430176494     
   21.600000000000001        69.600000000000009        4.5003035534460727     
   21.600000000000001        70.400000000000006        4.4994035732398441     
   21.600000000000001        71.200000000000003        4.4919936329149781     
   21.600000000000001        72.000000000000000        4.4969059502329003     
   21.600000000000001        72.799999999999997        4.4958123123735119     
   21.600000000000001        73.600000000000009        4.4962856769920139     
   21.600000000000001        74.400000000000006        4.4936270497046467     
   21.600000000000001        75.200000000000003        4.4930944920071596     
   21.600000000000001        76.000000000000000        4.4870627220816708     
   21.600000000000001        76.800000000000011        4.4985562401693695     
   21.600000000000001        77.600000000000009        4.4971655123755738     
   21.600000000000001        78.400000000000006        4.4973018921734171     
   21.600000000000001        79.200000000000003        4.4956693090900464     
   21.600000000000001        80.000000000000000        4.4945689758035581     
   21.600000000000001        80.800000000000011        4.4863814412474667     
   21.600000000000001        81.600000000000009        4.4925221172164731     
   21.600000000000001        82.400000000000006        4.4935972026415785     
   21.600000000000001        83.200000000000003        4.4913263319473860     
   21.600000000000001        84.000000000000000        4.4894171419198408     
   21.600000000000001        84.800000000000011        4.4969408775285720     
   21.600000000000001        85.600000000000009        4.4996165320156596     
   21.600000000000001        86.400000000000006        4.4985176090456562     
   21.600000000000001        87.200000000000003        4.4901815151333277     
   21.600000000000001        88.000000000000000        4.4960122303478132     
   21.600000000000001        88.800000000000011        4.4970299736040751     
   21.600000000000001        89.600000000000009        4.4965142523635322     
   21.600000000000001        90.400000000000006        4.4931713462425957     
   21.600000000000001        91.200000000000003        4.4964922552218809     
   21.600000000000001        92.000000000000000        4.4979590557268487     
   21.600000000000001        92.800000000000011        4.4968022877162639     
   21.600000000000001        93.600000000000009        4.4944578020020511     
   21.600000000000001        94.400000000000006        4.4999411968259588     
   21.600000000000001        95.200000000000003        4.5001312686320647     
   21.600000000000001        96.000000000000000        4.4945134377719924     
   21.600000000000001        96.800000000000011        4.4897859793663759     
   21.600000000000001        97.600000000000009        4.4016839239849288     
   21.600000000000001        98.400000000000006        4.0713756898009725     
   21.600000000000001        99.200000000000003        3.4901008225088672     
   21.600000000000001        100.00000000000000        3.4960967410370678     
   21.600000000000001        100.80000000000001        3.4820252543285894     
   21.600000000000001        101.60000000000001        3.4976968769038632     
   21.600000000000001        102.40000000000001        3.4976310287419685     

   22.400000000000002       0.80000000000000004        3.4944389018681603     
   22.400000000000002        1.6000000000000001        3.5012743215609343     
   22.400000000000002        2.4000000000000004        4.1227448209685349     
   22.400000000000002        3.2000000000000002        4.4574154042978336     
   22.400000000000002        4.0000000000000000        4.5000748624066764     
   22.400000000000002        4.8000000000000007        4.4906780354996716     
   22.400000000000002        5.6000000000000005        4.4980988311930785     
   22.400000000000002        6.4000000000000004        4.4975260387878944     
   22.400000000000002        7.2000000000000002        4.4968702939977456     
   22.400000000000002        8.0000000000000000        4.4957985409688614     
   22.400000000000002        8.8000000000000007        4.4942803346674838     
   22.400000000000002        9.6000000000000014        4.2492944152326446     
   22.400000000000002        10.400000000000000        3.4919567384200634     
   22.400000000000002        11.200000000000001        3.4982632518540151     
   22.400000000000002        12.000000000000000        3.4881996866800962     
   22.400000000000002        12.800000000000001        3.4898048807842366     
   22.400000000000002        13.600000000000001        3.4921740246376896     
   22.400000000000002        14.400000000000000        3.4950504122815871     
   22.400000000000002        15.200000000000001        3.4953532060730219     
   22.400000000000002        16.000000000000000        3.4945559256180845     
   22.400000000000002        16.800000000000001        3.4926160168706004     
   22.400000000000002        17.600000000000001        3.4856320643158050     
   22.400000000000002        18.400000000000002        3.4903851543885076     
   22.400000000000002        19.200000000000003        3.4886653850085132     
   22.400000000000002        20.000000000000000        3.4907450024156934     
   22.400000000000002        20.800000000000001        3.4914703337069648     
   22.400000000000002        21.600000000000001        3.4902853771006614     
   22.400000000000002        22.400000000000002        3.4899751405380286     
   22.400000000000002        23.200000000000003        3.4930852769397585     
   22.400000000000002        24.000000000000000        3.5013595934744099     
   22.400000000000002        24.800000000000001        3.4850225185119181     
   22.400000000000002        25.600000000000001        3.4947476205456294     
   22.400000000000002        26.400000000000002        3.4956396774788936     
   22.400000000000002        27.200000000000003        3.4829735603279626     
   22.400000000000002        28.000000000000000        3.5023723032301532     
   22.400000000000002        28.800000000000001        4.0682997485997578     
   22.400000000000002        29.600000000000001        4.3757254461372854     
   22.400000000000002        30.400000000000002        4.4956181976943626     
   22.400000000000002        31.200000000000003        4.4967664590361176     
   22.400000000000002        32.000000000000000        4.4971438641226378     
   22.400000000000002        32.800000000000004        4.4958154799839463     
   22.400000000000002        33.600000000000001        4.4970500033974634     
   22.400000000000002        34.399999999999999        4.4970976728890495     
   22.400000000000002        35.200000000000003        4.4981614962523242     
   22.400000000000002        36.000000000000000        4.4871084813249622     
   22.400000000000002        36.800000000000004        4.3778819801377589     
   22.400000000000002        37.600000000000001        4.0709943954272951     
   22.400000000000002        38.400000000000006        3.5002080973672647     
   22.400000000000002        39.200000000000003        3.4933385764630107     
   22.400000000000002        40.000000000000000        3.4921297677166017     
   22.400000000000002        40.800000000000004        3.4915619962097271     
   22.400000000000002        41.600000000000001        3.4966076819788436     
   22.400000000000002        42.400000000000006        3.5000204051906509     
   22.400000000000002        43.200000000000003        3.5004610489080688     
   22.400000000000002        44.000000000000000        4.0744949631469192     
   22.400000000000002        44.800000000000004        4.3845135373126043     
   22.400000000000002        45.600000000000001        4.4878791932335718     
   22.400000000000002        46.400000000000006        4.4892376737112478     
   22.400000000000002        47.200000000000003        4.4944283626635153     
   22.400000000000002        48.000000000000000        4.4937502384559371     
   22.400000000000002        48.800000000000004        4.4994700704054633     
   22.400000000000002        49.600000000000001        4.4850254069339197     
   22.400000000000002        50.400000000000006        4.1599362958623853     
   22.400000000000002        51.200000000000003        3.4895153041045779     
   22.400000000000002        52.000000000000000        3.4944220033898641     
   22.400000000000002        52.800000000000004        3.4926090447485914     
   22.400000000000002        53.600000000000001        3.4925204605260043     
   22.400000000000002        54.400000000000006        3.4923212736385163     
   22.400000000000002        55.200000000000003        3.4947284301528629     
   22.400000000000002        56.000000000000000        3.4935838765501921     
   22.400000000000002        56.800000000000004        3.4991397351373030     
   22.400000000000002        57.600000000000001        3.4846790436549342     
   22.400000000000002        58.400000000000006        3.4911253103546795     
   22.400000000000002        59.200000000000003        3.4937310598465041     
   22.400000000000002        60.000000000000000        3.4935142156988062     
   22.400000000000002        60.800000000000004        3.4936547985502391     
   22.400000000000002        61.600000000000001        3.4940466456807995     
   22.400000000000002        62.400000000000006        3.4950846999199401     
   22.400000000000002        63.200000000000003        3.4946800096083144     
   22.400000000000002        64.000000000000000        3.4960935754300522     
   22.400000000000002        64.799999999999997        3.4985586487695204     
   22.400000000000002        65.600000000000009        3.5007917762174467     
   22.400000000000002        66.400000000000006        3.4999100915475552     
   22.400000000000002        67.200000000000003        3.4987050359137530     
   22.400000000000002        68.000000000000000        4.1404776933357885     
   22.400000000000002        68.799999999999997        4.4708227644144722     
   22.400000000000002        69.600000000000009        4.4921632581272615     
   22.400000000000002        70.400000000000006        4.4954378909055501     
   22.400000000000002        71.200000000000003        4.4935532006719825     
   22.400000000000002        72.000000000000000        4.4965139675218735     
   22.400000000000002        72.799999999999997        4.4953636999782836     
   22.400000000000002        73.600000000000009        4.4966011670203239     
   22.400000000000002        74.400000000000006        4.4901809086272095     
   22.400000000000002        75.200000000000003        4.4868230072642783     
   22.400000000000002        76.000000000000000        4.5004327327706140     
   22.400000000000002        76.800000000000011        4.4983827995929078     
   22.400000000000002        77.600000000000009        4.4970188435523664     
   22.400000000000002        78.400000000000006        4.4965374758934669     
   22.400000000000002        79.200000000000003        4.4972008519522388     
   22.400000000000002        80.000000000000000        4.4970760163304195     
   22.400000000000002        80.800000000000011        4.4904562001510078     
   22.400000000000002        81.600000000000009        4.4957752904744028     
   22.400000000000002        82.400000000000006        4.4970027260134815     
   22.400000000000002        83.200000000000003        4.4951321789632637     
   22.400000000000002        84.000000000000000        4.4931365698795744     
   22.400000000000002        84.800000000000011        4.4932498999007349     
   22.400000000000002        85.600000000000009        4.4976746873416857     
   22.400000000000002        86.400000000000006        4.4895138673264672     
   22.400000000000002        87.200000000000003        4.4971480093963443     
   22.400000000000002        88.000000000000000        4.4975160750411227     
   22.400000000000002        88.800000000000011        4.4981096047678282     
   22.400000000000002        89.600000000000009        4.4974314313110311     
   22.400000000000002        90.400000000000006        4.4896105171317497     
   22.400000000000002        91.200000000000003        4.4921821779062530     
   22.400000000000002        92.000000000000000        4.4928805010086510     
   22.400000000000002        92.800000000000011        4.4894981698606520     
   22.400000000000002        93.600000000000009        4.4941586140755723     
   22.400000000000002        94.400000000000006        4.4972584054408404     
   22.400000000000002        95.200000000000003        4.4968783211909482     
   22.400000000000002        96.000000000000000        4.4934426771736815     
   22.400000000000002        96.800000000000011        4.4954334829232971     
   22.400000000000002        97.600000000000009        4.3982998653416532     
   22.400000000000002        98.400000000000006        4.0684264142800393     
   22.400000000000002        99.200000000000003        3.4857473365810323     
   22.400000000000002        100.00000000000000        3.4848502309526159     
   22.400000000000002        100.80000000000001        3.4873505498321800     
   22.400000000000002        101.60000000000001        3.4854009983847161     
   22.400000000000002        102.40000000000001        3.4952335182778729     

   23.200000000000003       0.80000000000000004        3.4951409802656901     
   23.200000000000003        1.6000000000000001        3.4842458703608639     
   23.200000000000003        2.4000000000000004        4.1169851058158979     
   23.200000000000003        3.2000000000000002        4.4524584034620016     
   23.200000000000003        4.0000000000000000        4.4952928845389017     
   23.200000000000003        4.8000000000000007        4.4950028536082627     
   23.200000000000003        5.6000000000000005        4.4964764617307234     
   23.200000000000003        6.4000000000000004        4.4973003546353949     
   23.200000000000003        7.2000000000000002        4.4958076004546044     
   23.200000000000003        8.0000000000000000        4.4935567911855694     
   23.200000000000003        8.8000000000000007        4.4931897140559842     
   23.200000000000003        9.6000000000000014        4.3969283305828455     
   23.200000000000003        10.400000000000000        4.0900026979157360     
   23.200000000000003        11.200000000000001        3.5003881704878022     
   23.200000000000003        12.000000000000000        3.4978930944435693     
   23.200000000000003        12.800000000000001        3.4934449206780500     
   23.200000000000003        13.600000000000001        3.4955450076451298     
   23.200000000000003        14.400000000000000        3.4965049744468506     
   23.200000000000003        15.200000000000001        3.4969565337979152     
   23.200000000000003        16.000000000000000        3.4964006168586828     
   23.200000000000003        16.800000000000001        3.4922484277029535     
   23.200000000000003        17.600000000000001        3.4959172922030040     
   23.200000000000003        18.400000000000002        3.4926432052291463     
   23.200000000000003        19.200000000000003        3.4923239712524783     
   23.200000000000003        20.000000000000000        3.4919245258639031     
   23.200000000000003        20.800000000000001        3.4894650138035241     
   23.200000000000003        21.600000000000001        3.4954217062215092     
   23.200000000000003        22.400000000000002        3.4944192679630692     
   23.200000000000003        23.200000000000003        3.4964046290197275     
   23.200000000000003        24.000000000000000        3.5002642935541735     
   23.200000000000003        24.800000000000001        3.4835352809609494     
   23.200000000000003        25.600000000000001        3.4911552398455354     
   23.200000000000003        26.400000000000002        3.4958067266046333     
   23.200000000000003        27.200000000000003        3.4979832840220628     
   23.200000000000003        28.000000000000000        4.0510877466985562     
   23.200000000000003        28.800000000000001        4.3385761417447615     
   23.200000000000003        29.600000000000001        4.4925044942828851     
   23.200000000000003        30.400000000000002        4.4917540934503295     
   23.200000000000003        31.200000000000003        4.4971329038549861     
   23.200000000000003        32.000000000000000        4.4960269784973814     
   23.200000000000003        32.800000000000004        4.4957364497101251     
   23.200000000000003        33.600000000000001        4.4979751339276817     
   23.200000000000003        34.399999999999999        4.4980525734902583     
   23.200000000000003        35.200000000000003        4.4991701317371620     
   23.200000000000003        36.000000000000000        4.4988070320597657     
   23.200000000000003        36.800000000000004        4.4943080557975037     
   23.200000000000003        37.600000000000001        4.3442202817648941     
   23.200000000000003        38.400000000000006        4.0709730369305381     
   23.200000000000003        39.200000000000003        3.4929673037417697     
   23.200000000000003        40.000000000000000        3.5010319398324281     
   23.200000000000003        40.800000000000004        3.4963433437156954     
   23.200000000000003        41.600000000000001        3.4873287035968294     
   23.200000000000003        42.400000000000006        3.4846350849152699     
   23.200000000000003        43.200000000000003        4.0767823403661296     
   23.200000000000003        44.000000000000000        4.3511563951271324     
   23.200000000000003        44.800000000000004        4.4952679402885494     
   23.200000000000003        45.600000000000001        4.5008096378376958     
   23.200000000000003        46.400000000000006        4.4926256559299631     
   23.200000000000003        47.200000000000003        4.4961365132511100     
   23.200000000000003        48.000000000000000        4.4954628496766240     
   23.200000000000003        48.800000000000004        4.4958016068743172     
   23.200000000000003        49.600000000000001        4.4768940151448726     
   23.200000000000003        50.400000000000006        4.1442526050154624     
   23.200000000000003        51.200000000000003        3.4969857254414691     
   23.200000000000003        52.000000000000000        3.4916018704070924     
   23.200000000000003        52.800000000000004        3.4920171608579662     
   23.200000000000003        53.600000000000001        3.4910146518771619     
   23.200000000000003        54.400000000000006        3.4912352014165915     
   23.200000000000003        55.200000000000003        3.4902249681064377     
   23.200000000000003        56.000000000000000        3.4921670566198899     
   23.200000000000003        56.800000000000004        3.4944903699486152     
   23.200000000000003        57.600000000000001        3.5043579356056913     
   23.200000000000003        58.400000000000006        3.4890662549545959     
   23.200000000000003        59.200000000000003        3.4940006937801016     
   23.200000000000003        60.000000000000000        3.4934184728927247     
   23.200000000000003        60.800000000000004        3.4933462456072273     
   23.200000000000003        61.600000000000001        3.4953037203406376     
   23.200000000000003        62.400000000000006        3.4949960467561016     
   23.200000000000003        63.200000000000003        3.4929510124179690     
   23.200000000000003        64.000000000000000        3.4984481926506463     
   23.200000000000003        64.799999999999997        3.4811384687625901     
   23.200000000000003        65.600000000000009        3.4869430643389916     
   23.200000000000003        66.400000000000006        3.4879516081037680     
   23.200000000000003        67.200000000000003        3.4856372990435633     
   23.200000000000003        68.000000000000000        4.1503893536147194     
   23.200000000000003        68.799999999999997        4.4755682130375192     
   23.200000000000003        69.600000000000009        4.4975862883378221     
   23.200000000000003        70.400000000000006        4.4958784645468661     
   23.200000000000003        71.200000000000003        4.4933561508120343     
   23.200000000000003        72.000000000000000        4.4965171579057746     
   23.200000000000003        72.799999999999997        4.4950419798871426     
   23.200000000000003        73.600000000000009        4.4960494606227499     
   23.200000000000003        74.400000000000006        4.4968094967578081     
   23.200000000000003        75.200000000000003        4.4953629141787914     
   23.200000000000003        76.000000000000000        4.4942823530720659     
   23.200000000000003        76.800000000000011        4.4969534491257743     
   23.200000000000003        77.600000000000009        4.4976453731073303     
   23.200000000000003        78.400000000000006        4.4958273195809673     
   23.200000000000003        79.200000000000003        4.4953413814960657     
   23.200000000000003        80.000000000000000        4.4975511755520117     
   23.200000000000003        80.800000000000011        4.4912719567620512     
   23.200000000000003        81.600000000000009        4.4973766233384884     
   23.200000000000003        82.400000000000006        4.4984539077170052     
   23.200000000000003        83.200000000000003        4.4968323529644643     
   23.200000000000003        84.000000000000000        4.4965805948493029     
   23.200000000000003        84.800000000000011        4.4991637415671200     
   23.200000000000003        85.600000000000009        4.4897877331517249     
   23.200000000000003        86.400000000000006        4.4956828676166003     
   23.200000000000003        87.200000000000003        4.4977106488965450     
   23.200000000000003        88.000000000000000        4.4970393725226661     
   23.200000000000003        88.800000000000011        4.4960587385716790     
   23.200000000000003        89.600000000000009        4.4979957977393061     
   23.200000000000003        90.400000000000006        4.4978927516237253     
   23.200000000000003        91.200000000000003        4.4959751807265862     
   23.200000000000003        92.000000000000000        4.4968598346426498     
   23.200000000000003        92.800000000000011        4.4892147831506284     
   23.200000000000003        93.600000000000009        4.4974895028634601     
   23.200000000000003        94.400000000000006        4.4970005465590672     
   23.200000000000003        95.200000000000003        4.4968161449657682     
   23.200000000000003        96.000000000000000        4.4916689065109976     
   23.200000000000003        96.800000000000011        4.4942672027539725     
   23.200000000000003        97.600000000000009        4.3959294579264441     
   23.200000000000003        98.400000000000006        4.0640711219663519     
   23.200000000000003        99.200000000000003        3.5009266809146600     
   23.200000000000003        100.00000000000000        3.4858928868894585     
   23.200000000000003        100.80000000000001        3.4908041877009333     
   23.200000000000003        101.60000000000001        3.4887938236772471     
   23.200000000000003        102.40000000000001        3.4902622324244792     

   24.000000000000000       0.80000000000000004        3.4937446282379336     
   24.000000000000000        1.6000000000000001        3.4875821984591022     
   24.000000000000000        2.4000000000000004        4.1129891242938701     
   24.000000000000000        3.2000000000000002        4.4455012237362261     
   24.000000000000000        4.0000000000000000        4.4984345647866153     
   24.000000000000000        4.8000000000000007        4.4949228945494628     
   24.000000000000000        5.6000000000000005        4.4960693875878111     
   24.000000000000000        6.4000000000000004        4.4970142929973518     
   24.000000000000000        7.2000000000000002        4.4966319234293266     
   24.000000000000000        8.0000000000000000        4.4949137267039809     
   24.000000000000000        8.8000000000000007        4.4989170539391035     
   24.000000000000000        9.6000000000000014        4.4952337547386971     
   24.000000000000000        10.400000000000000        4.3634171173928360     
   24.000000000000000        11.200000000000001        4.0873153431210945     
   24.000000000000000        12.000000000000000        3.4934841190737287     
   24.000000000000000        12.800000000000001        3.4945494983126859     
   24.000000000000000        13.600000000000001        3.4847526236942148     
   24.000000000000000        14.400000000000000        3.5041825036785124     
   24.000000000000000        15.200000000000001        3.4865643133472424     
   24.000000000000000        16.000000000000000        3.4929065834224851     
   24.000000000000000        16.800000000000001        3.4845429208568537     
   24.000000000000000        17.600000000000001        3.4980591256875995     
   24.000000000000000        18.400000000000002        3.4903649966997974     
   24.000000000000000        19.200000000000003        3.5007014202709446     
   24.000000000000000        20.000000000000000        3.4966129157207040     
   24.000000000000000        20.800000000000001        3.4932994771314241     
   24.000000000000000        21.600000000000001        3.4853888860993614     
   24.000000000000000        22.400000000000002        3.5015921788101867     
   24.000000000000000        23.200000000000003        3.4857333135438395     
   24.000000000000000        24.000000000000000        3.4926913073640558     
   24.000000000000000        24.800000000000001        3.4994118673999797     
   24.000000000000000        25.600000000000001        3.5043237456483149     
   24.000000000000000        26.400000000000002        3.4848517904952332     
   24.000000000000000        27.200000000000003        4.0692740732440251     
   24.000000000000000        28.000000000000000        4.3386729552929184     
   24.000000000000000        28.800000000000001        4.4910559369751608     
   24.000000000000000        29.600000000000001        4.4889680467479609     
   24.000000000000000        30.400000000000002        4.4970309830866562     
   24.000000000000000        31.200000000000003        4.4965585799718273     
   24.000000000000000        32.000000000000000        4.4957926296130442     
   24.000000000000000        32.800000000000004        4.4975567817269555     
   24.000000000000000        33.600000000000001        4.4958675168027247     
   24.000000000000000        34.399999999999999        4.4963602501656448     
   24.000000000000000        35.200000000000003        4.5000561930280956     
   24.000000000000000        36.000000000000000        4.4883343013048069     
   24.000000000000000        36.800000000000004        4.5038746871099455     
   24.000000000000000        37.600000000000001        4.4966937303148828     
   24.000000000000000        38.400000000000006        4.3805184540330782     
   24.000000000000000        39.200000000000003        4.2278150223257169     
   24.000000000000000        40.000000000000000        4.1495094865084052     
   24.000000000000000        40.800000000000004        4.1385141052442513     
   24.000000000000000        41.600000000000001        4.1536336178867392     
   24.000000000000000        42.400000000000006        4.2341361936498734     
   24.000000000000000        43.200000000000003        4.3871054889194578     
   24.000000000000000        44.000000000000000        4.4955845524231757     
   24.000000000000000        44.800000000000004        4.4984255172499221     
   24.000000000000000        45.600000000000001        4.4904444303914941     
   24.000000000000000        46.400000000000006        4.4951715819542777     
   24.000000000000000        47.200000000000003        4.4971675917724054     
   24.000000000000000        48.000000000000000        4.4984535120586600     
   24.000000000000000        48.800000000000004        4.4946664266400544     
   24.000000000000000        49.600000000000001        4.4750164636953205     
   24.000000000000000        50.400000000000006        4.1425624954429683     
   24.000000000000000        51.200000000000003        3.4869334484121155     
   24.000000000000000        52.000000000000000        3.4912173359804721     
   24.000000000000000        52.800000000000004        3.4922563702895895     
   24.000000000000000        53.600000000000001        3.4899546098669787     
   24.000000000000000        54.400000000000006        3.4907330330616593     
   24.000000000000000        55.200000000000003        3.4915073107323518     
   24.000000000000000        56.000000000000000        3.4924648000919181     
   24.000000000000000        56.800000000000004        3.4931276000174361     
   24.000000000000000        57.600000000000001        3.4984644542159846     
   24.000000000000000        58.400000000000006        3.4827395150202860     
   24.000000000000000        59.200000000000003        3.4911748940866261     
   24.000000000000000        60.000000000000000        3.4921506711700983     
   24.000000000000000        60.800000000000004        3.4928363664464603     
   24.000000000000000        61.600000000000001        3.4962077539520418     
   24.000000000000000        62.400000000000006        3.4834806017570115     
   24.000000000000000        63.200000000000003        3.5064517301244238     
   24.000000000000000        64.000000000000000        3.4969096391548939     
   24.000000000000000        64.799999999999997        3.4861628446913655     
   24.000000000000000        65.600000000000009        3.4953928380469188     
   24.000000000000000        66.400000000000006        3.4957759736342759     
   24.000000000000000        67.200000000000003        3.4870608554089944     
   24.000000000000000        68.000000000000000        4.1538879946867944     
   24.000000000000000        68.799999999999997        4.4827446904685653     
   24.000000000000000        69.600000000000009        4.4932516388215928     
   24.000000000000000        70.400000000000006        4.4947158745897555     
   24.000000000000000        71.200000000000003        4.4899443466910371     
   24.000000000000000        72.000000000000000        4.4959414673096356     
   24.000000000000000        72.799999999999997        4.4970871757332480     
   24.000000000000000        73.600000000000009        4.4991076178028502     
   24.000000000000000        74.400000000000006        4.4978059879918195     
   24.000000000000000        75.200000000000003        4.4973060799141926     
   24.000000000000000        76.000000000000000        4.4979597807311027     
   24.000000000000000        76.800000000000011        4.4978864865915993     
   24.000000000000000        77.600000000000009        4.4983451781030386     
   24.000000000000000        78.400000000000006        4.4968824172059634     
   24.000000000000000        79.200000000000003        4.4950512087694356     
   24.000000000000000        80.000000000000000        4.4939486044716457     
   24.000000000000000        80.800000000000011        4.4884453928219470     
   24.000000000000000        81.600000000000009        4.4965236401741704     
   24.000000000000000        82.400000000000006        4.4975078016576067     
   24.000000000000000        83.200000000000003        4.4948363974764751     
   24.000000000000000        84.000000000000000        4.4974051384087526     
   24.000000000000000        84.800000000000011        4.4990474308614106     
   24.000000000000000        85.600000000000009        4.4907408222625147     
   24.000000000000000        86.400000000000006        4.4952673796242184     
   24.000000000000000        87.200000000000003        4.4973051237469903     
   24.000000000000000        88.000000000000000        4.4951087424715901     
   24.000000000000000        88.800000000000011        4.4947051967875353     
   24.000000000000000        89.600000000000009        4.4963885181697290     
   24.000000000000000        90.400000000000006        4.4981163913510178     
   24.000000000000000        91.200000000000003        4.4967964040091211     
   24.000000000000000        92.000000000000000        4.4971623854895739     
   24.000000000000000        92.800000000000011        4.4905014155878975     
   24.000000000000000        93.600000000000009        4.4962124018332297     
   24.000000000000000        94.400000000000006        4.4965178264293337     
   24.000000000000000        95.200000000000003        4.4969171338866420     
   24.000000000000000        96.000000000000000        4.4915895629420692     
   24.000000000000000        96.800000000000011        4.4976879929351758     
   24.000000000000000        97.600000000000009        4.3944801974045751     
   24.000000000000000        98.400000000000006        4.0635572431570095     
   24.000000000000000        99.200000000000003        3.5030000656529827     
   24.000000000000000        100.00000000000000        3.4875835151364627     
   24.000000000000000        100.80000000000001        3.4946480061077714     
   24.000000000000000        101.60000000000001        3.4939986761841140     
   24.000000000000000        102.40000000000001        3.4934448542120018     

   24.800000000000001       0.80000000000000004        3.4941430961506117     
   24.800000000000001        1.6000000000000001        3.4919451867148044     
   24.800000000000001        2.4000000000000004        4.1086363209569390     
   24.800000000000001        3.2000000000000002        4.4443290405531126     
   24.800000000000001        4.0000000000000000        4.4929052019569404     
   24.800000000000001        4.8000000000000007        4.4886445922817249     
   24.800000000000001        5.6000000000000005        4.4945280107515293     
   24.800000000000001        6.4000000000000004        4.4951806879231544     
   24.800000000000001        7.2000000000000002        4.4970326617965206     
   24.800000000000001        8.0000000000000000        4.4958720816346558     
   24.800000000000001        8.8000000000000007        4.4924628003713085     
   24.800000000000001        9.6000000000000014        4.4982023179500334     
   24.800000000000001        10.400000000000000        4.4884021674012473     
   24.800000000000001        11.200000000000001        4.3925330615671134     
   24.800000000000001        12.000000000000000        4.2384168762779462     
   24.800000000000001        12.800000000000001        4.1603148915288974     
   24.800000000000001        13.600000000000001        4.1420679547677262     
   24.800000000000001        14.400000000000000        4.1337560229470816     
   24.800000000000001        15.200000000000001        4.1310812975615026     
   24.800000000000001        16.000000000000000        4.1304561697666706     
   24.800000000000001        16.800000000000001        4.1293080892098795     
   24.800000000000001        17.600000000000001        4.1272899831844816     
   24.800000000000001        18.400000000000002        4.1247040814472431     
   24.800000000000001        19.200000000000003        4.1245082857682842     
   24.800000000000001        20.000000000000000        4.1225244431076442     
   24.800000000000001        20.800000000000001        4.1227333098278942     
   24.800000000000001        21.600000000000001        4.1216664129558165     
   24.800000000000001        22.400000000000002        4.1206024323063222     
   24.800000000000001        23.200000000000003        4.1216571626114202     
   24.800000000000001        24.000000000000000        4.1231657769309518     
   24.800000000000001        24.800000000000001        4.1263374166686795     
   24.800000000000001        25.600000000000001        4.1443865041836299     
   24.800000000000001        26.400000000000002        4.2266318075432840     
   24.800000000000001        27.200000000000003        4.3777185033596870     
   24.800000000000001        28.000000000000000        4.4909509827688270     
   24.800000000000001        28.800000000000001        4.4997349277885483     
   24.800000000000001        29.600000000000001        4.4940174404185651     
   24.800000000000001        30.400000000000002        4.4940622647133086     
   24.800000000000001        31.200000000000003        4.4932503688197096     
   24.800000000000001        32.000000000000000        4.4908096550461982     
   24.800000000000001        32.800000000000004        4.4917812260142673     
   24.800000000000001        33.600000000000001        4.4935386917956190     
   24.800000000000001        34.399999999999999        4.4946064826357395     
   24.800000000000001        35.200000000000003        4.5029657473356925     
   24.800000000000001        36.000000000000000        4.4923457997797245     
   24.800000000000001        36.800000000000004        4.4960400523892270     
   24.800000000000001        37.600000000000001        4.4886087379669748     
   24.800000000000001        38.400000000000006        4.4997733212680817     
   24.800000000000001        39.200000000000003        4.4964394925887357     
   24.800000000000001        40.000000000000000        4.4815188187964861     
   24.800000000000001        40.800000000000004        4.4735458586433197     
   24.800000000000001        41.600000000000001        4.4823700912997788     
   24.800000000000001        42.400000000000006        4.4981321293781553     
   24.800000000000001        43.200000000000003        4.4951819082283784     
   24.800000000000001        44.000000000000000        4.5003544856016484     
   24.800000000000001        44.800000000000004        4.4921863198817089     
   24.800000000000001        45.600000000000001        4.4956774152856562     
   24.800000000000001        46.400000000000006        4.4963583676952581     
   24.800000000000001        47.200000000000003        4.4965086728216228     
   24.800000000000001        48.000000000000000        4.4964270969434423     
   24.800000000000001        48.800000000000004        4.4931971764616856     
   24.800000000000001        49.600000000000001        4.4755228171827683     
   24.800000000000001        50.400000000000006        4.1415851138642070     
   24.800000000000001        51.200000000000003        3.4952524883454554     
   24.800000000000001        52.000000000000000        3.4908254647125014     
   24.800000000000001        52.800000000000004        3.4910387521584552     
   24.800000000000001        53.600000000000001        3.4906742642477608     
   24.800000000000001        54.400000000000006        3.4906932944703915     
   24.800000000000001        55.200000000000003        3.4919201770891712     
   24.800000000000001        56.000000000000000        3.4920857294277843     
   24.800000000000001        56.800000000000004        3.4928027670919639     
   24.800000000000001        57.600000000000001        3.4954789729277822     
   24.800000000000001        58.400000000000006        3.5035513312941311     
   24.800000000000001        59.200000000000003        3.4877751965642112     
   24.800000000000001        60.000000000000000        3.4921672346671495     
   24.800000000000001        60.800000000000004        3.4931390088509131     
   24.800000000000001        61.600000000000001        3.4960369371187521     
   24.800000000000001        62.400000000000006        3.4881047202804210     
   24.800000000000001        63.200000000000003        3.4832496048048878     
   24.800000000000001        64.000000000000000        3.4989249163125824     
   24.800000000000001        64.799999999999997        3.4866482747685370     
   24.800000000000001        65.600000000000009        3.4959034617455185     
   24.800000000000001        66.400000000000006        3.4866170261680649     
   24.800000000000001        67.200000000000003        3.4896087177653605     
   24.800000000000001        68.000000000000000        4.1620816815259305     
   24.800000000000001        68.799999999999997        4.4904799413197045     
   24.800000000000001        69.600000000000009        4.4969138468274048     
   24.800000000000001        70.400000000000006        4.4914495864424424     
   24.800000000000001        71.200000000000003        4.5059419736119297     
   24.800000000000001        72.000000000000000        4.4926878285248861     
   24.800000000000001        72.799999999999997        4.4977807111207539     
   24.800000000000001        73.600000000000009        4.4959426103770124     
   24.800000000000001        74.400000000000006        4.4957471444683179     
   24.800000000000001        75.200000000000003        4.4962893741345278     
   24.800000000000001        76.000000000000000        4.4939255544437522     
   24.800000000000001        76.800000000000011        4.4911296345050120     
   24.800000000000001        77.600000000000009        4.4954450018887222     
   24.800000000000001        78.400000000000006        4.4882812024936989     
   24.800000000000001        79.200000000000003        4.4923521613130681     
   24.800000000000001        80.000000000000000        4.4944341182383383     
   24.800000000000001        80.800000000000011        4.4986686570699979     
   24.800000000000001        81.600000000000009        4.4914956498086980     
   24.800000000000001        82.400000000000006        4.4966996898070368     
   24.800000000000001        83.200000000000003        4.4927786434458854     
   24.800000000000001        84.000000000000000        4.4953728817878851     
   24.800000000000001        84.800000000000011        4.4959782517297633     
   24.800000000000001        85.600000000000009        4.4979982313411151     
   24.800000000000001        86.400000000000006        4.4924449349844711     
   24.800000000000001        87.200000000000003        4.4951586533763113     
   24.800000000000001        88.000000000000000        4.4987137978055554     
   24.800000000000001        88.800000000000011        4.4968311709882958     
   24.800000000000001        89.600000000000009        4.4880348660862177     
   24.800000000000001        90.400000000000006        4.4974269078976272     
   24.800000000000001        91.200000000000003        4.4934275926032994     
   24.800000000000001        92.000000000000000        4.4910522734846694     
   24.800000000000001        92.800000000000011        4.4918555774285496     
   24.800000000000001        93.600000000000009        4.4954189729948615     
   24.800000000000001        94.400000000000006        4.4974192649364797     
   24.800000000000001        95.200000000000003        4.4968177158590112     
   24.800000000000001        96.000000000000000        4.4955198077119807     
   24.800000000000001        96.800000000000011        4.4972303217080745     
   24.800000000000001        97.600000000000009        4.3931770702451010     
   24.800000000000001        98.400000000000006        4.0653885182047471     
   24.800000000000001        99.200000000000003        3.4837959874050912     
   24.800000000000001        100.00000000000000        3.4905088050400721     
   24.800000000000001        100.80000000000001        3.4902479853003983     
   24.800000000000001        101.60000000000001        3.4936725814065670     
   24.800000000000001        102.40000000000001        3.4952800296736206     

   25.600000000000001       0.80000000000000004        3.4903984594694459     
   25.600000000000001        1.6000000000000001        3.4978657569515490     
   25.600000000000001        2.4000000000000004        4.1086192921227029     
   25.600000000000001        3.2000000000000002        4.4426594268341137     
   25.600000000000001        4.0000000000000000        4.4995863267252671     
   25.600000000000001        4.8000000000000007        4.4999429680613021     
   25.600000000000001        5.6000000000000005        4.4887324730498479     
   25.600000000000001        6.4000000000000004        4.4933580884127693     
   25.600000000000001        7.2000000000000002        4.4935081409683928     
   25.600000000000001        8.0000000000000000        4.4945744619345662     
   25.600000000000001        8.8000000000000007        4.4935991042442298     
   25.600000000000001        9.6000000000000014        4.4861897828330495     
   25.600000000000001        10.400000000000000        4.5017333590662858     
   25.600000000000001        11.200000000000001        4.4985260491885857     
   25.600000000000001        12.000000000000000        4.4972552987271897     
   25.600000000000001        12.800000000000001        4.4880432793277043     
   25.600000000000001        13.600000000000001        4.4742054179325610     
   25.600000000000001        14.400000000000000        4.4665454208786057     
   25.600000000000001        15.200000000000001        4.4636464754189422     
   25.600000000000001        16.000000000000000        4.4620873838892114     
   25.600000000000001        16.800000000000001        4.4606674258233472     
   25.600000000000001        17.600000000000001        4.4594079872422858     
   25.600000000000001        18.400000000000002        4.4588038868926443     
   25.600000000000001        19.200000000000003        4.4583431450519733     
   25.600000000000001        20.000000000000000        4.4574274962954457     
   25.600000000000001        20.800000000000001        4.4578165702168473     
   25.600000000000001        21.600000000000001        4.4573766568596440     
   25.600000000000001        22.400000000000002        4.4567114834548045     
   25.600000000000001        23.200000000000003        4.4554146862502995     
   25.600000000000001        24.000000000000000        4.4567570348431946     
   25.600000000000001        24.800000000000001        4.4600839828838890     
   25.600000000000001        25.600000000000001        4.4724399424550674     
   25.600000000000001        26.400000000000002        4.4876685124608544     
   25.600000000000001        27.200000000000003        4.4971945763105969     
   25.600000000000001        28.000000000000000        4.4958227017591774     
   25.600000000000001        28.800000000000001        4.4966163068814877     
   25.600000000000001        29.600000000000001        4.4970063167642600     
   25.600000000000001        30.400000000000002        4.4971712942967992     
   25.600000000000001        31.200000000000003        4.4972511349438635     
   25.600000000000001        32.000000000000000        4.4976837554267677     
   25.600000000000001        32.800000000000004        4.4984376536077475     
   25.600000000000001        33.600000000000001        4.5003554553730494     
   25.600000000000001        34.399999999999999        4.4994249971523459     
   25.600000000000001        35.200000000000003        4.4868980991009879     
   25.600000000000001        36.000000000000000        4.4946424703206311     
   25.600000000000001        36.800000000000004        4.4986662491659306     
   25.600000000000001        37.600000000000001        4.4899275092942963     
   25.600000000000001        38.400000000000006        4.4931863529598512     
   25.600000000000001        39.200000000000003        4.4915667579465488     
   25.600000000000001        40.000000000000000        4.4911950710153112     
   25.600000000000001        40.800000000000004        4.4910759264041964     
   25.600000000000001        41.600000000000001        4.5018361088870069     
   25.600000000000001        42.400000000000006        4.4895459204753587     
   25.600000000000001        43.200000000000003        4.4892616052504888     
   25.600000000000001        44.000000000000000        4.4907035631997543     
   25.600000000000001        44.800000000000004        4.4916390690493984     
   25.600000000000001        45.600000000000001        4.4949300542634543     
   25.600000000000001        46.400000000000006        4.4909676728877628     
   25.600000000000001        47.200000000000003        4.4917844550635566     
   25.600000000000001        48.000000000000000        4.4930940063870883     
   25.600000000000001        48.800000000000004        4.4975550195085967     
   25.600000000000001        49.600000000000001        4.4777835261487038     
   25.600000000000001        50.400000000000006        4.1434128992058072     
   25.600000000000001        51.200000000000003        3.4988740962325959     
   25.600000000000001        52.000000000000000        3.4904491401547313     
   25.600000000000001        52.800000000000004        3.4932110052682459     
   25.600000000000001        53.600000000000001        3.4930073760532601     
   25.600000000000001        54.400000000000006        3.4925280496095632     
   25.600000000000001        55.200000000000003        3.4931218158697859     
   25.600000000000001        56.000000000000000        3.4928918455198965     
   25.600000000000001        56.800000000000004        3.4934747025486232     
   25.600000000000001        57.600000000000001        3.4945489375606189     
   25.600000000000001        58.400000000000006        3.4994149651549025     
   25.600000000000001        59.200000000000003        3.4812353088471588     
   25.600000000000001        60.000000000000000        3.4883632086074572     
   25.600000000000001        60.800000000000004        3.4928387753467063     
   25.600000000000001        61.600000000000001        3.4967368578327953     
   25.600000000000001        62.400000000000006        3.4909483210666279     
   25.600000000000001        63.200000000000003        3.4967477154147057     
   25.600000000000001        64.000000000000000        3.4987438407129710     
   25.600000000000001        64.799999999999997        3.4890415346010788     
   25.600000000000001        65.600000000000009        3.4959011325291707     
   25.600000000000001        66.400000000000006        3.4876569549154701     
   25.600000000000001        67.200000000000003        3.5010183010971305     
   25.600000000000001        68.000000000000000        4.1702017015472714     
   25.600000000000001        68.799999999999997        4.4886717856580729     
   25.600000000000001        69.600000000000009        4.4916974887696153     
   25.600000000000001        70.400000000000006        4.4884240014158214     
   25.600000000000001        71.200000000000003        4.5018415419727820     
   25.600000000000001        72.000000000000000        4.4874201952754573     
   25.600000000000001        72.799999999999997        4.4923975227543584     
   25.600000000000001        73.600000000000009        4.4913847935960600     
   25.600000000000001        74.400000000000006        4.4931940690491583     
   25.600000000000001        75.200000000000003        4.4878678589643091     
   25.600000000000001        76.000000000000000        4.4990293564182444     
   25.600000000000001        76.800000000000011        4.4866516198359330     
   25.600000000000001        77.600000000000009        4.4906782742370872     
   25.600000000000001        78.400000000000006        4.4534878099141491     
   25.600000000000001        79.200000000000003        4.4077874840168656     
   25.600000000000001        80.000000000000000        4.3818970877328649     
   25.600000000000001        80.800000000000011        4.3677562218368671     
   25.600000000000001        81.600000000000009        4.3611846890775672     
   25.600000000000001        82.400000000000006        4.3541315625646684     
   25.600000000000001        83.200000000000003        4.3496535348353733     
   25.600000000000001        84.000000000000000        4.3477498609978875     
   25.600000000000001        84.800000000000011        4.3439740181153219     
   25.600000000000001        85.600000000000009        4.3458168663881098     
   25.600000000000001        86.400000000000006        4.3500763643961271     
   25.600000000000001        87.200000000000003        4.3578826161032955     
   25.600000000000001        88.000000000000000        4.3807025830217476     
   25.600000000000001        88.800000000000011        4.4261851876423934     
   25.600000000000001        89.600000000000009        4.4834991815989742     
   25.600000000000001        90.400000000000006        4.4994104692277750     
   25.600000000000001        91.200000000000003        4.4922742201405663     
   25.600000000000001        92.000000000000000        4.4945151268220771     
   25.600000000000001        92.800000000000011        4.4940331830525615     
   25.600000000000001        93.600000000000009        4.4944810470473424     
   25.600000000000001        94.400000000000006        4.4968835212416174     
   25.600000000000001        95.200000000000003        4.4957499196021562     
   25.600000000000001        96.000000000000000        4.4967903065857504     
   25.600000000000001        96.800000000000011        4.4971190479420660     
   25.600000000000001        97.600000000000009        4.3949802614005815     
   25.600000000000001        98.400000000000006        4.0668761596213887     
   25.600000000000001        99.200000000000003        3.4912075499648414     
   25.600000000000001        100.00000000000000        3.4918879070037474     
   25.600000000000001        100.80000000000001        3.4917829549550397     
   25.600000000000001        101.60000000000001        3.4936038429757370     
   25.600000000000001        102.40000000000001        3.4947816186374627     

   26.400000000000002       0.80000000000000004        3.4923405021549900     
   26.400000000000002        1.6000000000000001        3.4873595720205541     
   26.400000000000002        2.4000000000000004        4.1159820493086903     
   26.400000000000002        3.2000000000000002        4.4473602077323715     
   26.400000000000002        4.0000000000000000        4.4981823066195670     
   26.400000000000002        4.8000000000000007        4.4950959889016575     
   26.400000000000002        5.6000000000000005        4.5012895484815276     
   26.400000000000002        6.4000000000000004        4.4858228245791834     
   26.400000000000002        7.2000000000000002        4.5044588753989485     
   26.400000000000002        8.0000000000000000        4.4878482613664010     
   26.400000000000002        8.8000000000000007        4.4889148545066258     
   26.400000000000002        9.6000000000000014        4.5026530959293485     
   26.400000000000002        10.400000000000000        4.4958586378956857     
   26.400000000000002        11.200000000000001        4.4958982125498981     
   26.400000000000002        12.000000000000000        4.4921612402953830     
   26.400000000000002        12.800000000000001        4.4878504361934901     
   26.400000000000002        13.600000000000001        4.4990565653885328     
   26.400000000000002        14.400000000000000        4.4871437176855169     
   26.400000000000002        15.200000000000001        4.5019437012578187     
   26.400000000000002        16.000000000000000        4.4854058640326526     
   26.400000000000002        16.800000000000001        4.5024581291321928     
   26.400000000000002        17.600000000000001        4.4994568886548061     
   26.400000000000002        18.400000000000002        4.4989628541693341     
   26.400000000000002        19.200000000000003        4.4988702622891772     
   26.400000000000002        20.000000000000000        4.4962071124804899     
   26.400000000000002        20.800000000000001        4.4967583593149500     
   26.400000000000002        21.600000000000001        4.4959444348688429     
   26.400000000000002        22.400000000000002        4.4942758234263920     
   26.400000000000002        23.200000000000003        4.4970927208343152     
   26.400000000000002        24.000000000000000        4.4959573327641298     
   26.400000000000002        24.800000000000001        4.4971782464100567     
   26.400000000000002        25.600000000000001        4.4990774603785431     
   26.400000000000002        26.400000000000002        4.4963777609354247     
   26.400000000000002        27.200000000000003        4.4963879323006415     
   26.400000000000002        28.000000000000000        4.4958069755339203     
   26.400000000000002        28.800000000000001        4.4963360069950324     
   26.400000000000002        29.600000000000001        4.4969751158627105     
   26.400000000000002        30.400000000000002        4.4978208914431530     
   26.400000000000002        31.200000000000003        4.4975222193783759     
   26.400000000000002        32.000000000000000        4.4978546658510199     
   26.400000000000002        32.800000000000004        4.5035930817894716     
   26.400000000000002        33.600000000000001        4.4890887600399108     
   26.400000000000002        34.399999999999999        4.4937946987809010     
   26.400000000000002        35.200000000000003        4.4921212657237124     
   26.400000000000002        36.000000000000000        4.4945332944197585     
   26.400000000000002        36.800000000000004        4.4961320647836800     
   26.400000000000002        37.600000000000001        4.4886561745052900     
   26.400000000000002        38.400000000000006        4.4952942611963520     
   26.400000000000002        39.200000000000003        4.4971501355914372     
   26.400000000000002        40.000000000000000        4.4990035280059617     
   26.400000000000002        40.800000000000004        4.5027778447741929     
   26.400000000000002        41.600000000000001        4.4879283798669602     
   26.400000000000002        42.400000000000006        4.4931638571198773     
   26.400000000000002        43.200000000000003        4.4934799160361063     
   26.400000000000002        44.000000000000000        4.4957210853420335     
   26.400000000000002        44.800000000000004        4.4957829784572318     
   26.400000000000002        45.600000000000001        4.4942994307276098     
   26.400000000000002        46.400000000000006        4.4970351839953100     
   26.400000000000002        47.200000000000003        4.4970046396508714     
   26.400000000000002        48.000000000000000        4.4969063639139693     
   26.400000000000002        48.800000000000004        4.4986399774138910     
   26.400000000000002        49.600000000000001        4.4797725335685383     
   26.400000000000002        50.400000000000006        4.1464951962827046     
   26.400000000000002        51.200000000000003        3.4992833900031131     
   26.400000000000002        52.000000000000000        3.4921219606321099     
   26.400000000000002        52.800000000000004        3.4944798768590313     
   26.400000000000002        53.600000000000001        3.4957204897265322     
   26.400000000000002        54.400000000000006        3.4949076615404691     
   26.400000000000002        55.200000000000003        3.4935555018929696     
   26.400000000000002        56.000000000000000        3.4936882998016365     
   26.400000000000002        56.800000000000004        3.4934221178985996     
   26.400000000000002        57.600000000000001        3.4917659435026276     
   26.400000000000002        58.400000000000006        3.4948480145207457     
   26.400000000000002        59.200000000000003        3.4975569268535276     
   26.400000000000002        60.000000000000000        3.5038671975598215     
   26.400000000000002        60.800000000000004        3.4850842601440286     
   26.400000000000002        61.600000000000001        3.4932042297352366     
   26.400000000000002        62.400000000000006        3.4899194171668393     
   26.400000000000002        63.200000000000003        3.4946821769598198     
   26.400000000000002        64.000000000000000        3.4805989829881390     
   26.400000000000002        64.799999999999997        3.4913009600457392     
   26.400000000000002        65.600000000000009        3.4963740581633100     
   26.400000000000002        66.400000000000006        3.4919773925347006     
   26.400000000000002        67.200000000000003        3.4882512518483679     
   26.400000000000002        68.000000000000000        4.1828597737347701     
   26.400000000000002        68.799999999999997        4.4939671647596420     
   26.400000000000002        69.600000000000009        4.4958505166579599     
   26.400000000000002        70.400000000000006        4.4907692678803137     
   26.400000000000002        71.200000000000003        4.4960881242321946     
   26.400000000000002        72.000000000000000        4.4994489683114862     
   26.400000000000002        72.799999999999997        4.4989762181615953     
   26.400000000000002        73.600000000000009        4.4977394142718570     
   26.400000000000002        74.400000000000006        4.4952738253806448     
   26.400000000000002        75.200000000000003        4.4892839804094837     
   26.400000000000002        76.000000000000000        4.4951345098781150     
   26.400000000000002        76.800000000000011        4.4820704600527499     
   26.400000000000002        77.600000000000009        4.3380321420529837     
   26.400000000000002        78.400000000000006        4.1718497831087289     
   26.400000000000002        79.200000000000003        4.0812884615941032     
   26.400000000000002        80.000000000000000        4.0521671611648582     
   26.400000000000002        80.800000000000011        4.0392222396441948     
   26.400000000000002        81.600000000000009        4.0290194377826340     
   26.400000000000002        82.400000000000006        4.0228885934695935     
   26.400000000000002        83.200000000000003        4.0206060240103998     
   26.400000000000002        84.000000000000000        4.0183464804945705     
   26.400000000000002        84.800000000000011        4.0166094366406488     
   26.400000000000002        85.600000000000009        4.0164309285883766     
   26.400000000000002        86.400000000000006        4.0170205041056262     
   26.400000000000002        87.200000000000003        4.0237242399685975     
   26.400000000000002        88.000000000000000        4.0497204119883961     
   26.400000000000002        88.800000000000011        4.1424651896517490     
   26.400000000000002        89.600000000000009        4.3126223097811378     
   26.400000000000002        90.400000000000006        4.4629776698637462     
   26.400000000000002        91.200000000000003        4.4915403972846315     
   26.400000000000002        92.000000000000000        4.4960364085199469     
   26.400000000000002        92.800000000000011        4.4970495471368910     
   26.400000000000002        93.600000000000009        4.4968981198919300     
   26.400000000000002        94.400000000000006        4.4960533791837278     
   26.400000000000002        95.200000000000003        4.4939726645928122     
   26.400000000000002        96.000000000000000        4.4940483885796283     
   26.400000000000002        96.800000000000011        4.4974323922312900     
   26.400000000000002        97.600000000000009        4.3964959745618097     
   26.400000000000002        98.400000000000006        4.0678155125334756     
   26.400000000000002        99.200000000000003        3.4918818097896684     
   26.400000000000002        100.00000000000000        3.4926411175847338     
   26.400000000000002        100.80000000000001        3.4898950788069487     
   26.400000000000002        101.60000000000001        3.4955349467576280     
   26.400000000000002        102.40000000000001        3.4942691123624225     

   27.200000000000003       0.80000000000000004        3.4941886707916452     
   27.200000000000003        1.6000000000000001        3.4833498571930517     
   27.200000000000003        2.4000000000000004        4.1354620232305663     
   27.200000000000003        3.2000000000000002        4.4628859417698621     
   27.200000000000003        4.0000000000000000        4.4951351374773765     
   27.200000000000003        4.8000000000000007        4.4964314569538537     
   27.200000000000003        5.6000000000000005        4.4929307416299302     
   27.200000000000003        6.4000000000000004        4.4979065351289114     
   27.200000000000003        7.2000000000000002        4.4998176433114239     
   27.200000000000003        8.0000000000000000        4.4990164288452723     
   27.200000000000003        8.8000000000000007        4.4983273417783813     
   27.200000000000003        9.6000000000000014        4.4966397285737711     
   27.200000000000003        10.400000000000000        4.4953863152908395     
   27.200000000000003        11.200000000000001        4.4940510001959941     
   27.200000000000003        12.000000000000000        4.4960293563180276     
   27.200000000000003        12.800000000000001        4.4943933546369390     
   27.200000000000003        13.600000000000001        4.4901541919710244     
   27.200000000000003        14.400000000000000        4.5022563405964613     
   27.200000000000003        15.200000000000001        4.4978700974809511     
   27.200000000000003        16.000000000000000        4.4966069431434397     
   27.200000000000003        16.800000000000001        4.4952272851609942     
   27.200000000000003        17.600000000000001        4.4943048111916033     
   27.200000000000003        18.400000000000002        4.4938981791117101     
   27.200000000000003        19.200000000000003        4.4921288852707280     
   27.200000000000003        20.000000000000000        4.4945725628574777     
   27.200000000000003        20.800000000000001        4.4946425924328812     
   27.200000000000003        21.600000000000001        4.4889395874486935     
   27.200000000000003        22.400000000000002        4.5030890114566313     
   27.200000000000003        23.200000000000003        4.4956523374300037     
   27.200000000000003        24.000000000000000        4.4943381466594250     
   27.200000000000003        24.800000000000001        4.4928658407365649     
   27.200000000000003        25.600000000000001        4.4901767907174870     
   27.200000000000003        26.400000000000002        4.4999669156197770     
   27.200000000000003        27.200000000000003        4.4984047623762580     
   27.200000000000003        28.000000000000000        4.4984720918209282     
   27.200000000000003        28.800000000000001        4.4990832809373256     
   27.200000000000003        29.600000000000001        4.4987547127218210     
   27.200000000000003        30.400000000000002        4.4967236016851384     
   27.200000000000003        31.200000000000003        4.4947238760537331     
   27.200000000000003        32.000000000000000        4.4989417996407219     
   27.200000000000003        32.800000000000004        4.4888257713579742     
   27.200000000000003        33.600000000000001        4.4962029758051942     
   27.200000000000003        34.399999999999999        4.4980525910835221     
   27.200000000000003        35.200000000000003        4.4974254993842191     
   27.200000000000003        36.000000000000000        4.4990495223078319     
   27.200000000000003        36.800000000000004        4.4949558340742071     
   27.200000000000003        37.600000000000001        4.4983894084778653     
   27.200000000000003        38.400000000000006        4.4933437163250334     
   27.200000000000003        39.200000000000003        4.4987375006475263     
   27.200000000000003        40.000000000000000        4.4881645105382875     
   27.200000000000003        40.800000000000004        4.4901871539589084     
   27.200000000000003        41.600000000000001        4.4908875221253259     
   27.200000000000003        42.400000000000006        4.4967068125211176     
   27.200000000000003        43.200000000000003        4.4959852584285240     
   27.200000000000003        44.000000000000000        4.4964227149504037     
   27.200000000000003        44.800000000000004        4.4970468634043446     
   27.200000000000003        45.600000000000001        4.4944834244422909     
   27.200000000000003        46.400000000000006        4.4928144709862918     
   27.200000000000003        47.200000000000003        4.4966580145702029     
   27.200000000000003        48.000000000000000        4.4973595093273504     
   27.200000000000003        48.800000000000004        4.5003285986735513     
   27.200000000000003        49.600000000000001        4.4822083802743222     
   27.200000000000003        50.400000000000006        4.1499512064747943     
   27.200000000000003        51.200000000000003        3.4965126732834637     
   27.200000000000003        52.000000000000000        3.4876761726399157     
   27.200000000000003        52.800000000000004        3.4876679407597173     
   27.200000000000003        53.600000000000001        3.4830729451079527     
   27.200000000000003        54.400000000000006        3.4956735262771588     
   27.200000000000003        55.200000000000003        3.4943515266745835     
   27.200000000000003        56.000000000000000        3.4949764732015596     
   27.200000000000003        56.800000000000004        3.4929676364500084     
   27.200000000000003        57.600000000000001        3.4927092940552980     
   27.200000000000003        58.400000000000006        3.4932595300056217     
   27.200000000000003        59.200000000000003        3.4926245056790486     
   27.200000000000003        60.000000000000000        3.4952471265673029     
   27.200000000000003        60.800000000000004        3.5027222375879163     
   27.200000000000003        61.600000000000001        3.4852130599461688     
   27.200000000000003        62.400000000000006        3.4841211911444412     
   27.200000000000003        63.200000000000003        3.5015108863986062     
   27.200000000000003        64.000000000000000        3.4952036970653877     
   27.200000000000003        64.799999999999997        3.4878427430229189     
   27.200000000000003        65.600000000000009        3.4957581585173894     
   27.200000000000003        66.400000000000006        3.4931190735062860     
   27.200000000000003        67.200000000000003        3.4983583713844184     
   27.200000000000003        68.000000000000000        4.1927102626739678     
   27.200000000000003        68.799999999999997        4.4976617011982141     
   27.200000000000003        69.600000000000009        4.4887648441237964     
   27.200000000000003        70.400000000000006        4.4991215246812093     
   27.200000000000003        71.200000000000003        4.4910367542308824     
   27.200000000000003        72.000000000000000        4.4904856832565514     
   27.200000000000003        72.799999999999997        4.4867917831424222     
   27.200000000000003        73.600000000000009        4.4985687548893862     
   27.200000000000003        74.400000000000006        4.4986945106452509     
   27.200000000000003        75.200000000000003        4.4868931050460521     
   27.200000000000003        76.000000000000000        4.4834137003520507     
   27.200000000000003        76.800000000000011        4.3079355637872290     
   27.200000000000003        77.600000000000009        4.0355225504549930     
   27.200000000000003        78.400000000000006        3.5006415677703875     
   27.200000000000003        79.200000000000003        3.4945567677979641     
   27.200000000000003        80.000000000000000        3.4827318271035375     
   27.200000000000003        80.800000000000011        3.4901921194834848     
   27.200000000000003        81.600000000000009        3.4963457833802574     
   27.200000000000003        82.400000000000006        3.4989894177872176     
   27.200000000000003        83.200000000000003        3.4967526074386419     
   27.200000000000003        84.000000000000000        3.4964888944942198     
   27.200000000000003        84.800000000000011        3.4980143771752497     
   27.200000000000003        85.600000000000009        3.5010289940565906     
   27.200000000000003        86.400000000000006        3.4992534063920289     
   27.200000000000003        87.200000000000003        3.5010546640484281     
   27.200000000000003        88.000000000000000        3.4969784006125368     
   27.200000000000003        88.800000000000011        3.5030230852519626     
   27.200000000000003        89.600000000000009        4.0230862667953948     
   27.200000000000003        90.400000000000006        4.3210762438475685     
   27.200000000000003        91.200000000000003        4.4962634121775356     
   27.200000000000003        92.000000000000000        4.4891972559698594     
   27.200000000000003        92.800000000000011        4.4935516935454194     
   27.200000000000003        93.600000000000009        4.4931700852307666     
   27.200000000000003        94.400000000000006        4.4952733321511742     
   27.200000000000003        95.200000000000003        4.4902259286787709     
   27.200000000000003        96.000000000000000        4.4893290204087526     
   27.200000000000003        96.800000000000011        4.4980040979557856     
   27.200000000000003        97.600000000000009        4.4002096645158399     
   27.200000000000003        98.400000000000006        4.0698691423623927     
   27.200000000000003        99.200000000000003        3.4854953832611915     
   27.200000000000003        100.00000000000000        3.4944766813372747     
   27.200000000000003        100.80000000000001        3.4941757857414624     
   27.200000000000003        101.60000000000001        3.4955504774542536     
   27.200000000000003        102.40000000000001        3.4946239620715103     

   28.000000000000000       0.80000000000000004        3.4898762960160470     
   28.000000000000000        1.6000000000000001        3.4970003993562737     
   28.000000000000000        2.4000000000000004        4.2150180320989357     
   28.000000000000000        3.2000000000000002        4.4967433635297418     
   28.000000000000000        4.0000000000000000        4.4878823738497360     
   28.000000000000000        4.8000000000000007        4.4974147440538292     
   28.000000000000000        5.6000000000000005        4.4931262266053267     
   28.000000000000000        6.4000000000000004        4.4945764998555511     
   28.000000000000000        7.2000000000000002        4.4963993767793298     
   28.000000000000000        8.0000000000000000        4.4945977611089010     
   28.000000000000000        8.8000000000000007        4.4952947880136804     
   28.000000000000000        9.6000000000000014        4.4944050776624129     
   28.000000000000000        10.400000000000000        4.4948654793297704     
   28.000000000000000        11.200000000000001        4.4964806447534071     
   28.000000000000000        12.000000000000000        4.4968182249995436     
   28.000000000000000        12.800000000000001        4.4914358304068562     
   28.000000000000000        13.600000000000001        4.4878594222649486     
   28.000000000000000        14.400000000000000        4.5012407670238543     
   28.000000000000000        15.200000000000001        4.4966563756127442     
   28.000000000000000        16.000000000000000        4.4975277091862367     
   28.000000000000000        16.800000000000001        4.4969655811725637     
   28.000000000000000        17.600000000000001        4.4969808989651803     
   28.000000000000000        18.400000000000002        4.4969853542772862     
   28.000000000000000        19.200000000000003        4.4959004574260906     
   28.000000000000000        20.000000000000000        4.4968281346982772     
   28.000000000000000        20.800000000000001        4.4952801264058371     
   28.000000000000000        21.600000000000001        4.4897043907493535     
   28.000000000000000        22.400000000000002        4.5020418804405811     
   28.000000000000000        23.200000000000003        4.4942736534234617     
   28.000000000000000        24.000000000000000        4.4904749727649556     
   28.000000000000000        24.800000000000001        4.4971109316613838     
   28.000000000000000        25.600000000000001        4.4878955179266624     
   28.000000000000000        26.400000000000002        4.4992134560402359     
   28.000000000000000        27.200000000000003        4.4931414676602595     
   28.000000000000000        28.000000000000000        4.4930059981627100     
   28.000000000000000        28.800000000000001        4.4941303381522806     
   28.000000000000000        29.600000000000001        4.4937729063775889     
   28.000000000000000        30.400000000000002        4.4993547945924330     
   28.000000000000000        31.200000000000003        4.4999406075847803     
   28.000000000000000        32.000000000000000        4.4924187321621414     
   28.000000000000000        32.800000000000004        4.5008467620887398     
   28.000000000000000        33.600000000000001        4.4875648185268631     
   28.000000000000000        34.399999999999999        4.4930732929920296     
   28.000000000000000        35.200000000000003        4.4980328287283342     
   28.000000000000000        36.000000000000000        4.4993346883859600     
   28.000000000000000        36.800000000000004        4.4954238284490993     
   28.000000000000000        37.600000000000001        4.4966902585509256     
   28.000000000000000        38.400000000000006        4.4940731749081912     
   28.000000000000000        39.200000000000003        4.5019746403556429     
   28.000000000000000        40.000000000000000        4.4925771650125750     
   28.000000000000000        40.800000000000004        4.4957554961409540     
   28.000000000000000        41.600000000000001        4.4967879417861267     
   28.000000000000000        42.400000000000006        4.4965895711819650     
   28.000000000000000        43.200000000000003        4.4966131302419194     
   28.000000000000000        44.000000000000000        4.4973385503120475     
   28.000000000000000        44.800000000000004        4.4973152145486814     
   28.000000000000000        45.600000000000001        4.4950715662499743     
   28.000000000000000        46.400000000000006        4.4955078644332458     
   28.000000000000000        47.200000000000003        4.4903611794339682     
   28.000000000000000        48.000000000000000        4.4911602458153936     
   28.000000000000000        48.800000000000004        4.4945814155426307     
   28.000000000000000        49.600000000000001        4.4858244014436677     
   28.000000000000000        50.400000000000006        4.1539166790023465     
   28.000000000000000        51.200000000000003        3.4965197417160354     
   28.000000000000000        52.000000000000000        3.4984188550284760     
   28.000000000000000        52.800000000000004        3.4980968127987371     
   28.000000000000000        53.600000000000001        3.4904884879164508     
   28.000000000000000        54.400000000000006        3.4843004469840233     
   28.000000000000000        55.200000000000003        3.4950113437776826     
   28.000000000000000        56.000000000000000        3.4951740395491240     
   28.000000000000000        56.800000000000004        3.4947942203912921     
   28.000000000000000        57.600000000000001        3.4931901984988492     
   28.000000000000000        58.400000000000006        3.4936025951045933     
   28.000000000000000        59.200000000000003        3.4932337811148284     
   28.000000000000000        60.000000000000000        3.4928900684801580     
   28.000000000000000        60.800000000000004        3.4944662260523804     
   28.000000000000000        61.600000000000001        3.5007637041525812     
   28.000000000000000        62.400000000000006        3.5011898485459056     
   28.000000000000000        63.200000000000003        3.4964811090600207     
   28.000000000000000        64.000000000000000        3.4973905164305692     
   28.000000000000000        64.799999999999997        3.4916700819262014     
   28.000000000000000        65.600000000000009        3.4952509768754174     
   28.000000000000000        66.400000000000006        3.4921141202200543     
   28.000000000000000        67.200000000000003        3.4934798001739318     
   28.000000000000000        68.000000000000000        4.1847073226618310     
   28.000000000000000        68.799999999999997        4.4884720830451741     
   28.000000000000000        69.600000000000009        4.4969551674927191     
   28.000000000000000        70.400000000000006        4.4998826072752269     
   28.000000000000000        71.200000000000003        4.4979018423699486     
   28.000000000000000        72.000000000000000        4.4961029246001054     
   28.000000000000000        72.799999999999997        4.4920010687483476     
   28.000000000000000        73.600000000000009        4.5019278531489215     
   28.000000000000000        74.400000000000006        4.4869062529446158     
   28.000000000000000        75.200000000000003        4.4955201872714348     
   28.000000000000000        76.000000000000000        4.3153676959501102     
   28.000000000000000        76.800000000000011        4.0264073211105949     
   28.000000000000000        77.600000000000009        3.4880559769882944     
   28.000000000000000        78.400000000000006        3.4920941759621709     
   28.000000000000000        79.200000000000003        3.4920473148978739     
   28.000000000000000        80.000000000000000        3.4875435362903393     
   28.000000000000000        80.800000000000011        3.4992109019575355     
   28.000000000000000        81.600000000000009        3.4912574149834685     
   28.000000000000000        82.400000000000006        3.4885609980509868     
   28.000000000000000        83.200000000000003        3.4879611924050926     
   28.000000000000000        84.000000000000000        3.4881033352971103     
   28.000000000000000        84.800000000000011        3.4865562810542547     
   28.000000000000000        85.600000000000009        3.4855863173299899     
   28.000000000000000        86.400000000000006        3.4769338874952527     
   28.000000000000000        87.200000000000003        3.4954333884147979     
   28.000000000000000        88.000000000000000        3.4925407153890995     
   28.000000000000000        88.800000000000011        3.4843961778810284     
   28.000000000000000        89.600000000000009        3.5030593946093820     
   28.000000000000000        90.400000000000006        4.1592519356362594     
   28.000000000000000        91.200000000000003        4.4483844872129374     
   28.000000000000000        92.000000000000000        4.4982956992437195     
   28.000000000000000        92.800000000000011        4.4946324045070201     
   28.000000000000000        93.600000000000009        4.4964636295940430     
   28.000000000000000        94.400000000000006        4.4922301652832273     
   28.000000000000000        95.200000000000003        4.4939828870873910     
   28.000000000000000        96.000000000000000        4.4934440777017679     
   28.000000000000000        96.800000000000011        4.4978345142888898     
   28.000000000000000        97.600000000000009        4.4077030688313519     
   28.000000000000000        98.400000000000006        4.0744395611276660     
   28.000000000000000        99.200000000000003        3.5030275357748657     
   28.000000000000000        100.00000000000000        3.4918040853041781     
   28.000000000000000        100.80000000000001        3.4955132441759065     
   28.000000000000000        101.60000000000001        3.4959612062460867     
   28.000000000000000        102.40000000000001        3.4930616411333020     

   28.800000000000001       0.80000000000000004        3.4999428417967962     
   28.800000000000001        1.6000000000000001        4.0538652138852695     
   28.800000000000001        2.4000000000000004        4.3663125707756931     
   28.800000000000001        3.2000000000000002        4.4939378110548880     
   28.800000000000001        4.0000000000000000        4.4900725760471021     
   28.800000000000001        4.8000000000000007        4.4935874934642372     
   28.800000000000001        5.6000000000000005        4.4896991563328044     
   28.800000000000001        6.4000000000000004        4.4907347568860434     
   28.800000000000001        7.2000000000000002        4.4908862291932108     
   28.800000000000001        8.0000000000000000        4.4891469859460402     
   28.800000000000001        8.8000000000000007        4.4900623618354665     
   28.800000000000001        9.6000000000000014        4.4907110589510379     
   28.800000000000001        10.400000000000000        4.4954896271710112     
   28.800000000000001        11.200000000000001        4.4955938690369033     
   28.800000000000001        12.000000000000000        4.4965923006361113     
   28.800000000000001        12.800000000000001        4.4979083894123839     
   28.800000000000001        13.600000000000001        4.4976350221847810     
   28.800000000000001        14.400000000000000        4.4966328410529304     
   28.800000000000001        15.200000000000001        4.4947731062639118     
   28.800000000000001        16.000000000000000        4.4967016598561411     
   28.800000000000001        16.800000000000001        4.4970564202397254     
   28.800000000000001        17.600000000000001        4.4963848538784514     
   28.800000000000001        18.400000000000002        4.4958469174517166     
   28.800000000000001        19.200000000000003        4.4957731475082632     
   28.800000000000001        20.000000000000000        4.4947089897283412     
   28.800000000000001        20.800000000000001        4.4896969360770864     
   28.800000000000001        21.600000000000001        4.4980789303074511     
   28.800000000000001        22.400000000000002        4.4940393370953071     
   28.800000000000001        23.200000000000003        4.4849069018997607     
   28.800000000000001        24.000000000000000        4.4786938734308253     
   28.800000000000001        24.800000000000001        4.4630694692515611     
   28.800000000000001        25.600000000000001        4.4568496803643045     
   28.800000000000001        26.400000000000002        4.4544537528146932     
   28.800000000000001        27.200000000000003        4.4539603556215637     
   28.800000000000001        28.000000000000000        4.4542676825610279     
   28.800000000000001        28.800000000000001        4.4545864465500449     
   28.800000000000001        29.600000000000001        4.4524386195759549     
   28.800000000000001        30.400000000000002        4.4529438048368757     
   28.800000000000001        31.200000000000003        4.4534718248521195     
   28.800000000000001        32.000000000000000        4.4561293022883621     
   28.800000000000001        32.800000000000004        4.4600775782718562     
   28.800000000000001        33.600000000000001        4.4679411111534995     
   28.800000000000001        34.399999999999999        4.4824228868360478     
   28.800000000000001        35.200000000000003        4.4956305371003911     
   28.800000000000001        36.000000000000000        4.4922149022484970     
   28.800000000000001        36.800000000000004        4.4928468726634367     
   28.800000000000001        37.600000000000001        4.4976721663167680     
   28.800000000000001        38.400000000000006        4.4963258869993163     
   28.800000000000001        39.200000000000003        4.4849049880888670     
   28.800000000000001        40.000000000000000        4.4940570554340660     
   28.800000000000001        40.800000000000004        4.4963957036699540     
   28.800000000000001        41.600000000000001        4.4965226928934694     
   28.800000000000001        42.400000000000006        4.4955649806199265     
   28.800000000000001        43.200000000000003        4.4970441391762250     
   28.800000000000001        44.000000000000000        4.4976932171438451     
   28.800000000000001        44.800000000000004        4.4957760405613918     
   28.800000000000001        45.600000000000001        4.4950977608346552     
   28.800000000000001        46.400000000000006        4.4878156126754503     
   28.800000000000001        47.200000000000003        4.4955583451052350     
   28.800000000000001        48.000000000000000        4.4963038080346251     
   28.800000000000001        48.800000000000004        4.4989707049875269     
   28.800000000000001        49.600000000000001        4.4895865862135729     
   28.800000000000001        50.400000000000006        4.1595636295490772     
   28.800000000000001        51.200000000000003        3.5025827560480525     
   28.800000000000001        52.000000000000000        3.4834158886724111     
   28.800000000000001        52.800000000000004        3.4829518017604277     
   28.800000000000001        53.600000000000001        3.4970326373246010     
   28.800000000000001        54.400000000000006        3.4899972378982360     
   28.800000000000001        55.200000000000003        3.4812204335215728     
   28.800000000000001        56.000000000000000        3.4972644971707338     
   28.800000000000001        56.800000000000004        3.4979437124963200     
   28.800000000000001        57.600000000000001        3.4970282003326694     
   28.800000000000001        58.400000000000006        3.4941604041881127     
   28.800000000000001        59.200000000000003        3.4927589010509670     
   28.800000000000001        60.000000000000000        3.4912754912871620     
   28.800000000000001        60.800000000000004        3.4929244261500276     
   28.800000000000001        61.600000000000001        3.4959595031788253     
   28.800000000000001        62.400000000000006        3.4920621561493510     
   28.800000000000001        63.200000000000003        3.4910011122010505     
   28.800000000000001        64.000000000000000        3.4838187046215507     
   28.800000000000001        64.799999999999997        3.4944322593882200     
   28.800000000000001        65.600000000000009        3.4868573753753922     
   28.800000000000001        66.400000000000006        3.4981406511731961     
   28.800000000000001        67.200000000000003        3.4906255362821641     
   28.800000000000001        68.000000000000000        4.0769424415463185     
   28.800000000000001        68.799999999999997        4.4438784640235083     
   28.800000000000001        69.600000000000009        4.4952052773358391     
   28.800000000000001        70.400000000000006        4.4965301715885841     
   28.800000000000001        71.200000000000003        4.4848584680516650     
   28.800000000000001        72.000000000000000        4.5007842446814053     
   28.800000000000001        72.799999999999997        4.4912077119851492     
   28.800000000000001        73.600000000000009        4.4885042794882306     
   28.800000000000001        74.400000000000006        4.5010174206429285     
   28.800000000000001        75.200000000000003        4.3334604513928916     
   28.800000000000001        76.000000000000000        4.0361851424655644     
   28.800000000000001        76.800000000000011        3.4907068617822969     
   28.800000000000001        77.600000000000009        3.4944040513444805     
   28.800000000000001        78.400000000000006        3.4930062609913555     
   28.800000000000001        79.200000000000003        3.4931614414447174     
   28.800000000000001        80.000000000000000        3.4858924602739392     
   28.800000000000001        80.800000000000011        3.4984794936523338     
   28.800000000000001        81.600000000000009        3.4932988499813695     
   28.800000000000001        82.400000000000006        3.4953915303477148     
   28.800000000000001        83.200000000000003        3.4922722963554897     
   28.800000000000001        84.000000000000000        3.4907844111233062     
   28.800000000000001        84.800000000000011        3.4920308843534662     
   28.800000000000001        85.600000000000009        3.4916839732312295     
   28.800000000000001        86.400000000000006        3.4859343476919609     
   28.800000000000001        87.200000000000003        3.4984691783634965     
   28.800000000000001        88.000000000000000        3.4964588978237812     
   28.800000000000001        88.800000000000011        3.4939475386323053     
   28.800000000000001        89.600000000000009        3.5033116732006153     
   28.800000000000001        90.400000000000006        4.0749449378385245     
   28.800000000000001        91.200000000000003        4.4097914150964241     
   28.800000000000001        92.000000000000000        4.4991804396714032     
   28.800000000000001        92.800000000000011        4.4888035230577064     
   28.800000000000001        93.600000000000009        4.4889973952777193     
   28.800000000000001        94.400000000000006        4.4963889756756545     
   28.800000000000001        95.200000000000003        4.4965278694263855     
   28.800000000000001        96.000000000000000        4.4962652329244275     
   28.800000000000001        96.800000000000011        4.4945411181087387     
   28.800000000000001        97.600000000000009        4.4291640556638807     
   28.800000000000001        98.400000000000006        4.0981318364935202     
   28.800000000000001        99.200000000000003        3.5001923209514083     
   28.800000000000001        100.00000000000000        3.4890600881636189     
   28.800000000000001        100.80000000000001        3.4928353453999730     
   28.800000000000001        101.60000000000001        3.4935049707538637     
   28.800000000000001        102.40000000000001        3.4900083611387878     

   29.600000000000001       0.80000000000000004        4.0299844732347641     
   29.600000000000001        1.6000000000000001        4.3219116349330324     
   29.600000000000001        2.4000000000000004        4.4892959666701522     
   29.600000000000001        3.2000000000000002        4.4977477651844255     
   29.600000000000001        4.0000000000000000        4.4948159043971287     
   29.600000000000001        4.8000000000000007        4.4967951644725330     
   29.600000000000001        5.6000000000000005        4.4921511089914024     
   29.600000000000001        6.4000000000000004        4.4962486639677053     
   29.600000000000001        7.2000000000000002        4.4956206920190089     
   29.600000000000001        8.0000000000000000        4.4947429767008060     
   29.600000000000001        8.8000000000000007        4.4980138709677169     
   29.600000000000001        9.6000000000000014        4.4882076512815798     
   29.600000000000001        10.400000000000000        4.4939733866257461     
   29.600000000000001        11.200000000000001        4.4958528894021770     
   29.600000000000001        12.000000000000000        4.4964595490615569     
   29.600000000000001        12.800000000000001        4.4975825182638909     
   29.600000000000001        13.600000000000001        4.4951431099041175     
   29.600000000000001        14.400000000000000        4.4952628880074830     
   29.600000000000001        15.200000000000001        4.4970476452424535     
   29.600000000000001        16.000000000000000        4.4866783390973506     
   29.600000000000001        16.800000000000001        4.4908228660172300     
   29.600000000000001        17.600000000000001        4.4957562341160884     
   29.600000000000001        18.400000000000002        4.4957347570886901     
   29.600000000000001        19.200000000000003        4.4951691410047392     
   29.600000000000001        20.000000000000000        4.4898638027574371     
   29.600000000000001        20.800000000000001        4.4947608481763259     
   29.600000000000001        21.600000000000001        4.5005118759894023     
   29.600000000000001        22.400000000000002        4.3903810367694636     
   29.600000000000001        23.200000000000003        4.2325664554724352     
   29.600000000000001        24.000000000000000        4.1483318415935839     
   29.600000000000001        24.800000000000001        4.1296364437868869     
   29.600000000000001        25.600000000000001        4.1246538507098354     
   29.600000000000001        26.400000000000002        4.1236164664162605     
   29.600000000000001        27.200000000000003        4.1248284931091144     
   29.600000000000001        28.000000000000000        4.1259075821622702     
   29.600000000000001        28.800000000000001        4.1262926142416321     
   29.600000000000001        29.600000000000001        4.1242838832689621     
   29.600000000000001        30.400000000000002        4.1221665884391365     
   29.600000000000001        31.200000000000003        4.1212853752619569     
   29.600000000000001        32.000000000000000        4.1241666004878361     
   29.600000000000001        32.800000000000004        4.1281297272717561     
   29.600000000000001        33.600000000000001        4.1343166038550221     
   29.600000000000001        34.399999999999999        4.1569681096762228     
   29.600000000000001        35.200000000000003        4.2564725333740521     
   29.600000000000001        36.000000000000000        4.4301191437732106     
   29.600000000000001        36.800000000000004        4.4969953824977518     
   29.600000000000001        37.600000000000001        4.4967460954924148     
   29.600000000000001        38.400000000000006        4.4973073793086593     
   29.600000000000001        39.200000000000003        4.5035467483336493     
   29.600000000000001        40.000000000000000        4.4890589555044622     
   29.600000000000001        40.800000000000004        4.4927782258628364     
   29.600000000000001        41.600000000000001        4.4967641950035544     
   29.600000000000001        42.400000000000006        4.4978966937280447     
   29.600000000000001        43.200000000000003        4.4984402947357189     
   29.600000000000001        44.000000000000000        4.4992302993004145     
   29.600000000000001        44.800000000000004        4.4968121280766162     
   29.600000000000001        45.600000000000001        4.4995454234606909     
   29.600000000000001        46.400000000000006        4.4994968963523005     
   29.600000000000001        47.200000000000003        4.4892536268875727     
   29.600000000000001        48.000000000000000        4.4924444120642670     
   29.600000000000001        48.800000000000004        4.4976021644735766     
   29.600000000000001        49.600000000000001        4.4941109449791279     
   29.600000000000001        50.400000000000006        4.1755486991032784     
   29.600000000000001        51.200000000000003        3.4909615100626508     
   29.600000000000001        52.000000000000000        3.4897081159019119     
   29.600000000000001        52.800000000000004        3.4856203554513523     
   29.600000000000001        53.600000000000001        3.4984793791345496     
   29.600000000000001        54.400000000000006        3.4931379045484143     
   29.600000000000001        55.200000000000003        3.4883295277298223     
   29.600000000000001        56.000000000000000        3.4838550526589058     
   29.600000000000001        56.800000000000004        3.4887765437953973     
   29.600000000000001        57.600000000000001        3.4868573453537137     
   29.600000000000001        58.400000000000006        3.4965691212488070     
   29.600000000000001        59.200000000000003        3.4935711549033908     
   29.600000000000001        60.000000000000000        3.4905698062361945     
   29.600000000000001        60.800000000000004        3.4933635744420459     
   29.600000000000001        61.600000000000001        3.4958806358835521     
   29.600000000000001        62.400000000000006        3.4951475637183362     
   29.600000000000001        63.200000000000003        3.4936059486780975     
   29.600000000000001        64.000000000000000        3.4912682803336201     
   29.600000000000001        64.799999999999997        3.4925972146365392     
   29.600000000000001        65.600000000000009        3.4921294637543570     
   29.600000000000001        66.400000000000006        3.4857729490887182     
   29.600000000000001        67.200000000000003        3.5003988844596079     
   29.600000000000001        68.000000000000000        3.4859336483006329     
   29.600000000000001        68.799999999999997        4.3181056409027212     
   29.600000000000001        69.600000000000009        4.4867405413303114     
   29.600000000000001        70.400000000000006        4.4981668052437485     
   29.600000000000001        71.200000000000003        4.4893205899669031     
   29.600000000000001        72.000000000000000        4.5019417910311974     
   29.600000000000001        72.799999999999997        4.4914549305038109     
   29.600000000000001        73.600000000000009        4.4993674234293737     
   29.600000000000001        74.400000000000006        4.3844443347520485     
   29.600000000000001        75.200000000000003        4.0689750396034849     
   29.600000000000001        76.000000000000000        3.4982466510441119     
   29.600000000000001        76.800000000000011        3.4933030409711727     
   29.600000000000001        77.600000000000009        3.4950361174680844     
   29.600000000000001        78.400000000000006        3.4940169379744743     
   29.600000000000001        79.200000000000003        3.4875993933331779     
   29.600000000000001        80.000000000000000        3.4978198974698440     
   29.600000000000001        80.800000000000011        3.4974312861989074     
   29.600000000000001        81.600000000000009        3.4951885926282578     
   29.600000000000001        82.400000000000006        3.4951835002470246     
   29.600000000000001        83.200000000000003        3.4944813182724861     
   29.600000000000001        84.000000000000000        3.4944921263743169     
   29.600000000000001        84.800000000000011        3.4943897689080954     
   29.600000000000001        85.600000000000009        3.4944422058479869     
   29.600000000000001        86.400000000000006        3.4911671778825504     
   29.600000000000001        87.200000000000003        3.4868831393119857     
   29.600000000000001        88.000000000000000        3.4835465729829544     
   29.600000000000001        88.800000000000011        3.4801614995784975     
   29.600000000000001        89.600000000000009        3.4996918033266069     
   29.600000000000001        90.400000000000006        4.0572706577756490     
   29.600000000000001        91.200000000000003        4.3948852444612045     
   29.600000000000001        92.000000000000000        4.4955925740383709     
   29.600000000000001        92.800000000000011        4.4930765793637288     
   29.600000000000001        93.600000000000009        4.4934741034108114     
   29.600000000000001        94.400000000000006        4.4977647970477381     
   29.600000000000001        95.200000000000003        4.5012179872742157     
   29.600000000000001        96.000000000000000        4.5015467706798376     
   29.600000000000001        96.800000000000011        4.5018278553254358     
   29.600000000000001        97.600000000000009        4.4707390819416331     
   29.600000000000001        98.400000000000006        4.1899623015827743     
   29.600000000000001        99.200000000000003        3.4996130807062906     
   29.600000000000001        100.00000000000000        3.4964777826250111     
   29.600000000000001        100.80000000000001        3.4922828433084292     
   29.600000000000001        101.60000000000001        3.4977576891213076     
   29.600000000000001        102.40000000000001        3.4984517977092953     

   30.400000000000002       0.80000000000000004        4.3196180596216962     
   30.400000000000002        1.6000000000000001        4.4866074764099473     
   30.400000000000002        2.4000000000000004        4.4953640742555017     
   30.400000000000002        3.2000000000000002        4.4948715016676699     
   30.400000000000002        4.0000000000000000        4.4917468008414447     
   30.400000000000002        4.8000000000000007        4.4919531715405467     
   30.400000000000002        5.6000000000000005        4.4974039115339677     
   30.400000000000002        6.4000000000000004        4.4966052283835500     
   30.400000000000002        7.2000000000000002        4.4954457476551930     
   30.400000000000002        8.0000000000000000        4.4932747061995491     
   30.400000000000002        8.8000000000000007        4.4941866582876440     
   30.400000000000002        9.6000000000000014        4.4985724223797980     
   30.400000000000002        10.400000000000000        4.4889748262818197     
   30.400000000000002        11.200000000000001        4.4953571933712455     
   30.400000000000002        12.000000000000000        4.4975765591082979     
   30.400000000000002        12.800000000000001        4.4974923539428113     
   30.400000000000002        13.600000000000001        4.4969790860889844     
   30.400000000000002        14.400000000000000        4.4972831618482401     
   30.400000000000002        15.200000000000001        4.4954508357174996     
   30.400000000000002        16.000000000000000        4.4987775762169067     
   30.400000000000002        16.800000000000001        4.5018158738070717     
   30.400000000000002        17.600000000000001        4.4880916454604920     
   30.400000000000002        18.400000000000002        4.4943264268385326     
   30.400000000000002        19.200000000000003        4.4896385934042069     
   30.400000000000002        20.000000000000000        4.5022402569316400     
   30.400000000000002        20.800000000000001        4.4908594537246618     
   30.400000000000002        21.600000000000001        4.3888958407035776     
   30.400000000000002        22.400000000000002        4.0968133316049542     
   30.400000000000002        23.200000000000003        3.4953853553460377     
   30.400000000000002        24.000000000000000        3.5032778740983654     
   30.400000000000002        24.800000000000001        3.4895018969179410     
   30.400000000000002        25.600000000000001        3.4956039340387441     
   30.400000000000002        26.400000000000002        3.4934386259823134     
   30.400000000000002        27.200000000000003        3.4892592636484738     
   30.400000000000002        28.000000000000000        3.4871151922006622     
   30.400000000000002        28.800000000000001        3.4859371831101158     
   30.400000000000002        29.600000000000001        3.4886189760734014     
   30.400000000000002        30.400000000000002        3.4978555330569359     
   30.400000000000002        31.200000000000003        3.5003159052401092     
   30.400000000000002        32.000000000000000        3.4975928654925776     
   30.400000000000002        32.800000000000004        3.4852609063763960     
   30.400000000000002        33.600000000000001        3.4941964652022515     
   30.400000000000002        34.399999999999999        3.5045414581686831     
   30.400000000000002        35.200000000000003        3.4875027718454485     
   30.400000000000002        36.000000000000000        4.2582857775093013     
   30.400000000000002        36.800000000000004        4.4968824380391572     
   30.400000000000002        37.600000000000001        4.4963385502251922     
   30.400000000000002        38.400000000000006        4.5017482949357213     
   30.400000000000002        39.200000000000003        4.4864167637198991     
   30.400000000000002        40.000000000000000        4.5047228126113037     
   30.400000000000002        40.800000000000004        4.4993706315978352     
   30.400000000000002        41.600000000000001        4.4901594304530965     
   30.400000000000002        42.400000000000006        4.4941764657077732     
   30.400000000000002        43.200000000000003        4.4990537959292167     
   30.400000000000002        44.000000000000000        4.4855303732934750     
   30.400000000000002        44.800000000000004        4.4947830942520079     
   30.400000000000002        45.600000000000001        4.4983210853808719     
   30.400000000000002        46.400000000000006        4.4893085470121168     
   30.400000000000002        47.200000000000003        4.4936498733729948     
   30.400000000000002        48.000000000000000        4.4980916972869167     
   30.400000000000002        48.800000000000004        4.4970373679406057     
   30.400000000000002        49.600000000000001        4.4920221250171437     
   30.400000000000002        50.400000000000006        4.2470563595183384     
   30.400000000000002        51.200000000000003        3.4892740907653343     
   30.400000000000002        52.000000000000000        3.4919456603081134     
   30.400000000000002        52.800000000000004        3.4918927570257616     
   30.400000000000002        53.600000000000001        3.4963076346808730     
   30.400000000000002        54.400000000000006        3.4945887015207115     
   30.400000000000002        55.200000000000003        3.4900828318977326     
   30.400000000000002        56.000000000000000        3.4889761332934421     
   30.400000000000002        56.800000000000004        3.4939287272568320     
   30.400000000000002        57.600000000000001        3.4901775205310601     
   30.400000000000002        58.400000000000006        3.4843239513288040     
   30.400000000000002        59.200000000000003        3.4922247777931910     
   30.400000000000002        60.000000000000000        3.4912549175801670     
   30.400000000000002        60.800000000000004        3.4954053412175181     
   30.400000000000002        61.600000000000001        3.4975604923526249     
   30.400000000000002        62.400000000000006        3.4961055330823125     
   30.400000000000002        63.200000000000003        3.4939430362046560     
   30.400000000000002        64.000000000000000        3.4929831521235273     
   30.400000000000002        64.799999999999997        3.4933667074474948     
   30.400000000000002        65.600000000000009        3.4936899820119458     
   30.400000000000002        66.400000000000006        3.4840289997901603     
   30.400000000000002        67.200000000000003        3.4897070803585817     
   30.400000000000002        68.000000000000000        3.5038814101096549     
   30.400000000000002        68.799999999999997        4.2349836288744971     
   30.400000000000002        69.600000000000009        4.4948840388769291     
   30.400000000000002        70.400000000000006        4.4966623884059027     
   30.400000000000002        71.200000000000003        4.4956882558820022     
   30.400000000000002        72.000000000000000        4.4909320516142079     
   30.400000000000002        72.799999999999997        4.4884118858919262     
   30.400000000000002        73.600000000000009        4.4961397511307766     
   30.400000000000002        74.400000000000006        4.2361625043970799     
   30.400000000000002        75.200000000000003        3.4877710462445339     
   30.400000000000002        76.000000000000000        3.4864956016446147     
   30.400000000000002        76.800000000000011        3.4939682610312479     
   30.400000000000002        77.600000000000009        3.4927579163098543     
   30.400000000000002        78.400000000000006        3.4918305266259728     
   30.400000000000002        79.200000000000003        3.4850095393894631     
   30.400000000000002        80.000000000000000        3.4957904817178473     
   30.400000000000002        80.800000000000011        3.4961462494702857     
   30.400000000000002        81.600000000000009        3.4951546204998105     
   30.400000000000002        82.400000000000006        3.4945015713261407     
   30.400000000000002        83.200000000000003        3.4943313003622296     
   30.400000000000002        84.000000000000000        3.4948019085317452     
   30.400000000000002        84.800000000000011        3.4942759243704664     
   30.400000000000002        85.600000000000009        3.4949308193284163     
   30.400000000000002        86.400000000000006        3.4944910633584834     
   30.400000000000002        87.200000000000003        3.4941042349950333     
   30.400000000000002        88.000000000000000        3.4923804589975882     
   30.400000000000002        88.800000000000011        3.4904622522445914     
   30.400000000000002        89.600000000000009        3.5031364136070700     
   30.400000000000002        90.400000000000006        4.0565897586780748     
   30.400000000000002        91.200000000000003        4.3930591589007433     
   30.400000000000002        92.000000000000000        4.4941483386102981     
   30.400000000000002        92.800000000000011        4.4936013879884600     
   30.400000000000002        93.600000000000009        4.4938058540165580     
   30.400000000000002        94.400000000000006        4.4997655243460546     
   30.400000000000002        95.200000000000003        4.4887966610362255     
   30.400000000000002        96.000000000000000        4.4923121903872341     
   30.400000000000002        96.800000000000011        4.4859204631685401     
   30.400000000000002        97.600000000000009        4.4891895246662239     
   30.400000000000002        98.400000000000006        4.3579177903746595     
   30.400000000000002        99.200000000000003        4.0632333537917207     
   30.400000000000002        100.00000000000000        3.4929095063613986     
   30.400000000000002        100.80000000000001        3.4942073619970273     
   30.400000000000002        101.60000000000001        3.4985652247262902     
   30.400000000000002        102.40000000000001        4.0462695383654586     

   31.200000000000003       0.80000000000000004        4.4930778261656608     
   31.200000000000003        1.6000000000000001        4.4904675532256428     
   31.200000000000003        2.4000000000000004        4.4932647476598397     
   31.200000000000003        3.2000000000000002        4.4964773005036358     
   31.200000000000003        4.0000000000000000        4.4970539112116379     
   31.200000000000003        4.8000000000000007        4.4971572871047663     
   31.200000000000003        5.6000000000000005        4.4963616139111986     
   31.200000000000003        6.4000000000000004        4.4947771068189768     
   31.200000000000003        7.2000000000000002        4.4955440236179465     
   31.200000000000003        8.0000000000000000        4.4960215407233237     
   31.200000000000003        8.8000000000000007        4.4980625762528943     
   31.200000000000003        9.6000000000000014        4.4899738015385919     
   31.200000000000003        10.400000000000000        4.5021811857103726     
   31.200000000000003        11.200000000000001        4.4927149399153610     
   31.200000000000003        12.000000000000000        4.4975802357055645     
   31.200000000000003        12.800000000000001        4.4942175631084602     
   31.200000000000003        13.600000000000001        4.4965146814340304     
   31.200000000000003        14.400000000000000        4.4965805605584199     
   31.200000000000003        15.200000000000001        4.4969225906205805     
   31.200000000000003        16.000000000000000        4.4934616272266386     
   31.200000000000003        16.800000000000001        4.4954458419327059     
   31.200000000000003        17.600000000000001        4.5009183885748287     
   31.200000000000003        18.400000000000002        4.4873719796618152     
   31.200000000000003        19.200000000000003        4.5024476067801897     
   31.200000000000003        20.000000000000000        4.4934660711425352     
   31.200000000000003        20.800000000000001        4.4943386756554524     
   31.200000000000003        21.600000000000001        4.2317867775339764     
   31.200000000000003        22.400000000000002        3.5046628371272219     
   31.200000000000003        23.200000000000003        3.4794863973237011     
   31.200000000000003        24.000000000000000        3.4954910205512553     
   31.200000000000003        24.800000000000001        3.4931147932550557     
   31.200000000000003        25.600000000000001        3.4914653306043135     
   31.200000000000003        26.400000000000002        3.4920784904296629     
   31.200000000000003        27.200000000000003        3.4920188037854949     
   31.200000000000003        28.000000000000000        3.4943973235919970     
   31.200000000000003        28.800000000000001        3.4957462781360298     
   31.200000000000003        29.600000000000001        3.4941787058373643     
   31.200000000000003        30.400000000000002        3.4910290726215512     
   31.200000000000003        31.200000000000003        3.4894528618452179     
   31.200000000000003        32.000000000000000        3.4908532469051492     
   31.200000000000003        32.800000000000004        3.4956048095908208     
   31.200000000000003        33.600000000000001        3.5035158520051528     
   31.200000000000003        34.399999999999999        3.4835067770573187     
   31.200000000000003        35.200000000000003        3.4986281094826626     
   31.200000000000003        36.000000000000000        4.1623489890004457     
   31.200000000000003        36.800000000000004        4.4855521625102153     
   31.200000000000003        37.600000000000001        4.4977471294913069     
   31.200000000000003        38.400000000000006        4.4916661348679003     
   31.200000000000003        39.200000000000003        4.4946774096854609     
   31.200000000000003        40.000000000000000        4.4890424764088310     
   31.200000000000003        40.800000000000004        4.4989123518532548     
   31.200000000000003        41.600000000000001        4.4962924393815884     
   31.200000000000003        42.400000000000006        4.4907335346328470     
   31.200000000000003        43.200000000000003        4.4963903667460769     
   31.200000000000003        44.000000000000000        4.4889608737041407     
   31.200000000000003        44.800000000000004        4.4962983743768818     
   31.200000000000003        45.600000000000001        4.4895040947779856     
   31.200000000000003        46.400000000000006        4.4950416140485103     
   31.200000000000003        47.200000000000003        4.5026113230795097     
   31.200000000000003        48.000000000000000        4.4898356973963933     
   31.200000000000003        48.800000000000004        4.4881807082415452     
   31.200000000000003        49.600000000000001        4.4934206130045427     
   31.200000000000003        50.400000000000006        4.3819023985712704     
   31.200000000000003        51.200000000000003        4.0251462026051472     
   31.200000000000003        52.000000000000000        3.4989759634368220     
   31.200000000000003        52.800000000000004        3.4940849817737938     
   31.200000000000003        53.600000000000001        3.4962258567815145     
   31.200000000000003        54.400000000000006        3.4957584486879001     
   31.200000000000003        55.200000000000003        3.4932202537601480     
   31.200000000000003        56.000000000000000        3.4927091341122227     
   31.200000000000003        56.800000000000004        3.4958377524681516     
   31.200000000000003        57.600000000000001        3.4915343810674258     
   31.200000000000003        58.400000000000006        3.4891177780654123     
   31.200000000000003        59.200000000000003        3.4934800647106590     
   31.200000000000003        60.000000000000000        3.4937667707516025     
   31.200000000000003        60.800000000000004        3.4969324460433966     
   31.200000000000003        61.600000000000001        3.4975725385548735     
   31.200000000000003        62.400000000000006        3.4967623008261768     
   31.200000000000003        63.200000000000003        3.4930940124112917     
   31.200000000000003        64.000000000000000        3.4944792967664142     
   31.200000000000003        64.799999999999997        3.4950712979734209     
   31.200000000000003        65.600000000000009        3.4894447116458136     
   31.200000000000003        66.400000000000006        3.4982474410465181     
   31.200000000000003        67.200000000000003        3.4942212974415252     
   31.200000000000003        68.000000000000000        3.4869456298194046     
   31.200000000000003        68.799999999999997        4.2031710186436255     
   31.200000000000003        69.600000000000009        4.4994488148703651     
   31.200000000000003        70.400000000000006        4.4943703968606705     
   31.200000000000003        71.200000000000003        4.4941503789867827     
   31.200000000000003        72.000000000000000        4.5015856000929668     
   31.200000000000003        72.799999999999997        4.4987095600837241     
   31.200000000000003        73.600000000000009        4.4901641594731219     
   31.200000000000003        74.400000000000006        4.1595831981315898     
   31.200000000000003        75.200000000000003        3.5044296912773998     
   31.200000000000003        76.000000000000000        3.4960231619969373     
   31.200000000000003        76.800000000000011        3.4940108843379907     
   31.200000000000003        77.600000000000009        3.4941558590859985     
   31.200000000000003        78.400000000000006        3.4938098835056213     
   31.200000000000003        79.200000000000003        3.4876827325146511     
   31.200000000000003        80.000000000000000        3.4956559934418303     
   31.200000000000003        80.800000000000011        3.4961926084289559     
   31.200000000000003        81.600000000000009        3.4942187703582279     
   31.200000000000003        82.400000000000006        3.4943323588482573     
   31.200000000000003        83.200000000000003        3.4939296387259433     
   31.200000000000003        84.000000000000000        3.4934198327561301     
   31.200000000000003        84.800000000000011        3.4919032636967899     
   31.200000000000003        85.600000000000009        3.4932458302203182     
   31.200000000000003        86.400000000000006        3.4934760812581245     
   31.200000000000003        87.200000000000003        3.4972451509431202     
   31.200000000000003        88.000000000000000        3.4901031440394283     
   31.200000000000003        88.800000000000011        3.4916162076488857     
   31.200000000000003        89.600000000000009        3.4822028966456609     
   31.200000000000003        90.400000000000006        4.0577433856062068     
   31.200000000000003        91.200000000000003        4.3928036134345065     
   31.200000000000003        92.000000000000000        4.4925099397724555     
   31.200000000000003        92.800000000000011        4.4950579891109399     
   31.200000000000003        93.600000000000009        4.4964503792394028     
   31.200000000000003        94.400000000000006        4.4998264482367727     
   31.200000000000003        95.200000000000003        4.4920531791145457     
   31.200000000000003        96.000000000000000        4.4965064201629792     
   31.200000000000003        96.800000000000011        4.4950776432961908     
   31.200000000000003        97.600000000000009        4.4978832620268028     
   31.200000000000003        98.400000000000006        4.4937559825772286     
   31.200000000000003        99.200000000000003        4.3615214952086729     
   31.200000000000003        100.00000000000000        4.2075561037470779     
   31.200000000000003        100.80000000000001        4.1429845438877528     
   31.200000000000003        101.60000000000001        4.2067930114952814     
   31.200000000000003        102.40000000000001        4.3587973593671610     

   32.000000000000000       0.80000000000000004        4.4946429898087121     
   32.000000000000000        1.6000000000000001        4.4928221143796829     
   32.000000000000000        2.4000000000000004        4.4958162055571576     
   32.000000000000000        3.2000000000000002        4.4963802968073043     
   32.000000000000000        4.0000000000000000        4.4958389161292871     
   32.000000000000000        4.8000000000000007        4.4969461533786754     
   32.000000000000000        5.6000000000000005        4.4951344670813613     
   32.000000000000000        6.4000000000000004        4.4958062875806757     
   32.000000000000000        7.2000000000000002        4.4964888058441099     
   32.000000000000000        8.0000000000000000        4.4975024383142213     
   32.000000000000000        8.8000000000000007        4.4976154023369412     
   32.000000000000000        9.6000000000000014        4.4985706271590784     
   32.000000000000000        10.400000000000000        4.4993428042737653     
   32.000000000000000        11.200000000000001        4.4905662531614290     
   32.000000000000000        12.000000000000000        4.4968532659468483     
   32.000000000000000        12.800000000000001        4.4952304784656087     
   32.000000000000000        13.600000000000001        4.4965963908776327     
   32.000000000000000        14.400000000000000        4.4967941584600748     
   32.000000000000000        15.200000000000001        4.4969881904017077     
   32.000000000000000        16.000000000000000        4.4971724446171386     
   32.000000000000000        16.800000000000001        4.4943731342487840     
   32.000000000000000        17.600000000000001        4.4962592341805330     
   32.000000000000000        18.400000000000002        4.4986582459432025     
   32.000000000000000        19.200000000000003        4.4973268806214790     
   32.000000000000000        20.000000000000000        4.4884310155817380     
   32.000000000000000        20.800000000000001        4.4751285500090541     
   32.000000000000000        21.600000000000001        4.1501855180996712     
   32.000000000000000        22.400000000000002        3.4861886128654365     
   32.000000000000000        23.200000000000003        3.4956074603000493     
   32.000000000000000        24.000000000000000        3.4951293046847955     
   32.000000000000000        24.800000000000001        3.4946056574700282     
   32.000000000000000        25.600000000000001        3.4935972444843273     
   32.000000000000000        26.400000000000002        3.4916734033550227     
   32.000000000000000        27.200000000000003        3.4898502915400571     
   32.000000000000000        28.000000000000000        3.4921630301725957     
   32.000000000000000        28.800000000000001        3.4905856771077177     
   32.000000000000000        29.600000000000001        3.4923028296470036     
   32.000000000000000        30.400000000000002        3.4917691806472027     
   32.000000000000000        31.200000000000003        3.4903645359535798     
   32.000000000000000        32.000000000000000        3.4925188912523781     
   32.000000000000000        32.800000000000004        3.5000921173490500     
   32.000000000000000        33.600000000000001        3.4840808836916288     
   32.000000000000000        34.399999999999999        3.4909072001118928     
   32.000000000000000        35.200000000000003        3.4859630875772094     
   32.000000000000000        36.000000000000000        4.1432321111505388     
   32.000000000000000        36.800000000000004        4.4751041311720501     
   32.000000000000000        37.600000000000001        4.4958840788175030     
   32.000000000000000        38.400000000000006        4.4946696416556193     
   32.000000000000000        39.200000000000003        4.4964848199148024     
   32.000000000000000        40.000000000000000        4.4919856514770391     
   32.000000000000000        40.800000000000004        4.5026525097797618     
   32.000000000000000        41.600000000000001        4.4945192514127097     
   32.000000000000000        42.400000000000006        4.4950652012451116     
   32.000000000000000        43.200000000000003        4.4943222319207061     
   32.000000000000000        44.000000000000000        4.4916059141120686     
   32.000000000000000        44.800000000000004        4.4981122994371248     
   32.000000000000000        45.600000000000001        4.4942827950147946     
   32.000000000000000        46.400000000000006        4.5009174283843114     
   32.000000000000000        47.200000000000003        4.4903809675777859     
   32.000000000000000        48.000000000000000        4.4963996784136553     
   32.000000000000000        48.800000000000004        4.4932940859620976     
   32.000000000000000        49.600000000000001        4.5007770216372833     
   32.000000000000000        50.400000000000006        4.4949276549993078     
   32.000000000000000        51.200000000000003        4.2258429749306892     
   32.000000000000000        52.000000000000000        3.4886385375468558     
   32.000000000000000        52.800000000000004        3.4892758561256239     
   32.000000000000000        53.600000000000001        3.4952449190341848     
   32.000000000000000        54.400000000000006        3.4932514529948215     
   32.000000000000000        55.200000000000003        3.4927144028054546     
   32.000000000000000        56.000000000000000        3.4925402442135067
[truncated: 894,528 more chars]
