# Supplementary material for: A first-principles phase field method for quantitatively predicting multi-composition phase separation without thermodynamic empirical parameter
Source: Nat Commun. 2019 Aug 1;10:3451. doi: 10.1038/s41467-019-11248-z (PMC6671953; doi:10.1038/s41467-019-11248-z)
Supplement: Supplementary file 3 — Source Data [file 41467_2019_11248_MOESM3_ESM.zip › supplementary-files/data-files/Fig.5/Fig5_s_Ni_100000-84.0%]

  0.80000000000000004       0.80000000000000004        4.1689615047633914     
  0.80000000000000004        1.6000000000000001        4.1778938551235125     
  0.80000000000000004        2.4000000000000004        4.1927901475157912     
  0.80000000000000004        3.2000000000000002        4.2133749849678841     
  0.80000000000000004        4.0000000000000000        4.2384147666723511     
  0.80000000000000004        4.8000000000000007        4.2693197777454595     
  0.80000000000000004        5.6000000000000005        4.3040837142653849     
  0.80000000000000004        6.4000000000000004        4.3425375740468732     
  0.80000000000000004        7.2000000000000002        4.3802937859090738     
  0.80000000000000004        8.0000000000000000        4.4149101636079813     
  0.80000000000000004        8.8000000000000007        4.4471987657229644     
  0.80000000000000004        9.6000000000000014        4.4691601214473673     
  0.80000000000000004        10.400000000000000        4.4877199470748206     
  0.80000000000000004        11.200000000000001        4.4853691213688700     
  0.80000000000000004        12.000000000000000        4.4907568453227356     
  0.80000000000000004        12.800000000000001        4.4944683804721395     
  0.80000000000000004        13.600000000000001        4.4939299950796432     
  0.80000000000000004        14.400000000000000        4.4896753826517646     
  0.80000000000000004        15.200000000000001        4.4948713665954312     
  0.80000000000000004        16.000000000000000        4.4954124708796384     
  0.80000000000000004        16.800000000000001        4.4955993888646022     
  0.80000000000000004        17.600000000000001        4.4954378672260944     
  0.80000000000000004        18.400000000000002        4.4961270994462152     
  0.80000000000000004        19.200000000000003        4.4893880884755744     
  0.80000000000000004        20.000000000000000        4.4914682312946042     
  0.80000000000000004        20.800000000000001        4.4931050422031849     
  0.80000000000000004        21.600000000000001        4.4974308773045992     
  0.80000000000000004        22.400000000000002        4.4963862316485930     
  0.80000000000000004        23.200000000000003        4.4962078636945240     
  0.80000000000000004        24.000000000000000        4.4960017513238615     
  0.80000000000000004        24.800000000000001        4.4934885688734898     
  0.80000000000000004        25.600000000000001        4.4928015008768671     
  0.80000000000000004        26.400000000000002        4.4973660027701943     
  0.80000000000000004        27.200000000000003        4.4962705072586120     
  0.80000000000000004        28.000000000000000        4.4930386941632179     
  0.80000000000000004        28.800000000000001        4.4969040650775565     
  0.80000000000000004        29.600000000000001        4.4916139101048431     
  0.80000000000000004        30.400000000000002        4.4856498101440261     
  0.80000000000000004        31.200000000000003        4.4694036559592840     
  0.80000000000000004        32.000000000000000        4.4425921581132766     
  0.80000000000000004        32.800000000000004        4.4100382407356742     
  0.80000000000000004        33.600000000000001        4.3725862812534277     
  0.80000000000000004        34.399999999999999        4.3332145877517432     
  0.80000000000000004        35.200000000000003        4.2934832619997314     
  0.80000000000000004        36.000000000000000        4.2581123546072348     
  0.80000000000000004        36.800000000000004        4.2256267493129176     
  0.80000000000000004        37.600000000000001        4.1986104667388977     
  0.80000000000000004        38.400000000000006        4.1787180367416603     
  0.80000000000000004        39.200000000000003        4.1642387039938065     
  0.80000000000000004        40.000000000000000        4.1547721545727283     
  0.80000000000000004        40.800000000000004        4.1497595319340981     
  0.80000000000000004        41.600000000000001        4.1478351147093102     
  0.80000000000000004        42.400000000000006        4.1487396984675042     
  0.80000000000000004        43.200000000000003        4.1495476277602590     
  0.80000000000000004        44.000000000000000        4.1521392275365177     
  0.80000000000000004        44.800000000000004        4.1561115539047275     
  0.80000000000000004        45.600000000000001        4.1623179033631210     
  0.80000000000000004        46.400000000000006        4.1704493270498268     
  0.80000000000000004        47.200000000000003        4.1795182038234202     
  0.80000000000000004        48.000000000000000        4.1915781506738563     
  0.80000000000000004        48.800000000000004        4.2075054789973976     
  0.80000000000000004        49.600000000000001        4.2252624003357360     
  0.80000000000000004        50.400000000000006        4.2455300416032289     
  0.80000000000000004        51.200000000000003        4.2680494535881621     
  0.80000000000000004        52.000000000000000        4.2935378036706879     
  0.80000000000000004        52.800000000000004        4.3201356563923703     
  0.80000000000000004        53.600000000000001        4.3474798388911733     
  0.80000000000000004        54.400000000000006        4.3741844868023181     
  0.80000000000000004        55.200000000000003        4.4007257080998041     
  0.80000000000000004        56.000000000000000        4.4254070124459517     
  0.80000000000000004        56.800000000000004        4.4473589632824746     
  0.80000000000000004        57.600000000000001        4.4663344155159361     
  0.80000000000000004        58.400000000000006        4.4793940774973429     
  0.80000000000000004        59.200000000000003        4.4898537484026679     
  0.80000000000000004        60.000000000000000        4.4945617689585884     
  0.80000000000000004        60.800000000000004        4.4958141107647265     
  0.80000000000000004        61.600000000000001        4.4922912305491369     
  0.80000000000000004        62.400000000000006        4.4921625812771397     
  0.80000000000000004        63.200000000000003        4.4954296544604633     
  0.80000000000000004        64.000000000000000        4.4988258058468347     
  0.80000000000000004        64.799999999999997        4.4923215834943164     
  0.80000000000000004        65.600000000000009        4.5027605555713386     
  0.80000000000000004        66.400000000000006        4.4922870147269061     
  0.80000000000000004        67.200000000000003        4.4955975245990993     
  0.80000000000000004        68.000000000000000        4.4974343908547825     
  0.80000000000000004        68.799999999999997        4.4962873483597523     
  0.80000000000000004        69.600000000000009        4.4914124436749221     
  0.80000000000000004        70.400000000000006        4.4921554997249027     
  0.80000000000000004        71.200000000000003        4.4975703875011632     
  0.80000000000000004        72.000000000000000        4.4969735815951815     
  0.80000000000000004        72.799999999999997        4.4973826223143014     
  0.80000000000000004        73.600000000000009        4.4973899315484056     
  0.80000000000000004        74.400000000000006        4.4990089158114461     
  0.80000000000000004        75.200000000000003        4.4852634979387771     
  0.80000000000000004        76.000000000000000        4.4997604159110951     
  0.80000000000000004        76.800000000000011        4.4924901409374076     
  0.80000000000000004        77.600000000000009        4.4990144764651854     
  0.80000000000000004        78.400000000000006        4.4993175765138824     
  0.80000000000000004        79.200000000000003        4.4910535431366529     
  0.80000000000000004        80.000000000000000        4.4980256833663494     
  0.80000000000000004        80.800000000000011        4.4982193663289021     
  0.80000000000000004        81.600000000000009        4.4992526873873429     
  0.80000000000000004        82.400000000000006        4.4874904336332202     
  0.80000000000000004        83.200000000000003        4.4857113356518186     
  0.80000000000000004        84.000000000000000        4.4984478113928237     
  0.80000000000000004        84.800000000000011        4.4961545076739764     
  0.80000000000000004        85.600000000000009        4.4955927264026156     
  0.80000000000000004        86.400000000000006        4.4896226733350257     
  0.80000000000000004        87.200000000000003        4.4953169449136317     
  0.80000000000000004        88.000000000000000        4.4929275035725578     
  0.80000000000000004        88.800000000000011        4.4914421572333625     
  0.80000000000000004        89.600000000000009        4.4957086542066476     
  0.80000000000000004        90.400000000000006        4.4874535978409140     
  0.80000000000000004        91.200000000000003        4.4524874214919761     
  0.80000000000000004        92.000000000000000        4.4057841243088776     
  0.80000000000000004        92.800000000000011        4.3534596605027129     
  0.80000000000000004        93.600000000000009        4.3080641518987974     
  0.80000000000000004        94.400000000000006        4.2620592723922703     
  0.80000000000000004        95.200000000000003        4.2258879352845238     
  0.80000000000000004        96.000000000000000        4.1968895676926650     
  0.80000000000000004        96.800000000000011        4.1774481257008222     
  0.80000000000000004        97.600000000000009        4.1668133635708919     
  0.80000000000000004        98.400000000000006        4.1561944800327222     
  0.80000000000000004        99.200000000000003        4.1528774700004298     
  0.80000000000000004        100.00000000000000        4.1525540991856857     
  0.80000000000000004        100.80000000000001        4.1542989622333284     
  0.80000000000000004        101.60000000000001        4.1576512729016173     
  0.80000000000000004        102.40000000000001        4.1628716866816768     

   1.6000000000000001       0.80000000000000004        4.1755716424632059     
   1.6000000000000001        1.6000000000000001        4.1901121874745559     
   1.6000000000000001        2.4000000000000004        4.2108248245410378     
   1.6000000000000001        3.2000000000000002        4.2384464729514955     
   1.6000000000000001        4.0000000000000000        4.2708476697861819     
   1.6000000000000001        4.8000000000000007        4.3105331988740394     
   1.6000000000000001        5.6000000000000005        4.3514363470840802     
   1.6000000000000001        6.4000000000000004        4.3928406405001743     
   1.6000000000000001        7.2000000000000002        4.4311965019218444     
   1.6000000000000001        8.0000000000000000        4.4621764436261619     
   1.6000000000000001        8.8000000000000007        4.4847960921086747     
   1.6000000000000001        9.6000000000000014        4.4979995188093209     
   1.6000000000000001        10.400000000000000        4.4906393223212584     
   1.6000000000000001        11.200000000000001        4.5002600000359658     
   1.6000000000000001        12.000000000000000        4.5027260168031438     
   1.6000000000000001        12.800000000000001        4.5003663416699959     
   1.6000000000000001        13.600000000000001        4.4973187189821164     
   1.6000000000000001        14.400000000000000        4.4905124775713290     
   1.6000000000000001        15.200000000000001        4.4966847676570483     
   1.6000000000000001        16.000000000000000        4.4952489421755226     
   1.6000000000000001        16.800000000000001        4.4951133195414172     
   1.6000000000000001        17.600000000000001        4.4947596120177549     
   1.6000000000000001        18.400000000000002        4.4960543060711800     
   1.6000000000000001        19.200000000000003        4.4896908662779733     
   1.6000000000000001        20.000000000000000        4.4898815750905907     
   1.6000000000000001        20.800000000000001        4.4985322736340230     
   1.6000000000000001        21.600000000000001        4.4911989430542105     
   1.6000000000000001        22.400000000000002        4.4936768618636354     
   1.6000000000000001        23.200000000000003        4.4959136277755691     
   1.6000000000000001        24.000000000000000        4.4957772441519142     
   1.6000000000000001        24.800000000000001        4.4940271452680545     
   1.6000000000000001        25.600000000000001        4.4926390001101391     
   1.6000000000000001        26.400000000000002        4.4958976322737527     
   1.6000000000000001        27.200000000000003        4.4958794940384186     
   1.6000000000000001        28.000000000000000        4.4918452881567603     
   1.6000000000000001        28.800000000000001        4.4984825826419605     
   1.6000000000000001        29.600000000000001        4.4989904631397817     
   1.6000000000000001        30.400000000000002        4.4966938745203553     
   1.6000000000000001        31.200000000000003        4.4952874321946110     
   1.6000000000000001        32.000000000000000        4.4812008970919299     
   1.6000000000000001        32.800000000000004        4.4564287020413245     
   1.6000000000000001        33.600000000000001        4.4226236819530476     
   1.6000000000000001        34.399999999999999        4.3828109052626631     
   1.6000000000000001        35.200000000000003        4.3403511220878910     
   1.6000000000000001        36.000000000000000        4.2957634014492188     
   1.6000000000000001        36.800000000000004        4.2599371075004546     
   1.6000000000000001        37.600000000000001        4.2258880786246191     
   1.6000000000000001        38.400000000000006        4.1978372727886333     
   1.6000000000000001        39.200000000000003        4.1777301128807709     
   1.6000000000000001        40.000000000000000        4.1638586602015533     
   1.6000000000000001        40.800000000000004        4.1549361949858623     
   1.6000000000000001        41.600000000000001        4.1514434967079747     
   1.6000000000000001        42.400000000000006        4.1513786095960441     
   1.6000000000000001        43.200000000000003        4.1517771470355767     
   1.6000000000000001        44.000000000000000        4.1564419265280925     
   1.6000000000000001        44.800000000000004        4.1582381990905501     
   1.6000000000000001        45.600000000000001        4.1635193472814285     
   1.6000000000000001        46.400000000000006        4.1697103827303454     
   1.6000000000000001        47.200000000000003        4.1764293624691691     
   1.6000000000000001        48.000000000000000        4.1852806520805137     
   1.6000000000000001        48.800000000000004        4.1960376712478471     
   1.6000000000000001        49.600000000000001        4.2082243570082118     
   1.6000000000000001        50.400000000000006        4.2217766348909693     
   1.6000000000000001        51.200000000000003        4.2400909852955273     
   1.6000000000000001        52.000000000000000        4.2593041068810793     
   1.6000000000000001        52.800000000000004        4.2803751488277193     
   1.6000000000000001        53.600000000000001        4.3025737019229489     
   1.6000000000000001        54.400000000000006        4.3264429214193747     
   1.6000000000000001        55.200000000000003        4.3505117090437802     
   1.6000000000000001        56.000000000000000        4.3753018914875232     
   1.6000000000000001        56.800000000000004        4.3991352261240504     
   1.6000000000000001        57.600000000000001        4.4217550574060605     
   1.6000000000000001        58.400000000000006        4.4436056303012368     
   1.6000000000000001        59.200000000000003        4.4612334677052550     
   1.6000000000000001        60.000000000000000        4.4760703223263132     
   1.6000000000000001        60.800000000000004        4.4870407123787261     
   1.6000000000000001        61.600000000000001        4.4908808738922561     
   1.6000000000000001        62.400000000000006        4.4932801046472770     
   1.6000000000000001        63.200000000000003        4.4937889196538308     
   1.6000000000000001        64.000000000000000        4.4987537662707480     
   1.6000000000000001        64.799999999999997        4.4904511680297317     
   1.6000000000000001        65.600000000000009        4.4987927195326352     
   1.6000000000000001        66.400000000000006        4.4869309120233956     
   1.6000000000000001        67.200000000000003        4.4914708177810603     
   1.6000000000000001        68.000000000000000        4.4944991776620675     
   1.6000000000000001        68.799999999999997        4.4877131392789948     
   1.6000000000000001        69.600000000000009        4.4929541996594589     
   1.6000000000000001        70.400000000000006        4.4941553300815436     
   1.6000000000000001        71.200000000000003        4.4947503017037551     
   1.6000000000000001        72.000000000000000        4.4955912517788654     
   1.6000000000000001        72.799999999999997        4.4963095675938929     
   1.6000000000000001        73.600000000000009        4.4939974461833563     
   1.6000000000000001        74.400000000000006        4.4967514143008165     
   1.6000000000000001        75.200000000000003        4.5016708314564360     
   1.6000000000000001        76.000000000000000        4.4922460461885017     
   1.6000000000000001        76.800000000000011        4.4945533959598079     
   1.6000000000000001        77.600000000000009        4.4969203171565599     
   1.6000000000000001        78.400000000000006        4.4941072865941347     
   1.6000000000000001        79.200000000000003        4.4908264155103446     
   1.6000000000000001        80.000000000000000        4.4961121310561012     
   1.6000000000000001        80.800000000000011        4.4973629421595289     
   1.6000000000000001        81.600000000000009        4.4918719977694073     
   1.6000000000000001        82.400000000000006        4.4926636902968964     
   1.6000000000000001        83.200000000000003        4.5049795493351112     
   1.6000000000000001        84.000000000000000        4.4990614094803174     
   1.6000000000000001        84.800000000000011        4.4967880149766968     
   1.6000000000000001        85.600000000000009        4.4953313133732875     
   1.6000000000000001        86.400000000000006        4.4898862033647733     
   1.6000000000000001        87.200000000000003        4.4980586688271647     
   1.6000000000000001        88.000000000000000        4.4993985574093980     
   1.6000000000000001        88.800000000000011        4.4962896289857506     
   1.6000000000000001        89.600000000000009        4.4919021032180915     
   1.6000000000000001        90.400000000000006        4.4570522951860578     
   1.6000000000000001        91.200000000000003        4.4142781864769809     
   1.6000000000000001        92.000000000000000        4.3652104248445509     
   1.6000000000000001        92.800000000000011        4.3166211132985080     
   1.6000000000000001        93.600000000000009        4.2721038983336479     
   1.6000000000000001        94.400000000000006        4.2348377001786099     
   1.6000000000000001        95.200000000000003        4.2047876633767158     
   1.6000000000000001        96.000000000000000        4.1810253404159221     
   1.6000000000000001        96.800000000000011        4.1664020148560983     
   1.6000000000000001        97.600000000000009        4.1554876838932664     
   1.6000000000000001        98.400000000000006        4.1510761458026728     
   1.6000000000000001        99.200000000000003        4.1504663845655152     
   1.6000000000000001        100.00000000000000        4.1511243345958215     
   1.6000000000000001        100.80000000000001        4.1534757997977634     
   1.6000000000000001        101.60000000000001        4.1580552744065464     
   1.6000000000000001        102.40000000000001        4.1655579738953108     

   2.4000000000000004       0.80000000000000004        4.1860194098877335     
   2.4000000000000004        1.6000000000000001        4.2059808256566615     
   2.4000000000000004        2.4000000000000004        4.2336079866320366     
   2.4000000000000004        3.2000000000000002        4.2691088224547098     
   2.4000000000000004        4.0000000000000000        4.3091498877151437     
   2.4000000000000004        4.8000000000000007        4.3551005929806070     
   2.4000000000000004        5.6000000000000005        4.3995557026883230     
   2.4000000000000004        6.4000000000000004        4.4400909222412128     
   2.4000000000000004        7.2000000000000002        4.4725469287048032     
   2.4000000000000004        8.0000000000000000        4.4951331373878380     
   2.4000000000000004        8.8000000000000007        4.4880145242963350     
   2.4000000000000004        9.6000000000000014        4.4958288745189634     
   2.4000000000000004        10.400000000000000        4.5009721033093140     
   2.4000000000000004        11.200000000000001        4.4890808211117958     
   2.4000000000000004        12.000000000000000        4.4903774055189842     
   2.4000000000000004        12.800000000000001        4.5039095492499719     
   2.4000000000000004        13.600000000000001        4.4967516581492273     
   2.4000000000000004        14.400000000000000        4.4911843821691111     
   2.4000000000000004        15.200000000000001        4.4963253490438113     
   2.4000000000000004        16.000000000000000        4.4944185933005381     
   2.4000000000000004        16.800000000000001        4.4933352197337282     
   2.4000000000000004        17.600000000000001        4.4939298382815211     
   2.4000000000000004        18.400000000000002        4.4950632470583880     
   2.4000000000000004        19.200000000000003        4.4988923210670508     
   2.4000000000000004        20.000000000000000        4.4966813200090954     
   2.4000000000000004        20.800000000000001        4.4968198462869706     
   2.4000000000000004        21.600000000000001        4.4958664062307845     
   2.4000000000000004        22.400000000000002        4.4881720566902290     
   2.4000000000000004        23.200000000000003        4.4921044557693204     
   2.4000000000000004        24.000000000000000        4.4914447103178565     
   2.4000000000000004        24.800000000000001        4.4900140037161931     
   2.4000000000000004        25.600000000000001        4.4906027040862346     
   2.4000000000000004        26.400000000000002        4.4907597421839052     
   2.4000000000000004        27.200000000000003        4.4920871987300943     
   2.4000000000000004        28.000000000000000        4.4883337583647123     
   2.4000000000000004        28.800000000000001        4.4957827857371946     
   2.4000000000000004        29.600000000000001        4.4994922103862915     
   2.4000000000000004        30.400000000000002        4.4938556934238560     
   2.4000000000000004        31.200000000000003        4.4988454832897533     
   2.4000000000000004        32.000000000000000        4.4874558625238139     
   2.4000000000000004        32.800000000000004        4.4896445553931352     
   2.4000000000000004        33.600000000000001        4.4651909654703221     
   2.4000000000000004        34.399999999999999        4.4299275898210162     
   2.4000000000000004        35.200000000000003        4.3876706195220461     
   2.4000000000000004        36.000000000000000        4.3413537128258000     
   2.4000000000000004        36.800000000000004        4.2964206857156304     
   2.4000000000000004        37.600000000000001        4.2547055348782923     
   2.4000000000000004        38.400000000000006        4.2210113157937243     
   2.4000000000000004        39.200000000000003        4.1946143990429023     
   2.4000000000000004        40.000000000000000        4.1768573509313311     
   2.4000000000000004        40.800000000000004        4.1626866049595321     
   2.4000000000000004        41.600000000000001        4.1564850375846252     
   2.4000000000000004        42.400000000000006        4.1554009722779011     
   2.4000000000000004        43.200000000000003        4.1562603620867860     
   2.4000000000000004        44.000000000000000        4.1587350082309396     
   2.4000000000000004        44.800000000000004        4.1627973922679846     
   2.4000000000000004        45.600000000000001        4.1682430396725563     
   2.4000000000000004        46.400000000000006        4.1739219230877342     
   2.4000000000000004        47.200000000000003        4.1793134029840422     
   2.4000000000000004        48.000000000000000        4.1869159513179630     
   2.4000000000000004        48.800000000000004        4.1946183032216693     
   2.4000000000000004        49.600000000000001        4.2031101244424729     
   2.4000000000000004        50.400000000000006        4.2137462550086564     
   2.4000000000000004        51.200000000000003        4.2250582996487340     
   2.4000000000000004        52.000000000000000        4.2375832783293816     
   2.4000000000000004        52.800000000000004        4.2522416922509008     
   2.4000000000000004        53.600000000000001        4.2707668397688021     
   2.4000000000000004        54.400000000000006        4.2892176650409173     
   2.4000000000000004        55.200000000000003        4.3087045828617114     
   2.4000000000000004        56.000000000000000        4.3295346437448368     
   2.4000000000000004        56.800000000000004        4.3512945082053704     
   2.4000000000000004        57.600000000000001        4.3741713888264080     
   2.4000000000000004        58.400000000000006        4.3963885824105393     
   2.4000000000000004        59.200000000000003        4.4169187965770487     
   2.4000000000000004        60.000000000000000        4.4368523422021626     
   2.4000000000000004        60.800000000000004        4.4561216626819595     
   2.4000000000000004        61.600000000000001        4.4710685402911370     
   2.4000000000000004        62.400000000000006        4.4840202543515240     
   2.4000000000000004        63.200000000000003        4.4913827782355087     
   2.4000000000000004        64.000000000000000        4.4982608817970231     
   2.4000000000000004        64.799999999999997        4.4893757448605029     
   2.4000000000000004        65.600000000000009        4.4924050821634145     
   2.4000000000000004        66.400000000000006        4.4968140238819814     
   2.4000000000000004        67.200000000000003        4.5008157934084458     
   2.4000000000000004        68.000000000000000        4.4848829637909953     
   2.4000000000000004        68.799999999999997        4.4988956471735531     
   2.4000000000000004        69.600000000000009        4.4981245261086116     
   2.4000000000000004        70.400000000000006        4.4874780491812389     
   2.4000000000000004        71.200000000000003        4.4897766478110164     
   2.4000000000000004        72.000000000000000        4.4901443197364301     
   2.4000000000000004        72.799999999999997        4.4894798058382532     
   2.4000000000000004        73.600000000000009        4.4991558916055006     
   2.4000000000000004        74.400000000000006        4.4850324498827447     
   2.4000000000000004        75.200000000000003        4.4883797817193694     
   2.4000000000000004        76.000000000000000        4.4946044895236659     
   2.4000000000000004        76.800000000000011        4.4973533225538711     
   2.4000000000000004        77.600000000000009        4.4950550681636585     
   2.4000000000000004        78.400000000000006        4.4958450371559886     
   2.4000000000000004        79.200000000000003        4.4927275701665712     
   2.4000000000000004        80.000000000000000        4.4963138573120975     
   2.4000000000000004        80.800000000000011        4.4964217650667848     
   2.4000000000000004        81.600000000000009        4.4978521583978770     
   2.4000000000000004        82.400000000000006        4.4970606060352534     
   2.4000000000000004        83.200000000000003        4.4870417339136992     
   2.4000000000000004        84.000000000000000        4.5006590162281004     
   2.4000000000000004        84.800000000000011        4.4965309880119309     
   2.4000000000000004        85.600000000000009        4.4940683192164084     
   2.4000000000000004        86.400000000000006        4.4904140023015904     
   2.4000000000000004        87.200000000000003        4.4987141525174659     
   2.4000000000000004        88.000000000000000        4.4978650403414120     
   2.4000000000000004        88.800000000000011        4.4907310455475029     
   2.4000000000000004        89.600000000000009        4.4611874455154830     
   2.4000000000000004        90.400000000000006        4.4190543615113222     
   2.4000000000000004        91.200000000000003        4.3722650222754735     
   2.4000000000000004        92.000000000000000        4.3230400362332064     
   2.4000000000000004        92.800000000000011        4.2787016846682837     
   2.4000000000000004        93.600000000000009        4.2412097427289757     
   2.4000000000000004        94.400000000000006        4.2098433255659167     
   2.4000000000000004        95.200000000000003        4.1866458488434466     
   2.4000000000000004        96.000000000000000        4.1691104063893851     
   2.4000000000000004        96.800000000000011        4.1576135727553130     
   2.4000000000000004        97.600000000000009        4.1512512070212111     
   2.4000000000000004        98.400000000000006        4.1482297884646124     
   2.4000000000000004        99.200000000000003        4.1484611510963658     
   2.4000000000000004        100.00000000000000        4.1502850839254055     
   2.4000000000000004        100.80000000000001        4.1541763802027400     
   2.4000000000000004        101.60000000000001        4.1607432669723288     
   2.4000000000000004        102.40000000000001        4.1696834120707136     

   3.2000000000000002       0.80000000000000004        4.1985352846628095     
   3.2000000000000002        1.6000000000000001        4.2258423513201580     
   3.2000000000000002        2.4000000000000004        4.2613517421112501     
   3.2000000000000002        3.2000000000000002        4.3041965294677897     
   3.2000000000000002        4.0000000000000000        4.3514333446056632     
   3.2000000000000002        4.8000000000000007        4.4005706973100107     
   3.2000000000000002        5.6000000000000005        4.4426933699216260     
   3.2000000000000002        6.4000000000000004        4.4757769391285045     
   3.2000000000000002        7.2000000000000002        4.4976160318684917     
   3.2000000000000002        8.0000000000000000        4.4901505724547413     
   3.2000000000000002        8.8000000000000007        4.4979145433772878     
   3.2000000000000002        9.6000000000000014        4.4867100870233587     
   3.2000000000000002        10.400000000000000        4.4918536938446598     
   3.2000000000000002        11.200000000000001        4.4955559904289979     
   3.2000000000000002        12.000000000000000        4.4959876306178881     
   3.2000000000000002        12.800000000000001        4.4890090372253795     
   3.2000000000000002        13.600000000000001        4.5006789965739404     
   3.2000000000000002        14.400000000000000        4.4912869506012374     
   3.2000000000000002        15.200000000000001        4.4962792653632109     
   3.2000000000000002        16.000000000000000        4.4971427101922821     
   3.2000000000000002        16.800000000000001        4.4967708211237234     
   3.2000000000000002        17.600000000000001        4.4970139962908187     
   3.2000000000000002        18.400000000000002        4.4979994856604675     
   3.2000000000000002        19.200000000000003        4.4985093813937507     
   3.2000000000000002        20.000000000000000        4.4968095977433551     
   3.2000000000000002        20.800000000000001        4.4967952212683926     
   3.2000000000000002        21.600000000000001        4.4967995858670644     
   3.2000000000000002        22.400000000000002        4.4928982269552815     
   3.2000000000000002        23.200000000000003        4.4953792390976890     
   3.2000000000000002        24.000000000000000        4.4965373191431333     
   3.2000000000000002        24.800000000000001        4.4952255586680838     
   3.2000000000000002        25.600000000000001        4.4950312661915808     
   3.2000000000000002        26.400000000000002        4.4967917043380474     
   3.2000000000000002        27.200000000000003        4.4963000665187183     
   3.2000000000000002        28.000000000000000        4.4948459324618453     
   3.2000000000000002        28.800000000000001        4.4867866570398176     
   3.2000000000000002        29.600000000000001        4.4967801626805519     
   3.2000000000000002        30.400000000000002        4.4878417664492956     
   3.2000000000000002        31.200000000000003        4.4914186289129621     
   3.2000000000000002        32.000000000000000        4.4906052646193970     
   3.2000000000000002        32.800000000000004        4.4965823940546850     
   3.2000000000000002        33.600000000000001        4.4936838556810343     
   3.2000000000000002        34.399999999999999        4.4693451622582998     
   3.2000000000000002        35.200000000000003        4.4338306970420582     
   3.2000000000000002        36.000000000000000        4.3869992854642756     
   3.2000000000000002        36.800000000000004        4.3379862855382241     
   3.2000000000000002        37.600000000000001        4.2905618995344375     
   3.2000000000000002        38.400000000000006        4.2478586563087699     
   3.2000000000000002        39.200000000000003        4.2137219095911558     
   3.2000000000000002        40.000000000000000        4.1880624149275176     
   3.2000000000000002        40.800000000000004        4.1715813172008520     
   3.2000000000000002        41.600000000000001        4.1644636357731741     
   3.2000000000000002        42.400000000000006        4.1585286024516828     
   3.2000000000000002        43.200000000000003        4.1592021246756898     
   3.2000000000000002        44.000000000000000        4.1629211357054468     
   3.2000000000000002        44.800000000000004        4.1689231814609418     
   3.2000000000000002        45.600000000000001        4.1753318970764663     
   3.2000000000000002        46.400000000000006        4.1818436398588137     
   3.2000000000000002        47.200000000000003        4.1898666159617912     
   3.2000000000000002        48.000000000000000        4.1965356681958363     
   3.2000000000000002        48.800000000000004        4.2038117150280145     
   3.2000000000000002        49.600000000000001        4.2110081850290078     
   3.2000000000000002        50.400000000000006        4.2179048288318404     
   3.2000000000000002        51.200000000000003        4.2252097640886559     
   3.2000000000000002        52.000000000000000        4.2358347849264071     
   3.2000000000000002        52.800000000000004        4.2436636889216288     
   3.2000000000000002        53.600000000000001        4.2545825059836453     
   3.2000000000000002        54.400000000000006        4.2678405440634011     
   3.2000000000000002        55.200000000000003        4.2818131588064121     
   3.2000000000000002        56.000000000000000        4.2963558366366197     
   3.2000000000000002        56.800000000000004        4.3137788503571040     
   3.2000000000000002        57.600000000000001        4.3321160274710486     
   3.2000000000000002        58.400000000000006        4.3512591643135741     
   3.2000000000000002        59.200000000000003        4.3703477114525207     
   3.2000000000000002        60.000000000000000        4.3901612209074345     
   3.2000000000000002        60.800000000000004        4.4107165723766482     
   3.2000000000000002        61.600000000000001        4.4300344497438040     
   3.2000000000000002        62.400000000000006        4.4479311406084143     
   3.2000000000000002        63.200000000000003        4.4632344640574324     
   3.2000000000000002        64.000000000000000        4.4760893542863283     
   3.2000000000000002        64.799999999999997        4.4876758716814891     
   3.2000000000000002        65.600000000000009        4.4947953399203389     
   3.2000000000000002        66.400000000000006        4.4974581177253654     
   3.2000000000000002        67.200000000000003        4.4895241627425779     
   3.2000000000000002        68.000000000000000        4.4934660311398389     
   3.2000000000000002        68.799999999999997        4.4900183638544258     
   3.2000000000000002        69.600000000000009        4.4919116465918139     
   3.2000000000000002        70.400000000000006        4.4964673847250944     
   3.2000000000000002        71.200000000000003        4.4986678180820423     
   3.2000000000000002        72.000000000000000        4.4978150213867716     
   3.2000000000000002        72.799999999999997        4.4974715475495906     
   3.2000000000000002        73.600000000000009        4.4934572433674544     
   3.2000000000000002        74.400000000000006        4.4963790804052950     
   3.2000000000000002        75.200000000000003        4.5008991907089895     
   3.2000000000000002        76.000000000000000        4.4872182067429067     
   3.2000000000000002        76.800000000000011        4.4905151340700211     
   3.2000000000000002        77.600000000000009        4.4914901393607654     
   3.2000000000000002        78.400000000000006        4.5009716338552526     
   3.2000000000000002        79.200000000000003        4.4907921761741889     
   3.2000000000000002        80.000000000000000        4.4951893278540167     
   3.2000000000000002        80.800000000000011        4.4967125535836390     
   3.2000000000000002        81.600000000000009        4.4934648572578455     
   3.2000000000000002        82.400000000000006        4.4906740638197880     
   3.2000000000000002        83.200000000000003        4.4886836110274357     
   3.2000000000000002        84.000000000000000        4.4990860498232950     
   3.2000000000000002        84.800000000000011        4.4915762980295666     
   3.2000000000000002        85.600000000000009        4.4988378671158298     
   3.2000000000000002        86.400000000000006        4.4948631597912136     
   3.2000000000000002        87.200000000000003        4.4956251197528960     
   3.2000000000000002        88.000000000000000        4.4880790943024484     
   3.2000000000000002        88.800000000000011        4.4594124395858241     
   3.2000000000000002        89.600000000000009        4.4204231096065509     
   3.2000000000000002        90.400000000000006        4.3744713339079340     
   3.2000000000000002        91.200000000000003        4.3267891293755500     
   3.2000000000000002        92.000000000000000        4.2840330965307238     
   3.2000000000000002        92.800000000000011        4.2461054148410060     
   3.2000000000000002        93.600000000000009        4.2183063066451583     
   3.2000000000000002        94.400000000000006        4.1886814765843443     
   3.2000000000000002        95.200000000000003        4.1721415506949837     
   3.2000000000000002        96.000000000000000        4.1591370189727277     
   3.2000000000000002        96.800000000000011        4.1512044101805321     
   3.2000000000000002        97.600000000000009        4.1467523488947178     
   3.2000000000000002        98.400000000000006        4.1462754021598833     
   3.2000000000000002        99.200000000000003        4.1470213609897524     
   3.2000000000000002        100.00000000000000        4.1503134585039776     
   3.2000000000000002        100.80000000000001        4.1555594849431037     
   3.2000000000000002        101.60000000000001        4.1650875696594829     
   3.2000000000000002        102.40000000000001        4.1783844938592694     

   4.0000000000000000       0.80000000000000004        4.2156586774200111     
   4.0000000000000000        1.6000000000000001        4.2500744818614029     
   4.0000000000000000        2.4000000000000004        4.2923235384803951     
   4.0000000000000000        3.2000000000000002        4.3413306892325894     
   4.0000000000000000        4.0000000000000000        4.3918970906499748     
   4.0000000000000000        4.8000000000000007        4.4395530379084800     
   4.0000000000000000        5.6000000000000005        4.4752148158313876     
   4.0000000000000000        6.4000000000000004        4.4940892434916329     
   4.0000000000000000        7.2000000000000002        4.4972717862917317     
   4.0000000000000000        8.0000000000000000        4.4871298227150254     
   4.0000000000000000        8.8000000000000007        4.5003516022094612     
   4.0000000000000000        9.6000000000000014        4.4912482725527703     
   4.0000000000000000        10.400000000000000        4.4989490710255593     
   4.0000000000000000        11.200000000000001        4.5001904028588058     
   4.0000000000000000        12.000000000000000        4.4984893629302238     
   4.0000000000000000        12.800000000000001        4.4928447459263028     
   4.0000000000000000        13.600000000000001        4.5021978797486586     
   4.0000000000000000        14.400000000000000        4.4935600162372298     
   4.0000000000000000        15.200000000000001        4.4968959521834631     
   4.0000000000000000        16.000000000000000        4.4958148514956227     
   4.0000000000000000        16.800000000000001        4.4936658985174702     
   4.0000000000000000        17.600000000000001        4.4904403404752333     
   4.0000000000000000        18.400000000000002        4.4915449657062743     
   4.0000000000000000        19.200000000000003        4.4922943640261135     
   4.0000000000000000        20.000000000000000        4.4911777623142131     
   4.0000000000000000        20.800000000000001        4.4901949159733263     
   4.0000000000000000        21.600000000000001        4.4870565689719371     
   4.0000000000000000        22.400000000000002        4.4946925408256666     
   4.0000000000000000        23.200000000000003        4.4932668357079484     
   4.0000000000000000        24.000000000000000        4.4974114169051056     
   4.0000000000000000        24.800000000000001        4.4973603088007819     
   4.0000000000000000        25.600000000000001        4.4966949182654199     
   4.0000000000000000        26.400000000000002        4.4966327704579934     
   4.0000000000000000        27.200000000000003        4.4965666468926324     
   4.0000000000000000        28.000000000000000        4.4946559499636454     
   4.0000000000000000        28.800000000000001        4.4940198193963949     
   4.0000000000000000        29.600000000000001        4.4879686449856715     
   4.0000000000000000        30.400000000000002        4.4986077453912117     
   4.0000000000000000        31.200000000000003        4.5002493382710682     
   4.0000000000000000        32.000000000000000        4.5003184807756345     
   4.0000000000000000        32.800000000000004        4.4923173251390960     
   4.0000000000000000        33.600000000000001        4.4971216068114881     
   4.0000000000000000        34.399999999999999        4.4944616407925002     
   4.0000000000000000        35.200000000000003        4.4681823469271862     
   4.0000000000000000        36.000000000000000        4.4289164269176284     
   4.0000000000000000        36.800000000000004        4.3798069265055712     
   4.0000000000000000        37.600000000000001        4.3271365379786006     
   4.0000000000000000        38.400000000000006        4.2778183132436087     
   4.0000000000000000        39.200000000000003        4.2353659268453381     
   4.0000000000000000        40.000000000000000        4.2029131583281787     
   4.0000000000000000        40.800000000000004        4.1800427419770649     
   4.0000000000000000        41.600000000000001        4.1663219611548881     
   4.0000000000000000        42.400000000000006        4.1604608474444715     
   4.0000000000000000        43.200000000000003        4.1628895993005797     
   4.0000000000000000        44.000000000000000        4.1680025379254539     
   4.0000000000000000        44.800000000000004        4.1758099491894640     
   4.0000000000000000        45.600000000000001        4.1869476507962258     
   4.0000000000000000        46.400000000000006        4.1948790292002531     
   4.0000000000000000        47.200000000000003        4.2045150343851034     
   4.0000000000000000        48.000000000000000        4.2141228054542585     
   4.0000000000000000        48.800000000000004        4.2216281893017849     
   4.0000000000000000        49.600000000000001        4.2297289583479634     
   4.0000000000000000        50.400000000000006        4.2350041461154087     
   4.0000000000000000        51.200000000000003        4.2409163419966474     
   4.0000000000000000        52.000000000000000        4.2460137815843622     
   4.0000000000000000        52.800000000000004        4.2516598295895740     
   4.0000000000000000        53.600000000000001        4.2572363969149372     
   4.0000000000000000        54.400000000000006        4.2645937255844473     
   4.0000000000000000        55.200000000000003        4.2733377618202200     
   4.0000000000000000        56.000000000000000        4.2812266092041460     
   4.0000000000000000        56.800000000000004        4.2911883534023643     
   4.0000000000000000        57.600000000000001        4.3033901159240218     
   4.0000000000000000        58.400000000000006        4.3187736475824003     
   4.0000000000000000        59.200000000000003        4.3329196740615856     
   4.0000000000000000        60.000000000000000        4.3491179355771106     
   4.0000000000000000        60.800000000000004        4.3661687392019264     
   4.0000000000000000        61.600000000000001        4.3853235735524878     
   4.0000000000000000        62.400000000000006        4.4018507667096634     
   4.0000000000000000        63.200000000000003        4.4192281182867630     
   4.0000000000000000        64.000000000000000        4.4363639408482394     
   4.0000000000000000        64.799999999999997        4.4516804756907602     
   4.0000000000000000        65.600000000000009        4.4657153948675736     
   4.0000000000000000        66.400000000000006        4.4775780438429260     
   4.0000000000000000        67.200000000000003        4.4891607920393328     
   4.0000000000000000        68.000000000000000        4.4972615961426206     
   4.0000000000000000        68.799999999999997        4.4981356937997532     
   4.0000000000000000        69.600000000000009        4.4967521378733855     
   4.0000000000000000        70.400000000000006        4.4890145362372804     
   4.0000000000000000        71.200000000000003        4.4917987322039012     
   4.0000000000000000        72.000000000000000        4.4918659719255816     
   4.0000000000000000        72.799999999999997        4.4890048959202407     
   4.0000000000000000        73.600000000000009        4.4927325815425680     
   4.0000000000000000        74.400000000000006        4.4944163288551193     
   4.0000000000000000        75.200000000000003        4.4960586014328090     
   4.0000000000000000        76.000000000000000        4.4973040521892100     
   4.0000000000000000        76.800000000000011        4.4997399055711762     
   4.0000000000000000        77.600000000000009        4.4895218258918312     
   4.0000000000000000        78.400000000000006        4.4985312342116535     
   4.0000000000000000        79.200000000000003        4.4872880202912162     
   4.0000000000000000        80.000000000000000        4.4941973869397263     
   4.0000000000000000        80.800000000000011        4.4945629290168991     
   4.0000000000000000        81.600000000000009        4.4884302980614068     
   4.0000000000000000        82.400000000000006        4.4995317506295480     
   4.0000000000000000        83.200000000000003        4.4989002371119016     
   4.0000000000000000        84.000000000000000        4.4895636807183230     
   4.0000000000000000        84.800000000000011        4.4991473411745009     
   4.0000000000000000        85.600000000000009        4.4956172143171020     
   4.0000000000000000        86.400000000000006        4.4887202085090037     
   4.0000000000000000        87.200000000000003        4.4836274711875124     
   4.0000000000000000        88.000000000000000        4.4574808630374347     
   4.0000000000000000        88.800000000000011        4.4179046865149303     
   4.0000000000000000        89.600000000000009        4.3735468599346925     
   4.0000000000000000        90.400000000000006        4.3286249982702234     
   4.0000000000000000        91.200000000000003        4.2863138477860128     
   4.0000000000000000        92.000000000000000        4.2498367997874302     
   4.0000000000000000        92.800000000000011        4.2185100185995514     
   4.0000000000000000        93.600000000000009        4.1920111330382603     
   4.0000000000000000        94.400000000000006        4.1746340637720092     
   4.0000000000000000        95.200000000000003        4.1617902732478420     
   4.0000000000000000        96.000000000000000        4.1546658214638175     
   4.0000000000000000        96.800000000000011        4.1475575919271384     
   4.0000000000000000        97.600000000000009        4.1453082532899437     
   4.0000000000000000        98.400000000000006        4.1453208237295742     
   4.0000000000000000        99.200000000000003        4.1469205155954247     
   4.0000000000000000        100.00000000000000        4.1521040388631230     
   4.0000000000000000        100.80000000000001        4.1593011780633411     
   4.0000000000000000        101.60000000000001        4.1711484740211473     
   4.0000000000000000        102.40000000000001        4.1895236556629367     

   4.8000000000000007       0.80000000000000004        4.2352688351817784     
   4.8000000000000007        1.6000000000000001        4.2762360294943500     
   4.8000000000000007        2.4000000000000004        4.3251549618691421     
   4.8000000000000007        3.2000000000000002        4.3787668492397920     
   4.8000000000000007        4.0000000000000000        4.4303496051557625     
   4.8000000000000007        4.8000000000000007        4.4710611189700105     
   4.8000000000000007        5.6000000000000005        4.4937626023913957     
   4.8000000000000007        6.4000000000000004        4.4953773042916323     
   4.8000000000000007        7.2000000000000002        4.4991010125181523     
   4.8000000000000007        8.0000000000000000        4.4902533424189430     
   4.8000000000000007        8.8000000000000007        4.4977741827606055     
   4.8000000000000007        9.6000000000000014        4.4954585616557114     
   4.8000000000000007        10.400000000000000        4.4877700675157870     
   4.8000000000000007        11.200000000000001        4.4859437567887248     
   4.8000000000000007        12.000000000000000        4.4986414228328266     
   4.8000000000000007        12.800000000000001        4.4873073927748353     
   4.8000000000000007        13.600000000000001        4.4978922787110012     
   4.8000000000000007        14.400000000000000        4.4860979958336564     
   4.8000000000000007        15.200000000000001        4.4915956961958665     
   4.8000000000000007        16.000000000000000        4.4875693200913815     
   4.8000000000000007        16.800000000000001        4.4996997004837249     
   4.8000000000000007        17.600000000000001        4.4951653353723069     
   4.8000000000000007        18.400000000000002        4.4963070492424642     
   4.8000000000000007        19.200000000000003        4.4952275234551307     
   4.8000000000000007        20.000000000000000        4.4956569617636521     
   4.8000000000000007        20.800000000000001        4.4955589473378970     
   4.8000000000000007        21.600000000000001        4.4925071285095006     
   4.8000000000000007        22.400000000000002        4.4951081591265334     
   4.8000000000000007        23.200000000000003        4.4964624850628887     
   4.8000000000000007        24.000000000000000        4.4952375174576495     
   4.8000000000000007        24.800000000000001        4.4930069838157278     
   4.8000000000000007        25.600000000000001        4.4945971372196860     
   4.8000000000000007        26.400000000000002        4.4975285461457615     
   4.8000000000000007        27.200000000000003        4.4965511477729256     
   4.8000000000000007        28.000000000000000        4.4954462601996283     
   4.8000000000000007        28.800000000000001        4.4975637189673883     
   4.8000000000000007        29.600000000000001        4.4959871786418892     
   4.8000000000000007        30.400000000000002        4.4932418390638764     
   4.8000000000000007        31.200000000000003        4.4895545389375320     
   4.8000000000000007        32.000000000000000        4.4870416330973804     
   4.8000000000000007        32.800000000000004        4.4968429597619251     
   4.8000000000000007        33.600000000000001        4.4892079365267517     
   4.8000000000000007        34.399999999999999        4.4973129259543079     
   4.8000000000000007        35.200000000000003        4.4918308356908572     
   4.8000000000000007        36.000000000000000        4.4631473182739931     
   4.8000000000000007        36.800000000000004        4.4186374074817634     
   4.8000000000000007        37.600000000000001        4.3648067995990001     
   4.8000000000000007        38.400000000000006        4.3062911299887068     
   4.8000000000000007        39.200000000000003        4.2601914782201584     
   4.8000000000000007        40.000000000000000        4.2206683330283772     
   4.8000000000000007        40.800000000000004        4.1912753724611127     
   4.8000000000000007        41.600000000000001        4.1738593542332021     
   4.8000000000000007        42.400000000000006        4.1663277916177037     
   4.8000000000000007        43.200000000000003        4.1668508489015403     
   4.8000000000000007        44.000000000000000        4.1733108171340314     
   4.8000000000000007        44.800000000000004        4.1836965610144148     
   4.8000000000000007        45.600000000000001        4.1965100044291059     
   4.8000000000000007        46.400000000000006        4.2107510093153273     
   4.8000000000000007        47.200000000000003        4.2246808629856440     
   4.8000000000000007        48.000000000000000        4.2372276037908483     
   4.8000000000000007        48.800000000000004        4.2480588697165862     
   4.8000000000000007        49.600000000000001        4.2569540579737364     
   4.8000000000000007        50.400000000000006        4.2636079382258982     
   4.8000000000000007        51.200000000000003        4.2682671141715511     
   4.8000000000000007        52.000000000000000        4.2724858211708803     
   4.8000000000000007        52.800000000000004        4.2762896423893952     
   4.8000000000000007        53.600000000000001        4.2784088120370471     
   4.8000000000000007        54.400000000000006        4.2806518916511154     
   4.8000000000000007        55.200000000000003        4.2827317723075966     
   4.8000000000000007        56.000000000000000        4.2865963983984372     
   4.8000000000000007        56.800000000000004        4.2906057013949432     
   4.8000000000000007        57.600000000000001        4.2958727375418562     
   4.8000000000000007        58.400000000000006        4.3033730866678992     
   4.8000000000000007        59.200000000000003        4.3127096282302606     
   4.8000000000000007        60.000000000000000        4.3214303981696096     
   4.8000000000000007        60.800000000000004        4.3336176299550244     
   4.8000000000000007        61.600000000000001        4.3466361179558959     
   4.8000000000000007        62.400000000000006        4.3603225692987797     
   4.8000000000000007        63.200000000000003        4.3757045892297013     
   4.8000000000000007        64.000000000000000        4.3922725927157034     
   4.8000000000000007        64.799999999999997        4.4074268620558268     
   4.8000000000000007        65.600000000000009        4.4237861250353321     
   4.8000000000000007        66.400000000000006        4.4375376139062608     
   4.8000000000000007        67.200000000000003        4.4523484061560978     
   4.8000000000000007        68.000000000000000        4.4665075100834724     
   4.8000000000000007        68.799999999999997        4.4773594359523985     
   4.8000000000000007        69.600000000000009        4.4873364518476375     
   4.8000000000000007        70.400000000000006        4.4897335331659827     
   4.8000000000000007        71.200000000000003        4.4960523114118507     
   4.8000000000000007        72.000000000000000        4.4971746720504129     
   4.8000000000000007        72.799999999999997        4.4967096367176627     
   4.8000000000000007        73.600000000000009        4.4902412773979838     
   4.8000000000000007        74.400000000000006        4.4929239737523385     
   4.8000000000000007        75.200000000000003        4.4943861609864335     
   4.8000000000000007        76.000000000000000        4.4957434930359232     
   4.8000000000000007        76.800000000000011        4.4990026520658857     
   4.8000000000000007        77.600000000000009        4.4892969422891635     
   4.8000000000000007        78.400000000000006        4.4971390878801802     
   4.8000000000000007        79.200000000000003        4.5024376494689378     
   4.8000000000000007        80.000000000000000        4.4895424439188325     
   4.8000000000000007        80.800000000000011        4.4893115475532985     
   4.8000000000000007        81.600000000000009        4.5014073963448453     
   4.8000000000000007        82.400000000000006        4.4928566286075231     
   4.8000000000000007        83.200000000000003        4.4931079251798582     
   4.8000000000000007        84.000000000000000        4.4983760331725655     
   4.8000000000000007        84.800000000000011        4.4982575028523462     
   4.8000000000000007        85.600000000000009        4.4941672512461590     
   4.8000000000000007        86.400000000000006        4.4778576678415245     
   4.8000000000000007        87.200000000000003        4.4502240464763476     
   4.8000000000000007        88.000000000000000        4.4121617300727749     
   4.8000000000000007        88.800000000000011        4.3701179531252761     
   4.8000000000000007        89.600000000000009        4.3274285883839374     
   4.8000000000000007        90.400000000000006        4.2874667110719695     
   4.8000000000000007        91.200000000000003        4.2516755761480960     
   4.8000000000000007        92.000000000000000        4.2211754841410718     
   4.8000000000000007        92.800000000000011        4.1960804048898632     
   4.8000000000000007        93.600000000000009        4.1772218230734648     
   4.8000000000000007        94.400000000000006        4.1644875120428884     
   4.8000000000000007        95.200000000000003        4.1549327082256386     
   4.8000000000000007        96.000000000000000        4.1502178942787911     
   4.8000000000000007        96.800000000000011        4.1461467583245355     
   4.8000000000000007        97.600000000000009        4.1452822506125155     
   4.8000000000000007        98.400000000000006        4.1458322154971983     
   4.8000000000000007        99.200000000000003        4.1487031485248940     
   4.8000000000000007        100.00000000000000        4.1541218635867345     
   4.8000000000000007        100.80000000000001        4.1640859484252539     
   4.8000000000000007        101.60000000000001        4.1800682131785898     
   4.8000000000000007        102.40000000000001        4.2031116076106638     

   5.6000000000000005       0.80000000000000004        4.2565040306030646     
   5.6000000000000005        1.6000000000000001        4.3036835493619101     
   5.6000000000000005        2.4000000000000004        4.3575753896181331     
   5.6000000000000005        3.2000000000000002        4.4128393010036158     
   5.6000000000000005        4.0000000000000000        4.4613314629239307     
   5.6000000000000005        4.8000000000000007        4.4922473025473293     
   5.6000000000000005        5.6000000000000005        4.4954898693068994     
   5.6000000000000005        6.4000000000000004        4.4966353138157977     
   5.6000000000000005        7.2000000000000002        4.4977174152248258     
   5.6000000000000005        8.0000000000000000        4.4887812760697301     
   5.6000000000000005        8.8000000000000007        4.4988172633326711     
   5.6000000000000005        9.6000000000000014        4.4914281525177149     
   5.6000000000000005        10.400000000000000        4.4965644983582003     
   5.6000000000000005        11.200000000000001        4.4939978842493344     
   5.6000000000000005        12.000000000000000        4.4988052921477362     
   5.6000000000000005        12.800000000000001        4.4985831866549963     
   5.6000000000000005        13.600000000000001        4.5003971737571673     
   5.6000000000000005        14.400000000000000        4.4920575019067366     
   5.6000000000000005        15.200000000000001        4.4945835263967231     
   5.6000000000000005        16.000000000000000        4.4875582695455991     
   5.6000000000000005        16.800000000000001        4.4987926878456950     
   5.6000000000000005        17.600000000000001        4.4919415512600995     
   5.6000000000000005        18.400000000000002        4.4989346099522116     
   5.6000000000000005        19.200000000000003        4.4927947460474673     
   5.6000000000000005        20.000000000000000        4.4928507906732413     
   5.6000000000000005        20.800000000000001        4.4943605752223643     
   5.6000000000000005        21.600000000000001        4.4924622586179623     
   5.6000000000000005        22.400000000000002        4.4921257205538572     
   5.6000000000000005        23.200000000000003        4.4929344529439490     
   5.6000000000000005        24.000000000000000        4.4884106343475967     
   5.6000000000000005        24.800000000000001        4.4895694766561762     
   5.6000000000000005        25.600000000000001        4.4917931051773730     
   5.6000000000000005        26.400000000000002        4.4923690635017381     
   5.6000000000000005        27.200000000000003        4.4931832179219349     
   5.6000000000000005        28.000000000000000        4.4951660114193688     
   5.6000000000000005        28.800000000000001        4.4865815257306565     
   5.6000000000000005        29.600000000000001        4.4946862561934120     
   5.6000000000000005        30.400000000000002        4.4919886886268916     
   5.6000000000000005        31.200000000000003        4.4958051374447932     
   5.6000000000000005        32.000000000000000        4.4901659732461372     
   5.6000000000000005        32.800000000000004        4.4988271412909535     
   5.6000000000000005        33.600000000000001        4.4955878981213715     
   5.6000000000000005        34.399999999999999        4.4898738773220028     
   5.6000000000000005        35.200000000000003        4.4974642376047749     
   5.6000000000000005        36.000000000000000        4.4873094587944466     
   5.6000000000000005        36.800000000000004        4.4515884920146043     
   5.6000000000000005        37.600000000000001        4.4000271407143252     
   5.6000000000000005        38.400000000000006        4.3412937167296892     
   5.6000000000000005        39.200000000000003        4.2863008197191776     
   5.6000000000000005        40.000000000000000        4.2390033772106177     
   5.6000000000000005        40.800000000000004        4.2039017184547953     
   5.6000000000000005        41.600000000000001        4.1817511042551905     
   5.6000000000000005        42.400000000000006        4.1707679655977410     
   5.6000000000000005        43.200000000000003        4.1712972254079110     
   5.6000000000000005        44.000000000000000        4.1794909194940457     
   5.6000000000000005        44.800000000000004        4.1932805749365132     
   5.6000000000000005        45.600000000000001        4.2103018751308872     
   5.6000000000000005        46.400000000000006        4.2297081366891867     
   5.6000000000000005        47.200000000000003        4.2484773727870442     
   5.6000000000000005        48.000000000000000        4.2650861752263749     
   5.6000000000000005        48.800000000000004        4.2807348383286916     
   5.6000000000000005        49.600000000000001        4.2924970140606034     
   5.6000000000000005        50.400000000000006        4.3027224362406997     
   5.6000000000000005        51.200000000000003        4.3076545459270816     
   5.6000000000000005        52.000000000000000        4.3113890272531847     
   5.6000000000000005        52.800000000000004        4.3133713110095391     
   5.6000000000000005        53.600000000000001        4.3137919001984431     
   5.6000000000000005        54.400000000000006        4.3136329290858635     
   5.6000000000000005        55.200000000000003        4.3116847041593598     
   5.6000000000000005        56.000000000000000        4.3105114666411088     
   5.6000000000000005        56.800000000000004        4.3098436276358330     
   5.6000000000000005        57.600000000000001        4.3090536210106318     
   5.6000000000000005        58.400000000000006        4.3103486785126268     
   5.6000000000000005        59.200000000000003        4.3110453493526544     
   5.6000000000000005        60.000000000000000        4.3148440234226353     
   5.6000000000000005        60.800000000000004        4.3202674580255316     
   5.6000000000000005        61.600000000000001        4.3245662659495441     
   5.6000000000000005        62.400000000000006        4.3350168748234106     
   5.6000000000000005        63.200000000000003        4.3448649850783569     
   5.6000000000000005        64.000000000000000        4.3561551290631941     
   5.6000000000000005        64.799999999999997        4.3684691714317587     
   5.6000000000000005        65.600000000000009        4.3827207160769941     
   5.6000000000000005        66.400000000000006        4.3953357447178938     
   5.6000000000000005        67.200000000000003        4.4095743252863144     
   5.6000000000000005        68.000000000000000        4.4240380729300020     
   5.6000000000000005        68.799999999999997        4.4387503864257480     
   5.6000000000000005        69.600000000000009        4.4528165820125185     
   5.6000000000000005        70.400000000000006        4.4655383786064275     
   5.6000000000000005        71.200000000000003        4.4740652987893483     
   5.6000000000000005        72.000000000000000        4.4857704485730006     
   5.6000000000000005        72.799999999999997        4.4934507681950633     
   5.6000000000000005        73.600000000000009        4.4914929776767032     
   5.6000000000000005        74.400000000000006        4.4960844299255927     
   5.6000000000000005        75.200000000000003        4.4912027112215984     
   5.6000000000000005        76.000000000000000        4.4930146146722381     
   5.6000000000000005        76.800000000000011        4.4979005361261946     
   5.6000000000000005        77.600000000000009        4.4905051839633101     
   5.6000000000000005        78.400000000000006        4.4944397656865354     
   5.6000000000000005        79.200000000000003        4.4954345407457676     
   5.6000000000000005        80.000000000000000        4.4983421361331972     
   5.6000000000000005        80.800000000000011        4.4981301925261210     
   5.6000000000000005        81.600000000000009        4.4944554694950218     
   5.6000000000000005        82.400000000000006        4.4961216361889234     
   5.6000000000000005        83.200000000000003        4.4853363756415048     
   5.6000000000000005        84.000000000000000        4.4924645765069258     
   5.6000000000000005        84.800000000000011        4.4868437327143740     
   5.6000000000000005        85.600000000000009        4.4681795884432587     
   5.6000000000000005        86.400000000000006        4.4413503961607539     
   5.6000000000000005        87.200000000000003        4.4048161570579687     
   5.6000000000000005        88.000000000000000        4.3654642973696030     
   5.6000000000000005        88.800000000000011        4.3253305156946773     
   5.6000000000000005        89.600000000000009        4.2872601329792532     
   5.6000000000000005        90.400000000000006        4.2531079806747139     
   5.6000000000000005        91.200000000000003        4.2233684441450672     
   5.6000000000000005        92.000000000000000        4.1994138939520607     
   5.6000000000000005        92.800000000000011        4.1807801182077693     
   5.6000000000000005        93.600000000000009        4.1676659628296573     
   5.6000000000000005        94.400000000000006        4.1583056160566105     
   5.6000000000000005        95.200000000000003        4.1518072934632961     
   5.6000000000000005        96.000000000000000        4.1490094421505255     
   5.6000000000000005        96.800000000000011        4.1463779277297288     
   5.6000000000000005        97.600000000000009        4.1464260619389126     
   5.6000000000000005        98.400000000000006        4.1473432144591564     
   5.6000000000000005        99.200000000000003        4.1501323132919152     
   5.6000000000000005        100.00000000000000        4.1583047209393795     
   5.6000000000000005        100.80000000000001        4.1701456734720077     
   5.6000000000000005        101.60000000000001        4.1891245725778434     
   5.6000000000000005        102.40000000000001        4.2177962843042289     

   6.4000000000000004       0.80000000000000004        4.2793420570443637     
   6.4000000000000004        1.6000000000000001        4.3330875967600910     
   6.4000000000000004        2.4000000000000004        4.3904165163977069     
   6.4000000000000004        3.2000000000000002        4.4425361769086287     
   6.4000000000000004        4.0000000000000000        4.4828167981105045     
   6.4000000000000004        4.8000000000000007        4.4950392568118271     
   6.4000000000000004        5.6000000000000005        4.4914694520869203     
   6.4000000000000004        6.4000000000000004        4.4927946321228944     
   6.4000000000000004        7.2000000000000002        4.4901239389659251     
   6.4000000000000004        8.0000000000000000        4.4973669073510951     
   6.4000000000000004        8.8000000000000007        4.4918508914575588     
   6.4000000000000004        9.6000000000000014        4.4968196222794230     
   6.4000000000000004        10.400000000000000        4.4942824760679319     
   6.4000000000000004        11.200000000000001        4.4472154459597570     
   6.4000000000000004        12.000000000000000        4.4086909898570790     
   6.4000000000000004        12.800000000000001        4.3907495664810599     
   6.4000000000000004        13.600000000000001        4.3848535495269827     
   6.4000000000000004        14.400000000000000        4.3825763713594057     
   6.4000000000000004        15.200000000000001        4.3783942329145971     
   6.4000000000000004        16.000000000000000        4.3742517969930175     
   6.4000000000000004        16.800000000000001        4.3690089926310245     
   6.4000000000000004        17.600000000000001        4.3632725035962574     
   6.4000000000000004        18.400000000000002        4.3608356520775784     
   6.4000000000000004        19.200000000000003        4.3584115364195410     
   6.4000000000000004        20.000000000000000        4.3568115566666163     
   6.4000000000000004        20.800000000000001        4.3548868197704289     
   6.4000000000000004        21.600000000000001        4.3552325616925689     
   6.4000000000000004        22.400000000000002        4.3572955567064744     
   6.4000000000000004        23.200000000000003        4.3543289915669963     
   6.4000000000000004        24.000000000000000        4.3548702903552652     
   6.4000000000000004        24.800000000000001        4.3551324088492853     
   6.4000000000000004        25.600000000000001        4.3548316013349222     
   6.4000000000000004        26.400000000000002        4.3568377232543334     
   6.4000000000000004        27.200000000000003        4.3585576942999449     
   6.4000000000000004        28.000000000000000        4.3665271050631924     
   6.4000000000000004        28.800000000000001        4.3873145123747470     
   6.4000000000000004        29.600000000000001        4.4277842634492490     
   6.4000000000000004        30.400000000000002        4.4834219179010555     
   6.4000000000000004        31.200000000000003        4.4949799680447828     
   6.4000000000000004        32.000000000000000        4.4868096524958503     
   6.4000000000000004        32.800000000000004        4.4970214008497553     
   6.4000000000000004        33.600000000000001        4.4968465096855175     
   6.4000000000000004        34.399999999999999        4.4958726244938845     
   6.4000000000000004        35.200000000000003        4.4911101778825806     
   6.4000000000000004        36.000000000000000        4.4951128724381100     
   6.4000000000000004        36.800000000000004        4.4776231299247771     
   6.4000000000000004        37.600000000000001        4.4319760072452201     
   6.4000000000000004        38.400000000000006        4.3752464041232573     
   6.4000000000000004        39.200000000000003        4.3145585234644104     
   6.4000000000000004        40.000000000000000        4.2604589432825870     
   6.4000000000000004        40.800000000000004        4.2178669465180345     
   6.4000000000000004        41.600000000000001        4.1905362734356455     
   6.4000000000000004        42.400000000000006        4.1783113528571185     
   6.4000000000000004        43.200000000000003        4.1780664958807305     
   6.4000000000000004        44.000000000000000        4.1879580302147534     
   6.4000000000000004        44.800000000000004        4.2052152246473433     
   6.4000000000000004        45.600000000000001        4.2272928331534523     
   6.4000000000000004        46.400000000000006        4.2518649336214560     
   6.4000000000000004        47.200000000000003        4.2756055478407031     
   6.4000000000000004        48.000000000000000        4.2984115176542401     
   6.4000000000000004        48.800000000000004        4.3185603719291104     
   6.4000000000000004        49.600000000000001        4.3336906269338265     
   6.4000000000000004        50.400000000000006        4.3464639360847945     
   6.4000000000000004        51.200000000000003        4.3533659595802572     
   6.4000000000000004        52.000000000000000        4.3579025372963889     
   6.4000000000000004        52.800000000000004        4.3600810982434526     
   6.4000000000000004        53.600000000000001        4.3585734240938452     
   6.4000000000000004        54.400000000000006        4.3572480704989163     
   6.4000000000000004        55.200000000000003        4.3536083676246378     
   6.4000000000000004        56.000000000000000        4.3495810267822543     
   6.4000000000000004        56.800000000000004        4.3448850631169504     
   6.4000000000000004        57.600000000000001        4.3400787737157840     
   6.4000000000000004        58.400000000000006        4.3356060158694598     
   6.4000000000000004        59.200000000000003        4.3331903030322252     
   6.4000000000000004        60.000000000000000        4.3293015586873498     
   6.4000000000000004        60.800000000000004        4.3281454860691806     
   6.4000000000000004        61.600000000000001        4.3289979291879677     
   6.4000000000000004        62.400000000000006        4.3293988493090190     
   6.4000000000000004        63.200000000000003        4.3324938834710069     
   6.4000000000000004        64.000000000000000        4.3369801826688574     
   6.4000000000000004        64.799999999999997        4.3431992742557535     
   6.4000000000000004        65.600000000000009        4.3521165859645663     
   6.4000000000000004        66.400000000000006        4.3597715362002356     
   6.4000000000000004        67.200000000000003        4.3708135138239950     
   6.4000000000000004        68.000000000000000        4.3823536010102160     
   6.4000000000000004        68.799999999999997        4.3954068596712093     
   6.4000000000000004        69.600000000000009        4.4089498438791264     
   6.4000000000000004        70.400000000000006        4.4229756766815100     
   6.4000000000000004        71.200000000000003        4.4383298639289119     
   6.4000000000000004        72.000000000000000        4.4505350403448238     
   6.4000000000000004        72.799999999999997        4.4635397311597922     
   6.4000000000000004        73.600000000000009        4.4739561378494379     
   6.4000000000000004        74.400000000000006        4.4832287684422321     
   6.4000000000000004        75.200000000000003        4.4909025330138457     
   6.4000000000000004        76.000000000000000        4.4902992247844287     
   6.4000000000000004        76.800000000000011        4.4969002660667732     
   6.4000000000000004        77.600000000000009        4.4855730914364482     
   6.4000000000000004        78.400000000000006        4.4907011678161801     
   6.4000000000000004        79.200000000000003        4.4923736780529619     
   6.4000000000000004        80.000000000000000        4.4921825066505336     
   6.4000000000000004        80.800000000000011        4.4915601529913243     
   6.4000000000000004        81.600000000000009        4.4880072328990765     
   6.4000000000000004        82.400000000000006        4.4872278456557977     
   6.4000000000000004        83.200000000000003        4.4937494321451741     
   6.4000000000000004        84.000000000000000        4.4767597863576949     
   6.4000000000000004        84.800000000000011        4.4564197308161067     
   6.4000000000000004        85.600000000000009        4.4283934507615763     
   6.4000000000000004        86.400000000000006        4.3953654544551819     
   6.4000000000000004        87.200000000000003        4.3592956149249398     
   6.4000000000000004        88.000000000000000        4.3224223682026226     
   6.4000000000000004        88.800000000000011        4.2872396671936324     
   6.4000000000000004        89.600000000000009        4.2551907129664492     
   6.4000000000000004        90.400000000000006        4.2266634518952673     
   6.4000000000000004        91.200000000000003        4.2037299751621040     
   6.4000000000000004        92.000000000000000        4.1851906739533424     
   6.4000000000000004        92.800000000000011        4.1719626409363118     
   6.4000000000000004        93.600000000000009        4.1638129837612370     
   6.4000000000000004        94.400000000000006        4.1560198625506910     
   6.4000000000000004        95.200000000000003        4.1533211972070507     
   6.4000000000000004        96.000000000000000        4.1506464635231692     
   6.4000000000000004        96.800000000000011        4.1495510423053634     
   6.4000000000000004        97.600000000000009        4.1487361471258764     
   6.4000000000000004        98.400000000000006        4.1498120338477280     
   6.4000000000000004        99.200000000000003        4.1545398613668487     
   6.4000000000000004        100.00000000000000        4.1632322933248753     
   6.4000000000000004        100.80000000000001        4.1785087828489251     
   6.4000000000000004        101.60000000000001        4.2017195168882262     
   6.4000000000000004        102.40000000000001        4.2339598874286173     

   7.2000000000000002       0.80000000000000004        4.3033622100693707     
   7.2000000000000002        1.6000000000000001        4.3607291584802521     
   7.2000000000000002        2.4000000000000004        4.4181111157284381     
   7.2000000000000002        3.2000000000000002        4.4664223528331828     
   7.2000000000000002        4.0000000000000000        4.4946580975567860     
   7.2000000000000002        4.8000000000000007        4.4965241768473758     
   7.2000000000000002        5.6000000000000005        4.4921997264063993     
   7.2000000000000002        6.4000000000000004        4.4954551340260931     
   7.2000000000000002        7.2000000000000002        4.4963193513362345     
   7.2000000000000002        8.0000000000000000        4.4973149673702411     
   7.2000000000000002        8.8000000000000007        4.4988108548955985     
   7.2000000000000002        9.6000000000000014        4.4658070625290627     
   7.2000000000000002        10.400000000000000        4.3303318869181924     
   7.2000000000000002        11.200000000000001        4.1715929945403740     
   7.2000000000000002        12.000000000000000        4.0867161398688001     
   7.2000000000000002        12.800000000000001        4.0681305183503040     
   7.2000000000000002        13.600000000000001        4.0580546313498997     
   7.2000000000000002        14.400000000000000        4.0541716083764738     
   7.2000000000000002        15.200000000000001        4.0485021257184011     
   7.2000000000000002        16.000000000000000        4.0424100887029208     
   7.2000000000000002        16.800000000000001        4.0402190065284458     
   7.2000000000000002        17.600000000000001        4.0387949691357301     
   7.2000000000000002        18.400000000000002        4.0378790971992684     
   7.2000000000000002        19.200000000000003        4.0340683752470339     
   7.2000000000000002        20.000000000000000        4.0296277450150360     
   7.2000000000000002        20.800000000000001        4.0271876715339507     
   7.2000000000000002        21.600000000000001        4.0273451030245067     
   7.2000000000000002        22.400000000000002        4.0273953238215423     
   7.2000000000000002        23.200000000000003        4.0264869666707810     
   7.2000000000000002        24.000000000000000        4.0233805597048944     
   7.2000000000000002        24.800000000000001        4.0245074105432233     
   7.2000000000000002        25.600000000000001        4.0278092601116375     
   7.2000000000000002        26.400000000000002        4.0300985833921912     
   7.2000000000000002        27.200000000000003        4.0315151551597586     
   7.2000000000000002        28.000000000000000        4.0367403092721617     
   7.2000000000000002        28.800000000000001        4.0592395463766442     
   7.2000000000000002        29.600000000000001        4.1502240513123914     
   7.2000000000000002        30.400000000000002        4.3140629256039906     
   7.2000000000000002        31.200000000000003        4.4598941425340364     
   7.2000000000000002        32.000000000000000        4.4934343692292558     
   7.2000000000000002        32.800000000000004        4.5032234256072217     
   7.2000000000000002        33.600000000000001        4.4974512832022997     
   7.2000000000000002        34.399999999999999        4.5002228588797086     
   7.2000000000000002        35.200000000000003        4.5004362204387052     
   7.2000000000000002        36.000000000000000        4.4881029360746432     
   7.2000000000000002        36.800000000000004        4.4965398503933010     
   7.2000000000000002        37.600000000000001        4.4588063104957465     
   7.2000000000000002        38.400000000000006        4.4061158240122005     
   7.2000000000000002        39.200000000000003        4.3444009335538958     
   7.2000000000000002        40.000000000000000        4.2857955466252076     
   7.2000000000000002        40.800000000000004        4.2380063222549058     
   7.2000000000000002        41.600000000000001        4.2059052486591950     
   7.2000000000000002        42.400000000000006        4.1899538351917123     
   7.2000000000000002        43.200000000000003        4.1890139105083994     
   7.2000000000000002        44.000000000000000        4.2003894309926162     
   7.2000000000000002        44.800000000000004        4.2209172302440621     
   7.2000000000000002        45.600000000000001        4.2478655414674735     
   7.2000000000000002        46.400000000000006        4.2772448310590097     
   7.2000000000000002        47.200000000000003        4.3101139134530158     
   7.2000000000000002        48.000000000000000        4.3349764707936256     
   7.2000000000000002        48.800000000000004        4.3595865949575243     
   7.2000000000000002        49.600000000000001        4.3790625932302527     
   7.2000000000000002        50.400000000000006        4.3932216599001226     
   7.2000000000000002        51.200000000000003        4.4022179042287437     
   7.2000000000000002        52.000000000000000        4.4075963461699565     
   7.2000000000000002        52.800000000000004        4.4104967597071312     
   7.2000000000000002        53.600000000000001        4.4097927210621961     
   7.2000000000000002        54.400000000000006        4.4075501419540215     
   7.2000000000000002        55.200000000000003        4.4022656551477120     
   7.2000000000000002        56.000000000000000        4.3969892887106434     
   7.2000000000000002        56.800000000000004        4.3901676275299106     
   7.2000000000000002        57.600000000000001        4.3829128534289694     
   7.2000000000000002        58.400000000000006        4.3756761811660079     
   7.2000000000000002        59.200000000000003        4.3684635251148372     
   7.2000000000000002        60.000000000000000        4.3621577004011582     
   7.2000000000000002        60.800000000000004        4.3556684614083787     
   7.2000000000000002        61.600000000000001        4.3501873242066464     
   7.2000000000000002        62.400000000000006        4.3474476088915770     
   7.2000000000000002        63.200000000000003        4.3422151825775774     
   7.2000000000000002        64.000000000000000        4.3395001278123555     
   7.2000000000000002        64.799999999999997        4.3386668061572609     
   7.2000000000000002        65.600000000000009        4.3396268588111635     
   7.2000000000000002        66.400000000000006        4.3420019805367502     
   7.2000000000000002        67.200000000000003        4.3462075201571375     
   7.2000000000000002        68.000000000000000        4.3532574439312341     
   7.2000000000000002        68.799999999999997        4.3598537655590324     
   7.2000000000000002        69.600000000000009        4.3700328235965982     
   7.2000000000000002        70.400000000000006        4.3811892963781522     
   7.2000000000000002        71.200000000000003        4.3932414280900094     
   7.2000000000000002        72.000000000000000        4.4069296741886630     
   7.2000000000000002        72.799999999999997        4.4207161861827409     
   7.2000000000000002        73.600000000000009        4.4343234302843806     
   7.2000000000000002        74.400000000000006        4.4479012310412926     
   7.2000000000000002        75.200000000000003        4.4587317929374031     
   7.2000000000000002        76.000000000000000        4.4685242147131499     
   7.2000000000000002        76.800000000000011        4.4767835678797860     
   7.2000000000000002        77.600000000000009        4.4840120036169315     
   7.2000000000000002        78.400000000000006        4.4888089998169463     
   7.2000000000000002        79.200000000000003        4.4904903933452571     
   7.2000000000000002        80.000000000000000        4.4907640086156055     
   7.2000000000000002        80.800000000000011        4.4883899096479620     
   7.2000000000000002        81.600000000000009        4.4828321115281469     
   7.2000000000000002        82.400000000000006        4.4732690252337202     
   7.2000000000000002        83.200000000000003        4.4577964506474608     
   7.2000000000000002        84.000000000000000        4.4379847346441990     
   7.2000000000000002        84.800000000000011        4.4125867613201599     
   7.2000000000000002        85.600000000000009        4.3825577605408919     
   7.2000000000000002        86.400000000000006        4.3502937256614915     
   7.2000000000000002        87.200000000000003        4.3176337428565628     
   7.2000000000000002        88.000000000000000        4.2862700603323569     
   7.2000000000000002        88.800000000000011        4.2553287477643629     
   7.2000000000000002        89.600000000000009        4.2282588889052173     
   7.2000000000000002        90.400000000000006        4.2093688998305998     
   7.2000000000000002        91.200000000000003        4.1920041250261715     
   7.2000000000000002        92.000000000000000        4.1794270708270229     
   7.2000000000000002        92.800000000000011        4.1705937374778825     
   7.2000000000000002        93.600000000000009        4.1645192231598083     
   7.2000000000000002        94.400000000000006        4.1606205858704604     
   7.2000000000000002        95.200000000000003        4.1570109239336039     
   7.2000000000000002        96.000000000000000        4.1548652077822785     
   7.2000000000000002        96.800000000000011        4.1536050081098894     
   7.2000000000000002        97.600000000000009        4.1520674728140001     
   7.2000000000000002        98.400000000000006        4.1537091777490209     
   7.2000000000000002        99.200000000000003        4.1583134086077091     
   7.2000000000000002        100.00000000000000        4.1693714891620148     
   7.2000000000000002        100.80000000000001        4.1879140825391499     
   7.2000000000000002        101.60000000000001        4.2157464382692655     
   7.2000000000000002        102.40000000000001        4.2545597250439284     

   8.0000000000000000       0.80000000000000004        4.3271074514317567     
   8.0000000000000000        1.6000000000000001        4.3885525776712742     
   8.0000000000000000        2.4000000000000004        4.4443356956384168     
   8.0000000000000000        3.2000000000000002        4.4834627038996189     
   8.0000000000000000        4.0000000000000000        4.4964249426279403     
   8.0000000000000000        4.8000000000000007        4.4935528957704216     
   8.0000000000000000        5.6000000000000005        4.4955085226917042     
   8.0000000000000000        6.4000000000000004        4.4948179828835588     
   8.0000000000000000        7.2000000000000002        4.4912000596390165     
   8.0000000000000000        8.0000000000000000        4.4994764741406490     
   8.0000000000000000        8.8000000000000007        4.4822499877220645     
   8.0000000000000000        9.6000000000000014        4.3326503231091671     
   8.0000000000000000        10.400000000000000        4.0458834322726034     
   8.0000000000000000        11.200000000000001        3.4918432106985882     
   8.0000000000000000        12.000000000000000        3.4956671862714943     
   8.0000000000000000        12.800000000000001        3.4981685686565136     
   8.0000000000000000        13.600000000000001        3.4923638154249841     
   8.0000000000000000        14.400000000000000        3.4922246756171385     
   8.0000000000000000        15.200000000000001        3.4822993604405501     
   8.0000000000000000        16.000000000000000        3.4992745423825964     
   8.0000000000000000        16.800000000000001        3.4880335873160555     
   8.0000000000000000        17.600000000000001        3.4911515693247499     
   8.0000000000000000        18.400000000000002        3.4913656870075900     
   8.0000000000000000        19.200000000000003        3.4847202293786044     
   8.0000000000000000        20.000000000000000        3.5027701509191256     
   8.0000000000000000        20.800000000000001        3.4964463162454344     
   8.0000000000000000        21.600000000000001        3.4961132994328592     
   8.0000000000000000        22.400000000000002        3.4917124054608619     
   8.0000000000000000        23.200000000000003        3.4872543276357972     
   8.0000000000000000        24.000000000000000        3.5010218983488723     
   8.0000000000000000        24.800000000000001        3.4967168569445057     
   8.0000000000000000        25.600000000000001        3.4824036637299396     
   8.0000000000000000        26.400000000000002        3.4881396196597825     
   8.0000000000000000        27.200000000000003        3.4889468294834027     
   8.0000000000000000        28.000000000000000        3.4973806735365494     
   8.0000000000000000        28.800000000000001        3.4975087997467091     
   8.0000000000000000        29.600000000000001        3.4859974270998335     
   8.0000000000000000        30.400000000000002        4.0350924647056301     
   8.0000000000000000        31.200000000000003        4.3248431072203788     
   8.0000000000000000        32.000000000000000        4.4933259743480631     
   8.0000000000000000        32.800000000000004        4.4855671247490401     
   8.0000000000000000        33.600000000000001        4.5035275767048404     
   8.0000000000000000        34.399999999999999        4.4857021345839510     
   8.0000000000000000        35.200000000000003        4.4876332509412249     
   8.0000000000000000        36.000000000000000        4.4943863827112622     
   8.0000000000000000        36.800000000000004        4.4999044879749439     
   8.0000000000000000        37.600000000000001        4.4832349466967276     
   8.0000000000000000        38.400000000000006        4.4365968973299497     
   8.0000000000000000        39.200000000000003        4.3766506098045364     
   8.0000000000000000        40.000000000000000        4.3149724975227688     
   8.0000000000000000        40.800000000000004        4.2638993373284082     
   8.0000000000000000        41.600000000000001        4.2275959048498759     
   8.0000000000000000        42.400000000000006        4.2088356455056450     
   8.0000000000000000        43.200000000000003        4.2069540419373093     
   8.0000000000000000        44.000000000000000        4.2194067045073629     
   8.0000000000000000        44.800000000000004        4.2432456451065059     
   8.0000000000000000        45.600000000000001        4.2736329383950009     
   8.0000000000000000        46.400000000000006        4.3071318238857499     
   8.0000000000000000        47.200000000000003        4.3419681676543833     
   8.0000000000000000        48.000000000000000        4.3738150591913119     
   8.0000000000000000        48.800000000000004        4.4010158015788923     
   8.0000000000000000        49.600000000000001        4.4221884200080233     
   8.0000000000000000        50.400000000000006        4.4370531783288012     
   8.0000000000000000        51.200000000000003        4.4468852555782110     
   8.0000000000000000        52.000000000000000        4.4530389837861613     
   8.0000000000000000        52.800000000000004        4.4556058388936650     
   8.0000000000000000        53.600000000000001        4.4564970992705391     
   8.0000000000000000        54.400000000000006        4.4547266263512766     
   8.0000000000000000        55.200000000000003        4.4487701911101318     
   8.0000000000000000        56.000000000000000        4.4438493250737707     
   8.0000000000000000        56.800000000000004        4.4376986717626510     
   8.0000000000000000        57.600000000000001        4.4328886130421257     
   8.0000000000000000        58.400000000000006        4.4227812014178944     
   8.0000000000000000        59.200000000000003        4.4145307923125605     
   8.0000000000000000        60.000000000000000        4.4082965527690225     
   8.0000000000000000        60.800000000000004        4.3969917103433280     
   8.0000000000000000        61.600000000000001        4.3872211763570199     
   8.0000000000000000        62.400000000000006        4.3776509034187665     
   8.0000000000000000        63.200000000000003        4.3709359756193953     
   8.0000000000000000        64.000000000000000        4.3627359136116537     
   8.0000000000000000        64.799999999999997        4.3560033558167737     
   8.0000000000000000        65.600000000000009        4.3501931920620578     
   8.0000000000000000        66.400000000000006        4.3456496528677553     
   8.0000000000000000        67.200000000000003        4.3425065167452574     
   8.0000000000000000        68.000000000000000        4.3417107515704663     
   8.0000000000000000        68.799999999999997        4.3422349142248775     
   8.0000000000000000        69.600000000000009        4.3455392898804428     
   8.0000000000000000        70.400000000000006        4.3518059491124506     
   8.0000000000000000        71.200000000000003        4.3594900608951406     
   8.0000000000000000        72.000000000000000        4.3686461495723270     
   8.0000000000000000        72.799999999999997        4.3798408130862310     
   8.0000000000000000        73.600000000000009        4.3918905844609597     
   8.0000000000000000        74.400000000000006        4.4041063655516055     
   8.0000000000000000        75.200000000000003        4.4165292735259687     
   8.0000000000000000        76.000000000000000        4.4283210642070090     
   8.0000000000000000        76.800000000000011        4.4377413890431585     
   8.0000000000000000        77.600000000000009        4.4439409454045160     
   8.0000000000000000        78.400000000000006        4.4498159424172954     
   8.0000000000000000        79.200000000000003        4.4526105402521337     
   8.0000000000000000        80.000000000000000        4.4516991875426273     
   8.0000000000000000        80.800000000000011        4.4482065198622704     
   8.0000000000000000        81.600000000000009        4.4410167044779421     
   8.0000000000000000        82.400000000000006        4.4293870046689525     
   8.0000000000000000        83.200000000000003        4.4129149374001768     
   8.0000000000000000        84.000000000000000        4.3918883581741426     
   8.0000000000000000        84.800000000000011        4.3675230292333946     
   8.0000000000000000        85.600000000000009        4.3399589920299642     
   8.0000000000000000        86.400000000000006        4.3131823768934803     
   8.0000000000000000        87.200000000000003        4.2845354275695469     
   8.0000000000000000        88.000000000000000        4.2584833164162035     
   8.0000000000000000        88.800000000000011        4.2350541537543167     
   8.0000000000000000        89.600000000000009        4.2146515613245814     
   8.0000000000000000        90.400000000000006        4.1991709276406386     
   8.0000000000000000        91.200000000000003        4.1872775017804100     
   8.0000000000000000        92.000000000000000        4.1781783389441269     
   8.0000000000000000        92.800000000000011        4.1732469487955335     
   8.0000000000000000        93.600000000000009        4.1692772460488978     
   8.0000000000000000        94.400000000000006        4.1662664736782826     
   8.0000000000000000        95.200000000000003        4.1632594863585553     
   8.0000000000000000        96.000000000000000        4.1609930823266374     
   8.0000000000000000        96.800000000000011        4.1583560279920553     
   8.0000000000000000        97.600000000000009        4.1566692907592868     
   8.0000000000000000        98.400000000000006        4.1577007339288201     
   8.0000000000000000        99.200000000000003        4.1635853669479399     
   8.0000000000000000        100.00000000000000        4.1766539865655439     
   8.0000000000000000        100.80000000000001        4.1986681296524457     
   8.0000000000000000        101.60000000000001        4.2302881508055323     
   8.0000000000000000        102.40000000000001        4.2739550577054617     

   8.8000000000000007       0.80000000000000004        4.3507413139854298     
   8.8000000000000007        1.6000000000000001        4.4115837276252883     
   8.8000000000000007        2.4000000000000004        4.4628047372616670     
   8.8000000000000007        3.2000000000000002        4.4890797625518397     
   8.8000000000000007        4.0000000000000000        4.4973377033989639     
   8.8000000000000007        4.8000000000000007        4.4964897233079348     
   8.8000000000000007        5.6000000000000005        4.4973608061565704     
   8.8000000000000007        6.4000000000000004        4.4962300918106051     
   8.8000000000000007        7.2000000000000002        4.4944939111889362     
   8.8000000000000007        8.0000000000000000        4.4999955861456238     
   8.8000000000000007        8.8000000000000007        4.4483105128442597     
   8.8000000000000007        9.6000000000000014        4.1775208303936537     
   8.8000000000000007        10.400000000000000        3.4856348980829970     
   8.8000000000000007        11.200000000000001        3.4947930910303673     
   8.8000000000000007        12.000000000000000        3.4870868426996782     
   8.8000000000000007        12.800000000000001        3.4893094564873532     
   8.8000000000000007        13.600000000000001        3.4813862900099104     
   8.8000000000000007        14.400000000000000        3.4990416606353429     
   8.8000000000000007        15.200000000000001        3.4995767205885469     
   8.8000000000000007        16.000000000000000        3.4988014864758297     
   8.8000000000000007        16.800000000000001        3.5029644919310483     
   8.8000000000000007        17.600000000000001        3.4854624388141677     
   8.8000000000000007        18.400000000000002        3.4911050040784808     
   8.8000000000000007        19.200000000000003        3.4892020323420687     
   8.8000000000000007        20.000000000000000        3.4874953142752494     
   8.8000000000000007        20.800000000000001        3.4878332342173262     
   8.8000000000000007        21.600000000000001        3.4894931368391977     
   8.8000000000000007        22.400000000000002        3.4893302594301012     
   8.8000000000000007        23.200000000000003        3.4874723687748639     
   8.8000000000000007        24.000000000000000        3.4781026223473641     
   8.8000000000000007        24.800000000000001        3.4992181491200536     
   8.8000000000000007        25.600000000000001        3.4951303695884404     
   8.8000000000000007        26.400000000000002        3.4983635975233680     
   8.8000000000000007        27.200000000000003        3.4960475332733116     
   8.8000000000000007        28.000000000000000        3.4955615390426242     
   8.8000000000000007        28.800000000000001        3.4969508126065354     
   8.8000000000000007        29.600000000000001        3.4818440615638906     
   8.8000000000000007        30.400000000000002        3.5019845309466522     
   8.8000000000000007        31.200000000000003        4.1775829866378311     
   8.8000000000000007        32.000000000000000        4.4560460696139721     
   8.8000000000000007        32.800000000000004        4.5049337865391177     
   8.8000000000000007        33.600000000000001        4.4899817753197047     
   8.8000000000000007        34.399999999999999        4.4919305399814249     
   8.8000000000000007        35.200000000000003        4.4931308545776556     
   8.8000000000000007        36.000000000000000        4.4967783654633200     
   8.8000000000000007        36.800000000000004        4.4936766649941298     
   8.8000000000000007        37.600000000000001        4.4849242783060648     
   8.8000000000000007        38.400000000000006        4.4667109265003573     
   8.8000000000000007        39.200000000000003        4.4110429259394683     
   8.8000000000000007        40.000000000000000        4.3510199945726544     
   8.8000000000000007        40.800000000000004        4.2967297674426757     
   8.8000000000000007        41.600000000000001        4.2585932877033299     
   8.8000000000000007        42.400000000000006        4.2376421843015484     
   8.8000000000000007        43.200000000000003        4.2332776801936722     
   8.8000000000000007        44.000000000000000        4.2471028574757339     
   8.8000000000000007        44.800000000000004        4.2725262391051064     
   8.8000000000000007        45.600000000000001        4.3037999595992691     
   8.8000000000000007        46.400000000000006        4.3425382563222996     
   8.8000000000000007        47.200000000000003        4.3792579114547152     
   8.8000000000000007        48.000000000000000        4.4125006773279534     
   8.8000000000000007        48.800000000000004        4.4396607282395255     
   8.8000000000000007        49.600000000000001        4.4591632571200179     
   8.8000000000000007        50.400000000000006        4.4716040518235287     
   8.8000000000000007        51.200000000000003        4.4802126771452944     
   8.8000000000000007        52.000000000000000        4.4841367470149471     
   8.8000000000000007        52.800000000000004        4.4873783904825819     
   8.8000000000000007        53.600000000000001        4.4877946998288678     
   8.8000000000000007        54.400000000000006        4.4864425696758339     
   8.8000000000000007        55.200000000000003        4.4839238681527256     
   8.8000000000000007        56.000000000000000        4.4812272058233926     
   8.8000000000000007        56.800000000000004        4.4771094170006869     
   8.8000000000000007        57.600000000000001        4.4730410220494603     
   8.8000000000000007        58.400000000000006        4.4670519746351625     
   8.8000000000000007        59.200000000000003        4.4601307281417801     
   8.8000000000000007        60.000000000000000        4.4516594744309419     
   8.8000000000000007        60.800000000000004        4.4431404126173479     
   8.8000000000000007        61.600000000000001        4.4343364368796339     
   8.8000000000000007        62.400000000000006        4.4220244557901811     
   8.8000000000000007        63.200000000000003        4.4130734064486976     
   8.8000000000000007        64.000000000000000        4.4019974537978497     
   8.8000000000000007        64.799999999999997        4.3911838165353716     
   8.8000000000000007        65.600000000000009        4.3798503099055468     
   8.8000000000000007        66.400000000000006        4.3691191082724128     
   8.8000000000000007        67.200000000000003        4.3606940130457703     
   8.8000000000000007        68.000000000000000        4.3522790019705040     
   8.8000000000000007        68.799999999999997        4.3458311731670038     
   8.8000000000000007        69.600000000000009        4.3419596054824225     
   8.8000000000000007        70.400000000000006        4.3404374337768497     
   8.8000000000000007        71.200000000000003        4.3416302633639647     
   8.8000000000000007        72.000000000000000        4.3445227896291785     
   8.8000000000000007        72.799999999999997        4.3504944312979639     
   8.8000000000000007        73.600000000000009        4.3579047771422150     
   8.8000000000000007        74.400000000000006        4.3670985738422807     
   8.8000000000000007        75.200000000000003        4.3770688898385703     
   8.8000000000000007        76.000000000000000        4.3819000760512674     
   8.8000000000000007        76.800000000000011        4.3946541244624822     
   8.8000000000000007        77.600000000000009        4.4016547598718017     
   8.8000000000000007        78.400000000000006        4.4057292917046702     
   8.8000000000000007        79.200000000000003        4.4093014325506026     
   8.8000000000000007        80.000000000000000        4.4065312442262288     
   8.8000000000000007        80.800000000000011        4.4039667452751194     
   8.8000000000000007        81.600000000000009        4.3963535116867742     
   8.8000000000000007        82.400000000000006        4.3845397645724065     
   8.8000000000000007        83.200000000000003        4.3681699026934080     
   8.8000000000000007        84.000000000000000        4.3496958696237629     
   8.8000000000000007        84.800000000000011        4.3279986671317481     
   8.8000000000000007        85.600000000000009        4.3048619977501206     
   8.8000000000000007        86.400000000000006        4.2817233854100287     
   8.8000000000000007        87.200000000000003        4.2594237080754747     
   8.8000000000000007        88.000000000000000        4.2389624869340956     
   8.8000000000000007        88.800000000000011        4.2205803852338333     
   8.8000000000000007        89.600000000000009        4.2070859057925656     
   8.8000000000000007        90.400000000000006        4.1966229413547937     
   8.8000000000000007        91.200000000000003        4.1889280203153136     
   8.8000000000000007        92.000000000000000        4.1833326880338326     
   8.8000000000000007        92.800000000000011        4.1806342687401328     
   8.8000000000000007        93.600000000000009        4.1777966456512683     
   8.8000000000000007        94.400000000000006        4.1742539349331098     
   8.8000000000000007        95.200000000000003        4.1711002713221541     
   8.8000000000000007        96.000000000000000        4.1680374054271558     
   8.8000000000000007        96.800000000000011        4.1646412033271414     
   8.8000000000000007        97.600000000000009        4.1625878278937494     
   8.8000000000000007        98.400000000000006        4.1637755912984540     
   8.8000000000000007        99.200000000000003        4.1703731200323677     
   8.8000000000000007        100.00000000000000        4.1854820547332876     
   8.8000000000000007        100.80000000000001        4.2100714534356367     
   8.8000000000000007        101.60000000000001        4.2458341182456651     
   8.8000000000000007        102.40000000000001        4.2928456786412976     

   9.6000000000000014       0.80000000000000004        4.3734898104114501     
   9.6000000000000014        1.6000000000000001        4.4335169740536715     
   9.6000000000000014        2.4000000000000004        4.4769633202846268     
   9.6000000000000014        3.2000000000000002        4.4944139381825892     
   9.6000000000000014        4.0000000000000000        4.4923782115393331     
   9.6000000000000014        4.8000000000000007        4.4965991954502273     
   9.6000000000000014        5.6000000000000005        4.4928420740066217     
   9.6000000000000014        6.4000000000000004        4.4901692679596943     
   9.6000000000000014        7.2000000000000002        4.5005899461677545     
   9.6000000000000014        8.0000000000000000        4.5015109520927821     
   9.6000000000000014        8.8000000000000007        4.4174777590196923     
   9.6000000000000014        9.6000000000000014        4.0978370035457354     
   9.6000000000000014        10.400000000000000        3.4916674359567375     
   9.6000000000000014        11.200000000000001        3.4971695554852427     
   9.6000000000000014        12.000000000000000        3.5019184902864087     
   9.6000000000000014        12.800000000000001        3.4803755178196978     
   9.6000000000000014        13.600000000000001        3.5003771004305286     
   9.6000000000000014        14.400000000000000        3.4925355547259227     
   9.6000000000000014        15.200000000000001        3.4938281808357559     
   9.6000000000000014        16.000000000000000        3.4918194816961643     
   9.6000000000000014        16.800000000000001        3.4964732386773694     
   9.6000000000000014        17.600000000000001        3.4886951958655041     
   9.6000000000000014        18.400000000000002        3.4921582236623663     
   9.6000000000000014        19.200000000000003        3.4914743228612148     
   9.6000000000000014        20.000000000000000        3.4940786127601675     
   9.6000000000000014        20.800000000000001        3.4964275537152183     
   9.6000000000000014        21.600000000000001        3.4977489966903641     
   9.6000000000000014        22.400000000000002        3.4958941637295360     
   9.6000000000000014        23.200000000000003        3.4982282754409688     
   9.6000000000000014        24.000000000000000        3.4978484370831100     
   9.6000000000000014        24.800000000000001        3.4963856571605785     
   9.6000000000000014        25.600000000000001        3.4946658528780699     
   9.6000000000000014        26.400000000000002        3.4910559213051795     
   9.6000000000000014        27.200000000000003        3.4893808132967701     
   9.6000000000000014        28.000000000000000        3.4968862544836501     
   9.6000000000000014        28.800000000000001        3.4957357229318529     
   9.6000000000000014        29.600000000000001        3.4963874285807042     
   9.6000000000000014        30.400000000000002        3.4913959207205867     
   9.6000000000000014        31.200000000000003        4.1078219605566346     
   9.6000000000000014        32.000000000000000        4.4329393346922119     
   9.6000000000000014        32.800000000000004        4.4849483975519426     
   9.6000000000000014        33.600000000000001        4.4991709968950913     
   9.6000000000000014        34.399999999999999        4.4971054507019748     
   9.6000000000000014        35.200000000000003        4.4901452850004189     
   9.6000000000000014        36.000000000000000        4.4950087445990379     
   9.6000000000000014        36.800000000000004        4.4960357901805486     
   9.6000000000000014        37.600000000000001        4.4903095575330081     
   9.6000000000000014        38.400000000000006        4.4911724043520369     
   9.6000000000000014        39.200000000000003        4.4466716369717094     
   9.6000000000000014        40.000000000000000        4.3909908741296562     
   9.6000000000000014        40.800000000000004        4.3396557126258140     
   9.6000000000000014        41.600000000000001        4.2998033072468944     
   9.6000000000000014        42.400000000000006        4.2774967562447426     
   9.6000000000000014        43.200000000000003        4.2733396275451332     
   9.6000000000000014        44.000000000000000        4.2848926981554989     
   9.6000000000000014        44.800000000000004        4.3102892796181020     
   9.6000000000000014        45.600000000000001        4.3441641106193121     
   9.6000000000000014        46.400000000000006        4.3813289225701730     
   9.6000000000000014        47.200000000000003        4.4172907269228077     
   9.6000000000000014        48.000000000000000        4.4482512053806076     
   9.6000000000000014        48.800000000000004        4.4712033915204303     
   9.6000000000000014        49.600000000000001        4.4857069798715816     
   9.6000000000000014        50.400000000000006        4.4913187919122848     
   9.6000000000000014        51.200000000000003        4.4962584494888205     
   9.6000000000000014        52.000000000000000        4.4938186382677952     
   9.6000000000000014        52.800000000000004        4.4963749252186229     
   9.6000000000000014        53.600000000000001        4.4986682216578844     
   9.6000000000000014        54.400000000000006        4.4969885732290038     
   9.6000000000000014        55.200000000000003        4.4968183370246972     
   9.6000000000000014        56.000000000000000        4.4962876307231747     
   9.6000000000000014        56.800000000000004        4.4951165988188722     
   9.6000000000000014        57.600000000000001        4.4937717928097545     
   9.6000000000000014        58.400000000000006        4.4963932265855266     
   9.6000000000000014        59.200000000000003        4.4914328458751251     
   9.6000000000000014        60.000000000000000        4.4858438705609567     
   9.6000000000000014        60.800000000000004        4.4793931292756106     
   9.6000000000000014        61.600000000000001        4.4737642430319493     
   9.6000000000000014        62.400000000000006        4.4663702523634381     
   9.6000000000000014        63.200000000000003        4.4574431143726549     
   9.6000000000000014        64.000000000000000        4.4464806040117519     
   9.6000000000000014        64.799999999999997        4.4347200706060370     
   9.6000000000000014        65.600000000000009        4.4217508691755061     
   9.6000000000000014        66.400000000000006        4.4078893307222682     
   9.6000000000000014        67.200000000000003        4.3949847603005194     
   9.6000000000000014        68.000000000000000        4.3825423466153595     
   9.6000000000000014        68.799999999999997        4.3700175546524163     
   9.6000000000000014        69.600000000000009        4.3595449711954624     
   9.6000000000000014        70.400000000000006        4.3502231726687910     
   9.6000000000000014        71.200000000000003        4.3435317187547078     
   9.6000000000000014        72.000000000000000        4.3397675250529133     
   9.6000000000000014        72.799999999999997        4.3391407918652520     
   9.6000000000000014        73.600000000000009        4.3401664254714527     
   9.6000000000000014        74.400000000000006        4.3433916007572151     
   9.6000000000000014        75.200000000000003        4.3482274529088629     
   9.6000000000000014        76.000000000000000        4.3532998869038284     
   9.6000000000000014        76.800000000000011        4.3597316276999694     
   9.6000000000000014        77.600000000000009        4.3643620596707446     
   9.6000000000000014        78.400000000000006        4.3678779655545625     
   9.6000000000000014        79.200000000000003        4.3684513317142706     
   9.6000000000000014        80.000000000000000        4.3676201290680243     
   9.6000000000000014        80.800000000000011        4.3625673237134333     
   9.6000000000000014        81.600000000000009        4.3553354120320416     
   9.6000000000000014        82.400000000000006        4.3454730394840668     
   9.6000000000000014        83.200000000000003        4.3306846239582146     
   9.6000000000000014        84.000000000000000        4.3135008660473932     
   9.6000000000000014        84.800000000000011        4.2953032239282978     
   9.6000000000000014        85.600000000000009        4.2781126504251938     
   9.6000000000000014        86.400000000000006        4.2596591600751248     
   9.6000000000000014        87.200000000000003        4.2414225013604456     
   9.6000000000000014        88.000000000000000        4.2261177541497972     
   9.6000000000000014        88.800000000000011        4.2165705553504367     
   9.6000000000000014        89.600000000000009        4.2060241344575351     
   9.6000000000000014        90.400000000000006        4.1990592219014271     
   9.6000000000000014        91.200000000000003        4.1938531538131905     
   9.6000000000000014        92.000000000000000        4.1915961393355552     
   9.6000000000000014        92.800000000000011        4.1904980325891570     
   9.6000000000000014        93.600000000000009        4.1867879965355712     
   9.6000000000000014        94.400000000000006        4.1848000230865630     
   9.6000000000000014        95.200000000000003        4.1803316356457740     
   9.6000000000000014        96.000000000000000        4.1772284530867347     
   9.6000000000000014        96.800000000000011        4.1715867965541600     
   9.6000000000000014        97.600000000000009        4.1691669448480173     
   9.6000000000000014        98.400000000000006        4.1699439369214790     
   9.6000000000000014        99.200000000000003        4.1802727708350087     
   9.6000000000000014        100.00000000000000        4.1957585974087284     
   9.6000000000000014        100.80000000000001        4.2222209493742433     
   9.6000000000000014        101.60000000000001        4.2618766318656318     
   9.6000000000000014        102.40000000000001        4.3132658654437774     

   10.400000000000000       0.80000000000000004        4.3947948691294165     
   10.400000000000000        1.6000000000000001        4.4511227271326250     
   10.400000000000000        2.4000000000000004        4.4893488847460663     
   10.400000000000000        3.2000000000000002        4.4964399927826300     
   10.400000000000000        4.0000000000000000        4.4958747973518660     
   10.400000000000000        4.8000000000000007        4.4942700045465163     
   10.400000000000000        5.6000000000000005        4.4955029869028547     
   10.400000000000000        6.4000000000000004        4.4956215790983558     
   10.400000000000000        7.2000000000000002        4.4902837837274729     
   10.400000000000000        8.0000000000000000        4.4874803826804923     
   10.400000000000000        8.8000000000000007        4.4109571736348805     
   10.400000000000000        9.6000000000000014        4.0863129474912192     
   10.400000000000000        10.400000000000000        3.4862598848448800     
   10.400000000000000        11.200000000000001        3.4932838363329681     
   10.400000000000000        12.000000000000000        3.4958792668714858     
   10.400000000000000        12.800000000000001        3.4973688730647541     
   10.400000000000000        13.600000000000001        3.4932790151208821     
   10.400000000000000        14.400000000000000        3.4914321422637142     
   10.400000000000000        15.200000000000001        3.4927081576352781     
   10.400000000000000        16.000000000000000        3.4936218422489107     
   10.400000000000000        16.800000000000001        3.4797222751725116     
   10.400000000000000        17.600000000000001        3.4966825769377925     
   10.400000000000000        18.400000000000002        3.4947406408332187     
   10.400000000000000        19.200000000000003        3.4888591548359305     
   10.400000000000000        20.000000000000000        3.4963070208227531     
   10.400000000000000        20.800000000000001        3.4817460799416420     
   10.400000000000000        21.600000000000001        3.4873268868324070     
   10.400000000000000        22.400000000000002        3.4906071890358428     
   10.400000000000000        23.200000000000003        3.4916607276581444     
   10.400000000000000        24.000000000000000        3.4921169293103813     
   10.400000000000000        24.800000000000001        3.4909202328721096     
   10.400000000000000        25.600000000000001        3.4905118293978803     
   10.400000000000000        26.400000000000002        3.4835979455293384     
   10.400000000000000        27.200000000000003        3.4856161960450627     
   10.400000000000000        28.000000000000000        3.4972201525036590     
   10.400000000000000        28.800000000000001        3.4951693436140019     
   10.400000000000000        29.600000000000001        3.4921838823767604     
   10.400000000000000        30.400000000000002        3.4988066692159516     
   10.400000000000000        31.200000000000003        4.1044216377707547     
   10.400000000000000        32.000000000000000        4.4315700152284645     
   10.400000000000000        32.800000000000004        4.4989312594095532     
   10.400000000000000        33.600000000000001        4.5002970501336925     
   10.400000000000000        34.399999999999999        4.4961648965272945     
   10.400000000000000        35.200000000000003        4.4902877299786743     
   10.400000000000000        36.000000000000000        4.4962189735745657     
   10.400000000000000        36.800000000000004        4.4965841965350606     
   10.400000000000000        37.600000000000001        4.4934333881220718     
   10.400000000000000        38.400000000000006        4.4888078157739182     
   10.400000000000000        39.200000000000003        4.4796503257988043     
   10.400000000000000        40.000000000000000        4.4358118597509604     
   10.400000000000000        40.800000000000004        4.3897451617580820     
   10.400000000000000        41.600000000000001        4.3520439949689553     
   10.400000000000000        42.400000000000006        4.3275431386922687     
   10.400000000000000        43.200000000000003        4.3233637068917803     
   10.400000000000000        44.000000000000000        4.3335866391416742     
   10.400000000000000        44.800000000000004        4.3594802066489988     
   10.400000000000000        45.600000000000001        4.3878877929904174     
   10.400000000000000        46.400000000000006        4.4222451416386690     
   10.400000000000000        47.200000000000003        4.4529494434558829     
   10.400000000000000        48.000000000000000        4.4770463163082734     
   10.400000000000000        48.800000000000004        4.4915094047015947     
   10.400000000000000        49.600000000000001        4.4940699404329143     
   10.400000000000000        50.400000000000006        4.4975253935031292     
   10.400000000000000        51.200000000000003        4.4976889825255126     
   10.400000000000000        52.000000000000000        4.4914157264577330     
   10.400000000000000        52.800000000000004        4.4919707898035401     
   10.400000000000000        53.600000000000001        4.4916742621211103     
   10.400000000000000        54.400000000000006        4.4918080108894092     
   10.400000000000000        55.200000000000003        4.4923006463168393     
   10.400000000000000        56.000000000000000        4.4940799366127466     
   10.400000000000000        56.800000000000004        4.4938890212311149     
   10.400000000000000        57.600000000000001        4.4938861129797152     
   10.400000000000000        58.400000000000006        4.4922986323942222     
   10.400000000000000        59.200000000000003        4.4983513197876182     
   10.400000000000000        60.000000000000000        4.4955920952408599     
   10.400000000000000        60.800000000000004        4.4943788615765996     
   10.400000000000000        61.600000000000001        4.4923197482322381     
   10.400000000000000        62.400000000000006        4.4968640636136676     
   10.400000000000000        63.200000000000003        4.4918915738756473     
   10.400000000000000        64.000000000000000        4.4840831588146877     
   10.400000000000000        64.799999999999997        4.4741520771313175     
   10.400000000000000        65.600000000000009        4.4634034231811803     
   10.400000000000000        66.400000000000006        4.4511317939042989     
   10.400000000000000        67.200000000000003        4.4381427283029309     
   10.400000000000000        68.000000000000000        4.4234596550851322     
   10.400000000000000        68.799999999999997        4.4084938154489022     
   10.400000000000000        69.600000000000009        4.3932336959298395     
   10.400000000000000        70.400000000000006        4.3787329976882949     
   10.400000000000000        71.200000000000003        4.3659175224378846     
   10.400000000000000        72.000000000000000        4.3549413225350673     
   10.400000000000000        72.799999999999997        4.3469353986504000     
   10.400000000000000        73.600000000000009        4.3395784819040024     
   10.400000000000000        74.400000000000006        4.3376394442581505     
   10.400000000000000        75.200000000000003        4.3365738211710294     
   10.400000000000000        76.000000000000000        4.3365604818679522     
   10.400000000000000        76.800000000000011        4.3378511692474291     
   10.400000000000000        77.600000000000009        4.3381144860744199     
   10.400000000000000        78.400000000000006        4.3383861195783915     
   10.400000000000000        79.200000000000003        4.3380663340877241     
   10.400000000000000        80.000000000000000        4.3349472743564723     
   10.400000000000000        80.800000000000011        4.3304060020352644     
   10.400000000000000        81.600000000000009        4.3245634054142092     
   10.400000000000000        82.400000000000006        4.3141210650017889     
   10.400000000000000        83.200000000000003        4.3013216049662848     
   10.400000000000000        84.000000000000000        4.2896542874711816     
   10.400000000000000        84.800000000000011        4.2743057951998402     
   10.400000000000000        85.600000000000009        4.2603823037458906     
   10.400000000000000        86.400000000000006        4.2466726699739645     
   10.400000000000000        87.200000000000003        4.2332264578633474     
   10.400000000000000        88.000000000000000        4.2240244383255678     
   10.400000000000000        88.800000000000011        4.2154548441003676     
   10.400000000000000        89.600000000000009        4.2095398423744417     
   10.400000000000000        90.400000000000006        4.2053293456421956     
   10.400000000000000        91.200000000000003        4.2039966249227403     
   10.400000000000000        92.000000000000000        4.2007975616890976     
   10.400000000000000        92.800000000000011        4.2008298594658307     
   10.400000000000000        93.600000000000009        4.1979793647331078     
   10.400000000000000        94.400000000000006        4.1954312351257359     
   10.400000000000000        95.200000000000003        4.1898587063306527     
   10.400000000000000        96.000000000000000        4.1831810218378873     
   10.400000000000000        96.800000000000011        4.1793639835722916     
   10.400000000000000        97.600000000000009        4.1758884033232100     
   10.400000000000000        98.400000000000006        4.1772935028792615     
   10.400000000000000        99.200000000000003        4.1857062965985987     
   10.400000000000000        100.00000000000000        4.2043695719980327     
   10.400000000000000        100.80000000000001        4.2348117644196606     
   10.400000000000000        101.60000000000001        4.2780206712793101     
   10.400000000000000        102.40000000000001        4.3325111578745332     

   11.200000000000001       0.80000000000000004        4.4121837551901439     
   11.200000000000001        1.6000000000000001        4.4657093179263674     
   11.200000000000001        2.4000000000000004        4.4947792890311886     
   11.200000000000001        3.2000000000000002        4.4994220819083042     
   11.200000000000001        4.0000000000000000        4.5002009579361975     
   11.200000000000001        4.8000000000000007        4.5006078156413372     
   11.200000000000001        5.6000000000000005        4.5000150373491934     
   11.200000000000001        6.4000000000000004        4.5000658262106690     
   11.200000000000001        7.2000000000000002        4.4892009770204222     
   11.200000000000001        8.0000000000000000        4.5023764119155274     
   11.200000000000001        8.8000000000000007        4.4184860485303092     
   11.200000000000001        9.6000000000000014        4.0962047745000953     
   11.200000000000001        10.400000000000000        3.4896243851300315     
   11.200000000000001        11.200000000000001        3.4886081004552172     
   11.200000000000001        12.000000000000000        3.4935758203141520     
   11.200000000000001        12.800000000000001        3.4927452134364736     
   11.200000000000001        13.600000000000001        3.4913920110551597     
   11.200000000000001        14.400000000000000        3.4935088514004113     
   11.200000000000001        15.200000000000001        3.4933553021428829     
   11.200000000000001        16.000000000000000        3.4829387221194419     
   11.200000000000001        16.800000000000001        3.4925516937639123     
   11.200000000000001        17.600000000000001        3.4967755297985676     
   11.200000000000001        18.400000000000002        3.4959335301404386     
   11.200000000000001        19.200000000000003        3.4917393876405765     
   11.200000000000001        20.000000000000000        3.4969314884461138     
   11.200000000000001        20.800000000000001        3.4874446245350286     
   11.200000000000001        21.600000000000001        3.4921556176953841     
   11.200000000000001        22.400000000000002        3.5000523686243010     
   11.200000000000001        23.200000000000003        3.4828315091735798     
   11.200000000000001        24.000000000000000        3.4872730064313866     
   11.200000000000001        24.800000000000001        3.4896697437080175     
   11.200000000000001        25.600000000000001        3.4881609918605094     
   11.200000000000001        26.400000000000002        3.4851046239513073     
   11.200000000000001        27.200000000000003        3.4892455120027379     
   11.200000000000001        28.000000000000000        3.4870677603139111     
   11.200000000000001        28.800000000000001        3.4895556485773720     
   11.200000000000001        29.600000000000001        3.4832677899092559     
   11.200000000000001        30.400000000000002        3.4952128341645161     
   11.200000000000001        31.200000000000003        4.1172827222435666     
   11.200000000000001        32.000000000000000        4.4430977643375087     
   11.200000000000001        32.800000000000004        4.4966912025956614     
   11.200000000000001        33.600000000000001        4.4983545373699583     
   11.200000000000001        34.399999999999999        4.4958857708258426     
   11.200000000000001        35.200000000000003        4.4915926092700440     
   11.200000000000001        36.000000000000000        4.4958595805661439     
   11.200000000000001        36.800000000000004        4.4969769287507759     
   11.200000000000001        37.600000000000001        4.4960372498383476     
   11.200000000000001        38.400000000000006        4.4931267643848871     
   11.200000000000001        39.200000000000003        4.4855489951378678     
   11.200000000000001        40.000000000000000        4.4772890498886726     
   11.200000000000001        40.800000000000004        4.4407751136337374     
   11.200000000000001        41.600000000000001        4.4087312215403092     
   11.200000000000001        42.400000000000006        4.3878654187815185     
   11.200000000000001        43.200000000000003        4.3818254438518291     
   11.200000000000001        44.000000000000000        4.3895262122712433     
   11.200000000000001        44.800000000000004        4.4087033716111002     
   11.200000000000001        45.600000000000001        4.4337834022965099     
   11.200000000000001        46.400000000000006        4.4597887189908780     
   11.200000000000001        47.200000000000003        4.4814577335742456     
   11.200000000000001        48.000000000000000        4.4950412399782191     
   11.200000000000001        48.800000000000004        4.4975492510515176     
   11.200000000000001        49.600000000000001        4.4918176130210128     
   11.200000000000001        50.400000000000006        4.4928703852693896     
   11.200000000000001        51.200000000000003        4.4945299323197760     
   11.200000000000001        52.000000000000000        4.4949731139528319     
   11.200000000000001        52.800000000000004        4.4940094660017262     
   11.200000000000001        53.600000000000001        4.4944545009973798     
   11.200000000000001        54.400000000000006        4.4922191377532545     
   11.200000000000001        55.200000000000003        4.4923111176004626     
   11.200000000000001        56.000000000000000        4.4932888645740512     
   11.200000000000001        56.800000000000004        4.4936653680489922     
   11.200000000000001        57.600000000000001        4.4931775642911829     
   11.200000000000001        58.400000000000006        4.4916635435330621     
   11.200000000000001        59.200000000000003        4.4897049943044696     
   11.200000000000001        60.000000000000000        4.4961348524306768     
   11.200000000000001        60.800000000000004        4.4972351220625644     
   11.200000000000001        61.600000000000001        4.4950387721290976     
   11.200000000000001        62.400000000000006        4.4964728689196543     
   11.200000000000001        63.200000000000003        4.4908652022767903     
   11.200000000000001        64.000000000000000        4.4912417856715772     
   11.200000000000001        64.799999999999997        4.4978062786024600     
   11.200000000000001        65.600000000000009        4.4937649371981605     
   11.200000000000001        66.400000000000006        4.4866507089266410     
   11.200000000000001        67.200000000000003        4.4776032792237617     
   11.200000000000001        68.000000000000000        4.4654124823573618     
   11.200000000000001        68.799999999999997        4.4514606855465839     
   11.200000000000001        69.600000000000009        4.4358159796934817     
   11.200000000000001        70.400000000000006        4.4192886926190678     
   11.200000000000001        71.200000000000003        4.4027681942779928     
   11.200000000000001        72.000000000000000        4.3883537011079623     
   11.200000000000001        72.799999999999997        4.3741247471874152     
   11.200000000000001        73.600000000000009        4.3618980989124090     
   11.200000000000001        74.400000000000006        4.3517645745389171     
   11.200000000000001        75.200000000000003        4.3438289173605504     
   11.200000000000001        76.000000000000000        4.3381990516906797     
   11.200000000000001        76.800000000000011        4.3337806448389697     
   11.200000000000001        77.600000000000009        4.3294026030882620     
   11.200000000000001        78.400000000000006        4.3255520084800230     
   11.200000000000001        79.200000000000003        4.3221741582513786     
   11.200000000000001        80.000000000000000        4.3167961402171144     
   11.200000000000001        80.800000000000011        4.3116048526749911     
   11.200000000000001        81.600000000000009        4.3040670425688630     
   11.200000000000001        82.400000000000006        4.2952779922366275     
   11.200000000000001        83.200000000000003        4.2858362904853013     
   11.200000000000001        84.000000000000000        4.2738744853074344     
   11.200000000000001        84.800000000000011        4.2634343449249759     
   11.200000000000001        85.600000000000009        4.2513846082150444     
   11.200000000000001        86.400000000000006        4.2420291472083811     
   11.200000000000001        87.200000000000003        4.2333210606988505     
   11.200000000000001        88.000000000000000        4.2263711214881248     
   11.200000000000001        88.800000000000011        4.2220001148639481     
   11.200000000000001        89.600000000000009        4.2177278345529858     
   11.200000000000001        90.400000000000006        4.2156454921548816     
   11.200000000000001        91.200000000000003        4.2164274297189266     
   11.200000000000001        92.000000000000000        4.2148442600164877     
   11.200000000000001        92.800000000000011        4.2123184391516064     
   11.200000000000001        93.600000000000009        4.2094134776217826     
   11.200000000000001        94.400000000000006        4.2053011854273796     
   11.200000000000001        95.200000000000003        4.1992412945144340     
   11.200000000000001        96.000000000000000        4.1918151002868909     
   11.200000000000001        96.800000000000011        4.1861160821940988     
   11.200000000000001        97.600000000000009        4.1825813811021648     
   11.200000000000001        98.400000000000006        4.1847840758339814     
   11.200000000000001        99.200000000000003        4.1942565300385253     
   11.200000000000001        100.00000000000000        4.2145388112601170     
   11.200000000000001        100.80000000000001        4.2474237032880611     
   11.200000000000001        101.60000000000001        4.2937408269003319     
   11.200000000000001        102.40000000000001        4.3508592409900313     

   12.000000000000000       0.80000000000000004        4.4291756908453745     
   12.000000000000000        1.6000000000000001        4.4763671024632226     
   12.000000000000000        2.4000000000000004        4.4957089012238045     
   12.000000000000000        3.2000000000000002        4.4981967695166611     
   12.000000000000000        4.0000000000000000        4.4857738062770789     
   12.000000000000000        4.8000000000000007        4.4917841185663248     
   12.000000000000000        5.6000000000000005        4.4891425019700666     
   12.000000000000000        6.4000000000000004        4.4874403063613020     
   12.000000000000000        7.2000000000000002        4.5033365639279168     
   12.000000000000000        8.0000000000000000        4.4938103676497851     
   12.000000000000000        8.8000000000000007        4.4373994291394894     
   12.000000000000000        9.6000000000000014        4.1160529991572261     
   12.000000000000000        10.400000000000000        3.4948165993887716     
   12.000000000000000        11.200000000000001        3.4975528668747380     
   12.000000000000000        12.000000000000000        3.4809877338725967     
   12.000000000000000        12.800000000000001        3.4978084255037492     
   12.000000000000000        13.600000000000001        3.4921825700598035     
   12.000000000000000        14.400000000000000        3.4921024013039026     
   12.000000000000000        15.200000000000001        3.4856262745619953     
   12.000000000000000        16.000000000000000        3.4922539471345275     
   12.000000000000000        16.800000000000001        3.4937518311995990     
   12.000000000000000        17.600000000000001        3.4975453619962615     
   12.000000000000000        18.400000000000002        3.4876461183982292     
   12.000000000000000        19.200000000000003        3.4933736264262403     
   12.000000000000000        20.000000000000000        3.4965284768817502     
   12.000000000000000        20.800000000000001        3.4860766014870364     
   12.000000000000000        21.600000000000001        3.4920576710689466     
   12.000000000000000        22.400000000000002        3.5016020428015708     
   12.000000000000000        23.200000000000003        3.4864654599268370     
   12.000000000000000        24.000000000000000        3.4938606464385815     
   12.000000000000000        24.800000000000001        3.4935700319845653     
   12.000000000000000        25.600000000000001        3.4969804570777039     
   12.000000000000000        26.400000000000002        3.4940640236603366     
   12.000000000000000        27.200000000000003        3.4869993487414068     
   12.000000000000000        28.000000000000000        3.4905801840412982     
   12.000000000000000        28.800000000000001        3.4965023192754838     
   12.000000000000000        29.600000000000001        3.4925786466381346     
   12.000000000000000        30.400000000000002        3.4930543526348155     
   12.000000000000000        31.200000000000003        4.1367648346909656     
   12.000000000000000        32.000000000000000        4.4602937986073075     
   12.000000000000000        32.800000000000004        4.4969953388193131     
   12.000000000000000        33.600000000000001        4.4959067754465112     
   12.000000000000000        34.399999999999999        4.4919729435018052     
   12.000000000000000        35.200000000000003        4.4945059445128805     
   12.000000000000000        36.000000000000000        4.4895392769004374     
   12.000000000000000        36.800000000000004        4.4951212125316911     
   12.000000000000000        37.600000000000001        4.4968296430162571     
   12.000000000000000        38.400000000000006        4.4979049203216057     
   12.000000000000000        39.200000000000003        4.4962847487370539     
   12.000000000000000        40.000000000000000        4.4885668894445825     
   12.000000000000000        40.800000000000004        4.4853355983761860     
   12.000000000000000        41.600000000000001        4.4635401169810294     
   12.000000000000000        42.400000000000006        4.4465200809044081     
   12.000000000000000        43.200000000000003        4.4403833677122426     
   12.000000000000000        44.000000000000000        4.4455592642777129     
   12.000000000000000        44.800000000000004        4.4581833473463712     
   12.000000000000000        45.600000000000001        4.4770076272762340     
   12.000000000000000        46.400000000000006        4.4883238060447548     
   12.000000000000000        47.200000000000003        4.4928372716561880     
   12.000000000000000        48.000000000000000        4.4976113736345864     
   12.000000000000000        48.800000000000004        4.4921465828583091     
   12.000000000000000        49.600000000000001        4.4936322873563439     
   12.000000000000000        50.400000000000006        4.4947187015984369     
   12.000000000000000        51.200000000000003        4.4959331191648211     
   12.000000000000000        52.000000000000000        4.4967759741024853     
   12.000000000000000        52.800000000000004        4.4950982004003857     
   12.000000000000000        53.600000000000001        4.4929562802875216     
   12.000000000000000        54.400000000000006        4.4959764541844764     
   12.000000000000000        55.200000000000003        4.4980283825935929     
   12.000000000000000        56.000000000000000        4.4960834822507305     
   12.000000000000000        56.800000000000004        4.4947349931724849     
   12.000000000000000        57.600000000000001        4.4962524012130665     
   12.000000000000000        58.400000000000006        4.4976313949617461     
   12.000000000000000        59.200000000000003        4.5025492878453832     
   12.000000000000000        60.000000000000000        4.4876729196657426     
   12.000000000000000        60.800000000000004        4.4902327181198762     
   12.000000000000000        61.600000000000001        4.4911631686715321     
   12.000000000000000        62.400000000000006        4.4904613379325014     
   12.000000000000000        63.200000000000003        4.4853367930790524     
   12.000000000000000        64.000000000000000        4.4944816650223389     
   12.000000000000000        64.799999999999997        4.4942750013181287     
   12.000000000000000        65.600000000000009        4.4944353308859606     
   12.000000000000000        66.400000000000006        4.4926835730939887     
   12.000000000000000        67.200000000000003        4.4884272289432543     
   12.000000000000000        68.000000000000000        4.4960857952309734     
   12.000000000000000        68.799999999999997        4.4850570184295844     
   12.000000000000000        69.600000000000009        4.4736004756050516     
   12.000000000000000        70.400000000000006        4.4610193115262122     
   12.000000000000000        71.200000000000003        4.4474336878559537     
   12.000000000000000        72.000000000000000        4.4308628741779748     
   12.000000000000000        72.799999999999997        4.4138170228268008     
   12.000000000000000        73.600000000000009        4.3977761689207258     
   12.000000000000000        74.400000000000006        4.3817163976193569     
   12.000000000000000        75.200000000000003        4.3706201003932303     
   12.000000000000000        76.000000000000000        4.3579775230909581     
   12.000000000000000        76.800000000000011        4.3485903432581292     
   12.000000000000000        77.600000000000009        4.3393534843510180     
   12.000000000000000        78.400000000000006        4.3323284312347567     
   12.000000000000000        79.200000000000003        4.3233978191657272     
   12.000000000000000        80.000000000000000        4.3157902203597853     
   12.000000000000000        80.800000000000011        4.3082995950944341     
   12.000000000000000        81.600000000000009        4.3000635454989382     
   12.000000000000000        82.400000000000006        4.2913172935400556     
   12.000000000000000        83.200000000000003        4.2822365490355363     
   12.000000000000000        84.000000000000000        4.2717514130198406     
   12.000000000000000        84.800000000000011        4.2636353981097139     
   12.000000000000000        85.600000000000009        4.2547855852065979     
   12.000000000000000        86.400000000000006        4.2466465799290063     
   12.000000000000000        87.200000000000003        4.2408412267351627     
   12.000000000000000        88.000000000000000        4.2355664997791518     
   12.000000000000000        88.800000000000011        4.2320169138049808     
   12.000000000000000        89.600000000000009        4.2312147792073480     
   12.000000000000000        90.400000000000006        4.2288540467905804     
   12.000000000000000        91.200000000000003        4.2286215236130680     
   12.000000000000000        92.000000000000000        4.2270986668460520     
   12.000000000000000        92.800000000000011        4.2251667555962724     
   12.000000000000000        93.600000000000009        4.2217054720073328     
   12.000000000000000        94.400000000000006        4.2156466484952455     
   12.000000000000000        95.200000000000003        4.2076817363635408     
   12.000000000000000        96.000000000000000        4.2000905934231954     
   12.000000000000000        96.800000000000011        4.1929544719602667     
   12.000000000000000        97.600000000000009        4.1893087981607273     
   12.000000000000000        98.400000000000006        4.1916250817048075     
   12.000000000000000        99.200000000000003        4.2024664336067472     
   12.000000000000000        100.00000000000000        4.2244979522544650     
   12.000000000000000        100.80000000000001        4.2597699690709767     
   12.000000000000000        101.60000000000001        4.3086722848274537     
   12.000000000000000        102.40000000000001        4.3678478827860863     

   12.800000000000001       0.80000000000000004        4.4430962921254267     
   12.800000000000001        1.6000000000000001        4.4856124475440842     
   12.800000000000001        2.4000000000000004        4.4921990428683749     
   12.800000000000001        3.2000000000000002        4.4988619575373088     
   12.800000000000001        4.0000000000000000        4.4880649839707667     
   12.800000000000001        4.8000000000000007        4.4963216014807905     
   12.800000000000001        5.6000000000000005        4.4962274888538278     
   12.800000000000001        6.4000000000000004        4.4996833610445801     
   12.800000000000001        7.2000000000000002        4.4989404818670344     
   12.800000000000001        8.0000000000000000        4.4889174607613720     
   12.800000000000001        8.8000000000000007        4.4673809728741771     
   12.800000000000001        9.6000000000000014        4.1515494654863101     
   12.800000000000001        10.400000000000000        3.4949354621423923     
   12.800000000000001        11.200000000000001        3.4972477703015490     
   12.800000000000001        12.000000000000000        3.4873429670573923     
   12.800000000000001        12.800000000000001        3.4996446527307539     
   12.800000000000001        13.600000000000001        3.4935530052321755     
   12.800000000000001        14.400000000000000        3.4855367332681966     
   12.800000000000001        15.200000000000001        3.4922087799806221     
   12.800000000000001        16.000000000000000        3.4945209527456882     
   12.800000000000001        16.800000000000001        3.4947287331124457     
   12.800000000000001        17.600000000000001        3.4975846599470883     
   12.800000000000001        18.400000000000002        3.4895997553067719     
   12.800000000000001        19.200000000000003        3.4947833671524098     
   12.800000000000001        20.000000000000000        3.4942012427503295     
   12.800000000000001        20.800000000000001        3.4981097888623025     
   12.800000000000001        21.600000000000001        3.4900222296942007     
   12.800000000000001        22.400000000000002        3.5018785006134365     
   12.800000000000001        23.200000000000003        3.4857229113746309     
   12.800000000000001        24.000000000000000        3.4918557260878504     
   12.800000000000001        24.800000000000001        3.4914065832864742     
   12.800000000000001        25.600000000000001        3.4961294249567132     
   12.800000000000001        26.400000000000002        3.4965945730360772     
   12.800000000000001        27.200000000000003        3.4961400804408176     
   12.800000000000001        28.000000000000000        3.5004359263526976     
   12.800000000000001        28.800000000000001        3.5018118067808737     
   12.800000000000001        29.600000000000001        3.4895650908657698     
   12.800000000000001        30.400000000000002        3.4895429606521837     
   12.800000000000001        31.200000000000003        4.1628009174256393     
   12.800000000000001        32.000000000000000        4.4827209351533570     
   12.800000000000001        32.800000000000004        4.4966493741380775     
   12.800000000000001        33.600000000000001        4.4963420233335496     
   12.800000000000001        34.399999999999999        4.4962915771140048     
   12.800000000000001        35.200000000000003        4.4973636057051838     
   12.800000000000001        36.000000000000000        4.4958275430126893     
   12.800000000000001        36.800000000000004        4.4883172712841120     
   12.800000000000001        37.600000000000001        4.4949076286138778     
   12.800000000000001        38.400000000000006        4.4983511126170193     
   12.800000000000001        39.200000000000003        4.4986909055543283     
   12.800000000000001        40.000000000000000        4.4970218751038669     
   12.800000000000001        40.800000000000004        4.4913341983764434     
   12.800000000000001        41.600000000000001        4.4867859600526669     
   12.800000000000001        42.400000000000006        4.4936578868302384     
   12.800000000000001        43.200000000000003        4.4870113382598804     
   12.800000000000001        44.000000000000000        4.4887084554025973     
   12.800000000000001        44.800000000000004        4.4936409151923176     
   12.800000000000001        45.600000000000001        4.4940111054308689     
   12.800000000000001        46.400000000000006        4.4927657469430482     
   12.800000000000001        47.200000000000003        4.4957092558104357     
   12.800000000000001        48.000000000000000        4.4978365682599311     
   12.800000000000001        48.800000000000004        4.4959370746242611     
   12.800000000000001        49.600000000000001        4.4939411647901597     
   12.800000000000001        50.400000000000006        4.4952275320830672     
   12.800000000000001        51.200000000000003        4.4960997460247487     
   12.800000000000001        52.000000000000000        4.4967476715562338     
   12.800000000000001        52.800000000000004        4.4964797134224224     
   12.800000000000001        53.600000000000001        4.4954868486749318     
   12.800000000000001        54.400000000000006        4.4864432274434769     
   12.800000000000001        55.200000000000003        4.4881140944698457     
   12.800000000000001        56.000000000000000        4.4989261787700663     
   12.800000000000001        56.800000000000004        4.4970717087487273     
   12.800000000000001        57.600000000000001        4.5016635926507069     
   12.800000000000001        58.400000000000006        4.4869713767942532     
   12.800000000000001        59.200000000000003        4.4923325194682597     
   12.800000000000001        60.000000000000000        4.4945062931759834     
   12.800000000000001        60.800000000000004        4.4975648240125707     
   12.800000000000001        61.600000000000001        4.4959637216021298     
   12.800000000000001        62.400000000000006        4.4956414032122662     
   12.800000000000001        63.200000000000003        4.4928349865386519     
   12.800000000000001        64.000000000000000        4.4996421166814660     
   12.800000000000001        64.799999999999997        4.4912851354247509     
   12.800000000000001        65.600000000000009        4.4976520445665225     
   12.800000000000001        66.400000000000006        4.4979554890914955     
   12.800000000000001        67.200000000000003        4.4960194256944170     
   12.800000000000001        68.000000000000000        4.4894888317446684     
   12.800000000000001        68.799999999999997        4.4953449974046142     
   12.800000000000001        69.600000000000009        4.4943054266184799     
   12.800000000000001        70.400000000000006        4.4896552591349872     
   12.800000000000001        71.200000000000003        4.4806646660298339     
   12.800000000000001        72.000000000000000        4.4711245652364440     
   12.800000000000001        72.799999999999997        4.4562687011802575     
   12.800000000000001        73.600000000000009        4.4407375286318373     
   12.800000000000001        74.400000000000006        4.4242191426875115     
   12.800000000000001        75.200000000000003        4.4089567822791187     
   12.800000000000001        76.000000000000000        4.3922153821813179     
   12.800000000000001        76.800000000000011        4.3788334596535030     
   12.800000000000001        77.600000000000009        4.3661646345253731     
   12.800000000000001        78.400000000000006        4.3546616577481583     
   12.800000000000001        79.200000000000003        4.3419368885994292     
   12.800000000000001        80.000000000000000        4.3320536450246250     
   12.800000000000001        80.800000000000011        4.3220442199991709     
   12.800000000000001        81.600000000000009        4.3120673943155161     
   12.800000000000001        82.400000000000006        4.3034282642613642     
   12.800000000000001        83.200000000000003        4.2926172997883558     
   12.800000000000001        84.000000000000000        4.2832692135955863     
   12.800000000000001        84.800000000000011        4.2752824492320514     
   12.800000000000001        85.600000000000009        4.2675667180470116     
   12.800000000000001        86.400000000000006        4.2627532639646741     
   12.800000000000001        87.200000000000003        4.2556436102309592     
   12.800000000000001        88.000000000000000        4.2514010756710494     
   12.800000000000001        88.800000000000011        4.2488784220539930     
   12.800000000000001        89.600000000000009        4.2473907385570380     
   12.800000000000001        90.400000000000006        4.2464936852435109     
   12.800000000000001        91.200000000000003        4.2443583382927113     
   12.800000000000001        92.000000000000000        4.2426103406604714     
   12.800000000000001        92.800000000000011        4.2392791452354874     
   12.800000000000001        93.600000000000009        4.2338658852808386     
   12.800000000000001        94.400000000000006        4.2263643020781885     
   12.800000000000001        95.200000000000003        4.2173707610535027     
   12.800000000000001        96.000000000000000        4.2081135408061021     
   12.800000000000001        96.800000000000011        4.2015962162465321     
   12.800000000000001        97.600000000000009        4.1960741740984684     
   12.800000000000001        98.400000000000006        4.1982767635669234     
   12.800000000000001        99.200000000000003        4.2100980454074399     
   12.800000000000001        100.00000000000000        4.2338825371745950     
   12.800000000000001        100.80000000000001        4.2713447715463664     
   12.800000000000001        101.60000000000001        4.3220928250284247     
   12.800000000000001        102.40000000000001        4.3830287519081850     

   13.600000000000001       0.80000000000000004        4.4535322242244879     
   13.600000000000001        1.6000000000000001        4.4919643561323355     
   13.600000000000001        2.4000000000000004        4.4977371391561540     
   13.600000000000001        3.2000000000000002        4.4952257824446589     
   13.600000000000001        4.0000000000000000        4.4985089590340710     
   13.600000000000001        4.8000000000000007        4.4932758264419910     
   13.600000000000001        5.6000000000000005        4.4957808920156870     
   13.600000000000001        6.4000000000000004        4.4866942625963881     
   13.600000000000001        7.2000000000000002        4.4937996452289779     
   13.600000000000001        8.0000000000000000        4.4970519430861087     
   13.600000000000001        8.8000000000000007        4.4822865209402405     
   13.600000000000001        9.6000000000000014        4.1708650773471652     
   13.600000000000001        10.400000000000000        3.4996610544362547     
   13.600000000000001        11.200000000000001        3.4978537616041678     
   13.600000000000001        12.000000000000000        3.4836891546851332     
   13.600000000000001        12.800000000000001        3.4940387205849439     
   13.600000000000001        13.600000000000001        3.4814483924208166     
   13.600000000000001        14.400000000000000        3.4923992893821021     
   13.600000000000001        15.200000000000001        3.4952094770258406     
   13.600000000000001        16.000000000000000        3.4942024678505383     
   13.600000000000001        16.800000000000001        3.4923754162137111     
   13.600000000000001        17.600000000000001        3.4972257914507190     
   13.600000000000001        18.400000000000002        3.4886270009463556     
   13.600000000000001        19.200000000000003        3.4925670797427006     
   13.600000000000001        20.000000000000000        3.4913739414745382     
   13.600000000000001        20.800000000000001        3.4953063545982284     
   13.600000000000001        21.600000000000001        3.4792929143627420     
   13.600000000000001        22.400000000000002        3.4889275171763954     
   13.600000000000001        23.200000000000003        3.4941971010636976     
   13.600000000000001        24.000000000000000        3.4940001754835688     
   13.600000000000001        24.800000000000001        3.4923753136872175     
   13.600000000000001        25.600000000000001        3.4950028187417845     
   13.600000000000001        26.400000000000002        3.5001427787080708     
   13.600000000000001        27.200000000000003        3.4812912336789235     
   13.600000000000001        28.000000000000000        3.4894918380187709     
   13.600000000000001        28.800000000000001        3.4848062752381841     
   13.600000000000001        29.600000000000001        3.4895876759708018     
   13.600000000000001        30.400000000000002        3.5019017097070617     
   13.600000000000001        31.200000000000003        4.2027339146360125     
   13.600000000000001        32.000000000000000        4.4928299500594422     
   13.600000000000001        32.800000000000004        4.4992475462304578     
   13.600000000000001        33.600000000000001        4.4954563264998955     
   13.600000000000001        34.399999999999999        4.4931745051701366     
   13.600000000000001        35.200000000000003        4.4935812280126655     
   13.600000000000001        36.000000000000000        4.4932661335365580     
   13.600000000000001        36.800000000000004        4.4954571886054282     
   13.600000000000001        37.600000000000001        4.4898307017966275     
   13.600000000000001        38.400000000000006        4.4979010987968557     
   13.600000000000001        39.200000000000003        4.4928376271570789     
   13.600000000000001        40.000000000000000        4.4943646162023958     
   13.600000000000001        40.800000000000004        4.4964839359424058     
   13.600000000000001        41.600000000000001        4.4949863830503949     
   13.600000000000001        42.400000000000006        4.4857401664860905     
   13.600000000000001        43.200000000000003        4.4952387419044166     
   13.600000000000001        44.000000000000000        4.4933062075438102     
   13.600000000000001        44.800000000000004        4.4963095901024879     
   13.600000000000001        45.600000000000001        4.4963477727533778     
   13.600000000000001        46.400000000000006        4.4922307876400662     
   13.600000000000001        47.200000000000003        4.4975786742156032     
   13.600000000000001        48.000000000000000        4.4975137865260448     
   13.600000000000001        48.800000000000004        4.4912021441151548     
   13.600000000000001        49.600000000000001        4.4907641159989513     
   13.600000000000001        50.400000000000006        4.4958357704423353     
   13.600000000000001        51.200000000000003        4.4964712515108332     
   13.600000000000001        52.000000000000000        4.4971725873899739     
   13.600000000000001        52.800000000000004        4.4971962076770833     
   13.600000000000001        53.600000000000001        4.4967348904457465     
   13.600000000000001        54.400000000000006        4.4903058039044286     
   13.600000000000001        55.200000000000003        4.4940444501284196     
   13.600000000000001        56.000000000000000        4.4972858260037247     
   13.600000000000001        56.800000000000004        4.5021948901498883     
   13.600000000000001        57.600000000000001        4.4891761748875068     
   13.600000000000001        58.400000000000006        4.4936824387770162     
   13.600000000000001        59.200000000000003        4.4956193785319876     
   13.600000000000001        60.000000000000000        4.4954723191829355     
   13.600000000000001        60.800000000000004        4.4953217536333927     
   13.600000000000001        61.600000000000001        4.4955799585464584     
   13.600000000000001        62.400000000000006        4.4951122402926140     
   13.600000000000001        63.200000000000003        4.4944218696359348     
   13.600000000000001        64.000000000000000        4.4886247554890408     
   13.600000000000001        64.799999999999997        4.4990626169216101     
   13.600000000000001        65.600000000000009        4.5015040039024106     
   13.600000000000001        66.400000000000006        4.4988040836296381     
   13.600000000000001        67.200000000000003        4.4957568461164072     
   13.600000000000001        68.000000000000000        4.4898817766436521     
   13.600000000000001        68.799999999999997        4.4981971251235047     
   13.600000000000001        69.600000000000009        4.4964050605769232     
   13.600000000000001        70.400000000000006        4.4951639853008567     
   13.600000000000001        71.200000000000003        4.4929985281653773     
   13.600000000000001        72.000000000000000        4.4879818956722684     
   13.600000000000001        72.799999999999997        4.4879407840571481     
   13.600000000000001        73.600000000000009        4.4772992780224046     
   13.600000000000001        74.400000000000006        4.4652530749060499     
   13.600000000000001        75.200000000000003        4.4508159461629013     
   13.600000000000001        76.000000000000000        4.4352280208315618     
   13.600000000000001        76.800000000000011        4.4197682581026880     
   13.600000000000001        77.600000000000009        4.4046385044072904     
   13.600000000000001        78.400000000000006        4.3901838643871942     
   13.600000000000001        79.200000000000003        4.3767726123904911     
   13.600000000000001        80.000000000000000        4.3634063350113212     
   13.600000000000001        80.800000000000011        4.3513555596598996     
   13.600000000000001        81.600000000000009        4.3367666915795793     
   13.600000000000001        82.400000000000006        4.3275358187270188     
   13.600000000000001        83.200000000000003        4.3169399816982983     
   13.600000000000001        84.000000000000000        4.3073615697335779     
   13.600000000000001        84.800000000000011        4.2982803450515918     
   13.600000000000001        85.600000000000009        4.2909661224565809     
   13.600000000000001        86.400000000000006        4.2845542478575496     
   13.600000000000001        87.200000000000003        4.2791312001257191     
   13.600000000000001        88.000000000000000        4.2749755150128426     
   13.600000000000001        88.800000000000011        4.2721737127144266     
   13.600000000000001        89.600000000000009        4.2696532979050215     
   13.600000000000001        90.400000000000006        4.2670955636043972     
   13.600000000000001        91.200000000000003        4.2642261578878466     
   13.600000000000001        92.000000000000000        4.2603836083148972     
   13.600000000000001        92.800000000000011        4.2547844254178893     
   13.600000000000001        93.600000000000009        4.2471708667447574     
   13.600000000000001        94.400000000000006        4.2374408560614167     
   13.600000000000001        95.200000000000003        4.2247309771088348     
   13.600000000000001        96.000000000000000        4.2154549806604269     
   13.600000000000001        96.800000000000011        4.2059765261055908     
   13.600000000000001        97.600000000000009        4.2030540885393775     
   13.600000000000001        98.400000000000006        4.2051361990312399     
   13.600000000000001        99.200000000000003        4.2170391686588911     
   13.600000000000001        100.00000000000000        4.2425161111508265     
   13.600000000000001        100.80000000000001        4.2818037285301802     
   13.600000000000001        101.60000000000001        4.3343077972258630     
   13.600000000000001        102.40000000000001        4.3954139306648310     

   14.400000000000000       0.80000000000000004        4.4613496769444865     
   14.400000000000000        1.6000000000000001        4.4926574961611339     
   14.400000000000000        2.4000000000000004        4.4987234287451034     
   14.400000000000000        3.2000000000000002        4.4975792850881318     
   14.400000000000000        4.0000000000000000        4.4975069191943131     
   14.400000000000000        4.8000000000000007        4.4931353105716951     
   14.400000000000000        5.6000000000000005        4.4984624499245447     
   14.400000000000000        6.4000000000000004        4.4965652562809169     
   14.400000000000000        7.2000000000000002        4.4922550729158726     
   14.400000000000000        8.0000000000000000        4.4856324984002107     
   14.400000000000000        8.8000000000000007        4.4213989141458336     
   14.400000000000000        9.6000000000000014        3.4856893107774796     
   14.400000000000000        10.400000000000000        3.4927502249795026     
   14.400000000000000        11.200000000000001        3.4903892080164676     
   14.400000000000000        12.000000000000000        3.5006549678750174     
   14.400000000000000        12.800000000000001        3.4984443006891648     
   14.400000000000000        13.600000000000001        3.4857468186237872     
   14.400000000000000        14.400000000000000        3.4938167935163897     
   14.400000000000000        15.200000000000001        3.4946104644293507     
   14.400000000000000        16.000000000000000        3.4938073221352459     
   14.400000000000000        16.800000000000001        3.4929879296954769     
   14.400000000000000        17.600000000000001        3.5010113229219564     
   14.400000000000000        18.400000000000002        3.4897053130455467     
   14.400000000000000        19.200000000000003        3.4978068158059825     
   14.400000000000000        20.000000000000000        3.4930307627356045     
   14.400000000000000        20.800000000000001        3.4943043469773856     
   14.400000000000000        21.600000000000001        3.5033437863309995     
   14.400000000000000        22.400000000000002        3.4899948368955278     
   14.400000000000000        23.200000000000003        3.4924535904097160     
   14.400000000000000        24.000000000000000        3.4942791274470042     
   14.400000000000000        24.800000000000001        3.4954427314315257     
   14.400000000000000        25.600000000000001        3.4932674211810855     
   14.400000000000000        26.400000000000002        3.4979954109685858     
   14.400000000000000        27.200000000000003        3.4895676556803381     
   14.400000000000000        28.000000000000000        3.4923761255113499     
   14.400000000000000        28.800000000000001        3.4885637142702204     
   14.400000000000000        29.600000000000001        3.5015837703175885     
   14.400000000000000        30.400000000000002        3.4994340606144148     
   14.400000000000000        31.200000000000003        4.2677968986197934     
   14.400000000000000        32.000000000000000        4.4894116311565293     
   14.400000000000000        32.800000000000004        4.4880309895079140     
   14.400000000000000        33.600000000000001        4.4949722947502542     
   14.400000000000000        34.399999999999999        4.4993618060258473     
   14.400000000000000        35.200000000000003        4.4965804325784768     
   14.400000000000000        36.000000000000000        4.4968799769048600     
   14.400000000000000        36.800000000000004        4.4965525175472827     
   14.400000000000000        37.600000000000001        4.4949674562698352     
   14.400000000000000        38.400000000000006        4.4930051137201676     
   14.400000000000000        39.200000000000003        4.4891819875213015     
   14.400000000000000        40.000000000000000        4.4868331115570292     
   14.400000000000000        40.800000000000004        4.4918952845499094     
   14.400000000000000        41.600000000000001        4.4926821909378436     
   14.400000000000000        42.400000000000006        4.4881272986097756     
   14.400000000000000        43.200000000000003        4.4990142426432964     
   14.400000000000000        44.000000000000000        4.4942545377704670     
   14.400000000000000        44.800000000000004        4.4918502272461884     
   14.400000000000000        45.600000000000001        4.4922431214099534     
   14.400000000000000        46.400000000000006        4.4900171765982790     
   14.400000000000000        47.200000000000003        4.4975731251173388     
   14.400000000000000        48.000000000000000        4.4939706979869278     
   14.400000000000000        48.800000000000004        4.4922605284326789     
   14.400000000000000        49.600000000000001        4.4939256075678387     
   14.400000000000000        50.400000000000006        4.4931209751885870     
   14.400000000000000        51.200000000000003        4.4929607960105438     
   14.400000000000000        52.000000000000000        4.4973246929263277     
   14.400000000000000        52.800000000000004        4.4984823163660073     
   14.400000000000000        53.600000000000001        4.4963191175752977     
   14.400000000000000        54.400000000000006        4.4910679761408039     
   14.400000000000000        55.200000000000003        4.4966793354191781     
   14.400000000000000        56.000000000000000        4.4967260505588884     
   14.400000000000000        56.800000000000004        4.4912213438296975     
   14.400000000000000        57.600000000000001        4.4956653924259928     
   14.400000000000000        58.400000000000006        4.4964682655196260     
   14.400000000000000        59.200000000000003        4.4963577933541474     
   14.400000000000000        60.000000000000000        4.4959784930858460     
   14.400000000000000        60.800000000000004        4.4972234746956214     
   14.400000000000000        61.600000000000001        4.4975497246695841     
   14.400000000000000        62.400000000000006        4.4990351043539087     
   14.400000000000000        63.200000000000003        4.4991598808387225     
   14.400000000000000        64.000000000000000        4.4959587414479403     
   14.400000000000000        64.799999999999997        4.4881251553282624     
   14.400000000000000        65.600000000000009        4.4896761773522771     
   14.400000000000000        66.400000000000006        4.5035261359372365     
   14.400000000000000        67.200000000000003        4.4979917617558822     
   14.400000000000000        68.000000000000000        4.4907489092656769     
   14.400000000000000        68.799999999999997        4.4981960213679679     
   14.400000000000000        69.600000000000009        4.4967946826115597     
   14.400000000000000        70.400000000000006        4.4950619075459723     
   14.400000000000000        71.200000000000003        4.4942742012841785     
   14.400000000000000        72.000000000000000        4.4933035981114875     
   14.400000000000000        72.799999999999997        4.4967620271978506     
   14.400000000000000        73.600000000000009        4.4935045654366910     
   14.400000000000000        74.400000000000006        4.4924371852010747     
   14.400000000000000        75.200000000000003        4.4849053105295855     
   14.400000000000000        76.000000000000000        4.4746287867740868     
   14.400000000000000        76.800000000000011        4.4619167811673774     
   14.400000000000000        77.600000000000009        4.4485585549500337     
   14.400000000000000        78.400000000000006        4.4323558522729858     
   14.400000000000000        79.200000000000003        4.4192076726778451     
   14.400000000000000        80.000000000000000        4.4048003684601023     
   14.400000000000000        80.800000000000011        4.3914230208594454     
   14.400000000000000        81.600000000000009        4.3779940791265402     
   14.400000000000000        82.400000000000006        4.3644432563700688     
   14.400000000000000        83.200000000000003        4.3546268248232716     
   14.400000000000000        84.000000000000000        4.3422559984966504     
   14.400000000000000        84.800000000000011        4.3325446993187828     
   14.400000000000000        85.600000000000009        4.3244564475701770     
   14.400000000000000        86.400000000000006        4.3176781343615573     
   14.400000000000000        87.200000000000003        4.3120774168743106     
   14.400000000000000        88.000000000000000        4.3060194245760828     
   14.400000000000000        88.800000000000011        4.3018411351119070     
   14.400000000000000        89.600000000000009        4.2970624218998399     
   14.400000000000000        90.400000000000006        4.2929218330868961     
   14.400000000000000        91.200000000000003        4.2870087717013794     
   14.400000000000000        92.000000000000000        4.2820811354704098     
   14.400000000000000        92.800000000000011        4.2722425664771286     
   14.400000000000000        93.600000000000009        4.2620823778086638     
   14.400000000000000        94.400000000000006        4.2498249419260121     
   14.400000000000000        95.200000000000003        4.2365145458227902     
   14.400000000000000        96.000000000000000        4.2236487986087248     
   14.400000000000000        96.800000000000011        4.2131008896217024     
   14.400000000000000        97.600000000000009        4.2082379599010036     
   14.400000000000000        98.400000000000006        4.2106292576636912     
   14.400000000000000        99.200000000000003        4.2234970743415010     
   14.400000000000000        100.00000000000000        4.2495955653949880     
   14.400000000000000        100.80000000000001        4.2907118025532380     
   14.400000000000000        101.60000000000001        4.3440358821083169     
   14.400000000000000        102.40000000000001        4.4043145795264493     

   15.200000000000001       0.80000000000000004        4.4673944416203497     
   15.200000000000001        1.6000000000000001        4.4967040233539981     
   15.200000000000001        2.4000000000000004        4.4914079607875088     
   15.200000000000001        3.2000000000000002        4.4934601703072747     
   15.200000000000001        4.0000000000000000        4.4928995437049908     
   15.200000000000001        4.8000000000000007        4.4881328513846173     
   15.200000000000001        5.6000000000000005        4.4963816534193688     
   15.200000000000001        6.4000000000000004        4.4943434870298882     
   15.200000000000001        7.2000000000000002        4.5013805847866077     
   15.200000000000001        8.0000000000000000        4.4990858062337793     
   15.200000000000001        8.8000000000000007        4.2986823445120486     
   15.200000000000001        9.6000000000000014        3.4961324689465028     
   15.200000000000001        10.400000000000000        3.4912088282652398     
   15.200000000000001        11.200000000000001        3.4812326281720027     
   15.200000000000001        12.000000000000000        3.4992421121018955     
   15.200000000000001        12.800000000000001        3.4984410254907816     
   15.200000000000001        13.600000000000001        3.4876267597980566     
   15.200000000000001        14.400000000000000        3.4939156051342874     
   15.200000000000001        15.200000000000001        3.4941401897576507     
   15.200000000000001        16.000000000000000        3.4930227520242418     
   15.200000000000001        16.800000000000001        3.4955958299242784     
   15.200000000000001        17.600000000000001        3.4827462148829449     
   15.200000000000001        18.400000000000002        3.4875744607306247     
   15.200000000000001        19.200000000000003        3.5031291083325011     
   15.200000000000001        20.000000000000000        3.4934460086955323     
   15.200000000000001        20.800000000000001        3.4931233640730777     
   15.200000000000001        21.600000000000001        3.4984556494465711     
   15.200000000000001        22.400000000000002        3.4829309560853066     
   15.200000000000001        23.200000000000003        3.4887837399026393     
   15.200000000000001        24.000000000000000        3.4936455549760383     
   15.200000000000001        24.800000000000001        3.4973093434976348     
   15.200000000000001        25.600000000000001        3.4969882375730785     
   15.200000000000001        26.400000000000002        3.4868308215767239     
   15.200000000000001        27.200000000000003        3.4920545952983306     
   15.200000000000001        28.000000000000000        3.4915341769756600     
   15.200000000000001        28.800000000000001        3.4812869739112382     
   15.200000000000001        29.600000000000001        3.5088778592923253     
   15.200000000000001        30.400000000000002        3.4906153074429556     
   15.200000000000001        31.200000000000003        4.3708074714791181     
   15.200000000000001        32.000000000000000        4.4927958657975653     
   15.200000000000001        32.800000000000004        4.5001762037506836     
   15.200000000000001        33.600000000000001        4.4866430255693137     
   15.200000000000001        34.399999999999999        4.4948031061710614     
   15.200000000000001        35.200000000000003        4.4941493893085847     
   15.200000000000001        36.000000000000000        4.4942171617776401     
   15.200000000000001        36.800000000000004        4.4963110454331865     
   15.200000000000001        37.600000000000001        4.4961380897505920     
   15.200000000000001        38.400000000000006        4.4935025561187532     
   15.200000000000001        39.200000000000003        4.4957562342075930     
   15.200000000000001        40.000000000000000        4.4942196101764500     
   15.200000000000001        40.800000000000004        4.4924096029351563     
   15.200000000000001        41.600000000000001        4.4967343569821105     
   15.200000000000001        42.400000000000006        4.4952562574918886     
   15.200000000000001        43.200000000000003        4.4890779719961040     
   15.200000000000001        44.000000000000000        4.4982855345001855     
   15.200000000000001        44.800000000000004        4.4951342221116111     
   15.200000000000001        45.600000000000001        4.4944817324543314     
   15.200000000000001        46.400000000000006        4.4929292530440454     
   15.200000000000001        47.200000000000003        4.4971159907908138     
   15.200000000000001        48.000000000000000        4.4923116684885054     
   15.200000000000001        48.800000000000004        4.4973791348949570     
   15.200000000000001        49.600000000000001        4.4964556036209418     
   15.200000000000001        50.400000000000006        4.4951237225175928     
   15.200000000000001        51.200000000000003        4.4956211626432783     
   15.200000000000001        52.000000000000000        4.4978361098562409     
   15.200000000000001        52.800000000000004        4.4931109968989382     
   15.200000000000001        53.600000000000001        4.5000471319687882     
   15.200000000000001        54.400000000000006        4.4926127734420822     
   15.200000000000001        55.200000000000003        4.4985875725041975     
   15.200000000000001        56.000000000000000        4.4868896407914152     
   15.200000000000001        56.800000000000004        4.4930442505840862     
   15.200000000000001        57.600000000000001        4.4945566210015153     
   15.200000000000001        58.400000000000006        4.4963650506458812     
   15.200000000000001        59.200000000000003        4.4976248940977310     
   15.200000000000001        60.000000000000000        4.4981652462975479     
   15.200000000000001        60.800000000000004        4.4990657091842792     
   15.200000000000001        61.600000000000001        4.4996134565902013     
   15.200000000000001        62.400000000000006        4.5012787380068451     
   15.200000000000001        63.200000000000003        4.4850805276309496     
   15.200000000000001        64.000000000000000        4.5017031601091491     
   15.200000000000001        64.799999999999997        4.4950460538792187     
   15.200000000000001        65.600000000000009        4.4967263074162949     
   15.200000000000001        66.400000000000006        4.4888655886293938     
   15.200000000000001        67.200000000000003        4.5004508881681460     
   15.200000000000001        68.000000000000000        4.4910696070731193     
   15.200000000000001        68.799999999999997        4.4951041538003134     
   15.200000000000001        69.600000000000009        4.4966822294190969     
   15.200000000000001        70.400000000000006        4.4958543876935195     
   15.200000000000001        71.200000000000003        4.4967394528117666     
   15.200000000000001        72.000000000000000        4.4956572751883321     
   15.200000000000001        72.799999999999997        4.4963450075523248     
   15.200000000000001        73.600000000000009        4.4942748331511631     
   15.200000000000001        74.400000000000006        4.4977109449953030     
   15.200000000000001        75.200000000000003        4.4977090092549075     
   15.200000000000001        76.000000000000000        4.4875549381965660     
   15.200000000000001        76.800000000000011        4.4939337732658613     
   15.200000000000001        77.600000000000009        4.4855550475535200     
   15.200000000000001        78.400000000000006        4.4733149505227656     
   15.200000000000001        79.200000000000003        4.4607904997949985     
   15.200000000000001        80.000000000000000        4.4469509249971706     
   15.200000000000001        80.800000000000011        4.4364018616924596     
   15.200000000000001        81.600000000000009        4.4214049266377087     
   15.200000000000001        82.400000000000006        4.4101011051131129     
   15.200000000000001        83.200000000000003        4.3976858021618881     
   15.200000000000001        84.000000000000000        4.3863348881130619     
   15.200000000000001        84.800000000000011        4.3752249308759055     
   15.200000000000001        85.600000000000009        4.3658096449426180     
   15.200000000000001        86.400000000000006        4.3572816888764256     
   15.200000000000001        87.200000000000003        4.3499901952740698     
   15.200000000000001        88.000000000000000        4.3431580847925408     
   15.200000000000001        88.800000000000011        4.3363939646821406     
   15.200000000000001        89.600000000000009        4.3294886310758480     
   15.200000000000001        90.400000000000006        4.3221258238956333     
   15.200000000000001        91.200000000000003        4.3140360388069574     
   15.200000000000001        92.000000000000000        4.3040074721321888     
   15.200000000000001        92.800000000000011        4.2924498881862467     
   15.200000000000001        93.600000000000009        4.2792095774742869     
   15.200000000000001        94.400000000000006        4.2640615384194298     
   15.200000000000001        95.200000000000003        4.2491877189489147     
   15.200000000000001        96.000000000000000        4.2329656031469662     
   15.200000000000001        96.800000000000011        4.2205278593418774     
   15.200000000000001        97.600000000000009        4.2140238757326864     
   15.200000000000001        98.400000000000006        4.2160212483779063     
   15.200000000000001        99.200000000000003        4.2283774588499758     
   15.200000000000001        100.00000000000000        4.2547901835404600     
   15.200000000000001        100.80000000000001        4.2981113807501279     
   15.200000000000001        101.60000000000001        4.3501896808265723     
   15.200000000000001        102.40000000000001        4.4130265857575735     

   16.000000000000000       0.80000000000000004        4.4722158708585127     
   16.000000000000000        1.6000000000000001        4.4886208905400160     
   16.000000000000000        2.4000000000000004        4.4951106607427294     
   16.000000000000000        3.2000000000000002        4.4982291900513873     
   16.000000000000000        4.0000000000000000        4.4980345673768145     
   16.000000000000000        4.8000000000000007        4.4909225613355508     
   16.000000000000000        5.6000000000000005        4.4993601881050882     
   16.000000000000000        6.4000000000000004        4.4989740964251430     
   16.000000000000000        7.2000000000000002        4.4962112851271732     
   16.000000000000000        8.0000000000000000        4.4944864535676290     
   16.000000000000000        8.8000000000000007        4.2110515086206632     
   16.000000000000000        9.6000000000000014        3.5038470664664523     
   16.000000000000000        10.400000000000000        3.4821415051598397     
   16.000000000000000        11.200000000000001        3.4988984732131434     
   16.000000000000000        12.000000000000000        3.4897523308999929     
   16.000000000000000        12.800000000000001        3.4983811774671985     
   16.000000000000000        13.600000000000001        3.4873369788202107     
   16.000000000000000        14.400000000000000        3.4935242413959906     
   16.000000000000000        15.200000000000001        3.4947169435329402     
   16.000000000000000        16.000000000000000        3.4964311409096385     
   16.000000000000000        16.800000000000001        3.4970862237666225     
   16.000000000000000        17.600000000000001        3.4890377874720038     
   16.000000000000000        18.400000000000002        3.4936328465575155     
   16.000000000000000        19.200000000000003        3.4849709234621407     
   16.000000000000000        20.000000000000000        3.5011716671664530     
   16.000000000000000        20.800000000000001        3.4974333035802414     
   16.000000000000000        21.600000000000001        3.4973326581389301     
   16.000000000000000        22.400000000000002        3.5022874282254906     
   16.000000000000000        23.200000000000003        3.4824418321523281     
   16.000000000000000        24.000000000000000        3.4902347988897544     
   16.000000000000000        24.800000000000001        3.4903314809412138     
   16.000000000000000        25.600000000000001        3.4857929420732998     
   16.000000000000000        26.400000000000002        3.4939964489880078     
   16.000000000000000        27.200000000000003        3.4936828543685974     
   16.000000000000000        28.000000000000000        3.4981815757021835     
   16.000000000000000        28.800000000000001        3.5023318739430529     
   16.000000000000000        29.600000000000001        3.4850329301362919     
   16.000000000000000        30.400000000000002        4.1130589239672863     
   16.000000000000000        31.200000000000003        4.4713810160834857     
   16.000000000000000        32.000000000000000        4.4961264561468068     
   16.000000000000000        32.800000000000004        4.4946689004203328     
   16.000000000000000        33.600000000000001        4.4935017122382028     
   16.000000000000000        34.399999999999999        4.4998559414970156     
   16.000000000000000        35.200000000000003        4.4986507359006573     
   16.000000000000000        36.000000000000000        4.4952737284479358     
   16.000000000000000        36.800000000000004        4.4918217426692788     
   16.000000000000000        37.600000000000001        4.4958152827457027     
   16.000000000000000        38.400000000000006        4.4944495630625960     
   16.000000000000000        39.200000000000003        4.4971286200774667     
   16.000000000000000        40.000000000000000        4.4957766435783562     
   16.000000000000000        40.800000000000004        4.4948564784278062     
   16.000000000000000        41.600000000000001        4.4936428635971888     
   16.000000000000000        42.400000000000006        4.4904547847223863     
   16.000000000000000        43.200000000000003        4.4904212508517958     
   16.000000000000000        44.000000000000000        4.4973959153555088     
   16.000000000000000        44.800000000000004        4.4978992577298129     
   16.000000000000000        45.600000000000001        4.4938462241316293     
   16.000000000000000        46.400000000000006        4.4879308469831152     
   16.000000000000000        47.200000000000003        4.4921724398751248     
   16.000000000000000        48.000000000000000        4.4887140135549419     
   16.000000000000000        48.800000000000004        4.4956766130570092     
   16.000000000000000        49.600000000000001        4.4964001980178248     
   16.000000000000000        50.400000000000006        4.4962967882847575     
   16.000000000000000        51.200000000000003        4.4991428182645770     
   16.000000000000000        52.000000000000000        4.4984220017414795     
   16.000000000000000        52.800000000000004        4.4959455619029800     
   16.000000000000000        53.600000000000001        4.4918885262703743     
   16.000000000000000        54.400000000000006        4.4892893783847869     
   16.000000000000000        55.200000000000003        4.4896562439158307     
   16.000000000000000        56.000000000000000        4.4927622665362268     
   16.000000000000000        56.800000000000004        4.4957045354922123     
   16.000000000000000        57.600000000000001        4.4967537374332878     
   16.000000000000000        58.400000000000006        4.4976523387812231     
   16.000000000000000        59.200000000000003        4.4848182927682734     
   16.000000000000000        60.000000000000000        4.4879689013866626     
   16.000000000000000        60.800000000000004        4.4885246164997037     
   16.000000000000000        61.600000000000001        4.4903931117158278     
   16.000000000000000        62.400000000000006        4.4982540235367461     
   16.000000000000000        63.200000000000003        4.4879646722996416     
   16.000000000000000        64.000000000000000        4.4910513764722726     
   16.000000000000000        64.799999999999997        4.4959515883522707     
   16.000000000000000        65.600000000000009        4.4991138252470444     
   16.000000000000000        66.400000000000006        4.4934808997227220     
   16.000000000000000        67.200000000000003        4.5027195665951147     
   16.000000000000000        68.000000000000000        4.4942383900024181     
   16.000000000000000        68.799999999999997        4.4972905323952510     
   16.000000000000000        69.600000000000009        4.4964345496467839     
   16.000000000000000        70.400000000000006        4.4964962897116845     
   16.000000000000000        71.200000000000003        4.4979098612857671     
   16.000000000000000        72.000000000000000        4.4961674737700630     
   16.000000000000000        72.799999999999997        4.4912461408797100     
   16.000000000000000        73.600000000000009        4.4944136172871945     
   16.000000000000000        74.400000000000006        4.4956082983246706     
   16.000000000000000        75.200000000000003        4.4966739393649471     
   16.000000000000000        76.000000000000000        4.4954796849865621     
   16.000000000000000        76.800000000000011        4.4963588634552920     
   16.000000000000000        77.600000000000009        4.4877980719770916     
   16.000000000000000        78.400000000000006        4.4977532107006484     
   16.000000000000000        79.200000000000003        4.4941404301290904     
   16.000000000000000        80.000000000000000        4.4856727998831598     
   16.000000000000000        80.800000000000011        4.4758656744612715     
   16.000000000000000        81.600000000000009        4.4615869771766921     
   16.000000000000000        82.400000000000006        4.4536684772735935     
   16.000000000000000        83.200000000000003        4.4430998914532447     
   16.000000000000000        84.000000000000000        4.4319764838989935     
   16.000000000000000        84.800000000000011        4.4220842675442755     
   16.000000000000000        85.600000000000009        4.4114686088269925     
   16.000000000000000        86.400000000000006        4.4018371937502119     
   16.000000000000000        87.200000000000003        4.3929251751824596     
   16.000000000000000        88.000000000000000        4.3837573867032757     
   16.000000000000000        88.800000000000011        4.3756323537943009     
   16.000000000000000        89.600000000000009        4.3658334326028490     
   16.000000000000000        90.400000000000006        4.3558742764344762     
   16.000000000000000        91.200000000000003        4.3448608127643871     
   16.000000000000000        92.000000000000000        4.3315868387060998     
   16.000000000000000        92.800000000000011        4.3163137469634876     
   16.000000000000000        93.600000000000009        4.2986961603867808     
   16.000000000000000        94.400000000000006        4.2798914820260991     
   16.000000000000000        95.200000000000003        4.2614728219910880     
   16.000000000000000        96.000000000000000        4.2431808778904649     
   16.000000000000000        96.800000000000011        4.2280675472225386     
   16.000000000000000        97.600000000000009        4.2191452586148968     
   16.000000000000000        98.400000000000006        4.2195387919916714     
   16.000000000000000        99.200000000000003        4.2317531483431869     
   16.000000000000000        100.00000000000000        4.2578474240017421     
   16.000000000000000        100.80000000000001        4.2996434914463117     
   16.000000000000000        101.60000000000001        4.3554611188777503     
   16.000000000000000        102.40000000000001        4.4176980667423980     

   16.800000000000001       0.80000000000000004        4.4740269466692535     
   16.800000000000001        1.6000000000000001        4.4913675317961852     
   16.800000000000001        2.4000000000000004        4.4970725566537961     
   16.800000000000001        3.2000000000000002        4.5010673293404251     
   16.800000000000001        4.0000000000000000        4.4904211221550243     
   16.800000000000001        4.8000000000000007        4.4965698415032591     
   16.800000000000001        5.6000000000000005        4.4937762440599069     
   16.800000000000001        6.4000000000000004        4.4870243143439801     
   16.800000000000001        7.2000000000000002        4.4941505313582617     
   16.800000000000001        8.0000000000000000        4.4941202626536487     
   16.800000000000001        8.8000000000000007        4.1810323268767888     
   16.800000000000001        9.6000000000000014        3.4910080730883397     
   16.800000000000001        10.400000000000000        3.4959694677876976     
   16.800000000000001        11.200000000000001        3.4987750188771192     
   16.800000000000001        12.000000000000000        3.4950919007119228     
   16.800000000000001        12.800000000000001        3.4926614152538429     
   16.800000000000001        13.600000000000001        3.4851697648515962     
   16.800000000000001        14.400000000000000        3.4939068450717237     
   16.800000000000001        15.200000000000001        3.4934097493818119     
   16.800000000000001        16.000000000000000        3.4949098013758317     
   16.800000000000001        16.800000000000001        3.4960759377211930     
   16.800000000000001        17.600000000000001        3.4906103353606315     
   16.800000000000001        18.400000000000002        3.4954316876500777     
   16.800000000000001        19.200000000000003        3.4927161658684733     
   16.800000000000001        20.000000000000000        3.4866721604298587     
   16.800000000000001        20.800000000000001        3.4822754618126872     
   16.800000000000001        21.600000000000001        3.5046428207075619     
   16.800000000000001        22.400000000000002        3.5015926930741603     
   16.800000000000001        23.200000000000003        3.5021565988880812     
   16.800000000000001        24.000000000000000        3.4979573537132391     
   16.800000000000001        24.800000000000001        3.4959707304625529     
   16.800000000000001        25.600000000000001        3.4874110702652250     
   16.800000000000001        26.400000000000002        3.4908548419978032     
   16.800000000000001        27.200000000000003        3.4912551697402643     
   16.800000000000001        28.000000000000000        3.4891382649383473     
   16.800000000000001        28.800000000000001        3.4889652243314964     
   16.800000000000001        29.600000000000001        3.4973605649258652     
   16.800000000000001        30.400000000000002        4.1616240373680480     
   16.800000000000001        31.200000000000003        4.4886592516688397     
   16.800000000000001        32.000000000000000        4.4956725203643959     
   16.800000000000001        32.800000000000004        4.4925921532666866     
   16.800000000000001        33.600000000000001        4.4873479838305821     
   16.800000000000001        34.399999999999999        4.5004141658413470     
   16.800000000000001        35.200000000000003        4.4919164178606819     
   16.800000000000001        36.000000000000000        4.4987222473158885     
   16.800000000000001        36.800000000000004        4.4986210508764239     
   16.800000000000001        37.600000000000001        4.4963044507971244     
   16.800000000000001        38.400000000000006        4.4968145671284709     
   16.800000000000001        39.200000000000003        4.4969020616221718     
   16.800000000000001        40.000000000000000        4.4970421209977038     
   16.800000000000001        40.800000000000004        4.4969655301931191     
   16.800000000000001        41.600000000000001        4.4965259300306579     
   16.800000000000001        42.400000000000006        4.4955316223412547     
   16.800000000000001        43.200000000000003        4.4939712551521165     
   16.800000000000001        44.000000000000000        4.4916338586808386     
   16.800000000000001        44.800000000000004        4.4962123722695289     
   16.800000000000001        45.600000000000001        4.4870221105325525     
   16.800000000000001        46.400000000000006        4.4914814152658469     
   16.800000000000001        47.200000000000003        4.4960438622412866     
   16.800000000000001        48.000000000000000        4.4941140370700712     
   16.800000000000001        48.800000000000004        4.4894015806959215     
   16.800000000000001        49.600000000000001        4.4896637212500261     
   16.800000000000001        50.400000000000006        4.4989262737330620     
   16.800000000000001        51.200000000000003        4.4972652025470410     
   16.800000000000001        52.000000000000000        4.4675499849300389     
   16.800000000000001        52.800000000000004        4.4025167514211070     
   16.800000000000001        53.600000000000001        4.3572609556786626     
   16.800000000000001        54.400000000000006        4.3367427232747726     
   16.800000000000001        55.200000000000003        4.3325762153685980     
   16.800000000000001        56.000000000000000        4.3327898180501032     
   16.800000000000001        56.800000000000004        4.3367976254534755     
   16.800000000000001        57.600000000000001        4.3401960256738015     
   16.800000000000001        58.400000000000006        4.3467005251583544     
   16.800000000000001        59.200000000000003        4.3532284351457733     
   16.800000000000001        60.000000000000000        4.3588496519662883     
   16.800000000000001        60.800000000000004        4.3637345314380367     
   16.800000000000001        61.600000000000001        4.3686992527539648     
   16.800000000000001        62.400000000000006        4.3800183753177091     
   16.800000000000001        63.200000000000003        4.4016088570533336     
   16.800000000000001        64.000000000000000        4.4441869658591662     
   16.800000000000001        64.799999999999997        4.4953343881088799     
   16.800000000000001        65.600000000000009        4.4879376639311204     
   16.800000000000001        66.400000000000006        4.4942541045120246     
   16.800000000000001        67.200000000000003        4.4872617648644555     
   16.800000000000001        68.000000000000000        4.4970162726086782     
   16.800000000000001        68.799999999999997        4.4979723962762730     
   16.800000000000001        69.600000000000009        4.4956519753571369     
   16.800000000000001        70.400000000000006        4.4963146931556022     
   16.800000000000001        71.200000000000003        4.4965686883213429     
   16.800000000000001        72.000000000000000        4.4971050149606135     
   16.800000000000001        72.799999999999997        4.4911929249399316     
   16.800000000000001        73.600000000000009        4.4952248640376107     
   16.800000000000001        74.400000000000006        4.4940570835676290     
   16.800000000000001        75.200000000000003        4.4959220671780287     
   16.800000000000001        76.000000000000000        4.4955792727180715     
   16.800000000000001        76.800000000000011        4.4971947868345667     
   16.800000000000001        77.600000000000009        4.4941877586745402     
   16.800000000000001        78.400000000000006        4.4881516493165590     
   16.800000000000001        79.200000000000003        4.4928624636958681     
   16.800000000000001        80.000000000000000        4.4924771180625216     
   16.800000000000001        80.800000000000011        4.4860123027864702     
   16.800000000000001        81.600000000000009        4.4970263763550635     
   16.800000000000001        82.400000000000006        4.4889728180998896     
   16.800000000000001        83.200000000000003        4.4809645520704597     
   16.800000000000001        84.000000000000000        4.4709979216566378     
   16.800000000000001        84.800000000000011        4.4632114646702856     
   16.800000000000001        85.600000000000009        4.4547494555006919     
   16.800000000000001        86.400000000000006        4.4446521259762344     
   16.800000000000001        87.200000000000003        4.4362340568639427     
   16.800000000000001        88.000000000000000        4.4266085221790261     
   16.800000000000001        88.800000000000011        4.4166033362602235     
   16.800000000000001        89.600000000000009        4.4057637068150193     
   16.800000000000001        90.400000000000006        4.3933757276538898     
   16.800000000000001        91.200000000000003        4.3788150059007771     
   16.800000000000001        92.000000000000000        4.3627351118859767     
   16.800000000000001        92.800000000000011        4.3438223782855108     
   16.800000000000001        93.600000000000009        4.3227685918651906     
   16.800000000000001        94.400000000000006        4.2997963187788129     
   16.800000000000001        95.200000000000003        4.2753174035637791     
   16.800000000000001        96.000000000000000        4.2538574654861572     
   16.800000000000001        96.800000000000011        4.2359908302632503     
   16.800000000000001        97.600000000000009        4.2240596203573402     
   16.800000000000001        98.400000000000006        4.2222896241253078     
   16.800000000000001        99.200000000000003        4.2330005162371531     
   16.800000000000001        100.00000000000000        4.2585055881559617     
   16.800000000000001        100.80000000000001        4.3000999873363135     
   16.800000000000001        101.60000000000001        4.3564099012436071     
   16.800000000000001        102.40000000000001        4.4179821013339584     

   17.600000000000001       0.80000000000000004        4.4733061391184901     
   17.600000000000001        1.6000000000000001        4.4897745775945959     
   17.600000000000001        2.4000000000000004        4.4956149215121952     
   17.600000000000001        3.2000000000000002        4.5006465756488492     
   17.600000000000001        4.0000000000000000        4.4899399096141357     
   17.600000000000001        4.8000000000000007        4.4953537159818291     
   17.600000000000001        5.6000000000000005        4.4901931626220639     
   17.600000000000001        6.4000000000000004        4.5008381594436022     
   17.600000000000001        7.2000000000000002        4.4907327389718885     
   17.600000000000001        8.0000000000000000        4.4893485029043338     
   17.600000000000001        8.8000000000000007        4.1710227919187304     
   17.600000000000001        9.6000000000000014        3.4872893777884246     
   17.600000000000001        10.400000000000000        3.4925388373862005     
   17.600000000000001        11.200000000000001        3.4977720462989819     
   17.600000000000001        12.000000000000000        3.4973024973024902     
   17.600000000000001        12.800000000000001        3.4993050218188544     
   17.600000000000001        13.600000000000001        3.4988857328687213     
   17.600000000000001        14.400000000000000        3.4894668950119554     
   17.600000000000001        15.200000000000001        3.4958229948708572     
   17.600000000000001        16.000000000000000        3.4959985767248458     
   17.600000000000001        16.800000000000001        3.4955691504735613     
   17.600000000000001        17.600000000000001        3.4909864728419557     
   17.600000000000001        18.400000000000002        3.4948784284129659     
   17.600000000000001        19.200000000000003        3.4932397202019074     
   17.600000000000001        20.000000000000000        3.4915612545300152     
   17.600000000000001        20.800000000000001        3.4890004938844403     
   17.600000000000001        21.600000000000001        3.4856935522244643     
   17.600000000000001        22.400000000000002        3.4809684740789240     
   17.600000000000001        23.200000000000003        3.4958259498283231     
   17.600000000000001        24.000000000000000        3.4980898641040370     
   17.600000000000001        24.800000000000001        3.4948276711740554     
   17.600000000000001        25.600000000000001        3.4817642375434730     
   17.600000000000001        26.400000000000002        3.4836831485121480     
   17.600000000000001        27.200000000000003        3.4977793095590233     
   17.600000000000001        28.000000000000000        3.4914787319945906     
   17.600000000000001        28.800000000000001        3.4897030497005788     
   17.600000000000001        29.600000000000001        3.5010547831477994     
   17.600000000000001        30.400000000000002        4.1254867249457421     
   17.600000000000001        31.200000000000003        4.4562607915711387     
   17.600000000000001        32.000000000000000        4.4970695839176562     
   17.600000000000001        32.800000000000004        4.4922522989710529     
   17.600000000000001        33.600000000000001        4.4897294677266668     
   17.600000000000001        34.399999999999999        4.4978417433755293     
   17.600000000000001        35.200000000000003        4.4951857565438544     
   17.600000000000001        36.000000000000000        4.4901984967086639     
   17.600000000000001        36.800000000000004        4.4985699477157350     
   17.600000000000001        37.600000000000001        4.4906135327849723     
   17.600000000000001        38.400000000000006        4.4962748566669530     
   17.600000000000001        39.200000000000003        4.4956801763633232     
   17.600000000000001        40.000000000000000        4.4952174138152525     
   17.600000000000001        40.800000000000004        4.4978410651915421     
   17.600000000000001        41.600000000000001        4.4953670131505801     
   17.600000000000001        42.400000000000006        4.4957168564691967     
   17.600000000000001        43.200000000000003        4.4944334858260042     
   17.600000000000001        44.000000000000000        4.4937382790848712     
   17.600000000000001        44.800000000000004        4.4939289804664231     
   17.600000000000001        45.600000000000001        4.4940917625850458     
   17.600000000000001        46.400000000000006        4.4950738910517183     
   17.600000000000001        47.200000000000003        4.4961467008087448     
   17.600000000000001        48.000000000000000        4.4926390051038974     
   17.600000000000001        48.800000000000004        4.4888183002402782     
   17.600000000000001        49.600000000000001        4.4985937643079517     
   17.600000000000001        50.400000000000006        4.4982929827456557     
   17.600000000000001        51.200000000000003        4.4736690662855576     
   17.600000000000001        52.000000000000000        4.3264270783017675     
   17.600000000000001        52.800000000000004        4.1356261863388317     
   17.600000000000001        53.600000000000001        4.0292856619143844     
   17.600000000000001        54.400000000000006        4.0046148820752023     
   17.600000000000001        55.200000000000003        4.0011379310313515     
   17.600000000000001        56.000000000000000        4.0027688474558643     
   17.600000000000001        56.800000000000004        4.0066407500666816     
   17.600000000000001        57.600000000000001        4.0135367180522552     
   17.600000000000001        58.400000000000006        4.0183022560624320     
   17.600000000000001        59.200000000000003        4.0232510670776032     
   17.600000000000001        60.000000000000000        4.0291209182969263     
   17.600000000000001        60.800000000000004        4.0319860013942952     
   17.600000000000001        61.600000000000001        4.0389344981445259     
   17.600000000000001        62.400000000000006        4.0492502603862386     
   17.600000000000001        63.200000000000003        4.0769270795016492     
   17.600000000000001        64.000000000000000        4.1685214878770918     
   17.600000000000001        64.799999999999997        4.3307770652429927     
   17.600000000000001        65.600000000000009        4.4680847498839391     
   17.600000000000001        66.400000000000006        4.5023437641926085     
   17.600000000000001        67.200000000000003        4.5026425184892362     
   17.600000000000001        68.000000000000000        4.4968626317733804     
   17.600000000000001        68.799999999999997        4.4942970979302901     
   17.600000000000001        69.600000000000009        4.4940096976710757     
   17.600000000000001        70.400000000000006        4.4944106103859056     
   17.600000000000001        71.200000000000003        4.4947715016267917     
   17.600000000000001        72.000000000000000        4.4952693297734099     
   17.600000000000001        72.799999999999997        4.4893005690791012     
   17.600000000000001        73.600000000000009        4.4955953257201724     
   17.600000000000001        74.400000000000006        4.4961392819084738     
   17.600000000000001        75.200000000000003        4.4949302377359146     
   17.600000000000001        76.000000000000000        4.4918577701771873     
   17.600000000000001        76.800000000000011        4.4912922923417389     
   17.600000000000001        77.600000000000009        4.4887706377473915     
   17.600000000000001        78.400000000000006        4.4980165497478533     
   17.600000000000001        79.200000000000003        4.4920931517212690     
   17.600000000000001        80.000000000000000        4.4966239207557379     
   17.600000000000001        80.800000000000011        4.4965888760990076     
   17.600000000000001        81.600000000000009        4.4941812142964324     
   17.600000000000001        82.400000000000006        4.4903824993578727     
   17.600000000000001        83.200000000000003        4.4858875290905216     
   17.600000000000001        84.000000000000000        4.4977664124839141     
   17.600000000000001        84.800000000000011        4.4924506763794465     
   17.600000000000001        85.600000000000009        4.4868383896692592     
   17.600000000000001        86.400000000000006        4.4807777560470674     
   17.600000000000001        87.200000000000003        4.4729994333715801     
   17.600000000000001        88.000000000000000        4.4652460488826833     
   17.600000000000001        88.800000000000011        4.4563662256132917     
   17.600000000000001        89.600000000000009        4.4447798389520834     
   17.600000000000001        90.400000000000006        4.4317382275813921     
   17.600000000000001        91.200000000000003        4.4150115144078068     
   17.600000000000001        92.000000000000000        4.3962912007559476     
   17.600000000000001        92.800000000000011        4.3740375352106744     
   17.600000000000001        93.600000000000009        4.3487306452710870     
   17.600000000000001        94.400000000000006        4.3215636221606069     
   17.600000000000001        95.200000000000003        4.2935883649262285     
   17.600000000000001        96.000000000000000        4.2660818195590737     
   17.600000000000001        96.800000000000011        4.2436342317661069     
   17.600000000000001        97.600000000000009        4.2286791566700810     
   17.600000000000001        98.400000000000006        4.2239244953206923     
   17.600000000000001        99.200000000000003        4.2323536437497653     
   17.600000000000001        100.00000000000000        4.2571804216344287     
   17.600000000000001        100.80000000000001        4.2974861077433344     
   17.600000000000001        101.60000000000001        4.3532269500924485     
   17.600000000000001        102.40000000000001        4.4168489018591242     

   18.400000000000002       0.80000000000000004        4.4665553520763259     
   18.400000000000002        1.6000000000000001        4.4871961454982126     
   18.400000000000002        2.4000000000000004        4.4943964769623541     
   18.400000000000002        3.2000000000000002        4.4967054869056406     
   18.400000000000002        4.0000000000000000        4.5029402142530053     
   18.400000000000002        4.8000000000000007        4.4870274375690791     
   18.400000000000002        5.6000000000000005        4.5017073975755135     
   18.400000000000002        6.4000000000000004        4.4929042893463089     
   18.400000000000002        7.2000000000000002        4.4975692682604320     
   18.400000000000002        8.0000000000000000        4.4872042397886673     
   18.400000000000002        8.8000000000000007        4.1662192778072171     
   18.400000000000002        9.6000000000000014        3.5030444305226873     
   18.400000000000002        10.400000000000000        3.4826837538444035     
   18.400000000000002        11.200000000000001        3.4900516690580257     
   18.400000000000002        12.000000000000000        3.4864244309143770     
   18.400000000000002        12.800000000000001        3.4863532768826295     
   18.400000000000002        13.600000000000001        3.4881777171244193     
   18.400000000000002        14.400000000000000        3.4825879831788948     
   18.400000000000002        15.200000000000001        3.4932843694045363     
   18.400000000000002        16.000000000000000        3.4961975642499379     
   18.400000000000002        16.800000000000001        3.4958345947224676     
   18.400000000000002        17.600000000000001        3.4919131346210688     
   18.400000000000002        18.400000000000002        3.4937962820685966     
   18.400000000000002        19.200000000000003        3.4941270038582761     
   18.400000000000002        20.000000000000000        3.4926822800450923     
   18.400000000000002        20.800000000000001        3.4934221053805898     
   18.400000000000002        21.600000000000001        3.4948218510095050     
   18.400000000000002        22.400000000000002        3.4961751216286117     
   18.400000000000002        23.200000000000003        3.4826077178312884     
   18.400000000000002        24.000000000000000        3.4873891542335622     
   18.400000000000002        24.800000000000001        3.4939265375504434     
   18.400000000000002        25.600000000000001        3.4998116808272970     
   18.400000000000002        26.400000000000002        3.4937540113222219     
   18.400000000000002        27.200000000000003        3.4990884859568530     
   18.400000000000002        28.000000000000000        3.4964120781958870     
   18.400000000000002        28.800000000000001        3.4938745614189544     
   18.400000000000002        29.600000000000001        3.5000862738583627     
   18.400000000000002        30.400000000000002        4.1013004100353010     
   18.400000000000002        31.200000000000003        4.4347472547136757     
   18.400000000000002        32.000000000000000        4.4983144596306666     
   18.400000000000002        32.800000000000004        4.4937521224906343     
   18.400000000000002        33.600000000000001        4.4982229415567048     
   18.400000000000002        34.399999999999999        4.4947210286077839     
   18.400000000000002        35.200000000000003        4.4942128885596597     
   18.400000000000002        36.000000000000000        4.4869835506783300     
   18.400000000000002        36.800000000000004        4.4988998351257070     
   18.400000000000002        37.600000000000001        4.4922109517261521     
   18.400000000000002        38.400000000000006        4.4958142410769062     
   18.400000000000002        39.200000000000003        4.4941595628605500     
   18.400000000000002        40.000000000000000        4.4947270768816230     
   18.400000000000002        40.800000000000004        4.4980359117697910     
   18.400000000000002        41.600000000000001        4.4980925688663644     
   18.400000000000002        42.400000000000006        4.4960240938559712     
   18.400000000000002        43.200000000000003        4.4956986076606285     
   18.400000000000002        44.000000000000000        4.4949467475234712     
   18.400000000000002        44.800000000000004        4.4947067918959664     
   18.400000000000002        45.600000000000001        4.4943144415917740     
   18.400000000000002        46.400000000000006        4.4955533356798822     
   18.400000000000002        47.200000000000003        4.4940940968192358     
   18.400000000000002        48.000000000000000        4.4935083819351140     
   18.400000000000002        48.800000000000004        4.4871205905839897     
   18.400000000000002        49.600000000000001        4.4973547948750427     
   18.400000000000002        50.400000000000006        4.4972870347348035     
   18.400000000000002        51.200000000000003        4.4200306313742681     
   18.400000000000002        52.000000000000000        4.1464830708143641     
   18.400000000000002        52.800000000000004        3.4917403930323490     
   18.400000000000002        53.600000000000001        3.5005473892287502     
   18.400000000000002        54.400000000000006        3.5005600489380666     
   18.400000000000002        55.200000000000003        3.4922581429678705     
   18.400000000000002        56.000000000000000        3.4899159089211103     
   18.400000000000002        56.800000000000004        3.5002713487558323     
   18.400000000000002        57.600000000000001        3.4829531552888602     
   18.400000000000002        58.400000000000006        3.4881536251579321     
   18.400000000000002        59.200000000000003        3.4923416327327623     
   18.400000000000002        60.000000000000000        3.4816589941099729     
   18.400000000000002        60.800000000000004        3.4969870949202524     
   18.400000000000002        61.600000000000001        3.4990636988718462     
   18.400000000000002        62.400000000000006        3.4954982249114739     
   18.400000000000002        63.200000000000003        3.4937645081314712     
   18.400000000000002        64.000000000000000        3.4836240485806198     
   18.400000000000002        64.799999999999997        4.0331491395184917     
   18.400000000000002        65.600000000000009        4.3085549264065408     
   18.400000000000002        66.400000000000006        4.4761443269714105     
   18.400000000000002        67.200000000000003        4.4987910056598208     
   18.400000000000002        68.000000000000000        4.4988446987426087     
   18.400000000000002        68.799999999999997        4.4925747648337682     
   18.400000000000002        69.600000000000009        4.4958709405492794     
   18.400000000000002        70.400000000000006        4.4942078053298351     
   18.400000000000002        71.200000000000003        4.4896381453033527     
   18.400000000000002        72.000000000000000        4.4892927389916144     
   18.400000000000002        72.799999999999997        4.5000568249028055     
   18.400000000000002        73.600000000000009        4.4885820792676236     
   18.400000000000002        74.400000000000006        4.4919720151778755     
   18.400000000000002        75.200000000000003        4.4877097731568094     
   18.400000000000002        76.000000000000000        4.5027272808616674     
   18.400000000000002        76.800000000000011        4.4966090157551761     
   18.400000000000002        77.600000000000009        4.4943086388399891     
   18.400000000000002        78.400000000000006        4.4886729986222589     
   18.400000000000002        79.200000000000003        4.4932522840914952     
   18.400000000000002        80.000000000000000        4.4968560861044473     
   18.400000000000002        80.800000000000011        4.4968330216165588     
   18.400000000000002        81.600000000000009        4.4971307695777423     
   18.400000000000002        82.400000000000006        4.4935275759721165     
   18.400000000000002        83.200000000000003        4.4917088425534430     
   18.400000000000002        84.000000000000000        4.4926324743044894     
   18.400000000000002        84.800000000000011        4.4899809468873766     
   18.400000000000002        85.600000000000009        4.4942407928151145     
   18.400000000000002        86.400000000000006        4.4912309089127262     
   18.400000000000002        87.200000000000003        4.4884185267240984     
   18.400000000000002        88.000000000000000        4.4912539200763240     
   18.400000000000002        88.800000000000011        4.4851642687067805     
   18.400000000000002        89.600000000000009        4.4778737216960884     
   18.400000000000002        90.400000000000006        4.4666471278051434     
   18.400000000000002        91.200000000000003        4.4506132013790598     
   18.400000000000002        92.000000000000000        4.4300727614377049     
   18.400000000000002        92.800000000000011        4.4052202679257295     
   18.400000000000002        93.600000000000009        4.3758605820134004     
   18.400000000000002        94.400000000000006        4.3454248733616909     
   18.400000000000002        95.200000000000003        4.3114685470562764     
   18.400000000000002        96.000000000000000        4.2797486330839618     
   18.400000000000002        96.800000000000011        4.2524244906033264     
   18.400000000000002        97.600000000000009        4.2328533623995490     
   18.400000000000002        98.400000000000006        4.2239955426059010     
   18.400000000000002        99.200000000000003        4.2294552722491776     
   18.400000000000002        100.00000000000000        4.2507842733169472     
   18.400000000000002        100.80000000000001        4.2909167004586717     
   18.400000000000002        101.60000000000001        4.3465423854634313     
   18.400000000000002        102.40000000000001        4.4113588214572319     

   19.200000000000003       0.80000000000000004        4.4611971862927788     
   19.200000000000003        1.6000000000000001        4.4950690838290281     
   19.200000000000003        2.4000000000000004        4.4928252958923052     
   19.200000000000003        3.2000000000000002        4.4975418717943469     
   19.200000000000003        4.0000000000000000        4.5008849776594158     
   19.200000000000003        4.8000000000000007        4.5020389858162764     
   19.200000000000003        5.6000000000000005        4.4969425037283983     
   19.200000000000003        6.4000000000000004        4.4991575256544705     
   19.200000000000003        7.2000000000000002        4.4936933181945502     
   19.200000000000003        8.0000000000000000        4.4931101202030623     
   19.200000000000003        8.8000000000000007        4.1745847458596348     
   19.200000000000003        9.6000000000000014        3.5042078482970336     
   19.200000000000003        10.400000000000000        3.4920442646467698     
   19.200000000000003        11.200000000000001        3.4934516573373813     
   19.200000000000003        12.000000000000000        3.4932825509251657     
   19.200000000000003        12.800000000000001        3.4920734054272811     
   19.200000000000003        13.600000000000001        3.4916187179983726     
   19.200000000000003        14.400000000000000        3.4927336781966130     
   19.200000000000003        15.200000000000001        3.4854775017851964     
   19.200000000000003        16.000000000000000        3.4927159392379368     
   19.200000000000003        16.800000000000001        3.4963548361009553     
   19.200000000000003        17.600000000000001        3.4913625320032886     
   19.200000000000003        18.400000000000002        3.4946889612810370     
   19.200000000000003        19.200000000000003        3.4956011967985900     
   19.200000000000003        20.000000000000000        3.4935971375160282     
   19.200000000000003        20.800000000000001        3.4934327552151196     
   19.200000000000003        21.600000000000001        3.4944341472459888     
   19.200000000000003        22.400000000000002        3.4989818184323691     
   19.200000000000003        23.200000000000003        3.4873017688778822     
   19.200000000000003        24.000000000000000        3.4961101565364539     
   19.200000000000003        24.800000000000001        3.4944974545344398     
   19.200000000000003        25.600000000000001        3.4929194191810709     
   19.200000000000003        26.400000000000002        3.4814660840851799     
   19.200000000000003        27.200000000000003        3.4959782619644759     
   19.200000000000003        28.000000000000000        3.5004069100449131     
   19.200000000000003        28.800000000000001        3.4955979146021412     
   19.200000000000003        29.600000000000001        3.4944724233600826     
   19.200000000000003        30.400000000000002        4.0924889796186461     
   19.200000000000003        31.200000000000003        4.4275091702642371     
   19.200000000000003        32.000000000000000        4.4958370911546748     
   19.200000000000003        32.800000000000004        4.4912456498478344     
   19.200000000000003        33.600000000000001        4.4946931925603737     
   19.200000000000003        34.399999999999999        4.4922717032689841     
   19.200000000000003        35.200000000000003        4.4984133805275626     
   19.200000000000003        36.000000000000000        4.4975272932339019     
   19.200000000000003        36.800000000000004        4.4941252212185905     
   19.200000000000003        37.600000000000001        4.4876752770920776     
   19.200000000000003        38.400000000000006        4.4940714828142356     
   19.200000000000003        39.200000000000003        4.4942035805479899     
   19.200000000000003        40.000000000000000        4.4951094898379500     
   19.200000000000003        40.800000000000004        4.4970133937905219     
   19.200000000000003        41.600000000000001        4.4960870469574976     
   19.200000000000003        42.400000000000006        4.4966041959099510     
   19.200000000000003        43.200000000000003        4.4965295283619797     
   19.200000000000003        44.000000000000000        4.4951180395289230     
   19.200000000000003        44.800000000000004        4.4954325146646283     
   19.200000000000003        45.600000000000001        4.4950004694637746     
   19.200000000000003        46.400000000000006        4.4963102773991661     
   19.200000000000003        47.200000000000003        4.4949998466057890     
   19.200000000000003        48.000000000000000        4.4919641211528250     
   19.200000000000003        48.800000000000004        4.4984667949901640     
   19.200000000000003        49.600000000000001        4.4962978888017151     
   19.200000000000003        50.400000000000006        4.4941848222065923     
   19.200000000000003        51.200000000000003        4.3809235835362870     
   19.200000000000003        52.000000000000000        4.0518658575041124     
   19.200000000000003        52.800000000000004        3.5015309855168844     
   19.200000000000003        53.600000000000001        3.4887790565744048     
   19.200000000000003        54.400000000000006        3.4906778050166181     
   19.200000000000003        55.200000000000003        3.4931393475293069     
   19.200000000000003        56.000000000000000        3.4938059896519817     
   19.200000000000003        56.800000000000004        3.4940402822053849     
   19.200000000000003        57.600000000000001        3.4933633349470967     
   19.200000000000003        58.400000000000006        3.4970868100449168     
   19.200000000000003        59.200000000000003        3.4975756336619859     
   19.200000000000003        60.000000000000000        3.5006253530479539     
   19.200000000000003        60.800000000000004        3.4969023485358104     
   19.200000000000003        61.600000000000001        3.4913022122755426     
   19.200000000000003        62.400000000000006        3.4970548368815386     
   19.200000000000003        63.200000000000003        3.4954353706508980     
   19.200000000000003        64.000000000000000        3.4949639808942514     
   19.200000000000003        64.799999999999997        3.4992365956384495     
   19.200000000000003        65.600000000000009        4.0492439165102514     
   19.200000000000003        66.400000000000006        4.3593945226635409     
   19.200000000000003        67.200000000000003        4.4993894165744486     
   19.200000000000003        68.000000000000000        4.4976372040234329     
   19.200000000000003        68.799999999999997        4.4905842005988461     
   19.200000000000003        69.600000000000009        4.4945458307349622     
   19.200000000000003        70.400000000000006        4.4951048904741304     
   19.200000000000003        71.200000000000003        4.4993708903822602     
   19.200000000000003        72.000000000000000        4.4967142244389811     
   19.200000000000003        72.799999999999997        4.4874521931159448     
   19.200000000000003        73.600000000000009        4.4937983165524109     
   19.200000000000003        74.400000000000006        4.4964600319221972     
   19.200000000000003        75.200000000000003        4.4948304831202535     
   19.200000000000003        76.000000000000000        4.4867121844748050     
   19.200000000000003        76.800000000000011        4.5014770672832567     
   19.200000000000003        77.600000000000009        4.4950324330315485     
   19.200000000000003        78.400000000000006        4.4889231261265730     
   19.200000000000003        79.200000000000003        4.4948082635829838     
   19.200000000000003        80.000000000000000        4.4992758848447156     
   19.200000000000003        80.800000000000011        4.4967525494335794     
   19.200000000000003        81.600000000000009        4.4956566912804909     
   19.200000000000003        82.400000000000006        4.4941902409178720     
   19.200000000000003        83.200000000000003        4.4905633466522250     
   19.200000000000003        84.000000000000000        4.4961824455108399     
   19.200000000000003        84.800000000000011        4.4931070697368503     
   19.200000000000003        85.600000000000009        4.4982220191071374     
   19.200000000000003        86.400000000000006        4.4954906268315877     
   19.200000000000003        87.200000000000003        4.4965890686672161     
   19.200000000000003        88.000000000000000        4.4949678385940066     
   19.200000000000003        88.800000000000011        4.4931272578946100     
   19.200000000000003        89.600000000000009        4.4894453085480643     
   19.200000000000003        90.400000000000006        4.4906208960387337     
   19.200000000000003        91.200000000000003        4.4770758570415250     
   19.200000000000003        92.000000000000000        4.4604960653203474     
   19.200000000000003        92.800000000000011        4.4364933771491408     
   19.200000000000003        93.600000000000009        4.4051788487447245     
   19.200000000000003        94.400000000000006        4.3691285710876437     
   19.200000000000003        95.200000000000003        4.3317159921620521     
   19.200000000000003        96.000000000000000        4.2945823761617641     
   19.200000000000003        96.800000000000011        4.2616698511795317     
   19.200000000000003        97.600000000000009        4.2380371075433727     
   19.200000000000003        98.400000000000006        4.2237666804122034     
   19.200000000000003        99.200000000000003        4.2248265885488072     
   19.200000000000003        100.00000000000000        4.2451537211553463     
   19.200000000000003        100.80000000000001        4.2841579556422325     
   19.200000000000003        101.60000000000001        4.3373864005101215     
   19.200000000000003        102.40000000000001        4.4023362945796771     

   20.000000000000000       0.80000000000000004        4.4538831871089801     
   20.000000000000000        1.6000000000000001        4.4941917721594349     
   20.000000000000000        2.4000000000000004        4.4977163474249817     
   20.000000000000000        3.2000000000000002        4.4878780809753165     
   20.000000000000000        4.0000000000000000        4.4919274424924698     
   20.000000000000000        4.8000000000000007        4.4919529549863686     
   20.000000000000000        5.6000000000000005        4.4891502050229155     
   20.000000000000000        6.4000000000000004        4.4967795767178096     
   20.000000000000000        7.2000000000000002        4.4945087256552743     
   20.000000000000000        8.0000000000000000        4.4950507134272453     
   20.000000000000000        8.8000000000000007        4.2407638474595339     
   20.000000000000000        9.6000000000000014        3.4846034879665364     
   20.000000000000000        10.400000000000000        3.4943074108882928     
   20.000000000000000        11.200000000000001        3.4949706155131106     
   20.000000000000000        12.000000000000000        3.4952807234674954     
   20.000000000000000        12.800000000000001        3.4935512615613531     
   20.000000000000000        13.600000000000001        3.4928370703129317     
   20.000000000000000        14.400000000000000        3.4931377258444374     
   20.000000000000000        15.200000000000001        3.4939444588191191     
   20.000000000000000        16.000000000000000        3.4853160727653476     
   20.000000000000000        16.800000000000001        3.4938032544921218     
   20.000000000000000        17.600000000000001        3.4908530869176126     
   20.000000000000000        18.400000000000002        3.4947064339203879     
   20.000000000000000        19.200000000000003        3.4946759624937092     
   20.000000000000000        20.000000000000000        3.4945705857073168     
   20.000000000000000        20.800000000000001        3.4942119536239740     
   20.000000000000000        21.600000000000001        3.4946026574120999     
   20.000000000000000        22.400000000000002        3.4970199285874868     
   20.000000000000000        23.200000000000003        3.4821021198877493     
   20.000000000000000        24.000000000000000        3.4877373061954873     
   20.000000000000000        24.800000000000001        3.4877785599192208     
   20.000000000000000        25.600000000000001        3.4858325390967924     
   20.000000000000000        26.400000000000002        3.4928640932163324     
   20.000000000000000        27.200000000000003        3.4896610472911544     
   20.000000000000000        28.000000000000000        3.4804695456701067     
   20.000000000000000        28.800000000000001        3.4817653778999538     
   20.000000000000000        29.600000000000001        3.4935931562750051     
   20.000000000000000        30.400000000000002        4.1058229966992243     
   20.000000000000000        31.200000000000003        4.4374612069798927     
   20.000000000000000        32.000000000000000        4.4959923332225031     
   20.000000000000000        32.800000000000004        4.4898545358869075     
   20.000000000000000        33.600000000000001        4.4920792822620790     
   20.000000000000000        34.399999999999999        4.4928344373963736     
   20.000000000000000        35.200000000000003        4.4993751308240384     
   20.000000000000000        36.000000000000000        4.4949597481826711     
   20.000000000000000        36.800000000000004        4.4982109550616043     
   20.000000000000000        37.600000000000001        4.4923490000674162     
   20.000000000000000        38.400000000000006        4.4980573630192016     
   20.000000000000000        39.200000000000003        4.4973919989617768     
   20.000000000000000        40.000000000000000        4.4965190318458070     
   20.000000000000000        40.800000000000004        4.4963771470963154     
   20.000000000000000        41.600000000000001        4.5005984000214587     
   20.000000000000000        42.400000000000006        4.5002473195604225     
   20.000000000000000        43.200000000000003        4.4965480616908593     
   20.000000000000000        44.000000000000000        4.4954621525305720     
   20.000000000000000        44.800000000000004        4.4961904519136544     
   20.000000000000000        45.600000000000001        4.4955123756759461     
   20.000000000000000        46.400000000000006        4.4960074309068814     
   20.000000000000000        47.200000000000003        4.4993410707977608     
   20.000000000000000        48.000000000000000        4.4913564877867387     
   20.000000000000000        48.800000000000004        4.4939759803335058     
   20.000000000000000        49.600000000000001        4.4943569692280807     
   20.000000000000000        50.400000000000006        4.4903298895336681     
   20.000000000000000        51.200000000000003        4.3678811291385164     
   20.000000000000000        52.000000000000000        4.0342980679260485     
   20.000000000000000        52.800000000000004        3.4825349325916797     
   20.000000000000000        53.600000000000001        3.4924121817385814     
   20.000000000000000        54.400000000000006        3.4935202395902909     
   20.000000000000000        55.200000000000003        3.4952283888156885     
   20.000000000000000        56.000000000000000        3.4955415013858100     
   20.000000000000000        56.800000000000004        3.4948643909625163     
   20.000000000000000        57.600000000000001        3.4919185058119750     
   20.000000000000000        58.400000000000006        3.4904234728734891     
   20.000000000000000        59.200000000000003        3.4881548148468955     
   20.000000000000000        60.000000000000000        3.4954882797004454     
   20.000000000000000        60.800000000000004        3.4958995664936343     
   20.000000000000000        61.600000000000001        3.4933112994011273     
   20.000000000000000        62.400000000000006        3.4950143013187289     
   20.000000000000000        63.200000000000003        3.4839255485427127     
   20.000000000000000        64.000000000000000        3.4962942826421775     
   20.000000000000000        64.799999999999997        3.4956273674066689     
   20.000000000000000        65.600000000000009        3.5009579695159485     
   20.000000000000000        66.400000000000006        4.2297879091030337     
   20.000000000000000        67.200000000000003        4.4923667358213368     
   20.000000000000000        68.000000000000000        4.4947955632962611     
   20.000000000000000        68.799999999999997        4.5006722104960728     
   20.000000000000000        69.600000000000009        4.4993963568565674     
   20.000000000000000        70.400000000000006        4.4878766886169208     
   20.000000000000000        71.200000000000003        4.4916451878411712     
   20.000000000000000        72.000000000000000        4.4883359560830476     
   20.000000000000000        72.799999999999997        4.4931226502015686     
   20.000000000000000        73.600000000000009        4.5022663807803545     
   20.000000000000000        74.400000000000006        4.4932814330707380     
   20.000000000000000        75.200000000000003        4.4960848800421989     
   20.000000000000000        76.000000000000000        4.4957896199519771     
   20.000000000000000        76.800000000000011        4.4901664384268889     
   20.000000000000000        77.600000000000009        4.4973804537886011     
   20.000000000000000        78.400000000000006        4.4940000331675485     
   20.000000000000000        79.200000000000003        4.4988615371124885     
   20.000000000000000        80.000000000000000        4.4963000155896022     
   20.000000000000000        80.800000000000011        4.4964879590111728     
   20.000000000000000        81.600000000000009        4.4961638793746461     
   20.000000000000000        82.400000000000006        4.4953568316748287     
   20.000000000000000        83.200000000000003        4.4916799986135114     
   20.000000000000000        84.000000000000000        4.4954516824837132     
   20.000000000000000        84.800000000000011        4.4957746666288108     
   20.000000000000000        85.600000000000009        4.4984527077199177     
   20.000000000000000        86.400000000000006        4.4959660017459502     
   20.000000000000000        87.200000000000003        4.4983989712719827     
   20.000000000000000        88.000000000000000        4.4958238585697980     
   20.000000000000000        88.800000000000011        4.4963984603415543     
   20.000000000000000        89.600000000000009        4.4899996032226293     
   20.000000000000000        90.400000000000006        4.4959395032109715     
   20.000000000000000        91.200000000000003        4.4945507436666849     
   20.000000000000000        92.000000000000000        4.4833874517563235     
   20.000000000000000        92.800000000000011        4.4631480393500480     
   20.000000000000000        93.600000000000009        4.4326227683889625     
   20.000000000000000        94.400000000000006        4.3947950552728265     
   20.000000000000000        95.200000000000003        4.3532839509855759     
   20.000000000000000        96.000000000000000        4.3106434630080805     
   20.000000000000000        96.800000000000011        4.2732153137600584     
   20.000000000000000        97.600000000000009        4.2408337115713257     
   20.000000000000000        98.400000000000006        4.2224628853649220     
   20.000000000000000        99.200000000000003        4.2200771186515809     
   20.000000000000000        100.00000000000000        4.2364740589055589     
   20.000000000000000        100.80000000000001        4.2719871129164746     
   20.000000000000000        101.60000000000001        4.3258627766838380     
   20.000000000000000        102.40000000000001        4.3909269761554004     

   20.800000000000001       0.80000000000000004        4.4460818134663720     
   20.800000000000001        1.6000000000000001        4.4914007813408485     
   20.800000000000001        2.4000000000000004        4.5003685412121524     
   20.800000000000001        3.2000000000000002        4.4888583227520602     
   20.800000000000001        4.0000000000000000        4.4931211150921193     
   20.800000000000001        4.8000000000000007        4.4938665974012730     
   20.800000000000001        5.6000000000000005        4.4955807093445959     
   20.800000000000001        6.4000000000000004        4.4881658500019785     
   20.800000000000001        7.2000000000000002        4.4866510683139280     
   20.800000000000001        8.0000000000000000        4.4926213163995845     
   20.800000000000001        8.8000000000000007        4.3696249114003853     
   20.800000000000001        9.6000000000000014        4.0112042571765363     
   20.800000000000001        10.400000000000000        3.4964812918451336     
   20.800000000000001        11.200000000000001        3.4979094049906174     
   20.800000000000001        12.000000000000000        3.4951044052654998     
   20.800000000000001        12.800000000000001        3.4934088780740984     
   20.800000000000001        13.600000000000001        3.4936021121893366     
   20.800000000000001        14.400000000000000        3.4839238843597893     
   20.800000000000001        15.200000000000001        3.4968405597302201     
   20.800000000000001        16.000000000000000        3.4977522616952288     
   20.800000000000001        16.800000000000001        3.4919621093453985     
   20.800000000000001        17.600000000000001        3.4942267650178200     
   20.800000000000001        18.400000000000002        3.4938669295168761     
   20.800000000000001        19.200000000000003        3.4939442262901346     
   20.800000000000001        20.000000000000000        3.4937049493809837     
   20.800000000000001        20.800000000000001        3.4940136274005988     
   20.800000000000001        21.600000000000001        3.4940639375734968     
   20.800000000000001        22.400000000000002        3.4954073668075147     
   20.800000000000001        23.200000000000003        3.4966134278822647     
   20.800000000000001        24.000000000000000        3.4949103948850526     
   20.800000000000001        24.800000000000001        3.4945158318526608     
   20.800000000000001        25.600000000000001        3.4935075570706355     
   20.800000000000001        26.400000000000002        3.4957320744961504     
   20.800000000000001        27.200000000000003        3.4956499347201873     
   20.800000000000001        28.000000000000000        3.4911166160548839     
   20.800000000000001        28.800000000000001        3.4983119910742397     
   20.800000000000001        29.600000000000001        3.5049874106789338     
   20.800000000000001        30.400000000000002        4.1834483203243940     
   20.800000000000001        31.200000000000003        4.4691936956989551     
   20.800000000000001        32.000000000000000        4.4880699479008994     
   20.800000000000001        32.800000000000004        4.4967847583304197     
   20.800000000000001        33.600000000000001        4.4903686724299954     
   20.800000000000001        34.399999999999999        4.4958287880356096     
   20.800000000000001        35.200000000000003        4.4875462939706496     
   20.800000000000001        36.000000000000000        4.4870667071424029     
   20.800000000000001        36.800000000000004        4.4988648598309346     
   20.800000000000001        37.600000000000001        4.4927006606106410     
   20.800000000000001        38.400000000000006        4.4983109450541203     
   20.800000000000001        39.200000000000003        4.4964784536710241     
   20.800000000000001        40.000000000000000        4.4951725370867175     
   20.800000000000001        40.800000000000004        4.4953358095272984     
   20.800000000000001        41.600000000000001        4.4880498758996188     
   20.800000000000001        42.400000000000006        4.4886529421066541     
   20.800000000000001        43.200000000000003        4.4987639498199705     
   20.800000000000001        44.000000000000000        4.4968445495889577     
   20.800000000000001        44.800000000000004        4.4973367012176713     
   20.800000000000001        45.600000000000001        4.4968724767840840     
   20.800000000000001        46.400000000000006        4.4985081939903733     
   20.800000000000001        47.200000000000003        4.4891506523742679     
   20.800000000000001        48.000000000000000        4.4876210746882172     
   20.800000000000001        48.800000000000004        4.4905648484001803     
   20.800000000000001        49.600000000000001        4.4976008856381684     
   20.800000000000001        50.400000000000006        4.4911479610634615     
   20.800000000000001        51.200000000000003        4.3698529673770912     
   20.800000000000001        52.000000000000000        4.0345104055472651     
   20.800000000000001        52.800000000000004        3.5046259854389028     
   20.800000000000001        53.600000000000001        3.4928899557802677     
   20.800000000000001        54.400000000000006        3.4941826271941721     
   20.800000000000001        55.200000000000003        3.4954810526535063     
   20.800000000000001        56.000000000000000        3.4955854301031990     
   20.800000000000001        56.800000000000004        3.4949243557891054     
   20.800000000000001        57.600000000000001        3.4937605741571964     
   20.800000000000001        58.400000000000006        3.4951715626932232     
   20.800000000000001        59.200000000000003        3.4945429533694536     
   20.800000000000001        60.000000000000000        3.4865246288242622     
   20.800000000000001        60.800000000000004        3.4885680570429933     
   20.800000000000001        61.600000000000001        3.4912533355765465     
   20.800000000000001        62.400000000000006        3.4907221912193820     
   20.800000000000001        63.200000000000003        3.4910077648900448     
   20.800000000000001        64.000000000000000        3.4937262380948622     
   20.800000000000001        64.799999999999997        3.4929441948900917     
   20.800000000000001        65.600000000000009        3.4941265825659702     
   20.800000000000001        66.400000000000006        4.1806974948378928     
   20.800000000000001        67.200000000000003        4.4894773483503441     
   20.800000000000001        68.000000000000000        4.4915700479170590     
   20.800000000000001        68.799999999999997        4.4863609566667311     
   20.800000000000001        69.600000000000009        4.4919753185301241     
   20.800000000000001        70.400000000000006        4.4952383654703265     
   20.800000000000001        71.200000000000003        4.4979015794678290     
   20.800000000000001        72.000000000000000        4.4982663397013871     
   20.800000000000001        72.799999999999997        4.4955018157712674     
   20.800000000000001        73.600000000000009        4.4862743127467253     
   20.800000000000001        74.400000000000006        4.4991238673828491     
   20.800000000000001        75.200000000000003        4.4974020419340164     
   20.800000000000001        76.000000000000000        4.4961135509091781     
   20.800000000000001        76.800000000000011        4.4875032786551614     
   20.800000000000001        77.600000000000009        4.4970222772533042     
   20.800000000000001        78.400000000000006        4.4933710122500630     
   20.800000000000001        79.200000000000003        4.4980144754727878     
   20.800000000000001        80.000000000000000        4.4907873821053865     
   20.800000000000001        80.800000000000011        4.4952556485909874     
   20.800000000000001        81.600000000000009        4.4948041890883985     
   20.800000000000001        82.400000000000006        4.4943057032411140     
   20.800000000000001        83.200000000000003        4.4932939079539045     
   20.800000000000001        84.000000000000000        4.4977933650295956     
   20.800000000000001        84.800000000000011        4.4922706219689381     
   20.800000000000001        85.600000000000009        4.4978842562847632     
   20.800000000000001        86.400000000000006        4.4959104729591504     
   20.800000000000001        87.200000000000003        4.4975583799776917     
   20.800000000000001        88.000000000000000        4.4993226411191340     
   20.800000000000001        88.800000000000011        4.4989233352763591     
   20.800000000000001        89.600000000000009        4.4940382834178365     
   20.800000000000001        90.400000000000006        4.4923985163725915     
   20.800000000000001        91.200000000000003        4.4976987951810035     
   20.800000000000001        92.000000000000000        4.4961976168179927     
   20.800000000000001        92.800000000000011        4.4836311828336077     
   20.800000000000001        93.600000000000009        4.4575762285110372     
   20.800000000000001        94.400000000000006        4.4197735666134568     
   20.800000000000001        95.200000000000003        4.3753049330834370     
   20.800000000000001        96.000000000000000        4.3274619380476782     
   20.800000000000001        96.800000000000011        4.2845594384223800     
   20.800000000000001        97.600000000000009        4.2467287075085203     
   20.800000000000001        98.400000000000006        4.2224976942380090     
   20.800000000000001        99.200000000000003        4.2133059383198646     
   20.800000000000001        100.00000000000000        4.2280901402106181     
   20.800000000000001        100.80000000000001        4.2612221725778285     
   20.800000000000001        101.60000000000001        4.3134201306414948     
   20.800000000000001        102.40000000000001        4.3810904974337257     

   21.600000000000001       0.80000000000000004        4.4363957577460313     
   21.600000000000001        1.6000000000000001        4.4880449396269455     
   21.600000000000001        2.4000000000000004        4.4873467711647912     
   21.600000000000001        3.2000000000000002        4.4879232936022566     
   21.600000000000001        4.0000000000000000        4.5023086805293806     
   21.600000000000001        4.8000000000000007        4.4968583274224594     
   21.600000000000001        5.6000000000000005        4.4946644693514779     
   21.600000000000001        6.4000000000000004        4.4931137556049530     
   21.600000000000001        7.2000000000000002        4.4990735430239557     
   21.600000000000001        8.0000000000000000        4.4928138331531589     
   21.600000000000001        8.8000000000000007        4.4772321207643309     
   21.600000000000001        9.6000000000000014        4.1995779474312611     
   21.600000000000001        10.400000000000000        3.5003807825121140     
   21.600000000000001        11.200000000000001        3.4850194575506417     
   21.600000000000001        12.000000000000000        3.4982226533885572     
   21.600000000000001        12.800000000000001        3.4944491740571868     
   21.600000000000001        13.600000000000001        3.4946217968855855     
   21.600000000000001        14.400000000000000        3.4920599944060764     
   21.600000000000001        15.200000000000001        3.4884516370246201     
   21.600000000000001        16.000000000000000        3.4886960545106604     
   21.600000000000001        16.800000000000001        3.4882822910892388     
   21.600000000000001        17.600000000000001        3.4899000495605508     
   21.600000000000001        18.400000000000002        3.4903585985276750     
   21.600000000000001        19.200000000000003        3.4907675852645603     
   21.600000000000001        20.000000000000000        3.4915217166859907     
   21.600000000000001        20.800000000000001        3.4913384301729478     
   21.600000000000001        21.600000000000001        3.4914734062170498     
   21.600000000000001        22.400000000000002        3.4870797252479302     
   21.600000000000001        23.200000000000003        3.4802347507658458     
   21.600000000000001        24.000000000000000        3.4973441686573685     
   21.600000000000001        24.800000000000001        3.4961929334088078     
   21.600000000000001        25.600000000000001        3.4996391661425927     
   21.600000000000001        26.400000000000002        3.4853112366570924     
   21.600000000000001        27.200000000000003        3.4890166042870945     
   21.600000000000001        28.000000000000000        3.4971687806889848     
   21.600000000000001        28.800000000000001        3.4820275310528515     
   21.600000000000001        29.600000000000001        4.0304464754464115     
   21.600000000000001        30.400000000000002        4.3378823926042571     
   21.600000000000001        31.200000000000003        4.4975355848014420     
   21.600000000000001        32.000000000000000        4.4932293428322563     
   21.600000000000001        32.800000000000004        4.4968560166429530     
   21.600000000000001        33.600000000000001        4.4972464998802932     
   21.600000000000001        34.399999999999999        4.4957639383171362     
   21.600000000000001        35.200000000000003        4.4916317014709159     
   21.600000000000001        36.000000000000000        4.4988084112253537     
   21.600000000000001        36.800000000000004        4.4999463149568273     
   21.600000000000001        37.600000000000001        4.4978582756340861     
   21.600000000000001        38.400000000000006        4.4982402021261212     
   21.600000000000001        39.200000000000003        4.4949268137461313     
   21.600000000000001        40.000000000000000        4.4966437767008554     
   21.600000000000001        40.800000000000004        4.4989262383718849     
   21.600000000000001        41.600000000000001        4.4939052666296755     
   21.600000000000001        42.400000000000006        4.4942164414669001     
   21.600000000000001        43.200000000000003        4.4926041097206886     
   21.600000000000001        44.000000000000000        4.4914249407744098     
   21.600000000000001        44.800000000000004        4.4920408893052244     
   21.600000000000001        45.600000000000001        4.4920687654842748     
   21.600000000000001        46.400000000000006        4.4907715881727723     
   21.600000000000001        47.200000000000003        4.4948820408916470     
   21.600000000000001        48.000000000000000        4.4929820943093626     
   21.600000000000001        48.800000000000004        4.4949284996752707     
   21.600000000000001        49.600000000000001        4.4934749095843074     
   21.600000000000001        50.400000000000006        4.4961093531057461     
   21.600000000000001        51.200000000000003        4.3771861652753055     
   21.600000000000001        52.000000000000000        4.0422665522294405     
   21.600000000000001        52.800000000000004        3.4887801102204001     
   21.600000000000001        53.600000000000001        3.4987945542808458     
   21.600000000000001        54.400000000000006        3.4966069097011694     
   21.600000000000001        55.200000000000003        3.4970456218366883     
   21.600000000000001        56.000000000000000        3.4962167925508045     
   21.600000000000001        56.800000000000004        3.4883338619305428     
   21.600000000000001        57.600000000000001        3.4973216251487047     
   21.600000000000001        58.400000000000006        3.4953266592840166     
   21.600000000000001        59.200000000000003        3.4854911932920651     
   21.600000000000001        60.000000000000000        3.4942228358858953     
   21.600000000000001        60.800000000000004        3.4992263560778003     
   21.600000000000001        61.600000000000001        3.5017963931172558     
   21.600000000000001        62.400000000000006        3.4831884695575308     
   21.600000000000001        63.200000000000003        3.4835455112572777     
   21.600000000000001        64.000000000000000        3.4875491173517941     
   21.600000000000001        64.799999999999997        3.4901636206690467     
   21.600000000000001        65.600000000000009        3.4967018660990727     
   21.600000000000001        66.400000000000006        4.1814649266589132     
   21.600000000000001        67.200000000000003        4.4913559316227598     
   21.600000000000001        68.000000000000000        4.4872933456313673     
   21.600000000000001        68.799999999999997        4.4971818364763330     
   21.600000000000001        69.600000000000009        4.4911067010731500     
   21.600000000000001        70.400000000000006        4.5019092943974348     
   21.600000000000001        71.200000000000003        4.4974571924456646     
   21.600000000000001        72.000000000000000        4.4956414270826404     
   21.600000000000001        72.799999999999997        4.4930865166522098     
   21.600000000000001        73.600000000000009        4.4928835378554828     
   21.600000000000001        74.400000000000006        4.5021207410643127     
   21.600000000000001        75.200000000000003        4.4951946061013457     
   21.600000000000001        76.000000000000000        4.4907486310045517     
   21.600000000000001        76.800000000000011        4.5031062880968937     
   21.600000000000001        77.600000000000009        4.4901487267113902     
   21.600000000000001        78.400000000000006        4.4889431774523798     
   21.600000000000001        79.200000000000003        4.4985177263844749     
   21.600000000000001        80.000000000000000        4.4969915594381558     
   21.600000000000001        80.800000000000011        4.4954381016719163     
   21.600000000000001        81.600000000000009        4.4960835990362211     
   21.600000000000001        82.400000000000006        4.4962433548275165     
   21.600000000000001        83.200000000000003        4.4945338731705631     
   21.600000000000001        84.000000000000000        4.4982927327356288     
   21.600000000000001        84.800000000000011        4.4917688660179032     
   21.600000000000001        85.600000000000009        4.4987222805652483     
   21.600000000000001        86.400000000000006        4.4962971631011666     
   21.600000000000001        87.200000000000003        4.4877090899680665     
   21.600000000000001        88.000000000000000        4.4912424490536269     
   21.600000000000001        88.800000000000011        4.4907984235793199     
   21.600000000000001        89.600000000000009        4.4855520394976018     
   21.600000000000001        90.400000000000006        4.4989284863716570     
   21.600000000000001        91.200000000000003        4.4930767672931449     
   21.600000000000001        92.000000000000000        4.4969280665156592     
   21.600000000000001        92.800000000000011        4.4948075223152220     
   21.600000000000001        93.600000000000009        4.4780753629881369     
   21.600000000000001        94.400000000000006        4.4435383394229744     
   21.600000000000001        95.200000000000003        4.3985127221025673     
   21.600000000000001        96.000000000000000        4.3477176425890507     
   21.600000000000001        96.800000000000011        4.2988378061320223     
   21.600000000000001        97.600000000000009        4.2555985043708100     
   21.600000000000001        98.400000000000006        4.2258063203330343     
   21.600000000000001        99.200000000000003        4.2138087961061510     
   21.600000000000001        100.00000000000000        4.2211092447880123     
   21.600000000000001        100.80000000000001        4.2522471513072473     
   21.600000000000001        101.60000000000001        4.3031339661146983     
   21.600000000000001        102.40000000000001        4.3686846349575079     

   22.400000000000002       0.80000000000000004        4.4317547307247596     
   22.400000000000002        1.6000000000000001        4.4828120955034203     
   22.400000000000002        2.4000000000000004        4.4969888940682594     
   22.400000000000002        3.2000000000000002        4.4993048932915354     
   22.400000000000002        4.0000000000000000        4.4976672892301055     
   22.400000000000002        4.8000000000000007        4.4938326799513817     
   22.400000000000002        5.6000000000000005        4.4964404549635439     
   22.400000000000002        6.4000000000000004        4.4893618631202434     
   22.400000000000002        7.2000000000000002        4.4944966428240107     
   22.400000000000002        8.0000000000000000        4.4958060560959794     
   22.400000000000002        8.8000000000000007        4.4951201825370601     
   22.400000000000002        9.6000000000000014        4.3782838335030192     
   22.400000000000002        10.400000000000000        4.0845985325511887     
   22.400000000000002        11.200000000000001        3.4913735230253184     
   22.400000000000002        12.000000000000000        3.4942174618700244     
   22.400000000000002        12.800000000000001        3.4908078849340076     
   22.400000000000002        13.600000000000001        3.4934939025209797     
   22.400000000000002        14.400000000000000        3.4976589465914185     
   22.400000000000002        15.200000000000001        3.4922166879633436     
   22.400000000000002        16.000000000000000        3.4993669452444847     
   22.400000000000002        16.800000000000001        3.4960836979573067     
   22.400000000000002        17.600000000000001        3.4944252762363703     
   22.400000000000002        18.400000000000002        3.4924677470554246     
   22.400000000000002        19.200000000000003        3.4910572483658884     
   22.400000000000002        20.000000000000000        3.4899362983897193     
   22.400000000000002        20.800000000000001        3.4940012854592926     
   22.400000000000002        21.600000000000001        3.4902479976518923     
   22.400000000000002        22.400000000000002        3.4831968358450101     
   22.400000000000002        23.200000000000003        3.5023347745835540     
   22.400000000000002        24.000000000000000        3.4983531052853603     
   22.400000000000002        24.800000000000001        3.5009927796009017     
   22.400000000000002        25.600000000000001        3.4829952609366863     
   22.400000000000002        26.400000000000002        3.4959810451871243     
   22.400000000000002        27.200000000000003        3.4900864880324414     
   22.400000000000002        28.000000000000000        3.4917418064860715     
   22.400000000000002        28.800000000000001        4.0359746184073986     
   22.400000000000002        29.600000000000001        4.3031374157515945     
   22.400000000000002        30.400000000000002        4.4746074592031437     
   22.400000000000002        31.200000000000003        4.5037296053536915     
   22.400000000000002        32.000000000000000        4.4914355884746344     
   22.400000000000002        32.800000000000004        4.4944446639591682     
   22.400000000000002        33.600000000000001        4.4969081930201913     
   22.400000000000002        34.399999999999999        4.4955170639104507     
   22.400000000000002        35.200000000000003        4.4941387546052773     
   22.400000000000002        36.000000000000000        4.4879305390931998     
   22.400000000000002        36.800000000000004        4.4948627583194387     
   22.400000000000002        37.600000000000001        4.4972351621126316     
   22.400000000000002        38.400000000000006        4.4986889462686941     
   22.400000000000002        39.200000000000003        4.4949115476204060     
   22.400000000000002        40.000000000000000        4.4958784576390842     
   22.400000000000002        40.800000000000004        4.4882523448004630     
   22.400000000000002        41.600000000000001        4.4939183428050686     
   22.400000000000002        42.400000000000006        4.4925049492858617     
   22.400000000000002        43.200000000000003        4.4971447043000046     
   22.400000000000002        44.000000000000000        4.4966666746234463     
   22.400000000000002        44.800000000000004        4.4954517761796060     
   22.400000000000002        45.600000000000001        4.4948122789483111     
   22.400000000000002        46.400000000000006        4.4957455341503207     
   22.400000000000002        47.200000000000003        4.4950818064150448     
   22.400000000000002        48.000000000000000        4.4911796118396126     
   22.400000000000002        48.800000000000004        4.4961038728691802     
   22.400000000000002        49.600000000000001        4.4981851850292740     
   22.400000000000002        50.400000000000006        4.4989691814318613     
   22.400000000000002        51.200000000000003        4.3862411039279969     
   22.400000000000002        52.000000000000000        4.0547582006612473     
   22.400000000000002        52.800000000000004        3.4880927862384561     
   22.400000000000002        53.600000000000001        3.4990621154316086     
   22.400000000000002        54.400000000000006        3.4965951853325410     
   22.400000000000002        55.200000000000003        3.4980413040817955     
   22.400000000000002        56.000000000000000        3.4962446855585787     
   22.400000000000002        56.800000000000004        3.4958975932433320     
   22.400000000000002        57.600000000000001        3.4969610547901095     
   22.400000000000002        58.400000000000006        3.4879638801090542     
   22.400000000000002        59.200000000000003        3.4959002329304174     
   22.400000000000002        60.000000000000000        3.5032648656377030     
   22.400000000000002        60.800000000000004        3.4830959792681946     
   22.400000000000002        61.600000000000001        3.4879852680199179     
   22.400000000000002        62.400000000000006        3.4922203998227968     
   22.400000000000002        63.200000000000003        3.4947720151313919     
   22.400000000000002        64.000000000000000        3.4890858388208117     
   22.400000000000002        64.799999999999997        3.4799624672688707     
   22.400000000000002        65.600000000000009        3.4891623522946413     
   22.400000000000002        66.400000000000006        4.0893268616962972     
   22.400000000000002        67.200000000000003        4.4612861042546053     
   22.400000000000002        68.000000000000000        4.4992878877248383     
   22.400000000000002        68.799999999999997        4.4963101761303115     
   22.400000000000002        69.600000000000009        4.4966025545322248     
   22.400000000000002        70.400000000000006        4.4854715110634311     
   22.400000000000002        71.200000000000003        4.4938708303652222     
   22.400000000000002        72.000000000000000        4.4928576974208916     
   22.400000000000002        72.799999999999997        4.4900404979882982     
   22.400000000000002        73.600000000000009        4.4870704023235382     
   22.400000000000002        74.400000000000006        4.4995262601820620     
   22.400000000000002        75.200000000000003        4.4919299849446768     
   22.400000000000002        76.000000000000000        4.4967839836246863     
   22.400000000000002        76.800000000000011        4.4905510263597472     
   22.400000000000002        77.600000000000009        4.4907115472835644     
   22.400000000000002        78.400000000000006        4.5031896207813373     
   22.400000000000002        79.200000000000003        4.4990357019370153     
   22.400000000000002        80.000000000000000        4.4948405666313747     
   22.400000000000002        80.800000000000011        4.4962872423258657     
   22.400000000000002        81.600000000000009        4.4955978255529825     
   22.400000000000002        82.400000000000006        4.4904137670918844     
   22.400000000000002        83.200000000000003        4.4889686188089613     
   22.400000000000002        84.000000000000000        4.4964207984228324     
   22.400000000000002        84.800000000000011        4.4885351144133958     
   22.400000000000002        85.600000000000009        4.4990890785763371     
   22.400000000000002        86.400000000000006        4.4871696000689401     
   22.400000000000002        87.200000000000003        4.4954750920656812     
   22.400000000000002        88.000000000000000        4.4945182838876310     
   22.400000000000002        88.800000000000011        4.4936031451999483     
   22.400000000000002        89.600000000000009        4.4933450199517972     
   22.400000000000002        90.400000000000006        4.4876100107505295     
   22.400000000000002        91.200000000000003        4.4975303960179733     
   22.400000000000002        92.000000000000000        4.4973815723083606     
   22.400000000000002        92.800000000000011        4.4942333053299182     
   22.400000000000002        93.600000000000009        4.4909516332598471     
   22.400000000000002        94.400000000000006        4.4655888351181083     
   22.400000000000002        95.200000000000003        4.4224128428616041     
   22.400000000000002        96.000000000000000        4.3706583452767465     
   22.400000000000002        96.800000000000011        4.3176393095296346     
   22.400000000000002        97.600000000000009        4.2700354061734309     
   22.400000000000002        98.400000000000006        4.2350881890839265     
   22.400000000000002        99.200000000000003        4.2172664426251592     
   22.400000000000002        100.00000000000000        4.2214326745641069     
   22.400000000000002        100.80000000000001        4.2487281161814856     
   22.400000000000002        101.60000000000001        4.2976828469955501     
   22.400000000000002        102.40000000000001        4.3627661332830181     

   23.200000000000003       0.80000000000000004        4.4322470767089275     
   23.200000000000003        1.6000000000000001        4.4810727785617237     
   23.200000000000003        2.4000000000000004        4.4925801170557289     
   23.200000000000003        3.2000000000000002        4.4990202845439882     
   23.200000000000003        4.0000000000000000        4.4964366860556133     
   23.200000000000003        4.8000000000000007        4.4989167393658658     
   23.200000000000003        5.6000000000000005        4.4914727031928363     
   23.200000000000003        6.4000000000000004        4.4966755031306338     
   23.200000000000003        7.2000000000000002        4.4879396054944962     
   23.200000000000003        8.0000000000000000        4.4898150102611503     
   23.200000000000003        8.8000000000000007        4.4980469395045963     
   23.200000000000003        9.6000000000000014        4.4899131920224766     
   23.200000000000003        10.400000000000000        4.3727640521882893     
   23.200000000000003        11.200000000000001        4.2042738232636516     
   23.200000000000003        12.000000000000000        4.1099174007218160     
   23.200000000000003        12.800000000000001        4.0826579635874003     
   23.200000000000003        13.600000000000001        4.0730755456494343     
   23.200000000000003        14.400000000000000        4.0703458352490562     
   23.200000000000003        15.200000000000001        4.0689579891431364     
   23.200000000000003        16.000000000000000        4.0682539946281269     
   23.200000000000003        16.800000000000001        4.0683588204400509     
   23.200000000000003        17.600000000000001        4.0700388642327523     
   23.200000000000003        18.400000000000002        4.0719568382575133     
   23.200000000000003        19.200000000000003        4.0739367095700940     
   23.200000000000003        20.000000000000000        4.0738260987939645     
   23.200000000000003        20.800000000000001        4.0705419394002149     
   23.200000000000003        21.600000000000001        4.0758592504438669     
   23.200000000000003        22.400000000000002        4.0744103856661154     
   23.200000000000003        23.200000000000003        4.0709076369350043     
   23.200000000000003        24.000000000000000        4.0667746912063576     
   23.200000000000003        24.800000000000001        4.0685516926234957     
   23.200000000000003        25.600000000000001        4.0722039255603599     
   23.200000000000003        26.400000000000002        4.0788702731082873     
   23.200000000000003        27.200000000000003        4.0997699597665731     
   23.200000000000003        28.000000000000000        4.1842637765206989     
   23.200000000000003        28.800000000000001        4.3401262430503520     
   23.200000000000003        29.600000000000001        4.4754878202125576     
   23.200000000000003        30.400000000000002        4.4935405197068565     
   23.200000000000003        31.200000000000003        4.4880662122252701     
   23.200000000000003        32.000000000000000        4.4877142629473514     
   23.200000000000003        32.800000000000004        4.4932092352236799     
   23.200000000000003        33.600000000000001        4.4972829773039020     
   23.200000000000003        34.399999999999999        4.4984127620605632     
   23.200000000000003        35.200000000000003        4.4997718510433513     
   23.200000000000003        36.000000000000000        4.4963531997428152     
   23.200000000000003        36.800000000000004        4.4912501639866260     
   23.200000000000003        37.600000000000001        4.4974696993434522     
   23.200000000000003        38.400000000000006        4.4987971590432858     
   23.200000000000003        39.200000000000003        4.4944238350282433     
   23.200000000000003        40.000000000000000        4.4952159036268657     
   23.200000000000003        40.800000000000004        4.4915178090419063     
   23.200000000000003        41.600000000000001        4.4970317262882578     
   23.200000000000003        42.400000000000006        4.4944453647938172     
   23.200000000000003        43.200000000000003        4.4873976187931968     
   23.200000000000003        44.000000000000000        4.5018288662941552     
   23.200000000000003        44.800000000000004        4.4976656876166636     
   23.200000000000003        45.600000000000001        4.4955591298293136     
   23.200000000000003        46.400000000000006        4.4953986362497256     
   23.200000000000003        47.200000000000003        4.4956080277376014     
   23.200000000000003        48.000000000000000        4.4983013555398772     
   23.200000000000003        48.800000000000004        4.5011717013941110     
   23.200000000000003        49.600000000000001        4.4862488419298785     
   23.200000000000003        50.400000000000006        4.4983756500142951     
   23.200000000000003        51.200000000000003        4.3967800447362757     
   23.200000000000003        52.000000000000000        4.0639249609512094     
   23.200000000000003        52.800000000000004        3.4863261340626934     
   23.200000000000003        53.600000000000001        3.4902558934744730     
   23.200000000000003        54.400000000000006        3.4904971362144828     
   23.200000000000003        55.200000000000003        3.4881812004586208     
   23.200000000000003        56.000000000000000        3.4891050483728017     
   23.200000000000003        56.800000000000004        3.4885770040771136     
   23.200000000000003        57.600000000000001        3.4872186819457145     
   23.200000000000003        58.400000000000006        3.4983139688366651     
   23.200000000000003        59.200000000000003        3.4832155896217936     
   23.200000000000003        60.000000000000000        3.4898325501446066     
   23.200000000000003        60.800000000000004        3.4934553834907112     
   23.200000000000003        61.600000000000001        3.4944352782246599     
   23.200000000000003        62.400000000000006        3.4934731865855335     
   23.200000000000003        63.200000000000003        3.4934018934759541     
   23.200000000000003        64.000000000000000        3.4919789906254839     
   23.200000000000003        64.799999999999997        3.5011042271218136     
   23.200000000000003        65.600000000000009        3.5020696193824934     
   23.200000000000003        66.400000000000006        3.5034017395983978     
   23.200000000000003        67.200000000000003        4.3431975380811778     
   23.200000000000003        68.000000000000000        4.4909358422443439     
   23.200000000000003        68.799999999999997        4.4969458129497966     
   23.200000000000003        69.600000000000009        4.4985778242783132     
   23.200000000000003        70.400000000000006        4.4985070275746395     
   23.200000000000003        71.200000000000003        4.4964071032704513     
   23.200000000000003        72.000000000000000        4.4962654425992410     
   23.200000000000003        72.799999999999997        4.4937765991173073     
   23.200000000000003        73.600000000000009        4.4894724558248411     
   23.200000000000003        74.400000000000006        4.4986650355993705     
   23.200000000000003        75.200000000000003        4.4859273229212286     
   23.200000000000003        76.000000000000000        4.4933352603879797     
   23.200000000000003        76.800000000000011        4.4946585310464489     
   23.200000000000003        77.600000000000009        4.4937924287591002     
   23.200000000000003        78.400000000000006        4.4988348536214913     
   23.200000000000003        79.200000000000003        4.4978243158088027     
   23.200000000000003        80.000000000000000        4.4891359556154153     
   23.200000000000003        80.800000000000011        4.4905521787558138     
   23.200000000000003        81.600000000000009        4.4892166908181848     
   23.200000000000003        82.400000000000006        4.4941034820747356     
   23.200000000000003        83.200000000000003        4.4934768415354807     
   23.200000000000003        84.000000000000000        4.4874202052091254     
   23.200000000000003        84.800000000000011        4.4967330612445764     
   23.200000000000003        85.600000000000009        4.4918510135199181     
   23.200000000000003        86.400000000000006        4.4938352179276970     
   23.200000000000003        87.200000000000003        4.4972406547377357     
   23.200000000000003        88.000000000000000        4.4961056916274904     
   23.200000000000003        88.800000000000011        4.4942439235119682     
   23.200000000000003        89.600000000000009        4.4959657506649817     
   23.200000000000003        90.400000000000006        4.4904771368491323     
   23.200000000000003        91.200000000000003        4.4985372782185946     
   23.200000000000003        92.000000000000000        4.4928530048367108     
   23.200000000000003        92.800000000000011        4.4972452884116896     
   23.200000000000003        93.600000000000009        4.4958792233578535     
   23.200000000000003        94.400000000000006        4.4823289238982271     
   23.200000000000003        95.200000000000003        4.4463660511098722     
   23.200000000000003        96.000000000000000        4.3960312660359193     
   23.200000000000003        96.800000000000011        4.3414930833301906     
   23.200000000000003        97.600000000000009        4.2907539859209720     
   23.200000000000003        98.400000000000006        4.2516181542417248     
   23.200000000000003        99.200000000000003        4.2300439674412500     
   23.200000000000003        100.00000000000000        4.2302198475438191     
   23.200000000000003        100.80000000000001        4.2544930997373500     
   23.200000000000003        101.60000000000001        4.3026253194770741     
   23.200000000000003        102.40000000000001        4.3651745359747585     

   24.000000000000000       0.80000000000000004        4.4405147609073605     
   24.000000000000000        1.6000000000000001        4.4848265803386438     
   24.000000000000000        2.4000000000000004        4.4946493492940531     
   24.000000000000000        3.2000000000000002        4.4965105987258465     
   24.000000000000000        4.0000000000000000        4.4975185162579452     
   24.000000000000000        4.8000000000000007        4.4974115236091636     
   24.000000000000000        5.6000000000000005        4.4873803008072048     
   24.000000000000000        6.4000000000000004        4.4885995839943424     
   24.000000000000000        7.2000000000000002        4.4934030581352493     
   24.000000000000000        8.0000000000000000        4.4956381191340293     
   24.000000000000000        8.8000000000000007        4.4954301116913244     
   24.000000000000000        9.6000000000000014        4.4883414383362386     
   24.000000000000000        10.400000000000000        4.4952076914417267     
   24.000000000000000        11.200000000000001        4.4753747265176989     
   24.000000000000000        12.000000000000000        4.4345878780171191     
   24.000000000000000        12.800000000000001        4.4130363440980354     
   24.000000000000000        13.600000000000001        4.4021133787398270     
   24.000000000000000        14.400000000000000        4.4000064633166884     
   24.000000000000000        15.200000000000001        4.3991625838049959     
   24.000000000000000        16.000000000000000        4.3990370828176149     
   24.000000000000000        16.800000000000001        4.3990165318539134     
   24.000000000000000        17.600000000000001        4.3992335394338147     
   24.000000000000000        18.400000000000002        4.3999377031364562     
   24.000000000000000        19.200000000000003        4.3986387525759945     
   24.000000000000000        20.000000000000000        4.3996678004728960     
   24.000000000000000        20.800000000000001        4.4002168854411385     
   24.000000000000000        21.600000000000001        4.4004248489802853     
   24.000000000000000        22.400000000000002        4.3993231215730981     
   24.000000000000000        23.200000000000003        4.3989827994707209     
   24.000000000000000        24.000000000000000        4.3989132647610925     
   24.000000000000000        24.800000000000001        4.3991560072083633     
   24.000000000000000        25.600000000000001        4.4016917746678583     
   24.000000000000000        26.400000000000002        4.4090171403262808     
   24.000000000000000        27.200000000000003        4.4259877884931518     
   24.000000000000000        28.000000000000000        4.4660068589063355     
   24.000000000000000        28.800000000000001        4.4874860257637375     
   24.000000000000000        29.600000000000001        4.4947563507730735     
   24.000000000000000        30.400000000000002        4.4916378979259823     
   24.000000000000000        31.200000000000003        4.4971210846854373     
   24.000000000000000        32.000000000000000        4.5030338481424454     
   24.000000000000000        32.800000000000004        4.4945899999037939     
   24.000000000000000        33.600000000000001        4.4958934052558615     
   24.000000000000000        34.399999999999999        4.4991605437065596     
   24.000000000000000        35.200000000000003        4.4857950576808197     
   24.000000000000000        36.000000000000000        4.4919556417414714     
   24.000000000000000        36.800000000000004        4.4867573067454538     
   24.000000000000000        37.600000000000001        4.4917796352283297     
   24.000000000000000        38.400000000000006        4.4999434545629260     
   24.000000000000000        39.200000000000003        4.4953695592056313     
   24.000000000000000        40.000000000000000        4.4961858427557351     
   24.000000000000000        40.800000000000004        4.4918395679099721     
   24.000000000000000        41.600000000000001        4.4974035171094400     
   24.000000000000000        42.400000000000006        4.4953194091923505     
   24.000000000000000        43.200000000000003        4.4905124422547402     
   24.000000000000000        44.000000000000000        4.4848207192580869     
   24.000000000000000        44.800000000000004        4.4995401133545663     
   24.000000000000000        45.600000000000001        4.4914310879374248     
   24.000000000000000        46.400000000000006        4.4931356003718692     
   24.000000000000000        47.200000000000003        4.4920842770818368     
   24.000000000000000        48.000000000000000        4.4909345641187128     
   24.000000000000000        48.800000000000004        4.4908766751048441     
   24.000000000000000        49.600000000000001        4.4937231638886024     
   24.000000000000000        50.400000000000006        4.4961414854262003     
   24.000000000000000        51.200000000000003        4.4064757384479210     
   24.000000000000000        52.000000000000000        4.0718584565348959     
   24.000000000000000        52.800000000000004        3.4995969695814355     
   24.000000000000000        53.600000000000001        3.4936570213511056     
   24.000000000000000        54.400000000000006        3.4958354132407319     
   24.000000000000000        55.200000000000003        3.4949871007205116     
   24.000000000000000        56.000000000000000        3.4948592335797297     
   24.000000000000000        56.800000000000004        3.4939414475705370     
   24.000000000000000        57.600000000000001        3.4902679122435849     
   24.000000000000000        58.400000000000006        3.5013649800854032     
   24.000000000000000        59.200000000000003        3.4893887761810527     
   24.000000000000000        60.000000000000000        3.4957511896298699     
   24.000000000000000        60.800000000000004        3.4949386764838564     
   24.000000000000000        61.600000000000001        3.4932612965019274     
   24.000000000000000        62.400000000000006        3.4931289297605503     
   24.000000000000000        63.200000000000003        3.4951651388335683     
   24.000000000000000        64.000000000000000        3.4905714289882854     
   24.000000000000000        64.799999999999997        3.4972315256066215     
   24.000000000000000        65.600000000000009        3.4995069462052060     
   24.000000000000000        66.400000000000006        3.4861021387689766     
   24.000000000000000        67.200000000000003        4.2606696668473356     
   24.000000000000000        68.000000000000000        4.4940667246195938     
   24.000000000000000        68.799999999999997        4.4994271073994927     
   24.000000000000000        69.600000000000009        4.4860444849855554     
   24.000000000000000        70.400000000000006        4.4986401410919070     
   24.000000000000000        71.200000000000003        4.4970055621741523     
   24.000000000000000        72.000000000000000        4.4947964262007849     
   24.000000000000000        72.799999999999997        4.4939367858176213     
   24.000000000000000        73.600000000000009        4.4949154322905400     
   24.000000000000000        74.400000000000006        4.4910596958075466     
   24.000000000000000        75.200000000000003        4.4881368694960058     
   24.000000000000000        76.000000000000000        4.4961928003106939     
   24.000000000000000        76.800000000000011        4.4964522984569433     
   24.000000000000000        77.600000000000009        4.4952472962762471     
   24.000000000000000        78.400000000000006        4.4888008621622477     
   24.000000000000000        79.200000000000003        4.4914107964046561     
   24.000000000000000        80.000000000000000        4.4923474536393107     
   24.000000000000000        80.800000000000011        4.4943040227682749     
   24.000000000000000        81.600000000000009        4.4948013796829942     
   24.000000000000000        82.400000000000006        4.4995363894165354     
   24.000000000000000        83.200000000000003        4.4950890417708216     
   24.000000000000000        84.000000000000000        4.4928322924505588     
   24.000000000000000        84.800000000000011        4.4989240488909461     
   24.000000000000000        85.600000000000009        4.4962774375746388     
   24.000000000000000        86.400000000000006        4.4977870808947635     
   24.000000000000000        87.200000000000003        4.4980514801366729     
   24.000000000000000        88.000000000000000        4.4966318088334338     
   24.000000000000000        88.800000000000011        4.4968323629183518     
   24.000000000000000        89.600000000000009        4.4960628486438345     
   24.000000000000000        90.400000000000006        4.4865378486932332     
   24.000000000000000        91.200000000000003        4.4965158822784419     
   24.000000000000000        92.000000000000000        4.4921922795934872     
   24.000000000000000        92.800000000000011        4.4966133688268490     
   24.000000000000000        93.600000000000009        4.4968589226436526     
   24.000000000000000        94.400000000000006        4.4891975494188001     
   24.000000000000000        95.200000000000003        4.4692028861228605     
   24.000000000000000        96.000000000000000        4.4255393782541388     
   24.000000000000000        96.800000000000011        4.3716141751993982     
   24.000000000000000        97.600000000000009        4.3200582844756426     
   24.000000000000000        98.400000000000006        4.2792389202766659     
   24.000000000000000        99.200000000000003        4.2547463496626499     
   24.000000000000000        100.00000000000000        4.2510164936620951     
   24.000000000000000        100.80000000000001        4.2751305330647185     
   24.000000000000000        101.60000000000001        4.3166425608862955     
   24.000000000000000        102.40000000000001        4.3764785490709626     

   24.800000000000001       0.80000000000000004        4.4533573386586065     
   24.800000000000001        1.6000000000000001        4.4897524918986571     
   24.800000000000001        2.4000000000000004        4.4961451122992946     
   24.800000000000001        3.2000000000000002        4.4976955940750249     
   24.800000000000001        4.0000000000000000        4.4953467597851500     
   24.800000000000001        4.8000000000000007        4.4911841883277166     
   24.800000000000001        5.6000000000000005        4.4968816307693427     
   24.800000000000001        6.4000000000000004        4.4943740531116578     
   24.800000000000001        7.2000000000000002        4.4962868450643896     
   24.800000000000001        8.0000000000000000        4.4955845450695602     
   24.800000000000001        8.8000000000000007        4.4900232856623887     
   24.800000000000001        9.6000000000000014        4.4970743374549702     
   24.800000000000001        10.400000000000000        4.4931207017277961     
   24.800000000000001        11.200000000000001        4.4980173474972691     
   24.800000000000001        12.000000000000000        4.4918653212249477     
   24.800000000000001        12.800000000000001        4.4882291769795639     
   24.800000000000001        13.600000000000001        4.4931122005348962     
   24.800000000000001        14.400000000000000        4.4992061905184473     
   24.800000000000001        15.200000000000001        4.4940091165265681     
   24.800000000000001        16.000000000000000        4.4944749827692254     
   24.800000000000001        16.800000000000001        4.4956928266134586     
   24.800000000000001        17.600000000000001        4.4963084447316319     
   24.800000000000001        18.400000000000002        4.4955462956836714     
   24.800000000000001        19.200000000000003        4.4980013680537532     
   24.800000000000001        20.000000000000000        4.4975665147476658     
   24.800000000000001        20.800000000000001        4.4982471898091525     
   24.800000000000001        21.600000000000001        4.4987933201410506     
   24.800000000000001        22.400000000000002        4.4990873156011268     
   24.800000000000001        23.200000000000003        4.4980259315096012     
   24.800000000000001        24.000000000000000        4.4978271761713593     
   24.800000000000001        24.800000000000001        4.4975917325031283     
   24.800000000000001        25.600000000000001        4.4992256298441466     
   24.800000000000001        26.400000000000002        4.4886898632122749     
   24.800000000000001        27.200000000000003        4.4925850684687543     
   24.800000000000001        28.000000000000000        4.4890673538170178     
   24.800000000000001        28.800000000000001        4.4922706948888420     
   24.800000000000001        29.600000000000001        4.4952607112469893     
   24.800000000000001        30.400000000000002        4.4954683886130624     
   24.800000000000001        31.200000000000003        4.4931226201723788     
   24.800000000000001        32.000000000000000        4.4966312442622334     
   24.800000000000001        32.800000000000004        4.4901117571054048     
   24.800000000000001        33.600000000000001        4.4955808703276583     
   24.800000000000001        34.399999999999999        4.4980920706153285     
   24.800000000000001        35.200000000000003        4.4926353114260245     
   24.800000000000001        36.000000000000000        4.4961895739358564     
   24.800000000000001        36.800000000000004        4.4929178387492881     
   24.800000000000001        37.600000000000001        4.4872203786349312     
   24.800000000000001        38.400000000000006        4.4988271301376681     
   24.800000000000001        39.200000000000003        4.4956780328166381     
   24.800000000000001        40.000000000000000        4.4952173626071676     
   24.800000000000001        40.800000000000004        4.4876285096597126     
   24.800000000000001        41.600000000000001        4.4945780331916589     
   24.800000000000001        42.400000000000006        4.4983090150687213     
   24.800000000000001        43.200000000000003        4.4987655081421352     
   24.800000000000001        44.000000000000000        4.4982076120553893     
   24.800000000000001        44.800000000000004        4.4982221000712288     
   24.800000000000001        45.600000000000001        4.4941961264947556     
   24.800000000000001        46.400000000000006        4.4950634047228410     
   24.800000000000001        47.200000000000003        4.4948061504383832     
   24.800000000000001        48.000000000000000        4.4942859623995668     
   24.800000000000001        48.800000000000004        4.4952081063743146     
   24.800000000000001        49.600000000000001        4.4967205233116188     
   24.800000000000001        50.400000000000006        4.4874377753636630     
   24.800000000000001        51.200000000000003        4.4173422316374245     
   24.800000000000001        52.000000000000000        4.0795540573958897     
   24.800000000000001        52.800000000000004        3.5018607317589576     
   24.800000000000001        53.600000000000001        3.4929928412356417     
   24.800000000000001        54.400000000000006        3.4973231772919742     
   24.800000000000001        55.200000000000003        3.4968588657272717     
   24.800000000000001        56.000000000000000        3.4955142041158491     
   24.800000000000001        56.800000000000004        3.4944675587170870     
   24.800000000000001        57.600000000000001        3.4889272310934611     
   24.800000000000001        58.400000000000006        3.4970442572155651     
   24.800000000000001        59.200000000000003        3.4832348775205237     
   24.800000000000001        60.000000000000000        3.4936158276714471     
   24.800000000000001        60.800000000000004        3.4951630349748286     
   24.800000000000001        61.600000000000001        3.4910286404864941     
   24.800000000000001        62.400000000000006        3.4914690207538306     
   24.800000000000001        63.200000000000003        3.4961132019641448     
   24.800000000000001        64.000000000000000        3.4912021801699336     
   24.800000000000001        64.799999999999997        3.4924261697889496     
   24.800000000000001        65.600000000000009        3.4903636626140759     
   24.800000000000001        66.400000000000006        3.4892834284857428     
   24.800000000000001        67.200000000000003        4.2253300235744975     
   24.800000000000001        68.000000000000000        4.4862850870219626     
   24.800000000000001        68.799999999999997        4.4886217419025032     
   24.800000000000001        69.600000000000009        4.4937598268126342     
   24.800000000000001        70.400000000000006        4.5022099452653093     
   24.800000000000001        71.200000000000003        4.4851122640308860     
   24.800000000000001        72.000000000000000        4.4994236349747405     
   24.800000000000001        72.799999999999997        4.4956653913547528     
   24.800000000000001        73.600000000000009        4.4943395980460377     
   24.800000000000001        74.400000000000006        4.4902338917265219     
   24.800000000000001        75.200000000000003        4.4979980595685589     
   24.800000000000001        76.000000000000000        4.4936905008173156     
   24.800000000000001        76.800000000000011        4.4967270166557389     
   24.800000000000001        77.600000000000009        4.4978263646070502     
   24.800000000000001        78.400000000000006        4.4970914459699056     
   24.800000000000001        79.200000000000003        4.4980638631971752     
   24.800000000000001        80.000000000000000        4.4969999171848505     
   24.800000000000001        80.800000000000011        4.4970463929468831     
   24.800000000000001        81.600000000000009        4.4965958739511862     
   24.800000000000001        82.400000000000006        4.4850548163034496     
   24.800000000000001        83.200000000000003        4.5010548223395954     
   24.800000000000001        84.000000000000000        4.4974331924056017     
   24.800000000000001        84.800000000000011        4.4848258263939416     
   24.800000000000001        85.600000000000009        4.4996352769800749     
   24.800000000000001        86.400000000000006        4.4905362285169970     
   24.800000000000001        87.200000000000003        4.4910061999136524     
   24.800000000000001        88.000000000000000        4.4946390494082928     
   24.800000000000001        88.800000000000011        4.4964004566012097     
   24.800000000000001        89.600000000000009        4.4949439780487186     
   24.800000000000001        90.400000000000006        4.4991325873453816     
   24.800000000000001        91.200000000000003        4.4924083917625000     
   24.800000000000001        92.000000000000000        4.4895183376194536     
   24.800000000000001        92.800000000000011        4.4954354917963029     
   24.800000000000001        93.600000000000009        4.4971596061405181     
   24.800000000000001        94.400000000000006        4.4955594949053026     
   24.800000000000001        95.200000000000003        4.4874610155675523     
   24.800000000000001        96.000000000000000        4.4555861353900452     
   24.800000000000001        96.800000000000011        4.4073989519175250     
   24.800000000000001        97.600000000000009        4.3575776224277396     
   24.800000000000001        98.400000000000006        4.3175151080567860     
   24.800000000000001        99.200000000000003        4.2920630737264771     
   24.800000000000001        100.00000000000000        4.2867742393564248     
   24.800000000000001        100.80000000000001        4.3039854499174250     
   24.800000000000001        101.60000000000001        4.3442982806320467     
   24.800000000000001        102.40000000000001        4.3984152238091596     

   25.600000000000001       0.80000000000000004        4.4701767800480869     
   25.600000000000001        1.6000000000000001        4.4915094966412141     
   25.600000000000001        2.4000000000000004        4.4945318700995855     
   25.600000000000001        3.2000000000000002        4.4974868992152679     
   25.600000000000001        4.0000000000000000        4.4917927859288040     
   25.600000000000001        4.8000000000000007        4.4922339361436761     
   25.600000000000001        5.6000000000000005        4.4965937600306525     
   25.600000000000001        6.4000000000000004        4.4971740658646828     
   25.600000000000001        7.2000000000000002        4.4982796606334778     
   25.600000000000001        8.0000000000000000        4.4996009380712207     
   25.600000000000001        8.8000000000000007        4.4995417103113313     
   25.600000000000001        9.6000000000000014        4.4931621331321194     
   25.600000000000001        10.400000000000000        4.4896594129927383     
   25.600000000000001        11.200000000000001        4.5009447552521316     
   25.600000000000001        12.000000000000000        4.4982281168960911     
   25.600000000000001        12.800000000000001        4.4989997888866293     
   25.600000000000001        13.600000000000001        4.4978438519434141     
   25.600000000000001        14.400000000000000        4.4951450984214754     
   25.600000000000001        15.200000000000001        4.4972124432121925     
   25.600000000000001        16.000000000000000        4.4970890632796339     
   25.600000000000001        16.800000000000001        4.4979623686036039     
   25.600000000000001        17.600000000000001        4.4987402871507678     
   25.600000000000001        18.400000000000002        4.4980924638990665     
   25.600000000000001        19.200000000000003        4.4942177997612127     
   25.600000000000001        20.000000000000000        4.4960213809968801     
   25.600000000000001        20.800000000000001        4.4976908182566788     
   25.600000000000001        21.600000000000001        4.4989274126711036     
   25.600000000000001        22.400000000000002        4.4999167151049777     
   25.600000000000001        23.200000000000003        4.4977413356486302     
   25.600000000000001        24.000000000000000        4.4973474877594208     
   25.600000000000001        24.800000000000001        4.4963712740924349     
   25.600000000000001        25.600000000000001        4.4968871385316191     
   25.600000000000001        26.400000000000002        4.4983099500047041     
   25.600000000000001        27.200000000000003        4.4972341668591032     
   25.600000000000001        28.000000000000000        4.4961118681604484     
   25.600000000000001        28.800000000000001        4.4962512947125557     
   25.600000000000001        29.600000000000001        4.4966818986623931     
   25.600000000000001        30.400000000000002        4.4957465674889541     
   25.600000000000001        31.200000000000003        4.4919486877066044     
   25.600000000000001        32.000000000000000        4.4997134529460352     
   25.600000000000001        32.800000000000004        4.4904401805883101     
   25.600000000000001        33.600000000000001        4.4949354740161542     
   25.600000000000001        34.399999999999999        4.4953246649297594     
   25.600000000000001        35.200000000000003        4.4933353477219464     
   25.600000000000001        36.000000000000000        4.4958449535449976     
   25.600000000000001        36.800000000000004        4.4919558303885587     
   25.600000000000001        37.600000000000001        4.4947529221693987     
   25.600000000000001        38.400000000000006        4.4909718343297271     
   25.600000000000001        39.200000000000003        4.4899862300321010     
   25.600000000000001        40.000000000000000        4.4867966396363208     
   25.600000000000001        40.800000000000004        4.4934283199782943     
   25.600000000000001        41.600000000000001        4.4941664613150003     
   25.600000000000001        42.400000000000006        4.4973990515541509     
   25.600000000000001        43.200000000000003        4.4970757892472477     
   25.600000000000001        44.000000000000000        4.4974093277218827     
   25.600000000000001        44.800000000000004        4.4959530351047379     
   25.600000000000001        45.600000000000001        4.4994417991343445     
   25.600000000000001        46.400000000000006        4.4973926089070595     
   25.600000000000001        47.200000000000003        4.4961595849013687     
   25.600000000000001        48.000000000000000        4.4960014555660672     
   25.600000000000001        48.800000000000004        4.4967734183096058     
   25.600000000000001        49.600000000000001        4.4998498746522673     
   25.600000000000001        50.400000000000006        4.4941794602041627     
   25.600000000000001        51.200000000000003        4.4262614570658672     
   25.600000000000001        52.000000000000000        4.0896857493944943     
   25.600000000000001        52.800000000000004        3.4996804864003725     
   25.600000000000001        53.600000000000001        3.4950499264162564     
   25.600000000000001        54.400000000000006        3.4974599707136660     
   25.600000000000001        55.200000000000003        3.4978326637417565     
   25.600000000000001        56.000000000000000        3.4955610929016858     
   25.600000000000001        56.800000000000004        3.4936601026259049     
   25.600000000000001        57.600000000000001        3.4881400931161650     
   25.600000000000001        58.400000000000006        3.4923610290467044     
   25.600000000000001        59.200000000000003        3.5021961768414358     
   25.600000000000001        60.000000000000000        3.4858244838021339     
   25.600000000000001        60.800000000000004        3.4880178885229856     
   25.600000000000001        61.600000000000001        3.4933337982175705     
   25.600000000000001        62.400000000000006        3.4956730126186457     
   25.600000000000001        63.200000000000003        3.4953804776841304     
   25.600000000000001        64.000000000000000        3.4813216992433200     
   25.600000000000001        64.799999999999997        3.4853840432401952     
   25.600000000000001        65.600000000000009        3.4888809936787850     
   25.600000000000001        66.400000000000006        3.4893307705708434     
   25.600000000000001        67.200000000000003        4.2010541620054695     
   25.600000000000001        68.000000000000000        4.4996457737520963     
   25.600000000000001        68.799999999999997        4.4974958916579784     
   25.600000000000001        69.600000000000009        4.4962010183628545     
   25.600000000000001        70.400000000000006        4.4945831590267220     
   25.600000000000001        71.200000000000003        4.4907351566838711     
   25.600000000000001        72.000000000000000        4.5034681262449956     
   25.600000000000001        72.799999999999997        4.4975581565615723     
   25.600000000000001        73.600000000000009        4.4952958733306074     
   25.600000000000001        74.400000000000006        4.4932541689863115     
   25.600000000000001        75.200000000000003        4.4971647285066743     
   25.600000000000001        76.000000000000000        4.4975237211592809     
   25.600000000000001        76.800000000000011        4.4873580720556019     
   25.600000000000001        77.600000000000009        4.4968848142599187     
   25.600000000000001        78.400000000000006        4.4973091935363971     
   25.600000000000001        79.200000000000003        4.4962493644050507     
   25.600000000000001        80.000000000000000        4.4937133627656056     
   25.600000000000001        80.800000000000011        4.4979017066203637     
   25.600000000000001        81.600000000000009        4.5009014466793404     
   25.600000000000001        82.400000000000006        4.4906637329602885     
   25.600000000000001        83.200000000000003        4.4938966397555582     
   25.600000000000001        84.000000000000000        4.4904441316361741     
   25.600000000000001        84.800000000000011        4.5021087904957140     
   25.600000000000001        85.600000000000009        4.4980978564010590     
   25.600000000000001        86.400000000000006        4.4975544226527706     
   25.600000000000001        87.200000000000003        4.4957916724778393     
   25.600000000000001        88.000000000000000        4.4894911953363508     
   25.600000000000001        88.800000000000011        4.4912148421463725     
   25.600000000000001        89.600000000000009        4.4908864127798092     
   25.600000000000001        90.400000000000006        4.4875578025725060     
   25.600000000000001        91.200000000000003        4.4987629768957129     
   25.600000000000001        92.000000000000000        4.4962725880230057     
   25.600000000000001        92.800000000000011        4.4921452408916283     
   25.600000000000001        93.600000000000009        4.4962518593504166     
   25.600000000000001        94.400000000000006        4.4933291962196735     
   25.600000000000001        95.200000000000003        4.4911982179820118     
   25.600000000000001        96.000000000000000        4.4827473291163784     
   25.600000000000001        96.800000000000011        4.4454272796450995     
   25.600000000000001        97.600000000000009        4.4040780958779671     
   25.600000000000001        98.400000000000006        4.3666110518012031     
   25.600000000000001        99.200000000000003        4.3433061336002909     
   25.600000000000001        100.00000000000000        4.3356446671136348     
   25.600000000000001        100.80000000000001        4.3508092138797965     
   25.600000000000001        101.60000000000001        4.3838262283532741     
   25.600000000000001        102.40000000000001        4.4289048627606347     

   26.400000000000002       0.80000000000000004        4.4874744969380655     
   26.400000000000002        1.6000000000000001        4.4966384797334449     
   26.400000000000002        2.4000000000000004        4.4958117732239220     
   26.400000000000002        3.2000000000000002        4.4979838887331187     
   26.400000000000002        4.0000000000000000        4.4897293536505130     
   26.400000000000002        4.8000000000000007        4.4902495204333270     
   26.400000000000002        5.6000000000000005        4.4952272954042671     
   26.400000000000002        6.4000000000000004        4.4953427075248262     
   26.400000000000002        7.2000000000000002        4.4954521384777690     
   26.400000000000002        8.0000000000000000        4.4952449129224377     
   26.400000000000002        8.8000000000000007        4.4950195098858936     
   26.400000000000002        9.6000000000000014        4.4879069129210656     
   26.400000000000002        10.400000000000000        4.4868519489891820     
   26.400000000000002        11.200000000000001        4.4970365177070510     
   26.400000000000002        12.000000000000000        4.4945363467871111     
   26.400000000000002        12.800000000000001        4.4970448564979240     
   26.400000000000002        13.600000000000001        4.4969713301859757     
   26.400000000000002        14.400000000000000        4.4952335191033193     
   26.400000000000002        15.200000000000001        4.4957233545121555     
   26.400000000000002        16.000000000000000        4.4949504771290112     
   26.400000000000002        16.800000000000001        4.4960864274486152     
   26.400000000000002        17.600000000000001        4.4971162435800620     
   26.400000000000002        18.400000000000002        4.4972447641475206     
   26.400000000000002        19.200000000000003        4.4964087185151405     
   26.400000000000002        20.000000000000000        4.4917558544718501     
   26.400000000000002        20.800000000000001        4.4951617448968175     
   26.400000000000002        21.600000000000001        4.4960891096931901     
   26.400000000000002        22.400000000000002        4.4966210209837669     
   26.400000000000002        23.200000000000003        4.4968082132267266     
   26.400000000000002        24.000000000000000        4.4950162663698228     
   26.400000000000002        24.800000000000001        4.4952277653473862     
   26.400000000000002        25.600000000000001        4.4949835159453944     
   26.400000000000002        26.400000000000002        4.4950216251762001     
   26.400000000000002        27.200000000000003        4.4943473820138005     
   26.400000000000002        28.000000000000000        4.4934134746064132     
   26.400000000000002        28.800000000000001        4.4941800910399961     
   26.400000000000002        29.600000000000001        4.4947288412581656     
   26.400000000000002        30.400000000000002        4.4960170001772788     
   26.400000000000002        31.200000000000003        4.4932566996038190     
   26.400000000000002        32.000000000000000        4.4975643241743928     
   26.400000000000002        32.800000000000004        4.4881551960605020     
   26.400000000000002        33.600000000000001        4.4933558597216541     
   26.400000000000002        34.399999999999999        4.4944940465909520     
   26.400000000000002        35.200000000000003        4.4954060741887494     
   26.400000000000002        36.000000000000000        4.4967353526554206     
   26.400000000000002        36.800000000000004        4.4936323919601486     
   26.400000000000002        37.600000000000001        4.4948289126817746     
   26.400000000000002        38.400000000000006        4.4950845151158267     
   26.400000000000002        39.200000000000003        4.4951793659619268     
   26.400000000000002        40.000000000000000        4.4897377994848569     
   26.400000000000002        40.800000000000004        4.4971973506015308     
   26.400000000000002        41.600000000000001        4.4989847761205182     
   26.400000000000002        42.400000000000006        4.4966410207100100     
   26.400000000000002        43.200000000000003        4.4944415325256761     
   26.400000000000002        44.000000000000000        4.4966626541688708     
   26.400000000000002        44.800000000000004        4.4968986804590996     
   26.400000000000002        45.600000000000001        4.4965930416752435     
   26.400000000000002        46.400000000000006        4.4966843824548439     
   26.400000000000002        47.200000000000003        4.4968273642647318     
   26.400000000000002        48.000000000000000        4.4960745703597285     
   26.400000000000002        48.800000000000004        4.4963813475769987     
   26.400000000000002        49.600000000000001        4.4993471931481865     
   26.400000000000002        50.400000000000006        4.4880225520413690     
   26.400000000000002        51.200000000000003        4.4361214608949444     
   26.400000000000002        52.000000000000000        4.1004421013930914     
   26.400000000000002        52.800000000000004        3.4867242930133981     
   26.400000000000002        53.600000000000001        3.4967533792025867     
   26.400000000000002        54.400000000000006        3.4979623527026624     
   26.400000000000002        55.200000000000003        3.4964424199149877     
   26.400000000000002        56.000000000000000        3.4951317829951059     
   26.400000000000002        56.800000000000004        3.4918992354311538     
   26.400000000000002        57.600000000000001        3.4960133496610446     
   26.400000000000002        58.400000000000006        3.4974202175311118     
   26.400000000000002        59.200000000000003        3.5019970937604930     
   26.400000000000002        60.000000000000000        3.4805840250850499     
   26.400000000000002        60.800000000000004        3.5000615922398417     
   26.400000000000002        61.600000000000001        3.4970000180908554     
   26.400000000000002        62.400000000000006        3.4933347151289604     
   26.400000000000002        63.200000000000003        3.4927375423655169     
   26.400000000000002        64.000000000000000        3.4988208906837022     
   26.400000000000002        64.799999999999997        3.5009158444889499     
   26.400000000000002        65.600000000000009        3.4958773175477256     
   26.400000000000002        66.400000000000006        3.5004301920743215     
   26.400000000000002        67.200000000000003        4.1867156178124905     
   26.400000000000002        68.000000000000000        4.4922911453437804     
   26.400000000000002        68.799999999999997        4.4975953934627020     
   26.400000000000002        69.600000000000009        4.4933566454575509     
   26.400000000000002        70.400000000000006        4.4961671248775650     
   26.400000000000002        71.200000000000003        4.4933713719841135     
   26.400000000000002        72.000000000000000        4.4864751574051924     
   26.400000000000002        72.799999999999997        4.4974763786063869     
   26.400000000000002        73.600000000000009        4.4958967732252200     
   26.400000000000002        74.400000000000006        4.4921590308842090     
   26.400000000000002        75.200000000000003        4.4991038166484527     
   26.400000000000002        76.000000000000000        4.4983541409526397     
   26.400000000000002        76.800000000000011        4.4954759902405712     
   26.400000000000002        77.600000000000009        4.4916613199182951     
   26.400000000000002        78.400000000000006        4.4905421630620195     
   26.400000000000002        79.200000000000003        4.4879978673175103     
   26.400000000000002        80.000000000000000        4.4994571720632504     
   26.400000000000002        80.800000000000011        4.4968478558296434     
   26.400000000000002        81.600000000000009        4.4889219138439884     
   26.400000000000002        82.400000000000006        4.4946572561408011     
   26.400000000000002        83.200000000000003        4.4939148589056055     
   26.400000000000002        84.000000000000000        4.4948262910428571     
   26.400000000000002        84.800000000000011        4.4916554660133112     
   26.400000000000002        85.600000000000009        4.4897845998372565     
   26.400000000000002        86.400000000000006        4.4859478169281353     
   26.400000000000002        87.200000000000003        4.5023655729819518     
   26.400000000000002        88.000000000000000        4.4930420378323497     
   26.400000000000002        88.800000000000011        4.4972680495053750     
   26.400000000000002        89.600000000000009        4.4968789834686094     
   26.400000000000002        90.400000000000006        4.4991462113112526     
   26.400000000000002        91.200000000000003        4.4968074254604602     
   26.400000000000002        92.000000000000000        4.4964555727315991     
   26.400000000000002        92.800000000000011        4.4928581282882547     
   26.400000000000002        93.600000000000009        4.4968741927633680     
   26.400000000000002        94.400000000000006        4.4979162020541219     
   26.400000000000002        95.200000000000003        4.4961314673590005     
   26.400000000000002        96.000000000000000        4.4944581780381148     
   26.400000000000002        96.800000000000011        4.4780335606940662     
   26.400000000000002        97.600000000000009        4.4497694365827876     
   26.400000000000002        98.400000000000006        4.4204248065686738     
   26.400000000000002        99.200000000000003        4.3990718372519657     
   26.400000000000002        100.00000000000000        4.3936412457465694     
   26.400000000000002        100.80000000000001        4.4021418771814957     
   26.400000000000002        101.60000000000001        4.4311389938255603     
   26.400000000000002        102.40000000000001        4.4621163839123001     

   27.200000000000003       0.80000000000000004        4.4953755466022614     
   27.200000000000003        1.6000000000000001        4.4951828106322154     
   27.200000000000003        2.4000000000000004        4.4962393987828113     
   27.200000000000003        3.2000000000000002        4.4963267851275885     
   27.200000000000003        4.0000000000000000        4.4965484165762142     
   27.200000000000003        4.8000000000000007        4.4944851610190542     
   27.200000000000003        5.6000000000000005        4.4944145338294570     
   27.200000000000003        6.4000000000000004        4.4956397844991223     
   27.200000000000003        7.2000000000000002        4.4959062527756064     
   27.200000000000003        8.0000000000000000        4.4956331732367980     
   27.200000000000003        8.8000000000000007        4.4915722242745675     
   27.200000000000003        9.6000000000000014        4.5004387696163439     
   27.200000000000003        10.400000000000000        4.5020473361725726     
   27.200000000000003        11.200000000000001        4.5012282071708833     
   27.200000000000003        12.000000000000000        4.4913971596021200     
   27.200000000000003        12.800000000000001        4.4929368840682100     
   27.200000000000003        13.600000000000001        4.4941165482788481     
   27.200000000000003        14.400000000000000        4.4942139554884415     
   27.200000000000003        15.200000000000001        4.4944467995970641     
   27.200000000000003        16.000000000000000        4.4940667213556305     
   27.200000000000003        16.800000000000001        4.4953374996203408     
   27.200000000000003        17.600000000000001        4.4968845069968895     
   27.200000000000003        18.400000000000002        4.4968426581844181     
   27.200000000000003        19.200000000000003        4.4946443431609664     
   27.200000000000003        20.000000000000000        4.4938866880160164     
   27.200000000000003        20.800000000000001        4.4958948492701030     
   27.200000000000003        21.600000000000001        4.4946104407646512     
   27.200000000000003        22.400000000000002        4.4967354140764124     
   27.200000000000003        23.200000000000003        4.4959741017014041     
   27.200000000000003        24.000000000000000        4.4953930097493728     
   27.200000000000003        24.800000000000001        4.4950290476972201     
   27.200000000000003        25.600000000000001        4.4938303376805084     
   27.200000000000003        26.400000000000002        4.4960864169837649     
   27.200000000000003        27.200000000000003        4.4964229122371684     
   27.200000000000003        28.000000000000000        4.4957257364456575     
   27.200000000000003        28.800000000000001        4.4965182865894704     
   27.200000000000003        29.600000000000001        4.4937389200060824     
   27.200000000000003        30.400000000000002        4.4945253750111753     
   27.200000000000003        31.200000000000003        4.4955889248662499     
   27.200000000000003        32.000000000000000        4.4971556547840938     
   27.200000000000003        32.800000000000004        4.5018739415605884     
   27.200000000000003        33.600000000000001        4.4881994532848930     
   27.200000000000003        34.399999999999999        4.4902391189741628     
   27.200000000000003        35.200000000000003        4.4931767860665976     
   27.200000000000003        36.000000000000000        4.4964427636732820     
   27.200000000000003        36.800000000000004        4.4959960193162178     
   27.200000000000003        37.600000000000001        4.4995719143363146     
   27.200000000000003        38.400000000000006        4.5001657122849972     
   27.200000000000003        39.200000000000003        4.4992922148382055     
   27.200000000000003        40.000000000000000        4.4983998887988941     
   27.200000000000003        40.800000000000004        4.4946506789540264     
   27.200000000000003        41.600000000000001        4.4973567440103794     
   27.200000000000003        42.400000000000006        4.4960090100240810     
   27.200000000000003        43.200000000000003        4.4965629907626852     
   27.200000000000003        44.000000000000000        4.4965929809420730     
   27.200000000000003        44.800000000000004        4.4976973027438474     
   27.200000000000003        45.600000000000001        4.4960977919629226     
   27.200000000000003        46.400000000000006        4.4966267679146847     
   27.200000000000003        47.200000000000003        4.4974012460945341     
   27.200000000000003        48.000000000000000        4.4979726813819427     
   27.200000000000003        48.800000000000004        4.4940784750781697     
   27.200000000000003        49.600000000000001        4.4973889063338603     
   27.200000000000003        50.400000000000006        4.4921163422802843     
   27.200000000000003        51.200000000000003        4.4454969946729523     
   27.200000000000003        52.000000000000000        4.1109473962961927     
   27.200000000000003        52.800000000000004        3.4977082672466984     
   27.200000000000003        53.600000000000001        3.4984958172180138     
   27.200000000000003        54.400000000000006        3.4960365984686255     
   27.200000000000003        55.200000000000003        3.4955547472437218     
   27.200000000000003        56.000000000000000        3.4942601812852701     
   27.200000000000003        56.800000000000004        3.4895933120539748     
   27.200000000000003        57.600000000000001        3.4950674143781209     
   27.200000000000003        58.400000000000006        3.4952417119134718     
   27.200000000000003        59.200000000000003        3.4965379984523954     
   27.200000000000003        60.000000000000000        3.4966858477704736     
   27.200000000000003        60.800000000000004        3.4983374600240302     
   27.200000000000003        61.600000000000001        3.4985270510450666     
   27.200000000000003        62.400000000000006        3.4962818111092275     
   27.200000000000003        63.200000000000003        3.4952064951351969     
   27.200000000000003        64.000000000000000        3.4800978080072733     
   27.200000000000003        64.799999999999997        3.4926658418055112     
   27.200000000000003        65.600000000000009        3.4915310194597535     
   27.200000000000003        66.400000000000006        3.4944310945214632     
   27.200000000000003        67.200000000000003        4.1805413020335784     
   27.200000000000003        68.000000000000000        4.4956060891587590     
   27.200000000000003        68.799999999999997        4.4992929427156314     
   27.200000000000003        69.600000000000009        4.4947953350634329     
   27.200000000000003        70.400000000000006        4.4907621917809015     
   27.200000000000003        71.200000000000003        4.4881109374238903     
   27.200000000000003        72.000000000000000        4.5003834277833752     
   27.200000000000003        72.799999999999997        4.4948457658747811     
   27.200000000000003        73.600000000000009        4.4942164400886453     
   27.200000000000003        74.400000000000006        4.4968706369010594     
   27.200000000000003        75.200000000000003        4.4994143487397462     
   27.200000000000003        76.000000000000000        4.4908559540738944     
   27.200000000000003        76.800000000000011        4.4977882630592028     
   27.200000000000003        77.600000000000009        4.4969335326238546     
   27.200000000000003        78.400000000000006        4.4889192503003068     
   27.200000000000003        79.200000000000003        4.4979406458619939     
   27.200000000000003        80.000000000000000        4.4880269947951277     
   27.200000000000003        80.800000000000011        4.4949326082581971     
   27.200000000000003        81.600000000000009        4.4969136629653974     
   27.200000000000003        82.400000000000006        4.4970544660489864     
   27.200000000000003        83.200000000000003        4.4919257043465812     
   27.200000000000003        84.000000000000000        4.4906460351667157     
   27.200000000000003        84.800000000000011        4.4938481151300973     
   27.200000000000003        85.600000000000009        4.4942524152143042     
   27.200000000000003        86.400000000000006        4.4957426961268476     
   27.200000000000003        87.200000000000003        4.4941447845669567     
   27.200000000000003        88.000000000000000        4.4977953696679860     
   27.200000000000003        88.800000000000011        4.4941618928644536     
   27.200000000000003        89.600000000000009        4.4983969900342853     
   27.200000000000003        90.400000000000006        4.4904806830185988     
   27.200000000000003        91.200000000000003        4.4931334843065951     
   27.200000000000003        92.000000000000000        4.4919841013802726     
   27.200000000000003        92.800000000000011        4.4878605796043516     
   27.200000000000003        93.600000000000009        4.4950339322706148     
   27.200000000000003        94.400000000000006        4.4975709425070143     
   27.200000000000003        95.200000000000003        4.4973606281922009     
   27.200000000000003        96.000000000000000        4.4953579418780318     
   27.200000000000003        96.800000000000011        4.4950340219776441     
   27.200000000000003        97.600000000000009        4.4851515360403660     
   27.200000000000003        98.400000000000006        4.4686075701230257     
   27.200000000000003        99.200000000000003        4.4550269470948480     
   27.200000000000003        100.00000000000000        4.4510076133551673     
   27.200000000000003        100.80000000000001        4.4562117722719510     
   27.200000000000003        101.60000000000001        4.4710029445433248     
   27.200000000000003        102.40000000000001        4.4875932979104043     

   28.000000000000000       0.80000000000000004        4.4950757772625671     
   28.000000000000000        1.6000000000000001        4.4959136709587098     
   28.000000000000000        2.4000000000000004        4.4970447929579862     
   28.000000000000000        3.2000000000000002        4.4994630794897459     
   28.000000000000000        4.0000000000000000        4.4970789130426931     
   28.000000000000000        4.8000000000000007        4.4942868970352103     
   28.000000000000000        5.6000000000000005        4.4962405673646497     
   28.000000000000000        6.4000000000000004        4.4958472189138554     
   28.000000000000000        7.2000000000000002        4.4964323666530008     
   28.000000000000000        8.0000000000000000        4.4954055281210694     
   28.000000000000000        8.8000000000000007        4.4937719650235097     
   28.000000000000000        9.6000000000000014        4.5011269143142707     
   28.000000000000000        10.400000000000000        4.5036723267397472     
   28.000000000000000        11.200000000000001        4.4878665269109774     
   28.000000000000000        12.000000000000000        4.4930039007390521     
   28.000000000000000        12.800000000000001        4.4950644967264930     
   28.000000000000000        13.600000000000001        4.4949108865190901     
   28.000000000000000        14.400000000000000        4.4954145575612658     
   28.000000000000000        15.200000000000001        4.4944317687657183     
   28.000000000000000        16.000000000000000        4.4953480277635549     
   28.000000000000000        16.800000000000001        4.4960536616804161     
   28.000000000000000        17.600000000000001        4.4969465244543443     
   28.000000000000000        18.400000000000002        4.4939551704701319     
   28.000000000000000        19.200000000000003        4.4906931722424730     
   28.000000000000000        20.000000000000000        4.4941896752125299     
   28.000000000000000        20.800000000000001        4.4957198006265804     
   28.000000000000000        21.600000000000001        4.4967313125645259     
   28.000000000000000        22.400000000000002        4.4963275604110597     
   28.000000000000000        23.200000000000003        4.4953026949426746     
   28.000000000000000        24.000000000000000        4.4973879029243129     
   28.000000000000000        24.800000000000001        4.4974055978496725     
   28.000000000000000        25.600000000000001        4.4931033709194059     
   28.000000000000000        26.400000000000002        4.4973340669490982     
   28.000000000000000        27.200000000000003        4.4964425305386166     
   28.000000000000000        28.000000000000000        4.4963960577490694     
   28.000000000000000        28.800000000000001        4.4964322677482276     
   28.000000000000000        29.600000000000001        4.4942109218968707     
   28.000000000000000        30.400000000000002        4.4951273820071398     
   28.000000000000000        31.200000000000003        4.4944987942314363     
   28.000000000000000        32.000000000000000        4.4945360918532593     
   28.000000000000000        32.800000000000004        4.4975424640147024     
   28.000000000000000        33.600000000000001        4.5013814400350167     
   28.000000000000000        34.399999999999999        4.5004795021864998     
   28.000000000000000        35.200000000000003        4.4979737819324699     
   28.000000000000000        36.000000000000000        4.4913524557777587     
   28.000000000000000        36.800000000000004        4.4987500640006335     
   28.000000000000000        37.600000000000001        4.4868269047449072     
   28.000000000000000        38.400000000000006        4.4897836534886277     
   28.000000000000000        39.200000000000003        4.4892290092584846     
   28.000000000000000        40.000000000000000        4.4886395216637860     
   28.000000000000000        40.800000000000004        4.4896303330338876     
   28.000000000000000        41.600000000000001        4.4947078344028384     
   28.000000000000000        42.400000000000006        4.4953890391173470     
   28.000000000000000        43.200000000000003        4.4950766174945276     
   28.000000000000000        44.000000000000000        4.4952421839113184     
   28.000000000000000        44.800000000000004        4.4966679852488314     
   28.000000000000000        45.600000000000001        4.4967577597329607     
   28.000000000000000        46.400000000000006        4.4952408217734021     
   28.000000000000000        47.200000000000003        4.4955433984470110     
   28.000000000000000        48.000000000000000        4.4972383383019867     
   28.000000000000000        48.800000000000004        4.4928154999114653     
   28.000000000000000        49.600000000000001        4.4957954746745479     
   28.000000000000000        50.400000000000006        4.4873916664220435     
   28.000000000000000        51.200000000000003        4.4551310080477649     
   28.000000000000000        52.000000000000000        4.1219705157488331     
   28.000000000000000        52.800000000000004        3.4828872067592047     
   28.000000000000000        53.600000000000001        3.4996471899347217     
   28.000000000000000        54.400000000000006        3.4971571193045268     
   28.000000000000000        55.200000000000003        3.4949942132606648     
   28.000000000000000        56.000000000000000        3.4938635683441759     
   28.000000000000000        56.800000000000004        3.4905799627406595     
   28.000000000000000        57.600000000000001        3.4933091838753434     
   28.000000000000000        58.400000000000006        3.4938522544230564     
   28.000000000000000        59.200000000000003        3.4949655183375454     
   28.000000000000000        60.000000000000000        3.4897171206858997     
   28.000000000000000        60.800000000000004        3.4948271077246202     
   28.000000000000000        61.600000000000001        3.4956680259272273     
   28.000000000000000        62.400000000000006        3.4843230330824997     
   28.000000000000000        63.200000000000003        3.4981057364661625     
   28.000000000000000        64.000000000000000        3.4864687890174042     
   28.000000000000000        64.799999999999997        3.4931478937213782     
   28.000000000000000        65.600000000000009        3.4905720738086354     
   28.000000000000000        66.400000000000006        3.4969811248513638     
   28.000000000000000        67.200000000000003        4.1717723447654667     
   28.000000000000000        68.000000000000000        4.4907204542296890     
   28.000000000000000        68.799999999999997        4.4958079211617932     
   28.000000000000000        69.600000000000009        4.4963124207024192     
   28.000000000000000        70.400000000000006        4.4924777082867866     
   28.000000000000000        71.200000000000003        4.4969742937027002     
   28.000000000000000        72.000000000000000        4.4891011296383612     
   28.000000000000000        72.799999999999997        4.4963349487240007     
   28.000000000000000        73.600000000000009        4.4952623263749958     
   28.000000000000000        74.400000000000006        4.4930287228203971     
   28.000000000000000        75.200000000000003        4.4988219521550192     
   28.000000000000000        76.000000000000000        4.4924648275352466     
   28.000000000000000        76.800000000000011        4.4892386014252610     
   28.000000000000000        77.600000000000009        4.4898499455678662     
   28.000000000000000        78.400000000000006        4.4607845008300044     
   28.000000000000000        79.200000000000003        4.4154523512722967     
   28.000000000000000        80.000000000000000        4.3899428968337277     
   28.000000000000000        80.800000000000011        4.3766527351154227     
   28.000000000000000        81.600000000000009        4.3683542308073156     
   28.000000000000000        82.400000000000006        4.3628398704674032     
   28.000000000000000        83.200000000000003        4.3579458302400758     
   28.000000000000000        84.000000000000000        4.3550504645095813     
   28.000000000000000        84.800000000000011        4.3530566784020293     
   28.000000000000000        85.600000000000009        4.3520856807328734     
   28.000000000000000        86.400000000000006        4.3560238529503250     
   28.000000000000000        87.200000000000003        4.3693120392079923     
   28.000000000000000        88.000000000000000        4.3923737221611887     
   28.000000000000000        88.800000000000011        4.4296611845462470     
   28.000000000000000        89.600000000000009        4.4795916937425400     
   28.000000000000000        90.400000000000006        4.4895780417243039     
   28.000000000000000        91.200000000000003        4.4944391851453300     
   28.000000000000000        92.000000000000000        4.4964568200547790     
   28.000000000000000        92.800000000000011        4.4965393028129101     
   28.000000000000000        93.600000000000009        4.4898522144426467     
   28.000000000000000        94.400000000000006        4.4953493196088035     
   28.000000000000000        95.200000000000003        4.4953954160875620     
   28.000000000000000        96.000000000000000        4.4968682721540292     
   28.000000000000000        96.800000000000011        4.4973195321986799     
   28.000000000000000        97.600000000000009        4.4950654024198888     
   28.000000000000000        98.400000000000006        4.4916806889407468     
   28.000000000000000        99.200000000000003        4.4925661928723839     
   28.000000000000000        100.00000000000000        4.4902863720273904     
   28.000000000000000        100.80000000000001        4.4913499391295222     
   28.000000000000000        101.60000000000001        4.4916592935547826     
   28.000000000000000        102.40000000000001        4.4965059735140169     

   28.800000000000001       0.80000000000000004        4.4966603111419525     
   28.800000000000001        1.6000000000000001        4.4966315108119774     
   28.800000000000001        2.4000000000000004        4.4962845463759002     
   28.800000000000001        3.2000000000000002        4.4951525737891780     
   28.800000000000001        4.0000000000000000        4.4943374247134091     
   28.800000000000001        4.8000000000000007        4.4963653814424474     
   28.800000000000001        5.6000000000000005        4.4977663785863653     
   28.800000000000001        6.4000000000000004        4.4970317631617176     
   28.800000000000001        7.2000000000000002        4.4986135574787234     
   28.800000000000001        8.0000000000000000        4.4994161575739291     
   28.800000000000001        8.8000000000000007        4.4997225883848992     
   28.800000000000001        9.6000000000000014        4.4888242255827295     
   28.800000000000001        10.400000000000000        4.4919464078157985     
   28.800000000000001        11.200000000000001        4.4926438391225698     
   28.800000000000001        12.000000000000000        4.4934600113146086     
   28.800000000000001        12.800000000000001        4.4933291395869759     
   28.800000000000001        13.600000000000001        4.4949727311436964     
   28.800000000000001        14.400000000000000        4.4960933175604376     
   28.800000000000001        15.200000000000001        4.4956837098203639     
   28.800000000000001        16.000000000000000        4.4965464818991583     
   28.800000000000001        16.800000000000001        4.4987168041837382     
   28.800000000000001        17.600000000000001        4.4976073026099019     
   28.800000000000001        18.400000000000002        4.4940898048350499     
   28.800000000000001        19.200000000000003        4.4916128602499699     
   28.800000000000001        20.000000000000000        4.4945144638686019     
   28.800000000000001        20.800000000000001        4.4958585130116671     
   28.800000000000001        21.600000000000001        4.4975191537128998     
   28.800000000000001        22.400000000000002        4.4975299849028465     
   28.800000000000001        23.200000000000003        4.4969867492448659     
   28.800000000000001        24.000000000000000        4.4909258647929242     
   28.800000000000001        24.800000000000001        4.4892899243583138     
   28.800000000000001        25.600000000000001        4.4998414818286161     
   28.800000000000001        26.400000000000002        4.4963129158258175     
   28.800000000000001        27.200000000000003        4.4952038349501686     
   28.800000000000001        28.000000000000000        4.4942749046607906     
   28.800000000000001        28.800000000000001        4.4947443635729947     
   28.800000000000001        29.600000000000001        4.4953247905150624     
   28.800000000000001        30.400000000000002        4.4974762160705870     
   28.800000000000001        31.200000000000003        4.4940968840147404     
   28.800000000000001        32.000000000000000        4.4971107835907018     
   28.800000000000001        32.800000000000004        4.4870774270135687     
   28.800000000000001        33.600000000000001        4.4914824032484857     
   28.800000000000001        34.399999999999999        4.4958975702921560     
   28.800000000000001        35.200000000000003        4.4940839022550252     
   28.800000000000001        36.000000000000000        4.4888994019142503     
   28.800000000000001        36.800000000000004        4.4980856912210774     
   28.800000000000001        37.600000000000001        4.4913645280275221     
   28.800000000000001        38.400000000000006        4.4952004883321122     
   28.800000000000001        39.200000000000003        4.4950931898582889     
   28.800000000000001        40.000000000000000        4.4941654036884815     
   28.800000000000001        40.800000000000004        4.4965261546692235     
   28.800000000000001        41.600000000000001        4.4879753638558082     
   28.800000000000001        42.400000000000006        4.4889144913818138     
   28.800000000000001        43.200000000000003        4.4903312599598122     
   28.800000000000001        44.000000000000000        4.4917906642664462     
   28.800000000000001        44.800000000000004        4.4923690989689078     
   28.800000000000001        45.600000000000001        4.4976968117794636     
   28.800000000000001        46.400000000000006        4.4948766247492644     
   28.800000000000001        47.200000000000003        4.4962829731522538     
   28.800000000000001        48.000000000000000        4.4984921493273529     
   28.800000000000001        48.800000000000004        4.4878567730463486     
   28.800000000000001        49.600000000000001        4.4895271979882345     
   28.800000000000001        50.400000000000006        4.4953863567157706     
   28.800000000000001        51.200000000000003        4.4635802545353522     
   28.800000000000001        52.000000000000000        4.1311314485157080     
   28.800000000000001        52.800000000000004        3.4884377631779881     
   28.800000000000001        53.600000000000001        3.4874049657726633     
   28.800000000000001        54.400000000000006        3.4982003265335622     
   28.800000000000001        55.200000000000003        3.4958663595413513     
   28.800000000000001        56.000000000000000        3.4937215585344514     
   28.800000000000001        56.800000000000004        3.4897877202102050     
   28.800000000000001        57.600000000000001        3.4942213460796081     
   28.800000000000001        58.400000000000006        3.4938549109516659     
   28.800000000000001        59.200000000000003        3.4958375852730197     
   28.800000000000001        60.000000000000000        3.4883702853102800     
   28.800000000000001        60.800000000000004        3.4957472550482964     
   28.800000000000001        61.600000000000001        3.4884276984636067     
   28.800000000000001        62.400000000000006        3.4907742151716894     
   28.800000000000001        63.200000000000003        3.5003138665812239     
   28.800000000000001        64.000000000000000        3.4813725650670357     
   28.800000000000001        64.799999999999997        3.4855490158073632     
   28.800000000000001        65.600000000000009        3.4866208017409610     
   28.800000000000001        66.400000000000006        3.4964399655514056     
   28.800000000000001        67.200000000000003        4.1405320872729012     
   28.800000000000001        68.000000000000000        4.4713911129365114     
   28.800000000000001        68.799999999999997        4.4998976670516395     
   28.800000000000001        69.600000000000009        4.4966576435368069     
   28.800000000000001        70.400000000000006        4.4929136937033700     
   28.800000000000001        71.200000000000003        4.4957476536980669     
   28.800000000000001        72.000000000000000        4.4951433263181437     
   28.800000000000001        72.799999999999997        4.4943464470788843     
   28.800000000000001        73.600000000000009        4.4890904358386310     
   28.800000000000001        74.400000000000006        4.4978603877077239     
   28.800000000000001        75.200000000000003        4.4997316533378795     
   28.800000000000001        76.000000000000000        4.4980583071131628     
   28.800000000000001        76.800000000000011        4.4853861714102212     
   28.800000000000001        77.600000000000009        4.3459095381022790     
   28.800000000000001        78.400000000000006        4.1805247631473161     
   28.800000000000001        79.200000000000003        4.0865932964656340     
   28.800000000000001        80.000000000000000        4.0581622056555151     
   28.800000000000001        80.800000000000011        4.0474840815668944     
   28.800000000000001        81.600000000000009        4.0397013322478355     
   28.800000000000001        82.400000000000006        4.0359251964489964     
   28.800000000000001        83.200000000000003        4.0280660569443709     
   28.800000000000001        84.000000000000000        4.0233397075433119     
   28.800000000000001        84.800000000000011        4.0222019238249382     
   28.800000000000001        85.600000000000009        4.0221580677534021     
   28.800000000000001        86.400000000000006        4.0280443820868674     
   28.800000000000001        87.200000000000003        4.0421653064552014     
   28.800000000000001        88.000000000000000        4.0654661556463445     
   28.800000000000001        88.800000000000011        4.1065076955608699     
   28.800000000000001        89.600000000000009        4.2240713400439756     
   28.800000000000001        90.400000000000006        4.4059573339043192     
   28.800000000000001        91.200000000000003        4.4965253790902242     
   28.800000000000001        92.000000000000000        4.4879211618415047     
   28.800000000000001        92.800000000000011        4.4988343182542554     
   28.800000000000001        93.600000000000009        4.4891104947869787     
   28.800000000000001        94.400000000000006        4.4971180614284405     
   28.800000000000001        95.200000000000003        4.4903021725447587     
   28.800000000000001        96.000000000000000        4.4935971935117367     
   28.800000000000001        96.800000000000011        4.4976658270727876     
   28.800000000000001        97.600000000000009        4.4935396565310839     
   28.800000000000001        98.400000000000006        4.4969968201385502     
   28.800000000000001        99.200000000000003        4.4952946258815265     
   28.800000000000001        100.00000000000000        4.4932064158024270     
   28.800000000000001        100.80000000000001        4.4903689580181352     
   28.800000000000001        101.60000000000001        4.4962178834593436     
   28.800000000000001        102.40000000000001        4.4963289013872219     

   29.600000000000001       0.80000000000000004        4.4934268644243085     
   29.600000000000001        1.6000000000000001        4.4964040262611942     
   29.600000000000001        2.4000000000000004        4.4951954835152366     
   29.600000000000001        3.2000000000000002        4.4936315293961790     
   29.600000000000001        4.0000000000000000        4.4890453825053109     
   29.600000000000001        4.8000000000000007        4.4920015875913029     
   29.600000000000001        5.6000000000000005        4.4907467016465601     
   29.600000000000001        6.4000000000000004        4.4907779027344246     
   29.600000000000001        7.2000000000000002        4.4932084087710260     
   29.600000000000001        8.0000000000000000        4.4925186277713616     
   29.600000000000001        8.8000000000000007        4.4881086031499517     
   29.600000000000001        9.6000000000000014        4.4953819672914994     
   29.600000000000001        10.400000000000000        4.4952761982049125     
   29.600000000000001        11.200000000000001        4.4950814880584637     
   29.600000000000001        12.000000000000000        4.4950679823109558     
   29.600000000000001        12.800000000000001        4.4972859593733059     
   29.600000000000001        13.600000000000001        4.4948055368117661     
   29.600000000000001        14.400000000000000        4.4943153539848772     
   29.600000000000001        15.200000000000001        4.4938588703562052     
   29.600000000000001        16.000000000000000        4.4918284030723639     
   29.600000000000001        16.800000000000001        4.4866403760880038     
   29.600000000000001        17.600000000000001        4.4978960461475008     
   29.600000000000001        18.400000000000002        4.4944783527947179     
   29.600000000000001        19.200000000000003        4.4929729676154242     
   29.600000000000001        20.000000000000000        4.4948583475781270     
   29.600000000000001        20.800000000000001        4.4948559169860776     
   29.600000000000001        21.600000000000001        4.4988234026920129     
   29.600000000000001        22.400000000000002        4.4888746465715244     
   29.600000000000001        23.200000000000003        4.4891028953349688     
   29.600000000000001        24.000000000000000        4.4684028776146034     
   29.600000000000001        24.800000000000001        4.4325997482431756     
   29.600000000000001        25.600000000000001        4.4126972244821392     
   29.600000000000001        26.400000000000002        4.4050733859907298     
   29.600000000000001        27.200000000000003        4.4028184818767562     
   29.600000000000001        28.000000000000000        4.4020916585474197     
   29.600000000000001        28.800000000000001        4.4027103137769732     
   29.600000000000001        29.600000000000001        4.4032616382879652     
   29.600000000000001        30.400000000000002        4.4040596784971360     
   29.600000000000001        31.200000000000003        4.4044548268178376     
   29.600000000000001        32.000000000000000        4.4087142207636045     
   29.600000000000001        32.800000000000004        4.4182491538172979     
   29.600000000000001        33.600000000000001        4.4411639766362638     
   29.600000000000001        34.399999999999999        4.4851442469224239     
   29.600000000000001        35.200000000000003        4.4861177193568036     
   29.600000000000001        36.000000000000000        4.4994571017442890     
   29.600000000000001        36.800000000000004        4.4967986274932352     
   29.600000000000001        37.600000000000001        4.4901015641135977     
   29.600000000000001        38.400000000000006        4.4933076379729231     
   29.600000000000001        39.200000000000003        4.4950983956379975     
   29.600000000000001        40.000000000000000        4.4947279661735662     
   29.600000000000001        40.800000000000004        4.4986234978687731     
   29.600000000000001        41.600000000000001        4.4916466629348930     
   29.600000000000001        42.400000000000006        4.4957683601259975     
   29.600000000000001        43.200000000000003        4.4952337314687902     
   29.600000000000001        44.000000000000000        4.5005051659014192     
   29.600000000000001        44.800000000000004        4.4878757406874614     
   29.600000000000001        45.600000000000001        4.4911317872070367     
   29.600000000000001        46.400000000000006        4.4903133038039131     
   29.600000000000001        47.200000000000003        4.4903824481967822     
   29.600000000000001        48.000000000000000        4.4918354491442720     
   29.600000000000001        48.800000000000004        4.4956396860337868     
   29.600000000000001        49.600000000000001        4.4969214806064581     
   29.600000000000001        50.400000000000006        4.4961661534330091     
   29.600000000000001        51.200000000000003        4.4731377560459560     
   29.600000000000001        52.000000000000000        4.1411902838125627     
   29.600000000000001        52.800000000000004        3.4962255730112393     
   29.600000000000001        53.600000000000001        3.4963677175697789     
   29.600000000000001        54.400000000000006        3.4959678437825223     
   29.600000000000001        55.200000000000003        3.4957952762561941     
   29.600000000000001        56.000000000000000        3.4949387434866979     
   29.600000000000001        56.800000000000004        3.4912396671650807     
   29.600000000000001        57.600000000000001        3.4948948984944517     
   29.600000000000001        58.400000000000006        3.4951543603815671     
   29.600000000000001        59.200000000000003        3.4968619910781920     
   29.600000000000001        60.000000000000000        3.4813805853556827     
   29.600000000000001        60.800000000000004        3.4859739277208055     
   29.600000000000001        61.600000000000001        3.4949145262057599     
   29.600000000000001        62.400000000000006        3.4969985676871453     
   29.600000000000001        63.200000000000003        3.4994038198265169     
   29.600000000000001        64.000000000000000        3.5028816287141451     
   29.600000000000001        64.799999999999997        3.5050477890727083     
   29.600000000000001        65.600000000000009        3.5070831260909601     
   29.600000000000001        66.400000000000006        3.4829286959564234     
   29.600000000000001        67.200000000000003        4.0206948607814041     
   29.600000000000001        68.000000000000000        4.3797644518971204     
   29.600000000000001        68.799999999999997        4.4955583155894381     
   29.600000000000001        69.600000000000009        4.4977912415185193     
   29.600000000000001        70.400000000000006        4.4921939680641687     
   29.600000000000001        71.200000000000003        4.4978262143428420     
   29.600000000000001        72.000000000000000        4.4985946917048540     
   29.600000000000001        72.799999999999997        4.5020954886195268     
   29.600000000000001        73.600000000000009        4.4973644156018437     
   29.600000000000001        74.400000000000006        4.4912360828235869     
   29.600000000000001        75.200000000000003        4.4934836457283174     
   29.600000000000001        76.000000000000000        4.4817241392125879     
   29.600000000000001        76.800000000000011        4.3137606154349308     
   29.600000000000001        77.600000000000009        4.0438803352103845     
   29.600000000000001        78.400000000000006        3.4910523458012048     
   29.600000000000001        79.200000000000003        3.5024612729416975     
   29.600000000000001        80.000000000000000        3.4940561843917357     
   29.600000000000001        80.800000000000011        3.4946111259442159     
   29.600000000000001        81.600000000000009        3.4841604232640502     
   29.600000000000001        82.400000000000006        3.4929544014003606     
   29.600000000000001        83.200000000000003        3.4969735761941498     
   29.600000000000001        84.000000000000000        3.4984708886106888     
   29.600000000000001        84.800000000000011        3.4960015029631872     
   29.600000000000001        85.600000000000009        3.4999798537408555     
   29.600000000000001        86.400000000000006        3.4948222727132201     
   29.600000000000001        87.200000000000003        3.4833863747894984     
   29.600000000000001        88.000000000000000        3.4995047971406015     
   29.600000000000001        88.800000000000011        3.4937156059088195     
   29.600000000000001        89.600000000000009        3.4943262524115322     
   29.600000000000001        90.400000000000006        4.2298685424220972     
   29.600000000000001        91.200000000000003        4.4884668621820518     
   29.600000000000001        92.000000000000000        4.4903126376053502     
   29.600000000000001        92.800000000000011        4.4996205373135290     
   29.600000000000001        93.600000000000009        4.4996159499021555     
   29.600000000000001        94.400000000000006        4.4961688538222839     
   29.600000000000001        95.200000000000003        4.4919314157710568     
   29.600000000000001        96.000000000000000        4.4968920816098494     
   29.600000000000001        96.800000000000011        4.4934899011775125     
   29.600000000000001        97.600000000000009        4.4907927429707524     
   29.600000000000001        98.400000000000006        4.4955740596335243     
   29.600000000000001        99.200000000000003        4.4972126541321602     
   29.600000000000001        100.00000000000000        4.4941643677725560     
   29.600000000000001        100.80000000000001        4.4906364332149664     
   29.600000000000001        101.60000000000001        4.4964838363253081     
   29.600000000000001        102.40000000000001        4.4962435158202467     

   30.400000000000002       0.80000000000000004        4.4957889975935084     
   30.400000000000002        1.6000000000000001        4.4973577977519890     
   30.400000000000002        2.4000000000000004        4.4957484618647197     
   30.400000000000002        3.2000000000000002        4.4930220548544630     
   30.400000000000002        4.0000000000000000        4.4971302598353757     
   30.400000000000002        4.8000000000000007        4.4987824341276506     
   30.400000000000002        5.6000000000000005        4.4967617057087912     
   30.400000000000002        6.4000000000000004        4.4949324012394971     
   30.400000000000002        7.2000000000000002        4.4992631870484452     
   30.400000000000002        8.0000000000000000        4.4988501591677075     
   30.400000000000002        8.8000000000000007        4.4920358204632809     
   30.400000000000002        9.6000000000000014        4.4956871098753988     
   30.400000000000002        10.400000000000000        4.4953868731720847     
   30.400000000000002        11.200000000000001        4.4949273149906057     
   30.400000000000002        12.000000000000000        4.4963296458819624     
   30.400000000000002        12.800000000000001        4.4962987660680378     
   30.400000000000002        13.600000000000001        4.4963218211888458     
   30.400000000000002        14.400000000000000        4.4962663231871405     
   30.400000000000002        15.200000000000001        4.4944501946798754     
   30.400000000000002        16.000000000000000        4.4891400658054996     
   30.400000000000002        16.800000000000001        4.5021750489928278     
   30.400000000000002        17.600000000000001        4.4950977440684161     
   30.400000000000002        18.400000000000002        4.4956982045274119     
   30.400000000000002        19.200000000000003        4.4931315247153689     
   30.400000000000002        20.000000000000000        4.4954011725766563     
   30.400000000000002        20.800000000000001        4.4971330156566189     
   30.400000000000002        21.600000000000001        4.4949896505486144     
   30.400000000000002        22.400000000000002        4.4909395800924301     
   30.400000000000002        23.200000000000003        4.3555871593397661     
   30.400000000000002        24.000000000000000        4.1937902461842116     
   30.400000000000002        24.800000000000001        4.1059213590161061     
   30.400000000000002        25.600000000000001        4.0835215348706209     
   30.400000000000002        26.400000000000002        4.0794268460633054     
   30.400000000000002        27.200000000000003        4.0755599652177947     
   30.400000000000002        28.000000000000000        4.0735814815062392     
   30.400000000000002        28.800000000000001        4.0693861255662265     
   30.400000000000002        29.600000000000001        4.0689816224313571     
   30.400000000000002        30.400000000000002        4.0706172370119083     
   30.400000000000002        31.200000000000003        4.0742147405444955     
   30.400000000000002        32.000000000000000        4.0773117978285542     
   30.400000000000002        32.800000000000004        4.0838985232065079     
   30.400000000000002        33.600000000000001        4.1084353398263174     
   30.400000000000002        34.399999999999999        4.2206857079878422     
   30.400000000000002        35.200000000000003        4.4034423989478046     
   30.400000000000002        36.000000000000000        4.4930722114858268     
   30.400000000000002        36.800000000000004        4.4922774503830709     
   30.400000000000002        37.600000000000001        4.4918516136373459     
   30.400000000000002        38.400000000000006        4.4992692493622970     
   30.400000000000002        39.200000000000003        4.4922135443185036     
   30.400000000000002        40.000000000000000        4.4965296821926355     
   30.400000000000002        40.800000000000004        4.5011343280729204     
   30.400000000000002        41.600000000000001        4.4907741898588487     
   30.400000000000002        42.400000000000006        4.4963320381799230     
   30.400000000000002        43.200000000000003        4.4961328150832394     
   30.400000000000002        44.000000000000000        4.4995591392064798     
   30.400000000000002        44.800000000000004        4.4883176643416833     
   30.400000000000002        45.600000000000001        4.4945805886410035     
   30.400000000000002        46.400000000000006        4.4971334940873922     
   30.400000000000002        47.200000000000003        4.4953929768170555     
   30.400000000000002        48.000000000000000        4.4956837278225832     
   30.400000000000002        48.800000000000004        4.4982060567439195     
   30.400000000000002        49.600000000000001        4.5000474416541945     
   30.400000000000002        50.400000000000006        4.4975898642148007     
   30.400000000000002        51.200000000000003        4.4884295990803968     
   30.400000000000002        52.000000000000000        4.1624912137923689     
   30.400000000000002        52.800000000000004        3.4924241762155410     
   30.400000000000002        53.600000000000001        3.4865134438490046     
   30.400000000000002        54.400000000000006        3.4928994430868796     
   30.400000000000002        55.200000000000003        3.4939116049768368     
   30.400000000000002        56.000000000000000        3.4917401303486137     
   30.400000000000002        56.800000000000004        3.4896159152151331     
   30.400000000000002        57.600000000000001        3.4924317010519803     
   30.400000000000002        58.400000000000006        3.4943705384016979     
   30.400000000000002        59.200000000000003        3.4949106478655474     
   30.400000000000002        60.000000000000000        3.4951760517417201     
   30.400000000000002        60.800000000000004        3.4908105209675311     
   30.400000000000002        61.600000000000001        3.4903444494111517     
   30.400000000000002        62.400000000000006        3.4902206296045541     
   30.400000000000002        63.200000000000003        3.4902748914833213     
   30.400000000000002        64.000000000000000        3.4870479488100998     
   30.400000000000002        64.799999999999997        3.4835558311639092     
   30.400000000000002        65.600000000000009        3.4852444898926791     
   30.400000000000002        66.400000000000006        3.4955944727082628     
   30.400000000000002        67.200000000000003        3.4993166988381832     
   30.400000000000002        68.000000000000000        4.2498468091468373     
   30.400000000000002        68.799999999999997        4.4960812019846541     
   30.400000000000002        69.600000000000009        4.4928336904511070     
   30.400000000000002        70.400000000000006        4.4888572781658977     
   30.400000000000002        71.200000000000003        4.4991247058296038     
   30.400000000000002        72.000000000000000        4.4953480612740364     
   30.400000000000002        72.799999999999997        4.4908103026528394     
   30.400000000000002        73.600000000000009        4.4874453948284403     
   30.400000000000002        74.400000000000006        4.4921668995051371     
   30.400000000000002        75.200000000000003        4.4936278192890873     
   30.400000000000002        76.000000000000000        4.3174595763334906     
   30.400000000000002        76.800000000000011        4.0323861101253433     
   30.400000000000002        77.600000000000009        3.4858894816163088     
   30.400000000000002        78.400000000000006        3.4912969579662474     
   30.400000000000002        79.200000000000003        3.4937631458087393     
   30.400000000000002        80.000000000000000        3.4887712197835796     
   30.400000000000002        80.800000000000011        3.4833985975765041     
   30.400000000000002        81.600000000000009        3.4986014363692455     
   30.400000000000002        82.400000000000006        3.4944122418967245     
   30.400000000000002        83.200000000000003        3.4914354522085573     
   30.400000000000002        84.000000000000000        3.4892518172321751     
   30.400000000000002        84.800000000000011        3.4911969700124588     
   30.400000000000002        85.600000000000009        3.4916787349615075     
   30.400000000000002        86.400000000000006        3.4943707612217296     
   30.400000000000002        87.200000000000003        3.4968125536029446     
   30.400000000000002        88.000000000000000        3.4963221426993729     
   30.400000000000002        88.800000000000011        3.4938409755232294     
   30.400000000000002        89.600000000000009        3.4899156247242873     
   30.400000000000002        90.400000000000006        4.1226858903863404     
   30.400000000000002        91.200000000000003        4.4478156703410150     
   30.400000000000002        92.000000000000000        4.4952815197084375     
   30.400000000000002        92.800000000000011        4.4878346850575079     
   30.400000000000002        93.600000000000009        4.5003917276443346     
   30.400000000000002        94.400000000000006        4.4926074520032486     
   30.400000000000002        95.200000000000003        4.4898488662432641     
   30.400000000000002        96.000000000000000        4.4968646538286645     
   30.400000000000002        96.800000000000011        4.4955272429448074     
   30.400000000000002        97.600000000000009        4.4945270452749444     
   30.400000000000002        98.400000000000006        4.4917783604174195     
   30.400000000000002        99.200000000000003        4.4974208617755433     
   30.400000000000002        100.00000000000000        4.4947406835232382     
   30.400000000000002        100.80000000000001        4.5011807733628588     
   30.400000000000002        101.60000000000001        4.5007486941591077     
   30.400000000000002        102.40000000000001        4.4975411644086014     

   31.200000000000003       0.80000000000000004        4.4968122150219108     
   31.200000000000003        1.6000000000000001        4.4988368467105921     
   31.200000000000003        2.4000000000000004        4.4949870988250424     
   31.200000000000003        3.2000000000000002        4.4882613765647337     
   31.200000000000003        4.0000000000000000        4.4920127750129533     
   31.200000000000003        4.8000000000000007        4.4894597687664657     
   31.200000000000003        5.6000000000000005        4.4994682426962402     
   31.200000000000003        6.4000000000000004        4.4978621416947764     
   31.200000000000003        7.2000000000000002        4.4950022093429203     
   31.200000000000003        8.0000000000000000        4.4877085399660439     
   31.200000000000003        8.8000000000000007        4.4950303867639816     
   31.200000000000003        9.6000000000000014        4.4967307902437632     
   31.200000000000003        10.400000000000000        4.4951423136479010     
   31.200000000000003        11.200000000000001        4.4952170708367927     
   31.200000000000003        12.000000000000000        4.4967151609062981     
   31.200000000000003        12.800000000000001        4.4937147544201324     
   31.200000000000003        13.600000000000001        4.4953956691923995     
   31.200000000000003        14.400000000000000        4.4945665153438927     
   31.200000000000003        15.200000000000001        4.4932623545458057     
   31.200000000000003        16.000000000000000        4.5019531651508702     
   31.200000000000003        16.800000000000001        4.4967422425052570     
   31.200000000000003        17.600000000000001        4.4935970751667762     
   31.200000000000003        18.400000000000002        4.4960957253694396     
   31.200000000000003        19.200000000000003        4.4919939673870761     
   31.200000000000003        20.000000000000000        4.4938429972350953     
   31.200000000000003        20.800000000000001        4.4949245345742215     
   31.200000000000003        21.600000000000001        4.4862924302160154     
   31.200000000000003        22.400000000000002        4.3566712729083248     
   31.200000000000003        23.200000000000003        4.0653546459777754     
   31.200000000000003        24.000000000000000        3.4916448844120640     
   31.200000000000003        24.800000000000001        3.4983534569557357     
   31.200000000000003        25.600000000000001        3.4863237971716750     
   31.200000000000003        26.400000000000002        3.4915468268073826     
   31.200000000000003        27.200000000000003        3.4850636241560498     
   31.200000000000003        28.000000000000000        3.4951713804697526     
   31.200000000000003        28.800000000000001        3.4948907200637627     
   31.200000000000003        29.600000000000001        3.4968754096619086     
   31.200000000000003        30.400000000000002        3.5016395033244994     
   31.200000000000003        31.200000000000003        3.4835785271164723     
   31.200000000000003        32.000000000000000        3.4893926726024023     
   31.200000000000003        32.800000000000004        3.4892091184590179     
   31.200000000000003        33.600000000000001        3.4978257214229900     
   31.200000000000003        34.399999999999999        3.5031684482805474     
   31.200000000000003        35.200000000000003        4.2227944898848238     
   31.200000000000003        36.000000000000000        4.4906985801726682     
   31.200000000000003        36.800000000000004        4.4983870596353386     
   31.200000000000003        37.600000000000001        4.4908661298888237     
   31.200000000000003        38.400000000000006        4.4991962410219974     
   31.200000000000003        39.200000000000003        4.4921244807384433     
   31.200000000000003        40.000000000000000        4.4971148164868673     
   31.200000000000003        40.800000000000004        4.4852329029446718     
   31.200000000000003        41.600000000000001        4.4909408330951006     
   31.200000000000003        42.400000000000006        4.4946379047092515     
   31.200000000000003        43.200000000000003        4.4960227308715428     
   31.200000000000003        44.000000000000000        4.4986119014123860     
   31.200000000000003        44.800000000000004        4.5049496635756627     
   31.200000000000003        45.600000000000001        4.4926364707269402     
   31.200000000000003        46.400000000000006        4.4959997554302618     
   31.200000000000003        47.200000000000003        4.4985752695438626     
   31.200000000000003        48.000000000000000        4.4993820387734162     
   31.200000000000003        48.800000000000004        4.5018485187639170     
   31.200000000000003        49.600000000000001        4.4879659814269113     
   31.200000000000003        50.400000000000006        4.4909496467768637     
   31.200000000000003        51.200000000000003        4.4921919400440187     
   31.200000000000003        52.000000000000000        4.2389726970154067     
   31.200000000000003        52.800000000000004        3.4907946462076374     
   31.200000000000003        53.600000000000001        3.4849240602649125     
   31.200000000000003        54.400000000000006        3.4827630697374281     
   31.200000000000003        55.200000000000003        3.4887026430350572     
   31.200000000000003        56.000000000000000        3.4886839415858741     
   31.200000000000003        56.800000000000004        3.4834508520239020     
   31.200000000000003        57.600000000000001        3.4838410653574883     
   31.200000000000003        58.400000000000006        3.4878459572318934     
   31.200000000000003        59.200000000000003        3.4865308123798631     
   31.200000000000003        60.000000000000000        3.4841394972200539     
   31.200000000000003        60.800000000000004        3.4995072755715682     
   31.200000000000003        61.600000000000001        3.4943121161794193     
   31.200000000000003        62.400000000000006        3.4934050337137852     
   31.200000000000003        63.200000000000003        3.4915443826117505     
   31.200000000000003        64.000000000000000        3.4936596788772190     
   31.200000000000003        64.799999999999997        3.4946592424839711     
   31.200000000000003        65.600000000000009        3.4920086165409834     
   31.200000000000003        66.400000000000006        3.4920617879207727     
   31.200000000000003        67.200000000000003        3.4915818718093514     
   31.200000000000003        68.000000000000000        4.1502162600990031     
   31.200000000000003        68.799999999999997        4.4754837100143661     
   31.200000000000003        69.600000000000009        4.5000133919856102     
   31.200000000000003        70.400000000000006        4.4954459995406033     
   31.200000000000003        71.200000000000003        4.4948591968143790     
   31.200000000000003        72.000000000000000        4.4950668050316311     
   31.200000000000003        72.799999999999997        4.4940883734311265     
   31.200000000000003        73.600000000000009        4.4944520594228496     
   31.200000000000003        74.400000000000006        4.4951242936406768     
   31.200000000000003        75.200000000000003        4.3345025823834167     
   31.200000000000003        76.000000000000000        4.0394577148299149     
   31.200000000000003        76.800000000000011        3.5052337852657161     
   31.200000000000003        77.600000000000009        3.4845101773033922     
   31.200000000000003        78.400000000000006        3.4878374705320225     
   31.200000000000003        79.200000000000003        3.4809457496588321     
   31.200000000000003        80.000000000000000        3.4971087172585498     
   31.200000000000003        80.800000000000011        3.4906443577479025     
   31.200000000000003        81.600000000000009        3.4863548014401688     
   31.200000000000003        82.400000000000006        3.4859089653349309     
   31.200000000000003        83.200000000000003        3.4859803215627037     
   31.200000000000003        84.000000000000000        3.4873824606451400     
   31.200000000000003        84.800000000000011        3.4799179139079901     
   31.200000000000003        85.600000000000009        3.4835088589252816     
   31.200000000000003        86.400000000000006        3.4841805590734176     
   31.200000000000003        87.200000000000003        3.4898611643238504     
   31.200000000000003        88.000000000000000        3.4793537611680527     
   31.200000000000003        88.800000000000011        3.4982147112980106     
   31.200000000000003        89.600000000000009        3.4932909159383803     
   31.200000000000003        90.400000000000006        4.0870815672260949     
   31.200000000000003        91.200000000000003        4.4185062688214058     
   31.200000000000003        92.000000000000000        4.4916135934088031     
   31.200000000000003        92.800000000000011        4.4921824928141803     
   31.200000000000003        93.600000000000009        4.5036705232591263     
   31.200000000000003        94.400000000000006        4.4946401659233839     
   31.200000000000003        95.200000000000003        4.5000732777002774     
   31.200000000000003        96.000000000000000        4.4964125056368447     
   31.200000000000003        96.800000000000011        4.4952256937999184     
   31.200000000000003        97.600000000000009        4.4952761221064339     
   31.200000000000003        98.400000000000006        4.4934172741402492     
   31.200000000000003        99.200000000000003        4.4929546308305159     
   31.200000000000003        100.00000000000000        4.4852554378037359     
   31.200000000000003        100.80000000000001        4.4905923321926533     
   31.200000000000003        101.60000000000001        4.4848687815373154     
   31.200000000000003        102.40000000000001        4.4982640688703759     

   32.000000000000000       0.80000000000000004        4.4964758142402594     
   32.000000000000000        1.6000000000000001        4.4976967052835715     
   32.000000000000000        2.4000000000000004        4.4911373132891548     
   32.000000000000000        3.2000000000000002        4.4950505378413679     
   32.000000000000000        4.0000000000000000        4.4941001668755813     
   32.000000000000000        4.8000000000000007        4.4929044511049572     
   32.000000000000000        5.6000000000000005        4.4994945993741871     
   32.000000000000000        6.4000000000000004        4.4879808453260024     
   32.000000000000000        7.2000000000000002        4.4878004466125825     
   32.000000000000000        8.0000000000000000        4.4952092912659074     
   32.000000000000000        8.8000000000000007        4.4959492839255928     
   32.000000000000000        9.6000000000000014        4.4956871996651229     
   32.000000000000000        10.400000000000000        4.4963240035019236     
   32.000000000000000        11.200000000000001        4.4961105024891079     
   32.000000000000000        12.000000000000000        4.5001141296020446     
   32.000000000000000        12.800000000000001        4.5022631527819863     
   32.000000000000000        13.600000000000001        4.4998310259863059     
   32.000000000000000        14.400000000000000        4.4960878459648406     
   32.000000000000000        15.200000000000001        4.4911848178279490     
   32.000000000000000        16.000000000000000        4.4987658229036516     
   32.000000000000000        16.800000000000001        4.4955542715579577     
   32.000000000000000        17.600000000000001        4.4957378971210478     
   32.000000000000000        18.400000000000002        4.4960134218864738     
   32.000000000000000        19.200000000000003        4.4919927715498913     
   32.000000000000000        20.000000000000000        4.4959810001561982     
   32.000000000000000        20.800000000000001        4.4912988897397570     
   32.000000000000000        21.600000000000001        4.4717370283573192     
   32.000000000000000        22.400000000000002        4.1944995052259566     
   32.000000000000000        23.200000000000003        3.4873490954530828     
   32.000000000000000        24.000000000000000        3.4916533331817918     
   32.000000000000000        24.800000000000001        3.4853682167651572     
   32.000000000000000        25.600000000000001        3.4913051782845503     
   32.000000000000000        26.400000000000002        3.4910209401336969     
   32.000000000000000        27.200000000000003        3.4894217644836729     
   32.000000000000000        28.000000000000000        3.4893391346272615     
   32.000000000000000        28.800000000000001        3.4780110082481777     
   32.000000000000000        29.600000000000001        3.4959675385442339     
   32.000000000000000        30.400000000000002        3.4932169404868270     
   32.000000000000000        31.200000000000003        3.4943686304605324     
   32.000000000000000        32.000000000000000        3.4948779271773027     
   32.000000000000000        32.800000000000004        3.4926546459591257     
   32.000000000000000        33.600000000000001        3.4947631610296166     
   32.000000000000000        34.399999999999999        3.4810303182730524     
   32.000000000000000        35.200000000000003        4.1202141127430032     
   32.000000000000000        36.000000000000000        4.4519310532053016     
   32.000000000000000        36.800000000000004        4.4899554354529441     
   32.000000000000000        37.600000000000001        4.4891488830794390     
   32.000000000000000        38.400000000000006        4.4995649702152303     
   32.000000000000000        39.200000000000003        4.4902123789329353     
   32.000000000000000        40.000000000000000        4.4950741221050414     
   32.000000000000000        40.800000000000004        4.5023798097191419     
   32.000000000000000        41.600000000000001        4.4904955796441968     
   32.000000000000000        42.400000000000006        4.4946517242911588     
   32.000000000000000        43.200000000000003        4.4953231344540852     
   32.000000000000000        44.000000000000000        4.4988476439001772     
   32.000000000000000        44.800000000000004        4.4852533384276372     
   32.000000000000000        45.600000000000001        4.4941161153645428     
   32.000000000000000        46.400000000000006        4.4897242611457262     
   32.000000000000000        47.200000000000003        4.4900168438865391     
   32.000000000000000        48.000000000000000        4.4850157498711729     
   32.000000000000000        48.800000000000004        4.5065162694711915     
   32.000000000000000        49.600000000000001        4.4922177940690107     
   32.000000000000000        50.400000000000006        4.4989216926668059     
   32.000000000000000        51.200000000000003        4.4907544233540326     
   32.000000000000000        52.000000000000000        4.3745056327783578     
   32.000000000000000        52.800000000000004        4.0205127909414244     
   32.000000000000000        53.600000000000001        3.4990474674871637     
   32.000000000000000        54.400000000000006        3.4849507990487112     
   32.000000000000000        55.200000000000003        3.4920692192122131     
   32.000000000000000        56.000000000000000        3.4929816785419852
[truncated: 894,528 more chars]
