# Supplementary material for: A first-principles phase field method for quantitatively predicting multi-composition phase separation without thermodynamic empirical parameter
Source: Nat Commun. 2019 Aug 1;10:3451. doi: 10.1038/s41467-019-11248-z (PMC6671953; doi:10.1038/s41467-019-11248-z)
Supplement: Supplementary file 3 — Source Data [file 41467_2019_11248_MOESM3_ESM.zip › supplementary-files/data-files/Fig.5/Fig5_t_Ni_100000-92.0%]

  0.80000000000000004       0.80000000000000004        4.6008260360024007     
  0.80000000000000004        1.6000000000000001        4.6001150894639755     
  0.80000000000000004        2.4000000000000004        4.6009690197519220     
  0.80000000000000004        3.2000000000000002        4.6021556299352708     
  0.80000000000000004        4.0000000000000000        4.6019596871930961     
  0.80000000000000004        4.8000000000000007        4.6020258636331768     
  0.80000000000000004        5.6000000000000005        4.6013859654897180     
  0.80000000000000004        6.4000000000000004        4.6016301770097101     
  0.80000000000000004        7.2000000000000002        4.6007499411505988     
  0.80000000000000004        8.0000000000000000        4.5991787718012329     
  0.80000000000000004        8.8000000000000007        4.6005463356376142     
  0.80000000000000004        9.6000000000000014        4.5979887882710688     
  0.80000000000000004        10.400000000000000        4.5971425181362573     
  0.80000000000000004        11.200000000000001        4.5978442715008461     
  0.80000000000000004        12.000000000000000        4.5963301874576281     
  0.80000000000000004        12.800000000000001        4.5962833854722449     
  0.80000000000000004        13.600000000000001        4.5959866582101681     
  0.80000000000000004        14.400000000000000        4.5980790743493767     
  0.80000000000000004        15.200000000000001        4.5966583147421387     
  0.80000000000000004        16.000000000000000        4.6000403984491145     
  0.80000000000000004        16.800000000000001        4.6016833847856091     
  0.80000000000000004        17.600000000000001        4.6043209824896012     
  0.80000000000000004        18.400000000000002        4.6061189834114957     
  0.80000000000000004        19.200000000000003        4.6092563211681465     
  0.80000000000000004        20.000000000000000        4.6114289195190539     
  0.80000000000000004        20.800000000000001        4.6140681195884365     
  0.80000000000000004        21.600000000000001        4.6162342856950422     
  0.80000000000000004        22.400000000000002        4.6181296045320295     
  0.80000000000000004        23.200000000000003        4.6197077352043756     
  0.80000000000000004        24.000000000000000        4.6205045914885661     
  0.80000000000000004        24.800000000000001        4.6190635869069654     
  0.80000000000000004        25.600000000000001        4.6187984603206083     
  0.80000000000000004        26.400000000000002        4.6174974172684138     
  0.80000000000000004        27.200000000000003        4.6160367523472621     
  0.80000000000000004        28.000000000000000        4.6133449416692427     
  0.80000000000000004        28.800000000000001        4.6105948115532920     
  0.80000000000000004        29.600000000000001        4.6075638240378414     
  0.80000000000000004        30.400000000000002        4.6049119556727849     
  0.80000000000000004        31.200000000000003        4.6030292379705031     
  0.80000000000000004        32.000000000000000        4.5992846334594555     
  0.80000000000000004        32.800000000000004        4.5969676898733853     
  0.80000000000000004        33.600000000000001        4.5947617324568846     
  0.80000000000000004        34.399999999999999        4.5932214807927236     
  0.80000000000000004        35.200000000000003        4.5911933876041049     
  0.80000000000000004        36.000000000000000        4.5910254332145373     
  0.80000000000000004        36.800000000000004        4.5895023774609083     
  0.80000000000000004        37.600000000000001        4.5881553556003363     
  0.80000000000000004        38.400000000000006        4.5882778253739351     
  0.80000000000000004        39.200000000000003        4.5884284652953315     
  0.80000000000000004        40.000000000000000        4.5889484608673259     
  0.80000000000000004        40.800000000000004        4.5902671305334337     
  0.80000000000000004        41.600000000000001        4.5920242834303018     
  0.80000000000000004        42.400000000000006        4.5948012754958096     
  0.80000000000000004        43.200000000000003        4.5962357605146984     
  0.80000000000000004        44.000000000000000        4.5984528190318992     
  0.80000000000000004        44.800000000000004        4.6009938032907618     
  0.80000000000000004        45.600000000000001        4.6044168368256839     
  0.80000000000000004        46.400000000000006        4.6079655155548140     
  0.80000000000000004        47.200000000000003        4.6101502244755190     
  0.80000000000000004        48.000000000000000        4.6125611290905608     
  0.80000000000000004        48.800000000000004        4.6157245757625880     
  0.80000000000000004        49.600000000000001        4.6174170675828163     
  0.80000000000000004        50.400000000000006        4.6183303036738321     
  0.80000000000000004        51.200000000000003        4.6184316602410753     
  0.80000000000000004        52.000000000000000        4.6188775151400217     
  0.80000000000000004        52.800000000000004        4.6184272295610596     
  0.80000000000000004        53.600000000000001        4.6174538997229577     
  0.80000000000000004        54.400000000000006        4.6153771772672139     
  0.80000000000000004        55.200000000000003        4.6136126772624220     
  0.80000000000000004        56.000000000000000        4.6115178838940230     
  0.80000000000000004        56.800000000000004        4.6091421259234417     
  0.80000000000000004        57.600000000000001        4.6073458659558826     
  0.80000000000000004        58.400000000000006        4.6040352808227922     
  0.80000000000000004        59.200000000000003        4.6025660370922079     
  0.80000000000000004        60.000000000000000        4.5996128828560794     
  0.80000000000000004        60.800000000000004        4.5990412801947453     
  0.80000000000000004        61.600000000000001        4.5979276589560660     
  0.80000000000000004        62.400000000000006        4.5969523981423563     
  0.80000000000000004        63.200000000000003        4.5961821126259874     
  0.80000000000000004        64.000000000000000        4.5955423025961428     
  0.80000000000000004        64.799999999999997        4.5946497370901191     
  0.80000000000000004        65.600000000000009        4.5933415883414161     
  0.80000000000000004        66.400000000000006        4.5920111920571554     
  0.80000000000000004        67.200000000000003        4.5909710489526150     
  0.80000000000000004        68.000000000000000        4.5901157185291757     
  0.80000000000000004        68.799999999999997        4.5895378931360122     
  0.80000000000000004        69.600000000000009        4.5886478512703954     
  0.80000000000000004        70.400000000000006        4.5878383270787619     
  0.80000000000000004        71.200000000000003        4.5878551864047257     
  0.80000000000000004        72.000000000000000        4.5877058357640630     
  0.80000000000000004        72.799999999999997        4.5881105204957739     
  0.80000000000000004        73.600000000000009        4.5899228850876872     
  0.80000000000000004        74.400000000000006        4.5905786560783692     
  0.80000000000000004        75.200000000000003        4.5918135851529955     
  0.80000000000000004        76.000000000000000        4.5932616924167560     
  0.80000000000000004        76.800000000000011        4.5936475601899742     
  0.80000000000000004        77.600000000000009        4.5989005556541613     
  0.80000000000000004        78.400000000000006        4.6000885945107814     
  0.80000000000000004        79.200000000000003        4.6030065769387996     
  0.80000000000000004        80.000000000000000        4.6027896617887771     
  0.80000000000000004        80.800000000000011        4.6035617054549780     
  0.80000000000000004        81.600000000000009        4.6037692501042589     
  0.80000000000000004        82.400000000000006        4.6035468968350575     
  0.80000000000000004        83.200000000000003        4.6047397137373771     
  0.80000000000000004        84.000000000000000        4.6030372396681907     
  0.80000000000000004        84.800000000000011        4.6020647091733347     
  0.80000000000000004        85.600000000000009        4.6009462475392073     
  0.80000000000000004        86.400000000000006        4.5979356116032841     
  0.80000000000000004        87.200000000000003        4.5972956917207197     
  0.80000000000000004        88.000000000000000        4.5962804181205321     
  0.80000000000000004        88.800000000000011        4.5953544684459580     
  0.80000000000000004        89.600000000000009        4.5945266833513267     
  0.80000000000000004        90.400000000000006        4.5939101756941678     
  0.80000000000000004        91.200000000000003        4.5935002819279926     
  0.80000000000000004        92.000000000000000        4.5935487006971663     
  0.80000000000000004        92.800000000000011        4.5923013845191480     
  0.80000000000000004        93.600000000000009        4.5963745211795031     
  0.80000000000000004        94.400000000000006        4.5947294690549993     
  0.80000000000000004        95.200000000000003        4.5957695092161455     
  0.80000000000000004        96.000000000000000        4.5958722884236662     
  0.80000000000000004        96.800000000000011        4.5974427438707393     
  0.80000000000000004        97.600000000000009        4.6005735975688538     
  0.80000000000000004        98.400000000000006        4.5978560905244761     
  0.80000000000000004        99.200000000000003        4.5981499591099633     
  0.80000000000000004        100.00000000000000        4.5985709436465818     
  0.80000000000000004        100.80000000000001        4.5991995779676120     
  0.80000000000000004        101.60000000000001        4.6000118308194038     
  0.80000000000000004        102.40000000000001        4.6011103731203464     

   1.6000000000000001       0.80000000000000004        4.6007065142745702     
   1.6000000000000001        1.6000000000000001        4.6007446686736069     
   1.6000000000000001        2.4000000000000004        4.6011438803847007     
   1.6000000000000001        3.2000000000000002        4.6019752048712554     
   1.6000000000000001        4.0000000000000000        4.6012268477514677     
   1.6000000000000001        4.8000000000000007        4.6025189978927079     
   1.6000000000000001        5.6000000000000005        4.6018911662766007     
   1.6000000000000001        6.4000000000000004        4.6014846082912744     
   1.6000000000000001        7.2000000000000002        4.6011236712188133     
   1.6000000000000001        8.0000000000000000        4.5999609081907273     
   1.6000000000000001        8.8000000000000007        4.5998793293360647     
   1.6000000000000001        9.6000000000000014        4.5992344921241983     
   1.6000000000000001        10.400000000000000        4.5981112378804259     
   1.6000000000000001        11.200000000000001        4.5978916067234668     
   1.6000000000000001        12.000000000000000        4.5969479777072628     
   1.6000000000000001        12.800000000000001        4.5962083407282099     
   1.6000000000000001        13.600000000000001        4.5953496181147306     
   1.6000000000000001        14.400000000000000        4.5957432895524235     
   1.6000000000000001        15.200000000000001        4.5958315190917078     
   1.6000000000000001        16.000000000000000        4.5972675704009216     
   1.6000000000000001        16.800000000000001        4.5981946446545061     
   1.6000000000000001        17.600000000000001        4.5995862137131613     
   1.6000000000000001        18.400000000000002        4.6008338042295813     
   1.6000000000000001        19.200000000000003        4.6042326531261031     
   1.6000000000000001        20.000000000000000        4.6044675766164485     
   1.6000000000000001        20.800000000000001        4.6065134625054682     
   1.6000000000000001        21.600000000000001        4.6077442381738098     
   1.6000000000000001        22.400000000000002        4.6087176515357013     
   1.6000000000000001        23.200000000000003        4.6105470058514211     
   1.6000000000000001        24.000000000000000        4.6109176045999192     
   1.6000000000000001        24.800000000000001        4.6108572120127933     
   1.6000000000000001        25.600000000000001        4.6118018311371536     
   1.6000000000000001        26.400000000000002        4.6097134292963062     
   1.6000000000000001        27.200000000000003        4.6090357943800697     
   1.6000000000000001        28.000000000000000        4.6079984456307690     
   1.6000000000000001        28.800000000000001        4.6058957310581539     
   1.6000000000000001        29.600000000000001        4.6039343911227260     
   1.6000000000000001        30.400000000000002        4.6017503851977484     
   1.6000000000000001        31.200000000000003        4.5998032560152016     
   1.6000000000000001        32.000000000000000        4.5979844505554759     
   1.6000000000000001        32.800000000000004        4.5964112582793764     
   1.6000000000000001        33.600000000000001        4.5946433683666204     
   1.6000000000000001        34.399999999999999        4.5931048606099720     
   1.6000000000000001        35.200000000000003        4.5921881992105567     
   1.6000000000000001        36.000000000000000        4.5889862870191509     
   1.6000000000000001        36.800000000000004        4.5914798132234598     
   1.6000000000000001        37.600000000000001        4.5906496993958070     
   1.6000000000000001        38.400000000000006        4.5896067365446376     
   1.6000000000000001        39.200000000000003        4.5900628111309381     
   1.6000000000000001        40.000000000000000        4.5908061781075569     
   1.6000000000000001        40.800000000000004        4.5915373259182237     
   1.6000000000000001        41.600000000000001        4.5939343072629066     
   1.6000000000000001        42.400000000000006        4.5971494716009902     
   1.6000000000000001        43.200000000000003        4.5991514992527609     
   1.6000000000000001        44.000000000000000        4.6043622223303986     
   1.6000000000000001        44.800000000000004        4.6059325671885025     
   1.6000000000000001        45.600000000000001        4.6102019077503771     
   1.6000000000000001        46.400000000000006        4.6143479446587685     
   1.6000000000000001        47.200000000000003        4.6175911986789187     
   1.6000000000000001        48.000000000000000        4.6210752159886468     
   1.6000000000000001        48.800000000000004        4.6241287836251610     
   1.6000000000000001        49.600000000000001        4.6259110002194008     
   1.6000000000000001        50.400000000000006        4.6261179719059990     
   1.6000000000000001        51.200000000000003        4.6280602535418316     
   1.6000000000000001        52.000000000000000        4.6279573855353231     
   1.6000000000000001        52.800000000000004        4.6270220636297852     
   1.6000000000000001        53.600000000000001        4.6249328668241558     
   1.6000000000000001        54.400000000000006        4.6227709709494320     
   1.6000000000000001        55.200000000000003        4.6197266154232093     
   1.6000000000000001        56.000000000000000        4.6170751840177120     
   1.6000000000000001        56.800000000000004        4.6138628676098810     
   1.6000000000000001        57.600000000000001        4.6104991151194294     
   1.6000000000000001        58.400000000000006        4.6083107046936496     
   1.6000000000000001        59.200000000000003        4.6049438108208864     
   1.6000000000000001        60.000000000000000        4.6023425947735364     
   1.6000000000000001        60.800000000000004        4.6004847783887275     
   1.6000000000000001        61.600000000000001        4.5990679418477951     
   1.6000000000000001        62.400000000000006        4.5970992055421069     
   1.6000000000000001        63.200000000000003        4.5961015574627853     
   1.6000000000000001        64.000000000000000        4.5954569638221772     
   1.6000000000000001        64.799999999999997        4.5945673604386714     
   1.6000000000000001        65.600000000000009        4.5937197026977454     
   1.6000000000000001        66.400000000000006        4.5924222801371872     
   1.6000000000000001        67.200000000000003        4.5919061288416589     
   1.6000000000000001        68.000000000000000        4.5917353045880409     
   1.6000000000000001        68.799999999999997        4.5917249186284206     
   1.6000000000000001        69.600000000000009        4.5915774200470620     
   1.6000000000000001        70.400000000000006        4.5918991528806901     
   1.6000000000000001        71.200000000000003        4.5928021283939584     
   1.6000000000000001        72.000000000000000        4.5938821187375041     
   1.6000000000000001        72.799999999999997        4.5957526703992952     
   1.6000000000000001        73.600000000000009        4.5958257715840123     
   1.6000000000000001        74.400000000000006        4.5991170760914324     
   1.6000000000000001        75.200000000000003        4.6014747416097208     
   1.6000000000000001        76.000000000000000        4.6040255788731397     
   1.6000000000000001        76.800000000000011        4.6063756220684251     
   1.6000000000000001        77.600000000000009        4.6098639446737746     
   1.6000000000000001        78.400000000000006        4.6109651417104960     
   1.6000000000000001        79.200000000000003        4.6125342370581439     
   1.6000000000000001        80.000000000000000        4.6133726783501174     
   1.6000000000000001        80.800000000000011        4.6137113599429052     
   1.6000000000000001        81.600000000000009        4.6133234216634209     
   1.6000000000000001        82.400000000000006        4.6130981958145636     
   1.6000000000000001        83.200000000000003        4.6111729630660552     
   1.6000000000000001        84.000000000000000        4.6094368092159552     
   1.6000000000000001        84.800000000000011        4.6074516790500839     
   1.6000000000000001        85.600000000000009        4.6049365523723225     
   1.6000000000000001        86.400000000000006        4.6018379137307885     
   1.6000000000000001        87.200000000000003        4.5996497389173694     
   1.6000000000000001        88.000000000000000        4.5985630558426038     
   1.6000000000000001        88.800000000000011        4.5951371097009339     
   1.6000000000000001        89.600000000000009        4.5946733599474712     
   1.6000000000000001        90.400000000000006        4.5906814492275307     
   1.6000000000000001        91.200000000000003        4.5916080921775269     
   1.6000000000000001        92.000000000000000        4.5916686732036869     
   1.6000000000000001        92.800000000000011        4.5917143513896530     
   1.6000000000000001        93.600000000000009        4.5917574789672306     
   1.6000000000000001        94.400000000000006        4.5928442981332172     
   1.6000000000000001        95.200000000000003        4.5938239177574651     
   1.6000000000000001        96.000000000000000        4.5935008466201728     
   1.6000000000000001        96.800000000000011        4.5952204773467669     
   1.6000000000000001        97.600000000000009        4.5946170299512499     
   1.6000000000000001        98.400000000000006        4.5958346683253053     
   1.6000000000000001        99.200000000000003        4.5974940718847401     
   1.6000000000000001        100.00000000000000        4.5980743269582822     
   1.6000000000000001        100.80000000000001        4.5985149414644964     
   1.6000000000000001        101.60000000000001        4.5992891615748501     
   1.6000000000000001        102.40000000000001        4.6004926713266041     

   2.4000000000000004       0.80000000000000004        4.6008692928869506     
   2.4000000000000004        1.6000000000000001        4.6005476020138962     
   2.4000000000000004        2.4000000000000004        4.6008547065982812     
   2.4000000000000004        3.2000000000000002        4.6018819894724059     
   2.4000000000000004        4.0000000000000000        4.6013143927272226     
   2.4000000000000004        4.8000000000000007        4.6028512490733995     
   2.4000000000000004        5.6000000000000005        4.6026138202147324     
   2.4000000000000004        6.4000000000000004        4.6023598718153638     
   2.4000000000000004        7.2000000000000002        4.6017957966434810     
   2.4000000000000004        8.0000000000000000        4.6014995199429638     
   2.4000000000000004        8.8000000000000007        4.6011212964694774     
   2.4000000000000004        9.6000000000000014        4.6010383615866539     
   2.4000000000000004        10.400000000000000        4.5991793863766555     
   2.4000000000000004        11.200000000000001        4.5981511122581846     
   2.4000000000000004        12.000000000000000        4.5967564684650304     
   2.4000000000000004        12.800000000000001        4.5959583879871522     
   2.4000000000000004        13.600000000000001        4.5940490384978281     
   2.4000000000000004        14.400000000000000        4.5947245062222590     
   2.4000000000000004        15.200000000000001        4.5956082066315416     
   2.4000000000000004        16.000000000000000        4.5955085010002952     
   2.4000000000000004        16.800000000000001        4.5947440755262896     
   2.4000000000000004        17.600000000000001        4.5957814428258921     
   2.4000000000000004        18.400000000000002        4.5961192831738709     
   2.4000000000000004        19.200000000000003        4.5991656902882561     
   2.4000000000000004        20.000000000000000        4.5980229461660374     
   2.4000000000000004        20.800000000000001        4.5991231446404752     
   2.4000000000000004        21.600000000000001        4.6005463222298619     
   2.4000000000000004        22.400000000000002        4.6018457257172267     
   2.4000000000000004        23.200000000000003        4.6032244329404746     
   2.4000000000000004        24.000000000000000        4.6032961065370230     
   2.4000000000000004        24.800000000000001        4.6035488696462830     
   2.4000000000000004        25.600000000000001        4.6038809167519483     
   2.4000000000000004        26.400000000000002        4.6033243463524229     
   2.4000000000000004        27.200000000000003        4.6035515051676814     
   2.4000000000000004        28.000000000000000        4.6026293801908009     
   2.4000000000000004        28.800000000000001        4.6017096442437433     
   2.4000000000000004        29.600000000000001        4.6008400505415921     
   2.4000000000000004        30.400000000000002        4.5991729318177681     
   2.4000000000000004        31.200000000000003        4.5988526139249943     
   2.4000000000000004        32.000000000000000        4.5971504939090906     
   2.4000000000000004        32.800000000000004        4.5953154895684731     
   2.4000000000000004        33.600000000000001        4.5946361323886347     
   2.4000000000000004        34.399999999999999        4.5926623005911482     
   2.4000000000000004        35.200000000000003        4.5918973746781706     
   2.4000000000000004        36.000000000000000        4.5908291502277336     
   2.4000000000000004        36.800000000000004        4.5906961639281558     
   2.4000000000000004        37.600000000000001        4.5898566397319556     
   2.4000000000000004        38.400000000000006        4.5908759432580197     
   2.4000000000000004        39.200000000000003        4.5920146876611234     
   2.4000000000000004        40.000000000000000        4.5946183261968603     
   2.4000000000000004        40.800000000000004        4.5944127829041985     
   2.4000000000000004        41.600000000000001        4.5970247279385239     
   2.4000000000000004        42.400000000000006        4.6009838608857443     
   2.4000000000000004        43.200000000000003        4.6043771446455244     
   2.4000000000000004        44.000000000000000        4.6078611926225088     
   2.4000000000000004        44.800000000000004        4.6120545221774281     
   2.4000000000000004        45.600000000000001        4.6170648961533454     
   2.4000000000000004        46.400000000000006        4.6217664067106723     
   2.4000000000000004        47.200000000000003        4.6254410336443517     
   2.4000000000000004        48.000000000000000        4.6302436817146724     
   2.4000000000000004        48.800000000000004        4.6336487206307790     
   2.4000000000000004        49.600000000000001        4.6359286985247143     
   2.4000000000000004        50.400000000000006        4.6380738641576134     
   2.4000000000000004        51.200000000000003        4.6383441168522728     
   2.4000000000000004        52.000000000000000        4.6371240039753427     
   2.4000000000000004        52.800000000000004        4.6353156337826471     
   2.4000000000000004        53.600000000000001        4.6347733357108458     
   2.4000000000000004        54.400000000000006        4.6318152807642505     
   2.4000000000000004        55.200000000000003        4.6279423840360554     
   2.4000000000000004        56.000000000000000        4.6239468866497813     
   2.4000000000000004        56.800000000000004        4.6199110788280189     
   2.4000000000000004        57.600000000000001        4.6165131965441839     
   2.4000000000000004        58.400000000000006        4.6126341071048271     
   2.4000000000000004        59.200000000000003        4.6080091717875336     
   2.4000000000000004        60.000000000000000        4.6042466974931404     
   2.4000000000000004        60.800000000000004        4.6023890237966292     
   2.4000000000000004        61.600000000000001        4.5998773092044454     
   2.4000000000000004        62.400000000000006        4.5990943743835588     
   2.4000000000000004        63.200000000000003        4.5963992738434971     
   2.4000000000000004        64.000000000000000        4.5952642453713075     
   2.4000000000000004        64.799999999999997        4.5937516056134813     
   2.4000000000000004        65.600000000000009        4.5932098857407260     
   2.4000000000000004        66.400000000000006        4.5924574255801209     
   2.4000000000000004        67.200000000000003        4.5923258898059407     
   2.4000000000000004        68.000000000000000        4.5921291907710842     
   2.4000000000000004        68.799999999999997        4.5933136980188438     
   2.4000000000000004        69.600000000000009        4.5938647397523891     
   2.4000000000000004        70.400000000000006        4.5959678258138092     
   2.4000000000000004        71.200000000000003        4.5978208103490514     
   2.4000000000000004        72.000000000000000        4.5989624815103740     
   2.4000000000000004        72.799999999999997        4.6009827986288805     
   2.4000000000000004        73.600000000000009        4.6041169258036989     
   2.4000000000000004        74.400000000000006        4.6088424899107556     
   2.4000000000000004        75.200000000000003        4.6109340290472582     
   2.4000000000000004        76.000000000000000        4.6145765573003024     
   2.4000000000000004        76.800000000000011        4.6175667471116419     
   2.4000000000000004        77.600000000000009        4.6193946416866112     
   2.4000000000000004        78.400000000000006        4.6227899105970947     
   2.4000000000000004        79.200000000000003        4.6244071562920377     
   2.4000000000000004        80.000000000000000        4.6253351286049336     
   2.4000000000000004        80.800000000000011        4.6250387999845906     
   2.4000000000000004        81.600000000000009        4.6243167655648350     
   2.4000000000000004        82.400000000000006        4.6228008304368879     
   2.4000000000000004        83.200000000000003        4.6186568327677886     
   2.4000000000000004        84.000000000000000        4.6162396959749499     
   2.4000000000000004        84.800000000000011        4.6131729465080076     
   2.4000000000000004        85.600000000000009        4.6094724994266931     
   2.4000000000000004        86.400000000000006        4.6066198865752890     
   2.4000000000000004        87.200000000000003        4.6024349019481754     
   2.4000000000000004        88.000000000000000        4.5990313008381296     
   2.4000000000000004        88.800000000000011        4.5960648095944707     
   2.4000000000000004        89.600000000000009        4.5933106610583696     
   2.4000000000000004        90.400000000000006        4.5917293426618508     
   2.4000000000000004        91.200000000000003        4.5916244907707489     
   2.4000000000000004        92.000000000000000        4.5893905346525310     
   2.4000000000000004        92.800000000000011        4.5888150771290448     
   2.4000000000000004        93.600000000000009        4.5896991714308646     
   2.4000000000000004        94.400000000000006        4.5901581928766371     
   2.4000000000000004        95.200000000000003        4.5918168419549072     
   2.4000000000000004        96.000000000000000        4.5924145250809651     
   2.4000000000000004        96.800000000000011        4.5931230908629930     
   2.4000000000000004        97.600000000000009        4.5941672931813935     
   2.4000000000000004        98.400000000000006        4.5949408948944539     
   2.4000000000000004        99.200000000000003        4.5963287738255492     
   2.4000000000000004        100.00000000000000        4.5972170342220782     
   2.4000000000000004        100.80000000000001        4.5980860198857645     
   2.4000000000000004        101.60000000000001        4.5990039794002922     
   2.4000000000000004        102.40000000000001        4.5986776700914147     

   3.2000000000000002       0.80000000000000004        4.5994977707690321     
   3.2000000000000002        1.6000000000000001        4.6000865731658287     
   3.2000000000000002        2.4000000000000004        4.6009832473585188     
   3.2000000000000002        3.2000000000000002        4.6020550928276380     
   3.2000000000000002        4.0000000000000000        4.6026088025199092     
   3.2000000000000002        4.8000000000000007        4.6040681080565955     
   3.2000000000000002        5.6000000000000005        4.6030505299011297     
   3.2000000000000002        6.4000000000000004        4.6030025807258284     
   3.2000000000000002        7.2000000000000002        4.6028022717090566     
   3.2000000000000002        8.0000000000000000        4.6025599442557246     
   3.2000000000000002        8.8000000000000007        4.6016164700596036     
   3.2000000000000002        9.6000000000000014        4.6011572265257730     
   3.2000000000000002        10.400000000000000        4.5997904423008418     
   3.2000000000000002        11.200000000000001        4.5985487383357109     
   3.2000000000000002        12.000000000000000        4.5971788365367754     
   3.2000000000000002        12.800000000000001        4.5957437045300793     
   3.2000000000000002        13.600000000000001        4.5949553697896812     
   3.2000000000000002        14.400000000000000        4.5952791660407089     
   3.2000000000000002        15.200000000000001        4.5924070950254690     
   3.2000000000000002        16.000000000000000        4.5931917430499878     
   3.2000000000000002        16.800000000000001        4.5922415075110807     
   3.2000000000000002        17.600000000000001        4.5918179247142223     
   3.2000000000000002        18.400000000000002        4.5919530925898169     
   3.2000000000000002        19.200000000000003        4.5923904669183990     
   3.2000000000000002        20.000000000000000        4.5922724283750078     
   3.2000000000000002        20.800000000000001        4.5932615648450623     
   3.2000000000000002        21.600000000000001        4.5947802339507744     
   3.2000000000000002        22.400000000000002        4.5950323856360829     
   3.2000000000000002        23.200000000000003        4.5957003286612119     
   3.2000000000000002        24.000000000000000        4.5965321147971974     
   3.2000000000000002        24.800000000000001        4.5966737086291474     
   3.2000000000000002        25.600000000000001        4.5969646026762625     
   3.2000000000000002        26.400000000000002        4.5989465773327387     
   3.2000000000000002        27.200000000000003        4.5984250009104262     
   3.2000000000000002        28.000000000000000        4.5980938858888907     
   3.2000000000000002        28.800000000000001        4.5970789842161546     
   3.2000000000000002        29.600000000000001        4.5988203163984860     
   3.2000000000000002        30.400000000000002        4.5978074967930267     
   3.2000000000000002        31.200000000000003        4.5971180384739387     
   3.2000000000000002        32.000000000000000        4.5961108331765397     
   3.2000000000000002        32.800000000000004        4.5941288658022907     
   3.2000000000000002        33.600000000000001        4.5947963683308606     
   3.2000000000000002        34.399999999999999        4.5938763250405916     
   3.2000000000000002        35.200000000000003        4.5938574111792585     
   3.2000000000000002        36.000000000000000        4.5919389633788912     
   3.2000000000000002        36.800000000000004        4.5919563979580049     
   3.2000000000000002        37.600000000000001        4.5923146212252988     
   3.2000000000000002        38.400000000000006        4.5922236731308930     
   3.2000000000000002        39.200000000000003        4.5933360605977667     
   3.2000000000000002        40.000000000000000        4.5947706056719211     
   3.2000000000000002        40.800000000000004        4.5975422149502210     
   3.2000000000000002        41.600000000000001        4.6029345020859749     
   3.2000000000000002        42.400000000000006        4.6042546145457344     
   3.2000000000000002        43.200000000000003        4.6084542420870065     
   3.2000000000000002        44.000000000000000        4.6132990674678069     
   3.2000000000000002        44.800000000000004        4.6190410866604585     
   3.2000000000000002        45.600000000000001        4.6244747719416095     
   3.2000000000000002        46.400000000000006        4.6296467341513541     
   3.2000000000000002        47.200000000000003        4.6360433872598925     
   3.2000000000000002        48.000000000000000        4.6406655844414946     
   3.2000000000000002        48.800000000000004        4.6451927713157160     
   3.2000000000000002        49.600000000000001        4.6485743924072418     
   3.2000000000000002        50.400000000000006        4.6502039690751777     
   3.2000000000000002        51.200000000000003        4.6504323046314235     
   3.2000000000000002        52.000000000000000        4.6518822736944632     
   3.2000000000000002        52.800000000000004        4.6482442297263615     
   3.2000000000000002        53.600000000000001        4.6453214018362390     
   3.2000000000000002        54.400000000000006        4.6423961707454522     
   3.2000000000000002        55.200000000000003        4.6379899728595415     
   3.2000000000000002        56.000000000000000        4.6322008069646365     
   3.2000000000000002        56.800000000000004        4.6276429565374615     
   3.2000000000000002        57.600000000000001        4.6226970085063037     
   3.2000000000000002        58.400000000000006        4.6176728330675827     
   3.2000000000000002        59.200000000000003        4.6121851034190744     
   3.2000000000000002        60.000000000000000        4.6074909315600898     
   3.2000000000000002        60.800000000000004        4.6041471800038121     
   3.2000000000000002        61.600000000000001        4.6008306506908037     
   3.2000000000000002        62.400000000000006        4.5982173698038942     
   3.2000000000000002        63.200000000000003        4.5961792553795595     
   3.2000000000000002        64.000000000000000        4.5945722166271201     
   3.2000000000000002        64.799999999999997        4.5938682224269218     
   3.2000000000000002        65.600000000000009        4.5923315351340719     
   3.2000000000000002        66.400000000000006        4.5924454878098411     
   3.2000000000000002        67.200000000000003        4.5917498985784642     
   3.2000000000000002        68.000000000000000        4.5913210666328599     
   3.2000000000000002        68.799999999999997        4.5947902868206940     
   3.2000000000000002        69.600000000000009        4.5966174381947829     
   3.2000000000000002        70.400000000000006        4.5984451736838432     
   3.2000000000000002        71.200000000000003        4.6014153006462388     
   3.2000000000000002        72.000000000000000        4.6044794590253231     
   3.2000000000000002        72.799999999999997        4.6078997322110427     
   3.2000000000000002        73.600000000000009        4.6125491000725916     
   3.2000000000000002        74.400000000000006        4.6168676369254698     
   3.2000000000000002        75.200000000000003        4.6214842382203365     
   3.2000000000000002        76.000000000000000        4.6259233843125021     
   3.2000000000000002        76.800000000000011        4.6297500303701193     
   3.2000000000000002        77.600000000000009        4.6333578968499571     
   3.2000000000000002        78.400000000000006        4.6354065833138209     
   3.2000000000000002        79.200000000000003        4.6369258523516192     
   3.2000000000000002        80.000000000000000        4.6373982235003464     
   3.2000000000000002        80.800000000000011        4.6371181572058413     
   3.2000000000000002        81.600000000000009        4.6343735185397028     
   3.2000000000000002        82.400000000000006        4.6324470803906204     
   3.2000000000000002        83.200000000000003        4.6289327803197367     
   3.2000000000000002        84.000000000000000        4.6247052890621152     
   3.2000000000000002        84.800000000000011        4.6203588947179846     
   3.2000000000000002        85.600000000000009        4.6150960784303177     
   3.2000000000000002        86.400000000000006        4.6101198233077341     
   3.2000000000000002        87.200000000000003        4.6061443750906168     
   3.2000000000000002        88.000000000000000        4.6016639992089665     
   3.2000000000000002        88.800000000000011        4.5965636502590828     
   3.2000000000000002        89.600000000000009        4.5945797866490663     
   3.2000000000000002        90.400000000000006        4.5923592488748906     
   3.2000000000000002        91.200000000000003        4.5892860558098763     
   3.2000000000000002        92.000000000000000        4.5885836844095804     
   3.2000000000000002        92.800000000000011        4.5880570967609522     
   3.2000000000000002        93.600000000000009        4.5918317359328231     
   3.2000000000000002        94.400000000000006        4.5874679203518607     
   3.2000000000000002        95.200000000000003        4.5899728523872954     
   3.2000000000000002        96.000000000000000        4.5903914072729526     
   3.2000000000000002        96.800000000000011        4.5911978164899958     
   3.2000000000000002        97.600000000000009        4.5918528032490933     
   3.2000000000000002        98.400000000000006        4.5937635034318465     
   3.2000000000000002        99.200000000000003        4.5947299500274976     
   3.2000000000000002        100.00000000000000        4.5961254306644106     
   3.2000000000000002        100.80000000000001        4.5968652650190798     
   3.2000000000000002        101.60000000000001        4.5983031167155390     
   3.2000000000000002        102.40000000000001        4.5986194153287778     

   4.0000000000000000       0.80000000000000004        4.5993560640356321     
   4.0000000000000000        1.6000000000000001        4.6003153251305182     
   4.0000000000000000        2.4000000000000004        4.6009096974135533     
   4.0000000000000000        3.2000000000000002        4.6019775684484836     
   4.0000000000000000        4.0000000000000000        4.6021494454029686     
   4.0000000000000000        4.8000000000000007        4.6030549897989070     
   4.0000000000000000        5.6000000000000005        4.6032238839558843     
   4.0000000000000000        6.4000000000000004        4.6035001783230154     
   4.0000000000000000        7.2000000000000002        4.6032095604042107     
   4.0000000000000000        8.0000000000000000        4.6019220932194678     
   4.0000000000000000        8.8000000000000007        4.6028884817302798     
   4.0000000000000000        9.6000000000000014        4.6014106426614374     
   4.0000000000000000        10.400000000000000        4.6001181799730482     
   4.0000000000000000        11.200000000000001        4.5988588646754893     
   4.0000000000000000        12.000000000000000        4.5969537471931465     
   4.0000000000000000        12.800000000000001        4.5958973745916865     
   4.0000000000000000        13.600000000000001        4.5944550581806647     
   4.0000000000000000        14.400000000000000        4.5921476990530339     
   4.0000000000000000        15.200000000000001        4.5915439008088699     
   4.0000000000000000        16.000000000000000        4.5903617049905030     
   4.0000000000000000        16.800000000000001        4.5897660814798940     
   4.0000000000000000        17.600000000000001        4.5867954242189617     
   4.0000000000000000        18.400000000000002        4.5870465467871915     
   4.0000000000000000        19.200000000000003        4.5876249236832098     
   4.0000000000000000        20.000000000000000        4.5875479735799303     
   4.0000000000000000        20.800000000000001        4.5879065440513838     
   4.0000000000000000        21.600000000000001        4.5884326739653245     
   4.0000000000000000        22.400000000000002        4.5895285292210257     
   4.0000000000000000        23.200000000000003        4.5905716509081973     
   4.0000000000000000        24.000000000000000        4.5912957000551362     
   4.0000000000000000        24.800000000000001        4.5920634370799975     
   4.0000000000000000        25.600000000000001        4.5931635631768550     
   4.0000000000000000        26.400000000000002        4.5942409955155457     
   4.0000000000000000        27.200000000000003        4.5946919949533154     
   4.0000000000000000        28.000000000000000        4.5939852700005055     
   4.0000000000000000        28.800000000000001        4.5952626974957944     
   4.0000000000000000        29.600000000000001        4.5958109165365251     
   4.0000000000000000        30.400000000000002        4.5964368760464112     
   4.0000000000000000        31.200000000000003        4.5962364278484138     
   4.0000000000000000        32.000000000000000        4.5966573381153681     
   4.0000000000000000        32.800000000000004        4.5957274796774499     
   4.0000000000000000        33.600000000000001        4.5948206060515835     
   4.0000000000000000        34.399999999999999        4.5952402557310545     
   4.0000000000000000        35.200000000000003        4.5932851553790206     
   4.0000000000000000        36.000000000000000        4.5928710127989376     
   4.0000000000000000        36.800000000000004        4.5931109480786203     
   4.0000000000000000        37.600000000000001        4.5932248230763522     
   4.0000000000000000        38.400000000000006        4.5938901285493952     
   4.0000000000000000        39.200000000000003        4.5947056925930987     
   4.0000000000000000        40.000000000000000        4.5968238573203974     
   4.0000000000000000        40.800000000000004        4.5993604534447066     
   4.0000000000000000        41.600000000000001        4.6025994716199428     
   4.0000000000000000        42.400000000000006        4.6066888019555075     
   4.0000000000000000        43.200000000000003        4.6137628558070967     
   4.0000000000000000        44.000000000000000        4.6198550542517962     
   4.0000000000000000        44.800000000000004        4.6263609120399556     
   4.0000000000000000        45.600000000000001        4.6349728485816737     
   4.0000000000000000        46.400000000000006        4.6398767904483327     
   4.0000000000000000        47.200000000000003        4.6463993548529867     
   4.0000000000000000        48.000000000000000        4.6529572616842492     
   4.0000000000000000        48.800000000000004        4.6574085537364676     
   4.0000000000000000        49.600000000000001        4.6622213912981847     
   4.0000000000000000        50.400000000000006        4.6636437524610139     
   4.0000000000000000        51.200000000000003        4.6647663758955975     
   4.0000000000000000        52.000000000000000        4.6637798297456845     
   4.0000000000000000        52.800000000000004        4.6617474173128066     
   4.0000000000000000        53.600000000000001        4.6578362802855722     
   4.0000000000000000        54.400000000000006        4.6537785303559893     
   4.0000000000000000        55.200000000000003        4.6491570860036360     
   4.0000000000000000        56.000000000000000        4.6417919199003492     
   4.0000000000000000        56.800000000000004        4.6347419821397535     
   4.0000000000000000        57.600000000000001        4.6283605726179546     
   4.0000000000000000        58.400000000000006        4.6238286317845771     
   4.0000000000000000        59.200000000000003        4.6170157007005201     
   4.0000000000000000        60.000000000000000        4.6115282506546293     
   4.0000000000000000        60.800000000000004        4.6064976316209370     
   4.0000000000000000        61.600000000000001        4.6035631263827179     
   4.0000000000000000        62.400000000000006        4.5985594969419727     
   4.0000000000000000        63.200000000000003        4.5956567551049980     
   4.0000000000000000        64.000000000000000        4.5941619139631014     
   4.0000000000000000        64.799999999999997        4.5926046660860544     
   4.0000000000000000        65.600000000000009        4.5923245018539944     
   4.0000000000000000        66.400000000000006        4.5922103875957685     
   4.0000000000000000        67.200000000000003        4.5932367934722036     
   4.0000000000000000        68.000000000000000        4.5945225541386883     
   4.0000000000000000        68.799999999999997        4.5960114274038322     
   4.0000000000000000        69.600000000000009        4.5983883783128290     
   4.0000000000000000        70.400000000000006        4.6018110449161940     
   4.0000000000000000        71.200000000000003        4.6061964422368451     
   4.0000000000000000        72.000000000000000        4.6107547483873956     
   4.0000000000000000        72.799999999999997        4.6155002632339190     
   4.0000000000000000        73.600000000000009        4.6206647421340481     
   4.0000000000000000        74.400000000000006        4.6259839136994350     
   4.0000000000000000        75.200000000000003        4.6315128858610493     
   4.0000000000000000        76.000000000000000        4.6363700918161754     
   4.0000000000000000        76.800000000000011        4.6422350209576493     
   4.0000000000000000        77.600000000000009        4.6457774933574596     
   4.0000000000000000        78.400000000000006        4.6485409653658607     
   4.0000000000000000        79.200000000000003        4.6505951628224436     
   4.0000000000000000        80.000000000000000        4.6507491348847925     
   4.0000000000000000        80.800000000000011        4.6491210280554913     
   4.0000000000000000        81.600000000000009        4.6473854089968034     
   4.0000000000000000        82.400000000000006        4.6436378049931912     
   4.0000000000000000        83.200000000000003        4.6377450028701519     
   4.0000000000000000        84.000000000000000        4.6335090366416702     
   4.0000000000000000        84.800000000000011        4.6285826552189553     
   4.0000000000000000        85.600000000000009        4.6219940977480558     
   4.0000000000000000        86.400000000000006        4.6154279045549238     
   4.0000000000000000        87.200000000000003        4.6095665013446485     
   4.0000000000000000        88.000000000000000        4.6050804409388366     
   4.0000000000000000        88.800000000000011        4.5997065718299934     
   4.0000000000000000        89.600000000000009        4.5957451940210632     
   4.0000000000000000        90.400000000000006        4.5923496876118817     
   4.0000000000000000        91.200000000000003        4.5895567722509014     
   4.0000000000000000        92.000000000000000        4.5886021834827817     
   4.0000000000000000        92.800000000000011        4.5876585954963405     
   4.0000000000000000        93.600000000000009        4.5858850451217581     
   4.0000000000000000        94.400000000000006        4.5875838294129112     
   4.0000000000000000        95.200000000000003        4.5886254298101870     
   4.0000000000000000        96.000000000000000        4.5909871087706451     
   4.0000000000000000        96.800000000000011        4.5899030640106204     
   4.0000000000000000        97.600000000000009        4.5910708087853864     
   4.0000000000000000        98.400000000000006        4.5924455680601133     
   4.0000000000000000        99.200000000000003        4.5934403180559560     
   4.0000000000000000        100.00000000000000        4.5956038287429930     
   4.0000000000000000        100.80000000000001        4.5964106782592724     
   4.0000000000000000        101.60000000000001        4.5971558643075570     
   4.0000000000000000        102.40000000000001        4.5981945869147047     

   4.8000000000000007       0.80000000000000004        4.5987947618072855     
   4.8000000000000007        1.6000000000000001        4.5996651074433439     
   4.8000000000000007        2.4000000000000004        4.6007168019610694     
   4.8000000000000007        3.2000000000000002        4.6021327284940226     
   4.8000000000000007        4.0000000000000000        4.6027697423190954     
   4.8000000000000007        4.8000000000000007        4.6026994763085414     
   4.8000000000000007        5.6000000000000005        4.6037778128551796     
   4.8000000000000007        6.4000000000000004        4.6045030367097981     
   4.8000000000000007        7.2000000000000002        4.6037363906756879     
   4.8000000000000007        8.0000000000000000        4.6034875158223372     
   4.8000000000000007        8.8000000000000007        4.6027361597153540     
   4.8000000000000007        9.6000000000000014        4.6015073031476748     
   4.8000000000000007        10.400000000000000        4.6012344925985769     
   4.8000000000000007        11.200000000000001        4.5981443253300665     
   4.8000000000000007        12.000000000000000        4.5969573132304022     
   4.8000000000000007        12.800000000000001        4.5950413942116084     
   4.8000000000000007        13.600000000000001        4.5929005340841105     
   4.8000000000000007        14.400000000000000        4.5912174986271452     
   4.8000000000000007        15.200000000000001        4.5893793789610120     
   4.8000000000000007        16.000000000000000        4.5875615169148150     
   4.8000000000000007        16.800000000000001        4.5859712788022957     
   4.8000000000000007        17.600000000000001        4.5841082863266802     
   4.8000000000000007        18.400000000000002        4.5838919022923452     
   4.8000000000000007        19.200000000000003        4.5823306840402527     
   4.8000000000000007        20.000000000000000        4.5829290855044160     
   4.8000000000000007        20.800000000000001        4.5833351552523558     
   4.8000000000000007        21.600000000000001        4.5836194113624735     
   4.8000000000000007        22.400000000000002        4.5811586989335238     
   4.8000000000000007        23.200000000000003        4.5844531569767213     
   4.8000000000000007        24.000000000000000        4.5862779162834393     
   4.8000000000000007        24.800000000000001        4.5867642849295560     
   4.8000000000000007        25.600000000000001        4.5903001047557623     
   4.8000000000000007        26.400000000000002        4.5897907363910537     
   4.8000000000000007        27.200000000000003        4.5911206619904590     
   4.8000000000000007        28.000000000000000        4.5916605798468231     
   4.8000000000000007        28.800000000000001        4.5930202388961492     
   4.8000000000000007        29.600000000000001        4.5942023581207856     
   4.8000000000000007        30.400000000000002        4.5948743808137626     
   4.8000000000000007        31.200000000000003        4.5950715886387501     
   4.8000000000000007        32.000000000000000        4.5952184836294627     
   4.8000000000000007        32.800000000000004        4.5956061037943181     
   4.8000000000000007        33.600000000000001        4.5953663816917727     
   4.8000000000000007        34.399999999999999        4.5944690666014774     
   4.8000000000000007        35.200000000000003        4.5944031711355668     
   4.8000000000000007        36.000000000000000        4.5934923441422235     
   4.8000000000000007        36.800000000000004        4.5938268945500482     
   4.8000000000000007        37.600000000000001        4.5947934274846096     
   4.8000000000000007        38.400000000000006        4.5922130408768229     
   4.8000000000000007        39.200000000000003        4.5971378498226532     
   4.8000000000000007        40.000000000000000        4.6000523873606918     
   4.8000000000000007        40.800000000000004        4.6028808518392985     
   4.8000000000000007        41.600000000000001        4.6075307010444675     
   4.8000000000000007        42.400000000000006        4.6131067081746391     
   4.8000000000000007        43.200000000000003        4.6195505622621553     
   4.8000000000000007        44.000000000000000        4.6266485079262507     
   4.8000000000000007        44.800000000000004        4.6341448087333799     
   4.8000000000000007        45.600000000000001        4.6420109038106956     
   4.8000000000000007        46.400000000000006        4.6503855354483807     
   4.8000000000000007        47.200000000000003        4.6583376616941123     
   4.8000000000000007        48.000000000000000        4.6652885409466833     
   4.8000000000000007        48.800000000000004        4.6711118313766562     
   4.8000000000000007        49.600000000000001        4.6755464513102361     
   4.8000000000000007        50.400000000000006        4.6780573801958338     
   4.8000000000000007        51.200000000000003        4.6785430782695698     
   4.8000000000000007        52.000000000000000        4.6781663432283924     
   4.8000000000000007        52.800000000000004        4.6765838911801625     
   4.8000000000000007        53.600000000000001        4.6722252523420487     
   4.8000000000000007        54.400000000000006        4.6666877104822477     
   4.8000000000000007        55.200000000000003        4.6595630999435595     
   4.8000000000000007        56.000000000000000        4.6527570334575499     
   4.8000000000000007        56.800000000000004        4.6446496912520079     
   4.8000000000000007        57.600000000000001        4.6364220717341951     
   4.8000000000000007        58.400000000000006        4.6291558602938423     
   4.8000000000000007        59.200000000000003        4.6225918883336483     
   4.8000000000000007        60.000000000000000        4.6144384461283874     
   4.8000000000000007        60.800000000000004        4.6089517934048008     
   4.8000000000000007        61.600000000000001        4.6036957380027017     
   4.8000000000000007        62.400000000000006        4.5987689099684879     
   4.8000000000000007        63.200000000000003        4.5955483878264607     
   4.8000000000000007        64.000000000000000        4.5939045823613567     
   4.8000000000000007        64.799999999999997        4.5915750407880704     
   4.8000000000000007        65.600000000000009        4.5914702040061961     
   4.8000000000000007        66.400000000000006        4.5900698101974244     
   4.8000000000000007        67.200000000000003        4.5914460062100995     
   4.8000000000000007        68.000000000000000        4.5946904181647295     
   4.8000000000000007        68.799999999999997        4.5970222170168844     
   4.8000000000000007        69.600000000000009        4.6005288571274114     
   4.8000000000000007        70.400000000000006        4.6052107216556717     
   4.8000000000000007        71.200000000000003        4.6111510605163568     
   4.8000000000000007        72.000000000000000        4.6156944973045384     
   4.8000000000000007        72.799999999999997        4.6229245088446982     
   4.8000000000000007        73.600000000000009        4.6292052239195112     
   4.8000000000000007        74.400000000000006        4.6349473033593709     
   4.8000000000000007        75.200000000000003        4.6419403051253045     
   4.8000000000000007        76.000000000000000        4.6489773362623312     
   4.8000000000000007        76.800000000000011        4.6548733193680558     
   4.8000000000000007        77.600000000000009        4.6593569697690542     
   4.8000000000000007        78.400000000000006        4.6624088830781654     
   4.8000000000000007        79.200000000000003        4.6641950993193406     
   4.8000000000000007        80.000000000000000        4.6649525321912826     
   4.8000000000000007        80.800000000000011        4.6635589312322283     
   4.8000000000000007        81.600000000000009        4.6608028953891312     
   4.8000000000000007        82.400000000000006        4.6559708711832677     
   4.8000000000000007        83.200000000000003        4.6497531105594270     
   4.8000000000000007        84.000000000000000        4.6436395069798895     
   4.8000000000000007        84.800000000000011        4.6369523056754751     
   4.8000000000000007        85.600000000000009        4.6301771652769261     
   4.8000000000000007        86.400000000000006        4.6220601842373208     
   4.8000000000000007        87.200000000000003        4.6147398313435044     
   4.8000000000000007        88.000000000000000        4.6076384339068337     
   4.8000000000000007        88.800000000000011        4.6024032439069869     
   4.8000000000000007        89.600000000000009        4.5975271519056475     
   4.8000000000000007        90.400000000000006        4.5937618101654989     
   4.8000000000000007        91.200000000000003        4.5907948536677701     
   4.8000000000000007        92.000000000000000        4.5886539899585514     
   4.8000000000000007        92.800000000000011        4.5869113748348322     
   4.8000000000000007        93.600000000000009        4.5863426116956276     
   4.8000000000000007        94.400000000000006        4.5871999764529292     
   4.8000000000000007        95.200000000000003        4.5872246429036112     
   4.8000000000000007        96.000000000000000        4.5889290812453316     
   4.8000000000000007        96.800000000000011        4.5889316534255062     
   4.8000000000000007        97.600000000000009        4.5903586403727799     
   4.8000000000000007        98.400000000000006        4.5915536006388225     
   4.8000000000000007        99.200000000000003        4.5930318377812149     
   4.8000000000000007        100.00000000000000        4.5940984773556330     
   4.8000000000000007        100.80000000000001        4.5953904517092878     
   4.8000000000000007        101.60000000000001        4.5967582458765053     
   4.8000000000000007        102.40000000000001        4.5976231059498813     

   5.6000000000000005       0.80000000000000004        4.5976160963553125     
   5.6000000000000005        1.6000000000000001        4.5985743898341092     
   5.6000000000000005        2.4000000000000004        4.5998121474023650     
   5.6000000000000005        3.2000000000000002        4.6012960729948258     
   5.6000000000000005        4.0000000000000000        4.6026351215306054     
   5.6000000000000005        4.8000000000000007        4.6029773082934522     
   5.6000000000000005        5.6000000000000005        4.6034472059101068     
   5.6000000000000005        6.4000000000000004        4.6035908980497107     
   5.6000000000000005        7.2000000000000002        4.6034767637225587     
   5.6000000000000005        8.0000000000000000        4.6030968290119274     
   5.6000000000000005        8.8000000000000007        4.6026984163739080     
   5.6000000000000005        9.6000000000000014        4.6015750089234162     
   5.6000000000000005        10.400000000000000        4.5996914000850353     
   5.6000000000000005        11.200000000000001        4.5982774168059874     
   5.6000000000000005        12.000000000000000        4.5961564573825582     
   5.6000000000000005        12.800000000000001        4.5933799947000828     
   5.6000000000000005        13.600000000000001        4.5920958680584398     
   5.6000000000000005        14.400000000000000        4.5886368136752784     
   5.6000000000000005        15.200000000000001        4.5871807238650915     
   5.6000000000000005        16.000000000000000        4.5846255649694641     
   5.6000000000000005        16.800000000000001        4.5829895666244544     
   5.6000000000000005        17.600000000000001        4.5801785822038799     
   5.6000000000000005        18.400000000000002        4.5788047660569715     
   5.6000000000000005        19.200000000000003        4.5783010845783929     
   5.6000000000000005        20.000000000000000        4.5778327584306133     
   5.6000000000000005        20.800000000000001        4.5778664395756623     
   5.6000000000000005        21.600000000000001        4.5778321444042431     
   5.6000000000000005        22.400000000000002        4.5785683273428059     
   5.6000000000000005        23.200000000000003        4.5796748166815924     
   5.6000000000000005        24.000000000000000        4.5801745075667766     
   5.6000000000000005        24.800000000000001        4.5821382557968189     
   5.6000000000000005        25.600000000000001        4.5836579406516726     
   5.6000000000000005        26.400000000000002        4.5858367335363877     
   5.6000000000000005        27.200000000000003        4.5877362355997748     
   5.6000000000000005        28.000000000000000        4.5891902294655464     
   5.6000000000000005        28.800000000000001        4.5902852040065092     
   5.6000000000000005        29.600000000000001        4.5921162715564101     
   5.6000000000000005        30.400000000000002        4.5947302008876019     
   5.6000000000000005        31.200000000000003        4.5940065340225846     
   5.6000000000000005        32.000000000000000        4.5955510802100568     
   5.6000000000000005        32.800000000000004        4.5932383315539171     
   5.6000000000000005        33.600000000000001        4.5956994275446474     
   5.6000000000000005        34.399999999999999        4.5946164319304232     
   5.6000000000000005        35.200000000000003        4.5951582234422377     
   5.6000000000000005        36.000000000000000        4.5939209031060484     
   5.6000000000000005        36.800000000000004        4.5944504762389906     
   5.6000000000000005        37.600000000000001        4.5954334693803274     
   5.6000000000000005        38.400000000000006        4.5961466478475073     
   5.6000000000000005        39.200000000000003        4.5989513519768686     
   5.6000000000000005        40.000000000000000        4.6018725997233982     
   5.6000000000000005        40.800000000000004        4.6061564477485328     
   5.6000000000000005        41.600000000000001        4.6116574966851962     
   5.6000000000000005        42.400000000000006        4.6173288257308238     
   5.6000000000000005        43.200000000000003        4.6252176084872936     
   5.6000000000000005        44.000000000000000        4.6335850257505466     
   5.6000000000000005        44.800000000000004        4.6424840130079961     
   5.6000000000000005        45.600000000000001        4.6514618349631593     
   5.6000000000000005        46.400000000000006        4.6612730527154493     
   5.6000000000000005        47.200000000000003        4.6701471530027314     
   5.6000000000000005        48.000000000000000        4.6774465342997784     
   5.6000000000000005        48.800000000000004        4.6848900553661315     
   5.6000000000000005        49.600000000000001        4.6897240117201857     
   5.6000000000000005        50.400000000000006        4.6941793323042722     
   5.6000000000000005        51.200000000000003        4.6941760208586398     
   5.6000000000000005        52.000000000000000        4.6933852614908327     
   5.6000000000000005        52.800000000000004        4.6908231625069945     
   5.6000000000000005        53.600000000000001        4.6863148299235879     
   5.6000000000000005        54.400000000000006        4.6805751436877792     
   5.6000000000000005        55.200000000000003        4.6722299102204428     
   5.6000000000000005        56.000000000000000        4.6637662719064430     
   5.6000000000000005        56.800000000000004        4.6548994926526355     
   5.6000000000000005        57.600000000000001        4.6450231343748811     
   5.6000000000000005        58.400000000000006        4.6363841316769934     
   5.6000000000000005        59.200000000000003        4.6263486725211136     
   5.6000000000000005        60.000000000000000        4.6186710072590706     
   5.6000000000000005        60.800000000000004        4.6119265104138849     
   5.6000000000000005        61.600000000000001        4.6034194123874919     
   5.6000000000000005        62.400000000000006        4.6004998901753114     
   5.6000000000000005        63.200000000000003        4.5965368241298803     
   5.6000000000000005        64.000000000000000        4.5937502341673957     
   5.6000000000000005        64.799999999999997        4.5919101249082503     
   5.6000000000000005        65.600000000000009        4.5921302660293808     
   5.6000000000000005        66.400000000000006        4.5911154853469789     
   5.6000000000000005        67.200000000000003        4.5924692901844066     
   5.6000000000000005        68.000000000000000        4.5949776022952085     
   5.6000000000000005        68.799999999999997        4.5984964101293295     
   5.6000000000000005        69.600000000000009        4.6028531142174858     
   5.6000000000000005        70.400000000000006        4.6087332063000863     
   5.6000000000000005        71.200000000000003        4.6132974727746108     
   5.6000000000000005        72.000000000000000        4.6227675648340707     
   5.6000000000000005        72.799999999999997        4.6297030366068910     
   5.6000000000000005        73.600000000000009        4.6372631601543350     
   5.6000000000000005        74.400000000000006        4.6455318566503250     
   5.6000000000000005        75.200000000000003        4.6546603482879494     
   5.6000000000000005        76.000000000000000        4.6607915802894908     
   5.6000000000000005        76.800000000000011        4.6673899002993826     
   5.6000000000000005        77.600000000000009        4.6749225117758622     
   5.6000000000000005        78.400000000000006        4.6770055515095015     
   5.6000000000000005        79.200000000000003        4.6782070028514573     
   5.6000000000000005        80.000000000000000        4.6781852122139957     
   5.6000000000000005        80.800000000000011        4.6769055047570021     
   5.6000000000000005        81.600000000000009        4.6742175882118637     
   5.6000000000000005        82.400000000000006        4.6681570541802397     
   5.6000000000000005        83.200000000000003        4.6621172366418504     
   5.6000000000000005        84.000000000000000        4.6546909609860325     
   5.6000000000000005        84.800000000000011        4.6464129917644481     
   5.6000000000000005        85.600000000000009        4.6371158463570872     
   5.6000000000000005        86.400000000000006        4.6296113743196399     
   5.6000000000000005        87.200000000000003        4.6205091353822256     
   5.6000000000000005        88.000000000000000        4.6134494221717324     
   5.6000000000000005        88.800000000000011        4.6068224949660479     
   5.6000000000000005        89.600000000000009        4.6009661122867334     
   5.6000000000000005        90.400000000000006        4.5962104488621360     
   5.6000000000000005        91.200000000000003        4.5920715858191921     
   5.6000000000000005        92.000000000000000        4.5893693964217155     
   5.6000000000000005        92.800000000000011        4.5875203493366792     
   5.6000000000000005        93.600000000000009        4.5870060031869322     
   5.6000000000000005        94.400000000000006        4.5866643050378535     
   5.6000000000000005        95.200000000000003        4.5863943629040493     
   5.6000000000000005        96.000000000000000        4.5878303567439032     
   5.6000000000000005        96.800000000000011        4.5880329645840536     
   5.6000000000000005        97.600000000000009        4.5897223075563138     
   5.6000000000000005        98.400000000000006        4.5907808548592950     
   5.6000000000000005        99.200000000000003        4.5913539466247428     
   5.6000000000000005        100.00000000000000        4.5936037312029061     
   5.6000000000000005        100.80000000000001        4.5941233930558392     
   5.6000000000000005        101.60000000000001        4.5945779689261528     
   5.6000000000000005        102.40000000000001        4.5959295087937084     

   6.4000000000000004       0.80000000000000004        4.5965815287370679     
   6.4000000000000004        1.6000000000000001        4.5988680526228496     
   6.4000000000000004        2.4000000000000004        4.6006376202470314     
   6.4000000000000004        3.2000000000000002        4.6007110812842269     
   6.4000000000000004        4.0000000000000000        4.6021918590946038     
   6.4000000000000004        4.8000000000000007        4.6028030971910256     
   6.4000000000000004        5.6000000000000005        4.6030736390408373     
   6.4000000000000004        6.4000000000000004        4.6033047789857484     
   6.4000000000000004        7.2000000000000002        4.6029511085688721     
   6.4000000000000004        8.0000000000000000        4.6034838500236281     
   6.4000000000000004        8.8000000000000007        4.6022509732607482     
   6.4000000000000004        9.6000000000000014        4.6010389378459307     
   6.4000000000000004        10.400000000000000        4.5992441641356541     
   6.4000000000000004        11.200000000000001        4.5973445450911914     
   6.4000000000000004        12.000000000000000        4.5946193887531113     
   6.4000000000000004        12.800000000000001        4.5920446977948242     
   6.4000000000000004        13.600000000000001        4.5894993815606755     
   6.4000000000000004        14.400000000000000        4.5872029999136839     
   6.4000000000000004        15.200000000000001        4.5833537834902840     
   6.4000000000000004        16.000000000000000        4.5814269302221682     
   6.4000000000000004        16.800000000000001        4.5801032717141865     
   6.4000000000000004        17.600000000000001        4.5770789278807316     
   6.4000000000000004        18.400000000000002        4.5753695003939061     
   6.4000000000000004        19.200000000000003        4.5733585166511297     
   6.4000000000000004        20.000000000000000        4.5724040773328287     
   6.4000000000000004        20.800000000000001        4.5711706888145658     
   6.4000000000000004        21.600000000000001        4.5722810428099594     
   6.4000000000000004        22.400000000000002        4.5758075556080442     
   6.4000000000000004        23.200000000000003        4.5742781167021107     
   6.4000000000000004        24.000000000000000        4.5757075209621370     
   6.4000000000000004        24.800000000000001        4.5776054812004467     
   6.4000000000000004        25.600000000000001        4.5793114189135160     
   6.4000000000000004        26.400000000000002        4.5822595609774268     
   6.4000000000000004        27.200000000000003        4.5834785771615634     
   6.4000000000000004        28.000000000000000        4.5867117683524352     
   6.4000000000000004        28.800000000000001        4.5901156591063748     
   6.4000000000000004        29.600000000000001        4.5905785541068500     
   6.4000000000000004        30.400000000000002        4.5924989483230556     
   6.4000000000000004        31.200000000000003        4.5934781813201173     
   6.4000000000000004        32.000000000000000        4.5945080856800633     
   6.4000000000000004        32.800000000000004        4.5944105970256537     
   6.4000000000000004        33.600000000000001        4.5960366271001813     
   6.4000000000000004        34.399999999999999        4.5953792252215724     
   6.4000000000000004        35.200000000000003        4.5948559677163772     
   6.4000000000000004        36.000000000000000        4.5944650740790101     
   6.4000000000000004        36.800000000000004        4.5953479124887311     
   6.4000000000000004        37.600000000000001        4.5962418825455433     
   6.4000000000000004        38.400000000000006        4.5989774322275521     
   6.4000000000000004        39.200000000000003        4.6009926137822914     
   6.4000000000000004        40.000000000000000        4.6041545396169301     
   6.4000000000000004        40.800000000000004        4.6080212683109005     
   6.4000000000000004        41.600000000000001        4.6141436061159444     
   6.4000000000000004        42.400000000000006        4.6223902659092104     
   6.4000000000000004        43.200000000000003        4.6311061899472348     
   6.4000000000000004        44.000000000000000        4.6406836614034122     
   6.4000000000000004        44.800000000000004        4.6508270306505315     
   6.4000000000000004        45.600000000000001        4.6613737393531922     
   6.4000000000000004        46.400000000000006        4.6721095716245582     
   6.4000000000000004        47.200000000000003        4.6814532550536772     
   6.4000000000000004        48.000000000000000        4.6906167063165096     
   6.4000000000000004        48.800000000000004        4.6987236628135483     
   6.4000000000000004        49.600000000000001        4.7037895396129077     
   6.4000000000000004        50.400000000000006        4.7084376241169625     
   6.4000000000000004        51.200000000000003        4.7088110434651069     
   6.4000000000000004        52.000000000000000        4.7079183835944560     
   6.4000000000000004        52.800000000000004        4.7052597523564073     
   6.4000000000000004        53.600000000000001        4.6990865546321805     
   6.4000000000000004        54.400000000000006        4.6929734070439277     
   6.4000000000000004        55.200000000000003        4.6842550908692902     
   6.4000000000000004        56.000000000000000        4.6747905524923414     
   6.4000000000000004        56.800000000000004        4.6642977345926253     
   6.4000000000000004        57.600000000000001        4.6533727534581741     
   6.4000000000000004        58.400000000000006        4.6425186139644374     
   6.4000000000000004        59.200000000000003        4.6335207984157636     
   6.4000000000000004        60.000000000000000        4.6228899045852696     
   6.4000000000000004        60.800000000000004        4.6148331132708220     
   6.4000000000000004        61.600000000000001        4.6085893809230525     
   6.4000000000000004        62.400000000000006        4.6016432835892145     
   6.4000000000000004        63.200000000000003        4.5970944485478649     
   6.4000000000000004        64.000000000000000        4.5936198082968289     
   6.4000000000000004        64.799999999999997        4.5915624381085696     
   6.4000000000000004        65.600000000000009        4.5919142377544340     
   6.4000000000000004        66.400000000000006        4.5907966260647752     
   6.4000000000000004        67.200000000000003        4.5930029078142471     
   6.4000000000000004        68.000000000000000        4.5957780222054048     
   6.4000000000000004        68.799999999999997        4.6002054790091211     
   6.4000000000000004        69.600000000000009        4.6054579139413052     
   6.4000000000000004        70.400000000000006        4.6120515960841617     
   6.4000000000000004        71.200000000000003        4.6212203141054982     
   6.4000000000000004        72.000000000000000        4.6282087955540696     
   6.4000000000000004        72.799999999999997        4.6373873913389891     
   6.4000000000000004        73.600000000000009        4.6462815727680180     
   6.4000000000000004        74.400000000000006        4.6553409950566182     
   6.4000000000000004        75.200000000000003        4.6639633230795035     
   6.4000000000000004        76.000000000000000        4.6729216282068631     
   6.4000000000000004        76.800000000000011        4.6799559728286999     
   6.4000000000000004        77.600000000000009        4.6861983711146609     
   6.4000000000000004        78.400000000000006        4.6896199909975049     
   6.4000000000000004        79.200000000000003        4.6919694591098269     
   6.4000000000000004        80.000000000000000        4.6915196372604182     
   6.4000000000000004        80.800000000000011        4.6905100009943226     
   6.4000000000000004        81.600000000000009        4.6868650680130672     
   6.4000000000000004        82.400000000000006        4.6816468459201417     
   6.4000000000000004        83.200000000000003        4.6743788939033459     
   6.4000000000000004        84.000000000000000        4.6660379346427039     
   6.4000000000000004        84.800000000000011        4.6571051658222338     
   6.4000000000000004        85.600000000000009        4.6467823048753818     
   6.4000000000000004        86.400000000000006        4.6374367156293888     
   6.4000000000000004        87.200000000000003        4.6285290612114718     
   6.4000000000000004        88.000000000000000        4.6201056595246692     
   6.4000000000000004        88.800000000000011        4.6125780858962324     
   6.4000000000000004        89.600000000000009        4.6059306671693871     
   6.4000000000000004        90.400000000000006        4.5996412921694363     
   6.4000000000000004        91.200000000000003        4.5952492131959879     
   6.4000000000000004        92.000000000000000        4.5913824667977599     
   6.4000000000000004        92.800000000000011        4.5891573151849085     
   6.4000000000000004        93.600000000000009        4.5888650744447554     
   6.4000000000000004        94.400000000000006        4.5865225569354067     
   6.4000000000000004        95.200000000000003        4.5876575740152452     
   6.4000000000000004        96.000000000000000        4.5878446299081226     
   6.4000000000000004        96.800000000000011        4.5889446274519141     
   6.4000000000000004        97.600000000000009        4.5894739029264260     
   6.4000000000000004        98.400000000000006        4.5902949294876176     
   6.4000000000000004        99.200000000000003        4.5918801324288712     
   6.4000000000000004        100.00000000000000        4.5928278984467914     
   6.4000000000000004        100.80000000000001        4.5938181671944029     
   6.4000000000000004        101.60000000000001        4.5943185905741473     
   6.4000000000000004        102.40000000000001        4.5939949265302085     

   7.2000000000000002       0.80000000000000004        4.5960788196497662     
   7.2000000000000002        1.6000000000000001        4.5978700644188155     
   7.2000000000000002        2.4000000000000004        4.5987128880283112     
   7.2000000000000002        3.2000000000000002        4.6000745330512247     
   7.2000000000000002        4.0000000000000000        4.6013535095172688     
   7.2000000000000002        4.8000000000000007        4.6018422864184281     
   7.2000000000000002        5.6000000000000005        4.6043542913197708     
   7.2000000000000002        6.4000000000000004        4.6029067294319077     
   7.2000000000000002        7.2000000000000002        4.6027424049346521     
   7.2000000000000002        8.0000000000000000        4.6023691398358499     
   7.2000000000000002        8.8000000000000007        4.6013575194994152     
   7.2000000000000002        9.6000000000000014        4.5997637727082443     
   7.2000000000000002        10.400000000000000        4.5978833119665028     
   7.2000000000000002        11.200000000000001        4.5956846544652139     
   7.2000000000000002        12.000000000000000        4.5932134583069324     
   7.2000000000000002        12.800000000000001        4.5927885291767163     
   7.2000000000000002        13.600000000000001        4.5868394435002093     
   7.2000000000000002        14.400000000000000        4.5843775733465977     
   7.2000000000000002        15.200000000000001        4.5809071151825584     
   7.2000000000000002        16.000000000000000        4.5771900727944166     
   7.2000000000000002        16.800000000000001        4.5747845093614119     
   7.2000000000000002        17.600000000000001        4.5723296145621077     
   7.2000000000000002        18.400000000000002        4.5711639910973609     
   7.2000000000000002        19.200000000000003        4.5686906399242586     
   7.2000000000000002        20.000000000000000        4.5672757784134772     
   7.2000000000000002        20.800000000000001        4.5666374120883777     
   7.2000000000000002        21.600000000000001        4.5672628718471193     
   7.2000000000000002        22.400000000000002        4.5678418407807815     
   7.2000000000000002        23.200000000000003        4.5692164389102627     
   7.2000000000000002        24.000000000000000        4.5700118531658944     
   7.2000000000000002        24.800000000000001        4.5727733995807531     
   7.2000000000000002        25.600000000000001        4.5756609679404328     
   7.2000000000000002        26.400000000000002        4.5786671200612172     
   7.2000000000000002        27.200000000000003        4.5816866621670034     
   7.2000000000000002        28.000000000000000        4.5844322585799588     
   7.2000000000000002        28.800000000000001        4.5860863703140389     
   7.2000000000000002        29.600000000000001        4.5893199659643926     
   7.2000000000000002        30.400000000000002        4.5906794673413209     
   7.2000000000000002        31.200000000000003        4.5934591068810509     
   7.2000000000000002        32.000000000000000        4.5941406259840498     
   7.2000000000000002        32.800000000000004        4.5950648057294616     
   7.2000000000000002        33.600000000000001        4.5960931271618231     
   7.2000000000000002        34.399999999999999        4.5956246066875748     
   7.2000000000000002        35.200000000000003        4.5955623006582584     
   7.2000000000000002        36.000000000000000        4.5957466947006562     
   7.2000000000000002        36.800000000000004        4.5975122284736543     
   7.2000000000000002        37.600000000000001        4.5971998803387137     
   7.2000000000000002        38.400000000000006        4.5994015467518041     
   7.2000000000000002        39.200000000000003        4.6024833246938845     
   7.2000000000000002        40.000000000000000        4.6065579386465512     
   7.2000000000000002        40.800000000000004        4.6115998934027091     
   7.2000000000000002        41.600000000000001        4.6185937819750915     
   7.2000000000000002        42.400000000000006        4.6270258733600391     
   7.2000000000000002        43.200000000000003        4.6368092424862031     
   7.2000000000000002        44.000000000000000        4.6475069634725292     
   7.2000000000000002        44.800000000000004        4.6587550194888872     
   7.2000000000000002        45.600000000000001        4.6706963419723717     
   7.2000000000000002        46.400000000000006        4.6820078144166581     
   7.2000000000000002        47.200000000000003        4.6960302755447119     
   7.2000000000000002        48.000000000000000        4.7030408350749759     
   7.2000000000000002        48.800000000000004        4.7119773691758473     
   7.2000000000000002        49.600000000000001        4.7185137213703978     
   7.2000000000000002        50.400000000000006        4.7224119669236266     
   7.2000000000000002        51.200000000000003        4.7233093057497317     
   7.2000000000000002        52.000000000000000        4.7220609856141467     
   7.2000000000000002        52.800000000000004        4.7192046475721012     
   7.2000000000000002        53.600000000000001        4.7131913251234412     
   7.2000000000000002        54.400000000000006        4.7058175476343971     
   7.2000000000000002        55.200000000000003        4.6954232785653272     
   7.2000000000000002        56.000000000000000        4.6849947446812878     
   7.2000000000000002        56.800000000000004        4.6730037009826493     
   7.2000000000000002        57.600000000000001        4.6606800430916708     
   7.2000000000000002        58.400000000000006        4.6486653996339733     
   7.2000000000000002        59.200000000000003        4.6371640307994610     
   7.2000000000000002        60.000000000000000        4.6271886016723398     
   7.2000000000000002        60.800000000000004        4.6176701941909624     
   7.2000000000000002        61.600000000000001        4.6097313365702295     
   7.2000000000000002        62.400000000000006        4.6049930780077855     
   7.2000000000000002        63.200000000000003        4.5980857202091139     
   7.2000000000000002        64.000000000000000        4.5938585801895462     
   7.2000000000000002        64.799999999999997        4.5915058191134559     
   7.2000000000000002        65.600000000000009        4.5907866101041588     
   7.2000000000000002        66.400000000000006        4.5912060613263970     
   7.2000000000000002        67.200000000000003        4.5931070533867953     
   7.2000000000000002        68.000000000000000        4.5974665484347614     
   7.2000000000000002        68.799999999999997        4.6009706887069539     
   7.2000000000000002        69.600000000000009        4.6076901348117882     
   7.2000000000000002        70.400000000000006        4.6151448253204119     
   7.2000000000000002        71.200000000000003        4.6234172777546583     
   7.2000000000000002        72.000000000000000        4.6333760857548931     
   7.2000000000000002        72.799999999999997        4.6436876837669585     
   7.2000000000000002        73.600000000000009        4.6543532032909951     
   7.2000000000000002        74.400000000000006        4.6654334716814185     
   7.2000000000000002        75.200000000000003        4.6745440407741219     
   7.2000000000000002        76.000000000000000        4.6840946508355046     
   7.2000000000000002        76.800000000000011        4.6921512536448127     
   7.2000000000000002        77.600000000000009        4.6984584192999419     
   7.2000000000000002        78.400000000000006        4.7030833309962095     
   7.2000000000000002        79.200000000000003        4.7050900945411867     
   7.2000000000000002        80.000000000000000        4.7056370432166279     
   7.2000000000000002        80.800000000000011        4.7040118230806947     
   7.2000000000000002        81.600000000000009        4.6998094955953045     
   7.2000000000000002        82.400000000000006        4.6938746135754164     
   7.2000000000000002        83.200000000000003        4.6861135200771118     
   7.2000000000000002        84.000000000000000        4.6775141707186849     
   7.2000000000000002        84.800000000000011        4.6671316258866833     
   7.2000000000000002        85.600000000000009        4.6562542584022202     
   7.2000000000000002        86.400000000000006        4.6458407416615906     
   7.2000000000000002        87.200000000000003        4.6361440353897807     
   7.2000000000000002        88.000000000000000        4.6273593120532697     
   7.2000000000000002        88.800000000000011        4.6173613623707492     
   7.2000000000000002        89.600000000000009        4.6087114484029899     
   7.2000000000000002        90.400000000000006        4.6051783149520347     
   7.2000000000000002        91.200000000000003        4.5998906632187779     
   7.2000000000000002        92.000000000000000        4.5962281945777832     
   7.2000000000000002        92.800000000000011        4.5935836343255216     
   7.2000000000000002        93.600000000000009        4.5916505615827052     
   7.2000000000000002        94.400000000000006        4.5906272429468959     
   7.2000000000000002        95.200000000000003        4.5893283697108531     
   7.2000000000000002        96.000000000000000        4.5893538958610458     
   7.2000000000000002        96.800000000000011        4.5901009116859113     
   7.2000000000000002        97.600000000000009        4.5898229715024650     
   7.2000000000000002        98.400000000000006        4.5908133901655184     
   7.2000000000000002        99.200000000000003        4.5911877590633576     
   7.2000000000000002        100.00000000000000        4.5924299970813331     
   7.2000000000000002        100.80000000000001        4.5934698914910559     
   7.2000000000000002        101.60000000000001        4.5942535983165564     
   7.2000000000000002        102.40000000000001        4.5953416784349477     

   8.0000000000000000       0.80000000000000004        4.5953987045677769     
   8.0000000000000000        1.6000000000000001        4.5984416233761198     
   8.0000000000000000        2.4000000000000004        4.5990984903915004     
   8.0000000000000000        3.2000000000000002        4.5992398154849683     
   8.0000000000000000        4.0000000000000000        4.6000142585982911     
   8.0000000000000000        4.8000000000000007        4.6012686637802824     
   8.0000000000000000        5.6000000000000005        4.6024608394169464     
   8.0000000000000000        6.4000000000000004        4.6030559097094450     
   8.0000000000000000        7.2000000000000002        4.6025399468993893     
   8.0000000000000000        8.0000000000000000        4.6013860038195888     
   8.0000000000000000        8.8000000000000007        4.6000645625482752     
   8.0000000000000000        9.6000000000000014        4.5984319154878630     
   8.0000000000000000        10.400000000000000        4.5963170316189359     
   8.0000000000000000        11.200000000000001        4.5936736727497411     
   8.0000000000000000        12.000000000000000        4.5908901834872760     
   8.0000000000000000        12.800000000000001        4.5869752662311267     
   8.0000000000000000        13.600000000000001        4.5839861236262758     
   8.0000000000000000        14.400000000000000        4.5801984130367090     
   8.0000000000000000        15.200000000000001        4.5766898872157125     
   8.0000000000000000        16.000000000000000        4.5727133769275872     
   8.0000000000000000        16.800000000000001        4.5705754105469669     
   8.0000000000000000        17.600000000000001        4.5673096752908782     
   8.0000000000000000        18.400000000000002        4.5654259805796515     
   8.0000000000000000        19.200000000000003        4.5631562868834967     
   8.0000000000000000        20.000000000000000        4.5616682631905361     
   8.0000000000000000        20.800000000000001        4.5613339058099749     
   8.0000000000000000        21.600000000000001        4.5625159902997163     
   8.0000000000000000        22.400000000000002        4.5622581211700650     
   8.0000000000000000        23.200000000000003        4.5639392741203366     
   8.0000000000000000        24.000000000000000        4.5661635996020209     
   8.0000000000000000        24.800000000000001        4.5678923053973310     
   8.0000000000000000        25.600000000000001        4.5710996857146728     
   8.0000000000000000        26.400000000000002        4.5744719735615877     
   8.0000000000000000        27.200000000000003        4.5778470089353869     
   8.0000000000000000        28.000000000000000        4.5799084362817517     
   8.0000000000000000        28.800000000000001        4.5868019142653456     
   8.0000000000000000        29.600000000000001        4.5876699095326243     
   8.0000000000000000        30.400000000000002        4.5904990355262401     
   8.0000000000000000        31.200000000000003        4.5916844219886714     
   8.0000000000000000        32.000000000000000        4.5933705117197894     
   8.0000000000000000        32.800000000000004        4.5948436746225259     
   8.0000000000000000        33.600000000000001        4.5955604904397074     
   8.0000000000000000        34.399999999999999        4.5967550148239766     
   8.0000000000000000        35.200000000000003        4.5962580608362762     
   8.0000000000000000        36.000000000000000        4.5963531223921201     
   8.0000000000000000        36.800000000000004        4.5979833848870735     
   8.0000000000000000        37.600000000000001        4.5981157704855962     
   8.0000000000000000        38.400000000000006        4.5997234815747792     
   8.0000000000000000        39.200000000000003        4.6039392943972857     
   8.0000000000000000        40.000000000000000        4.6077268113486438     
   8.0000000000000000        40.800000000000004        4.6143619548336838     
   8.0000000000000000        41.600000000000001        4.6221074761170238     
   8.0000000000000000        42.400000000000006        4.6314766213143725     
   8.0000000000000000        43.200000000000003        4.6422266807250976     
   8.0000000000000000        44.000000000000000        4.6539587504777771     
   8.0000000000000000        44.800000000000004        4.6667878283318505     
   8.0000000000000000        45.600000000000001        4.6792416602008702     
   8.0000000000000000        46.400000000000006        4.6911371687154810     
   8.0000000000000000        47.200000000000003        4.7035633441304716     
   8.0000000000000000        48.000000000000000        4.7144676344910463     
   8.0000000000000000        48.800000000000004        4.7237661493711691     
   8.0000000000000000        49.600000000000001        4.7308008454502453     
   8.0000000000000000        50.400000000000006        4.7349605981474845     
   8.0000000000000000        51.200000000000003        4.7363779181742984     
   8.0000000000000000        52.000000000000000        4.7352528912035430     
   8.0000000000000000        52.800000000000004        4.7310461920751621     
   8.0000000000000000        53.600000000000001        4.7254545961378858     
   8.0000000000000000        54.400000000000006        4.7173603594629832     
   8.0000000000000000        55.200000000000003        4.7050450843166516     
   8.0000000000000000        56.000000000000000        4.6936153314646276     
   8.0000000000000000        56.800000000000004        4.6809417559077824     
   8.0000000000000000        57.600000000000001        4.6699715123267111     
   8.0000000000000000        58.400000000000006        4.6545230162094837     
   8.0000000000000000        59.200000000000003        4.6421034295423027     
   8.0000000000000000        60.000000000000000        4.6330734496063091     
   8.0000000000000000        60.800000000000004        4.6204166063889875     
   8.0000000000000000        61.600000000000001        4.6106993842249118     
   8.0000000000000000        62.400000000000006        4.6025240908181511     
   8.0000000000000000        63.200000000000003        4.5984699875836146     
   8.0000000000000000        64.000000000000000        4.5940162069543513     
   8.0000000000000000        64.799999999999997        4.5918207264411866     
   8.0000000000000000        65.600000000000009        4.5910244959777193     
   8.0000000000000000        66.400000000000006        4.5916928517372870     
   8.0000000000000000        67.200000000000003        4.5936983791236958     
   8.0000000000000000        68.000000000000000        4.5977339152691998     
   8.0000000000000000        68.799999999999997        4.6025430346180629     
   8.0000000000000000        69.600000000000009        4.6094059011092874     
   8.0000000000000000        70.400000000000006        4.6183947829370746     
   8.0000000000000000        71.200000000000003        4.6279334571453958     
   8.0000000000000000        72.000000000000000        4.6381132497427329     
   8.0000000000000000        72.799999999999997        4.6496008951555288     
   8.0000000000000000        73.600000000000009        4.6613668247904414     
   8.0000000000000000        74.400000000000006        4.6728665317676299     
   8.0000000000000000        75.200000000000003        4.6843006762695856     
   8.0000000000000000        76.000000000000000        4.6951694451620050     
   8.0000000000000000        76.800000000000011        4.7040519140287076     
   8.0000000000000000        77.600000000000009        4.7099919242518533     
   8.0000000000000000        78.400000000000006        4.7156669504580817     
   8.0000000000000000        79.200000000000003        4.7184950455409345     
   8.0000000000000000        80.000000000000000        4.7182087615784836     
   8.0000000000000000        80.800000000000011        4.7163056124284948     
   8.0000000000000000        81.600000000000009        4.7122360358032598     
   8.0000000000000000        82.400000000000006        4.7059138488381951     
   8.0000000000000000        83.200000000000003        4.6975130659909903     
   8.0000000000000000        84.000000000000000        4.6876914949892274     
   8.0000000000000000        84.800000000000011        4.6774747614152901     
   8.0000000000000000        85.600000000000009        4.6661807233860584     
   8.0000000000000000        86.400000000000006        4.6567082820450842     
   8.0000000000000000        87.200000000000003        4.6453048637100727     
   8.0000000000000000        88.000000000000000        4.6354276689715661     
   8.0000000000000000        88.800000000000011        4.6262884012003020     
   8.0000000000000000        89.600000000000009        4.6177362696127400     
   8.0000000000000000        90.400000000000006        4.6113985799376955     
   8.0000000000000000        91.200000000000003        4.6059759049967033     
   8.0000000000000000        92.000000000000000        4.6010159739286607     
   8.0000000000000000        92.800000000000011        4.5984926878990935     
   8.0000000000000000        93.600000000000009        4.5959529838101378     
   8.0000000000000000        94.400000000000006        4.5941396335039428     
   8.0000000000000000        95.200000000000003        4.5926450196996074     
   8.0000000000000000        96.000000000000000        4.5923682308422000     
   8.0000000000000000        96.800000000000011        4.5918305537901531     
   8.0000000000000000        97.600000000000009        4.5913880697801304     
   8.0000000000000000        98.400000000000006        4.5912735184464211     
   8.0000000000000000        99.200000000000003        4.5916380609281608     
   8.0000000000000000        100.00000000000000        4.5925864422438050     
   8.0000000000000000        100.80000000000001        4.5936987759274217     
   8.0000000000000000        101.60000000000001        4.5938918823091681     
   8.0000000000000000        102.40000000000001        4.5949037705709825     

   8.8000000000000007       0.80000000000000004        4.5953901185658701     
   8.8000000000000007        1.6000000000000001        4.5965492387692519     
   8.8000000000000007        2.4000000000000004        4.5969447470011646     
   8.8000000000000007        3.2000000000000002        4.5982999235930881     
   8.8000000000000007        4.0000000000000000        4.5995728102480493     
   8.8000000000000007        4.8000000000000007        4.6016443065248707     
   8.8000000000000007        5.6000000000000005        4.6011885224450282     
   8.8000000000000007        6.4000000000000004        4.6014752830031647     
   8.8000000000000007        7.2000000000000002        4.6012027135173552     
   8.8000000000000007        8.0000000000000000        4.6001452029530316     
   8.8000000000000007        8.8000000000000007        4.5987691069073877     
   8.8000000000000007        9.6000000000000014        4.5970810706486871     
   8.8000000000000007        10.400000000000000        4.5946063542982261     
   8.8000000000000007        11.200000000000001        4.5914722196979358     
   8.8000000000000007        12.000000000000000        4.5887265229890648     
   8.8000000000000007        12.800000000000001        4.5843351044661782     
   8.8000000000000007        13.600000000000001        4.5799335337946614     
   8.8000000000000007        14.400000000000000        4.5754185667149274     
   8.8000000000000007        15.200000000000001        4.5725920465680758     
   8.8000000000000007        16.000000000000000        4.5683101869385085     
   8.8000000000000007        16.800000000000001        4.5647401556380389     
   8.8000000000000007        17.600000000000001        4.5616282307211380     
   8.8000000000000007        18.400000000000002        4.5590993091156529     
   8.8000000000000007        19.200000000000003        4.5569631621312645     
   8.8000000000000007        20.000000000000000        4.5562404417948494     
   8.8000000000000007        20.800000000000001        4.5561580631754364     
   8.8000000000000007        21.600000000000001        4.5572432034170394     
   8.8000000000000007        22.400000000000002        4.5575649624862855     
   8.8000000000000007        23.200000000000003        4.5584046519240831     
   8.8000000000000007        24.000000000000000        4.5606988344461588     
   8.8000000000000007        24.800000000000001        4.5633967512530758     
   8.8000000000000007        25.600000000000001        4.5649736428534604     
   8.8000000000000007        26.400000000000002        4.5717059084133158     
   8.8000000000000007        27.200000000000003        4.5746757728309735     
   8.8000000000000007        28.000000000000000        4.5771656282745043     
   8.8000000000000007        28.800000000000001        4.5808506127064561     
   8.8000000000000007        29.600000000000001        4.5852945419218099     
   8.8000000000000007        30.400000000000002        4.5885819548170810     
   8.8000000000000007        31.200000000000003        4.5910182655121110     
   8.8000000000000007        32.000000000000000        4.5923932499139140     
   8.8000000000000007        32.800000000000004        4.5939243777708656     
   8.8000000000000007        33.600000000000001        4.5945166352897147     
   8.8000000000000007        34.399999999999999        4.5953571282242880     
   8.8000000000000007        35.200000000000003        4.5960331787046744     
   8.8000000000000007        36.000000000000000        4.5954771485349770     
   8.8000000000000007        36.800000000000004        4.5979719809375625     
   8.8000000000000007        37.600000000000001        4.5983868685584159     
   8.8000000000000007        38.400000000000006        4.6014465784863932     
   8.8000000000000007        39.200000000000003        4.6051198414189045     
   8.8000000000000007        40.000000000000000        4.6097491801820825     
   8.8000000000000007        40.800000000000004        4.6155646089085538     
   8.8000000000000007        41.600000000000001        4.6250226650495225     
   8.8000000000000007        42.400000000000006        4.6353920756725415     
   8.8000000000000007        43.200000000000003        4.6456472808762737     
   8.8000000000000007        44.000000000000000        4.6592467217028126     
   8.8000000000000007        44.800000000000004        4.6728208594925205     
   8.8000000000000007        45.600000000000001        4.6844462431864082     
   8.8000000000000007        46.400000000000006        4.6996034037928496     
   8.8000000000000007        47.200000000000003        4.7122973941795401     
   8.8000000000000007        48.000000000000000        4.7238713324648050     
   8.8000000000000007        48.800000000000004        4.7337019968349168     
   8.8000000000000007        49.600000000000001        4.7410543984905100     
   8.8000000000000007        50.400000000000006        4.7453943880607445     
   8.8000000000000007        51.200000000000003        4.7479497075300943     
   8.8000000000000007        52.000000000000000        4.7460315904488182     
   8.8000000000000007        52.800000000000004        4.7422219430086656     
   8.8000000000000007        53.600000000000001        4.7347366123196926     
   8.8000000000000007        54.400000000000006        4.7252677679722455     
   8.8000000000000007        55.200000000000003        4.7140335791559780     
   8.8000000000000007        56.000000000000000        4.7018644820482667     
   8.8000000000000007        56.800000000000004        4.6880521961127588     
   8.8000000000000007        57.600000000000001        4.6744183196725420     
   8.8000000000000007        58.400000000000006        4.6598144346157122     
   8.8000000000000007        59.200000000000003        4.6466157423486427     
   8.8000000000000007        60.000000000000000        4.6340825677003430     
   8.8000000000000007        60.800000000000004        4.6233057491305942     
   8.8000000000000007        61.600000000000001        4.6143530825340466     
   8.8000000000000007        62.400000000000006        4.6040746234554693     
   8.8000000000000007        63.200000000000003        4.5993423976778001     
   8.8000000000000007        64.000000000000000        4.5947001250383499     
   8.8000000000000007        64.799999999999997        4.5923136489640832     
   8.8000000000000007        65.600000000000009        4.5909666271599932     
   8.8000000000000007        66.400000000000006        4.5913802318548766     
   8.8000000000000007        67.200000000000003        4.5948633060942168     
   8.8000000000000007        68.000000000000000        4.5986672903141788     
   8.8000000000000007        68.799999999999997        4.6042940651501265     
   8.8000000000000007        69.600000000000009        4.6119387426549432     
   8.8000000000000007        70.400000000000006        4.6210173904559282     
   8.8000000000000007        71.200000000000003        4.6316107679141956     
   8.8000000000000007        72.000000000000000        4.6425060012045565     
   8.8000000000000007        72.799999999999997        4.6549873456599311     
   8.8000000000000007        73.600000000000009        4.6674320142768684     
   8.8000000000000007        74.400000000000006        4.6803069070623229     
   8.8000000000000007        75.200000000000003        4.6928081287540797     
   8.8000000000000007        76.000000000000000        4.6992717954466752     
   8.8000000000000007        76.800000000000011        4.7130155501460180     
   8.8000000000000007        77.600000000000009        4.7206087783432604     
   8.8000000000000007        78.400000000000006        4.7251602775244734     
   8.8000000000000007        79.200000000000003        4.7294266790657842     
   8.8000000000000007        80.000000000000000        4.7279057958369863     
   8.8000000000000007        80.800000000000011        4.7274949541946443     
   8.8000000000000007        81.600000000000009        4.7233590541930806     
   8.8000000000000007        82.400000000000006        4.7167905398923544     
   8.8000000000000007        83.200000000000003        4.7077261898012681     
   8.8000000000000007        84.000000000000000        4.6985821470390947     
   8.8000000000000007        84.800000000000011        4.6878269101074839     
   8.8000000000000007        85.600000000000009        4.6765636973210487     
   8.8000000000000007        86.400000000000006        4.6654449417547328     
   8.8000000000000007        87.200000000000003        4.6545346539194750     
   8.8000000000000007        88.000000000000000        4.6441405944317991     
   8.8000000000000007        88.800000000000011        4.6339721525530653     
   8.8000000000000007        89.600000000000009        4.6265293467279101     
   8.8000000000000007        90.400000000000006        4.6199117649069139     
   8.8000000000000007        91.200000000000003        4.6140946080806273     
   8.8000000000000007        92.000000000000000        4.6089123242226853     
   8.8000000000000007        92.800000000000011        4.6058570221573909     
   8.8000000000000007        93.600000000000009        4.6026506707686003     
   8.8000000000000007        94.400000000000006        4.5993768685920751     
   8.8000000000000007        95.200000000000003        4.5974814955165115     
   8.8000000000000007        96.000000000000000        4.5965497197127814     
   8.8000000000000007        96.800000000000011        4.5954584990876706     
   8.8000000000000007        97.600000000000009        4.5945745677177383     
   8.8000000000000007        98.400000000000006        4.5939451535342508     
   8.8000000000000007        99.200000000000003        4.5935062023605520     
   8.8000000000000007        100.00000000000000        4.5939854977862469     
   8.8000000000000007        100.80000000000001        4.5941599337318522     
   8.8000000000000007        101.60000000000001        4.5941724952440239     
   8.8000000000000007        102.40000000000001        4.5939401325834925     

   9.6000000000000014       0.80000000000000004        4.5959675454914564     
   9.6000000000000014        1.6000000000000001        4.5967535314818022     
   9.6000000000000014        2.4000000000000004        4.5957061020652992     
   9.6000000000000014        3.2000000000000002        4.5983969352200074     
   9.6000000000000014        4.0000000000000000        4.5989212594225890     
   9.6000000000000014        4.8000000000000007        4.5991674751006997     
   9.6000000000000014        5.6000000000000005        4.6001382992941764     
   9.6000000000000014        6.4000000000000004        4.6003699225021570     
   9.6000000000000014        7.2000000000000002        4.5998708911712560     
   9.6000000000000014        8.0000000000000000        4.5990616660884021     
   9.6000000000000014        8.8000000000000007        4.5974163925450666     
   9.6000000000000014        9.6000000000000014        4.5951405981340354     
   9.6000000000000014        10.400000000000000        4.5931670514001688     
   9.6000000000000014        11.200000000000001        4.5888005827965896     
   9.6000000000000014        12.000000000000000        4.5845425072999948     
   9.6000000000000014        12.800000000000001        4.5809282336084678     
   9.6000000000000014        13.600000000000001        4.5762703330695631     
   9.6000000000000014        14.400000000000000        4.5719098630359190     
   9.6000000000000014        15.200000000000001        4.5677691512030876     
   9.6000000000000014        16.000000000000000        4.5624265828308452     
   9.6000000000000014        16.800000000000001        4.5592558994215926     
   9.6000000000000014        17.600000000000001        4.5555228035025568     
   9.6000000000000014        18.400000000000002        4.5526990492232624     
   9.6000000000000014        19.200000000000003        4.5505768029870852     
   9.6000000000000014        20.000000000000000        4.5501551622735787     
   9.6000000000000014        20.800000000000001        4.5499827845359118     
   9.6000000000000014        21.600000000000001        4.5505607260063536     
   9.6000000000000014        22.400000000000002        4.5495231238291476     
   9.6000000000000014        23.200000000000003        4.5528494583457810     
   9.6000000000000014        24.000000000000000        4.5553549383556478     
   9.6000000000000014        24.800000000000001        4.5584481518252913     
   9.6000000000000014        25.600000000000001        4.5617446010901945     
   9.6000000000000014        26.400000000000002        4.5657442119727989     
   9.6000000000000014        27.200000000000003        4.5703066365983593     
   9.6000000000000014        28.000000000000000        4.5746937669851260     
   9.6000000000000014        28.800000000000001        4.5787775121350496     
   9.6000000000000014        29.600000000000001        4.5824945819059115     
   9.6000000000000014        30.400000000000002        4.5859956382838902     
   9.6000000000000014        31.200000000000003        4.5887871128282036     
   9.6000000000000014        32.000000000000000        4.5906566012797567     
   9.6000000000000014        32.800000000000004        4.5924730361180712     
   9.6000000000000014        33.600000000000001        4.5937682114416329     
   9.6000000000000014        34.399999999999999        4.5948535214972228     
   9.6000000000000014        35.200000000000003        4.5957365242623078     
   9.6000000000000014        36.000000000000000        4.5961325165023554     
   9.6000000000000014        36.800000000000004        4.5970954081103521     
   9.6000000000000014        37.600000000000001        4.5995047197011836     
   9.6000000000000014        38.400000000000006        4.6021763387230239     
   9.6000000000000014        39.200000000000003        4.6060640578474930     
   9.6000000000000014        40.000000000000000        4.6099537649065194     
   9.6000000000000014        40.800000000000004        4.6175611171485658     
   9.6000000000000014        41.600000000000001        4.6265659695665553     
   9.6000000000000014        42.400000000000006        4.6376820139849046     
   9.6000000000000014        43.200000000000003        4.6500571045092851     
   9.6000000000000014        44.000000000000000        4.6626112752415354     
   9.6000000000000014        44.800000000000004        4.6767015465672301     
   9.6000000000000014        45.600000000000001        4.6911752040510644     
   9.6000000000000014        46.400000000000006        4.7053449054402723     
   9.6000000000000014        47.200000000000003        4.7188314942762126     
   9.6000000000000014        48.000000000000000        4.7309119029770281     
   9.6000000000000014        48.800000000000004        4.7411159740233391     
   9.6000000000000014        49.600000000000001        4.7495300282142194     
   9.6000000000000014        50.400000000000006        4.7523777215470560     
   9.6000000000000014        51.200000000000003        4.7551850187447249     
   9.6000000000000014        52.000000000000000        4.7541126348468588     
   9.6000000000000014        52.800000000000004        4.7501970371675419     
   9.6000000000000014        53.600000000000001        4.7437968979140424     
   9.6000000000000014        54.400000000000006        4.7322810685347036     
   9.6000000000000014        55.200000000000003        4.7207257861322214     
   9.6000000000000014        56.000000000000000        4.7074005131221313     
   9.6000000000000014        56.800000000000004        4.6930732856761121     
   9.6000000000000014        57.600000000000001        4.6784355036857432     
   9.6000000000000014        58.400000000000006        4.6637293204033012     
   9.6000000000000014        59.200000000000003        4.6492593190504570     
   9.6000000000000014        60.000000000000000        4.6363066051367259     
   9.6000000000000014        60.800000000000004        4.6238398358215838     
   9.6000000000000014        61.600000000000001        4.6146516062044070     
   9.6000000000000014        62.400000000000006        4.6062916217458652     
   9.6000000000000014        63.200000000000003        4.5995783081830073     
   9.6000000000000014        64.000000000000000        4.5946325087813831     
   9.6000000000000014        64.799999999999997        4.5921657338538795     
   9.6000000000000014        65.600000000000009        4.5911009656413917     
   9.6000000000000014        66.400000000000006        4.5914896059407226     
   9.6000000000000014        67.200000000000003        4.5948983680527640     
   9.6000000000000014        68.000000000000000        4.6002056002553866     
   9.6000000000000014        68.799999999999997        4.6062234218461864     
   9.6000000000000014        69.600000000000009        4.6144982634207938     
   9.6000000000000014        70.400000000000006        4.6235337266527141     
   9.6000000000000014        71.200000000000003        4.6342443291402091     
   9.6000000000000014        72.000000000000000        4.6464333896465906     
   9.6000000000000014        72.799999999999997        4.6599369768902568     
   9.6000000000000014        73.600000000000009        4.6730546642666031     
   9.6000000000000014        74.400000000000006        4.6862786052280070     
   9.6000000000000014        75.200000000000003        4.6991017291318684     
   9.6000000000000014        76.000000000000000        4.7103406738953923     
   9.6000000000000014        76.800000000000011        4.7213927242128557     
   9.6000000000000014        77.600000000000009        4.7294351402763795     
   9.6000000000000014        78.400000000000006        4.7355363745822396     
   9.6000000000000014        79.200000000000003        4.7382723792199224     
   9.6000000000000014        80.000000000000000        4.7395881403644076     
   9.6000000000000014        80.800000000000011        4.7370623139119328     
   9.6000000000000014        81.600000000000009        4.7331004897716342     
   9.6000000000000014        82.400000000000006        4.7275307527059516     
   9.6000000000000014        83.200000000000003        4.7181720060561512     
   9.6000000000000014        84.000000000000000        4.7074409818230247     
   9.6000000000000014        84.800000000000011        4.6963833042064609     
   9.6000000000000014        85.600000000000009        4.6865320533308665     
   9.6000000000000014        86.400000000000006        4.6750632748231702     
   9.6000000000000014        87.200000000000003        4.6629131710201230     
   9.6000000000000014        88.000000000000000        4.6523345276370280     
   9.6000000000000014        88.800000000000011        4.6458398953703330     
   9.6000000000000014        89.600000000000009        4.6365666420692664     
   9.6000000000000014        90.400000000000006        4.6292350436490715     
   9.6000000000000014        91.200000000000003        4.6224138729182815     
   9.6000000000000014        92.000000000000000        4.6178983129977569     
   9.6000000000000014        92.800000000000011        4.6146254897174348     
   9.6000000000000014        93.600000000000009        4.6095329233829707     
   9.6000000000000014        94.400000000000006        4.6074687411785371     
   9.6000000000000014        95.200000000000003        4.6043690435290054     
   9.6000000000000014        96.000000000000000        4.6036914174891965     
   9.6000000000000014        96.800000000000011        4.6005329516021840     
   9.6000000000000014        97.600000000000009        4.5990501824719283     
   9.6000000000000014        98.400000000000006        4.5971135266646481     
   9.6000000000000014        99.200000000000003        4.5986628402172647     
   9.6000000000000014        100.00000000000000        4.5968440514842008     
   9.6000000000000014        100.80000000000001        4.5953301751967341     
   9.6000000000000014        101.60000000000001        4.5950476240493643     
   9.6000000000000014        102.40000000000001        4.5950381472694826     

   10.400000000000000       0.80000000000000004        4.5972168692808335     
   10.400000000000000        1.6000000000000001        4.5964233166459341     
   10.400000000000000        2.4000000000000004        4.5971455159779069     
   10.400000000000000        3.2000000000000002        4.5978723742622458     
   10.400000000000000        4.0000000000000000        4.5981184477818617     
   10.400000000000000        4.8000000000000007        4.5983135899749179     
   10.400000000000000        5.6000000000000005        4.5990987471667824     
   10.400000000000000        6.4000000000000004        4.5992232602677996     
   10.400000000000000        7.2000000000000002        4.5987228102279651     
   10.400000000000000        8.0000000000000000        4.5975906605707006     
   10.400000000000000        8.8000000000000007        4.5955043398362578     
   10.400000000000000        9.6000000000000014        4.5919191427823112     
   10.400000000000000        10.400000000000000        4.5898545533864743     
   10.400000000000000        11.200000000000001        4.5858553332418968     
   10.400000000000000        12.000000000000000        4.5815641356987520     
   10.400000000000000        12.800000000000001        4.5770801868606688     
   10.400000000000000        13.600000000000001        4.5720610204852399     
   10.400000000000000        14.400000000000000        4.5670305267540394     
   10.400000000000000        15.200000000000001        4.5615689877110919     
   10.400000000000000        16.000000000000000        4.5574657432221315     
   10.400000000000000        16.800000000000001        4.5536878281427855     
   10.400000000000000        17.600000000000001        4.5503397503585044     
   10.400000000000000        18.400000000000002        4.5468979603000390     
   10.400000000000000        19.200000000000003        4.5428823208345186     
   10.400000000000000        20.000000000000000        4.5431558247650541     
   10.400000000000000        20.800000000000001        4.5433815885390887     
   10.400000000000000        21.600000000000001        4.5427552714014272     
   10.400000000000000        22.400000000000002        4.5446393395193505     
   10.400000000000000        23.200000000000003        4.5456981841688018     
   10.400000000000000        24.000000000000000        4.5493819056766442     
   10.400000000000000        24.800000000000001        4.5529971564406750     
   10.400000000000000        25.600000000000001        4.5565857713444506     
   10.400000000000000        26.400000000000002        4.5613261069151747     
   10.400000000000000        27.200000000000003        4.5671053386277780     
   10.400000000000000        28.000000000000000        4.5706953765050047     
   10.400000000000000        28.800000000000001        4.5752692242362034     
   10.400000000000000        29.600000000000001        4.5804916846318315     
   10.400000000000000        30.400000000000002        4.5847159453499842     
   10.400000000000000        31.200000000000003        4.5867821715964938     
   10.400000000000000        32.000000000000000        4.5893631311572589     
   10.400000000000000        32.800000000000004        4.5905149398101210     
   10.400000000000000        33.600000000000001        4.5949393431689769     
   10.400000000000000        34.399999999999999        4.5943681814414745     
   10.400000000000000        35.200000000000003        4.5946147763983785     
   10.400000000000000        36.000000000000000        4.5959733096450126     
   10.400000000000000        36.800000000000004        4.5966996624622043     
   10.400000000000000        37.600000000000001        4.5987486266389004     
   10.400000000000000        38.400000000000006        4.6015975773098114     
   10.400000000000000        39.200000000000003        4.6054749928672525     
   10.400000000000000        40.000000000000000        4.6111517555700710     
   10.400000000000000        40.800000000000004        4.6189600963837796     
   10.400000000000000        41.600000000000001        4.6282759213618911     
   10.400000000000000        42.400000000000006        4.6375836056132904     
   10.400000000000000        43.200000000000003        4.6514885605435907     
   10.400000000000000        44.000000000000000        4.6647749063989998     
   10.400000000000000        44.800000000000004        4.6817238897390840     
   10.400000000000000        45.600000000000001        4.6936251828003224     
   10.400000000000000        46.400000000000006        4.7090032073752823     
   10.400000000000000        47.200000000000003        4.7228405795047674     
   10.400000000000000        48.000000000000000        4.7352244657412044     
   10.400000000000000        48.800000000000004        4.7453140210457869     
   10.400000000000000        49.600000000000001        4.7538265431657711     
   10.400000000000000        50.400000000000006        4.7591233881168780     
   10.400000000000000        51.200000000000003        4.7593480190612922     
   10.400000000000000        52.000000000000000        4.7590435210284401     
   10.400000000000000        52.800000000000004        4.7541582322795097     
   10.400000000000000        53.600000000000001        4.7466728845528241     
   10.400000000000000        54.400000000000006        4.7370295090003163     
   10.400000000000000        55.200000000000003        4.7246465517339233     
   10.400000000000000        56.000000000000000        4.7119985616462738     
   10.400000000000000        56.800000000000004        4.6960032456200445     
   10.400000000000000        57.600000000000001        4.6809682932881902     
   10.400000000000000        58.400000000000006        4.6662490407362176     
   10.400000000000000        59.200000000000003        4.6516243078138357     
   10.400000000000000        60.000000000000000        4.6373620300044660     
   10.400000000000000        60.800000000000004        4.6247379124624208     
   10.400000000000000        61.600000000000001        4.6148823763090352     
   10.400000000000000        62.400000000000006        4.6067389051781538     
   10.400000000000000        63.200000000000003        4.5993682254803190     
   10.400000000000000        64.000000000000000        4.5943972216110840     
   10.400000000000000        64.799999999999997        4.5917669186118815     
   10.400000000000000        65.600000000000009        4.5908091573319947     
   10.400000000000000        66.400000000000006        4.5914765830752122     
   10.400000000000000        67.200000000000003        4.5952938333054014     
   10.400000000000000        68.000000000000000        4.6003060717657043     
   10.400000000000000        68.799999999999997        4.6072752383966895     
   10.400000000000000        69.600000000000009        4.6155489937284893     
   10.400000000000000        70.400000000000006        4.6253343913176135     
   10.400000000000000        71.200000000000003        4.6367176698904604     
   10.400000000000000        72.000000000000000        4.6490686680691873     
   10.400000000000000        72.799999999999997        4.6628052926616448     
   10.400000000000000        73.600000000000009        4.6750724925336602     
   10.400000000000000        74.400000000000006        4.6903234125375919     
   10.400000000000000        75.200000000000003        4.7038810126002835     
   10.400000000000000        76.000000000000000        4.7159499537696750     
   10.400000000000000        76.800000000000011        4.7269506318676200     
   10.400000000000000        77.600000000000009        4.7348366374006412     
   10.400000000000000        78.400000000000006        4.7410104181761135     
   10.400000000000000        79.200000000000003        4.7452883060048956     
   10.400000000000000        80.000000000000000        4.7458980404070976     
   10.400000000000000        80.800000000000011        4.7446360518480448     
   10.400000000000000        81.600000000000009        4.7419810767479227     
   10.400000000000000        82.400000000000006        4.7348833155226551     
   10.400000000000000        83.200000000000003        4.7256870916844207     
   10.400000000000000        84.000000000000000        4.7178218716257927     
   10.400000000000000        84.800000000000011        4.7062689154978621     
   10.400000000000000        85.600000000000009        4.6958247290190114     
   10.400000000000000        86.400000000000006        4.6849194240554013     
   10.400000000000000        87.200000000000003        4.6732561024408152     
   10.400000000000000        88.000000000000000        4.6645458091774472     
   10.400000000000000        88.800000000000011        4.6550462829627293     
   10.400000000000000        89.600000000000009        4.6468397738389218     
   10.400000000000000        90.400000000000006        4.6392553732235537     
   10.400000000000000        91.200000000000003        4.6339579367639336     
   10.400000000000000        92.000000000000000        4.6268550907759245     
   10.400000000000000        92.800000000000011        4.6237544288118357     
   10.400000000000000        93.600000000000009        4.6191636319849101     
   10.400000000000000        94.400000000000006        4.6166287250210178     
   10.400000000000000        95.200000000000003        4.6127523281105551     
   10.400000000000000        96.000000000000000        4.6088199458625425     
   10.400000000000000        96.800000000000011        4.6075423019671415     
   10.400000000000000        97.600000000000009        4.6045599240413431     
   10.400000000000000        98.400000000000006        4.6021174829950349     
   10.400000000000000        99.200000000000003        4.5998051176020702     
   10.400000000000000        100.00000000000000        4.5983720651400048     
   10.400000000000000        100.80000000000001        4.5972901878358288     
   10.400000000000000        101.60000000000001        4.5965740004901168     
   10.400000000000000        102.40000000000001        4.5960134699700479     

   11.200000000000001       0.80000000000000004        4.5969327547118874     
   11.200000000000001        1.6000000000000001        4.5972579055946987     
   11.200000000000001        2.4000000000000004        4.5962033122393553     
   11.200000000000001        3.2000000000000002        4.5974974368103281     
   11.200000000000001        4.0000000000000000        4.5975190733860574     
   11.200000000000001        4.8000000000000007        4.5978357031361279     
   11.200000000000001        5.6000000000000005        4.5989385134489611     
   11.200000000000001        6.4000000000000004        4.5992111857843412     
   11.200000000000001        7.2000000000000002        4.5972744132837091     
   11.200000000000001        8.0000000000000000        4.5959125869063184     
   11.200000000000001        8.8000000000000007        4.5929616808586662     
   11.200000000000001        9.6000000000000014        4.5901908673992402     
   11.200000000000001        10.400000000000000        4.5863643662830027     
   11.200000000000001        11.200000000000001        4.5822597096592217     
   11.200000000000001        12.000000000000000        4.5780260267598401     
   11.200000000000001        12.800000000000001        4.5729141212359092     
   11.200000000000001        13.600000000000001        4.5674202044032048     
   11.200000000000001        14.400000000000000        4.5619676131291946     
   11.200000000000001        15.200000000000001        4.5561444621644274     
   11.200000000000001        16.000000000000000        4.5511528410661697     
   11.200000000000001        16.800000000000001        4.5478471556973732     
   11.200000000000001        17.600000000000001        4.5443480394316866     
   11.200000000000001        18.400000000000002        4.5407522727828606     
   11.200000000000001        19.200000000000003        4.5381679544509872     
   11.200000000000001        20.000000000000000        4.5358876151908483     
   11.200000000000001        20.800000000000001        4.5359863753786298     
   11.200000000000001        21.600000000000001        4.5361130225045772     
   11.200000000000001        22.400000000000002        4.5382500083512891     
   11.200000000000001        23.200000000000003        4.5405978027882146     
   11.200000000000001        24.000000000000000        4.5430991298485690     
   11.200000000000001        24.800000000000001        4.5477241041986938     
   11.200000000000001        25.600000000000001        4.5517607692139883     
   11.200000000000001        26.400000000000002        4.5566456805707576     
   11.200000000000001        27.200000000000003        4.5620418849704647     
   11.200000000000001        28.000000000000000        4.5671096901508186     
   11.200000000000001        28.800000000000001        4.5722121253305357     
   11.200000000000001        29.600000000000001        4.5772337478338860     
   11.200000000000001        30.400000000000002        4.5814151312259010     
   11.200000000000001        31.200000000000003        4.5845441309565205     
   11.200000000000001        32.000000000000000        4.5881505086733227     
   11.200000000000001        32.800000000000004        4.5914780105136748     
   11.200000000000001        33.600000000000001        4.5922623742020416     
   11.200000000000001        34.399999999999999        4.5938668855653662     
   11.200000000000001        35.200000000000003        4.5953250404161423     
   11.200000000000001        36.000000000000000        4.5954825530475585     
   11.200000000000001        36.800000000000004        4.5965427379540289     
   11.200000000000001        37.600000000000001        4.5982313767965133     
   11.200000000000001        38.400000000000006        4.6014417349288452     
   11.200000000000001        39.200000000000003        4.6053193849811205     
   11.200000000000001        40.000000000000000        4.6112704192355336     
   11.200000000000001        40.800000000000004        4.6185443786675897     
   11.200000000000001        41.600000000000001        4.6281388305552111     
   11.200000000000001        42.400000000000006        4.6392106700689979     
   11.200000000000001        43.200000000000003        4.6520342216259074     
   11.200000000000001        44.000000000000000        4.6655288691925358     
   11.200000000000001        44.800000000000004        4.6800260191809491     
   11.200000000000001        45.600000000000001        4.6943693638871107     
   11.200000000000001        46.400000000000006        4.7095427330220563     
   11.200000000000001        47.200000000000003        4.7247009511441149     
   11.200000000000001        48.000000000000000        4.7372751205557089     
   11.200000000000001        48.800000000000004        4.7479746206327249     
   11.200000000000001        49.600000000000001        4.7558018425011879     
   11.200000000000001        50.400000000000006        4.7603440710148410     
   11.200000000000001        51.200000000000003        4.7625130414516788     
   11.200000000000001        52.000000000000000        4.7606166784185753     
   11.200000000000001        52.800000000000004        4.7558837649867334     
   11.200000000000001        53.600000000000001        4.7484768233477377     
   11.200000000000001        54.400000000000006        4.7383675801224872     
   11.200000000000001        55.200000000000003        4.7253723931656983     
   11.200000000000001        56.000000000000000        4.7116288460073310     
   11.200000000000001        56.800000000000004        4.6966278591180286     
   11.200000000000001        57.600000000000001        4.6808517966870342     
   11.200000000000001        58.400000000000006        4.6660921152768733     
   11.200000000000001        59.200000000000003        4.6502681539608988     
   11.200000000000001        60.000000000000000        4.6380413166955980     
   11.200000000000001        60.800000000000004        4.6251600814167055     
   11.200000000000001        61.600000000000001        4.6134719370117914     
   11.200000000000001        62.400000000000006        4.6067150174434230     
   11.200000000000001        63.200000000000003        4.5985794119243097     
   11.200000000000001        64.000000000000000        4.5936164892015050     
   11.200000000000001        64.799999999999997        4.5910128813488891     
   11.200000000000001        65.600000000000009        4.5904976887312996     
   11.200000000000001        66.400000000000006        4.5913011205247516     
   11.200000000000001        67.200000000000003        4.5952000664777808     
   11.200000000000001        68.000000000000000        4.6001842595951894     
   11.200000000000001        68.799999999999997        4.6074404911682389     
   11.200000000000001        69.600000000000009        4.6162939254169402     
   11.200000000000001        70.400000000000006        4.6263596700766199     
   11.200000000000001        71.200000000000003        4.6377306208735183     
   11.200000000000001        72.000000000000000        4.6516838447366000     
   11.200000000000001        72.799999999999997        4.6651999602867482     
   11.200000000000001        73.600000000000009        4.6791402219065432     
   11.200000000000001        74.400000000000006        4.6929473779827227     
   11.200000000000001        75.200000000000003        4.7063021670410672     
   11.200000000000001        76.000000000000000        4.7190795359952782     
   11.200000000000001        76.800000000000011        4.7301385509695715     
   11.200000000000001        77.600000000000009        4.7384332490064658     
   11.200000000000001        78.400000000000006        4.7447148529858207     
   11.200000000000001        79.200000000000003        4.7492877615250517     
   11.200000000000001        80.000000000000000        4.7500877655839444     
   11.200000000000001        80.800000000000011        4.7497139796583898     
   11.200000000000001        81.600000000000009        4.7460013373095400     
   11.200000000000001        82.400000000000006        4.7403266792799235     
   11.200000000000001        83.200000000000003        4.7334554032473175     
   11.200000000000001        84.000000000000000        4.7235641606236651     
   11.200000000000001        84.800000000000011        4.7146283314956170     
   11.200000000000001        85.600000000000009        4.7033689004493064     
   11.200000000000001        86.400000000000006        4.6939029193752715     
   11.200000000000001        87.200000000000003        4.6840095042057532     
   11.200000000000001        88.000000000000000        4.6746950715716569     
   11.200000000000001        88.800000000000011        4.6668001902690204     
   11.200000000000001        89.600000000000009        4.6580311072323441     
   11.200000000000001        90.400000000000006        4.6508512869095187     
   11.200000000000001        91.200000000000003        4.6464773761236433     
   11.200000000000001        92.000000000000000        4.6403328991448332     
   11.200000000000001        92.800000000000011        4.6344979084796742     
   11.200000000000001        93.600000000000009        4.6300523336242163     
   11.200000000000001        94.400000000000006        4.6263756951565727     
   11.200000000000001        95.200000000000003        4.6224675309595114     
   11.200000000000001        96.000000000000000        4.6180670504765624     
   11.200000000000001        96.800000000000011        4.6148081695694350     
   11.200000000000001        97.600000000000009        4.6111108315529066     
   11.200000000000001        98.400000000000006        4.6081236422547693     
   11.200000000000001        99.200000000000003        4.6047717793748442     
   11.200000000000001        100.00000000000000        4.6021059662577155     
   11.200000000000001        100.80000000000001        4.5999878979800233     
   11.200000000000001        101.60000000000001        4.5986423402299579     
   11.200000000000001        102.40000000000001        4.5975531477752964     

   12.000000000000000       0.80000000000000004        4.5984387711317121     
   12.000000000000000        1.6000000000000001        4.5973958502385326     
   12.000000000000000        2.4000000000000004        4.5966470314907006     
   12.000000000000000        3.2000000000000002        4.5972715528285431     
   12.000000000000000        4.0000000000000000        4.5975335364716532     
   12.000000000000000        4.8000000000000007        4.5979895479557520     
   12.000000000000000        5.6000000000000005        4.5964551035383900     
   12.000000000000000        6.4000000000000004        4.5968065654321517     
   12.000000000000000        7.2000000000000002        4.5955027247563720     
   12.000000000000000        8.0000000000000000        4.5940599365841823     
   12.000000000000000        8.8000000000000007        4.5912474681484090     
   12.000000000000000        9.6000000000000014        4.5879102552346005     
   12.000000000000000        10.400000000000000        4.5838222553676884     
   12.000000000000000        11.200000000000001        4.5800084094582330     
   12.000000000000000        12.000000000000000        4.5749098950980489     
   12.000000000000000        12.800000000000001        4.5684549040705145     
   12.000000000000000        13.600000000000001        4.5624166567922950     
   12.000000000000000        14.400000000000000        4.5572069270091582     
   12.000000000000000        15.200000000000001        4.5516546490360748     
   12.000000000000000        16.000000000000000        4.5463487653440797     
   12.000000000000000        16.800000000000001        4.5416964717780157     
   12.000000000000000        17.600000000000001        4.5380212892427760     
   12.000000000000000        18.400000000000002        4.5339859173135348     
   12.000000000000000        19.200000000000003        4.5317778197382337     
   12.000000000000000        20.000000000000000        4.5303152649125495     
   12.000000000000000        20.800000000000001        4.5297055851446748     
   12.000000000000000        21.600000000000001        4.5304824510816548     
   12.000000000000000        22.400000000000002        4.5324708937645433     
   12.000000000000000        23.200000000000003        4.5347631862019275     
   12.000000000000000        24.000000000000000        4.5387215158852658     
   12.000000000000000        24.800000000000001        4.5423301646694885     
   12.000000000000000        25.600000000000001        4.5475510899749878     
   12.000000000000000        26.400000000000002        4.5526158739549070     
   12.000000000000000        27.200000000000003        4.5572980978118531     
   12.000000000000000        28.000000000000000        4.5640321432185589     
   12.000000000000000        28.800000000000001        4.5691654376046911     
   12.000000000000000        29.600000000000001        4.5741752113220917     
   12.000000000000000        30.400000000000002        4.5780129273413497     
   12.000000000000000        31.200000000000003        4.5824909936575695     
   12.000000000000000        32.000000000000000        4.5862369392234443     
   12.000000000000000        32.800000000000004        4.5889181128363976     
   12.000000000000000        33.600000000000001        4.5909258231475301     
   12.000000000000000        34.399999999999999        4.5926781401409107     
   12.000000000000000        35.200000000000003        4.5927779111780280     
   12.000000000000000        36.000000000000000        4.5948759030568311     
   12.000000000000000        36.800000000000004        4.5959214768992673     
   12.000000000000000        37.600000000000001        4.5974932696838859     
   12.000000000000000        38.400000000000006        4.6004956881313657     
   12.000000000000000        39.200000000000003        4.6063736838052920     
   12.000000000000000        40.000000000000000        4.6105792939301917     
   12.000000000000000        40.800000000000004        4.6176740893200527     
   12.000000000000000        41.600000000000001        4.6269402793515022     
   12.000000000000000        42.400000000000006        4.6378839590301277     
   12.000000000000000        43.200000000000003        4.6509134839547457     
   12.000000000000000        44.000000000000000        4.6647569351755225     
   12.000000000000000        44.800000000000004        4.6789201715147035     
   12.000000000000000        45.600000000000001        4.6966914699278339     
   12.000000000000000        46.400000000000006        4.7091032078082486     
   12.000000000000000        47.200000000000003        4.7233504848997141     
   12.000000000000000        48.000000000000000        4.7358855080058238     
   12.000000000000000        48.800000000000004        4.7464273272771802     
   12.000000000000000        49.600000000000001        4.7538938197040554     
   12.000000000000000        50.400000000000006        4.7587303729607067     
   12.000000000000000        51.200000000000003        4.7607983299374643     
   12.000000000000000        52.000000000000000        4.7589733245281742     
   12.000000000000000        52.800000000000004        4.7538197901618631     
   12.000000000000000        53.600000000000001        4.7462985458988340     
   12.000000000000000        54.400000000000006        4.7358959941555998     
   12.000000000000000        55.200000000000003        4.7243472681906118     
   12.000000000000000        56.000000000000000        4.7099977708228016     
   12.000000000000000        56.800000000000004        4.6947797155264466     
   12.000000000000000        57.600000000000001        4.6792608453782547     
   12.000000000000000        58.400000000000006        4.6636508316953806     
   12.000000000000000        59.200000000000003        4.6492727438348238     
   12.000000000000000        60.000000000000000        4.6356809074450851     
   12.000000000000000        60.800000000000004        4.6231170868851823     
   12.000000000000000        61.600000000000001        4.6132558705838234     
   12.000000000000000        62.400000000000006        4.6045211906740189     
   12.000000000000000        63.200000000000003        4.5974124936586538     
   12.000000000000000        64.000000000000000        4.5926048258623675     
   12.000000000000000        64.799999999999997        4.5900368799706346     
   12.000000000000000        65.600000000000009        4.5898865135752001     
   12.000000000000000        66.400000000000006        4.5914237138481298     
   12.000000000000000        67.200000000000003        4.5952507096342776     
   12.000000000000000        68.000000000000000        4.6010845810223655     
   12.000000000000000        68.799999999999997        4.6074795890824589     
   12.000000000000000        69.600000000000009        4.6163487091460125     
   12.000000000000000        70.400000000000006        4.6268086507118893     
   12.000000000000000        71.200000000000003        4.6396871541841982     
   12.000000000000000        72.000000000000000        4.6522963405146633     
   12.000000000000000        72.799999999999997        4.6656512066404305     
   12.000000000000000        73.600000000000009        4.6797968973149064     
   12.000000000000000        74.400000000000006        4.6925717284936628     
   12.000000000000000        75.200000000000003        4.7081481048837066     
   12.000000000000000        76.000000000000000        4.7194784247716397     
   12.000000000000000        76.800000000000011        4.7310389416390999     
   12.000000000000000        77.600000000000009        4.7396105057468443     
   12.000000000000000        78.400000000000006        4.7473315132284570     
   12.000000000000000        79.200000000000003        4.7503043891389121     
   12.000000000000000        80.000000000000000        4.7520727940170984     
   12.000000000000000        80.800000000000011        4.7517936355817092     
   12.000000000000000        81.600000000000009        4.7489672628085149     
   12.000000000000000        82.400000000000006        4.7441484379126395     
   12.000000000000000        83.200000000000003        4.7377572794889993     
   12.000000000000000        84.000000000000000        4.7288773337299350     
   12.000000000000000        84.800000000000011        4.7213469437387836     
   12.000000000000000        85.600000000000009        4.7120588620490835     
   12.000000000000000        86.400000000000006        4.7024181886995304     
   12.000000000000000        87.200000000000003        4.6940175402651949     
   12.000000000000000        88.000000000000000        4.6850818559099539     
   12.000000000000000        88.800000000000011        4.6769376806938228     
   12.000000000000000        89.600000000000009        4.6708775472293658     
   12.000000000000000        90.400000000000006        4.6630161369369789     
   12.000000000000000        91.200000000000003        4.6575913930712503     
   12.000000000000000        92.000000000000000        4.6518051903416486     
   12.000000000000000        92.800000000000011        4.6471234071759673     
   12.000000000000000        93.600000000000009        4.6428319259225246     
   12.000000000000000        94.400000000000006        4.6379291851809645     
   12.000000000000000        95.200000000000003        4.6326849879652467     
   12.000000000000000        96.000000000000000        4.6283706870228807     
   12.000000000000000        96.800000000000011        4.6234554249208806     
   12.000000000000000        97.600000000000009        4.6188367317290906     
   12.000000000000000        98.400000000000006        4.6144841523680791     
   12.000000000000000        99.200000000000003        4.6103234675875306     
   12.000000000000000        100.00000000000000        4.6065616179897386     
   12.000000000000000        100.80000000000001        4.6034727501319992     
   12.000000000000000        101.60000000000001        4.6012538374240863     
   12.000000000000000        102.40000000000001        4.5994936301384106     

   12.800000000000001       0.80000000000000004        4.5992449471961816     
   12.800000000000001        1.6000000000000001        4.5978317601585648     
   12.800000000000001        2.4000000000000004        4.5971161535107372     
   12.800000000000001        3.2000000000000002        4.5962945814709784     
   12.800000000000001        4.0000000000000000        4.5968609920346371     
   12.800000000000001        4.8000000000000007        4.5970029113754176     
   12.800000000000001        5.6000000000000005        4.5965686967289807     
   12.800000000000001        6.4000000000000004        4.5954355706874281     
   12.800000000000001        7.2000000000000002        4.5933824670890226     
   12.800000000000001        8.0000000000000000        4.5918560742112557     
   12.800000000000001        8.8000000000000007        4.5892824262237797     
   12.800000000000001        9.6000000000000014        4.5854332558343716     
   12.800000000000001        10.400000000000000        4.5811994394663396     
   12.800000000000001        11.200000000000001        4.5765389725187866     
   12.800000000000001        12.000000000000000        4.5713347714675328     
   12.800000000000001        12.800000000000001        4.5635321937495368     
   12.800000000000001        13.600000000000001        4.5587928927819723     
   12.800000000000001        14.400000000000000        4.5527521984073775     
   12.800000000000001        15.200000000000001        4.5463728422766314     
   12.800000000000001        16.000000000000000        4.5410073752078146     
   12.800000000000001        16.800000000000001        4.5365913650612528     
   12.800000000000001        17.600000000000001        4.5319095829260334     
   12.800000000000001        18.400000000000002        4.5284927255523089     
   12.800000000000001        19.200000000000003        4.5260283963033316     
   12.800000000000001        20.000000000000000        4.5244960980231177     
   12.800000000000001        20.800000000000001        4.5240515519603672     
   12.800000000000001        21.600000000000001        4.5246449881140336     
   12.800000000000001        22.400000000000002        4.5264698627595878     
   12.800000000000001        23.200000000000003        4.5290221633012413     
   12.800000000000001        24.000000000000000        4.5326142467010344     
   12.800000000000001        24.800000000000001        4.5357435117507796     
   12.800000000000001        25.600000000000001        4.5426047027948204     
   12.800000000000001        26.400000000000002        4.5480526825593390     
   12.800000000000001        27.200000000000003        4.5532638395301017     
   12.800000000000001        28.000000000000000        4.5587545267906604     
   12.800000000000001        28.800000000000001        4.5659968966664257     
   12.800000000000001        29.600000000000001        4.5717070870413314     
   12.800000000000001        30.400000000000002        4.5756297874944085     
   12.800000000000001        31.200000000000003        4.5812115582588406     
   12.800000000000001        32.000000000000000        4.5841840582281277     
   12.800000000000001        32.800000000000004        4.5867429806466848     
   12.800000000000001        33.600000000000001        4.5892606545956536     
   12.800000000000001        34.399999999999999        4.5904587767723015     
   12.800000000000001        35.200000000000003        4.5925075854311972     
   12.800000000000001        36.000000000000000        4.5943624571446033     
   12.800000000000001        36.800000000000004        4.5951898384033036     
   12.800000000000001        37.600000000000001        4.5966787699020095     
   12.800000000000001        38.400000000000006        4.5992230746467220     
   12.800000000000001        39.200000000000003        4.6030211927814273     
   12.800000000000001        40.000000000000000        4.6094035365094177     
   12.800000000000001        40.800000000000004        4.6174507259227440     
   12.800000000000001        41.600000000000001        4.6245157518385662     
   12.800000000000001        42.400000000000006        4.6358599342168851     
   12.800000000000001        43.200000000000003        4.6486086457253242     
   12.800000000000001        44.000000000000000        4.6623497955436806     
   12.800000000000001        44.800000000000004        4.6757189536222716     
   12.800000000000001        45.600000000000001        4.6913912312081072     
   12.800000000000001        46.400000000000006        4.7050585043201574     
   12.800000000000001        47.200000000000003        4.7182234265496241     
   12.800000000000001        48.000000000000000        4.7315201154353730     
   12.800000000000001        48.800000000000004        4.7408193382566166     
   12.800000000000001        49.600000000000001        4.7482202239115248     
   12.800000000000001        50.400000000000006        4.7536656686178898     
   12.800000000000001        51.200000000000003        4.7554741970699421     
   12.800000000000001        52.000000000000000        4.7534515768656957     
   12.800000000000001        52.800000000000004        4.7490424174378632     
   12.800000000000001        53.600000000000001        4.7411070774945721     
   12.800000000000001        54.400000000000006        4.7307793996004328     
   12.800000000000001        55.200000000000003        4.7177749552268669     
   12.800000000000001        56.000000000000000        4.7049132057482277     
   12.800000000000001        56.800000000000004        4.6901856676206073     
   12.800000000000001        57.600000000000001        4.6743922329390761     
   12.800000000000001        58.400000000000006        4.6593187645465690     
   12.800000000000001        59.200000000000003        4.6458313939486864     
   12.800000000000001        60.000000000000000        4.6322857883574189     
   12.800000000000001        60.800000000000004        4.6220472222885540     
   12.800000000000001        61.600000000000001        4.6103410076123481     
   12.800000000000001        62.400000000000006        4.6017488825990105     
   12.800000000000001        63.200000000000003        4.5959837709261304     
   12.800000000000001        64.000000000000000        4.5913196736289965     
   12.800000000000001        64.799999999999997        4.5889964104931380     
   12.800000000000001        65.600000000000009        4.5884053426689650     
   12.800000000000001        66.400000000000006        4.5905677185155502     
   12.800000000000001        67.200000000000003        4.5938551643191650     
   12.800000000000001        68.000000000000000        4.6012062523419130     
   12.800000000000001        68.799999999999997        4.6066755657090912     
   12.800000000000001        69.600000000000009        4.6158585277553641     
   12.800000000000001        70.400000000000006        4.6265135160763293     
   12.800000000000001        71.200000000000003        4.6377173030280154     
   12.800000000000001        72.000000000000000        4.6523530295800484     
   12.800000000000001        72.799999999999997        4.6647107760844895     
   12.800000000000001        73.600000000000009        4.6787685029805219     
   12.800000000000001        74.400000000000006        4.6924752644473502     
   12.800000000000001        75.200000000000003        4.7064416152378072     
   12.800000000000001        76.000000000000000        4.7171539200460986     
   12.800000000000001        76.800000000000011        4.7287141478296810     
   12.800000000000001        77.600000000000009        4.7380490463121943     
   12.800000000000001        78.400000000000006        4.7454507106121557     
   12.800000000000001        79.200000000000003        4.7485362244878591     
   12.800000000000001        80.000000000000000        4.7515231054705822     
   12.800000000000001        80.800000000000011        4.7517035615102561     
   12.800000000000001        81.600000000000009        4.7495438642678431     
   12.800000000000001        82.400000000000006        4.7466642216333081     
   12.800000000000001        83.200000000000003        4.7398464683439334     
   12.800000000000001        84.000000000000000        4.7329649277325210     
   12.800000000000001        84.800000000000011        4.7260915462453728     
   12.800000000000001        85.600000000000009        4.7182488755192420     
   12.800000000000001        86.400000000000006        4.7121443968337546     
   12.800000000000001        87.200000000000003        4.7026563846006662     
   12.800000000000001        88.000000000000000        4.6950675505130350     
   12.800000000000001        88.800000000000011        4.6884316712335279     
   12.800000000000001        89.600000000000009        4.6823746363951244     
   12.800000000000001        90.400000000000006        4.6768813948734369     
   12.800000000000001        91.200000000000003        4.6706499743637258     
   12.800000000000001        92.000000000000000        4.6658711417121808     
   12.800000000000001        92.800000000000011        4.6610756731585061     
   12.800000000000001        93.600000000000009        4.6560639974129154     
   12.800000000000001        94.400000000000006        4.6507722313300377     
   12.800000000000001        95.200000000000003        4.6452430421803674     
   12.800000000000001        96.000000000000000        4.6395695898394687     
   12.800000000000001        96.800000000000011        4.6350374607616081     
   12.800000000000001        97.600000000000009        4.6276915436435173     
   12.800000000000001        98.400000000000006        4.6217238212101188     
   12.800000000000001        99.200000000000003        4.6163901094926034     
   12.800000000000001        100.00000000000000        4.6116261740928453     
   12.800000000000001        100.80000000000001        4.6075493664459977     
   12.800000000000001        101.60000000000001        4.6040234946830410     
   12.800000000000001        102.40000000000001        4.6017278426892840     

   13.600000000000001       0.80000000000000004        4.6003319068877051     
   13.600000000000001        1.6000000000000001        4.5987664473802319     
   13.600000000000001        2.4000000000000004        4.5977147666287053     
   13.600000000000001        3.2000000000000002        4.5975425043578264     
   13.600000000000001        4.0000000000000000        4.5962407987817810     
   13.600000000000001        4.8000000000000007        4.5958300576618516     
   13.600000000000001        5.6000000000000005        4.5956307560174983     
   13.600000000000001        6.4000000000000004        4.5942657479332221     
   13.600000000000001        7.2000000000000002        4.5926476769458722     
   13.600000000000001        8.0000000000000000        4.5900194329375212     
   13.600000000000001        8.8000000000000007        4.5872254244765962     
   13.600000000000001        9.6000000000000014        4.5836000386746782     
   13.600000000000001        10.400000000000000        4.5765611810162010     
   13.600000000000001        11.200000000000001        4.5736330933833766     
   13.600000000000001        12.000000000000000        4.5667283613169456     
   13.600000000000001        12.800000000000001        4.5611579065982868     
   13.600000000000001        13.600000000000001        4.5548140214846073     
   13.600000000000001        14.400000000000000        4.5482431154036469     
   13.600000000000001        15.200000000000001        4.5424884791994966     
   13.600000000000001        16.000000000000000        4.5366952423092108     
   13.600000000000001        16.800000000000001        4.5311438624724989     
   13.600000000000001        17.600000000000001        4.5269351984270303     
   13.600000000000001        18.400000000000002        4.5233570228429443     
   13.600000000000001        19.200000000000003        4.5205716908476417     
   13.600000000000001        20.000000000000000        4.5189960660699873     
   13.600000000000001        20.800000000000001        4.5186231373883521     
   13.600000000000001        21.600000000000001        4.5197098783473235     
   13.600000000000001        22.400000000000002        4.5213375219149228     
   13.600000000000001        23.200000000000003        4.5238944782669002     
   13.600000000000001        24.000000000000000        4.5277403573436557     
   13.600000000000001        24.800000000000001        4.5330665906108569     
   13.600000000000001        25.600000000000001        4.5381974866786239     
   13.600000000000001        26.400000000000002        4.5439919993133282     
   13.600000000000001        27.200000000000003        4.5502837885145562     
   13.600000000000001        28.000000000000000        4.5568276086153245     
   13.600000000000001        28.800000000000001        4.5644090721766641     
   13.600000000000001        29.600000000000001        4.5680723841775022     
   13.600000000000001        30.400000000000002        4.5744744046466606     
   13.600000000000001        31.200000000000003        4.5791692536543440     
   13.600000000000001        32.000000000000000        4.5825457124508544     
   13.600000000000001        32.800000000000004        4.5879922265040332     
   13.600000000000001        33.600000000000001        4.5870716055755985     
   13.600000000000001        34.399999999999999        4.5890562794367762     
   13.600000000000001        35.200000000000003        4.5911260476365712     
   13.600000000000001        36.000000000000000        4.5916009387489405     
   13.600000000000001        36.800000000000004        4.5943894031918422     
   13.600000000000001        37.600000000000001        4.5955561723855380     
   13.600000000000001        38.400000000000006        4.5984659885795915     
   13.600000000000001        39.200000000000003        4.6013287623636030     
   13.600000000000001        40.000000000000000        4.6060769735695821     
   13.600000000000001        40.800000000000004        4.6145152397371767     
   13.600000000000001        41.600000000000001        4.6218347465926932     
   13.600000000000001        42.400000000000006        4.6330580744461400     
   13.600000000000001        43.200000000000003        4.6443998386659473     
   13.600000000000001        44.000000000000000        4.6578160678146396     
   13.600000000000001        44.800000000000004        4.6707243088932842     
   13.600000000000001        45.600000000000001        4.6845688822841174     
   13.600000000000001        46.400000000000006        4.6989688497377893     
   13.600000000000001        47.200000000000003        4.7129243051408229     
   13.600000000000001        48.000000000000000        4.7245892674977874     
   13.600000000000001        48.800000000000004        4.7326884323169454     
   13.600000000000001        49.600000000000001        4.7400193481673121     
   13.600000000000001        50.400000000000006        4.7447772686548708     
   13.600000000000001        51.200000000000003        4.7465204887595567     
   13.600000000000001        52.000000000000000        4.7445037767691636     
   13.600000000000001        52.800000000000004        4.7396462861207445     
   13.600000000000001        53.600000000000001        4.7313855121236594     
   13.600000000000001        54.400000000000006        4.7220737772213592     
   13.600000000000001        55.200000000000003        4.7108444611548492     
   13.600000000000001        56.000000000000000        4.6947472324955424     
   13.600000000000001        56.800000000000004        4.6821686822292001     
   13.600000000000001        57.600000000000001        4.6675677340210866     
   13.600000000000001        58.400000000000006        4.6530168311264930     
   13.600000000000001        59.200000000000003        4.6397221531625350     
   13.600000000000001        60.000000000000000        4.6272218150926170     
   13.600000000000001        60.800000000000004        4.6157254102854379     
   13.600000000000001        61.600000000000001        4.6060364676827925     
   13.600000000000001        62.400000000000006        4.5977160650696680     
   13.600000000000001        63.200000000000003        4.5927186078938709     
   13.600000000000001        64.000000000000000        4.5891386352288333     
   13.600000000000001        64.799999999999997        4.5876610722427325     
   13.600000000000001        65.600000000000009        4.5873005173991031     
   13.600000000000001        66.400000000000006        4.5891275659842528     
   13.600000000000001        67.200000000000003        4.5917175241789279     
   13.600000000000001        68.000000000000000        4.5982402900440507     
   13.600000000000001        68.799999999999997        4.6056094358866213     
   13.600000000000001        69.600000000000009        4.6150234247138142     
   13.600000000000001        70.400000000000006        4.6254859555543391     
   13.600000000000001        71.200000000000003        4.6369570389595935     
   13.600000000000001        72.000000000000000        4.6499688161177763     
   13.600000000000001        72.799999999999997        4.6634153419976503     
   13.600000000000001        73.600000000000009        4.6761662440248060     
   13.600000000000001        74.400000000000006        4.6896538177968878     
   13.600000000000001        75.200000000000003        4.7021070279667239     
   13.600000000000001        76.000000000000000        4.7139680297755007     
   13.600000000000001        76.800000000000011        4.7246659105208568     
   13.600000000000001        77.600000000000009        4.7335734481105805     
   13.600000000000001        78.400000000000006        4.7405772471895524     
   13.600000000000001        79.200000000000003        4.7458273228141863     
   13.600000000000001        80.000000000000000        4.7483031165984677     
   13.600000000000001        80.800000000000011        4.7493825050377954     
   13.600000000000001        81.600000000000009        4.7453890854571066     
   13.600000000000001        82.400000000000006        4.7444399043651675     
   13.600000000000001        83.200000000000003        4.7400711335255181     
   13.600000000000001        84.000000000000000        4.7349354145778433     
   13.600000000000001        84.800000000000011        4.7287568822225445     
   13.600000000000001        85.600000000000009        4.7230031836305928     
   13.600000000000001        86.400000000000006        4.7169671890587663     
   13.600000000000001        87.200000000000003        4.7108794754177250     
   13.600000000000001        88.000000000000000        4.7051853100473782     
   13.600000000000001        88.800000000000011        4.7001960816865758     
   13.600000000000001        89.600000000000009        4.6951488938012735     
   13.600000000000001        90.400000000000006        4.6901280241246184     
   13.600000000000001        91.200000000000003        4.6853362456777852     
   13.600000000000001        92.000000000000000        4.6806066939445126     
   13.600000000000001        92.800000000000011        4.6755692967481028     
   13.600000000000001        93.600000000000009        4.6701642208072212     
   13.600000000000001        94.400000000000006        4.6641226865387901     
   13.600000000000001        95.200000000000003        4.6559196407031909     
   13.600000000000001        96.000000000000000        4.6507386543214242     
   13.600000000000001        96.800000000000011        4.6431555500914197     
   13.600000000000001        97.600000000000009        4.6376816195493733     
   13.600000000000001        98.400000000000006        4.6302227951815160     
   13.600000000000001        99.200000000000003        4.6229765272385972     
   13.600000000000001        100.00000000000000        4.6173494279973486     
   13.600000000000001        100.80000000000001        4.6121779630154078     
   13.600000000000001        101.60000000000001        4.6076068523975291     
   13.600000000000001        102.40000000000001        4.6037472776999282     

   14.400000000000000       0.80000000000000004        4.6026324811255481     
   14.400000000000000        1.6000000000000001        4.6000229903964982     
   14.400000000000000        2.4000000000000004        4.5981294958459920     
   14.400000000000000        3.2000000000000002        4.5968793167180699     
   14.400000000000000        4.0000000000000000        4.5957100131739042     
   14.400000000000000        4.8000000000000007        4.5950448409350182     
   14.400000000000000        5.6000000000000005        4.5950755464316302     
   14.400000000000000        6.4000000000000004        4.5922358258978582     
   14.400000000000000        7.2000000000000002        4.5905984926059604     
   14.400000000000000        8.0000000000000000        4.5878587620746432     
   14.400000000000000        8.8000000000000007        4.5855100866230201     
   14.400000000000000        9.6000000000000014        4.5813141869154794     
   14.400000000000000        10.400000000000000        4.5762534504213743     
   14.400000000000000        11.200000000000001        4.5714925967345188     
   14.400000000000000        12.000000000000000        4.5659801948561647     
   14.400000000000000        12.800000000000001        4.5588561250640742     
   14.400000000000000        13.600000000000001        4.5510002012517203     
   14.400000000000000        14.400000000000000        4.5438315293353124     
   14.400000000000000        15.200000000000001        4.5383277758211689     
   14.400000000000000        16.000000000000000        4.5325863692419475     
   14.400000000000000        16.800000000000001        4.5272599965807450     
   14.400000000000000        17.600000000000001        4.5222805208339576     
   14.400000000000000        18.400000000000002        4.5204509983274548     
   14.400000000000000        19.200000000000003        4.5163302148645306     
   14.400000000000000        20.000000000000000        4.5145660427346543     
   14.400000000000000        20.800000000000001        4.5139915293026815     
   14.400000000000000        21.600000000000001        4.5148205371207046     
   14.400000000000000        22.400000000000002        4.5184803870182622     
   14.400000000000000        23.200000000000003        4.5200187987209057     
   14.400000000000000        24.000000000000000        4.5245530664149420     
   14.400000000000000        24.800000000000001        4.5289822987201944     
   14.400000000000000        25.600000000000001        4.5340538285532501     
   14.400000000000000        26.400000000000002        4.5406626544309558     
   14.400000000000000        27.200000000000003        4.5471430441124170     
   14.400000000000000        28.000000000000000        4.5537644959631711     
   14.400000000000000        28.800000000000001        4.5601359419140559     
   14.400000000000000        29.600000000000001        4.5663636964010061     
   14.400000000000000        30.400000000000002        4.5709506339305781     
   14.400000000000000        31.200000000000003        4.5773668631669597     
   14.400000000000000        32.000000000000000        4.5810825140024747     
   14.400000000000000        32.800000000000004        4.5825072784392589     
   14.400000000000000        33.600000000000001        4.5860405944500036     
   14.400000000000000        34.399999999999999        4.5880523805592421     
   14.400000000000000        35.200000000000003        4.5910192780109620     
   14.400000000000000        36.000000000000000        4.5917047777627538     
   14.400000000000000        36.800000000000004        4.5926016336287496     
   14.400000000000000        37.600000000000001        4.5940371263303428     
   14.400000000000000        38.400000000000006        4.5965624568870949     
   14.400000000000000        39.200000000000003        4.6005814002790997     
   14.400000000000000        40.000000000000000        4.6056211867326446     
   14.400000000000000        40.800000000000004        4.6126391931848181     
   14.400000000000000        41.600000000000001        4.6197668598715698     
   14.400000000000000        42.400000000000006        4.6293575129180651     
   14.400000000000000        43.200000000000003        4.6405457274144677     
   14.400000000000000        44.000000000000000        4.6522850491136509     
   14.400000000000000        44.800000000000004        4.6635164936052353     
   14.400000000000000        45.600000000000001        4.6772409631103651     
   14.400000000000000        46.400000000000006        4.6905912003693837     
   14.400000000000000        47.200000000000003        4.7027593212964618     
   14.400000000000000        48.000000000000000        4.7122808669798646     
   14.400000000000000        48.800000000000004        4.7231161499503198     
   14.400000000000000        49.600000000000001        4.7289158504620179     
   14.400000000000000        50.400000000000006        4.7325936339024448     
   14.400000000000000        51.200000000000003        4.7334911926191729     
   14.400000000000000        52.000000000000000        4.7316485942503386     
   14.400000000000000        52.800000000000004        4.7268023910101142     
   14.400000000000000        53.600000000000001        4.7177661905608419     
   14.400000000000000        54.400000000000006        4.7102502132727055     
   14.400000000000000        55.200000000000003        4.6996196858679102     
   14.400000000000000        56.000000000000000        4.6858957434387172     
   14.400000000000000        56.800000000000004        4.6728532047568399     
   14.400000000000000        57.600000000000001        4.6586823961610122     
   14.400000000000000        58.400000000000006        4.6449871083984045     
   14.400000000000000        59.200000000000003        4.6323789673242590     
   14.400000000000000        60.000000000000000        4.6198983246649128     
   14.400000000000000        60.800000000000004        4.6105903174402600     
   14.400000000000000        61.600000000000001        4.6016361062192335     
   14.400000000000000        62.400000000000006        4.5945943671966845     
   14.400000000000000        63.200000000000003        4.5888113541257516     
   14.400000000000000        64.000000000000000        4.5859092795143468     
   14.400000000000000        64.799999999999997        4.5842392718882090     
   14.400000000000000        65.600000000000009        4.5854995809675119     
   14.400000000000000        66.400000000000006        4.5877165316258051     
   14.400000000000000        67.200000000000003        4.5914386841041450     
   14.400000000000000        68.000000000000000        4.5969821284333161     
   14.400000000000000        68.799999999999997        4.6045966278120147     
   14.400000000000000        69.600000000000009        4.6137691509463732     
   14.400000000000000        70.400000000000006        4.6225448775783198     
   14.400000000000000        71.200000000000003        4.6347426879886680     
   14.400000000000000        72.000000000000000        4.6472106515670122     
   14.400000000000000        72.799999999999997        4.6593244754643548     
   14.400000000000000        73.600000000000009        4.6720909429996462     
   14.400000000000000        74.400000000000006        4.6847410456909042     
   14.400000000000000        75.200000000000003        4.6968984718672866     
   14.400000000000000        76.000000000000000        4.7087543337001625     
   14.400000000000000        76.800000000000011        4.7187338432128403     
   14.400000000000000        77.600000000000009        4.7279931879769288     
   14.400000000000000        78.400000000000006        4.7331923994669847     
   14.400000000000000        79.200000000000003        4.7395301987949034     
   14.400000000000000        80.000000000000000        4.7424284431940436     
   14.400000000000000        80.800000000000011        4.7440927684355918     
   14.400000000000000        81.600000000000009        4.7435170393058783     
   14.400000000000000        82.400000000000006        4.7407456213222998     
   14.400000000000000        83.200000000000003        4.7397653342304924     
   14.400000000000000        84.000000000000000        4.7344678495241217     
   14.400000000000000        84.800000000000011        4.7302985940664906     
   14.400000000000000        85.600000000000009        4.7264526455039286     
   14.400000000000000        86.400000000000006        4.7228142048014137     
   14.400000000000000        87.200000000000003        4.7194226357333635     
   14.400000000000000        88.000000000000000        4.7148182595349484     
   14.400000000000000        88.800000000000011        4.7115496376842687     
   14.400000000000000        89.600000000000009        4.7074117920585810     
   14.400000000000000        90.400000000000006        4.7039922757228751     
   14.400000000000000        91.200000000000003        4.6992873843273983     
   14.400000000000000        92.000000000000000        4.6964676089910640     
   14.400000000000000        92.800000000000011        4.6899592867649886     
   14.400000000000000        93.600000000000009        4.6844520635315998     
   14.400000000000000        94.400000000000006        4.6779032499664561     
   14.400000000000000        95.200000000000003        4.6706008196303754     
   14.400000000000000        96.000000000000000        4.6627346988874168     
   14.400000000000000        96.800000000000011        4.6543406719753371     
   14.400000000000000        97.600000000000009        4.6465220860388676     
   14.400000000000000        98.400000000000006        4.6383173939404791     
   14.400000000000000        99.200000000000003        4.6303624628878692     
   14.400000000000000        100.00000000000000        4.6231366782588044     
   14.400000000000000        100.80000000000001        4.6172322105669101     
   14.400000000000000        101.60000000000001        4.6110844444446251     
   14.400000000000000        102.40000000000001        4.6051822253401395     

   15.200000000000001       0.80000000000000004        4.6047230303671487     
   15.200000000000001        1.6000000000000001        4.6015543846755502     
   15.200000000000001        2.4000000000000004        4.5987540673215488     
   15.200000000000001        3.2000000000000002        4.5969729823073431     
   15.200000000000001        4.0000000000000000        4.5957467006714428     
   15.200000000000001        4.8000000000000007        4.5944230262835868     
   15.200000000000001        5.6000000000000005        4.5931747254759507     
   15.200000000000001        6.4000000000000004        4.5918774750492277     
   15.200000000000001        7.2000000000000002        4.5905858904877803     
   15.200000000000001        8.0000000000000000        4.5874149390113086     
   15.200000000000001        8.8000000000000007        4.5839081412192400     
   15.200000000000001        9.6000000000000014        4.5797785882926370     
   15.200000000000001        10.400000000000000        4.5746552822185080     
   15.200000000000001        11.200000000000001        4.5691471090104949     
   15.200000000000001        12.000000000000000        4.5616926500171706     
   15.200000000000001        12.800000000000001        4.5553392438912761     
   15.200000000000001        13.600000000000001        4.5484284950317218     
   15.200000000000001        14.400000000000000        4.5419132959848865     
   15.200000000000001        15.200000000000001        4.5351762044427550     
   15.200000000000001        16.000000000000000        4.5290374339874493     
   15.200000000000001        16.800000000000001        4.5237052396927497     
   15.200000000000001        17.600000000000001        4.5191258937824195     
   15.200000000000001        18.400000000000002        4.5150168940387436     
   15.200000000000001        19.200000000000003        4.5122189702399949     
   15.200000000000001        20.000000000000000        4.5106050189647187     
   15.200000000000001        20.800000000000001        4.5105772899842673     
   15.200000000000001        21.600000000000001        4.5106268632135951     
   15.200000000000001        22.400000000000002        4.5129038922020408     
   15.200000000000001        23.200000000000003        4.5148252608574424     
   15.200000000000001        24.000000000000000        4.5203186227190848     
   15.200000000000001        24.800000000000001        4.5259210544027892     
   15.200000000000001        25.600000000000001        4.5314869936028428     
   15.200000000000001        26.400000000000002        4.5377248781724564     
   15.200000000000001        27.200000000000003        4.5456980256541213     
   15.200000000000001        28.000000000000000        4.5511495549178127     
   15.200000000000001        28.800000000000001        4.5577239882065257     
   15.200000000000001        29.600000000000001        4.5642165540522903     
   15.200000000000001        30.400000000000002        4.5717055713267998     
   15.200000000000001        31.200000000000003        4.5742964494718859     
   15.200000000000001        32.000000000000000        4.5797090469480617     
   15.200000000000001        32.800000000000004        4.5828474202709799     
   15.200000000000001        33.600000000000001        4.5852966500239081     
   15.200000000000001        34.399999999999999        4.5873046634919232     
   15.200000000000001        35.200000000000003        4.5889387117471339     
   15.200000000000001        36.000000000000000        4.5903680947361050     
   15.200000000000001        36.800000000000004        4.5914041396177652     
   15.200000000000001        37.600000000000001        4.5933384056896793     
   15.200000000000001        38.400000000000006        4.5939922595345912     
   15.200000000000001        39.200000000000003        4.5987836915738685     
   15.200000000000001        40.000000000000000        4.6031594134604310     
   15.200000000000001        40.800000000000004        4.6087061097902735     
   15.200000000000001        41.600000000000001        4.6156356591649743     
   15.200000000000001        42.400000000000006        4.6248474717840464     
   15.200000000000001        43.200000000000003        4.6341957808287404     
   15.200000000000001        44.000000000000000        4.6456039542625440     
   15.200000000000001        44.800000000000004        4.6559088169183918     
   15.200000000000001        45.600000000000001        4.6683221877941570     
   15.200000000000001        46.400000000000006        4.6797962294518749     
   15.200000000000001        47.200000000000003        4.6912858026175686     
   15.200000000000001        48.000000000000000        4.7000591586200153     
   15.200000000000001        48.800000000000004        4.7088414794222873     
   15.200000000000001        49.600000000000001        4.7145662117440414     
   15.200000000000001        50.400000000000006        4.7176056313259567     
   15.200000000000001        51.200000000000003        4.7183910277234631     
   15.200000000000001        52.000000000000000        4.7165575117855552     
   15.200000000000001        52.800000000000004        4.7130131718140849     
   15.200000000000001        53.600000000000001        4.7046276751536142     
   15.200000000000001        54.400000000000006        4.6959159228328025     
   15.200000000000001        55.200000000000003        4.6849976979689476     
   15.200000000000001        56.000000000000000        4.6730383334949837     
   15.200000000000001        56.800000000000004        4.6604018836603380     
   15.200000000000001        57.600000000000001        4.6479904035280253     
   15.200000000000001        58.400000000000006        4.6364029626048628     
   15.200000000000001        59.200000000000003        4.6237532086486413     
   15.200000000000001        60.000000000000000        4.6125916926093229     
   15.200000000000001        60.800000000000004        4.6038330367993821     
   15.200000000000001        61.600000000000001        4.5966709768676060     
   15.200000000000001        62.400000000000006        4.5894203625880570     
   15.200000000000001        63.200000000000003        4.5852110633502052     
   15.200000000000001        64.000000000000000        4.5823432151777208     
   15.200000000000001        64.799999999999997        4.5815316609470411     
   15.200000000000001        65.600000000000009        4.5827961150191454     
   15.200000000000001        66.400000000000006        4.5851259434996878     
   15.200000000000001        67.200000000000003        4.5900522606598750     
   15.200000000000001        68.000000000000000        4.5947959225656518     
   15.200000000000001        68.799999999999997        4.6002779661153745     
   15.200000000000001        69.600000000000009        4.6109277579798995     
   15.200000000000001        70.400000000000006        4.6195101929921520     
   15.200000000000001        71.200000000000003        4.6315424315783726     
   15.200000000000001        72.000000000000000        4.6429061660502313     
   15.200000000000001        72.799999999999997        4.6540761778520450     
   15.200000000000001        73.600000000000009        4.6660003340261902     
   15.200000000000001        74.400000000000006        4.6786650966341075     
   15.200000000000001        75.200000000000003        4.6910356711988292     
   15.200000000000001        76.000000000000000        4.7003891330982377     
   15.200000000000001        76.800000000000011        4.7103650341128525     
   15.200000000000001        77.600000000000009        4.7189759436859946     
   15.200000000000001        78.400000000000006        4.7254433522049792     
   15.200000000000001        79.200000000000003        4.7307387696628522     
   15.200000000000001        80.000000000000000        4.7330944686508483     
   15.200000000000001        80.800000000000011        4.7373905950928634     
   15.200000000000001        81.600000000000009        4.7356616531165701     
   15.200000000000001        82.400000000000006        4.7363926298721575     
   15.200000000000001        83.200000000000003        4.7348136868768504     
   15.200000000000001        84.000000000000000        4.7330370539991904     
   15.200000000000001        84.800000000000011        4.7303213708220824     
   15.200000000000001        85.600000000000009        4.7282825570044063     
   15.200000000000001        86.400000000000006        4.7262440561861236     
   15.200000000000001        87.200000000000003        4.7246782853068794     
   15.200000000000001        88.000000000000000        4.7229664710324322     
   15.200000000000001        88.800000000000011        4.7209131607655141     
   15.200000000000001        89.600000000000009        4.7185424060009513     
   15.200000000000001        90.400000000000006        4.7158171324415301     
   15.200000000000001        91.200000000000003        4.7127885924252526     
   15.200000000000001        92.000000000000000        4.7085658797687975     
   15.200000000000001        92.800000000000011        4.7037879693666547     
   15.200000000000001        93.600000000000009        4.6983045481288404     
   15.200000000000001        94.400000000000006        4.6915233370659895     
   15.200000000000001        95.200000000000003        4.6847738587523811     
   15.200000000000001        96.000000000000000        4.6750467657553232     
   15.200000000000001        96.800000000000011        4.6655871124982502     
   15.200000000000001        97.600000000000009        4.6562642582745557     
   15.200000000000001        98.400000000000006        4.6471286229589746     
   15.200000000000001        99.200000000000003        4.6374886531284165     
   15.200000000000001        100.00000000000000        4.6288441444968100     
   15.200000000000001        100.80000000000001        4.6230502427692057     
   15.200000000000001        101.60000000000001        4.6136795612798380     
   15.200000000000001        102.40000000000001        4.6092270009684393     

   16.000000000000000       0.80000000000000004        4.6066716027975403     
   16.000000000000000        1.6000000000000001        4.6023621704608590     
   16.000000000000000        2.4000000000000004        4.5993364886366113     
   16.000000000000000        3.2000000000000002        4.5974606504257052     
   16.000000000000000        4.0000000000000000        4.5967232837169263     
   16.000000000000000        4.8000000000000007        4.5943188006090674     
   16.000000000000000        5.6000000000000005        4.5925423760544080     
   16.000000000000000        6.4000000000000004        4.5921649912262810     
   16.000000000000000        7.2000000000000002        4.5890833519167016     
   16.000000000000000        8.0000000000000000        4.5864505782280665     
   16.000000000000000        8.8000000000000007        4.5829022178408190     
   16.000000000000000        9.6000000000000014        4.5778037093611195     
   16.000000000000000        10.400000000000000        4.5732818161415700     
   16.000000000000000        11.200000000000001        4.5676622604179808     
   16.000000000000000        12.000000000000000        4.5608089653395885     
   16.000000000000000        12.800000000000001        4.5537882328569017     
   16.000000000000000        13.600000000000001        4.5454838207042680     
   16.000000000000000        14.400000000000000        4.5392142535407460     
   16.000000000000000        15.200000000000001        4.5331449794490011     
   16.000000000000000        16.000000000000000        4.5284681677961567     
   16.000000000000000        16.800000000000001        4.5209887762584593     
   16.000000000000000        17.600000000000001        4.5164249555145544     
   16.000000000000000        18.400000000000002        4.5124764286244652     
   16.000000000000000        19.200000000000003        4.5098921514127284     
   16.000000000000000        20.000000000000000        4.5075434820453406     
   16.000000000000000        20.800000000000001        4.5074019479730012     
   16.000000000000000        21.600000000000001        4.5089010210163210     
   16.000000000000000        22.400000000000002        4.5104382545825246     
   16.000000000000000        23.200000000000003        4.5137491108393553     
   16.000000000000000        24.000000000000000        4.5187479608647427     
   16.000000000000000        24.800000000000001        4.5225218860810443     
   16.000000000000000        25.600000000000001        4.5280443266404955     
   16.000000000000000        26.400000000000002        4.5366381190302967     
   16.000000000000000        27.200000000000003        4.5424584887108015     
   16.000000000000000        28.000000000000000        4.5491801671451322     
   16.000000000000000        28.800000000000001        4.5573877492759047     
   16.000000000000000        29.600000000000001        4.5622950407716454     
   16.000000000000000        30.400000000000002        4.5682798479081974     
   16.000000000000000        31.200000000000003        4.5735403294710100     
   16.000000000000000        32.000000000000000        4.5779749943987547     
   16.000000000000000        32.800000000000004        4.5816915451610178     
   16.000000000000000        33.600000000000001        4.5866982743256823     
   16.000000000000000        34.399999999999999        4.5869523496333695     
   16.000000000000000        35.200000000000003        4.5882472082289549     
   16.000000000000000        36.000000000000000        4.5891271230158361     
   16.000000000000000        36.800000000000004        4.5908553959372833     
   16.000000000000000        37.600000000000001        4.5928687827625465     
   16.000000000000000        38.400000000000006        4.5928985821764101     
   16.000000000000000        39.200000000000003        4.5978374736131160     
   16.000000000000000        40.000000000000000        4.5997676787532686     
   16.000000000000000        40.800000000000004        4.6051313379584347     
   16.000000000000000        41.600000000000001        4.6111494711853389     
   16.000000000000000        42.400000000000006        4.6182788036810889     
   16.000000000000000        43.200000000000003        4.6297530742058255     
   16.000000000000000        44.000000000000000        4.6379139994499736     
   16.000000000000000        44.800000000000004        4.6476738422654407     
   16.000000000000000        45.600000000000001        4.6580511076164850     
   16.000000000000000        46.400000000000006        4.6684948255860421     
   16.000000000000000        47.200000000000003        4.6783425761027093     
   16.000000000000000        48.000000000000000        4.6875076362107055     
   16.000000000000000        48.800000000000004        4.6942162539890333     
   16.000000000000000        49.600000000000001        4.6979017018378162     
   16.000000000000000        50.400000000000006        4.7045158135004526     
   16.000000000000000        51.200000000000003        4.7015453753062406     
   16.000000000000000        52.000000000000000        4.6993317422968612     
   16.000000000000000        52.800000000000004        4.6945240707316556     
   16.000000000000000        53.600000000000001        4.6874890380896872     
   16.000000000000000        54.400000000000006        4.6795841721786902     
   16.000000000000000        55.200000000000003        4.6693338018692767     
   16.000000000000000        56.000000000000000        4.6581158342631319     
   16.000000000000000        56.800000000000004        4.6470155582457071     
   16.000000000000000        57.600000000000001        4.6355795633856873     
   16.000000000000000        58.400000000000006        4.6218833680650784     
   16.000000000000000        59.200000000000003        4.6136357747300929     
   16.000000000000000        60.000000000000000        4.6039388622580084     
   16.000000000000000        60.800000000000004        4.5958530470126675     
   16.000000000000000        61.600000000000001        4.5903579780160886     
   16.000000000000000        62.400000000000006        4.5832694379380552     
   16.000000000000000        63.200000000000003        4.5800674929978999     
   16.000000000000000        64.000000000000000        4.5775309229621177     
   16.000000000000000        64.799999999999997        4.5774794894973772     
   16.000000000000000        65.600000000000009        4.5795020872514565     
   16.000000000000000        66.400000000000006        4.5828769519917012     
   16.000000000000000        67.200000000000003        4.5861886091368884     
   16.000000000000000        68.000000000000000        4.5929997876038708     
   16.000000000000000        68.799999999999997        4.5999358816471760     
   16.000000000000000        69.600000000000009        4.6078190236722349     
   16.000000000000000        70.400000000000006        4.6165269572461805     
   16.000000000000000        71.200000000000003        4.6279082525210313     
   16.000000000000000        72.000000000000000        4.6365659983526442     
   16.000000000000000        72.799999999999997        4.6483816631247317     
   16.000000000000000        73.600000000000009        4.6600589095283995     
   16.000000000000000        74.400000000000006        4.6714668633045981     
   16.000000000000000        75.200000000000003        4.6825487832190849     
   16.000000000000000        76.000000000000000        4.6906694395220665     
   16.000000000000000        76.800000000000011        4.7002736177864284     
   16.000000000000000        77.600000000000009        4.7072023780813828     
   16.000000000000000        78.400000000000006        4.7146921082067177     
   16.000000000000000        79.200000000000003        4.7199295535894574     
   16.000000000000000        80.000000000000000        4.7239288582496739     
   16.000000000000000        80.800000000000011        4.7268017263701472     
   16.000000000000000        81.600000000000009        4.7251607762592887     
   16.000000000000000        82.400000000000006        4.7289740790848009     
   16.000000000000000        83.200000000000003        4.7294007677709820     
   16.000000000000000        84.000000000000000        4.7289745557305753     
   16.000000000000000        84.800000000000011        4.7294062644070962     
   16.000000000000000        85.600000000000009        4.7288095139756434     
   16.000000000000000        86.400000000000006        4.7288021951192860     
   16.000000000000000        87.200000000000003        4.7290246678089893     
   16.000000000000000        88.000000000000000        4.7286084553052579     
   16.000000000000000        88.800000000000011        4.7290463334463197     
   16.000000000000000        89.600000000000009        4.7278079052624671     
   16.000000000000000        90.400000000000006        4.7266199352569886     
   16.000000000000000        91.200000000000003        4.7248345053042495     
   16.000000000000000        92.000000000000000        4.7214771313217785     
   16.000000000000000        92.800000000000011        4.7169385971868740     
   16.000000000000000        93.600000000000009        4.7107718604268420     
   16.000000000000000        94.400000000000006        4.7036569386438174     
   16.000000000000000        95.200000000000003        4.6962020783116323     
   16.000000000000000        96.000000000000000        4.6866585025114400     
   16.000000000000000        96.800000000000011        4.6761140262601186     
   16.000000000000000        97.600000000000009        4.6652608927101058     
   16.000000000000000        98.400000000000006        4.6547031059196176     
   16.000000000000000        99.200000000000003        4.6444267183723182     
   16.000000000000000        100.00000000000000        4.6343662551592306     
   16.000000000000000        100.80000000000001        4.6255168827392499     
   16.000000000000000        101.60000000000001        4.6182993713625979     
   16.000000000000000        102.40000000000001        4.6119414503385912     

   16.800000000000001       0.80000000000000004        4.6080045376518806     
   16.800000000000001        1.6000000000000001        4.6034818955910985     
   16.800000000000001        2.4000000000000004        4.6001539413088537     
   16.800000000000001        3.2000000000000002        4.5977840776361321     
   16.800000000000001        4.0000000000000000        4.5957693449417159     
   16.800000000000001        4.8000000000000007        4.5943572098198571     
   16.800000000000001        5.6000000000000005        4.5922673961306835     
   16.800000000000001        6.4000000000000004        4.5919791969644228     
   16.800000000000001        7.2000000000000002        4.5886964130923680     
   16.800000000000001        8.0000000000000000        4.5857711874037133     
   16.800000000000001        8.8000000000000007        4.5819683695116229     
   16.800000000000001        9.6000000000000014        4.5770618935922140     
   16.800000000000001        10.400000000000000        4.5712879935574033     
   16.800000000000001        11.200000000000001        4.5665548993741716     
   16.800000000000001        12.000000000000000        4.5598843122295474     
   16.800000000000001        12.800000000000001        4.5530942414365301     
   16.800000000000001        13.600000000000001        4.5471676658502682     
   16.800000000000001        14.400000000000000        4.5384020403169290     
   16.800000000000001        15.200000000000001        4.5303075951744409     
   16.800000000000001        16.000000000000000        4.5249849732552878     
   16.800000000000001        16.800000000000001        4.5188798657472642     
   16.800000000000001        17.600000000000001        4.5156280906382023     
   16.800000000000001        18.400000000000002        4.5113564436534928     
   16.800000000000001        19.200000000000003        4.5091982194484972     
   16.800000000000001        20.000000000000000        4.5066566617495090     
   16.800000000000001        20.800000000000001        4.5064503421173505     
   16.800000000000001        21.600000000000001        4.5078208746579183     
   16.800000000000001        22.400000000000002        4.5093557651954184     
   16.800000000000001        23.200000000000003        4.5121547970373737     
   16.800000000000001        24.000000000000000        4.5165769695495586     
   16.800000000000001        24.800000000000001        4.5212592908500406     
   16.800000000000001        25.600000000000001        4.5279208311453685     
   16.800000000000001        26.400000000000002        4.5339454790563440     
   16.800000000000001        27.200000000000003        4.5409721317922882     
   16.800000000000001        28.000000000000000        4.5479869408717031     
   16.800000000000001        28.800000000000001        4.5545645434997022     
   16.800000000000001        29.600000000000001        4.5605210369020908     
   16.800000000000001        30.400000000000002        4.5666431659654201     
   16.800000000000001        31.200000000000003        4.5720857857191231     
   16.800000000000001        32.000000000000000        4.5766737800233299     
   16.800000000000001        32.800000000000004        4.5794280001746444     
   16.800000000000001        33.600000000000001        4.5837306436003615     
   16.800000000000001        34.399999999999999        4.5862389993818580     
   16.800000000000001        35.200000000000003        4.5879944417593155     
   16.800000000000001        36.000000000000000        4.5889405579674865     
   16.800000000000001        36.800000000000004        4.5901299829885955     
   16.800000000000001        37.600000000000001        4.5912801744668679     
   16.800000000000001        38.400000000000006        4.5939489719170918     
   16.800000000000001        39.200000000000003        4.5959168838104887     
   16.800000000000001        40.000000000000000        4.5984417856779167     
   16.800000000000001        40.800000000000004        4.6020845609587351     
   16.800000000000001        41.600000000000001        4.6071798623268529     
   16.800000000000001        42.400000000000006        4.6136721704803616     
   16.800000000000001        43.200000000000003        4.6215771352717008     
   16.800000000000001        44.000000000000000        4.6294835828578007     
   16.800000000000001        44.800000000000004        4.6386022367816118     
   16.800000000000001        45.600000000000001        4.6477562866630349     
   16.800000000000001        46.400000000000006        4.6564695473913966     
   16.800000000000001        47.200000000000003        4.6649320050036520     
   16.800000000000001        48.000000000000000        4.6727502717808287     
   16.800000000000001        48.800000000000004        4.6801167418499512     
   16.800000000000001        49.600000000000001        4.6780143052936971     
   16.800000000000001        50.400000000000006        4.6838371466151916     
   16.800000000000001        51.200000000000003        4.6832007202820529     
   16.800000000000001        52.000000000000000        4.6826962271060859     
   16.800000000000001        52.800000000000004        4.6749136429706288     
   16.800000000000001        53.600000000000001        4.6700943345557580     
   16.800000000000001        54.400000000000006        4.6621196236822815     
   16.800000000000001        55.200000000000003        4.6535231589116952     
   16.800000000000001        56.000000000000000        4.6420588209716636     
   16.800000000000001        56.800000000000004        4.6318579671030706     
   16.800000000000001        57.600000000000001        4.6204653869015067     
   16.800000000000001        58.400000000000006        4.6112234751143246     
   16.800000000000001        59.200000000000003        4.6016395123224534     
   16.800000000000001        60.000000000000000        4.5933640854729134     
   16.800000000000001        60.800000000000004        4.5866416035733897     
   16.800000000000001        61.600000000000001        4.5807952807521088     
   16.800000000000001        62.400000000000006        4.5782910178039824     
   16.800000000000001        63.200000000000003        4.5745248890163790     
   16.800000000000001        64.000000000000000        4.5739916273684136     
   16.800000000000001        64.799999999999997        4.5740337350852664     
   16.800000000000001        65.600000000000009        4.5760996387113719     
   16.800000000000001        66.400000000000006        4.5798889555514215     
   16.800000000000001        67.200000000000003        4.5847749540639109     
   16.800000000000001        68.000000000000000        4.5900925616834334     
   16.800000000000001        68.799999999999997        4.5970232246369180     
   16.800000000000001        69.600000000000009        4.6045483403618590     
   16.800000000000001        70.400000000000006        4.6134678496783703     
   16.800000000000001        71.200000000000003        4.6228153341628033     
   16.800000000000001        72.000000000000000        4.6323174938861538     
   16.800000000000001        72.799999999999997        4.6421374270866735     
   16.800000000000001        73.600000000000009        4.6524284328103027     
   16.800000000000001        74.400000000000006        4.6619005723225841     
   16.800000000000001        75.200000000000003        4.6727693008702831     
   16.800000000000001        76.000000000000000        4.6809225069282583     
   16.800000000000001        76.800000000000011        4.6887448556972453     
   16.800000000000001        77.600000000000009        4.6959086548484876     
   16.800000000000001        78.400000000000006        4.7026068491035380     
   16.800000000000001        79.200000000000003        4.7079308998045200     
   16.800000000000001        80.000000000000000        4.7118275611358076     
   16.800000000000001        80.800000000000011        4.7156045103622377     
   16.800000000000001        81.600000000000009        4.7191290751716100     
   16.800000000000001        82.400000000000006        4.7204534213513609     
   16.800000000000001        83.200000000000003        4.7220330422377588     
   16.800000000000001        84.000000000000000        4.7231490459187224     
   16.800000000000001        84.800000000000011        4.7258029158661943     
   16.800000000000001        85.600000000000009        4.7276518216197720     
   16.800000000000001        86.400000000000006        4.7286156471813365     
   16.800000000000001        87.200000000000003        4.7315808624686424     
   16.800000000000001        88.000000000000000        4.7336098402647631     
   16.800000000000001        88.800000000000011        4.7353940672596586     
   16.800000000000001        89.600000000000009        4.7364845968054547     
   16.800000000000001        90.400000000000006        4.7364586562772075     
   16.800000000000001        91.200000000000003        4.7349893959511276     
   16.800000000000001        92.000000000000000        4.7328916778249823     
   16.800000000000001        92.800000000000011        4.7288590839140898     
   16.800000000000001        93.600000000000009        4.7233475747706812     
   16.800000000000001        94.400000000000006        4.7159683900547718     
   16.800000000000001        95.200000000000003        4.7060300920962197     
   16.800000000000001        96.000000000000000        4.6964253580759463     
   16.800000000000001        96.800000000000011        4.6856346706941974     
   16.800000000000001        97.600000000000009        4.6735867867424847     
   16.800000000000001        98.400000000000006        4.6619413447613303     
   16.800000000000001        99.200000000000003        4.6505033396809363     
   16.800000000000001        100.00000000000000        4.6395160928001751     
   16.800000000000001        100.80000000000001        4.6295683223871897     
   16.800000000000001        101.60000000000001        4.6216185372802165     
   16.800000000000001        102.40000000000001        4.6131926607751632     

   17.600000000000001       0.80000000000000004        4.6097929440465197     
   17.600000000000001        1.6000000000000001        4.6033972962141227     
   17.600000000000001        2.4000000000000004        4.5995274278270744     
   17.600000000000001        3.2000000000000002        4.5979240970662936     
   17.600000000000001        4.0000000000000000        4.5960101818373555     
   17.600000000000001        4.8000000000000007        4.5939476681949127     
   17.600000000000001        5.6000000000000005        4.5918402001675664     
   17.600000000000001        6.4000000000000004        4.5902065567788544     
   17.600000000000001        7.2000000000000002        4.5890207678879573     
   17.600000000000001        8.0000000000000000        4.5854977038647924     
   17.600000000000001        8.8000000000000007        4.5815852380092021     
   17.600000000000001        9.6000000000000014        4.5768771616601223     
   17.600000000000001        10.400000000000000        4.5721585862235870     
   17.600000000000001        11.200000000000001        4.5665259682987429     
   17.600000000000001        12.000000000000000        4.5595817357409922     
   17.600000000000001        12.800000000000001        4.5531308904743222     
   17.600000000000001        13.600000000000001        4.5449518340102451     
   17.600000000000001        14.400000000000000        4.5381271402292587     
   17.600000000000001        15.200000000000001        4.5318102229139106     
   17.600000000000001        16.000000000000000        4.5252187482304436     
   17.600000000000001        16.800000000000001        4.5188904228776678     
   17.600000000000001        17.600000000000001        4.5147304736593057     
   17.600000000000001        18.400000000000002        4.5110645161074094     
   17.600000000000001        19.200000000000003        4.5080916543622784     
   17.600000000000001        20.000000000000000        4.5068021739945801     
   17.600000000000001        20.800000000000001        4.5057927940307945     
   17.600000000000001        21.600000000000001        4.5071578415326146     
   17.600000000000001        22.400000000000002        4.5089430042040108     
   17.600000000000001        23.200000000000003        4.5119667753676769     
   17.600000000000001        24.000000000000000        4.5155734961683134     
   17.600000000000001        24.800000000000001        4.5206983511226531     
   17.600000000000001        25.600000000000001        4.5259305102818841     
   17.600000000000001        26.400000000000002        4.5334825475910030     
   17.600000000000001        27.200000000000003        4.5401189029813658     
   17.600000000000001        28.000000000000000        4.5473613762756564     
   17.600000000000001        28.800000000000001        4.5529047492789232     
   17.600000000000001        29.600000000000001        4.5598786509579829     
   17.600000000000001        30.400000000000002        4.5659777463704003     
   17.600000000000001        31.200000000000003        4.5713089524176738     
   17.600000000000001        32.000000000000000        4.5765660783053264     
   17.600000000000001        32.800000000000004        4.5799175718290437     
   17.600000000000001        33.600000000000001        4.5826269322314559     
   17.600000000000001        34.399999999999999        4.5847395224946021     
   17.600000000000001        35.200000000000003        4.5874874602243860     
   17.600000000000001        36.000000000000000        4.5888290523467061     
   17.600000000000001        36.800000000000004        4.5898669241787440     
   17.600000000000001        37.600000000000001        4.5911554424653858     
   17.600000000000001        38.400000000000006        4.5928462300788011     
   17.600000000000001        39.200000000000003        4.5946867885414768     
   17.600000000000001        40.000000000000000        4.5955867917250552     
   17.600000000000001        40.800000000000004        4.6009811469935604     
   17.600000000000001        41.600000000000001        4.6033653011695908     
   17.600000000000001        42.400000000000006        4.6098644272155571     
   17.600000000000001        43.200000000000003        4.6157043691804844     
   17.600000000000001        44.000000000000000        4.6226639612502431     
   17.600000000000001        44.800000000000004        4.6299248476115160     
   17.600000000000001        45.600000000000001        4.6371246135438238     
   17.600000000000001        46.400000000000006        4.6442153521176728     
   17.600000000000001        47.200000000000003        4.6516638510910324     
   17.600000000000001        48.000000000000000        4.6556652808537029     
   17.600000000000001        48.800000000000004        4.6620624335807088     
   17.600000000000001        49.600000000000001        4.6647457310506439     
   17.600000000000001        50.400000000000006        4.6653320838230954     
   17.600000000000001        51.200000000000003        4.6642379992634186     
   17.600000000000001        52.000000000000000        4.6614329972691486     
   17.600000000000001        52.800000000000004        4.6563056321970953     
   17.600000000000001        53.600000000000001        4.6495842347612939     
   17.600000000000001        54.400000000000006        4.6427028836507169     
   17.600000000000001        55.200000000000003        4.6344300004467058     
   17.600000000000001        56.000000000000000        4.6250126850418924     
   17.600000000000001        56.800000000000004        4.6153411383394607     
   17.600000000000001        57.600000000000001        4.6064786047839279     
   17.600000000000001        58.400000000000006        4.5970478462880235     
   17.600000000000001        59.200000000000003        4.5892947407491871     
   17.600000000000001        60.000000000000000        4.5833391987248779     
   17.600000000000001        60.800000000000004        4.5768685955829715     
   17.600000000000001        61.600000000000001        4.5740746914307664     
   17.600000000000001        62.400000000000006        4.5701034550424655     
   17.600000000000001        63.200000000000003        4.5686004685914829     
   17.600000000000001        64.000000000000000        4.5687175924958554     
   17.600000000000001        64.799999999999997        4.5701555870408965     
   17.600000000000001        65.600000000000009        4.5726146909234560     
   17.600000000000001        66.400000000000006        4.5763295691124073     
   17.600000000000001        67.200000000000003        4.5816493393712001     
   17.600000000000001        68.000000000000000        4.5867371145738947     
   17.600000000000001        68.799999999999997        4.5931048078122139     
   17.600000000000001        69.600000000000009        4.6006016109253052     
   17.600000000000001        70.400000000000006        4.6091695109467530     
   17.600000000000001        71.200000000000003        4.6177509932273280     
   17.600000000000001        72.000000000000000        4.6260630583291711     
   17.600000000000001        72.799999999999997        4.6355831065187099     
   17.600000000000001        73.600000000000009        4.6442421884297094     
   17.600000000000001        74.400000000000006        4.6527132227260095     
   17.600000000000001        75.200000000000003        4.6618295756907528     
   17.600000000000001        76.000000000000000        4.6701138723119344     
   17.600000000000001        76.800000000000011        4.6775394883201802     
   17.600000000000001        77.600000000000009        4.6840812644955001     
   17.600000000000001        78.400000000000006        4.6894006456287114     
   17.600000000000001        79.200000000000003        4.6955616104933844     
   17.600000000000001        80.000000000000000        4.6986128840020509     
   17.600000000000001        80.800000000000011        4.7024386636649567     
   17.600000000000001        81.600000000000009        4.7073202849584934     
   17.600000000000001        82.400000000000006        4.7102926070703077     
   17.600000000000001        83.200000000000003        4.7135726577177666     
   17.600000000000001        84.000000000000000        4.7167808603551089     
   17.600000000000001        84.800000000000011        4.7203743411731578     
   17.600000000000001        85.600000000000009        4.7245537725131914     
   17.600000000000001        86.400000000000006        4.7289214665821087     
   17.600000000000001        87.200000000000003        4.7321399488227716     
   17.600000000000001        88.000000000000000        4.7365680873229286     
   17.600000000000001        88.800000000000011        4.7406678965488238     
   17.600000000000001        89.600000000000009        4.7426868590452234     
   17.600000000000001        90.400000000000006        4.7442638240247126     
   17.600000000000001        91.200000000000003        4.7435598732159114     
   17.600000000000001        92.000000000000000        4.7422553722132275     
   17.600000000000001        92.800000000000011        4.7387375931818507     
   17.600000000000001        93.600000000000009        4.7331262506152747     
   17.600000000000001        94.400000000000006        4.7258202328036427     
   17.600000000000001        95.200000000000003        4.7165888091015482     
   17.600000000000001        96.000000000000000        4.7048843956462312     
   17.600000000000001        96.800000000000011        4.6929997761207956     
   17.600000000000001        97.600000000000009        4.6807779665012257     
   17.600000000000001        98.400000000000006        4.6682432864934613     
   17.600000000000001        99.200000000000003        4.6558181285840492     
   17.600000000000001        100.00000000000000        4.6446625958422239     
   17.600000000000001        100.80000000000001        4.6332044250814537     
   17.600000000000001        101.60000000000001        4.6238162705062598     
   17.600000000000001        102.40000000000001        4.6161041886330816     

   18.400000000000002       0.80000000000000004        4.6087567927724837     
   18.400000000000002        1.6000000000000001        4.6054416334749027     
   18.400000000000002        2.4000000000000004        4.6012743699454139     
   18.400000000000002        3.2000000000000002        4.5980496292971598     
   18.400000000000002        4.0000000000000000        4.5958197551560618     
   18.400000000000002        4.8000000000000007        4.5942982496762195     
   18.400000000000002        5.6000000000000005        4.5922612879872595     
   18.400000000000002        6.4000000000000004        4.5905006762835683     
   18.400000000000002        7.2000000000000002        4.5864533164778969     
   18.400000000000002        8.0000000000000000        4.5855317808162654     
   18.400000000000002        8.8000000000000007        4.5819709912292677     
   18.400000000000002        9.6000000000000014        4.5774323098713285     
   18.400000000000002        10.400000000000000        4.5722793823016286     
   18.400000000000002        11.200000000000001        4.5665277178303363     
   18.400000000000002        12.000000000000000        4.5601080742364495     
   18.400000000000002        12.800000000000001        4.5533771613367779     
   18.400000000000002        13.600000000000001        4.5466657594757534     
   18.400000000000002        14.400000000000000        4.5391497105276857     
   18.400000000000002        15.200000000000001        4.5325458433774291     
   18.400000000000002        16.000000000000000        4.5262817886196576     
   18.400000000000002        16.800000000000001        4.5200626889738329     
   18.400000000000002        17.600000000000001        4.5160023064399111     
   18.400000000000002        18.400000000000002        4.5111313838004401     
   18.400000000000002        19.200000000000003        4.5092022083401782     
   18.400000000000002        20.000000000000000        4.5076163651079311     
   18.400000000000002        20.800000000000001        4.5069774795325674     
   18.400000000000002        21.600000000000001        4.5076790375695683     
   18.400000000000002        22.400000000000002        4.5077914995951343     
   18.400000000000002        23.200000000000003        4.5138457626348183     
   18.400000000000002        24.000000000000000        4.5160538671383268     
   18.400000000000002        24.800000000000001        4.5211126981550196     
   18.400000000000002        25.600000000000001        4.5268903850486533     
   18.400000000000002        26.400000000000002        4.5331319558916725     
   18.400000000000002        27.200000000000003        4.5395859154057092     
   18.400000000000002        28.000000000000000        4.5475036654817451     
   18.400000000000002        28.800000000000001        4.5536955895744002     
   18.400000000000002        29.600000000000001        4.5595747833983769     
   18.400000000000002        30.400000000000002        4.5656220367783105     
   18.400000000000002        31.200000000000003        4.5711604858547323     
   18.400000000000002        32.000000000000000        4.5760968147418106     
   18.400000000000002        32.800000000000004        4.5789052040517824     
   18.400000000000002        33.600000000000001        4.5826537379519650     
   18.400000000000002        34.399999999999999        4.5856327106402697     
   18.400000000000002        35.200000000000003        4.5877734564402557     
   18.400000000000002        36.000000000000000        4.5895976648874068     
   18.400000000000002        36.800000000000004        4.5907099399167226     
   18.400000000000002        37.600000000000001        4.5922074451261397     
   18.400000000000002        38.400000000000006        4.5931071743394103     
   18.400000000000002        39.200000000000003        4.5943842085866393     
   18.400000000000002        40.000000000000000        4.5956457226962675     
   18.400000000000002        40.800000000000004        4.6004712073298926     
   18.400000000000002        41.600000000000001        4.6035806983533556     
   18.400000000000002        42.400000000000006        4.6066403258201154     
   18.400000000000002        43.200000000000003        4.6117171150982195     
   18.400000000000002        44.000000000000000        4.6170203877528175     
   18.400000000000002        44.800000000000004        4.6221388344136027     
   18.400000000000002        45.600000000000001        4.6274269803887194     
   18.400000000000002        46.400000000000006        4.6330251451177027     
   18.400000000000002        47.200000000000003        4.6362529439375884     
   18.400000000000002        48.000000000000000        4.6417554030732244     
   18.400000000000002        48.800000000000004        4.6449653040557743     
   18.400000000000002        49.600000000000001        4.6467385698859580     
   18.400000000000002        50.400000000000006        4.6466239303401649     
   18.400000000000002        51.200000000000003        4.6448432012472036     
   18.400000000000002        52.000000000000000        4.6411907074798462     
   18.400000000000002        52.800000000000004        4.6373995037447440     
   18.400000000000002        53.600000000000001        4.6307004134826615     
   18.400000000000002        54.400000000000006        4.6240399035911652     
   18.400000000000002        55.200000000000003        4.6159302455703966     
   18.400000000000002        56.000000000000000        4.6072447271493484     
   18.400000000000002        56.800000000000004        4.5997689304352436     
   18.400000000000002        57.600000000000001        4.5909265514176125     
   18.400000000000002        58.400000000000006        4.5825356749398640     
   18.400000000000002        59.200000000000003        4.5770035196763725     
   18.400000000000002        60.000000000000000        4.5719567901138412     
   18.400000000000002        60.800000000000004        4.5685591690520866     
   18.400000000000002        61.600000000000001        4.5637282103988106     
   18.400000000000002        62.400000000000006        4.5625750063568731     
   18.400000000000002        63.200000000000003        4.5621165995431978     
   18.400000000000002        64.000000000000000        4.5633904022624154     
   18.400000000000002        64.799999999999997        4.5636579951283416     
   18.400000000000002        65.600000000000009        4.5683847661397214     
   18.400000000000002        66.400000000000006        4.5728004368507777     
   18.400000000000002        67.200000000000003        4.5778526969571400     
   18.400000000000002        68.000000000000000        4.5837682265733513     
   18.400000000000002        68.799999999999997        4.5889983766424063     
   18.400000000000002        69.600000000000009        4.5978058363614940     
   18.400000000000002        70.400000000000006        4.6046205733286172     
   18.400000000000002        71.200000000000003        4.6125304616367524     
   18.400000000000002        72.000000000000000        4.6203864111875061     
   18.400000000000002        72.799999999999997        4.6281876221518417     
   18.400000000000002        73.600000000000009        4.6360712793054297     
   18.400000000000002        74.400000000000006        4.6437525994658220     
   18.400000000000002        75.200000000000003        4.6515082852101655     
   18.400000000000002        76.000000000000000        4.6602439289317186     
   18.400000000000002        76.800000000000011        4.6654138996880237     
   18.400000000000002        77.600000000000009        4.6709828201020338     
   18.400000000000002        78.400000000000006        4.6756635534233908     
   18.400000000000002        79.200000000000003        4.6798134096444830     
   18.400000000000002        80.000000000000000        4.6851027536768752     
   18.400000000000002        80.800000000000011        4.6889719172936761     
   18.400000000000002        81.600000000000009        4.6945137839205504     
   18.400000000000002        82.400000000000006        4.6963959733333889     
   18.400000000000002        83.200000000000003        4.7010967672408963     
   18.400000000000002        84.000000000000000        4.7077310403650419     
   18.400000000000002        84.800000000000011        4.7141077405418823     
   18.400000000000002        85.600000000000009        4.7196789298964559     
   18.400000000000002        86.400000000000006        4.7257434474597879     
   18.400000000000002        87.200000000000003        4.7318825435554484     
   18.400000000000002        88.000000000000000        4.7368879224675497     
   18.400000000000002        88.800000000000011        4.7419325786583819     
   18.400000000000002        89.600000000000009        4.7467047447260313     
   18.400000000000002        90.400000000000006        4.7495627715135207     
   18.400000000000002        91.200000000000003        4.7504378266866922     
   18.400000000000002        92.000000000000000        4.7491731536745307     
   18.400000000000002        92.800000000000011        4.7457742821243114     
   18.400000000000002        93.600000000000009        4.7397674968957411     
   18.400000000000002        94.400000000000006        4.7334650973016625     
   18.400000000000002        95.200000000000003        4.7228385354754598     
   18.400000000000002        96.000000000000000        4.7115653921007974     
   18.400000000000002        96.800000000000011        4.6992206456589498     
   18.400000000000002        97.600000000000009        4.6862848905589525     
   18.400000000000002        98.400000000000006        4.6728131589349911     
   18.400000000000002        99.200000000000003        4.6597229878134447     
   18.400000000000002        100.00000000000000        4.6464713732099412     
   18.400000000000002        100.80000000000001        4.6353213917099882     
   18.400000000000002        101.60000000000001        4.6253401802682399     
   18.400000000000002        102.40000000000001        4.6176470476948070     

   19.200000000000003       0.80000000000000004        4.6109681117775780     
   19.200000000000003        1.6000000000000001        4.6062468563211025     
   19.200000000000003        2.4000000000000004        4.6013947898875864     
   19.200000000000003        3.2000000000000002        4.5984742153058287     
   19.200000000000003        4.0000000000000000        4.5959542598531433     
   19.200000000000003        4.8000000000000007        4.5939994380026068     
   19.200000000000003        5.6000000000000005        4.5924913332598152     
   19.200000000000003        6.4000000000000004        4.5903614193072881     
   19.200000000000003        7.2000000000000002        4.5888305610829399     
   19.200000000000003        8.0000000000000000        4.5877279406325338     
   19.200000000000003        8.8000000000000007        4.5829671364694349     
   19.200000000000003        9.6000000000000014        4.5792640634631923     
   19.200000000000003        10.400000000000000        4.5730693286079527     
   19.200000000000003        11.200000000000001        4.5670871874796379     
   19.200000000000003        12.000000000000000        4.5611591538897782     
   19.200000000000003        12.800000000000001        4.5545164627416881     
   19.200000000000003        13.600000000000001        4.5475161963586777     
   19.200000000000003        14.400000000000000        4.5409976072785359     
   19.200000000000003        15.200000000000001        4.5346246840700362     
   19.200000000000003        16.000000000000000        4.5280088514083516     
   19.200000000000003        16.800000000000001        4.5225910878382738     
   19.200000000000003        17.600000000000001        4.5177222913071438     
   19.200000000000003        18.400000000000002        4.5139921167356771     
   19.200000000000003        19.200000000000003        4.5119110938185560     
   19.200000000000003        20.000000000000000        4.5098898761257464     
   19.200000000000003        20.800000000000001        4.5088704949123013     
   19.200000000000003        21.600000000000001        4.5102330655684186     
   19.200000000000003        22.400000000000002        4.5116853579541853     
   19.200000000000003        23.200000000000003        4.5140467202762373     
   19.200000000000003        24.000000000000000        4.5195252462584543     
   19.200000000000003        24.800000000000001        4.5230713682346222     
   19.200000000000003        25.600000000000001        4.5278647265768779     
   19.200000000000003        26.400000000000002        4.5317335355138004     
   19.200000000000003        27.200000000000003        4.5400245071715624     
   19.200000000000003        28.000000000000000        4.5467292881653174     
   19.200000000000003        28.800000000000001        4.5533707625501085     
   19.200000000000003        29.600000000000001        4.5595886755162631     
   19.200000000000003        30.400000000000002        4.5647676882442827     
   19.200000000000003        31.200000000000003        4.5712967628226480     
   19.200000000000003        32.000000000000000        4.5755730501265948     
   19.200000000000003        32.800000000000004        4.5800106649982730     
   19.200000000000003        33.600000000000001        4.5834026425963339     
   19.200000000000003        34.399999999999999        4.5864581679275895     
   19.200000000000003        35.200000000000003        4.5887615947626523     
   19.200000000000003        36.000000000000000        4.5892445366733474     
   19.200000000000003        36.800000000000004        4.5929413558435392     
   19.200000000000003        37.600000000000001        4.5931335699069926     
   19.200000000000003        38.400000000000006        4.5948795861276919     
   19.200000000000003        39.200000000000003        4.5960394782243208     
   19.200000000000003        40.000000000000000        4.5975180468311097     
   19.200000000000003        40.800000000000004        4.5995497320181409     
   19.200000000000003        41.600000000000001        4.6008856041668906     
   19.200000000000003        42.400000000000006        4.6049074445681750     
   19.200000000000003        43.200000000000003        4.6087692893833054     
   19.200000000000003        44.000000000000000        4.6117696231215310     
   19.200000000000003        44.800000000000004        4.6154445327428721     
   19.200000000000003        45.600000000000001        4.6191730370494932     
   19.200000000000003        46.400000000000006        4.6234706083425898     
   19.200000000000003        47.200000000000003        4.6253457053056142     
   19.200000000000003        48.000000000000000        4.6280693837519955     
   19.200000000000003        48.800000000000004        4.6289753229127948     
   19.200000000000003        49.600000000000001        4.6295390982408922     
   19.200000000000003        50.400000000000006        4.6282401826268700     
   19.200000000000003        51.200000000000003        4.6260795110008095     
   19.200000000000003        52.000000000000000        4.6230077545043677     
   19.200000000000003        52.800000000000004        4.6177016837267582     
   19.200000000000003        53.600000000000001        4.6109195826903555     
   19.200000000000003        54.400000000000006        4.6048117619303923     
   19.200000000000003        55.200000000000003        4.5974605798256611     
   19.200000000000003        56.000000000000000        4.5898662578146947     
   19.200000000000003        56.800000000000004        4.5830911574938265     
   19.200000000000003        57.600000000000001        4.5757380582688221     
   19.200000000000003        58.400000000000006        4.5699047187274120     
   19.200000000000003        59.200000000000003        4.5650618700358816     
   19.200000000000003        60.000000000000000        4.5607882076983834     
   19.200000000000003        60.800000000000004        4.5574254499361784     
   19.200000000000003        61.600000000000001        4.5554368326121573     
   19.200000000000003        62.400000000000006        4.5546903910714169     
   19.200000000000003        63.200000000000003        4.5555497463734156     
   19.200000000000003        64.000000000000000        4.5575981045381075     
   19.200000000000003        64.799999999999997        4.5605069047451403     
   19.200000000000003        65.600000000000009        4.5638925183598094     
   19.200000000000003        66.400000000000006        4.5678859567084000     
   19.200000000000003        67.200000000000003        4.5728363248489297     
   19.200000000000003        68.000000000000000        4.5796412000771447     
   19.200000000000003        68.799999999999997        4.5857954703200479     
   19.200000000000003        69.600000000000009        4.5921068425327958     
   19.200000000000003        70.400000000000006        4.6001745919642776     
   19.200000000000003        71.200000000000003        4.6072789152750593     
   19.200000000000003        72.000000000000000        4.6135234113571411     
   19.200000000000003        72.799999999999997        4.6211980166995072     
   19.200000000000003        73.600000000000009        4.6278316967931650     
   19.200000000000003        74.400000000000006        4.6347927893327672     
   19.200000000000003        75.200000000000003        4.6411428833133819     
   19.200000000000003        76.000000000000000        4.6465761203611686     
   19.200000000000003        76.800000000000011        4.6534781927944824     
   19.200000000000003        77.600000000000009        4.6576755910877496     
   19.200000000000003        78.400000000000006        4.6617378770075151     
   19.200000000000003        79.200000000000003        4.6665110853734477     
   19.200000000000003        80.000000000000000        4.6734919476878307     
   19.200000000000003        80.800000000000011        4.6762060086725104     
   19.200000000000003        81.600000000000009        4.6811224524439874     
   19.200000000000003        82.400000000000006        4.6859613494507082     
   19.200000000000003        83.200000000000003        4.6919786992204049     
   19.200000000000003        84.000000000000000        4.6983961515408570     
   19.200000000000003        84.800000000000011        4.7053708210977296     
   19.200000000000003        85.600000000000009        4.7135379827867325     
   19.200000000000003        86.400000000000006        4.7204867440496265     
   19.200000000000003        87.200000000000003        4.7285611204621079     
   19.200000000000003        88.000000000000000        4.7362755238307548     
   19.200000000000003        88.800000000000011        4.7428985450366659     
   19.200000000000003        89.600000000000009        4.7481127834154524     
   19.200000000000003        90.400000000000006        4.7522040103076177     
   19.200000000000003        91.200000000000003        4.7523573047589212     
   19.200000000000003        92.000000000000000        4.7532911742577948     
   19.200000000000003        92.800000000000011        4.7509549114420757     
   19.200000000000003        93.600000000000009        4.7452553281111207     
   19.200000000000003        94.400000000000006        4.7370599195022098     
   19.200000000000003        95.200000000000003        4.7275742448955222     
   19.200000000000003        96.000000000000000        4.7159651647255876     
   19.200000000000003        96.800000000000011        4.7032041145772423     
   19.200000000000003        97.600000000000009        4.6910650678573180     
   19.200000000000003        98.400000000000006        4.6763744965932821     
   19.200000000000003        99.200000000000003        4.6621812355861119     
   19.200000000000003        100.00000000000000        4.6502148987530818     
   19.200000000000003        100.80000000000001        4.6391446839763937     
   19.200000000000003        101.60000000000001        4.6267752187268014     
   19.200000000000003        102.40000000000001        4.6181788670873489     

   20.000000000000000       0.80000000000000004        4.6111833790227879     
   20.000000000000000        1.6000000000000001        4.6051760777859139     
   20.000000000000000        2.4000000000000004        4.6010448578074632     
   20.000000000000000        3.2000000000000002        4.5986892106772226     
   20.000000000000000        4.0000000000000000        4.5965399087788406     
   20.000000000000000        4.8000000000000007        4.5941006908102899     
   20.000000000000000        5.6000000000000005        4.5925839708045064     
   20.000000000000000        6.4000000000000004        4.5909461570710821     
   20.000000000000000        7.2000000000000002        4.5891458357351897     
   20.000000000000000        8.0000000000000000        4.5870680399025661     
   20.000000000000000        8.8000000000000007        4.5840193158623679     
   20.000000000000000        9.6000000000000014        4.5798224724198056     
   20.000000000000000        10.400000000000000        4.5747346215864626     
   20.000000000000000        11.200000000000001        4.5696884612956001     
   20.000000000000000        12.000000000000000        4.5635069882763855     
   20.000000000000000        12.800000000000001        4.5568738916199667     
   20.000000000000000        13.600000000000001        4.5503190575761705     
   20.000000000000000        14.400000000000000        4.5440103337946685     
   20.000000000000000        15.200000000000001        4.5377310676724845     
   20.000000000000000        16.000000000000000        4.5312321032513836     
   20.000000000000000        16.800000000000001        4.5254582116984219     
   20.000000000000000        17.600000000000001        4.5208437538021382     
   20.000000000000000        18.400000000000002        4.5173706273355965     
   20.000000000000000        19.200000000000003        4.5148300296652932     
   20.000000000000000        20.000000000000000        4.5129510693451191     
   20.000000000000000        20.800000000000001        4.5120607810083788     
   20.000000000000000        21.600000000000001        4.5127433510778738     
   20.000000000000000        22.400000000000002        4.5132407566456232     
   20.000000000000000        23.200000000000003        4.5164142141399894     
   20.000000000000000        24.000000000000000        4.5197075146829366     
   20.000000000000000        24.800000000000001        4.5241544127025035     
   20.000000000000000        25.600000000000001        4.5294425680502792     
   20.000000000000000        26.400000000000002        4.5340712884438314     
   20.000000000000000        27.200000000000003        4.5412220368747418     
   20.000000000000000        28.000000000000000        4.5475022647021204     
   20.000000000000000        28.800000000000001        4.5543182226456462     
   20.000000000000000        29.600000000000001        4.5602052183391999     
   20.000000000000000        30.400000000000002        4.5662088994835957     
   20.000000000000000        31.200000000000003        4.5715164922541396     
   20.000000000000000        32.000000000000000        4.5762593837339409     
   20.000000000000000        32.800000000000004        4.5807022335103547     
   20.000000000000000        33.600000000000001        4.5840815345794370     
   20.000000000000000        34.399999999999999        4.5877538697051303     
   20.000000000000000        35.200000000000003        4.5901263847286442     
   20.000000000000000        36.000000000000000        4.5914248647026872     
   20.000000000000000        36.800000000000004        4.5944955296752132     
   20.000000000000000        37.600000000000001        4.5960260763742351     
   20.000000000000000        38.400000000000006        4.5973685300333811     
   20.000000000000000        39.200000000000003        4.5988069333831660     
   20.000000000000000        40.000000000000000        4.5994718556364127     
   20.000000000000000        40.800000000000004        4.6004426010951596     
   20.000000000000000        41.600000000000001        4.6024710573077234     
   20.000000000000000        42.400000000000006        4.6044905052099203     
   20.000000000000000        43.200000000000003        4.6064845639086407     
   20.000000000000000        44.000000000000000        4.6086985491696053     
   20.000000000000000        44.800000000000004        4.6108554736576703     
   20.000000000000000        45.600000000000001        4.6130132280454106     
   20.000000000000000        46.400000000000006        4.6142036815663721     
   20.000000000000000        47.200000000000003        4.6174177236482690     
   20.000000000000000        48.000000000000000        4.6159389838117040     
   20.000000000000000        48.800000000000004        4.6157902536904727     
   20.000000000000000        49.600000000000001        4.6150492849854725     
   20.000000000000000        50.400000000000006        4.6116762999926131     
   20.000000000000000        51.200000000000003        4.6083840884249669     
   20.000000000000000        52.000000000000000        4.6047609512755834     
   20.000000000000000        52.800000000000004        4.5991287905215650     
   20.000000000000000        53.600000000000001        4.5931834199474775     
   20.000000000000000        54.400000000000006        4.5870513379249083     
   20.000000000000000        55.200000000000003        4.5804325785611191     
   20.000000000000000        56.000000000000000        4.5738283242099422     
   20.000000000000000        56.800000000000004        4.5679267802797732     
   20.000000000000000        57.600000000000001        4.5615768063049114     
   20.000000000000000        58.400000000000006        4.5570988122979283     
   20.000000000000000        59.200000000000003        4.5550247899681375     
   20.000000000000000        60.000000000000000        4.5503154664474534     
   20.000000000000000        60.800000000000004        4.5484647319492542     
   20.000000000000000        61.600000000000001        4.5469541200771131     
   20.000000000000000        62.400000000000006        4.5475447417479922     
   20.000000000000000        63.200000000000003        4.5489559014153995     
   20.000000000000000        64.000000000000000        4.5529914135050893     
   20.000000000000000        64.799999999999997        4.5544848480661351     
   20.000000000000000        65.600000000000009        4.5594614455575408     
   20.000000000000000        66.400000000000006        4.5647894046143103     
   20.000000000000000        67.200000000000003        4.5698832128119440     
   20.000000000000000        68.000000000000000        4.5763576522341900     
   20.000000000000000        68.799999999999997        4.5819011934816123     
   20.000000000000000        69.600000000000009        4.5886615289680055     
   20.000000000000000        70.400000000000006        4.5954681174743044     
   20.000000000000000        71.200000000000003        4.6018954720363734     
   20.000000000000000        72.000000000000000        4.6081826280396516     
   20.000000000000000        72.799999999999997        4.6142109268335529     
   20.000000000000000        73.600000000000009        4.6202456601284387     
   20.000000000000000        74.400000000000006        4.6258153486517868     
   20.000000000000000        75.200000000000003        4.6310694600397051     
   20.000000000000000        76.000000000000000        4.6366418401635201     
   20.000000000000000        76.800000000000011        4.6412736136979840     
   20.000000000000000        77.600000000000009        4.6454564725128042     
   20.000000000000000        78.400000000000006        4.6499125428484662     
   20.000000000000000        79.200000000000003        4.6538193899678442     
   20.000000000000000        80.000000000000000        4.6580197151973213     
   20.000000000000000        80.800000000000011        4.6626931485421688     
   20.000000000000000        81.600000000000009        4.6679777754988026     
   20.000000000000000        82.400000000000006        4.6739792507043765     
   20.000000000000000        83.200000000000003        4.6807393586913051     
   20.000000000000000        84.000000000000000        4.6875318782613196     
   20.000000000000000        84.800000000000011        4.6989863396848106     
   20.000000000000000        85.600000000000009        4.7063137210114219     
   20.000000000000000        86.400000000000006        4.7150632107820885     
   20.000000000000000        87.200000000000003        4.7253774817219059     
   20.000000000000000        88.000000000000000        4.7328344777851346     
   20.000000000000000        88.800000000000011        4.7421111677256826     
   20.000000000000000        89.600000000000009        4.7471780670488926     
   20.000000000000000        90.400000000000006        4.7519588190982569     
   20.000000000000000        91.200000000000003        4.7544417901274203     
   20.000000000000000        92.000000000000000        4.7543678801712392     
   20.000000000000000        92.800000000000011        4.7521454965890992     
   20.000000000000000        93.600000000000009        4.7469774066413191     
   20.000000000000000        94.400000000000006        4.7393824473811161     
   20.000000000000000        95.200000000000003        4.7299050714789841     
   20.000000000000000        96.000000000000000        4.7179346826655317     
   20.000000000000000        96.800000000000011        4.7062976886694630     
   20.000000000000000        97.600000000000009        4.6910100574302787     
   20.000000000000000        98.400000000000006        4.6772910827742162     
   20.000000000000000        99.200000000000003        4.6638386147479354     
   20.000000000000000        100.00000000000000        4.6510487154101927     
   20.000000000000000        100.80000000000001        4.6384178195858992     
   20.000000000000000        101.60000000000001        4.6272979537729686     
   20.000000000000000        102.40000000000001        4.6178522497820227     

   20.800000000000001       0.80000000000000004        4.6111672256216281     
   20.800000000000001        1.6000000000000001        4.6043291116184291     
   20.800000000000001        2.4000000000000004        4.6015531355790804     
   20.800000000000001        3.2000000000000002        4.5987971145063335     
   20.800000000000001        4.0000000000000000        4.5967268523182696     
   20.800000000000001        4.8000000000000007        4.5957763523075119     
   20.800000000000001        5.6000000000000005        4.5927558486213220     
   20.800000000000001        6.4000000000000004        4.5916721580750925     
   20.800000000000001        7.2000000000000002        4.5908150679700404     
   20.800000000000001        8.0000000000000000        4.5880730206618381     
   20.800000000000001        8.8000000000000007        4.5854171826605414     
   20.800000000000001        9.6000000000000014        4.5816022931063651     
   20.800000000000001        10.400000000000000        4.5773476979082952     
   20.800000000000001        11.200000000000001        4.5716835052700606     
   20.800000000000001        12.000000000000000        4.5661627862502865     
   20.800000000000001        12.800000000000001        4.5600695194837044     
   20.800000000000001        13.600000000000001        4.5538918782780700     
   20.800000000000001        14.400000000000000        4.5470197467007942     
   20.800000000000001        15.200000000000001        4.5410463164391004     
   20.800000000000001        16.000000000000000        4.5356393578837277     
   20.800000000000001        16.800000000000001        4.5291093829655518     
   20.800000000000001        17.600000000000001        4.5260647585674239     
   20.800000000000001        18.400000000000002        4.5217107444130091     
   20.800000000000001        19.200000000000003        4.5186356383433921     
   20.800000000000001        20.000000000000000        4.5164729610678336     
   20.800000000000001        20.800000000000001        4.5155832947241326     
   20.800000000000001        21.600000000000001        4.5157537856787142     
   20.800000000000001        22.400000000000002        4.5175041325878293     
   20.800000000000001        23.200000000000003        4.5188814767312779     
   20.800000000000001        24.000000000000000        4.5212987316803064     
   20.800000000000001        24.800000000000001        4.5260128723751514     
   20.800000000000001        25.600000000000001        4.5309696270124489     
   20.800000000000001        26.400000000000002        4.5363912208680972     
   20.800000000000001        27.200000000000003        4.5422121588429407     
   20.800000000000001        28.000000000000000        4.5481444593761298     
   20.800000000000001        28.800000000000001        4.5540272790921632     
   20.800000000000001        29.600000000000001        4.5595213637289005     
   20.800000000000001        30.400000000000002        4.5656538701084601     
   20.800000000000001        31.200000000000003        4.5709401634505751     
   20.800000000000001        32.000000000000000        4.5774851879195566     
   20.800000000000001        32.800000000000004        4.5811416918527375     
   20.800000000000001        33.600000000000001        4.5856470887671774     
   20.800000000000001        34.399999999999999        4.5895217431881115     
   20.800000000000001        35.200000000000003        4.5930786879125636     
   20.800000000000001        36.000000000000000        4.5954954235998349     
   20.800000000000001        36.800000000000004        4.5976175624671667     
   20.800000000000001        37.600000000000001        4.5993210438560110     
   20.800000000000001        38.400000000000006        4.6004413133785826     
   20.800000000000001        39.200000000000003        4.6018956728616649     
   20.800000000000001        40.000000000000000        4.6032288658778624     
   20.800000000000001        40.800000000000004        4.6039362246244426     
   20.800000000000001        41.600000000000001        4.6051615062972671     
   20.800000000000001        42.400000000000006        4.6060542582212394     
   20.800000000000001        43.200000000000003        4.6069711104409743     
   20.800000000000001        44.000000000000000        4.6081796139677715     
   20.800000000000001        44.800000000000004        4.6090914186655896     
   20.800000000000001        45.600000000000001        4.6087440579238415     
   20.800000000000001        46.400000000000006        4.6082285998713077     
   20.800000000000001        47.200000000000003        4.6072852539539930     
   20.800000000000001        48.000000000000000        4.6058526278705383     
   20.800000000000001        48.800000000000004        4.6037019812863527     
   20.800000000000001        49.600000000000001        4.6004264570222588     
   20.800000000000001        50.400000000000006        4.5964823090083566     
   20.800000000000001        51.200000000000003        4.5926927992561337     
   20.800000000000001        52.000000000000000        4.5877035032104381     
   20.800000000000001        52.800000000000004        4.5821559315045404     
   20.800000000000001        53.600000000000001        4.5766496774423384     
   20.800000000000001        54.400000000000006        4.5709407518856855     
   20.800000000000001        55.200000000000003        4.5646665365947019     
   20.800000000000001        56.000000000000000        4.5589636929489465     
   20.800000000000001        56.800000000000004        4.5541627889777132     
   20.800000000000001        57.600000000000001        4.5486624862141083     
   20.800000000000001        58.400000000000006        4.5450109451245035     
   20.800000000000001        59.200000000000003        4.5424253232065439     
   20.800000000000001        60.000000000000000        4.5403769811742709     
   20.800000000000001        60.800000000000004        4.5393409866576011     
   20.800000000000001        61.600000000000001        4.5418466491007470     
   20.800000000000001        62.400000000000006        4.5412713340802116     
   20.800000000000001        63.200000000000003        4.5436336738702758     
   20.800000000000001        64.000000000000000        4.5466078594889137     
   20.800000000000001        64.799999999999997        4.5502544501446751     
   20.800000000000001        65.600000000000009        4.5553003035109949     
   20.800000000000001        66.400000000000006        4.5606827647112285     
   20.800000000000001        67.200000000000003        4.5653874704557076     
   20.800000000000001        68.000000000000000        4.5721784466757223     
   20.800000000000001        68.799999999999997        4.5780664515034681     
   20.800000000000001        69.600000000000009        4.5846709030010624     
   20.800000000000001        70.400000000000006        4.5912554531473342     
   20.800000000000001        71.200000000000003        4.5969584733586988     
   20.800000000000001        72.000000000000000        4.6027393000933179     
   20.800000000000001        72.799999999999997        4.6079127468591405     
   20.800000000000001        73.600000000000009        4.6132869943663746     
   20.800000000000001        74.400000000000006        4.6176631133126369     
   20.800000000000001        75.200000000000003        4.6218381153297221     
   20.800000000000001        76.000000000000000        4.6260960333882704     
   20.800000000000001        76.800000000000011        4.6270118559567832     
   20.800000000000001        77.600000000000009        4.6336622609114526     
   20.800000000000001        78.400000000000006        4.6375365572690432     
   20.800000000000001        79.200000000000003        4.6408673679752814     
   20.800000000000001        80.000000000000000        4.6446955837686676     
   20.800000000000001        80.800000000000011        4.6494723309211023     
   20.800000000000001        81.600000000000009        4.6551492128056253     
   20.800000000000001        82.400000000000006        4.6616512949234687     
   20.800000000000001        83.200000000000003        4.6692295665041277     
   20.800000000000001        84.000000000000000        4.6780927816411797     
   20.800000000000001        84.800000000000011        4.6867876924920715     
   20.800000000000001        85.600000000000009        4.6971514677756359     
   20.800000000000001        86.400000000000006        4.7079174813833307     
   20.800000000000001        87.200000000000003        4.7159578906033053     
   20.800000000000001        88.000000000000000        4.7277924953292469     
   20.800000000000001        88.800000000000011        4.7369238848604001     
   20.800000000000001        89.600000000000009        4.7438935361507513     
   20.800000000000001        90.400000000000006        4.7491324574176490     
   20.800000000000001        91.200000000000003        4.7532114862058616     
   20.800000000000001        92.000000000000000        4.7526819978399333     
   20.800000000000001        92.800000000000011        4.7507066431635669     
   20.800000000000001        93.600000000000009        4.7460238772034575     
   20.800000000000001        94.400000000000006        4.7385555604555698     
   20.800000000000001        95.200000000000003        4.7291252046852490     
   20.800000000000001        96.000000000000000        4.7166912630325237     
   20.800000000000001        96.800000000000011        4.7052813343803139     
   20.800000000000001        97.600000000000009        4.6905520656193103     
   20.800000000000001        98.400000000000006        4.6766612547385700     
   20.800000000000001        99.200000000000003        4.6612862074142569     
   20.800000000000001        100.00000000000000        4.6506779362391883     
   20.800000000000001        100.80000000000001        4.6382548276792575     
   20.800000000000001        101.60000000000001        4.6266988818384069     
   20.800000000000001        102.40000000000001        4.6192369280923753     

   21.600000000000001       0.80000000000000004        4.6090377827438216     
   21.600000000000001        1.6000000000000001        4.6048826588224072     
   21.600000000000001        2.4000000000000004        4.6011315502428767     
   21.600000000000001        3.2000000000000002        4.5979082144745673     
   21.600000000000001        4.0000000000000000        4.5970409209967604     
   21.600000000000001        4.8000000000000007        4.5943788014687970     
   21.600000000000001        5.6000000000000005        4.5944742151400222     
   21.600000000000001        6.4000000000000004        4.5929026259382031     
   21.600000000000001        7.2000000000000002        4.5908129994194811     
   21.600000000000001        8.0000000000000000        4.5895638584719105     
   21.600000000000001        8.8000000000000007        4.5867360037838987     
   21.600000000000001        9.6000000000000014        4.5839951603588984     
   21.600000000000001        10.400000000000000        4.5799556043879743     
   21.600000000000001        11.200000000000001        4.5751750326746672     
   21.600000000000001        12.000000000000000        4.5684301292750495     
   21.600000000000001        12.800000000000001        4.5636160514245265     
   21.600000000000001        13.600000000000001        4.5579468181343739     
   21.600000000000001        14.400000000000000        4.5519666229381022     
   21.600000000000001        15.200000000000001        4.5460722385468584     
   21.600000000000001        16.000000000000000        4.5405086158220946     
   21.600000000000001        16.800000000000001        4.5354117407543475     
   21.600000000000001        17.600000000000001        4.5307891416039094     
   21.600000000000001        18.400000000000002        4.5267187510777349     
   21.600000000000001        19.200000000000003        4.5237000014836610     
   21.600000000000001        20.000000000000000        4.5215633093104293     
   21.600000000000001        20.800000000000001        4.5199898135802012     
   21.600000000000001        21.600000000000001        4.5210851351795620     
   21.600000000000001        22.400000000000002        4.5209211948215540     
   21.600000000000001        23.200000000000003        4.5224687686417404     
   21.600000000000001        24.000000000000000        4.5242944027178691     
   21.600000000000001        24.800000000000001        4.5286686610059883     
   21.600000000000001        25.600000000000001        4.5332098655646407     
   21.600000000000001        26.400000000000002        4.5378509077312712     
   21.600000000000001        27.200000000000003        4.5438253344413635     
   21.600000000000001        28.000000000000000        4.5484548565577612     
   21.600000000000001        28.800000000000001        4.5544503519002166     
   21.600000000000001        29.600000000000001        4.5569218692052624     
   21.600000000000001        30.400000000000002        4.5660685613101970     
   21.600000000000001        31.200000000000003        4.5715980629330311     
   21.600000000000001        32.000000000000000        4.5777513056744503     
   21.600000000000001        32.800000000000004        4.5826699132080151     
   21.600000000000001        33.600000000000001        4.5865535069024856     
   21.600000000000001        34.399999999999999        4.5904301694215830     
   21.600000000000001        35.200000000000003        4.5959567917412141     
   21.600000000000001        36.000000000000000        4.5997180825792379     
   21.600000000000001        36.800000000000004        4.6029456185206721     
   21.600000000000001        37.600000000000001        4.6047164384071264     
   21.600000000000001        38.400000000000006        4.6064315991825557     
   21.600000000000001        39.200000000000003        4.6074046524174097     
   21.600000000000001        40.000000000000000        4.6108876677567121     
   21.600000000000001        40.800000000000004        4.6099151753517633     
   21.600000000000001        41.600000000000001        4.6105950039238488     
   21.600000000000001        42.400000000000006        4.6103323562077749     
   21.600000000000001        43.200000000000003        4.6097228369567373     
   21.600000000000001        44.000000000000000        4.6092233168785839     
   21.600000000000001        44.800000000000004        4.6086321042459568     
   21.600000000000001        45.600000000000001        4.6071249662063209     
   21.600000000000001        46.400000000000006        4.6032378816886013     
   21.600000000000001        47.200000000000003        4.6024496503091292     
   21.600000000000001        48.000000000000000        4.5982828872550110     
   21.600000000000001        48.800000000000004        4.5940540622977659     
   21.600000000000001        49.600000000000001        4.5895702799091813     
   21.600000000000001        50.400000000000006        4.5845973397330306     
   21.600000000000001        51.200000000000003        4.5791585230601406     
   21.600000000000001        52.000000000000000        4.5725102250193652     
   21.600000000000001        52.800000000000004        4.5673199072554951     
   21.600000000000001        53.600000000000001        4.5623930727350350     
   21.600000000000001        54.400000000000006        4.5557937432377438     
   21.600000000000001        55.200000000000003        4.5501831882592016     
   21.600000000000001        56.000000000000000        4.5450684669435706     
   21.600000000000001        56.800000000000004        4.5424508638501804     
   21.600000000000001        57.600000000000001        4.5381244960184022     
   21.600000000000001        58.400000000000006        4.5343742105622669     
   21.600000000000001        59.200000000000003        4.5324481448464589     
   21.600000000000001        60.000000000000000        4.5314450174764485     
   21.600000000000001        60.800000000000004        4.5311865220955347     
   21.600000000000001        61.600000000000001        4.5308582376148863     
   21.600000000000001        62.400000000000006        4.5351665704032786     
   21.600000000000001        63.200000000000003        4.5380812508759565     
   21.600000000000001        64.000000000000000        4.5414363494375785     
   21.600000000000001        64.799999999999997        4.5453325736427423     
   21.600000000000001        65.600000000000009        4.5516200483004781     
   21.600000000000001        66.400000000000006        4.5555850752900060     
   21.600000000000001        67.200000000000003        4.5624794892890526     
   21.600000000000001        68.000000000000000        4.5681387954957211     
   21.600000000000001        68.799999999999997        4.5748830412807306     
   21.600000000000001        69.600000000000009        4.5804918154737271     
   21.600000000000001        70.400000000000006        4.5851439625613466     
   21.600000000000001        71.200000000000003        4.5906148959659099     
   21.600000000000001        72.000000000000000        4.5971766369604978     
   21.600000000000001        72.799999999999997        4.6016667201907886     
   21.600000000000001        73.600000000000009        4.6067730925510944     
   21.600000000000001        74.400000000000006        4.6095034405953719     
   21.600000000000001        75.200000000000003        4.6131562453280841     
   21.600000000000001        76.000000000000000        4.6161626673647556     
   21.600000000000001        76.800000000000011        4.6187915691040198     
   21.600000000000001        77.600000000000009        4.6221044057748211     
   21.600000000000001        78.400000000000006        4.6253091234827108     
   21.600000000000001        79.200000000000003        4.6269492627831523     
   21.600000000000001        80.000000000000000        4.6315141600387122     
   21.600000000000001        80.800000000000011        4.6365659268960542     
   21.600000000000001        81.600000000000009        4.6424189629303303     
   21.600000000000001        82.400000000000006        4.6492598984036793     
   21.600000000000001        83.200000000000003        4.6574981102262543     
   21.600000000000001        84.000000000000000        4.6671727190725338     
   21.600000000000001        84.800000000000011        4.6766657227402639     
   21.600000000000001        85.600000000000009        4.6876212254175336     
   21.600000000000001        86.400000000000006        4.6987104990624946     
   21.600000000000001        87.200000000000003        4.7097879599706083     
   21.600000000000001        88.000000000000000        4.7202911196037434     
   21.600000000000001        88.800000000000011        4.7296358324962053     
   21.600000000000001        89.600000000000009        4.7371062191293296     
   21.600000000000001        90.400000000000006        4.7432976664695516     
   21.600000000000001        91.200000000000003        4.7475483904844342     
   21.600000000000001        92.000000000000000        4.7484055856854743     
   21.600000000000001        92.800000000000011        4.7462556163520713     
   21.600000000000001        93.600000000000009        4.7426481998327761     
   21.600000000000001        94.400000000000006        4.7349431785699334     
   21.600000000000001        95.200000000000003        4.7261355750340730     
   21.600000000000001        96.000000000000000        4.7144438244283915     
   21.600000000000001        96.800000000000011        4.7022839507105951     
   21.600000000000001        97.600000000000009        4.6880966082296878     
   21.600000000000001        98.400000000000006        4.6745686709624108     
   21.600000000000001        99.200000000000003        4.6616826348182903     
   21.600000000000001        100.00000000000000        4.6478783273017958     
   21.600000000000001        100.80000000000001        4.6365881910733666     
   21.600000000000001        101.60000000000001        4.6255856913437405     
   21.600000000000001        102.40000000000001        4.6161848619549790     

   22.400000000000002       0.80000000000000004        4.6089227042834580     
   22.400000000000002        1.6000000000000001        4.6047519697238988     
   22.400000000000002        2.4000000000000004        4.6006747220247286     
   22.400000000000002        3.2000000000000002        4.5977903280998609     
   22.400000000000002        4.0000000000000000        4.5970452654606477     
   22.400000000000002        4.8000000000000007        4.5929880809750037     
   22.400000000000002        5.6000000000000005        4.5955845005575879     
   22.400000000000002        6.4000000000000004        4.5941503247807454     
   22.400000000000002        7.2000000000000002        4.5926719443362023     
   22.400000000000002        8.0000000000000000        4.5912742416499741     
   22.400000000000002        8.8000000000000007        4.5894849767624617     
   22.400000000000002        9.6000000000000014        4.5866196492659288     
   22.400000000000002        10.400000000000000        4.5833425219323285     
   22.400000000000002        11.200000000000001        4.5790959679821110     
   22.400000000000002        12.000000000000000        4.5728316737381505     
   22.400000000000002        12.800000000000001        4.5671125240927459     
   22.400000000000002        13.600000000000001        4.5615668604794299     
   22.400000000000002        14.400000000000000        4.5572285519562419     
   22.400000000000002        15.200000000000001        4.5508216927382499     
   22.400000000000002        16.000000000000000        4.5460539637010342     
   22.400000000000002        16.800000000000001        4.5408209893840956     
   22.400000000000002        17.600000000000001        4.5363148174020624     
   22.400000000000002        18.400000000000002        4.5319231573560481     
   22.400000000000002        19.200000000000003        4.5293336696611783     
   22.400000000000002        20.000000000000000        4.5274436299512537     
   22.400000000000002        20.800000000000001        4.5260632533595535     
   22.400000000000002        21.600000000000001        4.5248828579787785     
   22.400000000000002        22.400000000000002        4.5248649807785126     
   22.400000000000002        23.200000000000003        4.5268122576819421     
   22.400000000000002        24.000000000000000        4.5292922564206188     
   22.400000000000002        24.800000000000001        4.5314644565156321     
   22.400000000000002        25.600000000000001        4.5351101263674476     
   22.400000000000002        26.400000000000002        4.5389013036232342     
   22.400000000000002        27.200000000000003        4.5451771378090937     
   22.400000000000002        28.000000000000000        4.5498912171931094     
   22.400000000000002        28.800000000000001        4.5542789449318715     
   22.400000000000002        29.600000000000001        4.5601086956007482     
   22.400000000000002        30.400000000000002        4.5662435896423297     
   22.400000000000002        31.200000000000003        4.5722319425361171     
   22.400000000000002        32.000000000000000        4.5785605173943802     
   22.400000000000002        32.800000000000004        4.5831604388765577     
   22.400000000000002        33.600000000000001        4.5886717617320807     
   22.400000000000002        34.399999999999999        4.5938715163182904     
   22.400000000000002        35.200000000000003        4.5990948353802787     
   22.400000000000002        36.000000000000000        4.6038471908561078     
   22.400000000000002        36.800000000000004        4.6083442855040646     
   22.400000000000002        37.600000000000001        4.6112089182366471     
   22.400000000000002        38.400000000000006        4.6141568435639506     
   22.400000000000002        39.200000000000003        4.6157341095301678     
   22.400000000000002        40.000000000000000        4.6170999870512368     
   22.400000000000002        40.800000000000004        4.6157514425470874     
   22.400000000000002        41.600000000000001        4.6179858996612735     
   22.400000000000002        42.400000000000006        4.6173042281498482     
   22.400000000000002        43.200000000000003        4.6142079412911530     
   22.400000000000002        44.000000000000000        4.6131708975300434     
   22.400000000000002        44.800000000000004        4.6106439064281028     
   22.400000000000002        45.600000000000001        4.6071081281475541     
   22.400000000000002        46.400000000000006        4.6032865237079683     
   22.400000000000002        47.200000000000003        4.5986861851638619     
   22.400000000000002        48.000000000000000        4.5932145087319372     
   22.400000000000002        48.800000000000004        4.5873021617484833     
   22.400000000000002        49.600000000000001        4.5814021803980953     
   22.400000000000002        50.400000000000006        4.5753263295927988     
   22.400000000000002        51.200000000000003        4.5683398824455992     
   22.400000000000002        52.000000000000000        4.5617030871154256     
   22.400000000000002        52.800000000000004        4.5550102526176657     
   22.400000000000002        53.600000000000001        4.5488341563160057     
   22.400000000000002        54.400000000000006        4.5432332496399450     
   22.400000000000002        55.200000000000003        4.5394256160107185     
   22.400000000000002        56.000000000000000        4.5338460267506226     
   22.400000000000002        56.800000000000004        4.5299267923469717     
   22.400000000000002        57.600000000000001        4.5276380634561244     
   22.400000000000002        58.400000000000006        4.5239122141536363     
   22.400000000000002        59.200000000000003        4.5230918051230562     
   22.400000000000002        60.000000000000000        4.5236558929646655     
   22.400000000000002        60.800000000000004        4.5248109913706722     
   22.400000000000002        61.600000000000001        4.5263471497038479     
   22.400000000000002        62.400000000000006        4.5291753516250850     
   22.400000000000002        63.200000000000003        4.5324546048191179     
   22.400000000000002        64.000000000000000        4.5366017457578343     
   22.400000000000002        64.799999999999997        4.5409884980300772     
   22.400000000000002        65.600000000000009        4.5476723831044623     
   22.400000000000002        66.400000000000006        4.5519273460178526     
   22.400000000000002        67.200000000000003        4.5578029437191931     
   22.400000000000002        68.000000000000000        4.5641742073526510     
   22.400000000000002        68.799999999999997        4.5707893666019013     
   22.400000000000002        69.600000000000009        4.5766575273914425     
   22.400000000000002        70.400000000000006        4.5815187261740453     
   22.400000000000002        71.200000000000003        4.5868641042157563     
   22.400000000000002        72.000000000000000        4.5915243425819341     
   22.400000000000002        72.799999999999997        4.5951905210923822     
   22.400000000000002        73.600000000000009        4.5989823494547739     
   22.400000000000002        74.400000000000006        4.6016705272356768     
   22.400000000000002        75.200000000000003        4.6041620711666544     
   22.400000000000002        76.000000000000000        4.6055512655145119     
   22.400000000000002        76.800000000000011        4.6089255564645768     
   22.400000000000002        77.600000000000009        4.6112615252656362     
   22.400000000000002        78.400000000000006        4.6140586134069661     
   22.400000000000002        79.200000000000003        4.6167210811986479     
   22.400000000000002        80.000000000000000        4.6200723113168065     
   22.400000000000002        80.800000000000011        4.6249759271639803     
   22.400000000000002        81.600000000000009        4.6302669120351574     
   22.400000000000002        82.400000000000006        4.6372052058782236     
   22.400000000000002        83.200000000000003        4.6458302352200436     
   22.400000000000002        84.000000000000000        4.6547705587958612     
   22.400000000000002        84.800000000000011        4.6656608563827469     
   22.400000000000002        85.600000000000009        4.6765554759631058     
   22.400000000000002        86.400000000000006        4.6875311539490481     
   22.400000000000002        87.200000000000003        4.7002090205586242     
   22.400000000000002        88.000000000000000        4.7107704184424364     
   22.400000000000002        88.800000000000011        4.7216567816316921     
   22.400000000000002        89.600000000000009        4.7287189156856275     
   22.400000000000002        90.400000000000006        4.7345653403207768     
   22.400000000000002        91.200000000000003        4.7402897302144167     
   22.400000000000002        92.000000000000000        4.7416245051059329     
   22.400000000000002        92.800000000000011        4.7398190292715867     
   22.400000000000002        93.600000000000009        4.7354112454326271     
   22.400000000000002        94.400000000000006        4.7296105824277923     
   22.400000000000002        95.200000000000003        4.7205681717148487     
   22.400000000000002        96.000000000000000        4.7098533164983838     
   22.400000000000002        96.800000000000011        4.6976726101322397     
   22.400000000000002        97.600000000000009        4.6844118941441986     
   22.400000000000002        98.400000000000006        4.6713814138706358     
   22.400000000000002        99.200000000000003        4.6579965502373559     
   22.400000000000002        100.00000000000000        4.6455908212104671     
   22.400000000000002        100.80000000000001        4.6339911825363380     
   22.400000000000002        101.60000000000001        4.6235343682639316     
   22.400000000000002        102.40000000000001        4.6149187859316108     

   23.200000000000003       0.80000000000000004        4.6081013062244169     
   23.200000000000003        1.6000000000000001        4.6041573214118650     
   23.200000000000003        2.4000000000000004        4.6000475354913322     
   23.200000000000003        3.2000000000000002        4.6002050447754215     
   23.200000000000003        4.0000000000000000        4.5969178938147550     
   23.200000000000003        4.8000000000000007        4.5976935553823362     
   23.200000000000003        5.6000000000000005        4.5954118238866872     
   23.200000000000003        6.4000000000000004        4.5954409356055566     
   23.200000000000003        7.2000000000000002        4.5943567368452918     
   23.200000000000003        8.0000000000000000        4.5933716220581662     
   23.200000000000003        8.8000000000000007        4.5916412378478659     
   23.200000000000003        9.6000000000000014        4.5889640629033970     
   23.200000000000003        10.400000000000000        4.5863344144878457     
   23.200000000000003        11.200000000000001        4.5826208479209019     
   23.200000000000003        12.000000000000000        4.5782589693458826     
   23.200000000000003        12.800000000000001        4.5730000973211666     
   23.200000000000003        13.600000000000001        4.5678743718475570     
   23.200000000000003        14.400000000000000        4.5632748804874153     
   23.200000000000003        15.200000000000001        4.5573818013851568     
   23.200000000000003        16.000000000000000        4.5516587991268764     
   23.200000000000003        16.800000000000001        4.5462878984551285     
   23.200000000000003        17.600000000000001        4.5421508416393817     
   23.200000000000003        18.400000000000002        4.5384845521420916     
   23.200000000000003        19.200000000000003        4.5356030675482906     
   23.200000000000003        20.000000000000000        4.5322663940580918     
   23.200000000000003        20.800000000000001        4.5270850548947390     
   23.200000000000003        21.600000000000001        4.5306959071255219     
   23.200000000000003        22.400000000000002        4.5300186954535748     
   23.200000000000003        23.200000000000003        4.5308406137544610     
   23.200000000000003        24.000000000000000        4.5309303736723248     
   23.200000000000003        24.800000000000001        4.5342182806029170     
   23.200000000000003        25.600000000000001        4.5373699318915364     
   23.200000000000003        26.400000000000002        4.5407761311173820     
   23.200000000000003        27.200000000000003        4.5441759871702185     
   23.200000000000003        28.000000000000000        4.5489254096640916     
   23.200000000000003        28.800000000000001        4.5543093644214254     
   23.200000000000003        29.600000000000001        4.5601151542997274     
   23.200000000000003        30.400000000000002        4.5654742638786354     
   23.200000000000003        31.200000000000003        4.5726670961975602     
   23.200000000000003        32.000000000000000        4.5784686319173336     
   23.200000000000003        32.800000000000004        4.5839636011599545     
   23.200000000000003        33.600000000000001        4.5919178557667717     
   23.200000000000003        34.399999999999999        4.5981497716893500     
   23.200000000000003        35.200000000000003        4.6032347984608117     
   23.200000000000003        36.000000000000000        4.6073613747415543     
   23.200000000000003        36.800000000000004        4.6145613709926527     
   23.200000000000003        37.600000000000001        4.6184666134132701     
   23.200000000000003        38.400000000000006        4.6216680169690552     
   23.200000000000003        39.200000000000003        4.6242958439315309     
   23.200000000000003        40.000000000000000        4.6266076420864763     
   23.200000000000003        40.800000000000004        4.6269664486355140     
   23.200000000000003        41.600000000000001        4.6273380159796984     
   23.200000000000003        42.400000000000006        4.6261018675016894     
   23.200000000000003        43.200000000000003        4.6233391639426777     
   23.200000000000003        44.000000000000000        4.6198482660818163     
   23.200000000000003        44.800000000000004        4.6153785827978639     
   23.200000000000003        45.600000000000001        4.6101599067608943     
   23.200000000000003        46.400000000000006        4.6044063676765949     
   23.200000000000003        47.200000000000003        4.5979080245683921     
   23.200000000000003        48.000000000000000        4.5909429356476723     
   23.200000000000003        48.800000000000004        4.5833591749703402     
   23.200000000000003        49.600000000000001        4.5755043731541889     
   23.200000000000003        50.400000000000006        4.5670278752232027     
   23.200000000000003        51.200000000000003        4.5609106840074727     
   23.200000000000003        52.000000000000000        4.5520074193827140     
   23.200000000000003        52.800000000000004        4.5455580636513764     
   23.200000000000003        53.600000000000001        4.5382792766001741     
   23.200000000000003        54.400000000000006        4.5329967819383938     
   23.200000000000003        55.200000000000003        4.5260115598253261     
   23.200000000000003        56.000000000000000        4.5237954282018107     
   23.200000000000003        56.800000000000004        4.5200496303358833     
   23.200000000000003        57.600000000000001        4.5185656015088416     
   23.200000000000003        58.400000000000006        4.5169933586188975     
   23.200000000000003        59.200000000000003        4.5167890807671895     
   23.200000000000003        60.000000000000000        4.5170852711227694     
   23.200000000000003        60.800000000000004        4.5185554322351686     
   23.200000000000003        61.600000000000001        4.5205983897503694     
   23.200000000000003        62.400000000000006        4.5232103690989396     
   23.200000000000003        63.200000000000003        4.5262514534468519     
   23.200000000000003        64.000000000000000        4.5319233631676434     
   23.200000000000003        64.799999999999997        4.5370490942841997     
   23.200000000000003        65.600000000000009        4.5425530544171080     
   23.200000000000003        66.400000000000006        4.5481862107057216     
   23.200000000000003        67.200000000000003        4.5543432341766623     
   23.200000000000003        68.000000000000000        4.5637391216784415     
   23.200000000000003        68.799999999999997        4.5669362369506121     
   23.200000000000003        69.600000000000009        4.5744310966415318     
   23.200000000000003        70.400000000000006        4.5774039049059114     
   23.200000000000003        71.200000000000003        4.5818802613553764     
   23.200000000000003        72.000000000000000        4.5867032302349431     
   23.200000000000003        72.799999999999997        4.5894496248217296     
   23.200000000000003        73.600000000000009        4.5928687754784976     
   23.200000000000003        74.400000000000006        4.5956449170002056     
   23.200000000000003        75.200000000000003        4.5973893375612249     
   23.200000000000003        76.000000000000000        4.5998306831195048     
   23.200000000000003        76.800000000000011        4.5996565328576260     
   23.200000000000003        77.600000000000009        4.6019539300437042     
   23.200000000000003        78.400000000000006        4.6036749398541046     
   23.200000000000003        79.200000000000003        4.6055709375335763     
   23.200000000000003        80.000000000000000        4.6094527758648365     
   23.200000000000003        80.800000000000011        4.6136961366202653     
   23.200000000000003        81.600000000000009        4.6189905487202694     
   23.200000000000003        82.400000000000006        4.6251152935125708     
   23.200000000000003        83.200000000000003        4.6337725140854120     
   23.200000000000003        84.000000000000000        4.6431981484144433     
   23.200000000000003        84.800000000000011        4.6537278200583438     
   23.200000000000003        85.600000000000009        4.6656249682268101     
   23.200000000000003        86.400000000000006        4.6769281123745516     
   23.200000000000003        87.200000000000003        4.6884750803246833     
   23.200000000000003        88.000000000000000        4.6996516041644441     
   23.200000000000003        88.800000000000011        4.7094360415934968     
   23.200000000000003        89.600000000000009        4.7188594461880262     
   23.200000000000003        90.400000000000006        4.7257784645406851     
   23.200000000000003        91.200000000000003        4.7301581548202183     
   23.200000000000003        92.000000000000000        4.7319390428436714     
   23.200000000000003        92.800000000000011        4.7301865076567875     
   23.200000000000003        93.600000000000009        4.7282088386125301     
   23.200000000000003        94.400000000000006        4.7210834126765269     
   23.200000000000003        95.200000000000003        4.7126747487557390     
   23.200000000000003        96.000000000000000        4.7022668819737179     
   23.200000000000003        96.800000000000011        4.6908143496740653     
   23.200000000000003        97.600000000000009        4.6783245036559205     
   23.200000000000003        98.400000000000006        4.6658592301052346     
   23.200000000000003        99.200000000000003        4.6536065031179179     
   23.200000000000003        100.00000000000000        4.6416958754616298     
   23.200000000000003        100.80000000000001        4.6309071240392932     
   23.200000000000003        101.60000000000001        4.6227961201732901     
   23.200000000000003        102.40000000000001        4.6141886474219680     

   24.000000000000000       0.80000000000000004        4.6075785075144724     
   24.000000000000000        1.6000000000000001        4.6031655519899406     
   24.000000000000000        2.4000000000000004        4.5997334526139975     
   24.000000000000000        3.2000000000000002        4.5971990145700978     
   24.000000000000000        4.0000000000000000        4.5986737300569933     
   24.000000000000000        4.8000000000000007        4.5985010357731246     
   24.000000000000000        5.6000000000000005        4.5969886865736367     
   24.000000000000000        6.4000000000000004        4.5972839002207708     
   24.000000000000000        7.2000000000000002        4.5967437834033484     
   24.000000000000000        8.0000000000000000        4.5957169303057794     
   24.000000000000000        8.8000000000000007        4.5940724593908522     
   24.000000000000000        9.6000000000000014        4.5918912083452259     
   24.000000000000000        10.400000000000000        4.5893556094923520     
   24.000000000000000        11.200000000000001        4.5862774987227430     
   24.000000000000000        12.000000000000000        4.5817034966842121     
   24.000000000000000        12.800000000000001        4.5778859480918683     
   24.000000000000000        13.600000000000001        4.5719423964293622     
   24.000000000000000        14.400000000000000        4.5685727475629072     
   24.000000000000000        15.200000000000001        4.5631623300180006     
   24.000000000000000        16.000000000000000        4.5578074851415344     
   24.000000000000000        16.800000000000001        4.5528630058366470     
   24.000000000000000        17.600000000000001        4.5483520773992101     
   24.000000000000000        18.400000000000002        4.5448907197785875     
   24.000000000000000        19.200000000000003        4.5402785942609869     
   24.000000000000000        20.000000000000000        4.5385552021377373     
   24.000000000000000        20.800000000000001        4.5368934146834450     
   24.000000000000000        21.600000000000001        4.5357173742953814     
   24.000000000000000        22.400000000000002        4.5340766112572677     
   24.000000000000000        23.200000000000003        4.5339942499123822     
   24.000000000000000        24.000000000000000        4.5349285384555138     
   24.000000000000000        24.800000000000001        4.5364342821180692     
   24.000000000000000        25.600000000000001        4.5387008279462533     
   24.000000000000000        26.400000000000002        4.5418621577936085     
   24.000000000000000        27.200000000000003        4.5440294389868434     
   24.000000000000000        28.000000000000000        4.5497455263277313     
   24.000000000000000        28.800000000000001        4.5563496733628694     
   24.000000000000000        29.600000000000001        4.5605356148676490     
   24.000000000000000        30.400000000000002        4.5662773512960149     
   24.000000000000000        31.200000000000003        4.5729624114755314     
   24.000000000000000        32.000000000000000        4.5799749476603733     
   24.000000000000000        32.800000000000004        4.5883033425710185     
   24.000000000000000        33.600000000000001        4.5941822133433510     
   24.000000000000000        34.399999999999999        4.6014980856288945     
   24.000000000000000        35.200000000000003        4.6080511619944593     
   24.000000000000000        36.000000000000000        4.6166835556239718     
   24.000000000000000        36.800000000000004        4.6216943420725176     
   24.000000000000000        37.600000000000001        4.6259739307001810     
   24.000000000000000        38.400000000000006        4.6313231516001565     
   24.000000000000000        39.200000000000003        4.6345407879245508     
   24.000000000000000        40.000000000000000        4.6372245150534193     
   24.000000000000000        40.800000000000004        4.6383742316769236     
   24.000000000000000        41.600000000000001        4.6379472860024906     
   24.000000000000000        42.400000000000006        4.6367123737265121     
   24.000000000000000        43.200000000000003        4.6351658822403081     
   24.000000000000000        44.000000000000000        4.6287633029063207     
   24.000000000000000        44.800000000000004        4.6230404412554176     
   24.000000000000000        45.600000000000001        4.6162334179790534     
   24.000000000000000        46.400000000000006        4.6091109822157490     
   24.000000000000000        47.200000000000003        4.6002224526540214     
   24.000000000000000        48.000000000000000        4.5922946354532455     
   24.000000000000000        48.800000000000004        4.5819760014971838     
   24.000000000000000        49.600000000000001        4.5721483944498544     
   24.000000000000000        50.400000000000006        4.5636307804188299     
   24.000000000000000        51.200000000000003        4.5539479407486061     
   24.000000000000000        52.000000000000000        4.5455815148581502     
   24.000000000000000        52.800000000000004        4.5394827143634737     
   24.000000000000000        53.600000000000001        4.5307536837122679     
   24.000000000000000        54.400000000000006        4.5249701410534673     
   24.000000000000000        55.200000000000003        4.5196634560636104     
   24.000000000000000        56.000000000000000        4.5166753469119243     
   24.000000000000000        56.800000000000004        4.5135797282836405     
   24.000000000000000        57.600000000000001        4.5116743388146849     
   24.000000000000000        58.400000000000006        4.5105271111817977     
   24.000000000000000        59.200000000000003        4.5106004086682896     
   24.000000000000000        60.000000000000000        4.5110120103161764     
   24.000000000000000        60.800000000000004        4.5132188520797012     
   24.000000000000000        61.600000000000001        4.5157921515338719     
   24.000000000000000        62.400000000000006        4.5189003472900300     
   24.000000000000000        63.200000000000003        4.5230571561716904     
   24.000000000000000        64.000000000000000        4.5274052752265677     
   24.000000000000000        64.799999999999997        4.5332181781078766     
   24.000000000000000        65.600000000000009        4.5388816536224308     
   24.000000000000000        66.400000000000006        4.5440296400135223     
   24.000000000000000        67.200000000000003        4.5512090869529809     
   24.000000000000000        68.000000000000000        4.5558861395997727     
   24.000000000000000        68.799999999999997        4.5631832224884237     
   24.000000000000000        69.600000000000009        4.5663856892674861     
   24.000000000000000        70.400000000000006        4.5738764028167651     
   24.000000000000000        71.200000000000003        4.5774497623568839     
   24.000000000000000        72.000000000000000        4.5812813177780649     
   24.000000000000000        72.799999999999997        4.5846431581804348     
   24.000000000000000        73.600000000000009        4.5880764471887616     
   24.000000000000000        74.400000000000006        4.5891599859901842     
   24.000000000000000        75.200000000000003        4.5903712420822878     
   24.000000000000000        76.000000000000000        4.5913143822334490     
   24.000000000000000        76.800000000000011        4.5918440619015213     
   24.000000000000000        77.600000000000009        4.5927053089027776     
   24.000000000000000        78.400000000000006        4.5937288723795771     
   24.000000000000000        79.200000000000003        4.5961314806890945     
   24.000000000000000        80.000000000000000        4.5968481302494819     
   24.000000000000000        80.800000000000011        4.6019173573044991     
   24.000000000000000        81.600000000000009        4.6080184859616828     
   24.000000000000000        82.400000000000006        4.6142459269891143     
   24.000000000000000        83.200000000000003        4.6210560049347915     
   24.000000000000000        84.000000000000000        4.6317319793734688     
   24.000000000000000        84.800000000000011        4.6401539383456525     
   24.000000000000000        85.600000000000009        4.6532662551925679     
   24.000000000000000        86.400000000000006        4.6645316502762117     
   24.000000000000000        87.200000000000003        4.6771541683873670     
   24.000000000000000        88.000000000000000        4.6874089730668933     
   24.000000000000000        88.800000000000011        4.6976513280674750     
   24.000000000000000        89.600000000000009        4.7062074701893168     
   24.000000000000000        90.400000000000006        4.7134102930319859     
   24.000000000000000        91.200000000000003        4.7180780171253414     
   24.000000000000000        92.000000000000000        4.7201848623152722     
   24.000000000000000        92.800000000000011        4.7193380895912513     
   24.000000000000000        93.600000000000009        4.7161132404563766     
   24.000000000000000        94.400000000000006        4.7102636343897144     
   24.000000000000000        95.200000000000003        4.7029904538414513     
   24.000000000000000        96.000000000000000        4.6937590051607350     
   24.000000000000000        96.800000000000011        4.6823575763232688     
   24.000000000000000        97.600000000000009        4.6707606029561815     
   24.000000000000000        98.400000000000006        4.6597555784497438     
   24.000000000000000        99.200000000000003        4.6484864600784777     
   24.000000000000000        100.00000000000000        4.6367866410146483     
   24.000000000000000        100.80000000000001        4.6299074732807126     
   24.000000000000000        101.60000000000001        4.6192405086661967     
   24.000000000000000        102.40000000000001        4.6121971391346985     

   24.800000000000001       0.80000000000000004        4.6050442621191277     
   24.800000000000001        1.6000000000000001        4.6014961280569953     
   24.800000000000001        2.4000000000000004        4.5992169492749637     
   24.800000000000001        3.2000000000000002        4.5991092088506829     
   24.800000000000001        4.0000000000000000        4.5981032626989586     
   24.800000000000001        4.8000000000000007        4.5982192363690100     
   24.800000000000001        5.6000000000000005        4.5983911497626542     
   24.800000000000001        6.4000000000000004        4.5987629090404303     
   24.800000000000001        7.2000000000000002        4.5993082682217068     
   24.800000000000001        8.0000000000000000        4.5981751933903565     
   24.800000000000001        8.8000000000000007        4.5976201912676267     
   24.800000000000001        9.6000000000000014        4.5951625550272448     
   24.800000000000001        10.400000000000000        4.5930864687001351     
   24.800000000000001        11.200000000000001        4.5900457851224976     
   24.800000000000001        12.000000000000000        4.5852708333313830     
   24.800000000000001        12.800000000000001        4.5830799878107609     
   24.800000000000001        13.600000000000001        4.5789414730930673     
   24.800000000000001        14.400000000000000        4.5734271165908735     
   24.800000000000001        15.200000000000001        4.5679789426067314     
   24.800000000000001        16.000000000000000        4.5630610140998442     
   24.800000000000001        16.800000000000001        4.5588550770512102     
   24.800000000000001        17.600000000000001        4.5545601909436568     
   24.800000000000001        18.400000000000002        4.5498262008085879     
   24.800000000000001        19.200000000000003        4.5477538260051862     
   24.800000000000001        20.000000000000000        4.5435862578080632     
   24.800000000000001        20.800000000000001        4.5411010235274007     
   24.800000000000001        21.600000000000001        4.5392712470716843     
   24.800000000000001        22.400000000000002        4.5382348849236669     
   24.800000000000001        23.200000000000003        4.5374944247364750     
   24.800000000000001        24.000000000000000        4.5377616988867482     
   24.800000000000001        24.800000000000001        4.5382930943649216     
   24.800000000000001        25.600000000000001        4.5392083782084427     
   24.800000000000001        26.400000000000002        4.5422669258637640     
   24.800000000000001        27.200000000000003        4.5454978155073977     
   24.800000000000001        28.000000000000000        4.5487567725196429     
   24.800000000000001        28.800000000000001        4.5540108475242995     
   24.800000000000001        29.600000000000001        4.5597862408289815     
   24.800000000000001        30.400000000000002        4.5659952467255209     
   24.800000000000001        31.200000000000003        4.5729379420118654     
   24.800000000000001        32.000000000000000        4.5786542903588598     
   24.800000000000001        32.800000000000004        4.5871121466247144     
   24.800000000000001        33.600000000000001        4.5968443067884213     
   24.800000000000001        34.399999999999999        4.6042395761542396     
   24.800000000000001        35.200000000000003        4.6131727578014212     
   24.800000000000001        36.000000000000000        4.6218963891278149     
   24.800000000000001        36.800000000000004        4.6294072072717363     
   24.800000000000001        37.600000000000001        4.6364123112914761     
   24.800000000000001        38.400000000000006        4.6422094892837107     
   24.800000000000001        39.200000000000003        4.6465738810570310     
   24.800000000000001        40.000000000000000        4.6500274948691507     
   24.800000000000001        40.800000000000004        4.6512135606963287     
   24.800000000000001        41.600000000000001        4.6513927022901438     
   24.800000000000001        42.400000000000006        4.6490606351160757     
   24.800000000000001        43.200000000000003        4.6451888733516977     
   24.800000000000001        44.000000000000000        4.6392420398600169     
   24.800000000000001        44.800000000000004        4.6329316274391967     
   24.800000000000001        45.600000000000001        4.6247891572867292     
   24.800000000000001        46.400000000000006        4.6151665528831014     
   24.800000000000001        47.200000000000003        4.6051325345544356     
   24.800000000000001        48.000000000000000        4.5943032177086778     
   24.800000000000001        48.800000000000004        4.5830434881062416     
   24.800000000000001        49.600000000000001        4.5716988610795637     
   24.800000000000001        50.400000000000006        4.5607333530332710     
   24.800000000000001        51.200000000000003        4.5507974501916815     
   24.800000000000001        52.000000000000000        4.5414992368072920     
   24.800000000000001        52.800000000000004        4.5327884964949270     
   24.800000000000001        53.600000000000001        4.5247183670270559     
   24.800000000000001        54.400000000000006        4.5192830514713389     
   24.800000000000001        55.200000000000003        4.5142916946471701     
   24.800000000000001        56.000000000000000        4.5106897841857414     
   24.800000000000001        56.800000000000004        4.5082958537815152     
   24.800000000000001        57.600000000000001        4.5071147060036871     
   24.800000000000001        58.400000000000006        4.5068666925323653     
   24.800000000000001        59.200000000000003        4.5071092708916254     
   24.800000000000001        60.000000000000000        4.5077932453286653     
   24.800000000000001        60.800000000000004        4.5097919180771031     
   24.800000000000001        61.600000000000001        4.5122458407116399     
   24.800000000000001        62.400000000000006        4.5154790829839193     
   24.800000000000001        63.200000000000003        4.5194142894223894     
   24.800000000000001        64.000000000000000        4.5241381752726078     
   24.800000000000001        64.799999999999997        4.5290964115050594     
   24.800000000000001        65.600000000000009        4.5344471243775883     
   24.800000000000001        66.400000000000006        4.5411589763999833     
   24.800000000000001        67.200000000000003        4.5468229041731973     
   24.800000000000001        68.000000000000000        4.5527738322042888     
   24.800000000000001        68.799999999999997        4.5567669656084595     
   24.800000000000001        69.600000000000009        4.5646704125924380     
   24.800000000000001        70.400000000000006        4.5692532277980691     
   24.800000000000001        71.200000000000003        4.5732462222050945     
   24.800000000000001        72.000000000000000        4.5765501508708493     
   24.800000000000001        72.799999999999997        4.5802455200983223     
   24.800000000000001        73.600000000000009        4.5806745687250503     
   24.800000000000001        74.400000000000006        4.5819462042469699     
   24.800000000000001        75.200000000000003        4.5837271616106943     
   24.800000000000001        76.000000000000000        4.5837699365831375     
   24.800000000000001        76.800000000000011        4.5843645098271777     
   24.800000000000001        77.600000000000009        4.5846573337380736     
   24.800000000000001        78.400000000000006        4.5852603649643591     
   24.800000000000001        79.200000000000003        4.5877157661452737     
   24.800000000000001        80.000000000000000        4.5894685773877057     
   24.800000000000001        80.800000000000011        4.5933539010533888     
   24.800000000000001        81.600000000000009        4.5974831952278166     
   24.800000000000001        82.400000000000006        4.6036774035912487     
   24.800000000000001        83.200000000000003        4.6114048692432670     
   24.800000000000001        84.000000000000000        4.6205982208686871     
   24.800000000000001        84.800000000000011        4.6301664028345657     
   24.800000000000001        85.600000000000009        4.6406764680853279     
   24.800000000000001        86.400000000000006        4.6518473515327861     
   24.800000000000001        87.200000000000003        4.6625835077972759     
   24.800000000000001        88.000000000000000        4.6732083145398766     
   24.800000000000001        88.800000000000011        4.6843953617503011     
   24.800000000000001        89.600000000000009        4.6922123133989455     
   24.800000000000001        90.400000000000006        4.6998619346160195     
   24.800000000000001        91.200000000000003        4.7045360500155331     
   24.800000000000001        92.000000000000000        4.7070597410807018     
   24.800000000000001        92.800000000000011        4.7067111300538738     
   24.800000000000001        93.600000000000009        4.7035737148801875     
   24.800000000000001        94.400000000000006        4.6994925445029114     
   24.800000000000001        95.200000000000003        4.6916636508312042     
   24.800000000000001        96.000000000000000        4.6836720927645654     
   24.800000000000001        96.800000000000011        4.6727294115009057     
   24.800000000000001        97.600000000000009        4.6614364438160090     
   24.800000000000001        98.400000000000006        4.6519358378108571     
   24.800000000000001        99.200000000000003        4.6420345040808577     
   24.800000000000001        100.00000000000000        4.6321868824684707     
   24.800000000000001        100.80000000000001        4.6226848324008207     
   24.800000000000001        101.60000000000001        4.6160924442929119     
   24.800000000000001        102.40000000000001        4.6100248215515567     

   25.600000000000001       0.80000000000000004        4.6024686884342101     
   25.600000000000001        1.6000000000000001        4.5999415809281885     
   25.600000000000001        2.4000000000000004        4.5994977005499456     
   25.600000000000001        3.2000000000000002        4.5989005740288951     
   25.600000000000001        4.0000000000000000        4.5986430756513181     
   25.600000000000001        4.8000000000000007        4.5989407758374652     
   25.600000000000001        5.6000000000000005        4.5996362637524069     
   25.600000000000001        6.4000000000000004        4.6002346768254316     
   25.600000000000001        7.2000000000000002        4.6004758552959233     
   25.600000000000001        8.0000000000000000        4.6003557893306342     
   25.600000000000001        8.8000000000000007        4.5995308081865867     
   25.600000000000001        9.6000000000000014        4.5976013579380588     
   25.600000000000001        10.400000000000000        4.5950567191089426     
   25.600000000000001        11.200000000000001        4.5935088422622812     
   25.600000000000001        12.000000000000000        4.5903716486149611     
   25.600000000000001        12.800000000000001        4.5871463587783357     
   25.600000000000001        13.600000000000001        4.5831166511281456     
   25.600000000000001        14.400000000000000        4.5779268411113163     
   25.600000000000001        15.200000000000001        4.5735310949067154     
   25.600000000000001        16.000000000000000        4.5685344656674713     
   25.600000000000001        16.800000000000001        4.5645431791333095     
   25.600000000000001        17.600000000000001        4.5606172158096143     
   25.600000000000001        18.400000000000002        4.5562564787262367     
   25.600000000000001        19.200000000000003        4.5523136871329584     
   25.600000000000001        20.000000000000000        4.5480885820835129     
   25.600000000000001        20.800000000000001        4.5457368977443382     
   25.600000000000001        21.600000000000001        4.5434772018528147     
   25.600000000000001        22.400000000000002        4.5419957180448138     
   25.600000000000001        23.200000000000003        4.5402207701560018     
   25.600000000000001        24.000000000000000        4.5402107996413363     
   25.600000000000001        24.800000000000001        4.5395436018916149     
   25.600000000000001        25.600000000000001        4.5402300697394837     
   25.600000000000001        26.400000000000002        4.5423923388040723     
   25.600000000000001        27.200000000000003        4.5448919730798165     
   25.600000000000001        28.000000000000000        4.5482971639797265     
   25.600000000000001        28.800000000000001        4.5531904290079375     
   25.600000000000001        29.600000000000001        4.5588343006788028     
   25.600000000000001        30.400000000000002        4.5649094724744197     
   25.600000000000001        31.200000000000003        4.5723712284651814     
   25.600000000000001        32.000000000000000        4.5811173510472116     
   25.600000000000001        32.800000000000004        4.5901202984631118     
   25.600000000000001        33.600000000000001        4.5989898502155331     
   25.600000000000001        34.399999999999999        4.6086953934444059     
   25.600000000000001        35.200000000000003        4.6186367652747711     
   25.600000000000001        36.000000000000000        4.6285346905950444     
   25.600000000000001        36.800000000000004        4.6371923743644530     
   25.600000000000001        37.600000000000001        4.6463287688259411     
   25.600000000000001        38.400000000000006        4.6533502492012051     
   25.600000000000001        39.200000000000003        4.6600139910364939     
   25.600000000000001        40.000000000000000        4.6640215040597148     
   25.600000000000001        40.800000000000004        4.6651397286491427     
   25.600000000000001        41.600000000000001        4.6658835401076857     
   25.600000000000001        42.400000000000006        4.6638486842221027     
   25.600000000000001        43.200000000000003        4.6602996000905872     
   25.600000000000001        44.000000000000000        4.6543227369310429     
   25.600000000000001        44.800000000000004        4.6449224249916412     
   25.600000000000001        45.600000000000001        4.6380776864322133     
   25.600000000000001        46.400000000000006        4.6242555967842920     
   25.600000000000001        47.200000000000003        4.6116064281364499     
   25.600000000000001        48.000000000000000        4.5994688448922636     
   25.600000000000001        48.800000000000004        4.5867399933301165     
   25.600000000000001        49.600000000000001        4.5747845720472080     
   25.600000000000001        50.400000000000006        4.5617546480023048     
   25.600000000000001        51.200000000000003        4.5493983573641099     
   25.600000000000001        52.000000000000000        4.5398989489250896     
   25.600000000000001        52.800000000000004        4.5310195781116205     
   25.600000000000001        53.600000000000001        4.5222909952487376     
   25.600000000000001        54.400000000000006        4.5157488742150846     
   25.600000000000001        55.200000000000003        4.5116900494374548     
   25.600000000000001        56.000000000000000        4.5077798749327789     
   25.600000000000001        56.800000000000004        4.5057031724493246     
   25.600000000000001        57.600000000000001        4.5060231109062849     
   25.600000000000001        58.400000000000006        4.5054051787140921     
   25.600000000000001        59.200000000000003        4.5056904120215844     
   25.600000000000001        60.000000000000000        4.5064222420303510     
   25.600000000000001        60.800000000000004        4.5077596456736462     
   25.600000000000001        61.600000000000001        4.5095850480666826     
   25.600000000000001        62.400000000000006        4.5125201321596595     
   25.600000000000001        63.200000000000003        4.5169450305660197     
   25.600000000000001        64.000000000000000        4.5206055545417652     
   25.600000000000001        64.799999999999997        4.5263980420765924     
   25.600000000000001        65.600000000000009        4.5313175167763529     
   25.600000000000001        66.400000000000006        4.5373089263775714     
   25.600000000000001        67.200000000000003        4.5432838940085185     
   25.600000000000001        68.000000000000000        4.5479175897656505     
   25.600000000000001        68.799999999999997        4.5544419719261979     
   25.600000000000001        69.600000000000009        4.5607320619147860     
   25.600000000000001        70.400000000000006        4.5636836980058479     
   25.600000000000001        71.200000000000003        4.5686376550790690     
   25.600000000000001        72.000000000000000        4.5716361758118191     
   25.600000000000001        72.799999999999997        4.5744792728365908     
   25.600000000000001        73.600000000000009        4.5744349713253198     
   25.600000000000001        74.400000000000006        4.5771692717377110     
   25.600000000000001        75.200000000000003        4.5769431947546861     
   25.600000000000001        76.000000000000000        4.5775703773928678     
   25.600000000000001        76.800000000000011        4.5770054828301276     
   25.600000000000001        77.600000000000009        4.5770115526957502     
   25.600000000000001        78.400000000000006        4.5771237952335024     
   25.600000000000001        79.200000000000003        4.5785687763438832     
   25.600000000000001        80.000000000000000        4.5813647018209771     
   25.600000000000001        80.800000000000011        4.5834208531114617     
   25.600000000000001        81.600000000000009        4.5887476963964566     
   25.600000000000001        82.400000000000006        4.5931300342182722     
   25.600000000000001        83.200000000000003        4.5999219414462953     
   25.600000000000001        84.000000000000000        4.6087137141357823     
   25.600000000000001        84.800000000000011        4.6156291382429719     
   25.600000000000001        85.600000000000009        4.6275525198828085     
   25.600000000000001        86.400000000000006        4.6395501893217848     
   25.600000000000001        87.200000000000003        4.6500746215420117     
   25.600000000000001        88.000000000000000        4.6619998784767471     
   25.600000000000001        88.800000000000011        4.6711736602812159     
   25.600000000000001        89.600000000000009        4.6774349484191386     
   25.600000000000001        90.400000000000006        4.6843730549266320     
   25.600000000000001        91.200000000000003        4.6897222563472480     
   25.600000000000001        92.000000000000000        4.6921938878540832     
   25.600000000000001        92.800000000000011        4.6915427690519573     
   25.600000000000001        93.600000000000009        4.6898659990673481     
   25.600000000000001        94.400000000000006        4.6863611270514633     
   25.600000000000001        95.200000000000003        4.6796681277764209     
   25.600000000000001        96.000000000000000        4.6741091979648104     
   25.600000000000001        96.800000000000011        4.6628189826009043     
   25.600000000000001        97.600000000000009        4.6539041153202545     
   25.600000000000001        98.400000000000006        4.6444489626640433     
   25.600000000000001        99.200000000000003        4.6368355922485778     
   25.600000000000001        100.00000000000000        4.6269999783352853     
   25.600000000000001        100.80000000000001        4.6199361022860614     
   25.600000000000001        101.60000000000001        4.6128955899702282     
   25.600000000000001        102.40000000000001        4.6075569347752463     

   26.400000000000002       0.80000000000000004        4.6011855069659839     
   26.400000000000002        1.6000000000000001        4.6003148737852442     
   26.400000000000002        2.4000000000000004        4.6001591579395678     
   26.400000000000002        3.2000000000000002        4.5996003348341876     
   26.400000000000002        4.0000000000000000        4.5987432647724482     
   26.400000000000002        4.8000000000000007        4.6002307121840493     
   26.400000000000002        5.6000000000000005        4.5999689668272890     
   26.400000000000002        6.4000000000000004        4.6012483198925826     
   26.400000000000002        7.2000000000000002        4.6013926209593272     
   26.400000000000002        8.0000000000000000        4.6017446560039970     
   26.400000000000002        8.8000000000000007        4.6019735024015791     
   26.400000000000002        9.6000000000000014        4.6006459607269896     
   26.400000000000002        10.400000000000000        4.5981813222325378     
   26.400000000000002        11.200000000000001        4.5970723333444097     
   26.400000000000002        12.000000000000000        4.5932567829581519     
   26.400000000000002        12.800000000000001        4.5905585536967131     
   26.400000000000002        13.600000000000001        4.5871995314123186     
   26.400000000000002        14.400000000000000        4.5830684601912335     
   26.400000000000002        15.200000000000001        4.5786400507924112     
   26.400000000000002        16.000000000000000        4.5735348373193929     
   26.400000000000002        16.800000000000001        4.5696087141042359     
   26.400000000000002        17.600000000000001        4.5656996281990780     
   26.400000000000002        18.400000000000002        4.5617738686842166     
   26.400000000000002        19.200000000000003        4.5583290384996573     
   26.400000000000002        20.000000000000000        4.5535798251419370     
   26.400000000000002        20.800000000000001        4.5501308294396718     
   26.400000000000002        21.600000000000001        4.5472683524663120     
   26.400000000000002        22.400000000000002        4.5448445189928073     
   26.400000000000002        23.200000000000003        4.5436274101436318     
   26.400000000000002        24.000000000000000        4.5411577168095993     
   26.400000000000002        24.800000000000001        4.5406827888489278     
   26.400000000000002        25.600000000000001        4.5409899579583710     
   26.400000000000002        26.400000000000002        4.5420519223271096     
   26.400000000000002        27.200000000000003        4.5440705461443294     
   26.400000000000002        28.000000000000000        4.5469791004503257     
   26.400000000000002        28.800000000000001        4.5516275675470368     
   26.400000000000002        29.600000000000001        4.5574215728914149     
   26.400000000000002        30.400000000000002        4.5646203484711787     
   26.400000000000002        31.200000000000003        4.5728519082697581     
   26.400000000000002        32.000000000000000        4.5811492937937688     
   26.400000000000002        32.800000000000004        4.5911756521336482     
   26.400000000000002        33.600000000000001        4.6009554111785098     
   26.400000000000002        34.399999999999999        4.6127385183777161     
   26.400000000000002        35.200000000000003        4.6242907386337579     
   26.400000000000002        36.000000000000000        4.6357929994588467     
   26.400000000000002        36.800000000000004        4.6445913158642602     
   26.400000000000002        37.600000000000001        4.6563037210836242     
   26.400000000000002        38.400000000000006        4.6654635425023212     
   26.400000000000002        39.200000000000003        4.6732212009565162     
   26.400000000000002        40.000000000000000        4.6775208600304685     
   26.400000000000002        40.800000000000004        4.6803507135891502     
   26.400000000000002        41.600000000000001        4.6812066912170547     
   26.400000000000002        42.400000000000006        4.6792666367117661     
   26.400000000000002        43.200000000000003        4.6729652079137267     
   26.400000000000002        44.000000000000000        4.6681665126709895     
   26.400000000000002        44.800000000000004        4.6591772467166308     
   26.400000000000002        45.600000000000001        4.6479434494787926     
   26.400000000000002        46.400000000000006        4.6353323441539809     
   26.400000000000002        47.200000000000003        4.6215487915659290     
   26.400000000000002        48.000000000000000        4.6063415764647537     
   26.400000000000002        48.800000000000004        4.5928430636514701     
   26.400000000000002        49.600000000000001        4.5787747761126720     
   26.400000000000002        50.400000000000006        4.5644344525100538     
   26.400000000000002        51.200000000000003        4.5512722148321583     
   26.400000000000002        52.000000000000000        4.5396878460756760     
   26.400000000000002        52.800000000000004        4.5297668682242067     
   26.400000000000002        53.600000000000001        4.5205734258739083     
   26.400000000000002        54.400000000000006        4.5145425134382391     
   26.400000000000002        55.200000000000003        4.5086135040405031     
   26.400000000000002        56.000000000000000        4.5059591791663083     
   26.400000000000002        56.800000000000004        4.5041633376239956     
   26.400000000000002        57.600000000000001        4.5025997946707497     
   26.400000000000002        58.400000000000006        4.5040818644962792     
   26.400000000000002        59.200000000000003        4.5041700785050836     
   26.400000000000002        60.000000000000000        4.5056488748378705     
   26.400000000000002        60.800000000000004        4.5063498476781412     
   26.400000000000002        61.600000000000001        4.5075327592531300     
   26.400000000000002        62.400000000000006        4.5096694595287463     
   26.400000000000002        63.200000000000003        4.5130882686059648     
   26.400000000000002        64.000000000000000        4.5177750719959011     
   26.400000000000002        64.799999999999997        4.5233526796773900     
   26.400000000000002        65.600000000000009        4.5286276033469948     
   26.400000000000002        66.400000000000006        4.5347606120664992     
   26.400000000000002        67.200000000000003        4.5396946165140388     
   26.400000000000002        68.000000000000000        4.5454958059707522     
   26.400000000000002        68.799999999999997        4.5501770897868807     
   26.400000000000002        69.600000000000009        4.5556640690512094     
   26.400000000000002        70.400000000000006        4.5604797861472770     
   26.400000000000002        71.200000000000003        4.5632028889004328     
   26.400000000000002        72.000000000000000        4.5665398037999481     
   26.400000000000002        72.799999999999997        4.5683220240154352     
   26.400000000000002        73.600000000000009        4.5699576730124729     
   26.400000000000002        74.400000000000006        4.5703613460098396     
   26.400000000000002        75.200000000000003        4.5712770689721447     
   26.400000000000002        76.000000000000000        4.5705229737842430     
   26.400000000000002        76.800000000000011        4.5710606047888707     
   26.400000000000002        77.600000000000009        4.5700766291611084     
   26.400000000000002        78.400000000000006        4.5699272027577784     
   26.400000000000002        79.200000000000003        4.5713057340085177     
   26.400000000000002        80.000000000000000        4.5710901525298508     
   26.400000000000002        80.800000000000011        4.5751736018990954     
   26.400000000000002        81.600000000000009        4.5785645572709681     
   26.400000000000002        82.400000000000006        4.5829441787518777     
   26.400000000000002        83.200000000000003        4.5898566423490665     
   26.400000000000002        84.000000000000000        4.5974170754373658     
   26.400000000000002        84.800000000000011        4.6064273087520569     
   26.400000000000002        85.600000000000009        4.6167789428332346     
   26.400000000000002        86.400000000000006        4.6262023618443839     
   26.400000000000002        87.200000000000003        4.6360940430637374     
   26.400000000000002        88.000000000000000        4.6472246390408003     
   26.400000000000002        88.800000000000011        4.6562876409112590     
   26.400000000000002        89.600000000000009        4.6636322526619942     
   26.400000000000002        90.400000000000006        4.6693295576287834     
   26.400000000000002        91.200000000000003        4.6746277505739950     
   26.400000000000002        92.000000000000000        4.6771255428741645     
   26.400000000000002        92.800000000000011        4.6773819114463215     
   26.400000000000002        93.600000000000009        4.6760387932789946     
   26.400000000000002        94.400000000000006        4.6730742287176881     
   26.400000000000002        95.200000000000003        4.6672628402097827     
   26.400000000000002        96.000000000000000        4.6604157060821327     
   26.400000000000002        96.800000000000011        4.6530525897148216     
   26.400000000000002        97.600000000000009        4.6449660444922696     
   26.400000000000002        98.400000000000006        4.6366038762463804     
   26.400000000000002        99.200000000000003        4.6284038671085241     
   26.400000000000002        100.00000000000000        4.6219533936222890     
   26.400000000000002        100.80000000000001        4.6130581140018290     
   26.400000000000002        101.60000000000001        4.6108842555627891     
   26.400000000000002        102.40000000000001        4.6050533005741938     

   27.200000000000003       0.80000000000000004        4.6004640049898020     
   27.200000000000003        1.6000000000000001        4.5993316419758354     
   27.200000000000003        2.4000000000000004        4.5991543661142149     
   27.200000000000003        3.2000000000000002        4.5980847031098300     
   27.200000000000003        4.0000000000000000        4.5987432823706786     
   27.200000000000003        4.8000000000000007        4.6012106360750211     
   27.200000000000003        5.6000000000000005        4.6006966368969602     
   27.200000000000003        6.4000000000000004        4.6029375248706970     
   27.200000000000003        7.2000000000000002        4.6034111064229224     
   27.200000000000003        8.0000000000000000        4.6027683313541257     
   27.200000000000003        8.8000000000000007        4.6019145240155215     
   27.200000000000003        9.6000000000000014        4.6027357608478905     
   27.200000000000003        10.400000000000000        4.6013583942384413     
   27.200000000000003        11.200000000000001        4.5978370686208168     
   27.200000000000003        12.000000000000000        4.5977523861302032     
   27.200000000000003        12.800000000000001        4.5934207063890735     
   27.200000000000003        13.600000000000001        4.5905298770473273     
   27.200000000000003        14.400000000000000        4.5868700828355307     
   27.200000000000003        15.200000000000001        4.5827725380341562     
   27.200000000000003        16.000000000000000        4.5778299002268721     
   27.200000000000003        16.800000000000001        4.5735260085894467     
   27.200000000000003        17.600000000000001        4.5699556667828221     
   27.200000000000003        18.400000000000002        4.5654467333614761     
   27.200000000000003        19.200000000000003        4.5599494176510218     
   27.200000000000003        20.000000000000000        4.5580836923133852     
   27.200000000000003        20.800000000000001        4.5536744449186495     
   27.200000000000003        21.600000000000001        4.5483498589983640     
   27.200000000000003        22.400000000000002        4.5470746792465775     
   27.200000000000003        23.200000000000003        4.5445419143467660     
   27.200000000000003        24.000000000000000        4.5419794969997849     
   27.200000000000003        24.800000000000001        4.5409033578134590     
   27.200000000000003        25.600000000000001        4.5412456995437180     
   27.200000000000003        26.400000000000002        4.5408344358283337     
   27.200000000000003        27.200000000000003        4.5423299017801524     
   27.200000000000003        28.000000000000000        4.5452984016534481     
   27.200000000000003        28.800000000000001        4.5497419302669497     
   27.200000000000003        29.600000000000001        4.5553212611108167     
   27.200000000000003        30.400000000000002        4.5620371696689883     
   27.200000000000003        31.200000000000003        4.5708656255435667     
   27.200000000000003        32.000000000000000        4.5805784018590989     
   27.200000000000003        32.800000000000004        4.5917440537242937     
   27.200000000000003        33.600000000000001        4.6035624805221929     
   27.200000000000003        34.399999999999999        4.6160448713976416     
   27.200000000000003        35.200000000000003        4.6284911627675482     
   27.200000000000003        36.000000000000000        4.6434764423787929     
   27.200000000000003        36.800000000000004        4.6548923771898743     
   27.200000000000003        37.600000000000001        4.6665812165450546     
   27.200000000000003        38.400000000000006        4.6767469155641583     
   27.200000000000003        39.200000000000003        4.6854726659051735     
   27.200000000000003        40.000000000000000        4.6920668539884982     
   27.200000000000003        40.800000000000004        4.6950509915144156     
   27.200000000000003        41.600000000000001        4.6964236245386379     
   27.200000000000003        42.400000000000006        4.6947889691209923     
   27.200000000000003        43.200000000000003        4.6900015090218883     
   27.200000000000003        44.000000000000000        4.6827054203845648     
   27.200000000000003        44.800000000000004        4.6733461034061436     
   27.200000000000003        45.600000000000001        4.6601052376045029     
   27.200000000000003        46.400000000000006        4.6471792051982490     
   27.200000000000003        47.200000000000003        4.6326933773180077     
   27.200000000000003        48.000000000000000        4.6165515848161931     
   27.200000000000003        48.800000000000004        4.5998800244483373     
   27.200000000000003        49.600000000000001        4.5836173976518824     
   27.200000000000003        50.400000000000006        4.5680124204552959     
   27.200000000000003        51.200000000000003        4.5537940335635616     
   27.200000000000003        52.000000000000000        4.5414266358356574     
   27.200000000000003        52.800000000000004        4.5301620609546633     
   27.200000000000003        53.600000000000001        4.5217056828636393     
   27.200000000000003        54.400000000000006        4.5130165663990160     
   27.200000000000003        55.200000000000003        4.5076589016985480     
   27.200000000000003        56.000000000000000        4.5052752075146074     
   27.200000000000003        56.800000000000004        4.5028927328604942     
   27.200000000000003        57.600000000000001        4.5032681031464810     
   27.200000000000003        58.400000000000006        4.5043460251072949     
   27.200000000000003        59.200000000000003        4.5046435358791976     
   27.200000000000003        60.000000000000000        4.5055380678913908     
   27.200000000000003        60.800000000000004        4.5059308169738159     
   27.200000000000003        61.600000000000001        4.5067609117662881     
   27.200000000000003        62.400000000000006        4.5083620590993672     
   27.200000000000003        63.200000000000003        4.5109809259067060     
   27.200000000000003        64.000000000000000        4.5150955816596658     
   27.200000000000003        64.799999999999997        4.5204585526727321     
   27.200000000000003        65.600000000000009        4.5255111964913324     
   27.200000000000003        66.400000000000006        4.5302860212641196     
   27.200000000000003        67.200000000000003        4.5361761440137185     
   27.200000000000003        68.000000000000000        4.5409424925452715     
   27.200000000000003        68.799999999999997        4.5460412211215351     
   27.200000000000003        69.600000000000009        4.5497077817937948     
   27.200000000000003        70.400000000000006        4.5555205159839316     
   27.200000000000003        71.200000000000003        4.5587763147385489     
   27.200000000000003        72.000000000000000        4.5611632020021249     
   27.200000000000003        72.799999999999997        4.5636496373297577     
   27.200000000000003        73.600000000000009        4.5638665686338378     
   27.200000000000003        74.400000000000006        4.5685221888669449     
   27.200000000000003        75.200000000000003        4.5643817742678783     
   27.200000000000003        76.000000000000000        4.5645090875469281     
   27.200000000000003        76.800000000000011        4.5641768311635476     
   27.200000000000003        77.600000000000009        4.5640646478719393     
   27.200000000000003        78.400000000000006        4.5630682700685394     
   27.200000000000003        79.200000000000003        4.5636207136785130     
   27.200000000000003        80.000000000000000        4.5647389659071411     
   27.200000000000003        80.800000000000011        4.5666318567287334     
   27.200000000000003        81.600000000000009        4.5692679533928047     
   27.200000000000003        82.400000000000006        4.5743487140670371     
   27.200000000000003        83.200000000000003        4.5798682449007444     
   27.200000000000003        84.000000000000000        4.5866380278521595     
   27.200000000000003        84.800000000000011        4.5950555372465685     
   27.200000000000003        85.600000000000009        4.6045276226697682     
   27.200000000000003        86.400000000000006        4.6148277257742816     
   27.200000000000003        87.200000000000003        4.6224220981181974     
   27.200000000000003        88.000000000000000        4.6329951441278574     
   27.200000000000003        88.800000000000011        4.6413591618224004     
   27.200000000000003        89.600000000000009        4.6490586851410756     
   27.200000000000003        90.400000000000006        4.6547927527840773     
   27.200000000000003        91.200000000000003        4.6592642881690605     
   27.200000000000003        92.000000000000000        4.6623199348387683     
   27.200000000000003        92.800000000000011        4.6632529944003016     
   27.200000000000003        93.600000000000009        4.6611619715157877     
   27.200000000000003        94.400000000000006        4.6592928605974739     
   27.200000000000003        95.200000000000003        4.6548288900615171     
   27.200000000000003        96.000000000000000        4.6495237902021413     
   27.200000000000003        96.800000000000011        4.6431264211319858     
   27.200000000000003        97.600000000000009        4.6363166430688363     
   27.200000000000003        98.400000000000006        4.6292707233682719     
   27.200000000000003        99.200000000000003        4.6223055604900241     
   27.200000000000003        100.00000000000000        4.6167085303480011     
   27.200000000000003        100.80000000000001        4.6105937886534925     
   27.200000000000003        101.60000000000001        4.6063042709767599     
   27.200000000000003        102.40000000000001        4.6026721148643635     

   28.000000000000000       0.80000000000000004        4.5988742752696687     
   28.000000000000000        1.6000000000000001        4.5983365358935195     
   28.000000000000000        2.4000000000000004        4.5981154997912341     
   28.000000000000000        3.2000000000000002        4.5998957319967415     
   28.000000000000000        4.0000000000000000        4.5989994493175770     
   28.000000000000000        4.8000000000000007        4.6008399794024166     
   28.000000000000000        5.6000000000000005        4.6021263221457120     
   28.000000000000000        6.4000000000000004        4.6030200151415608     
   28.000000000000000        7.2000000000000002        4.6038277155871281     
   28.000000000000000        8.0000000000000000        4.6027055748525418     
   28.000000000000000        8.8000000000000007        4.6045099612587226     
   28.000000000000000        9.6000000000000014        4.6036840777236954     
   28.000000000000000        10.400000000000000        4.6019701143265745     
   28.000000000000000        11.200000000000001        4.6004009819788276     
   28.000000000000000        12.000000000000000        4.5979443127885977     
   28.000000000000000        12.800000000000001        4.5961938444673729     
   28.000000000000000        13.600000000000001        4.5925595590588140     
   28.000000000000000        14.400000000000000        4.5898014024984750     
   28.000000000000000        15.200000000000001        4.5856103116516493     
   28.000000000000000        16.000000000000000        4.5824401381346025     
   28.000000000000000        16.800000000000001        4.5774944198785050     
   28.000000000000000        17.600000000000001        4.5731183088977856     
   28.000000000000000        18.400000000000002        4.5687972727657753     
   28.000000000000000        19.200000000000003        4.5640316113540402     
   28.000000000000000        20.000000000000000        4.5603151082142253     
   28.000000000000000        20.800000000000001        4.5551154704979808     
   28.000000000000000        21.600000000000001        4.5515009349608757     
   28.000000000000000        22.400000000000002        4.5477223553749671     
   28.000000000000000        23.200000000000003        4.5437397387512908     
   28.000000000000000        24.000000000000000        4.5419914656838323     
   28.000000000000000        24.800000000000001        4.5404054824828908     
   28.000000000000000        25.600000000000001        4.5388013012236428     
   28.000000000000000        26.400000000000002        4.5400005363320028     
   28.000000000000000        27.200000000000003        4.5399692188144689     
   28.000000000000000        28.000000000000000        4.5431745752659394     
   28.000000000000000        28.800000000000001        4.5467245852945375     
   28.000000000000000        29.600000000000001        4.5524709840226985     
   28.000000000000000        30.400000000000002        4.5597622494739287     
   28.000000000000000        31.200000000000003        4.5688030101413020     
   28.000000000000000        32.000000000000000        4.5796186272629678     
   28.000000000000000        32.800000000000004        4.5919851832752929     
   28.000000000000000        33.600000000000001        4.6055690573919890     
   28.000000000000000        34.399999999999999        4.6182632020879035     
   28.000000000000000        35.200000000000003        4.6334757946079295     
   28.000000000000000        36.000000000000000        4.6488338826223732     
   28.000000000000000        36.800000000000004        4.6630106027205329     
   28.000000000000000        37.600000000000001        4.6758244339286108     
   28.000000000000000        38.400000000000006        4.6879591084082657     
   28.000000000000000        39.200000000000003        4.6979202140213658     
   28.000000000000000        40.000000000000000        4.7056317158132845     
   28.000000000000000        40.800000000000004        4.7096399428167901     
   28.000000000000000        41.600000000000001        4.7112148812705170     
   28.000000000000000        42.400000000000006        4.7097052813961691     
   28.000000000000000        43.200000000000003        4.7048539691608244     
   28.000000000000000        44.000000000000000        4.6968905386181916     
   28.000000000000000        44.800000000000004        4.6868011796254665     
   28.000000000000000        45.600000000000001        4.6744388777576766     
   28.000000000000000        46.400000000000006        4.6587477760288065     
   28.000000000000000        47.200000000000003        4.6424302763615728     
   28.000000000000000        48.000000000000000        4.6245995570895451     
   28.000000000000000        48.800000000000004        4.6073660203464089     
   28.000000000000000        49.600000000000001        4.5894825538721804     
   28.000000000000000        50.400000000000006        4.5731006287201046     
   28.000000000000000        51.200000000000003        4.5582025003370843     
   28.000000000000000        52.000000000000000        4.5448991845929925     
   28.000000000000000        52.800000000000004        4.5323879299813550     
   28.000000000000000        53.600000000000001        4.5221481799612775     
   28.000000000000000        54.400000000000006        4.5138974409321140     
   28.000000000000000        55.200000000000003        4.5076182691592575     
   28.000000000000000        56.000000000000000        4.5044697489861116     
   28.000000000000000        56.800000000000004        4.5033087616489134     
   28.000000000000000        57.600000000000001        4.5030461596388260     
   28.000000000000000        58.400000000000006        4.5042747004933101     
   28.000000000000000        59.200000000000003        4.5053028210101083     
   28.000000000000000        60.000000000000000        4.5057399851830189     
   28.000000000000000        60.800000000000004        4.5057575041681579     
   28.000000000000000        61.600000000000001        4.5067585525114975     
   28.000000000000000        62.400000000000006        4.5076130600514137     
   28.000000000000000        63.200000000000003        4.5092223550927431     
   28.000000000000000        64.000000000000000        4.5130267801096622     
   28.000000000000000        64.799999999999997        4.5177140184809357     
   28.000000000000000        65.600000000000009        4.5222419068640596     
   28.000000000000000        66.400000000000006        4.5273220138903367     
   28.000000000000000        67.200000000000003        4.5318478203263002     
   28.000000000000000        68.000000000000000        4.5370251487514901     
   28.000000000000000        68.799999999999997        4.5417562241680605     
   28.000000000000000        69.600000000000009        4.5459902514529560     
   28.000000000000000        70.400000000000006        4.5501907425982022     
   28.000000000000000        71.200000000000003        4.5535111549940588     
   28.000000000000000        72.000000000000000        4.5557948378241084     
   28.000000000000000        72.799999999999997        4.5578993983245715     
   28.000000000000000        73.600000000000009        4.5586705065679540     
   28.000000000000000        74.400000000000006        4.5587933232456805     
   28.000000000000000        75.200000000000003        4.5594591352395426     
   28.000000000000000        76.000000000000000        4.5590978530020410     
   28.000000000000000        76.800000000000011        4.5581647987102034     
   28.000000000000000        77.600000000000009        4.5565623349129041     
   28.000000000000000        78.400000000000006        4.5560493414654024     
   28.000000000000000        79.200000000000003        4.5563231400072368     
   28.000000000000000        80.000000000000000        4.5569191279835080     
   28.000000000000000        80.800000000000011        4.5585510546208203     
   28.000000000000000        81.600000000000009        4.5611491096092083     
   28.000000000000000        82.400000000000006        4.5652027099829331     
   28.000000000000000        83.200000000000003        4.5699565016860619     
   28.000000000000000        84.000000000000000        4.5767618227117977     
   28.000000000000000        84.800000000000011        4.5844380335294757     
   28.000000000000000        85.600000000000009        4.5918717744958375     
   28.000000000000000        86.400000000000006        4.5999684717850355     
   28.000000000000000        87.200000000000003        4.6100183549213005     
   28.000000000000000        88.000000000000000        4.6192189852018659     
   28.000000000000000        88.800000000000011        4.6274811008544052     
   28.000000000000000        89.600000000000009        4.6349896792840708     
   28.000000000000000        90.400000000000006        4.6399948001586671     
   28.000000000000000        91.200000000000003        4.6457195548875356     
   28.000000000000000        92.000000000000000        4.6475457234690127     
   28.000000000000000        92.800000000000011        4.6487698508127488     
   28.000000000000000        93.600000000000009        4.6488630684736441     
   28.000000000000000        94.400000000000006        4.6474589246642797     
   28.000000000000000        95.200000000000003        4.6427530523782679     
   28.000000000000000        96.000000000000000        4.6384586307872349     
   28.000000000000000        96.800000000000011        4.6330389458084964     
   28.000000000000000        97.600000000000009        4.6267780532797085     
   28.000000000000000        98.400000000000006        4.6212707334657335     
   28.000000000000000        99.200000000000003        4.6164559577680038     
   28.000000000000000        100.00000000000000        4.6115080675702735     
   28.000000000000000        100.80000000000001        4.6073976577388667     
   28.000000000000000        101.60000000000001        4.6036919982531064     
   28.000000000000000        102.40000000000001        4.6003547154179527     

   28.800000000000001       0.80000000000000004        4.5974896392949116     
   28.800000000000001        1.6000000000000001        4.5975009495171717     
   28.800000000000001        2.4000000000000004        4.5978118550323614     
   28.800000000000001        3.2000000000000002        4.5982303091709076     
   28.800000000000001        4.0000000000000000        4.6009543591602622     
   28.800000000000001        4.8000000000000007        4.6004828758712781     
   28.800000000000001        5.6000000000000005        4.6021388216373227     
   28.800000000000001        6.4000000000000004        4.6027637266413786     
   28.800000000000001        7.2000000000000002        4.6038233374584232     
   28.800000000000001        8.0000000000000000        4.6030901223380543     
   28.800000000000001        8.8000000000000007        4.6043777313950507     
   28.800000000000001        9.6000000000000014        4.6033280007705537     
   28.800000000000001        10.400000000000000        4.6023068880075471     
   28.800000000000001        11.200000000000001        4.6006194407454339     
   28.800000000000001        12.000000000000000        4.5989273950881451     
   28.800000000000001        12.800000000000001        4.5964146652542190     
   28.800000000000001        13.600000000000001        4.5934573685301157     
   28.800000000000001        14.400000000000000        4.5909209161476632     
   28.800000000000001        15.200000000000001        4.5870276809820831     
   28.800000000000001        16.000000000000000        4.5835448484218819     
   28.800000000000001        16.800000000000001        4.5796477367304531     
   28.800000000000001        17.600000000000001        4.5750390004684078     
   28.800000000000001        18.400000000000002        4.5704146210210794     
   28.800000000000001        19.200000000000003        4.5664637570291484     
   28.800000000000001        20.000000000000000        4.5612791731035101     
   28.800000000000001        20.800000000000001        4.5559806200713204     
   28.800000000000001        21.600000000000001        4.5519996007990544     
   28.800000000000001        22.400000000000002        4.5476496838111107     
   28.800000000000001        23.200000000000003        4.5439334340446731     
   28.800000000000001        24.000000000000000        4.5409056220310413     
   28.800000000000001        24.800000000000001        4.5385088254077672     
   28.800000000000001        25.600000000000001        4.5361860202252586     
   28.800000000000001        26.400000000000002        4.5358206239762193     
   28.800000000000001        27.200000000000003        4.5368528281695051     
   28.800000000000001        28.000000000000000        4.5392285486270367     
   28.800000000000001        28.800000000000001        4.5434493899948762     
   28.800000000000001        29.600000000000001        4.5475967223173228     
   28.800000000000001        30.400000000000002        4.5566687597502611     
   28.800000000000001        31.200000000000003        4.5662454711827509     
   28.800000000000001        32.000000000000000        4.5781745095262592     
   28.800000000000001        32.800000000000004        4.5913850305440320     
   28.800000000000001        33.600000000000001        4.6060501569307091     
   28.800000000000001        34.399999999999999        4.6210867208031274     
   28.800000000000001        35.200000000000003        4.6386001679268913     
   28.800000000000001        36.000000000000000        4.6539555129289845     
   28.800000000000001        36.800000000000004        4.6696563427357276     
   28.800000000000001        37.600000000000001        4.6847332416386163     
   28.800000000000001        38.400000000000006        4.6980141526543591     
   28.800000000000001        39.200000000000003        4.7093400146562354     
   28.800000000000001        40.000000000000000        4.7182712223815795     
   28.800000000000001        40.800000000000004        4.7237541683239144     
   28.800000000000001        41.600000000000001        4.7257107301638612     
   28.800000000000001        42.400000000000006        4.7235750273719477     
   28.800000000000001        43.200000000000003        4.7191442494827234     
   28.800000000000001        44.000000000000000        4.7110405496722381     
   28.800000000000001        44.800000000000004        4.6987864210834722     
   28.800000000000001        45.600000000000001        4.6873654489505325     
   28.800000000000001        46.400000000000006        4.6695236731484373     
   28.800000000000001        47.200000000000003        4.6537676841025624     
   28.800000000000001        48.000000000000000        4.6344367904015487     
   28.800000000000001        48.800000000000004        4.6154210520378331     
   28.800000000000001        49.600000000000001        4.5961698331545513     
   28.800000000000001        50.400000000000006        4.5790820443696170     
   28.800000000000001        51.200000000000003        4.5631427672292819     
   28.800000000000001        52.000000000000000        4.5485083446330572     
   28.800000000000001        52.800000000000004        4.5352597442645317     
   28.800000000000001        53.600000000000001        4.5242168719266527     
   28.800000000000001        54.400000000000006        4.5144758866593104     
   28.800000000000001        55.200000000000003        4.5092125814210142     
   28.800000000000001        56.000000000000000        4.5051565158828657     
   28.800000000000001        56.800000000000004        4.5033261742839779     
   28.800000000000001        57.600000000000001        4.5034867680341968     
   28.800000000000001        58.400000000000006        4.5033687005705865     
   28.800000000000001        59.200000000000003        4.5049720845863828     
   28.800000000000001        60.000000000000000        4.5055792338480183     
   28.800000000000001        60.800000000000004        4.5067114264282440     
   28.800000000000001        61.600000000000001        4.5070042538938866     
   28.800000000000001        62.400000000000006        4.5052804256722911     
   28.800000000000001        63.200000000000003        4.5085253005927930     
   28.800000000000001        64.000000000000000        4.5108215202079256     
   28.800000000000001        64.799999999999997        4.5143159293776787     
   28.800000000000001        65.600000000000009        4.5190674501647887     
   28.800000000000001        66.400000000000006        4.5229241764569288     
   28.800000000000001        67.200000000000003        4.5283101733731375     
   28.800000000000001        68.000000000000000        4.5330631765955829     
   28.800000000000001        68.799999999999997        4.5372147724491336     
   28.800000000000001        69.600000000000009        4.5414074834151199     
   28.800000000000001        70.400000000000006        4.5459984947156169     
   28.800000000000001        71.200000000000003        4.5474738998061150     
   28.800000000000001        72.000000000000000        4.5506584304144093     
   28.800000000000001        72.799999999999997        4.5516387982688524     
   28.800000000000001        73.600000000000009        4.5534717366919644     
   28.800000000000001        74.400000000000006        4.5546032454053202     
   28.800000000000001        75.200000000000003        4.5531804561672287     
   28.800000000000001        76.000000000000000        4.5523574124467157     
   28.800000000000001        76.800000000000011        4.5524835608018268     
   28.800000000000001        77.600000000000009        4.5501624859312795     
   28.800000000000001        78.400000000000006        4.5494219398391342     
   28.800000000000001        79.200000000000003        4.5490349280377718     
   28.800000000000001        80.000000000000000        4.5491034466097728     
   28.800000000000001        80.800000000000011        4.5510212677717581     
   28.800000000000001        81.600000000000009        4.5529550814488537     
   28.800000000000001        82.400000000000006        4.5593396054728341     
   28.800000000000001        83.200000000000003        4.5612376817724920     
   28.800000000000001        84.000000000000000        4.5657012262726848     
   28.800000000000001        84.800000000000011        4.5739066324724433     
   28.800000000000001        85.600000000000009        4.5816166254023836     
   28.800000000000001        86.400000000000006        4.5891813514604483     
   28.800000000000001        87.200000000000003        4.5973038004300504     
   28.800000000000001        88.000000000000000        4.6059291040392605     
   28.800000000000001        88.800000000000011        4.6122705979057761     
   28.800000000000001        89.600000000000009        4.6203337547516110     
   28.800000000000001        90.400000000000006        4.6260193858390215     
   28.800000000000001        91.200000000000003        4.6303897528418876     
   28.800000000000001        92.000000000000000        4.6333355990597909     
   28.800000000000001        92.800000000000011        4.6349707390604067     
   28.800000000000001        93.600000000000009        4.6347718427911913     
   28.800000000000001        94.400000000000006        4.6338355963961524     
   28.800000000000001        95.200000000000003        4.6314251597288392     
   28.800000000000001        96.000000000000000        4.6278596366401956     
   28.800000000000001        96.800000000000011        4.6238458818011088     
   28.800000000000001        97.600000000000009        4.6195141863515472     
   28.800000000000001        98.400000000000006        4.6150954206383732     
   28.800000000000001        99.200000000000003        4.6106986229331142     
   28.800000000000001        100.00000000000000        4.6070619436879525     
   28.800000000000001        100.80000000000001        4.6035170911767622     
   28.800000000000001        101.60000000000001        4.6014185120537032     
   28.800000000000001        102.40000000000001        4.5985027502752924     

   29.600000000000001       0.80000000000000004        4.5968025604582170     
   29.600000000000001        1.6000000000000001        4.5969228106927211     
   29.600000000000001        2.4000000000000004        4.5976564467474255     
   29.600000000000001        3.2000000000000002        4.5985938786798304     
   29.600000000000001        4.0000000000000000        4.5993857236568676     
   29.600000000000001        4.8000000000000007        4.5997347573967700     
   29.600000000000001        5.6000000000000005        4.6010416568593415     
   29.600000000000001        6.4000000000000004        4.6024655355020823     
   29.600000000000001        7.2000000000000002        4.6029775569047828     
   29.600000000000001        8.0000000000000000        4.6032833228407277     
   29.600000000000001        8.8000000000000007        4.6041133282329811     
   29.600000000000001        9.6000000000000014        4.6030873538673562     
   29.600000000000001        10.400000000000000        4.6017974085567781     
   29.600000000000001        11.200000000000001        4.6006548610936209     
   29.600000000000001        12.000000000000000        4.5990662719518172     
   29.600000000000001        12.800000000000001        4.5981106802953606     
   29.600000000000001        13.600000000000001        4.5935059228081743     
   29.600000000000001        14.400000000000000        4.5903949515298414     
   29.600000000000001        15.200000000000001        4.5872127080235066     
   29.600000000000001        16.000000000000000        4.5837273308903423     
   29.600000000000001        16.800000000000001        4.5797815608690771     
   29.600000000000001        17.600000000000001        4.5756635749025953     
   29.600000000000001        18.400000000000002        4.5708099035778407     
   29.600000000000001        19.200000000000003        4.5670816092691133     
   29.600000000000001        20.000000000000000        4.5615957700975800     
   29.600000000000001        20.800000000000001        4.5553040429892935     
   29.600000000000001        21.600000000000001        4.5530019190446200     
   29.600000000000001        22.400000000000002        4.5468486465977804     
   29.600000000000001        23.200000000000003        4.5417618322998408     
   29.600000000000001        24.000000000000000        4.5388114773697188     
   29.600000000000001        24.800000000000001        4.5363056008699161     
   29.600000000000001        25.600000000000001        4.5342054830707070     
   29.600000000000001        26.400000000000002        4.5330626225093216     
   29.600000000000001        27.200000000000003        4.5334730769495133     
   29.600000000000001        28.000000000000000        4.5353537887295108     
   29.600000000000001        28.800000000000001        4.5396012288925931     
   29.600000000000001        29.600000000000001        4.5452215055732523     
   29.600000000000001        30.400000000000002        4.5535233429804709     
   29.600000000000001        31.200000000000003        4.5634483278896969     
   29.600000000000001        32.000000000000000        4.5761636732338129     
   29.600000000000001        32.800000000000004        4.5897071205426831     
   29.600000000000001        33.600000000000001        4.6047948684487192     
   29.600000000000001        34.399999999999999        4.6224945673412741     
   29.600000000000001        35.200000000000003        4.6388095057608147     
   29.600000000000001        36.000000000000000        4.6570205338718171     
   29.600000000000001        36.800000000000004        4.6750240073917491     
   29.600000000000001        37.600000000000001        4.6909774521051748     
   29.600000000000001        38.400000000000006        4.7059742264349271     
   29.600000000000001        39.200000000000003        4.7192742862220820     
   29.600000000000001        40.000000000000000        4.7292002730595719     
   29.600000000000001        40.800000000000004        4.7356164659262445     
   29.600000000000001        41.600000000000001        4.7392941953525050     
   29.600000000000001        42.400000000000006        4.7384869352657057     
   29.600000000000001        43.200000000000003        4.7324891440180847     
   29.600000000000001        44.000000000000000        4.7244923202180171     
   29.600000000000001        44.800000000000004        4.7119757506855748     
   29.600000000000001        45.600000000000001        4.6977619868903826     
   29.600000000000001        46.400000000000006        4.6811226755480826     
   29.600000000000001        47.200000000000003        4.6629625654601625     
   29.600000000000001        48.000000000000000        4.6437966137679725     
   29.600000000000001        48.800000000000004        4.6234129906440469     
   29.600000000000001        49.600000000000001        4.6046408986795093     
   29.600000000000001        50.400000000000006        4.5850525570884777     
   29.600000000000001        51.200000000000003        4.5677283758421190     
   29.600000000000001        52.000000000000000        4.5519386810359670     
   29.600000000000001        52.800000000000004        4.5384341114871125     
   29.600000000000001        53.600000000000001        4.5268284410301725     
   29.600000000000001        54.400000000000006        4.5172276311056638     
   29.600000000000001        55.200000000000003        4.5102974089918737     
   29.600000000000001        56.000000000000000        4.5056782339303467     
   29.600000000000001        56.800000000000004        4.5037288041365278     
   29.600000000000001        57.600000000000001        4.5043868252083632     
   29.600000000000001        58.400000000000006        4.5045322417337106     
   29.600000000000001        59.200000000000003        4.5051204637315436     
   29.600000000000001        60.000000000000000        4.5054771138052754     
   29.600000000000001        60.800000000000004        4.5058053018723836     
   29.600000000000001        61.600000000000001        4.5060012272596843     
   29.600000000000001        62.400000000000006        4.5066463445662759     
   29.600000000000001        63.200000000000003        4.5074560075536443     
   29.600000000000001        64.000000000000000        4.5088408213755784     
   29.600000000000001        64.799999999999997        4.5121400703894174     
   29.600000000000001        65.600000000000009        4.5153804193678617     
   29.600000000000001        66.400000000000006        4.5204251692120101     
   29.600000000000001        67.200000000000003        4.5248255060178879     
   29.600000000000001        68.000000000000000        4.5285152213706423     
   29.600000000000001        68.799999999999997        4.5327026149702441     
   29.600000000000001        69.600000000000009        4.5364112726447745     
   29.600000000000001        70.400000000000006        4.5402476874398694     
   29.600000000000001        71.200000000000003        4.5433436721160536     
   29.600000000000001        72.000000000000000        4.5455720802087036     
   29.600000000000001        72.799999999999997        4.5471214205873132     
   29.600000000000001        73.600000000000009        4.5481315816731538     
   29.600000000000001        74.400000000000006        4.5478061477144358     
   29.600000000000001        75.200000000000003        4.5468533813697674     
   29.600000000000001        76.000000000000000        4.5463893751034945     
   29.600000000000001        76.800000000000011        4.5454627227329212     
   29.600000000000001        77.600000000000009        4.5440612852170128     
   29.600000000000001        78.400000000000006        4.5428884418265465     
   29.600000000000001        79.200000000000003        4.5448878607161705     
   29.600000000000001        80.000000000000000        4.5431453528979748     
   29.600000000000001        80.800000000000011        4.5438522086633988     
   29.600000000000001        81.600000000000009        4.5456915537232403     
   29.600000000000001        82.400000000000006        4.5490763601309849     
   29.600000000000001        83.200000000000003        4.5526553968436234     
   29.600000000000001        84.000000000000000        4.5578480613284027     
   29.600000000000001        84.800000000000011        4.5640616344729619     
   29.600000000000001        85.600000000000009        4.5717130601581459     
   29.600000000000001        86.400000000000006        4.5786981474925730     
   29.600000000000001        87.200000000000003        4.5857510558340753     
   29.600000000000001        88.000000000000000        4.5932403120049008     
   29.600000000000001        88.800000000000011        4.6004609377058250     
   29.600000000000001        89.600000000000009        4.6070027499481760     
   29.600000000000001        90.400000000000006        4.6131615708653033     
   29.600000000000001        91.200000000000003        4.6176810352764477     
   29.600000000000001        92.000000000000000        4.6210331235629187     
   29.600000000000001        92.800000000000011        4.6223300508983094     
   29.600000000000001        93.600000000000009        4.6231325976442639     
   29.600000000000001        94.400000000000006        4.6228952534669254     
   29.600000000000001        95.200000000000003        4.6211249412751751     
   29.600000000000001        96.000000000000000        4.6181825112533277     
   29.600000000000001        96.800000000000011        4.6154352151664479     
   29.600000000000001        97.600000000000009        4.6131848527755910     
   29.600000000000001        98.400000000000006        4.6092549069207864     
   29.600000000000001        99.200000000000003        4.6061754658863370     
   29.600000000000001        100.00000000000000        4.6036343995398195     
   29.600000000000001        100.80000000000001        4.6007997801024816     
   29.600000000000001        101.60000000000001        4.5986091963650688     
   29.600000000000001        102.40000000000001        4.5970109137413440     

   30.400000000000002       0.80000000000000004        4.5965153933570813     
   30.400000000000002        1.6000000000000001        4.5965991288589967     
   30.400000000000002        2.4000000000000004        4.5969624184657638     
   30.400000000000002        3.2000000000000002        4.5980874958795486     
   30.400000000000002        4.0000000000000000        4.5978944372300168     
   30.400000000000002        4.8000000000000007        4.5997219708274768     
   30.400000000000002        5.6000000000000005        4.6003777304685247     
   30.400000000000002        6.4000000000000004        4.6015608864002040     
   30.400000000000002        7.2000000000000002        4.6019003953042779     
   30.400000000000002        8.0000000000000000        4.6011232862000009     
   30.400000000000002        8.8000000000000007        4.6016068765915055     
   30.400000000000002        9.6000000000000014        4.6009214883477716     
   30.400000000000002        10.400000000000000        4.6004363361479790     
   30.400000000000002        11.200000000000001        4.5993222642233933     
   30.400000000000002        12.000000000000000        4.5979122882358805     
   30.400000000000002        12.800000000000001        4.5953883955393078     
   30.400000000000002        13.600000000000001        4.5925428765405760     
   30.400000000000002        14.400000000000000        4.5901753521640734     
   30.400000000000002        15.200000000000001        4.5866896697535351     
   30.400000000000002        16.000000000000000        4.5830944683559833     
   30.400000000000002        16.800000000000001        4.5788869314338116     
   30.400000000000002        17.600000000000001        4.5736982571857920     
   30.400000000000002        18.400000000000002        4.5706227771751928     
   30.400000000000002        19.200000000000003        4.5660368547024346     
   30.400000000000002        20.000000000000000        4.5606851512976698     
   30.400000000000002        20.800000000000001        4.5552445863653546     
   30.400000000000002        21.600000000000001        4.5498407264228540     
   30.400000000000002        22.400000000000002        4.5450238511916101     
   30.400000000000002        23.200000000000003        4.5405489686296914     
   30.400000000000002        24.000000000000000        4.5371763275632544     
   30.400000000000002        24.800000000000001        4.5335877966683089     
   30.400000000000002        25.600000000000001        4.5303415271930927     
   30.400000000000002        26.400000000000002        4.5309516637142062     
   30.400000000000002        27.200000000000003        4.5300443987555177     
   30.400000000000002        28.000000000000000        4.5328385394522224     
   30.400000000000002        28.800000000000001        4.5347588963030576     
   30.400000000000002        29.600000000000001        4.5414814082163995     
   30.400000000000002        30.400000000000002        4.5502028776604124     
   30.400000000000002        31.200000000000003        4.5607232997382008     
   30.400000000000002        32.000000000000000        4.5730535858854271     
   30.400000000000002        32.800000000000004        4.5874656943410432     
   30.400000000000002        33.600000000000001        4.6025821657061838     
   30.400000000000002        34.399999999999999        4.6253150662691542     
   30.400000000000002        35.200000000000003        4.6403807422503798     
   30.400000000000002        36.000000000000000        4.6599793453665797     
   30.400000000000002        36.800000000000004        4.6791272834517219     
   30.400000000000002        37.600000000000001        4.6969869613964859     
   30.400000000000002        38.400000000000006        4.7132133161828271     
   30.400000000000002        39.200000000000003        4.7271124240953704     
   30.400000000000002        40.000000000000000        4.7379784096984467     
   30.400000000000002        40.800000000000004        4.7442763747251764     
   30.400000000000002        41.600000000000001        4.7484323876313095     
   30.400000000000002        42.400000000000006        4.7485669519014353     
   30.400000000000002        43.200000000000003        4.7432985513465589     
   30.400000000000002        44.000000000000000        4.7347589738698721     
   30.400000000000002        44.800000000000004        4.7231716094039680     
   30.400000000000002        45.600000000000001        4.7084439434363325     
   30.400000000000002        46.400000000000006        4.6916658356160275     
   30.400000000000002        47.200000000000003        4.6717981123934189     
   30.400000000000002        48.000000000000000        4.6515709128981317     
   30.400000000000002        48.800000000000004        4.6312757020615685     
   30.400000000000002        49.600000000000001        4.6096071897136044     
   30.400000000000002        50.400000000000006        4.5907035531123377     
   30.400000000000002        51.200000000000003        4.5714525434652362     
   30.400000000000002        52.000000000000000        4.5552119626075269     
   30.400000000000002        52.800000000000004        4.5402748768622718     
   30.400000000000002        53.600000000000001        4.5285422139762908     
   30.400000000000002        54.400000000000006        4.5184804801875149     
   30.400000000000002        55.200000000000003        4.5115411762164594     
   30.400000000000002        56.000000000000000        4.5063473834686283     
   30.400000000000002        56.800000000000004        4.5041309925072479     
   30.400000000000002        57.600000000000001        4.5035961776211613     
   30.400000000000002        58.400000000000006        4.5043327450836559     
   30.400000000000002        59.200000000000003        4.5054096441650406     
   30.400000000000002        60.000000000000000        4.5055705218785098     
   30.400000000000002        60.800000000000004        4.5059241031443591     
   30.400000000000002        61.600000000000001        4.5060259722572811     
   30.400000000000002        62.400000000000006        4.5060609001654761     
   30.400000000000002        63.200000000000003        4.5065124350833985     
   30.400000000000002        64.000000000000000        4.5082644619361787     
   30.400000000000002        64.799999999999997        4.5103403577428089     
   30.400000000000002        65.600000000000009        4.5140238216207829     
   30.400000000000002        66.400000000000006        4.5173347244351429     
   30.400000000000002        67.200000000000003        4.5209575204043801     
   30.400000000000002        68.000000000000000        4.5248070307219317     
   30.400000000000002        68.799999999999997        4.5281481798953100     
   30.400000000000002        69.600000000000009        4.5315591887909781     
   30.400000000000002        70.400000000000006        4.5346871990707909     
   30.400000000000002        71.200000000000003        4.5374700280888804     
   30.400000000000002        72.000000000000000        4.5392911166707455     
   30.400000000000002        72.799999999999997        4.5414982769596444     
   30.400000000000002        73.600000000000009        4.5431398070866527     
   30.400000000000002        74.400000000000006        4.5418435295980197     
   30.400000000000002        75.200000000000003        4.5416484961475403     
   30.400000000000002        76.000000000000000        4.5405237515357939     
   30.400000000000002        76.800000000000011        4.5396371575883947     
   30.400000000000002        77.600000000000009        4.5382082929893812     
   30.400000000000002        78.400000000000006        4.5366988652132560     
   30.400000000000002        79.200000000000003        4.5354079130280391     
   30.400000000000002        80.000000000000000        4.5359846824367382     
   30.400000000000002        80.800000000000011        4.5368322245947512     
   30.400000000000002        81.600000000000009        4.5385999857720591     
   30.400000000000002        82.400000000000006        4.5412386397224198     
   30.400000000000002        83.200000000000003        4.5449766802327192     
   30.400000000000002        84.000000000000000        4.5495917089851998     
   30.400000000000002        84.800000000000011        4.5547909898826626     
   30.400000000000002        85.600000000000009        4.5613613607358356     
   30.400000000000002        86.400000000000006        4.5683503676327346     
   30.400000000000002        87.200000000000003        4.5748254440074776     
   30.400000000000002        88.000000000000000        4.5812454888970091     
   30.400000000000002        88.800000000000011        4.5890103253692702     
   30.400000000000002        89.600000000000009        4.5961820070565889     
   30.400000000000002        90.400000000000006        4.6016204974372181     
   30.400000000000002        91.200000000000003        4.6067605870155068     
   30.400000000000002        92.000000000000000        4.6102830194544842     
   30.400000000000002        92.800000000000011        4.6110815109247199     
   30.400000000000002        93.600000000000009        4.6124852558425760     
   30.400000000000002        94.400000000000006        4.6127008325067811     
   30.400000000000002        95.200000000000003        4.6121124127980631     
   30.400000000000002        96.000000000000000        4.6096025089405606     
   30.400000000000002        96.800000000000011        4.6082484724036785     
   30.400000000000002        97.600000000000009        4.6066414044205031     
   30.400000000000002        98.400000000000006        4.6051634656102198     
   30.400000000000002        99.200000000000003        4.6018426939564971     
   30.400000000000002        100.00000000000000        4.5995774388023252     
   30.400000000000002        100.80000000000001        4.5983175265747320     
   30.400000000000002        101.60000000000001        4.5971744163761645     
   30.400000000000002        102.40000000000001        4.5965370481476713     

   31.200000000000003       0.80000000000000004        4.5957514638496217     
   31.200000000000003        1.6000000000000001        4.5955130044066461     
   31.200000000000003        2.4000000000000004        4.5960611854240376     
   31.200000000000003        3.2000000000000002        4.5975284372671172     
   31.200000000000003        4.0000000000000000        4.5977701696140176     
   31.200000000000003        4.8000000000000007        4.5984858190737787     
   31.200000000000003        5.6000000000000005        4.5989655505704663     
   31.200000000000003        6.4000000000000004        4.5981989531149514     
   31.200000000000003        7.2000000000000002        4.5988967322774608     
   31.200000000000003        8.0000000000000000        4.5988569856054236     
   31.200000000000003        8.8000000000000007        4.5988988628638303     
   31.200000000000003        9.6000000000000014        4.5990435771285263     
   31.200000000000003        10.400000000000000        4.5975000958297363     
   31.200000000000003        11.200000000000001        4.5966541046994056     
   31.200000000000003        12.000000000000000        4.5953829479513510     
   31.200000000000003        12.800000000000001        4.5902051950026088     
   31.200000000000003        13.600000000000001        4.5897242643751772     
   31.200000000000003        14.400000000000000        4.5871619558082202     
   31.200000000000003        15.200000000000001        4.5856073645243010     
   31.200000000000003        16.000000000000000        4.5808538414434068     
   31.200000000000003        16.800000000000001        4.5765897805729239     
   31.200000000000003        17.600000000000001        4.5714580998683427     
   31.200000000000003        18.400000000000002        4.5683716126612159     
   31.200000000000003        19.200000000000003        4.5635153674116964     
   31.200000000000003        20.000000000000000        4.5573310575718544     
   31.200000000000003        20.800000000000001        4.5531972299005092     
   31.200000000000003        21.600000000000001        4.5475957128200868     
   31.200000000000003        22.400000000000002        4.5423194127217688     
   31.200000000000003        23.200000000000003        4.5375400070510468     
   31.200000000000003        24.000000000000000        4.5334476671769810     
   31.200000000000003        24.800000000000001        4.5298027743347848     
   31.200000000000003        25.600000000000001        4.5264768900509305     
   31.200000000000003        26.400000000000002        4.5259910290825012     
   31.200000000000003        27.200000000000003        4.5258654293320797     
   31.200000000000003        28.000000000000000        4.5279630324763680     
   31.200000000000003        28.800000000000001        4.5316378587935580     
   31.200000000000003        29.600000000000001        4.5373789498970369     
   31.200000000000003        30.400000000000002        4.5459519776012458     
   31.200000000000003        31.200000000000003        4.5567987183813043     
   31.200000000000003        32.000000000000000        4.5697397919328715     
   31.200000000000003        32.800000000000004        4.5853511280763053     
   31.200000000000003        33.600000000000001        4.6022105599759895     
   31.200000000000003        34.399999999999999        4.6202894687156739     
   31.200000000000003        35.200000000000003        4.6413574598022214     
   31.200000000000003        36.000000000000000        4.6615858233096157     
   31.200000000000003        36.800000000000004        4.6817741030861173     
   31.200000000000003        37.600000000000001        4.7012891208421550     
   31.200000000000003        38.400000000000006        4.7179553410667658     
   31.200000000000003        39.200000000000003        4.7328565175307249     
   31.200000000000003        40.000000000000000        4.7448944850767072     
   31.200000000000003        40.800000000000004        4.7521220083547266     
   31.200000000000003        41.600000000000001        4.7559678084367309     
   31.200000000000003        42.400000000000006        4.7557618183867314     
   31.200000000000003        43.200000000000003        4.7519162337248320     
   31.200000000000003        44.000000000000000        4.7432991529997253     
   31.200000000000003        44.800000000000004        4.7308014251094574     
   31.200000000000003        45.600000000000001        4.7158511806053918     
   31.200000000000003        46.400000000000006        4.6981093249254320     
   31.200000000000003        47.200000000000003        4.6786349708503998     
   31.200000000000003        48.000000000000000        4.6582057818603708     
   31.200000000000003        48.800000000000004        4.6368197787918808     
   31.200000000000003        49.600000000000001        4.6158278830864887     
   31.200000000000003        50.400000000000006        4.5953919174947142     
   31.200000000000003        51.200000000000003        4.5764144603899766     
   31.200000000000003        52.000000000000000        4.5595926887476130     
   31.200000000000003        52.800000000000004        4.5440410466108077     
   31.200000000000003        53.600000000000001        4.5307840399663686     
   31.200000000000003        54.400000000000006        4.5207189216283536     
   31.200000000000003        55.200000000000003        4.5131152623884425     
   31.200000000000003        56.000000000000000        4.5081519684553344     
   31.200000000000003        56.800000000000004        4.5056796504439820     
   31.200000000000003        57.600000000000001        4.5030239447948812     
   31.200000000000003        58.400000000000006        4.5049597451722123     
   31.200000000000003        59.200000000000003        4.5055856009246940     
   31.200000000000003        60.000000000000000        4.5062813243881159     
   31.200000000000003        60.800000000000004        4.5056476904698712     
   31.200000000000003        61.600000000000001        4.5053240176367417     
   31.200000000000003        62.400000000000006        4.5065237635316295     
   31.200000000000003        63.200000000000003        4.5059809488684115     
   31.200000000000003        64.000000000000000        4.5079651449677520     
   31.200000000000003        64.799999999999997        4.5102147079010901     
   31.200000000000003        65.600000000000009        4.5119321014733593     
   31.200000000000003        66.400000000000006        4.5147973347294261     
   31.200000000000003        67.200000000000003        4.5157001231950185     
   31.200000000000003        68.000000000000000        4.5208582121563676     
   31.200000000000003        68.799999999999997        4.5239463355460687     
   31.200000000000003        69.600000000000009        4.5266562136645199     
   31.200000000000003        70.400000000000006        4.5300872491637296     
   31.200000000000003        71.200000000000003        4.5320146977856091     
   31.200000000000003        72.000000000000000        4.5334899729541114     
   31.200000000000003        72.799999999999997        4.5349442243872451     
   31.200000000000003        73.600000000000009        4.5357319774176341     
   31.200000000000003        74.400000000000006        4.5355322754890404     
   31.200000000000003        75.200000000000003        4.5353395372595662     
   31.200000000000003        76.000000000000000        4.5346328255002151     
   31.200000000000003        76.800000000000011        4.5336717090643459     
   31.200000000000003        77.600000000000009        4.5327254064864801     
   31.200000000000003        78.400000000000006        4.5314013030902460     
   31.200000000000003        79.200000000000003        4.5303390427385013     
   31.200000000000003        80.000000000000000        4.5296525966909869     
   31.200000000000003        80.800000000000011        4.5305932007976839     
   31.200000000000003        81.600000000000009        4.5315230338989041     
   31.200000000000003        82.400000000000006        4.5346358305295373     
   31.200000000000003        83.200000000000003        4.5376005744032248     
   31.200000000000003        84.000000000000000        4.5412743772687802     
   31.200000000000003        84.800000000000011        4.5453438585861301     
   31.200000000000003        85.600000000000009        4.5518506429216998     
   31.200000000000003        86.400000000000006        4.5584356980334624     
   31.200000000000003        87.200000000000003        4.5682725567639491     
   31.200000000000003        88.000000000000000        4.5693631202175533     
   31.200000000000003        88.800000000000011        4.5779576974665650     
   31.200000000000003        89.600000000000009        4.5852478413330378     
   31.200000000000003        90.400000000000006        4.5894758307315779     
   31.200000000000003        91.200000000000003        4.5951949082778336     
   31.200000000000003        92.000000000000000        4.5987102240623017     
   31.200000000000003        92.800000000000011        4.6015912823990233     
   31.200000000000003        93.600000000000009        4.6034073218268690     
   31.200000000000003        94.400000000000006        4.6046958589523328     
   31.200000000000003        95.200000000000003        4.6044251874234430     
   31.200000000000003        96.000000000000000        4.6028822490797205     
   31.200000000000003        96.800000000000011        4.6021182532557088     
   31.200000000000003        97.600000000000009        4.6011670286897450     
   31.200000000000003        98.400000000000006        4.5994013914482714     
   31.200000000000003        99.200000000000003        4.5981939255862967     
   31.200000000000003        100.00000000000000        4.5967886808074727     
   31.200000000000003        100.80000000000001        4.5957300164028014     
   31.200000000000003        101.60000000000001        4.5955421129228782     
   31.200000000000003        102.40000000000001        4.5955097713526420     

   32.000000000000000       0.80000000000000004        4.5946421483700135     
   32.000000000000000        1.6000000000000001        4.5939612966632435     
   32.000000000000000        2.4000000000000004        4.5951708126032162     
   32.000000000000000        3.2000000000000002        4.5952674566163578     
   32.000000000000000        4.0000000000000000        4.5954356455763712     
   32.000000000000000        4.8000000000000007        4.5974333823504958     
   32.000000000000000        5.6000000000000005        4.5955541162572082     
   32.000000000000000        6.4000000000000004        4.5965899311518799     
   32.000000000000000        7.2000000000000002        4.5965247198196186     
   32.000000000000000        8.0000000000000000        4.5964924660887885     
   32.000000000000000        8.8000000000000007        4.5949349714301482     
   32.000000000000000        9.6000000000000014        4.5943122181505567     
   32.000000000000000        10.400000000000000        4.5941112474060546     
   32.000000000000000        11.200000000000001        4.5921253688369994     
   32.000000000000000        12.000000000000000        4.5908927149389438     
   32.000000000000000        12.800000000000001        4.5890370202693900     
   32.000000000000000        13.600000000000001        4.5859851419256357     
   32.000000000000000        14.400000000000000        4.5831623759734859     
   32.000000000000000        15.200000000000001        4.5805683604910534     
   32.000000000000000        16.000000000000000        4.5770778431209269     
   32.000000000000000        16.800000000000001        4.5733385409515162     
   32.000000000000000        17.600000000000001        4.5691433058528492     
   32.000000000000000        18.400000000000002        4.5646739053397161     
   32.000000000000000        19.200000000000003        4.5603478537086737     
   32.000000000000000        20.000000000000000        4.5555122197276274     
   32.000000000000000        20.800000000000001        4.5495201826129943     
   32.000000000000000        21.600000000000001        4.5450356023353544     
   32.000000000000000        22.400000000000002        4.5388792378903622     
   32.000000000000000        23.200000000000003        4.5342205941704208     
   32.000000000000000        24.000000000000000        4.5298550496780026     
   32.000000000000000        24.800000000000001        4.5264849652400416     
   32.000000000000000        25.600000000000001        4.5238421572715168     
   32.000000000000000        26.400000000000002        4.5219957053416273     
   32.000000000000000        27.200000000000003        4.5213764085837882     
   32.000000000000000        28.000000000000000        4.5248837916069666     
   32.000000000000000        28.800000000000001        4.5258700304096156     
   32.000000000000000        29.600000000000001        4.5330006535286040     
   32.000000000000000        30.400000000000002        4.5415833760331008     
   32.000000000000000        31.200000000000003        4.5520670494705850     
   32.000000000000000        32.000000000000000        4.5662815223811490     
   32.000000000000000        32.800000000000004        4.5819398273108369     
   32.000000000000000        33.600000000000001        4.5999400184132702     
   32.000000000000000        34.399999999999999        4.6196263586637736     
   32.000000000000000        35.200000000000003        4.6403162693067603     
   32.000000000000000        36.000000000000000        4.6614230238504852     
   32.000000000000000        36.800000000000004        4.6830653414083674     
   32.000000000000000        37.600000000000001        4.7019896006547253     
   32.000000000000000        38.400000000000006        4.7193219184083368     
   32.000000000000000        39.200000000000003        4.7349949644761438     
   32.000000000000000        40.000000000000000        4.7471368761309121     
   32.000000000000000        40.800000000000004        4.7559368853748225     
   32.000000000000000        41.600000000000001        4.7597949186824380     
   32.000000000000000        42.400000000000006        4.7605691506143053     
   32.000000000000000        43.200000000000003        4.7565831922993276     
   32.000000000000000        44.000000000000000        4.7489614145540866     
   32.000000000000000        44.800000000000004        4.7367216979270506     
   32.000000000000000        45.600000000000001        4.7219535192128674     
   32.000000000000000        46.400000000000006        4.7027226588407762     
   32.000000000000000        47.200000000000003        4.6839200739785465     
   32.000000000000000        48.000000000000000        4.6628277781661049     
   32.000000000000000        48.800000000000004        4.6407568028018611     
   32.000000000000000        49.600000000000001        4.6192647088564529     
   32.000000000000000        50.400000000000006        4.5987821997750631     
   32.000000000000000        51.200000000000003        4.5795193163058094     
   32.000000000000000        52.000000000000000        4.5607072449268982     
   32.000000000000000        52.800000000000004        4.5464255144887309     
   32.000000000000000        53.600000000000001        4.5330007909861019     
   32.000000000000000        54.400000000000006        4.5221653025638568     
   32.000000000000000        55.200000000000003        4.5143340679184911     
   32.000000000000000        56.000000000000000        4.5091503655983134
[truncated: 894,528 more chars]
