# Supplementary material for: A first-principles phase field method for quantitatively predicting multi-composition phase separation without thermodynamic empirical parameter
Source: Nat Commun. 2019 Aug 1;10:3451. doi: 10.1038/s41467-019-11248-z (PMC6671953; doi:10.1038/s41467-019-11248-z)
Supplement: Supplementary file 3 — Source Data [file 41467_2019_11248_MOESM3_ESM.zip › supplementary-files/data-files/Fig.6/Fig6-a-Ni30%/out_Ni_12000-30.0%]

  0.80000000000000004       0.80000000000000004        1.8492044976064070     
  0.80000000000000004        1.6000000000000001        1.8494492437150971     
  0.80000000000000004        2.4000000000000004        1.8497568841554828     
  0.80000000000000004        3.2000000000000002        1.8501565731645047     
  0.80000000000000004        4.0000000000000000        1.8501236846673230     
  0.80000000000000004        4.8000000000000007        1.8500097983254451     
  0.80000000000000004        5.6000000000000005        1.8503071456192528     
  0.80000000000000004        6.4000000000000004        1.8494180428710949     
  0.80000000000000004        7.2000000000000002        1.8494133701597959     
  0.80000000000000004        8.0000000000000000        1.8495477790829284     
  0.80000000000000004        8.8000000000000007        1.8499118257035330     
  0.80000000000000004        9.6000000000000014        1.8494183900808285     
  0.80000000000000004        10.400000000000000        1.8507972507973152     
  0.80000000000000004        11.200000000000001        1.8503799164081223     
  0.80000000000000004        12.000000000000000        1.8506230918153714     
  0.80000000000000004        12.800000000000001        1.8501754530039889     
  0.80000000000000004        13.600000000000001        1.8494767960035168     
  0.80000000000000004        14.400000000000000        1.8493659074334599     
  0.80000000000000004        15.200000000000001        1.8488620237145359     
  0.80000000000000004        16.000000000000000        1.8476393022987669     
  0.80000000000000004        16.800000000000001        1.8460263192349236     
  0.80000000000000004        17.600000000000001        1.8451684294143336     
  0.80000000000000004        18.400000000000002        1.8440948024565194     
  0.80000000000000004        19.200000000000003        1.8433185281783202     
  0.80000000000000004        20.000000000000000        1.8421986328995921     
  0.80000000000000004        20.800000000000001        1.8417342897335949     
  0.80000000000000004        21.600000000000001        1.8422589180880156     
  0.80000000000000004        22.400000000000002        1.8416977318044490     
  0.80000000000000004        23.200000000000003        1.8425055079956452     
  0.80000000000000004        24.000000000000000        1.8412384681165299     
  0.80000000000000004        24.800000000000001        1.8410882230890921     
  0.80000000000000004        25.600000000000001        1.8404793698340112     
  0.80000000000000004        26.400000000000002        1.8406420668646128     
  0.80000000000000004        27.200000000000003        1.8406983444665317     
  0.80000000000000004        28.000000000000000        1.8406095181561368     
  0.80000000000000004        28.800000000000001        1.8414807373542017     
  0.80000000000000004        29.600000000000001        1.8425207916339754     
  0.80000000000000004        30.400000000000002        1.8437633034911856     
  0.80000000000000004        31.200000000000003        1.8448553787758220     
  0.80000000000000004        32.000000000000000        1.8472290782114402     
  0.80000000000000004        32.800000000000004        1.8473037302977107     
  0.80000000000000004        33.600000000000001        1.8492206815411178     
  0.80000000000000004        34.399999999999999        1.8501711357727466     
  0.80000000000000004        35.200000000000003        1.8510007171858587     
  0.80000000000000004        36.000000000000000        1.8510941452675624     
  0.80000000000000004        36.800000000000004        1.8506211826488466     
  0.80000000000000004        37.600000000000001        1.8508955761839507     
  0.80000000000000004        38.400000000000006        1.8506864729776331     
  0.80000000000000004        39.200000000000003        1.8530887773410800     
  0.80000000000000004        40.000000000000000        1.8501413982644626     
  0.80000000000000004        40.800000000000004        1.8502746785672719     
  0.80000000000000004        41.600000000000001        1.8486694828016244     
  0.80000000000000004        42.400000000000006        1.8478838309234742     
  0.80000000000000004        43.200000000000003        1.8469453670977862     
  0.80000000000000004        44.000000000000000        1.8461958910207945     
  0.80000000000000004        44.800000000000004        1.8447008454971152     
  0.80000000000000004        45.600000000000001        1.8432491898007204     
  0.80000000000000004        46.400000000000006        1.8424007539728398     
  0.80000000000000004        47.200000000000003        1.8419390930151942     
  0.80000000000000004        48.000000000000000        1.8412937847669930     
  0.80000000000000004        48.800000000000004        1.8410649909665280     
  0.80000000000000004        49.600000000000001        1.8407082323201376     
  0.80000000000000004        50.400000000000006        1.8409448010442462     
  0.80000000000000004        51.200000000000003        1.8405501861938649     
  0.80000000000000004        52.000000000000000        1.8422419497572180     
  0.80000000000000004        52.800000000000004        1.8391341148142784     
  0.80000000000000004        53.600000000000001        1.8407189381252447     
  0.80000000000000004        54.400000000000006        1.8376774266092919     
  0.80000000000000004        55.200000000000003        1.8416707442575515     
  0.80000000000000004        56.000000000000000        1.8419455485714229     
  0.80000000000000004        56.800000000000004        1.8432613407574081     
  0.80000000000000004        57.600000000000001        1.8441036172692680     
  0.80000000000000004        58.400000000000006        1.8451904558095626     
  0.80000000000000004        59.200000000000003        1.8467244602536455     
  0.80000000000000004        60.000000000000000        1.8478150382880107     
  0.80000000000000004        60.800000000000004        1.8495246215461929     
  0.80000000000000004        61.600000000000001        1.8507319098188131     
  0.80000000000000004        62.400000000000006        1.8496605715067955     
  0.80000000000000004        63.200000000000003        1.8503157415911911     
  0.80000000000000004        64.000000000000000        1.8514337428136809     
  0.80000000000000004        64.799999999999997        1.8521542666124096     
  0.80000000000000004        65.600000000000009        1.8512226886213432     
  0.80000000000000004        66.400000000000006        1.8519286568570372     
  0.80000000000000004        67.200000000000003        1.8530827372851868     
  0.80000000000000004        68.000000000000000        1.8519238143741570     
  0.80000000000000004        68.799999999999997        1.8521179434276711     
  0.80000000000000004        69.600000000000009        1.8507431311327895     
  0.80000000000000004        70.400000000000006        1.8505329831868649     
  0.80000000000000004        71.200000000000003        1.8471757000695581     
  0.80000000000000004        72.000000000000000        1.8455837329253388     
  0.80000000000000004        72.799999999999997        1.8433574471207848     
  0.80000000000000004        73.600000000000009        1.8416094068812452     
  0.80000000000000004        74.400000000000006        1.8403137148582067     
  0.80000000000000004        75.200000000000003        1.8379955428462993     
  0.80000000000000004        76.000000000000000        1.8375424528038513     
  0.80000000000000004        76.800000000000011        1.8388046312345212     
  0.80000000000000004        77.600000000000009        1.8372348275769861     
  0.80000000000000004        78.400000000000006        1.8393972185962846     
  0.80000000000000004        79.200000000000003        1.8400390872612769     
  0.80000000000000004        80.000000000000000        1.8376696580055798     
  0.80000000000000004        80.800000000000011        1.8429045815825302     
  0.80000000000000004        81.600000000000009        1.8434860849793981     
  0.80000000000000004        82.400000000000006        1.8436660359423522     
  0.80000000000000004        83.200000000000003        1.8446840857069116     
  0.80000000000000004        84.000000000000000        1.8460773988305785     
  0.80000000000000004        84.800000000000011        1.8469441291974382     
  0.80000000000000004        85.600000000000009        1.8454372137449218     
  0.80000000000000004        86.400000000000006        1.8469282830869673     
  0.80000000000000004        87.200000000000003        1.8474188910622649     
  0.80000000000000004        88.000000000000000        1.8478168325292830     
  0.80000000000000004        88.800000000000011        1.8492270723317290     
  0.80000000000000004        89.600000000000009        1.8502301174170428     
  0.80000000000000004        90.400000000000006        1.8506650254814669     
  0.80000000000000004        91.200000000000003        1.8508798026814128     
  0.80000000000000004        92.000000000000000        1.8507591150412681     
  0.80000000000000004        92.800000000000011        1.8511429834986117     
  0.80000000000000004        93.600000000000009        1.8499911457317531     
  0.80000000000000004        94.400000000000006        1.8499602635651702     
  0.80000000000000004        95.200000000000003        1.8497830019118287     
  0.80000000000000004        96.000000000000000        1.8499685476482310     
  0.80000000000000004        96.800000000000011        1.8499393403238533     
  0.80000000000000004        97.600000000000009        1.8498720614817625     
  0.80000000000000004        98.400000000000006        1.8522850678388458     
  0.80000000000000004        99.200000000000003        1.8498122221735782     
  0.80000000000000004        100.00000000000000        1.8503007843029520     
  0.80000000000000004        100.80000000000001        1.8505007671833005     
  0.80000000000000004        101.60000000000001        1.8500613246098050     
  0.80000000000000004        102.40000000000001        1.8499781504594690     

   1.6000000000000001       0.80000000000000004        1.8496755835305172     
   1.6000000000000001        1.6000000000000001        1.8494711693166932     
   1.6000000000000001        2.4000000000000004        1.8495733300512121     
   1.6000000000000001        3.2000000000000002        1.8502108452180783     
   1.6000000000000001        4.0000000000000000        1.8501310199521988     
   1.6000000000000001        4.8000000000000007        1.8501160690624405     
   1.6000000000000001        5.6000000000000005        1.8508700856424667     
   1.6000000000000001        6.4000000000000004        1.8500262416711415     
   1.6000000000000001        7.2000000000000002        1.8497063999317693     
   1.6000000000000001        8.0000000000000000        1.8507209600708729     
   1.6000000000000001        8.8000000000000007        1.8499492103326673     
   1.6000000000000001        9.6000000000000014        1.8481148116098518     
   1.6000000000000001        10.400000000000000        1.8493759237020426     
   1.6000000000000001        11.200000000000001        1.8502853129601240     
   1.6000000000000001        12.000000000000000        1.8493634235848373     
   1.6000000000000001        12.800000000000001        1.8498415168685420     
   1.6000000000000001        13.600000000000001        1.8502514127084251     
   1.6000000000000001        14.400000000000000        1.8498767213213565     
   1.6000000000000001        15.200000000000001        1.8508778982708016     
   1.6000000000000001        16.000000000000000        1.8497487627248872     
   1.6000000000000001        16.800000000000001        1.8491813443970377     
   1.6000000000000001        17.600000000000001        1.8482528931487472     
   1.6000000000000001        18.400000000000002        1.8465857015189258     
   1.6000000000000001        19.200000000000003        1.8459857617628197     
   1.6000000000000001        20.000000000000000        1.8452170437568025     
   1.6000000000000001        20.800000000000001        1.8447931545551697     
   1.6000000000000001        21.600000000000001        1.8443310215090032     
   1.6000000000000001        22.400000000000002        1.8439654986687013     
   1.6000000000000001        23.200000000000003        1.8434063423477569     
   1.6000000000000001        24.000000000000000        1.8431110104198229     
   1.6000000000000001        24.800000000000001        1.8428559447298187     
   1.6000000000000001        25.600000000000001        1.8427036161482073     
   1.6000000000000001        26.400000000000002        1.8426096264068679     
   1.6000000000000001        27.200000000000003        1.8426467587132329     
   1.6000000000000001        28.000000000000000        1.8430263778247289     
   1.6000000000000001        28.800000000000001        1.8442462547703600     
   1.6000000000000001        29.600000000000001        1.8458616369578333     
   1.6000000000000001        30.400000000000002        1.8483027634624005     
   1.6000000000000001        31.200000000000003        1.8466321679805271     
   1.6000000000000001        32.000000000000000        1.8477858649756447     
   1.6000000000000001        32.800000000000004        1.8493953146361299     
   1.6000000000000001        33.600000000000001        1.8501215193309057     
   1.6000000000000001        34.399999999999999        1.8508324155232707     
   1.6000000000000001        35.200000000000003        1.8518171561427457     
   1.6000000000000001        36.000000000000000        1.8505831836265614     
   1.6000000000000001        36.800000000000004        1.8510462842488560     
   1.6000000000000001        37.600000000000001        1.8508922888484722     
   1.6000000000000001        38.400000000000006        1.8507013303207132     
   1.6000000000000001        39.200000000000003        1.8511983896042223     
   1.6000000000000001        40.000000000000000        1.8494936761283662     
   1.6000000000000001        40.800000000000004        1.8484540106863245     
   1.6000000000000001        41.600000000000001        1.8482099026457031     
   1.6000000000000001        42.400000000000006        1.8475114646910040     
   1.6000000000000001        43.200000000000003        1.8451366532436742     
   1.6000000000000001        44.000000000000000        1.8438915688427189     
   1.6000000000000001        44.800000000000004        1.8433769160147861     
   1.6000000000000001        45.600000000000001        1.8415112508359492     
   1.6000000000000001        46.400000000000006        1.8412085356411589     
   1.6000000000000001        47.200000000000003        1.8414069407996791     
   1.6000000000000001        48.000000000000000        1.8415524462791233     
   1.6000000000000001        48.800000000000004        1.8434561910122385     
   1.6000000000000001        49.600000000000001        1.8425940393226159     
   1.6000000000000001        50.400000000000006        1.8429066272329502     
   1.6000000000000001        51.200000000000003        1.8433662767444339     
   1.6000000000000001        52.000000000000000        1.8425583124860379     
   1.6000000000000001        52.800000000000004        1.8436542180019473     
   1.6000000000000001        53.600000000000001        1.8421310825987107     
   1.6000000000000001        54.400000000000006        1.8414891863346685     
   1.6000000000000001        55.200000000000003        1.8410907657848812     
   1.6000000000000001        56.000000000000000        1.8414475339061727     
   1.6000000000000001        56.800000000000004        1.8422642510143816     
   1.6000000000000001        57.600000000000001        1.8422126886356209     
   1.6000000000000001        58.400000000000006        1.8440595378304194     
   1.6000000000000001        59.200000000000003        1.8447343329710701     
   1.6000000000000001        60.000000000000000        1.8464370098219269     
   1.6000000000000001        60.800000000000004        1.8475817089009390     
   1.6000000000000001        61.600000000000001        1.8490770059970691     
   1.6000000000000001        62.400000000000006        1.8496834764789551     
   1.6000000000000001        63.200000000000003        1.8494774197404964     
   1.6000000000000001        64.000000000000000        1.8505644712289899     
   1.6000000000000001        64.799999999999997        1.8510337122308109     
   1.6000000000000001        65.600000000000009        1.8511794458552719     
   1.6000000000000001        66.400000000000006        1.8513333700080117     
   1.6000000000000001        67.200000000000003        1.8523739425051680     
   1.6000000000000001        68.000000000000000        1.8527568900003890     
   1.6000000000000001        68.799999999999997        1.8526176223802695     
   1.6000000000000001        69.600000000000009        1.8521046840807258     
   1.6000000000000001        70.400000000000006        1.8515911703117733     
   1.6000000000000001        71.200000000000003        1.8496091873566967     
   1.6000000000000001        72.000000000000000        1.8482511564084700     
   1.6000000000000001        72.799999999999997        1.8462995914581066     
   1.6000000000000001        73.600000000000009        1.8440924733086785     
   1.6000000000000001        74.400000000000006        1.8443810149476458     
   1.6000000000000001        75.200000000000003        1.8423225975508704     
   1.6000000000000001        76.000000000000000        1.8404095953597142     
   1.6000000000000001        76.800000000000011        1.8416981643090844     
   1.6000000000000001        77.600000000000009        1.8413349387509130     
   1.6000000000000001        78.400000000000006        1.8415288157895711     
   1.6000000000000001        79.200000000000003        1.8423711387968627     
   1.6000000000000001        80.000000000000000        1.8427920577844483     
   1.6000000000000001        80.800000000000011        1.8421995402658093     
   1.6000000000000001        81.600000000000009        1.8439751452113347     
   1.6000000000000001        82.400000000000006        1.8432780829826170     
   1.6000000000000001        83.200000000000003        1.8429891266768188     
   1.6000000000000001        84.000000000000000        1.8431539679629398     
   1.6000000000000001        84.800000000000011        1.8439783202560545     
   1.6000000000000001        85.600000000000009        1.8430022384476132     
   1.6000000000000001        86.400000000000006        1.8442753212275722     
   1.6000000000000001        87.200000000000003        1.8454977248181827     
   1.6000000000000001        88.000000000000000        1.8467828005741418     
   1.6000000000000001        88.800000000000011        1.8483606127079530     
   1.6000000000000001        89.600000000000009        1.8497641554064694     
   1.6000000000000001        90.400000000000006        1.8497045187310093     
   1.6000000000000001        91.200000000000003        1.8517161675335654     
   1.6000000000000001        92.000000000000000        1.8512838506641784     
   1.6000000000000001        92.800000000000011        1.8511353872580105     
   1.6000000000000001        93.600000000000009        1.8509330782206632     
   1.6000000000000001        94.400000000000006        1.8507502572384451     
   1.6000000000000001        95.200000000000003        1.8501831087336453     
   1.6000000000000001        96.000000000000000        1.8492802579764751     
   1.6000000000000001        96.800000000000011        1.8494174292844006     
   1.6000000000000001        97.600000000000009        1.8499876073233972     
   1.6000000000000001        98.400000000000006        1.8499039646866813     
   1.6000000000000001        99.200000000000003        1.8490996896583263     
   1.6000000000000001        100.00000000000000        1.8488055855355441     
   1.6000000000000001        100.80000000000001        1.8498606458749312     
   1.6000000000000001        101.60000000000001        1.8500993164345860     
   1.6000000000000001        102.40000000000001        1.8497730467150837     

   2.4000000000000004       0.80000000000000004        1.8496132395783986     
   2.4000000000000004        1.6000000000000001        1.8497499658442258     
   2.4000000000000004        2.4000000000000004        1.8501984655070325     
   2.4000000000000004        3.2000000000000002        1.8483355721271730     
   2.4000000000000004        4.0000000000000000        1.8498508212962368     
   2.4000000000000004        4.8000000000000007        1.8497234681984214     
   2.4000000000000004        5.6000000000000005        1.8500327907397844     
   2.4000000000000004        6.4000000000000004        1.8505010809916609     
   2.4000000000000004        7.2000000000000002        1.8504257779778372     
   2.4000000000000004        8.0000000000000000        1.8490102923122032     
   2.4000000000000004        8.8000000000000007        1.8490565190771457     
   2.4000000000000004        9.6000000000000014        1.8489901496554952     
   2.4000000000000004        10.400000000000000        1.8518241102580171     
   2.4000000000000004        11.200000000000001        1.8502349303013568     
   2.4000000000000004        12.000000000000000        1.8518182345325325     
   2.4000000000000004        12.800000000000001        1.8509107846294877     
   2.4000000000000004        13.600000000000001        1.8512005911233886     
   2.4000000000000004        14.400000000000000        1.8520568945109852     
   2.4000000000000004        15.200000000000001        1.8519896036298458     
   2.4000000000000004        16.000000000000000        1.8519713961407582     
   2.4000000000000004        16.800000000000001        1.8519890337480849     
   2.4000000000000004        17.600000000000001        1.8496283457295979     
   2.4000000000000004        18.400000000000002        1.8504658757145487     
   2.4000000000000004        19.200000000000003        1.8492579824546043     
   2.4000000000000004        20.000000000000000        1.8482068090157400     
   2.4000000000000004        20.800000000000001        1.8478228143856794     
   2.4000000000000004        21.600000000000001        1.8471400757812746     
   2.4000000000000004        22.400000000000002        1.8468524952390555     
   2.4000000000000004        23.200000000000003        1.8468789961704475     
   2.4000000000000004        24.000000000000000        1.8449865479895000     
   2.4000000000000004        24.800000000000001        1.8461772451336860     
   2.4000000000000004        25.600000000000001        1.8460440176257655     
   2.4000000000000004        26.400000000000002        1.8459443418492516     
   2.4000000000000004        27.200000000000003        1.8459640566366953     
   2.4000000000000004        28.000000000000000        1.8484588849538046     
   2.4000000000000004        28.800000000000001        1.8468207922086548     
   2.4000000000000004        29.600000000000001        1.8474416118957433     
   2.4000000000000004        30.400000000000002        1.8479719314861496     
   2.4000000000000004        31.200000000000003        1.8483522035850772     
   2.4000000000000004        32.000000000000000        1.8492720661036037     
   2.4000000000000004        32.800000000000004        1.8497713191739544     
   2.4000000000000004        33.600000000000001        1.8505114376270211     
   2.4000000000000004        34.399999999999999        1.8505554903367705     
   2.4000000000000004        35.200000000000003        1.8498011651686643     
   2.4000000000000004        36.000000000000000        1.8507098135300570     
   2.4000000000000004        36.800000000000004        1.8508653128066463     
   2.4000000000000004        37.600000000000001        1.8508557257410010     
   2.4000000000000004        38.400000000000006        1.8506284465761307     
   2.4000000000000004        39.200000000000003        1.8500395542888157     
   2.4000000000000004        40.000000000000000        1.8491869572050259     
   2.4000000000000004        40.800000000000004        1.8484060503836337     
   2.4000000000000004        41.600000000000001        1.8465295024408055     
   2.4000000000000004        42.400000000000006        1.8442716100518111     
   2.4000000000000004        43.200000000000003        1.8437007725367289     
   2.4000000000000004        44.000000000000000        1.8430778760205817     
   2.4000000000000004        44.800000000000004        1.8413233655030579     
   2.4000000000000004        45.600000000000001        1.8411606639342613     
   2.4000000000000004        46.400000000000006        1.8420476852032690     
   2.4000000000000004        47.200000000000003        1.8416708990132242     
   2.4000000000000004        48.000000000000000        1.8457429632580349     
   2.4000000000000004        48.800000000000004        1.8469016193495826     
   2.4000000000000004        49.600000000000001        1.8484130723633951     
   2.4000000000000004        50.400000000000006        1.8497169345265918     
   2.4000000000000004        51.200000000000003        1.8497161994109286     
   2.4000000000000004        52.000000000000000        1.8494147132285046     
   2.4000000000000004        52.800000000000004        1.8481341431933502     
   2.4000000000000004        53.600000000000001        1.8466600121356145     
   2.4000000000000004        54.400000000000006        1.8445077424654999     
   2.4000000000000004        55.200000000000003        1.8425581130727939     
   2.4000000000000004        56.000000000000000        1.8417530025643907     
   2.4000000000000004        56.800000000000004        1.8412257280643014     
   2.4000000000000004        57.600000000000001        1.8411244638481290     
   2.4000000000000004        58.400000000000006        1.8417879502285859     
   2.4000000000000004        59.200000000000003        1.8436093374171865     
   2.4000000000000004        60.000000000000000        1.8453105121819586     
   2.4000000000000004        60.800000000000004        1.8466969666611637     
   2.4000000000000004        61.600000000000001        1.8477918132855005     
   2.4000000000000004        62.400000000000006        1.8496482107898198     
   2.4000000000000004        63.200000000000003        1.8499478248601318     
   2.4000000000000004        64.000000000000000        1.8502530130845938     
   2.4000000000000004        64.799999999999997        1.8507490590643330     
   2.4000000000000004        65.600000000000009        1.8512041833769044     
   2.4000000000000004        66.400000000000006        1.8530059841809643     
   2.4000000000000004        67.200000000000003        1.8522347643535300     
   2.4000000000000004        68.000000000000000        1.8521193734793910     
   2.4000000000000004        68.799999999999997        1.8517289846570897     
   2.4000000000000004        69.600000000000009        1.8515891743701796     
   2.4000000000000004        70.400000000000006        1.8503454129230965     
   2.4000000000000004        71.200000000000003        1.8498905522076989     
   2.4000000000000004        72.000000000000000        1.8480049044807749     
   2.4000000000000004        72.799999999999997        1.8469400578435484     
   2.4000000000000004        73.600000000000009        1.8455993403218347     
   2.4000000000000004        74.400000000000006        1.8445397378425208     
   2.4000000000000004        75.200000000000003        1.8423164238871017     
   2.4000000000000004        76.000000000000000        1.8434835521973958     
   2.4000000000000004        76.800000000000011        1.8435151268034247     
   2.4000000000000004        77.600000000000009        1.8441004073941578     
   2.4000000000000004        78.400000000000006        1.8454204735329158     
   2.4000000000000004        79.200000000000003        1.8450676488557298     
   2.4000000000000004        80.000000000000000        1.8453609230700367     
   2.4000000000000004        80.800000000000011        1.8456077309741148     
   2.4000000000000004        81.600000000000009        1.8441675443716834     
   2.4000000000000004        82.400000000000006        1.8438991413757384     
   2.4000000000000004        83.200000000000003        1.8414056931468379     
   2.4000000000000004        84.000000000000000        1.8418238169256456     
   2.4000000000000004        84.800000000000011        1.8410462806738681     
   2.4000000000000004        85.600000000000009        1.8412966278613021     
   2.4000000000000004        86.400000000000006        1.8423173186889283     
   2.4000000000000004        87.200000000000003        1.8437959025808381     
   2.4000000000000004        88.000000000000000        1.8464594391368767     
   2.4000000000000004        88.800000000000011        1.8474317904820274     
   2.4000000000000004        89.600000000000009        1.8486868517005361     
   2.4000000000000004        90.400000000000006        1.8500267685362946     
   2.4000000000000004        91.200000000000003        1.8509616850311150     
   2.4000000000000004        92.000000000000000        1.8501767308331887     
   2.4000000000000004        92.800000000000011        1.8515748365304172     
   2.4000000000000004        93.600000000000009        1.8517147052688570     
   2.4000000000000004        94.400000000000006        1.8515374119767201     
   2.4000000000000004        95.200000000000003        1.8511798235232610     
   2.4000000000000004        96.000000000000000        1.8509682936562322     
   2.4000000000000004        96.800000000000011        1.8509429063259144     
   2.4000000000000004        97.600000000000009        1.8504122175365687     
   2.4000000000000004        98.400000000000006        1.8501120203510708     
   2.4000000000000004        99.200000000000003        1.8500316198167739     
   2.4000000000000004        100.00000000000000        1.8499680231148437     
   2.4000000000000004        100.80000000000001        1.8507010703960292     
   2.4000000000000004        101.60000000000001        1.8502231438104404     
   2.4000000000000004        102.40000000000001        1.8499842478078565     

   3.2000000000000002       0.80000000000000004        1.8508299308021019     
   3.2000000000000002        1.6000000000000001        1.8516244073463937     
   3.2000000000000002        2.4000000000000004        1.8493587858381773     
   3.2000000000000002        3.2000000000000002        1.8511662123474744     
   3.2000000000000002        4.0000000000000000        1.8495713834373548     
   3.2000000000000002        4.8000000000000007        1.8496943802739654     
   3.2000000000000002        5.6000000000000005        1.8499379349996745     
   3.2000000000000002        6.4000000000000004        1.8507424460400854     
   3.2000000000000002        7.2000000000000002        1.8497908406378247     
   3.2000000000000002        8.0000000000000000        1.8495959052138815     
   3.2000000000000002        8.8000000000000007        1.8495635842288005     
   3.2000000000000002        9.6000000000000014        1.8498751278780221     
   3.2000000000000002        10.400000000000000        1.8500978317181205     
   3.2000000000000002        11.200000000000001        1.8504895910152921     
   3.2000000000000002        12.000000000000000        1.8520789334752754     
   3.2000000000000002        12.800000000000001        1.8518906669248332     
   3.2000000000000002        13.600000000000001        1.8522755299074087     
   3.2000000000000002        14.400000000000000        1.8525744460166120     
   3.2000000000000002        15.200000000000001        1.8530735229543549     
   3.2000000000000002        16.000000000000000        1.8531448646129280     
   3.2000000000000002        16.800000000000001        1.8527174949737220     
   3.2000000000000002        17.600000000000001        1.8519947918575475     
   3.2000000000000002        18.400000000000002        1.8513230987996101     
   3.2000000000000002        19.200000000000003        1.8507009969612880     
   3.2000000000000002        20.000000000000000        1.8499707792294549     
   3.2000000000000002        20.800000000000001        1.8494275134927018     
   3.2000000000000002        21.600000000000001        1.8505879162140213     
   3.2000000000000002        22.400000000000002        1.8490213816873231     
   3.2000000000000002        23.200000000000003        1.8486271262323166     
   3.2000000000000002        24.000000000000000        1.8490946461467541     
   3.2000000000000002        24.800000000000001        1.8490592664510608     
   3.2000000000000002        25.600000000000001        1.8492623588621036     
   3.2000000000000002        26.400000000000002        1.8491541754848293     
   3.2000000000000002        27.200000000000003        1.8493251137629811     
   3.2000000000000002        28.000000000000000        1.8495787875263876     
   3.2000000000000002        28.800000000000001        1.8497449611149748     
   3.2000000000000002        29.600000000000001        1.8499130725491388     
   3.2000000000000002        30.400000000000002        1.8507320772858880     
   3.2000000000000002        31.200000000000003        1.8501900230519066     
   3.2000000000000002        32.000000000000000        1.8500802608547045     
   3.2000000000000002        32.800000000000004        1.8500735637847534     
   3.2000000000000002        33.600000000000001        1.8503780336950058     
   3.2000000000000002        34.399999999999999        1.8505116071565806     
   3.2000000000000002        35.200000000000003        1.8507887023853620     
   3.2000000000000002        36.000000000000000        1.8508494625520642     
   3.2000000000000002        36.800000000000004        1.8512060231292904     
   3.2000000000000002        37.600000000000001        1.8509516186632544     
   3.2000000000000002        38.400000000000006        1.8504910269421058     
   3.2000000000000002        39.200000000000003        1.8495618676494143     
   3.2000000000000002        40.000000000000000        1.8482592215936069     
   3.2000000000000002        40.800000000000004        1.8469203276603925     
   3.2000000000000002        41.600000000000001        1.8451698987081782     
   3.2000000000000002        42.400000000000006        1.8436258584524494     
   3.2000000000000002        43.200000000000003        1.8423688044156510     
   3.2000000000000002        44.000000000000000        1.8408017706953792     
   3.2000000000000002        44.800000000000004        1.8415262161870134     
   3.2000000000000002        45.600000000000001        1.8418940171781852     
   3.2000000000000002        46.400000000000006        1.8455455458857954     
   3.2000000000000002        47.200000000000003        1.8494813962240668     
   3.2000000000000002        48.000000000000000        1.8516688907642682     
   3.2000000000000002        48.800000000000004        1.8559517088686690     
   3.2000000000000002        49.600000000000001        1.8595985065718170     
   3.2000000000000002        50.400000000000006        1.8620850351647993     
   3.2000000000000002        51.200000000000003        1.8629519969555242     
   3.2000000000000002        52.000000000000000        1.8634270553545165     
   3.2000000000000002        52.800000000000004        1.8595814629244496     
   3.2000000000000002        53.600000000000001        1.8559925107118855     
   3.2000000000000002        54.400000000000006        1.8519157717019903     
   3.2000000000000002        55.200000000000003        1.8485036327872457     
   3.2000000000000002        56.000000000000000        1.8453698570349830     
   3.2000000000000002        56.800000000000004        1.8428887782811443     
   3.2000000000000002        57.600000000000001        1.8430171521312453     
   3.2000000000000002        58.400000000000006        1.8412267139202898     
   3.2000000000000002        59.200000000000003        1.8424935712428496     
   3.2000000000000002        60.000000000000000        1.8440102139349930     
   3.2000000000000002        60.800000000000004        1.8452071182811223     
   3.2000000000000002        61.600000000000001        1.8464732721074670     
   3.2000000000000002        62.400000000000006        1.8473159914001351     
   3.2000000000000002        63.200000000000003        1.8504731072203742     
   3.2000000000000002        64.000000000000000        1.8508767221385125     
   3.2000000000000002        64.799999999999997        1.8508980571806866     
   3.2000000000000002        65.600000000000009        1.8518878391762643     
   3.2000000000000002        66.400000000000006        1.8515411319957058     
   3.2000000000000002        67.200000000000003        1.8513609208462367     
   3.2000000000000002        68.000000000000000        1.8511005534164666     
   3.2000000000000002        68.799999999999997        1.8503700650059920     
   3.2000000000000002        69.600000000000009        1.8494093920803243     
   3.2000000000000002        70.400000000000006        1.8478675241235141     
   3.2000000000000002        71.200000000000003        1.8468570085096356     
   3.2000000000000002        72.000000000000000        1.8453296459456934     
   3.2000000000000002        72.799999999999997        1.8449754894739403     
   3.2000000000000002        73.600000000000009        1.8440275788833642     
   3.2000000000000002        74.400000000000006        1.8439785840944161     
   3.2000000000000002        75.200000000000003        1.8443398227806891     
   3.2000000000000002        76.000000000000000        1.8454701055612943     
   3.2000000000000002        76.800000000000011        1.8466210308589417     
   3.2000000000000002        77.600000000000009        1.8496836923443292     
   3.2000000000000002        78.400000000000006        1.8504495148892368     
   3.2000000000000002        79.200000000000003        1.8507158183216026     
   3.2000000000000002        80.000000000000000        1.8512992774731130     
   3.2000000000000002        80.800000000000011        1.8505554868231098     
   3.2000000000000002        81.600000000000009        1.8501086409031124     
   3.2000000000000002        82.400000000000006        1.8475118725531727     
   3.2000000000000002        83.200000000000003        1.8455737575757021     
   3.2000000000000002        84.000000000000000        1.8436300586155789     
   3.2000000000000002        84.800000000000011        1.8417286594101592     
   3.2000000000000002        85.600000000000009        1.8410670961499698     
   3.2000000000000002        86.400000000000006        1.8413318180866582     
   3.2000000000000002        87.200000000000003        1.8425960351352060     
   3.2000000000000002        88.000000000000000        1.8441410666437781     
   3.2000000000000002        88.800000000000011        1.8459042192157795     
   3.2000000000000002        89.600000000000009        1.8481255251279960     
   3.2000000000000002        90.400000000000006        1.8488513461462732     
   3.2000000000000002        91.200000000000003        1.8500271938205097     
   3.2000000000000002        92.000000000000000        1.8510797722388148     
   3.2000000000000002        92.800000000000011        1.8519429960867921     
   3.2000000000000002        93.600000000000009        1.8503782721985496     
   3.2000000000000002        94.400000000000006        1.8519211905156681     
   3.2000000000000002        95.200000000000003        1.8515151702416885     
   3.2000000000000002        96.000000000000000        1.8510400736940529     
   3.2000000000000002        96.800000000000011        1.8509003341694885     
   3.2000000000000002        97.600000000000009        1.8502429869983339     
   3.2000000000000002        98.400000000000006        1.8503009160080739     
   3.2000000000000002        99.200000000000003        1.8512354607115158     
   3.2000000000000002        100.00000000000000        1.8500703461639769     
   3.2000000000000002        100.80000000000001        1.8503448561283051     
   3.2000000000000002        101.60000000000001        1.8501515181291917     
   3.2000000000000002        102.40000000000001        1.8502360709953878     

   4.0000000000000000       0.80000000000000004        1.8499825672048205     
   4.0000000000000000        1.6000000000000001        1.8495001649374689     
   4.0000000000000000        2.4000000000000004        1.8485769612951015     
   4.0000000000000000        3.2000000000000002        1.8492710191211772     
   4.0000000000000000        4.0000000000000000        1.8509323070218100     
   4.0000000000000000        4.8000000000000007        1.8496199095470420     
   4.0000000000000000        5.6000000000000005        1.8502262122427542     
   4.0000000000000000        6.4000000000000004        1.8495161709948578     
   4.0000000000000000        7.2000000000000002        1.8480046140419664     
   4.0000000000000000        8.0000000000000000        1.8497552358625595     
   4.0000000000000000        8.8000000000000007        1.8500996882487388     
   4.0000000000000000        9.6000000000000014        1.8501059286836481     
   4.0000000000000000        10.400000000000000        1.8505461339231370     
   4.0000000000000000        11.200000000000001        1.8510059370028020     
   4.0000000000000000        12.000000000000000        1.8522804876479388     
   4.0000000000000000        12.800000000000001        1.8530792654276460     
   4.0000000000000000        13.600000000000001        1.8529532534029842     
   4.0000000000000000        14.400000000000000        1.8530883420941398     
   4.0000000000000000        15.200000000000001        1.8529935402043691     
   4.0000000000000000        16.000000000000000        1.8523934473622479     
   4.0000000000000000        16.800000000000001        1.8517770005254375     
   4.0000000000000000        17.600000000000001        1.8515396401483872     
   4.0000000000000000        18.400000000000002        1.8499532524194704     
   4.0000000000000000        19.200000000000003        1.8498334937830707     
   4.0000000000000000        20.000000000000000        1.8498001948059022     
   4.0000000000000000        20.800000000000001        1.8474974538129796     
   4.0000000000000000        21.600000000000001        1.8472489607331339     
   4.0000000000000000        22.400000000000002        1.8477943793447102     
   4.0000000000000000        23.200000000000003        1.8484244234571516     
   4.0000000000000000        24.000000000000000        1.8490192199744566     
   4.0000000000000000        24.800000000000001        1.8495705865197909     
   4.0000000000000000        25.600000000000001        1.8504433092378472     
   4.0000000000000000        26.400000000000002        1.8523662284151767     
   4.0000000000000000        27.200000000000003        1.8520621514691902     
   4.0000000000000000        28.000000000000000        1.8526431166502857     
   4.0000000000000000        28.800000000000001        1.8516746701204971     
   4.0000000000000000        29.600000000000001        1.8515648765183754     
   4.0000000000000000        30.400000000000002        1.8510931594671343     
   4.0000000000000000        31.200000000000003        1.8513660245008909     
   4.0000000000000000        32.000000000000000        1.8508880906009022     
   4.0000000000000000        32.800000000000004        1.8508706456407340     
   4.0000000000000000        33.600000000000001        1.8507641546466946     
   4.0000000000000000        34.399999999999999        1.8511629320667660     
   4.0000000000000000        35.200000000000003        1.8502866443690731     
   4.0000000000000000        36.000000000000000        1.8508769119311970     
   4.0000000000000000        36.800000000000004        1.8511425409540800     
   4.0000000000000000        37.600000000000001        1.8517452006942505     
   4.0000000000000000        38.400000000000006        1.8505186363442572     
   4.0000000000000000        39.200000000000003        1.8485623068135899     
   4.0000000000000000        40.000000000000000        1.8475280863539925     
   4.0000000000000000        40.800000000000004        1.8457772932329792     
   4.0000000000000000        41.600000000000001        1.8438512778436515     
   4.0000000000000000        42.400000000000006        1.8425690401854151     
   4.0000000000000000        43.200000000000003        1.8420932194399466     
   4.0000000000000000        44.000000000000000        1.8423092837272865     
   4.0000000000000000        44.800000000000004        1.8434868320256328     
   4.0000000000000000        45.600000000000001        1.8469710051312036     
   4.0000000000000000        46.400000000000006        1.8532531791458018     
   4.0000000000000000        47.200000000000003        1.8581647285226797     
   4.0000000000000000        48.000000000000000        1.8658468260748611     
   4.0000000000000000        48.800000000000004        1.8718472426950399     
   4.0000000000000000        49.600000000000001        1.8784988923652590     
   4.0000000000000000        50.400000000000006        1.8812355094204660     
   4.0000000000000000        51.200000000000003        1.8818972534704845     
   4.0000000000000000        52.000000000000000        1.8808291472270553     
   4.0000000000000000        52.800000000000004        1.8774553532275486     
   4.0000000000000000        53.600000000000001        1.8721336629917991     
   4.0000000000000000        54.400000000000006        1.8652508849375731     
   4.0000000000000000        55.200000000000003        1.8606667204986100     
   4.0000000000000000        56.000000000000000        1.8525535929458556     
   4.0000000000000000        56.800000000000004        1.8481719126667278     
   4.0000000000000000        57.600000000000001        1.8427742227232673     
   4.0000000000000000        58.400000000000006        1.8416530508100923     
   4.0000000000000000        59.200000000000003        1.8417677761621374     
   4.0000000000000000        60.000000000000000        1.8424947949684289     
   4.0000000000000000        60.800000000000004        1.8442115056536394     
   4.0000000000000000        61.600000000000001        1.8451689788076360     
   4.0000000000000000        62.400000000000006        1.8473029585061604     
   4.0000000000000000        63.200000000000003        1.8493204501162503     
   4.0000000000000000        64.000000000000000        1.8503535067482697     
   4.0000000000000000        64.799999999999997        1.8515169026052229     
   4.0000000000000000        65.600000000000009        1.8512553159037777     
   4.0000000000000000        66.400000000000006        1.8511197189477411     
   4.0000000000000000        67.200000000000003        1.8496136670109555     
   4.0000000000000000        68.000000000000000        1.8498965541182339     
   4.0000000000000000        68.799999999999997        1.8495181771415146     
   4.0000000000000000        69.600000000000009        1.8473021954560549     
   4.0000000000000000        70.400000000000006        1.8466474600895211     
   4.0000000000000000        71.200000000000003        1.8442885512717047     
   4.0000000000000000        72.000000000000000        1.8435060455498513     
   4.0000000000000000        72.799999999999997        1.8428680730966842     
   4.0000000000000000        73.600000000000009        1.8429397096455642     
   4.0000000000000000        74.400000000000006        1.8443074516254163     
   4.0000000000000000        75.200000000000003        1.8487382796922081     
   4.0000000000000000        76.000000000000000        1.8503087033998706     
   4.0000000000000000        76.800000000000011        1.8518653522229449     
   4.0000000000000000        77.600000000000009        1.8568923979775183     
   4.0000000000000000        78.400000000000006        1.8609543182860515     
   4.0000000000000000        79.200000000000003        1.8631342468448711     
   4.0000000000000000        80.000000000000000        1.8633450766151547     
   4.0000000000000000        80.800000000000011        1.8627091106451930     
   4.0000000000000000        81.600000000000009        1.8602518595369721     
   4.0000000000000000        82.400000000000006        1.8558426901810483     
   4.0000000000000000        83.200000000000003        1.8520735101890022     
   4.0000000000000000        84.000000000000000        1.8489734874776558     
   4.0000000000000000        84.800000000000011        1.8454547857533439     
   4.0000000000000000        85.600000000000009        1.8429807444299364     
   4.0000000000000000        86.400000000000006        1.8420310249932883     
   4.0000000000000000        87.200000000000003        1.8419288942562428     
   4.0000000000000000        88.000000000000000        1.8427737276178475     
   4.0000000000000000        88.800000000000011        1.8439927287863775     
   4.0000000000000000        89.600000000000009        1.8453369733855214     
   4.0000000000000000        90.400000000000006        1.8478013702542673     
   4.0000000000000000        91.200000000000003        1.8494452168538824     
   4.0000000000000000        92.000000000000000        1.8507153501310987     
   4.0000000000000000        92.800000000000011        1.8511756243507345     
   4.0000000000000000        93.600000000000009        1.8515292048173508     
   4.0000000000000000        94.400000000000006        1.8508337264987655     
   4.0000000000000000        95.200000000000003        1.8513502731228877     
   4.0000000000000000        96.000000000000000        1.8515444987325202     
   4.0000000000000000        96.800000000000011        1.8505985022098907     
   4.0000000000000000        97.600000000000009        1.8506287637810743     
   4.0000000000000000        98.400000000000006        1.8510461255566268     
   4.0000000000000000        99.200000000000003        1.8492312673768110     
   4.0000000000000000        100.00000000000000        1.8501159081424410     
   4.0000000000000000        100.80000000000001        1.8503624596043848     
   4.0000000000000000        101.60000000000001        1.8502137538652839     
   4.0000000000000000        102.40000000000001        1.8501318583656703     

   4.8000000000000007       0.80000000000000004        1.8497240254465255     
   4.8000000000000007        1.6000000000000001        1.8499977884158079     
   4.8000000000000007        2.4000000000000004        1.8496937117492247     
   4.8000000000000007        3.2000000000000002        1.8476945833634644     
   4.8000000000000007        4.0000000000000000        1.8496053629288891     
   4.8000000000000007        4.8000000000000007        1.8497082123497737     
   4.8000000000000007        5.6000000000000005        1.8500459539316512     
   4.8000000000000007        6.4000000000000004        1.8499904350740644     
   4.8000000000000007        7.2000000000000002        1.8479203522674137     
   4.8000000000000007        8.0000000000000000        1.8500594550173011     
   4.8000000000000007        8.8000000000000007        1.8500040515630742     
   4.8000000000000007        9.6000000000000014        1.8505658493567614     
   4.8000000000000007        10.400000000000000        1.8512818008416008     
   4.8000000000000007        11.200000000000001        1.8514224370997889     
   4.8000000000000007        12.000000000000000        1.8521133972033721     
   4.8000000000000007        12.800000000000001        1.8523757854011407     
   4.8000000000000007        13.600000000000001        1.8522867114304926     
   4.8000000000000007        14.400000000000000        1.8510532767083105     
   4.8000000000000007        15.200000000000001        1.8512093504678540     
   4.8000000000000007        16.000000000000000        1.8486717362543368     
   4.8000000000000007        16.800000000000001        1.8483525739210360     
   4.8000000000000007        17.600000000000001        1.8456725745644129     
   4.8000000000000007        18.400000000000002        1.8441521759301907     
   4.8000000000000007        19.200000000000003        1.8431556305908945     
   4.8000000000000007        20.000000000000000        1.8420718515595187     
   4.8000000000000007        20.800000000000001        1.8411604788911489     
   4.8000000000000007        21.600000000000001        1.8438929719086852     
   4.8000000000000007        22.400000000000002        1.8414011984374197     
   4.8000000000000007        23.200000000000003        1.8436044489668761     
   4.8000000000000007        24.000000000000000        1.8454635022792589     
   4.8000000000000007        24.800000000000001        1.8471679019367975     
   4.8000000000000007        25.600000000000001        1.8490119891678980     
   4.8000000000000007        26.400000000000002        1.8498937392348709     
   4.8000000000000007        27.200000000000003        1.8510148761430898     
   4.8000000000000007        28.000000000000000        1.8520638968434726     
   4.8000000000000007        28.800000000000001        1.8537671226688766     
   4.8000000000000007        29.600000000000001        1.8524237066674372     
   4.8000000000000007        30.400000000000002        1.8524223617228497     
   4.8000000000000007        31.200000000000003        1.8520744315448630     
   4.8000000000000007        32.000000000000000        1.8517733714749698     
   4.8000000000000007        32.800000000000004        1.8492776494408234     
   4.8000000000000007        33.600000000000001        1.8507414194533827     
   4.8000000000000007        34.399999999999999        1.8504347713543308     
   4.8000000000000007        35.200000000000003        1.8503482449716173     
   4.8000000000000007        36.000000000000000        1.8506608090295440     
   4.8000000000000007        36.800000000000004        1.8510520062315448     
   4.8000000000000007        37.600000000000001        1.8509994382599351     
   4.8000000000000007        38.400000000000006        1.8491670873389259     
   4.8000000000000007        39.200000000000003        1.8484092847377571     
   4.8000000000000007        40.000000000000000        1.8467206354233441     
   4.8000000000000007        40.800000000000004        1.8446158373956818     
   4.8000000000000007        41.600000000000001        1.8429017716712315     
   4.8000000000000007        42.400000000000006        1.8417067633191457     
   4.8000000000000007        43.200000000000003        1.8419242628252424     
   4.8000000000000007        44.000000000000000        1.8436099674808266     
   4.8000000000000007        44.800000000000004        1.8484956970524413     
   4.8000000000000007        45.600000000000001        1.8543314818181043     
   4.8000000000000007        46.400000000000006        1.8634365889847102     
   4.8000000000000007        47.200000000000003        1.8738853901948387     
   4.8000000000000007        48.000000000000000        1.8843308213652292     
   4.8000000000000007        48.800000000000004        1.8940292671441370     
   4.8000000000000007        49.600000000000001        1.9022907849662731     
   4.8000000000000007        50.400000000000006        1.9079968177449094     
   4.8000000000000007        51.200000000000003        1.9097511792182065     
   4.8000000000000007        52.000000000000000        1.9078675773938576     
   4.8000000000000007        52.800000000000004        1.9027503748222117     
   4.8000000000000007        53.600000000000001        1.8947426719937717     
   4.8000000000000007        54.400000000000006        1.8845470479434667     
   4.8000000000000007        55.200000000000003        1.8748791477832474     
   4.8000000000000007        56.000000000000000        1.8634927682751627     
   4.8000000000000007        56.800000000000004        1.8547319114594287     
   4.8000000000000007        57.600000000000001        1.8473574523392076     
   4.8000000000000007        58.400000000000006        1.8439608390774036     
   4.8000000000000007        59.200000000000003        1.8419158361420858     
   4.8000000000000007        60.000000000000000        1.8419485337644992     
   4.8000000000000007        60.800000000000004        1.8407880683834821     
   4.8000000000000007        61.600000000000001        1.8432611282421607     
   4.8000000000000007        62.400000000000006        1.8465192421183803     
   4.8000000000000007        63.200000000000003        1.8489401853008209     
   4.8000000000000007        64.000000000000000        1.8506353295299465     
   4.8000000000000007        64.799999999999997        1.8510988919394185     
   4.8000000000000007        65.600000000000009        1.8513186240762640     
   4.8000000000000007        66.400000000000006        1.8507955670940894     
   4.8000000000000007        67.200000000000003        1.8499482818213731     
   4.8000000000000007        68.000000000000000        1.8488601440541130     
   4.8000000000000007        68.799999999999997        1.8471624879330355     
   4.8000000000000007        69.600000000000009        1.8480289512494676     
   4.8000000000000007        70.400000000000006        1.8438812364013810     
   4.8000000000000007        71.200000000000003        1.8419621970465323     
   4.8000000000000007        72.000000000000000        1.8414662383209415     
   4.8000000000000007        72.799999999999997        1.8419294719462995     
   4.8000000000000007        73.600000000000009        1.8438452417564866     
   4.8000000000000007        74.400000000000006        1.8478479971650241     
   4.8000000000000007        75.200000000000003        1.8529779948554612     
   4.8000000000000007        76.000000000000000        1.8599394985388378     
   4.8000000000000007        76.800000000000011        1.8662989608956260     
   4.8000000000000007        77.600000000000009        1.8727285419481654     
   4.8000000000000007        78.400000000000006        1.8788395450186046     
   4.8000000000000007        79.200000000000003        1.8815809856152090     
   4.8000000000000007        80.000000000000000        1.8820795622804993     
   4.8000000000000007        80.800000000000011        1.8819772435853228     
   4.8000000000000007        81.600000000000009        1.8775294659775152     
   4.8000000000000007        82.400000000000006        1.8722551423789879     
   4.8000000000000007        83.200000000000003        1.8650511835695560     
   4.8000000000000007        84.000000000000000        1.8588903248750288     
   4.8000000000000007        84.800000000000011        1.8526772757029835     
   4.8000000000000007        85.600000000000009        1.8475487691458650     
   4.8000000000000007        86.400000000000006        1.8444782346039970     
   4.8000000000000007        87.200000000000003        1.8425318912733368     
   4.8000000000000007        88.000000000000000        1.8430101915361343     
   4.8000000000000007        88.800000000000011        1.8424772449656628     
   4.8000000000000007        89.600000000000009        1.8448885591188866     
   4.8000000000000007        90.400000000000006        1.8464484605053897     
   4.8000000000000007        91.200000000000003        1.8483264646663042     
   4.8000000000000007        92.000000000000000        1.8464308506537483     
   4.8000000000000007        92.800000000000011        1.8504190748049889     
   4.8000000000000007        93.600000000000009        1.8509920246030043     
   4.8000000000000007        94.400000000000006        1.8512216968602861     
   4.8000000000000007        95.200000000000003        1.8523280750511522     
   4.8000000000000007        96.000000000000000        1.8509966789399688     
   4.8000000000000007        96.800000000000011        1.8506424560418755     
   4.8000000000000007        97.600000000000009        1.8506003892543688     
   4.8000000000000007        98.400000000000006        1.8505174794311334     
   4.8000000000000007        99.200000000000003        1.8526566812970333     
   4.8000000000000007        100.00000000000000        1.8481561690345505     
   4.8000000000000007        100.80000000000001        1.8495409588154428     
   4.8000000000000007        101.60000000000001        1.8502691873728350     
   4.8000000000000007        102.40000000000001        1.8498013375954221     

   5.6000000000000005       0.80000000000000004        1.8509358932694870     
   5.6000000000000005        1.6000000000000001        1.8503111506497161     
   5.6000000000000005        2.4000000000000004        1.8502026858381559     
   5.6000000000000005        3.2000000000000002        1.8499270921534154     
   5.6000000000000005        4.0000000000000000        1.8498879781945365     
   5.6000000000000005        4.8000000000000007        1.8501751594268545     
   5.6000000000000005        5.6000000000000005        1.8501318106031952     
   5.6000000000000005        6.4000000000000004        1.8503477539961279     
   5.6000000000000005        7.2000000000000002        1.8500660101921951     
   5.6000000000000005        8.0000000000000000        1.8503223682808665     
   5.6000000000000005        8.8000000000000007        1.8506612371035411     
   5.6000000000000005        9.6000000000000014        1.8517690974725005     
   5.6000000000000005        10.400000000000000        1.8520937119897940     
   5.6000000000000005        11.200000000000001        1.8521020693483605     
   5.6000000000000005        12.000000000000000        1.8513384643800415     
   5.6000000000000005        12.800000000000001        1.8510070501552203     
   5.6000000000000005        13.600000000000001        1.8496767526742623     
   5.6000000000000005        14.400000000000000        1.8486211865261981     
   5.6000000000000005        15.200000000000001        1.8450729009487328     
   5.6000000000000005        16.000000000000000        1.8433371871332918     
   5.6000000000000005        16.800000000000001        1.8397254717665941     
   5.6000000000000005        17.600000000000001        1.8371711950728200     
   5.6000000000000005        18.400000000000002        1.8351190199451430     
   5.6000000000000005        19.200000000000003        1.8338108553241150     
   5.6000000000000005        20.000000000000000        1.8324069008615995     
   5.6000000000000005        20.800000000000001        1.8314434488877169     
   5.6000000000000005        21.600000000000001        1.8323239282509112     
   5.6000000000000005        22.400000000000002        1.8350377497612038     
   5.6000000000000005        23.200000000000003        1.8351618207984093     
   5.6000000000000005        24.000000000000000        1.8372307002271240     
   5.6000000000000005        24.800000000000001        1.8400082609137407     
   5.6000000000000005        25.600000000000001        1.8431741534217145     
   5.6000000000000005        26.400000000000002        1.8467083737737251     
   5.6000000000000005        27.200000000000003        1.8495000816425262     
   5.6000000000000005        28.000000000000000        1.8504940640233956     
   5.6000000000000005        28.800000000000001        1.8528264317101317     
   5.6000000000000005        29.600000000000001        1.8522864650898061     
   5.6000000000000005        30.400000000000002        1.8518776451980961     
   5.6000000000000005        31.200000000000003        1.8520055457358784     
   5.6000000000000005        32.000000000000000        1.8516167447609533     
   5.6000000000000005        32.800000000000004        1.8506682624640312     
   5.6000000000000005        33.600000000000001        1.8506269170781720     
   5.6000000000000005        34.399999999999999        1.8502511328856985     
   5.6000000000000005        35.200000000000003        1.8502484674795774     
   5.6000000000000005        36.000000000000000        1.8513401389083268     
   5.6000000000000005        36.800000000000004        1.8507086495438279     
   5.6000000000000005        37.600000000000001        1.8506183100506910     
   5.6000000000000005        38.400000000000006        1.8488012409011489     
   5.6000000000000005        39.200000000000003        1.8484824466830299     
   5.6000000000000005        40.000000000000000        1.8455207957839384     
   5.6000000000000005        40.800000000000004        1.8432742606127439     
   5.6000000000000005        41.600000000000001        1.8428129012090091     
   5.6000000000000005        42.400000000000006        1.8416815672887621     
   5.6000000000000005        43.200000000000003        1.8429727851667068     
   5.6000000000000005        44.000000000000000        1.8473063822246025     
   5.6000000000000005        44.800000000000004        1.8540758455586579     
   5.6000000000000005        45.600000000000001        1.8652116902799423     
   5.6000000000000005        46.400000000000006        1.8782436479914717     
   5.6000000000000005        47.200000000000003        1.8930814155536209     
   5.6000000000000005        48.000000000000000        1.9080625742433914     
   5.6000000000000005        48.800000000000004        1.9235449492772303     
   5.6000000000000005        49.600000000000001        1.9340436392101581     
   5.6000000000000005        50.400000000000006        1.9424247832641244     
   5.6000000000000005        51.200000000000003        1.9450292887847478     
   5.6000000000000005        52.000000000000000        1.9410769610534611     
   5.6000000000000005        52.800000000000004        1.9351597908370006     
   5.6000000000000005        53.600000000000001        1.9231346598003642     
   5.6000000000000005        54.400000000000006        1.9087155670939491     
   5.6000000000000005        55.200000000000003        1.8931375202362613     
   5.6000000000000005        56.000000000000000        1.8777191353871205     
   5.6000000000000005        56.800000000000004        1.8652216367428687     
   5.6000000000000005        57.600000000000001        1.8549287016144962     
   5.6000000000000005        58.400000000000006        1.8470022089673597     
   5.6000000000000005        59.200000000000003        1.8428217000530449     
   5.6000000000000005        60.000000000000000        1.8415660397040929     
   5.6000000000000005        60.800000000000004        1.8415662144708609     
   5.6000000000000005        61.600000000000001        1.8427945645195649     
   5.6000000000000005        62.400000000000006        1.8459224668161904     
   5.6000000000000005        63.200000000000003        1.8482838788207174     
   5.6000000000000005        64.000000000000000        1.8499249726202369     
   5.6000000000000005        64.799999999999997        1.8511407197021117     
   5.6000000000000005        65.600000000000009        1.8514015873364107     
   5.6000000000000005        66.400000000000006        1.8514236932230792     
   5.6000000000000005        67.200000000000003        1.8498422808701909     
   5.6000000000000005        68.000000000000000        1.8484299440569210     
   5.6000000000000005        68.799999999999997        1.8459468451195589     
   5.6000000000000005        69.600000000000009        1.8440818137513466     
   5.6000000000000005        70.400000000000006        1.8425709003931074     
   5.6000000000000005        71.200000000000003        1.8413192545548864     
   5.6000000000000005        72.000000000000000        1.8411063063587312     
   5.6000000000000005        72.799999999999997        1.8430297772597517     
   5.6000000000000005        73.600000000000009        1.8474041429142827     
   5.6000000000000005        74.400000000000006        1.8543495081003776     
   5.6000000000000005        75.200000000000003        1.8631035141424821     
   5.6000000000000005        76.000000000000000        1.8735748838783797     
   5.6000000000000005        76.800000000000011        1.8859659965356441     
   5.6000000000000005        77.600000000000009        1.8942089261709802     
   5.6000000000000005        78.400000000000006        1.9024057670663455     
   5.6000000000000005        79.200000000000003        1.9074384443852237     
   5.6000000000000005        80.000000000000000        1.9098705327367897     
   5.6000000000000005        80.800000000000011        1.9086180343981474     
   5.6000000000000005        81.600000000000009        1.9025450134917017     
   5.6000000000000005        82.400000000000006        1.8943625792172272     
   5.6000000000000005        83.200000000000003        1.8841268676854857     
   5.6000000000000005        84.000000000000000        1.8739823595764826     
   5.6000000000000005        84.800000000000011        1.8643343678413120     
   5.6000000000000005        85.600000000000009        1.8554409237543927     
   5.6000000000000005        86.400000000000006        1.8486646917391660     
   5.6000000000000005        87.200000000000003        1.8434221922873335     
   5.6000000000000005        88.000000000000000        1.8422169014313681     
   5.6000000000000005        88.800000000000011        1.8414958872922256     
   5.6000000000000005        89.600000000000009        1.8427144267586977     
   5.6000000000000005        90.400000000000006        1.8445145853127998     
   5.6000000000000005        91.200000000000003        1.8462148216265928     
   5.6000000000000005        92.000000000000000        1.8491480484202587     
   5.6000000000000005        92.800000000000011        1.8495672234044860     
   5.6000000000000005        93.600000000000009        1.8505390692434940     
   5.6000000000000005        94.400000000000006        1.8514526785632115     
   5.6000000000000005        95.200000000000003        1.8510164312919899     
   5.6000000000000005        96.000000000000000        1.8506410924558652     
   5.6000000000000005        96.800000000000011        1.8506468703645027     
   5.6000000000000005        97.600000000000009        1.8505878202931887     
   5.6000000000000005        98.400000000000006        1.8500546337320947     
   5.6000000000000005        99.200000000000003        1.8507382556525633     
   5.6000000000000005        100.00000000000000        1.8512376986148267     
   5.6000000000000005        100.80000000000001        1.8509411188233682     
   5.6000000000000005        101.60000000000001        1.8506248368992910     
   5.6000000000000005        102.40000000000001        1.8502653671560052     

   6.4000000000000004       0.80000000000000004        1.8503731890940551     
   6.4000000000000004        1.6000000000000001        1.8509598445806312     
   6.4000000000000004        2.4000000000000004        1.8507711634172286     
   6.4000000000000004        3.2000000000000002        1.8498839539161691     
   6.4000000000000004        4.0000000000000000        1.8499376951666733     
   6.4000000000000004        4.8000000000000007        1.8501916414028166     
   6.4000000000000004        5.6000000000000005        1.8479068579638596     
   6.4000000000000004        6.4000000000000004        1.8507164010239721     
   6.4000000000000004        7.2000000000000002        1.8490482590898172     
   6.4000000000000004        8.0000000000000000        1.8517095773144323     
   6.4000000000000004        8.8000000000000007        1.8503338688833932     
   6.4000000000000004        9.6000000000000014        1.8516610293867304     
   6.4000000000000004        10.400000000000000        1.8520111746807455     
   6.4000000000000004        11.200000000000001        1.8514822927987560     
   6.4000000000000004        12.000000000000000        1.8502107735522511     
   6.4000000000000004        12.800000000000001        1.8483914232582976     
   6.4000000000000004        13.600000000000001        1.8460902631660083     
   6.4000000000000004        14.400000000000000        1.8429884508853394     
   6.4000000000000004        15.200000000000001        1.8386736036353954     
   6.4000000000000004        16.000000000000000        1.8357779889274508     
   6.4000000000000004        16.800000000000001        1.8320307420749427     
   6.4000000000000004        17.600000000000001        1.8285587895406188     
   6.4000000000000004        18.400000000000002        1.8264024263046237     
   6.4000000000000004        19.200000000000003        1.8254708216058813     
   6.4000000000000004        20.000000000000000        1.8238246606484807     
   6.4000000000000004        20.800000000000001        1.8232612817697336     
   6.4000000000000004        21.600000000000001        1.8236536167378616     
   6.4000000000000004        22.400000000000002        1.8247141712547921     
   6.4000000000000004        23.200000000000003        1.8267783098058537     
   6.4000000000000004        24.000000000000000        1.8295716367764416     
   6.4000000000000004        24.800000000000001        1.8319551569958816     
   6.4000000000000004        25.600000000000001        1.8362784726330781     
   6.4000000000000004        26.400000000000002        1.8396049631553653     
   6.4000000000000004        27.200000000000003        1.8431271213736369     
   6.4000000000000004        28.000000000000000        1.8465176511188175     
   6.4000000000000004        28.800000000000001        1.8492578547322596     
   6.4000000000000004        29.600000000000001        1.8510215477408625     
   6.4000000000000004        30.400000000000002        1.8536783914517263     
   6.4000000000000004        31.200000000000003        1.8519627511747181     
   6.4000000000000004        32.000000000000000        1.8517132116553394     
   6.4000000000000004        32.800000000000004        1.8514374491135763     
   6.4000000000000004        33.600000000000001        1.8512914526065278     
   6.4000000000000004        34.399999999999999        1.8510671293539944     
   6.4000000000000004        35.200000000000003        1.8509319870281231     
   6.4000000000000004        36.000000000000000        1.8505705805936374     
   6.4000000000000004        36.800000000000004        1.8503059431005735     
   6.4000000000000004        37.600000000000001        1.8501589370195068     
   6.4000000000000004        38.400000000000006        1.8487610813709123     
   6.4000000000000004        39.200000000000003        1.8460416037566776     
   6.4000000000000004        40.000000000000000        1.8446388275397563     
   6.4000000000000004        40.800000000000004        1.8417506415509850     
   6.4000000000000004        41.600000000000001        1.8411159784845834     
   6.4000000000000004        42.400000000000006        1.8421537767272687     
   6.4000000000000004        43.200000000000003        1.8457126693603303     
   6.4000000000000004        44.000000000000000        1.8516435450485638     
   6.4000000000000004        44.800000000000004        1.8631780934353590     
   6.4000000000000004        45.600000000000001        1.8784729305106707     
   6.4000000000000004        46.400000000000006        1.8966959904440930     
   6.4000000000000004        47.200000000000003        1.9166281128874483     
   6.4000000000000004        48.000000000000000        1.9369481250404563     
   6.4000000000000004        48.800000000000004        1.9548090886369360     
   6.4000000000000004        49.600000000000001        1.9713317868068858     
   6.4000000000000004        50.400000000000006        1.9810853980223051     
   6.4000000000000004        51.200000000000003        1.9841978944413992     
   6.4000000000000004        52.000000000000000        1.9808951926380283     
   6.4000000000000004        52.800000000000004        1.9713174985869963     
   6.4000000000000004        53.600000000000001        1.9566102688463627     
   6.4000000000000004        54.400000000000006        1.9377092205601338     
   6.4000000000000004        55.200000000000003        1.9169157490715152     
   6.4000000000000004        56.000000000000000        1.8963791829206853     
   6.4000000000000004        56.800000000000004        1.8781429944488397     
   6.4000000000000004        57.600000000000001        1.8631003790967255     
   6.4000000000000004        58.400000000000006        1.8523722361494741     
   6.4000000000000004        59.200000000000003        1.8462155776789544     
   6.4000000000000004        60.000000000000000        1.8417200576983914     
   6.4000000000000004        60.800000000000004        1.8413200940413255     
   6.4000000000000004        61.600000000000001        1.8426942258973542     
   6.4000000000000004        62.400000000000006        1.8450364399852279     
   6.4000000000000004        63.200000000000003        1.8474969319927586     
   6.4000000000000004        64.000000000000000        1.8498483021960068     
   6.4000000000000004        64.799999999999997        1.8506897580438157     
   6.4000000000000004        65.600000000000009        1.8516034358792919     
   6.4000000000000004        66.400000000000006        1.8513207146307356     
   6.4000000000000004        67.200000000000003        1.8476053972281774     
   6.4000000000000004        68.000000000000000        1.8480426783539545     
   6.4000000000000004        68.799999999999997        1.8450869186221053     
   6.4000000000000004        69.600000000000009        1.8428631996938392     
   6.4000000000000004        70.400000000000006        1.8415473097667485     
   6.4000000000000004        71.200000000000003        1.8412981428923345     
   6.4000000000000004        72.000000000000000        1.8424152124261814     
   6.4000000000000004        72.799999999999997        1.8456378917643863     
   6.4000000000000004        73.600000000000009        1.8546499255077133     
   6.4000000000000004        74.400000000000006        1.8643769036317919     
   6.4000000000000004        75.200000000000003        1.8777552105263484     
   6.4000000000000004        76.000000000000000        1.8929578407158174     
   6.4000000000000004        76.800000000000011        1.9078593257415291     
   6.4000000000000004        77.600000000000009        1.9225330442573765     
   6.4000000000000004        78.400000000000006        1.9347614327746587     
   6.4000000000000004        79.200000000000003        1.9424586231089904     
   6.4000000000000004        80.000000000000000        1.9453859011325900     
   6.4000000000000004        80.800000000000011        1.9422549654633108     
   6.4000000000000004        81.600000000000009        1.9346267513284179     
   6.4000000000000004        82.400000000000006        1.9229965640759441     
   6.4000000000000004        83.200000000000003        1.9085822912560402     
   6.4000000000000004        84.000000000000000        1.8941581041463180     
   6.4000000000000004        84.800000000000011        1.8791974407032832     
   6.4000000000000004        85.600000000000009        1.8658487139897273     
   6.4000000000000004        86.400000000000006        1.8548523085429764     
   6.4000000000000004        87.200000000000003        1.8487278571192753     
   6.4000000000000004        88.000000000000000        1.8426724649395902     
   6.4000000000000004        88.800000000000011        1.8409025560942442     
   6.4000000000000004        89.600000000000009        1.8409273949650735     
   6.4000000000000004        90.400000000000006        1.8421223431407217     
   6.4000000000000004        91.200000000000003        1.8425570960604016     
   6.4000000000000004        92.000000000000000        1.8461376027166214     
   6.4000000000000004        92.800000000000011        1.8477002624444530     
   6.4000000000000004        93.600000000000009        1.8494752433634105     
   6.4000000000000004        94.400000000000006        1.8461750021540613     
   6.4000000000000004        95.200000000000003        1.8505248276715509     
   6.4000000000000004        96.000000000000000        1.8499293193613087     
   6.4000000000000004        96.800000000000011        1.8499323511720260     
   6.4000000000000004        97.600000000000009        1.8501170299881167     
   6.4000000000000004        98.400000000000006        1.8496645143769090     
   6.4000000000000004        99.200000000000003        1.8500890310884062     
   6.4000000000000004        100.00000000000000        1.8510079874504617     
   6.4000000000000004        100.80000000000001        1.8507828774669273     
   6.4000000000000004        101.60000000000001        1.8508125485746427     
   6.4000000000000004        102.40000000000001        1.8506918590234633     

   7.2000000000000002       0.80000000000000004        1.8501053993913283     
   7.2000000000000002        1.6000000000000001        1.8503026163405702     
   7.2000000000000002        2.4000000000000004        1.8525457764812510     
   7.2000000000000002        3.2000000000000002        1.8500402350315583     
   7.2000000000000002        4.0000000000000000        1.8494830603685317     
   7.2000000000000002        4.8000000000000007        1.8497542822946953     
   7.2000000000000002        5.6000000000000005        1.8501198551679128     
   7.2000000000000002        6.4000000000000004        1.8500234450463660     
   7.2000000000000002        7.2000000000000002        1.8499353854527927     
   7.2000000000000002        8.0000000000000000        1.8505383585260391     
   7.2000000000000002        8.8000000000000007        1.8514266202204706     
   7.2000000000000002        9.6000000000000014        1.8520066916209952     
   7.2000000000000002        10.400000000000000        1.8515242407188930     
   7.2000000000000002        11.200000000000001        1.8501387078990235     
   7.2000000000000002        12.000000000000000        1.8483893555681721     
   7.2000000000000002        12.800000000000001        1.8443775593329492     
   7.2000000000000002        13.600000000000001        1.8404161473233771     
   7.2000000000000002        14.400000000000000        1.8357941261038064     
   7.2000000000000002        15.200000000000001        1.8314128428343595     
   7.2000000000000002        16.000000000000000        1.8286301500196085     
   7.2000000000000002        16.800000000000001        1.8269970355234659     
   7.2000000000000002        17.600000000000001        1.8258593015902540     
   7.2000000000000002        18.400000000000002        1.8252541918604575     
   7.2000000000000002        19.200000000000003        1.8252518449159183     
   7.2000000000000002        20.000000000000000        1.8257982583651671     
   7.2000000000000002        20.800000000000001        1.8260209403434022     
   7.2000000000000002        21.600000000000001        1.8250918125255371     
   7.2000000000000002        22.400000000000002        1.8246755546140152     
   7.2000000000000002        23.200000000000003        1.8240281962824667     
   7.2000000000000002        24.000000000000000        1.8229385094768173     
   7.2000000000000002        24.800000000000001        1.8254906028487645     
   7.2000000000000002        25.600000000000001        1.8288826620314569     
   7.2000000000000002        26.400000000000002        1.8316370002806528     
   7.2000000000000002        27.200000000000003        1.8365175844012622     
   7.2000000000000002        28.000000000000000        1.8413276814900223     
   7.2000000000000002        28.800000000000001        1.8446845716020577     
   7.2000000000000002        29.600000000000001        1.8485728765760296     
   7.2000000000000002        30.400000000000002        1.8508707220330352     
   7.2000000000000002        31.200000000000003        1.8519689063494216     
   7.2000000000000002        32.000000000000000        1.8518499684059642     
   7.2000000000000002        32.800000000000004        1.8492627505624011     
   7.2000000000000002        33.600000000000001        1.8518933610303010     
   7.2000000000000002        34.399999999999999        1.8517476678615097     
   7.2000000000000002        35.200000000000003        1.8514160543747966     
   7.2000000000000002        36.000000000000000        1.8493892869987238     
   7.2000000000000002        36.800000000000004        1.8503841074954379     
   7.2000000000000002        37.600000000000001        1.8489245792787601     
   7.2000000000000002        38.400000000000006        1.8482265155106181     
   7.2000000000000002        39.200000000000003        1.8464712793377478     
   7.2000000000000002        40.000000000000000        1.8437327211568177     
   7.2000000000000002        40.800000000000004        1.8416138333699892     
   7.2000000000000002        41.600000000000001        1.8408523480282806     
   7.2000000000000002        42.400000000000006        1.8426654163353082     
   7.2000000000000002        43.200000000000003        1.8485829936975113     
   7.2000000000000002        44.000000000000000        1.8583282315147875     
   7.2000000000000002        44.800000000000004        1.8746625465841327     
   7.2000000000000002        45.600000000000001        1.8936954152091170     
   7.2000000000000002        46.400000000000006        1.9166573531247004     
   7.2000000000000002        47.200000000000003        1.9423973173862721     
   7.2000000000000002        48.000000000000000        1.9683166875935050     
   7.2000000000000002        48.800000000000004        1.9921845027781282     
   7.2000000000000002        49.600000000000001        2.0113637278544751     
   7.2000000000000002        50.400000000000006        2.0234034309604563     
   7.2000000000000002        51.200000000000003        2.0273908627409885     
   7.2000000000000002        52.000000000000000        2.0229247323664517     
   7.2000000000000002        52.800000000000004        2.0105086392813893     
   7.2000000000000002        53.600000000000001        1.9928919226231934     
   7.2000000000000002        54.400000000000006        1.9687816998043677     
   7.2000000000000002        55.200000000000003        1.9432169204907732     
   7.2000000000000002        56.000000000000000        1.9163897589535994     
   7.2000000000000002        56.800000000000004        1.8944959541436401     
   7.2000000000000002        57.600000000000001        1.8726085935358845     
   7.2000000000000002        58.400000000000006        1.8578856348924242     
   7.2000000000000002        59.200000000000003        1.8482328347556878     
   7.2000000000000002        60.000000000000000        1.8424324848520488     
   7.2000000000000002        60.800000000000004        1.8415722788672297     
   7.2000000000000002        61.600000000000001        1.8423993781614161     
   7.2000000000000002        62.400000000000006        1.8443177138227405     
   7.2000000000000002        63.200000000000003        1.8477202845493039     
   7.2000000000000002        64.000000000000000        1.8484390319371853     
   7.2000000000000002        64.799999999999997        1.8501611823177468     
   7.2000000000000002        65.600000000000009        1.8512418621958160     
   7.2000000000000002        66.400000000000006        1.8508683854921153     
   7.2000000000000002        67.200000000000003        1.8503606961846935     
   7.2000000000000002        68.000000000000000        1.8480951407945445     
   7.2000000000000002        68.799999999999997        1.8452668436555835     
   7.2000000000000002        69.600000000000009        1.8420912268542307     
   7.2000000000000002        70.400000000000006        1.8401134036155000     
   7.2000000000000002        71.200000000000003        1.8415991235630407     
   7.2000000000000002        72.000000000000000        1.8447810208550148     
   7.2000000000000002        72.799999999999997        1.8513589672356183     
   7.2000000000000002        73.600000000000009        1.8626722364247794     
   7.2000000000000002        74.400000000000006        1.8778042443860348     
   7.2000000000000002        75.200000000000003        1.8959892421844249     
   7.2000000000000002        76.000000000000000        1.9166645283682016     
   7.2000000000000002        76.800000000000011        1.9358771879838250     
   7.2000000000000002        77.600000000000009        1.9559713968597072     
   7.2000000000000002        78.400000000000006        1.9712758388707239     
   7.2000000000000002        79.200000000000003        1.9813302075788821     
   7.2000000000000002        80.000000000000000        1.9850282285939813     
   7.2000000000000002        80.800000000000011        1.9815145170070187     
   7.2000000000000002        81.600000000000009        1.9720756568611562     
   7.2000000000000002        82.400000000000006        1.9566463326135781     
   7.2000000000000002        83.200000000000003        1.9371983300193096     
   7.2000000000000002        84.000000000000000        1.9171255409887209     
   7.2000000000000002        84.800000000000011        1.8972397454363008     
   7.2000000000000002        85.600000000000009        1.8782607734742522     
   7.2000000000000002        86.400000000000006        1.8625875204335092     
   7.2000000000000002        87.200000000000003        1.8505567115085864     
   7.2000000000000002        88.000000000000000        1.8431906998630874     
   7.2000000000000002        88.800000000000011        1.8403499214321317     
   7.2000000000000002        89.600000000000009        1.8387421793599998     
   7.2000000000000002        90.400000000000006        1.8394169182185978     
   7.2000000000000002        91.200000000000003        1.8407746894527879     
   7.2000000000000002        92.000000000000000        1.8420885292552789     
   7.2000000000000002        92.800000000000011        1.8448902249595189     
   7.2000000000000002        93.600000000000009        1.8481160717107779     
   7.2000000000000002        94.400000000000006        1.8474891171413732     
   7.2000000000000002        95.200000000000003        1.8480984858534109     
   7.2000000000000002        96.000000000000000        1.8488806215051168     
   7.2000000000000002        96.800000000000011        1.8488067985725041     
   7.2000000000000002        97.600000000000009        1.8489725407534836     
   7.2000000000000002        98.400000000000006        1.8501005045492878     
   7.2000000000000002        99.200000000000003        1.8498919840606352     
   7.2000000000000002        100.00000000000000        1.8504517082292382     
   7.2000000000000002        100.80000000000001        1.8503199549499718     
   7.2000000000000002        101.60000000000001        1.8507859999235194     
   7.2000000000000002        102.40000000000001        1.8512845222703003     

   8.0000000000000000       0.80000000000000004        1.8497754998135729     
   8.0000000000000000        1.6000000000000001        1.8503122888112049     
   8.0000000000000000        2.4000000000000004        1.8508280433229785     
   8.0000000000000000        3.2000000000000002        1.8503802348331573     
   8.0000000000000000        4.0000000000000000        1.8498384501480583     
   8.0000000000000000        4.8000000000000007        1.8506461669289409     
   8.0000000000000000        5.6000000000000005        1.8498888828167412     
   8.0000000000000000        6.4000000000000004        1.8502495893849336     
   8.0000000000000000        7.2000000000000002        1.8506904136088160     
   8.0000000000000000        8.0000000000000000        1.8519228956646030     
   8.0000000000000000        8.8000000000000007        1.8519533509162878     
   8.0000000000000000        9.6000000000000014        1.8514516906597567     
   8.0000000000000000        10.400000000000000        1.8502317130268917     
   8.0000000000000000        11.200000000000001        1.8476309863666265     
   8.0000000000000000        12.000000000000000        1.8437589286017784     
   8.0000000000000000        12.800000000000001        1.8390838345202982     
   8.0000000000000000        13.600000000000001        1.8342456399516121     
   8.0000000000000000        14.400000000000000        1.8303664949746388     
   8.0000000000000000        15.200000000000001        1.8282517387676327     
   8.0000000000000000        16.000000000000000        1.8284423883575376     
   8.0000000000000000        16.800000000000001        1.8312140345639025     
   8.0000000000000000        17.600000000000001        1.8337803969246882     
   8.0000000000000000        18.400000000000002        1.8413946427758130     
   8.0000000000000000        19.200000000000003        1.8469271483501082     
   8.0000000000000000        20.000000000000000        1.8513939123648462     
   8.0000000000000000        20.800000000000001        1.8534126655678318     
   8.0000000000000000        21.600000000000001        1.8496735181524437     
   8.0000000000000000        22.400000000000002        1.8457868084982136     
   8.0000000000000000        23.200000000000003        1.8397435949194534     
   8.0000000000000000        24.000000000000000        1.8335477173956283     
   8.0000000000000000        24.800000000000001        1.8286356161604231     
   8.0000000000000000        25.600000000000001        1.8266244403512784     
   8.0000000000000000        26.400000000000002        1.8272115260400503     
   8.0000000000000000        27.200000000000003        1.8301661761077146     
   8.0000000000000000        28.000000000000000        1.8346192848166354     
   8.0000000000000000        28.800000000000001        1.8397098206241014     
   8.0000000000000000        29.600000000000001        1.8445315859598479     
   8.0000000000000000        30.400000000000002        1.8481880734523031     
   8.0000000000000000        31.200000000000003        1.8503793154647121     
   8.0000000000000000        32.000000000000000        1.8512662315935946     
   8.0000000000000000        32.800000000000004        1.8521456519865058     
   8.0000000000000000        33.600000000000001        1.8522383030428418     
   8.0000000000000000        34.399999999999999        1.8518986324795124     
   8.0000000000000000        35.200000000000003        1.8512844447106163     
   8.0000000000000000        36.000000000000000        1.8508114641307649     
   8.0000000000000000        36.800000000000004        1.8500952902506129     
   8.0000000000000000        37.600000000000001        1.8487813568465552     
   8.0000000000000000        38.400000000000006        1.8475946364328175     
   8.0000000000000000        39.200000000000003        1.8454851732491178     
   8.0000000000000000        40.000000000000000        1.8424588410954099     
   8.0000000000000000        40.800000000000004        1.8422606552457035     
   8.0000000000000000        41.600000000000001        1.8413417919195980     
   8.0000000000000000        42.400000000000006        1.8457577787327817     
   8.0000000000000000        43.200000000000003        1.8514981753057800     
   8.0000000000000000        44.000000000000000        1.8654111365882384     
   8.0000000000000000        44.800000000000004        1.8847113683937924     
   8.0000000000000000        45.600000000000001        1.9090554601701026     
   8.0000000000000000        46.400000000000006        1.9374342871912080     
   8.0000000000000000        47.200000000000003        1.9678759384095696     
   8.0000000000000000        48.000000000000000        1.9993110808623582     
   8.0000000000000000        48.800000000000004        2.0276911870504062     
   8.0000000000000000        49.600000000000001        2.0504343056235452     
   8.0000000000000000        50.400000000000006        2.0651150545881052     
   8.0000000000000000        51.200000000000003        2.0696712135029784     
   8.0000000000000000        52.000000000000000        2.0645060079219220     
   8.0000000000000000        52.800000000000004        2.0499409789672791     
   8.0000000000000000        53.600000000000001        2.0275212582326430     
   8.0000000000000000        54.400000000000006        1.9993238070095722     
   8.0000000000000000        55.200000000000003        1.9682827404303955     
   8.0000000000000000        56.000000000000000        1.9363044366826452     
   8.0000000000000000        56.800000000000004        1.9079712286078381     
   8.0000000000000000        57.600000000000001        1.8837507797174369     
   8.0000000000000000        58.400000000000006        1.8653537346973357     
   8.0000000000000000        59.200000000000003        1.8517577312669680     
   8.0000000000000000        60.000000000000000        1.8441772942228263     
   8.0000000000000000        60.800000000000004        1.8409548646900733     
   8.0000000000000000        61.600000000000001        1.8410707844772145     
   8.0000000000000000        62.400000000000006        1.8430694329004096     
   8.0000000000000000        63.200000000000003        1.8453727680344629     
   8.0000000000000000        64.000000000000000        1.8470825966868145     
   8.0000000000000000        64.799999999999997        1.8493639505629804     
   8.0000000000000000        65.600000000000009        1.8501920911317173     
   8.0000000000000000        66.400000000000006        1.8500661044663336     
   8.0000000000000000        67.200000000000003        1.8487440029918445     
   8.0000000000000000        68.000000000000000        1.8465223699507922     
   8.0000000000000000        68.799999999999997        1.8437780112053115     
   8.0000000000000000        69.600000000000009        1.8421140089783452     
   8.0000000000000000        70.400000000000006        1.8412174125750358     
   8.0000000000000000        71.200000000000003        1.8416970052620141     
   8.0000000000000000        72.000000000000000        1.8481990787122859     
   8.0000000000000000        72.799999999999997        1.8576137823802712     
   8.0000000000000000        73.600000000000009        1.8732905338198895     
   8.0000000000000000        74.400000000000006        1.8932519464473854     
   8.0000000000000000        75.200000000000003        1.9166988490907262     
   8.0000000000000000        76.000000000000000        1.9426947110621167     
   8.0000000000000000        76.800000000000011        1.9684893025256283     
   8.0000000000000000        77.600000000000009        1.9918850529752878     
   8.0000000000000000        78.400000000000006        2.0112208177174717     
   8.0000000000000000        79.200000000000003        2.0230858706336208     
   8.0000000000000000        80.000000000000000        2.0281930797173939     
   8.0000000000000000        80.800000000000011        2.0231298742257788     
   8.0000000000000000        81.600000000000009        2.0118344195449254     
   8.0000000000000000        82.400000000000006        1.9941012132709897     
   8.0000000000000000        83.200000000000003        1.9682084339912669     
   8.0000000000000000        84.000000000000000        1.9436503178021900     
   8.0000000000000000        84.800000000000011        1.9151401422882428     
   8.0000000000000000        85.600000000000009        1.8916806673514703     
   8.0000000000000000        86.400000000000006        1.8707093203485590     
   8.0000000000000000        87.200000000000003        1.8547277986931827     
   8.0000000000000000        88.000000000000000        1.8442322793891850     
   8.0000000000000000        88.800000000000011        1.8387526524658202     
   8.0000000000000000        89.600000000000009        1.8360545425077748     
   8.0000000000000000        90.400000000000006        1.8358748607111974     
   8.0000000000000000        91.200000000000003        1.8370677126596038     
   8.0000000000000000        92.000000000000000        1.8390146076989402     
   8.0000000000000000        92.800000000000011        1.8433097096424422     
   8.0000000000000000        93.600000000000009        1.8424683740955634     
   8.0000000000000000        94.400000000000006        1.8442150859716342     
   8.0000000000000000        95.200000000000003        1.8455950643655983     
   8.0000000000000000        96.000000000000000        1.8465210037090587     
   8.0000000000000000        96.800000000000011        1.8470204628908418     
   8.0000000000000000        97.600000000000009        1.8479341028345624     
   8.0000000000000000        98.400000000000006        1.8487047430496073     
   8.0000000000000000        99.200000000000003        1.8487015384074643     
   8.0000000000000000        100.00000000000000        1.8503324974998057     
   8.0000000000000000        100.80000000000001        1.8503002994043374     
   8.0000000000000000        101.60000000000001        1.8510013296312460     
   8.0000000000000000        102.40000000000001        1.8493374418911099     

   8.8000000000000007       0.80000000000000004        1.8504725280572332     
   8.8000000000000007        1.6000000000000001        1.8506944800383214     
   8.8000000000000007        2.4000000000000004        1.8506178467598078     
   8.8000000000000007        3.2000000000000002        1.8497745142806461     
   8.8000000000000007        4.0000000000000000        1.8508551049801414     
   8.8000000000000007        4.8000000000000007        1.8495534887492231     
   8.8000000000000007        5.6000000000000005        1.8501841719285901     
   8.8000000000000007        6.4000000000000004        1.8510640154597584     
   8.8000000000000007        7.2000000000000002        1.8514027662508679     
   8.8000000000000007        8.0000000000000000        1.8518277290618219     
   8.8000000000000007        8.8000000000000007        1.8512752015129645     
   8.8000000000000007        9.6000000000000014        1.8504544873463338     
   8.8000000000000007        10.400000000000000        1.8480287017349302     
   8.8000000000000007        11.200000000000001        1.8441946284091055     
   8.8000000000000007        12.000000000000000        1.8390944098845419     
   8.8000000000000007        12.800000000000001        1.8345137395159157     
   8.8000000000000007        13.600000000000001        1.8309208490882856     
   8.8000000000000007        14.400000000000000        1.8303360568122444     
   8.8000000000000007        15.200000000000001        1.8327406633162522     
   8.8000000000000007        16.000000000000000        1.8409590564301863     
   8.8000000000000007        16.800000000000001        1.8537657011115765     
   8.8000000000000007        17.600000000000001        1.8693422446431833     
   8.8000000000000007        18.400000000000002        1.8852591135381993     
   8.8000000000000007        19.200000000000003        1.8992501831512749     
   8.8000000000000007        20.000000000000000        1.9090887569292858     
   8.8000000000000007        20.800000000000001        1.9133419061068853     
   8.8000000000000007        21.600000000000001        1.9090769111559966     
   8.8000000000000007        22.400000000000002        1.8982079530607772     
   8.8000000000000007        23.200000000000003        1.8835324634843305     
   8.8000000000000007        24.000000000000000        1.8674131451327944     
   8.8000000000000007        24.800000000000001        1.8508859392927430     
   8.8000000000000007        25.600000000000001        1.8374166502332714     
   8.8000000000000007        26.400000000000002        1.8300366629452427     
   8.8000000000000007        27.200000000000003        1.8278364221086514     
   8.8000000000000007        28.000000000000000        1.8290415769136876     
   8.8000000000000007        28.800000000000001        1.8337871895468547     
   8.8000000000000007        29.600000000000001        1.8394260613073998     
   8.8000000000000007        30.400000000000002        1.8432986706037269     
   8.8000000000000007        31.200000000000003        1.8476754514183764     
   8.8000000000000007        32.000000000000000        1.8507237482383032     
   8.8000000000000007        32.800000000000004        1.8520396299467150     
   8.8000000000000007        33.600000000000001        1.8522138184421406     
   8.8000000000000007        34.399999999999999        1.8513753674603477     
   8.8000000000000007        35.200000000000003        1.8517171157866359     
   8.8000000000000007        36.000000000000000        1.8505808146186520     
   8.8000000000000007        36.800000000000004        1.8497549273155129     
   8.8000000000000007        37.600000000000001        1.8490568568187404     
   8.8000000000000007        38.400000000000006        1.8465476211791612     
   8.8000000000000007        39.200000000000003        1.8438265891106764     
   8.8000000000000007        40.000000000000000        1.8411120127438927     
   8.8000000000000007        40.800000000000004        1.8406819079612566     
   8.8000000000000007        41.600000000000001        1.8426980069691972     
   8.8000000000000007        42.400000000000006        1.8462849521062505     
   8.8000000000000007        43.200000000000003        1.8555739775036082     
   8.8000000000000007        44.000000000000000        1.8706429109778981     
   8.8000000000000007        44.800000000000004        1.8948563829176885     
   8.8000000000000007        45.600000000000001        1.9232693053327998     
   8.8000000000000007        46.400000000000006        1.9563772502332832     
   8.8000000000000007        47.200000000000003        1.9920585302709850     
   8.8000000000000007        48.000000000000000        2.0274903859438389     
   8.8000000000000007        48.800000000000004        2.0601217930074576     
   8.8000000000000007        49.600000000000001        2.0858838972717022     
   8.8000000000000007        50.400000000000006        2.1029207992695529     
   8.8000000000000007        51.200000000000003        2.1080383641500391     
   8.8000000000000007        52.000000000000000        2.1022972225052268     
   8.8000000000000007        52.800000000000004        2.0857091997047261     
   8.8000000000000007        53.600000000000001        2.0602247521838990     
   8.8000000000000007        54.400000000000006        2.0275595959053203     
   8.8000000000000007        55.200000000000003        1.9921017967714543     
   8.8000000000000007        56.000000000000000        1.9561893370570960     
   8.8000000000000007        56.800000000000004        1.9223992173694500     
   8.8000000000000007        57.600000000000001        1.8941604030410968     
   8.8000000000000007        58.400000000000006        1.8708592435340967     
   8.8000000000000007        59.200000000000003        1.8552425243474608     
   8.8000000000000007        60.000000000000000        1.8462518278535336     
   8.8000000000000007        60.800000000000004        1.8409717913581660     
   8.8000000000000007        61.600000000000001        1.8417735933809278     
   8.8000000000000007        62.400000000000006        1.8420635337786975     
   8.8000000000000007        63.200000000000003        1.8443515738840754     
   8.8000000000000007        64.000000000000000        1.8468166296959789     
   8.8000000000000007        64.799999999999997        1.8490930338793801     
   8.8000000000000007        65.600000000000009        1.8501043268588371     
   8.8000000000000007        66.400000000000006        1.8496701368449924     
   8.8000000000000007        67.200000000000003        1.8480495031450481     
   8.8000000000000007        68.000000000000000        1.8455392095571466     
   8.8000000000000007        68.799999999999997        1.8429462895240263     
   8.8000000000000007        69.600000000000009        1.8416935302402764     
   8.8000000000000007        70.400000000000006        1.8418139945022070     
   8.8000000000000007        71.200000000000003        1.8449743310700157     
   8.8000000000000007        72.000000000000000        1.8530739391212707     
   8.8000000000000007        72.799999999999997        1.8654731302465679     
   8.8000000000000007        73.600000000000009        1.8844632901829159     
   8.8000000000000007        74.400000000000006        1.9088731804514347     
   8.8000000000000007        75.200000000000003        1.9368277798669535     
   8.8000000000000007        76.000000000000000        1.9678684905651787     
   8.8000000000000007        76.800000000000011        1.9994469289143089     
   8.8000000000000007        77.600000000000009        2.0274896658626722     
   8.8000000000000007        78.400000000000006        2.0508138924017416     
   8.8000000000000007        79.200000000000003        2.0675857836247471     
   8.8000000000000007        80.000000000000000        2.0705088919819250     
   8.8000000000000007        80.800000000000011        2.0655819407367066     
   8.8000000000000007        81.600000000000009        2.0501649881210628     
   8.8000000000000007        82.400000000000006        2.0274993867414621     
   8.8000000000000007        83.200000000000003        1.9986120242790200     
   8.8000000000000007        84.000000000000000        1.9672989849118740     
   8.8000000000000007        84.800000000000011        1.9353072541402856     
   8.8000000000000007        85.600000000000009        1.9054392311299571     
   8.8000000000000007        86.400000000000006        1.8788896970018716     
   8.8000000000000007        87.200000000000003        1.8598137711706391     
   8.8000000000000007        88.000000000000000        1.8461078257144401     
   8.8000000000000007        88.800000000000011        1.8375186723301737     
   8.8000000000000007        89.600000000000009        1.8340123202746490     
   8.8000000000000007        90.400000000000006        1.8333997040005761     
   8.8000000000000007        91.200000000000003        1.8337560825238604     
   8.8000000000000007        92.000000000000000        1.8381017389644336     
   8.8000000000000007        92.800000000000011        1.8385540434801393     
   8.8000000000000007        93.600000000000009        1.8404564666945333     
   8.8000000000000007        94.400000000000006        1.8424515585983670     
   8.8000000000000007        95.200000000000003        1.8434833599317817     
   8.8000000000000007        96.000000000000000        1.8438245215431313     
   8.8000000000000007        96.800000000000011        1.8449842680978465     
   8.8000000000000007        97.600000000000009        1.8460007537919403     
   8.8000000000000007        98.400000000000006        1.8464161006362954     
   8.8000000000000007        99.200000000000003        1.8478359572499017     
   8.8000000000000007        100.00000000000000        1.8488567544813959     
   8.8000000000000007        100.80000000000001        1.8498044235253197     
   8.8000000000000007        101.60000000000001        1.8499843985320619     
   8.8000000000000007        102.40000000000001        1.8501782972854675     

   9.6000000000000014       0.80000000000000004        1.8512047479713294     
   9.6000000000000014        1.6000000000000001        1.8495585094981879     
   9.6000000000000014        2.4000000000000004        1.8507717228779317     
   9.6000000000000014        3.2000000000000002        1.8506224566604994     
   9.6000000000000014        4.0000000000000000        1.8499015700204042     
   9.6000000000000014        4.8000000000000007        1.8494831828780753     
   9.6000000000000014        5.6000000000000005        1.8506991638059747     
   9.6000000000000014        6.4000000000000004        1.8511798946454632     
   9.6000000000000014        7.2000000000000002        1.8516379961602765     
   9.6000000000000014        8.0000000000000000        1.8514202081644195     
   9.6000000000000014        8.8000000000000007        1.8518482549514548     
   9.6000000000000014        9.6000000000000014        1.8474044460280019     
   9.6000000000000014        10.400000000000000        1.8452251355046019     
   9.6000000000000014        11.200000000000001        1.8398805373495120     
   9.6000000000000014        12.000000000000000        1.8353360875044364     
   9.6000000000000014        12.800000000000001        1.8307865319597421     
   9.6000000000000014        13.600000000000001        1.8320584974169778     
   9.6000000000000014        14.400000000000000        1.8385953951696381     
   9.6000000000000014        15.200000000000001        1.8514560601351950     
   9.6000000000000014        16.000000000000000        1.8721592925483379     
   9.6000000000000014        16.800000000000001        1.8999572760417527     
   9.6000000000000014        17.600000000000001        1.9305421278418005     
   9.6000000000000014        18.400000000000002        1.9603666118998981     
   9.6000000000000014        19.200000000000003        1.9854790670940885     
   9.6000000000000014        20.000000000000000        2.0026812375765908     
   9.6000000000000014        20.800000000000001        2.0093229380796243     
   9.6000000000000014        21.600000000000001        2.0036546348872819     
   9.6000000000000014        22.400000000000002        1.9868232909630545     
   9.6000000000000014        23.200000000000003        1.9609936915459192     
   9.6000000000000014        24.000000000000000        1.9299531953097511     
   9.6000000000000014        24.800000000000001        1.8974977406136053     
   9.6000000000000014        25.600000000000001        1.8684650423416476     
   9.6000000000000014        26.400000000000002        1.8473750390651105     
   9.6000000000000014        27.200000000000003        1.8338415725524362     
   9.6000000000000014        28.000000000000000        1.8280469255793004     
   9.6000000000000014        28.800000000000001        1.8291083468195801     
   9.6000000000000014        29.600000000000001        1.8337322662255437     
   9.6000000000000014        30.400000000000002        1.8402307948652961     
   9.6000000000000014        31.200000000000003        1.8450815771572604     
   9.6000000000000014        32.000000000000000        1.8488415939480580     
   9.6000000000000014        32.800000000000004        1.8513471532152062     
   9.6000000000000014        33.600000000000001        1.8524597894145869     
   9.6000000000000014        34.399999999999999        1.8522507629873128     
   9.6000000000000014        35.200000000000003        1.8523043913203721     
   9.6000000000000014        36.000000000000000        1.8515921895669312     
   9.6000000000000014        36.800000000000004        1.8493026371173631     
   9.6000000000000014        37.600000000000001        1.8482985022375842     
   9.6000000000000014        38.400000000000006        1.8444981844626376     
   9.6000000000000014        39.200000000000003        1.8434600944128463     
   9.6000000000000014        40.000000000000000        1.8428723563785041     
   9.6000000000000014        40.800000000000004        1.8406905957109518     
   9.6000000000000014        41.600000000000001        1.8426430791145303     
   9.6000000000000014        42.400000000000006        1.8490350109513403     
   9.6000000000000014        43.200000000000003        1.8594539352308552     
   9.6000000000000014        44.000000000000000        1.8776011545693583     
   9.6000000000000014        44.800000000000004        1.9032640262108256     
   9.6000000000000014        45.600000000000001        1.9346549944939804     
   9.6000000000000014        46.400000000000006        1.9718377346472034     
   9.6000000000000014        47.200000000000003        2.0118357136259859     
   9.6000000000000014        48.000000000000000        2.0499868923544287     
   9.6000000000000014        48.800000000000004        2.0856504244912126     
   9.6000000000000014        49.600000000000001        2.1138394864346863     
   9.6000000000000014        50.400000000000006        2.1324501091483246     
   9.6000000000000014        51.200000000000003        2.1381373980851852     
   9.6000000000000014        52.000000000000000        2.1321561629591170     
   9.6000000000000014        52.800000000000004        2.1140434244224835     
   9.6000000000000014        53.600000000000001        2.0857171828867238     
   9.6000000000000014        54.400000000000006        2.0495656782507976     
   9.6000000000000014        55.200000000000003        2.0103939049036410     
   9.6000000000000014        56.000000000000000        1.9713576525007732     
   9.6000000000000014        56.800000000000004        1.9345061284696419     
   9.6000000000000014        57.600000000000001        1.9020957793204993     
   9.6000000000000014        58.400000000000006        1.8766998359085081     
   9.6000000000000014        59.200000000000003        1.8585668402696056     
   9.6000000000000014        60.000000000000000        1.8483420993742563     
   9.6000000000000014        60.800000000000004        1.8426531554156187     
   9.6000000000000014        61.600000000000001        1.8407209952431764     
   9.6000000000000014        62.400000000000006        1.8415707138939315     
   9.6000000000000014        63.200000000000003        1.8440401123301098     
   9.6000000000000014        64.000000000000000        1.8458986010419165     
   9.6000000000000014        64.799999999999997        1.8489255973189700     
   9.6000000000000014        65.600000000000009        1.8502330016490482     
   9.6000000000000014        66.400000000000006        1.8494945846195725     
   9.6000000000000014        67.200000000000003        1.8471825123586258     
   9.6000000000000014        68.000000000000000        1.8455331534799861     
   9.6000000000000014        68.799999999999997        1.8431782173968878     
   9.6000000000000014        69.600000000000009        1.8410171410463074     
   9.6000000000000014        70.400000000000006        1.8423664598210601     
   9.6000000000000014        71.200000000000003        1.8477315101393981     
   9.6000000000000014        72.000000000000000        1.8541330318283071     
   9.6000000000000014        72.799999999999997        1.8723029958817508     
   9.6000000000000014        73.600000000000009        1.8937887588761491     
   9.6000000000000014        74.400000000000006        1.9231585729398943     
   9.6000000000000014        75.200000000000003        1.9560128197970936     
   9.6000000000000014        76.000000000000000        1.9916703363576411     
   9.6000000000000014        76.800000000000011        2.0282590656388857     
   9.6000000000000014        77.600000000000009        2.0593288595810910     
   9.6000000000000014        78.400000000000006        2.0866442033681771     
   9.6000000000000014        79.200000000000003        2.1034389953179127     
   9.6000000000000014        80.000000000000000        2.1081926110616243     
   9.6000000000000014        80.800000000000011        2.1028172206864459     
   9.6000000000000014        81.600000000000009        2.0857089451048498     
   9.6000000000000014        82.400000000000006        2.0583277056402629     
   9.6000000000000014        83.200000000000003        2.0259636880971690     
   9.6000000000000014        84.000000000000000        1.9897766137932142     
   9.6000000000000014        84.800000000000011        1.9523224249911026     
   9.6000000000000014        85.600000000000009        1.9173350682053349     
   9.6000000000000014        86.400000000000006        1.8881433457668981     
   9.6000000000000014        87.200000000000003        1.8646994686915694     
   9.6000000000000014        88.000000000000000        1.8479744235400786     
   9.6000000000000014        88.800000000000011        1.8376367146030468     
   9.6000000000000014        89.600000000000009        1.8320266898373649     
   9.6000000000000014        90.400000000000006        1.8318224733630972     
   9.6000000000000014        91.200000000000003        1.8338429533430216     
   9.6000000000000014        92.000000000000000        1.8347961612022186     
   9.6000000000000014        92.800000000000011        1.8375609934967636     
   9.6000000000000014        93.600000000000009        1.8396556323887350     
   9.6000000000000014        94.400000000000006        1.8410071008162217     
   9.6000000000000014        95.200000000000003        1.8436251498579526     
   9.6000000000000014        96.000000000000000        1.8424922994038504     
   9.6000000000000014        96.800000000000011        1.8428229524107873     
   9.6000000000000014        97.600000000000009        1.8438402978664759     
   9.6000000000000014        98.400000000000006        1.8433104073717486     
   9.6000000000000014        99.200000000000003        1.8460489023317597     
   9.6000000000000014        100.00000000000000        1.8476379461439874     
   9.6000000000000014        100.80000000000001        1.8481934803246389     
   9.6000000000000014        101.60000000000001        1.8488499662363245     
   9.6000000000000014        102.40000000000001        1.8494774478478127     

   10.400000000000000       0.80000000000000004        1.8502974261023966     
   10.400000000000000        1.6000000000000001        1.8507402452492476     
   10.400000000000000        2.4000000000000004        1.8505685267432657     
   10.400000000000000        3.2000000000000002        1.8509709844322544     
   10.400000000000000        4.0000000000000000        1.8508909259423942     
   10.400000000000000        4.8000000000000007        1.8500048213317277     
   10.400000000000000        5.6000000000000005        1.8518239868588564     
   10.400000000000000        6.4000000000000004        1.8507786219617446     
   10.400000000000000        7.2000000000000002        1.8522859651698700     
   10.400000000000000        8.0000000000000000        1.8505055877869829     
   10.400000000000000        8.8000000000000007        1.8499960250917458     
   10.400000000000000        9.6000000000000014        1.8466588198443807     
   10.400000000000000        10.400000000000000        1.8414835782432089     
   10.400000000000000        11.200000000000001        1.8357465732336065     
   10.400000000000000        12.000000000000000        1.8316108004986640     
   10.400000000000000        12.800000000000001        1.8321681071188103     
   10.400000000000000        13.600000000000001        1.8399778335691881     
   10.400000000000000        14.400000000000000        1.8566450004741681     
   10.400000000000000        15.200000000000001        1.8841597839367734     
   10.400000000000000        16.000000000000000        1.9226086498889068     
   10.400000000000000        16.800000000000001        1.9683260286616571     
   10.400000000000000        17.600000000000001        2.0174685908287571     
   10.400000000000000        18.400000000000002        2.0614312048030388     
   10.400000000000000        19.200000000000003        2.0954775887157511     
   10.400000000000000        20.000000000000000        2.1166870292483657     
   10.400000000000000        20.800000000000001        2.1234660399304888     
   10.400000000000000        21.600000000000001        2.1183720703841118     
   10.400000000000000        22.400000000000002        2.0974877408205628     
   10.400000000000000        23.200000000000003        2.0632551538848780     
   10.400000000000000        24.000000000000000        2.0180410877152513     
   10.400000000000000        24.800000000000001        1.9718440054537412     
   10.400000000000000        25.600000000000001        1.9238309356709018     
   10.400000000000000        26.400000000000002        1.8828054824063931     
   10.400000000000000        27.200000000000003        1.8528506275366532     
   10.400000000000000        28.000000000000000        1.8340381282724709     
   10.400000000000000        28.800000000000001        1.8281996870645592     
   10.400000000000000        29.600000000000001        1.8292193872694820     
   10.400000000000000        30.400000000000002        1.8350494600753446     
   10.400000000000000        31.200000000000003        1.8406799716486606     
   10.400000000000000        32.000000000000000        1.8458885445492423     
   10.400000000000000        32.800000000000004        1.8498761392350858     
   10.400000000000000        33.600000000000001        1.8522452798974220     
   10.400000000000000        34.399999999999999        1.8525837496882005     
   10.400000000000000        35.200000000000003        1.8524129663775406     
   10.400000000000000        36.000000000000000        1.8513038835153179     
   10.400000000000000        36.800000000000004        1.8498445614219283     
   10.400000000000000        37.600000000000001        1.8486179288761833     
   10.400000000000000        38.400000000000006        1.8488773792935975     
   10.400000000000000        39.200000000000003        1.8432921649189533     
   10.400000000000000        40.000000000000000        1.8410247614248816     
   10.400000000000000        40.800000000000004        1.8417682668291917     
   10.400000000000000        41.600000000000001        1.8432900395321810     
   10.400000000000000        42.400000000000006        1.8490142810096790     
   10.400000000000000        43.200000000000003        1.8615927025643162     
   10.400000000000000        44.000000000000000        1.8801843734448875     
   10.400000000000000        44.800000000000004        1.9081053662219469     
   10.400000000000000        45.600000000000001        1.9420548661094710     
   10.400000000000000        46.400000000000006        1.9810275660087784     
   10.400000000000000        47.200000000000003        2.0226326881764023     
   10.400000000000000        48.000000000000000        2.0650933489760868     
   10.400000000000000        48.800000000000004        2.1040098017551077     
   10.400000000000000        49.600000000000001        2.1318901498324716     
   10.400000000000000        50.400000000000006        2.1513530473203670     
   10.400000000000000        51.200000000000003        2.1577655222003234     
   10.400000000000000        52.000000000000000        2.1502292509357437     
   10.400000000000000        52.800000000000004        2.1323332624578262     
   10.400000000000000        53.600000000000001        2.1016366113482485     
   10.400000000000000        54.400000000000006        2.0656940138823838     
   10.400000000000000        55.200000000000003        2.0227230964410223     
   10.400000000000000        56.000000000000000        1.9811570285252731     
   10.400000000000000        56.800000000000004        1.9421565499259548     
   10.400000000000000        57.600000000000001        1.9078585285558005     
   10.400000000000000        58.400000000000006        1.8802109707919095     
   10.400000000000000        59.200000000000003        1.8613046859095179     
   10.400000000000000        60.000000000000000        1.8496919307547577     
   10.400000000000000        60.800000000000004        1.8426120585228720     
   10.400000000000000        61.600000000000001        1.8409841222931702     
   10.400000000000000        62.400000000000006        1.8415361746810435     
   10.400000000000000        63.200000000000003        1.8436047576808339     
   10.400000000000000        64.000000000000000        1.8469804003301162     
   10.400000000000000        64.799999999999997        1.8485628607566151     
   10.400000000000000        65.600000000000009        1.8499423761055191     
   10.400000000000000        66.400000000000006        1.8493480131173032     
   10.400000000000000        67.200000000000003        1.8474236545490228     
   10.400000000000000        68.000000000000000        1.8448613706522428     
   10.400000000000000        68.799999999999997        1.8415874351308459     
   10.400000000000000        69.600000000000009        1.8414204092258442     
   10.400000000000000        70.400000000000006        1.8427511303952928     
   10.400000000000000        71.200000000000003        1.8465157903009042     
   10.400000000000000        72.000000000000000        1.8582005261222563     
   10.400000000000000        72.799999999999997        1.8774670566802152     
   10.400000000000000        73.600000000000009        1.9031038556475486     
   10.400000000000000        74.400000000000006        1.9336837217173473     
   10.400000000000000        75.200000000000003        1.9715961432323130     
   10.400000000000000        76.000000000000000        2.0116189658474042     
   10.400000000000000        76.800000000000011        2.0512134698456128     
   10.400000000000000        77.600000000000009        2.0863328830852566     
   10.400000000000000        78.400000000000006        2.1147308999412031     
   10.400000000000000        79.200000000000003        2.1324840422012228     
   10.400000000000000        80.000000000000000        2.1413062397501585     
   10.400000000000000        80.800000000000011        2.1313435811315582     
   10.400000000000000        81.600000000000009        2.1130629626115525     
   10.400000000000000        82.400000000000006        2.0840122790204063     
   10.400000000000000        83.200000000000003        2.0466401322821359     
   10.400000000000000        84.000000000000000        2.0062659816992796     
   10.400000000000000        84.800000000000011        1.9657001936729852     
   10.400000000000000        85.600000000000009        1.9272034855301508     
   10.400000000000000        86.400000000000006        1.8948090652888143     
   10.400000000000000        87.200000000000003        1.8690695302866895     
   10.400000000000000        88.000000000000000        1.8506235943926841     
   10.400000000000000        88.800000000000011        1.8395661984658538     
   10.400000000000000        89.600000000000009        1.8343902150431157     
   10.400000000000000        90.400000000000006        1.8324940443583455     
   10.400000000000000        91.200000000000003        1.8347985052479643     
   10.400000000000000        92.000000000000000        1.8363466354302793     
   10.400000000000000        92.800000000000011        1.8394701884503728     
   10.400000000000000        93.600000000000009        1.8412355665430631     
   10.400000000000000        94.400000000000006        1.8421556623338873     
   10.400000000000000        95.200000000000003        1.8419903271213847     
   10.400000000000000        96.000000000000000        1.8417175227992688     
   10.400000000000000        96.800000000000011        1.8417984046619105     
   10.400000000000000        97.600000000000009        1.8439815841339893     
   10.400000000000000        98.400000000000006        1.8433358417463941     
   10.400000000000000        99.200000000000003        1.8448293223141179     
   10.400000000000000        100.00000000000000        1.8449148308696055     
   10.400000000000000        100.80000000000001        1.8466410786041958     
   10.400000000000000        101.60000000000001        1.8492334981291596     
   10.400000000000000        102.40000000000001        1.8495555474975307     

   11.200000000000001       0.80000000000000004        1.8501623154969216     
   11.200000000000001        1.6000000000000001        1.8505805257978996     
   11.200000000000001        2.4000000000000004        1.8504689197738540     
   11.200000000000001        3.2000000000000002        1.8497859084317894     
   11.200000000000001        4.0000000000000000        1.8512437252519527     
   11.200000000000001        4.8000000000000007        1.8505677474282929     
   11.200000000000001        5.6000000000000005        1.8509445837629397     
   11.200000000000001        6.4000000000000004        1.8520251253700226     
   11.200000000000001        7.2000000000000002        1.8517927391128615     
   11.200000000000001        8.0000000000000000        1.8510837050206965     
   11.200000000000001        8.8000000000000007        1.8500235300025836     
   11.200000000000001        9.6000000000000014        1.8435185740713749     
   11.200000000000001        10.400000000000000        1.8376569267408254     
   11.200000000000001        11.200000000000001        1.8325951298020486     
   11.200000000000001        12.000000000000000        1.8319729890210634     
   11.200000000000001        12.800000000000001        1.8386943745335416     
   11.200000000000001        13.600000000000001        1.8554987584532494     
   11.200000000000001        14.400000000000000        1.8865474387769239     
   11.200000000000001        15.200000000000001        1.9314985645958624     
   11.200000000000001        16.000000000000000        1.9904735879532938     
   11.200000000000001        16.800000000000001        2.0548986276540360     
   11.200000000000001        17.600000000000001        2.1145437354285073     
   11.200000000000001        18.400000000000002        2.1637655109393292     
   11.200000000000001        19.200000000000003        2.1955845877637303     
   11.200000000000001        20.000000000000000        2.2109064944891492     
   11.200000000000001        20.800000000000001        2.2142633593923078     
   11.200000000000001        21.600000000000001        2.2073204978604775     
   11.200000000000001        22.400000000000002        2.1898932769209352     
   11.200000000000001        23.200000000000003        2.1619547983935736     
   11.200000000000001        24.000000000000000        2.1159982953854000     
   11.200000000000001        24.800000000000001        2.0603179191252750     
   11.200000000000001        25.600000000000001        1.9980997920926773     
   11.200000000000001        26.400000000000002        1.9381252457183782     
   11.200000000000001        27.200000000000003        1.8878101191150496     
   11.200000000000001        28.000000000000000        1.8526060708327585     
   11.200000000000001        28.800000000000001        1.8332808793036910     
   11.200000000000001        29.600000000000001        1.8271616961201196     
   11.200000000000001        30.400000000000002        1.8295432932952549     
   11.200000000000001        31.200000000000003        1.8366249697081782     
   11.200000000000001        32.000000000000000        1.8422913425174807     
   11.200000000000001        32.800000000000004        1.8466671633615748     
   11.200000000000001        33.600000000000001        1.8512536387961205     
   11.200000000000001        34.399999999999999        1.8524342538648957     
   11.200000000000001        35.200000000000003        1.8528144274478577     
   11.200000000000001        36.000000000000000        1.8518059806864131     
   11.200000000000001        36.800000000000004        1.8509514393681195     
   11.200000000000001        37.600000000000001        1.8478910795193928     
   11.200000000000001        38.400000000000006        1.8454835221101156     
   11.200000000000001        39.200000000000003        1.8431821929634986     
   11.200000000000001        40.000000000000000        1.8415377579797005     
   11.200000000000001        40.800000000000004        1.8404235290075890     
   11.200000000000001        41.600000000000001        1.8427690873225699     
   11.200000000000001        42.400000000000006        1.8495701057510516     
   11.200000000000001        43.200000000000003        1.8627036843290883     
   11.200000000000001        44.000000000000000        1.8824351119213305     
   11.200000000000001        44.800000000000004        1.9094391894666278     
   11.200000000000001        45.600000000000001        1.9444360861047547     
   11.200000000000001        46.400000000000006        1.9841582233322390     
   11.200000000000001        47.200000000000003        2.0271809798182976     
   11.200000000000001        48.000000000000000        2.0689551460608651     
   11.200000000000001        48.800000000000004        2.1080608628879944     
   11.200000000000001        49.600000000000001        2.1358687988162184     
   11.200000000000001        50.400000000000006        2.1591483562617753     
   11.200000000000001        51.200000000000003        2.1637325684223976     
   11.200000000000001        52.000000000000000        2.1573877036662630     
   11.200000000000001        52.800000000000004        2.1379457388464997     
   11.200000000000001        53.600000000000001        2.1094882134249269     
   11.200000000000001        54.400000000000006        2.0697494729582755     
   11.200000000000001        55.200000000000003        2.0269071607302251     
   11.200000000000001        56.000000000000000        1.9854639593615908     
   11.200000000000001        56.800000000000004        1.9463303433377979     
   11.200000000000001        57.600000000000001        1.9092098559112733     
   11.200000000000001        58.400000000000006        1.8838992681059183     
   11.200000000000001        59.200000000000003        1.8630528647895737     
   11.200000000000001        60.000000000000000        1.8500394856423275     
   11.200000000000001        60.800000000000004        1.8439856441279465     
   11.200000000000001        61.600000000000001        1.8415831114236274     
   11.200000000000001        62.400000000000006        1.8423434935851484     
   11.200000000000001        63.200000000000003        1.8442700941311143     
   11.200000000000001        64.000000000000000        1.8465172976377406     
   11.200000000000001        64.799999999999997        1.8485435480846835     
   11.200000000000001        65.600000000000009        1.8491298823774751     
   11.200000000000001        66.400000000000006        1.8474340241754494     
   11.200000000000001        67.200000000000003        1.8468567821721866     
   11.200000000000001        68.000000000000000        1.8434836194981281     
   11.200000000000001        68.799999999999997        1.8421290805253532     
   11.200000000000001        69.600000000000009        1.8415610651404313     
   11.200000000000001        70.400000000000006        1.8432629846461330     
   11.200000000000001        71.200000000000003        1.8485086760016922     
   11.200000000000001        72.000000000000000        1.8620307704837391     
   11.200000000000001        72.799999999999997        1.8809267567419770     
   11.200000000000001        73.600000000000009        1.9081816593004315     
   11.200000000000001        74.400000000000006        1.9421647397117741     
   11.200000000000001        75.200000000000003        1.9820051370535383     
   11.200000000000001        76.000000000000000        2.0244807594662606     
   11.200000000000001        76.800000000000011        2.0663098288278809     
   11.200000000000001        77.600000000000009        2.1032800139482553     
   11.200000000000001        78.400000000000006        2.1329885311794778     
   11.200000000000001        79.200000000000003        2.1518962974348375     
   11.200000000000001        80.000000000000000        2.1581412048555721     
   11.200000000000001        80.800000000000011        2.1475644308528179     
   11.200000000000001        81.600000000000009        2.1316978181475088     
   11.200000000000001        82.400000000000006        2.0994040370865168     
   11.200000000000001        83.200000000000003        2.0601121450605717     
   11.200000000000001        84.000000000000000        2.0174810322628169     
   11.200000000000001        84.800000000000011        1.9719065043062127     
   11.200000000000001        85.600000000000009        1.9334454558298229     
   11.200000000000001        86.400000000000006        1.8992892026737815     
   11.200000000000001        87.200000000000003        1.8728236329704213     
   11.200000000000001        88.000000000000000        1.8548836842917604     
   11.200000000000001        88.800000000000011        1.8441748657156354     
   11.200000000000001        89.600000000000009        1.8396133616037029     
   11.200000000000001        90.400000000000006        1.8394953883756286     
   11.200000000000001        91.200000000000003        1.8411328987940161     
   11.200000000000001        92.000000000000000        1.8438487552664853     
   11.200000000000001        92.800000000000011        1.8458350158221810     
   11.200000000000001        93.600000000000009        1.8466751664793362     
   11.200000000000001        94.400000000000006        1.8462213617502607     
   11.200000000000001        95.200000000000003        1.8466470239211326     
   11.200000000000001        96.000000000000000        1.8436269239053662     
   11.200000000000001        96.800000000000011        1.8428984550689600     
   11.200000000000001        97.600000000000009        1.8418137316145753     
   11.200000000000001        98.400000000000006        1.8419910041557201     
   11.200000000000001        99.200000000000003        1.8423440048677804     
   11.200000000000001        100.00000000000000        1.8444391326991196     
   11.200000000000001        100.80000000000001        1.8449786507987873     
   11.200000000000001        101.60000000000001        1.8472000475040005     
   11.200000000000001        102.40000000000001        1.8477486726049981     

   12.000000000000000       0.80000000000000004        1.8470771271438262     
   12.000000000000000        1.6000000000000001        1.8501767465262819     
   12.000000000000000        2.4000000000000004        1.8508491737535331     
   12.000000000000000        3.2000000000000002        1.8508171871055390     
   12.000000000000000        4.0000000000000000        1.8507363743633223     
   12.000000000000000        4.8000000000000007        1.8509416406371739     
   12.000000000000000        5.6000000000000005        1.8516793549288257     
   12.000000000000000        6.4000000000000004        1.8519394454431293     
   12.000000000000000        7.2000000000000002        1.8527991821336327     
   12.000000000000000        8.0000000000000000        1.8499448724669538     
   12.000000000000000        8.8000000000000007        1.8461899976063434     
   12.000000000000000        9.6000000000000014        1.8403134746827354     
   12.000000000000000        10.400000000000000        1.8344337418265300     
   12.000000000000000        11.200000000000001        1.8317933330909817     
   12.000000000000000        12.000000000000000        1.8358144618372099     
   12.000000000000000        12.800000000000001        1.8486275381005988     
   12.000000000000000        13.600000000000001        1.8799979006775256     
   12.000000000000000        14.400000000000000        1.9249966066216753     
   12.000000000000000        15.200000000000001        1.9880800134710768     
   12.000000000000000        16.000000000000000        2.0640405806398578     
   12.000000000000000        16.800000000000001        2.1362983127784458     
   12.000000000000000        17.600000000000001        2.1885222830448550     
   12.000000000000000        18.400000000000002        2.2134521843573363     
   12.000000000000000        19.200000000000003        2.2181614339921598     
   12.000000000000000        20.000000000000000        2.2136910749936050     
   12.000000000000000        20.800000000000001        2.2090156860987391     
   12.000000000000000        21.600000000000001        2.2076399960588722     
   12.000000000000000        22.400000000000002        2.2106340349274993     
   12.000000000000000        23.200000000000003        2.2099272816243309     
   12.000000000000000        24.000000000000000        2.1911881991778714     
   12.000000000000000        24.800000000000001        2.1464352873592656     
   12.000000000000000        25.600000000000001        2.0816786336896445     
   12.000000000000000        26.400000000000002        2.0071050526514309     
   12.000000000000000        27.200000000000003        1.9383523270715501     
   12.000000000000000        28.000000000000000        1.8829868990491865     
   12.000000000000000        28.800000000000001        1.8469587189613434     
   12.000000000000000        29.600000000000001        1.8296461665685850     
   12.000000000000000        30.400000000000002        1.8259761659257889     
   12.000000000000000        31.200000000000003        1.8307283199870079     
   12.000000000000000        32.000000000000000        1.8395448392403537     
   12.000000000000000        32.800000000000004        1.8455524065431699     
   12.000000000000000        33.600000000000001        1.8506207288836611     
   12.000000000000000        34.399999999999999        1.8528266103846311     
   12.000000000000000        35.200000000000003        1.8529343114561341     
   12.000000000000000        36.000000000000000        1.8518705032561764     
   12.000000000000000        36.800000000000004        1.8507372255725505     
   12.000000000000000        37.600000000000001        1.8488489558174295     
   12.000000000000000        38.400000000000006        1.8465821433818210     
   12.000000000000000        39.200000000000003        1.8432467580837826     
   12.000000000000000        40.000000000000000        1.8415801441646984     
   12.000000000000000        40.800000000000004        1.8405011660473112     
   12.000000000000000        41.600000000000001        1.8427550111595870     
   12.000000000000000        42.400000000000006        1.8505370671528680     
   12.000000000000000        43.200000000000003        1.8618362030782756     
   12.000000000000000        44.000000000000000        1.8816037337843858     
   12.000000000000000        44.800000000000004        1.9084473473892829     
   12.000000000000000        45.600000000000001        1.9417791598606897     
   12.000000000000000        46.400000000000006        1.9810819633121490     
   12.000000000000000        47.200000000000003        2.0229873393323041     
   12.000000000000000        48.000000000000000        2.0650476661858179     
   12.000000000000000        48.800000000000004        2.1025697822539571     
   12.000000000000000        49.600000000000001        2.1312238996700668     
   12.000000000000000        50.400000000000006        2.1501944510316480     
   12.000000000000000        51.200000000000003        2.1570333101641532     
   12.000000000000000        52.000000000000000        2.1517104547338244     
   12.000000000000000        52.800000000000004        2.1315329356877544     
   12.000000000000000        53.600000000000001        2.1022068216126275     
   12.000000000000000        54.400000000000006        2.0657271578892180     
   12.000000000000000        55.200000000000003        2.0244946716287777     
   12.000000000000000        56.000000000000000        1.9815939023663756     
   12.000000000000000        56.800000000000004        1.9429338654323121     
   12.000000000000000        57.600000000000001        1.9088312965550434     
   12.000000000000000        58.400000000000006        1.8833053382378586     
   12.000000000000000        59.200000000000003        1.8635047516759353     
   12.000000000000000        60.000000000000000        1.8507397438464215     
   12.000000000000000        60.800000000000004        1.8436196147158015     
   12.000000000000000        61.600000000000001        1.8428221596897316     
   12.000000000000000        62.400000000000006        1.8429741963354431     
   12.000000000000000        63.200000000000003        1.8458106421600555     
   12.000000000000000        64.000000000000000        1.8479803146777591     
   12.000000000000000        64.799999999999997        1.8490038269017557     
   12.000000000000000        65.600000000000009        1.8492678282087918     
   12.000000000000000        66.400000000000006        1.8517368493565534     
   12.000000000000000        67.200000000000003        1.8475137361041998     
   12.000000000000000        68.000000000000000        1.8442763031953056     
   12.000000000000000        68.799999999999997        1.8423672988386199     
   12.000000000000000        69.600000000000009        1.8403688940755503     
   12.000000000000000        70.400000000000006        1.8436495183224553     
   12.000000000000000        71.200000000000003        1.8497293485716095     
   12.000000000000000        72.000000000000000        1.8620871461674333     
   12.000000000000000        72.799999999999997        1.8822031278998641     
   12.000000000000000        73.600000000000009        1.9097304664836197     
   12.000000000000000        74.400000000000006        1.9449539874768917     
   12.000000000000000        75.200000000000003        1.9852063908296136     
   12.000000000000000        76.000000000000000        2.0274004478402556     
   12.000000000000000        76.800000000000011        2.0708352037823263     
   12.000000000000000        77.600000000000009        2.1089019670448859     
   12.000000000000000        78.400000000000006        2.1387328404413957     
   12.000000000000000        79.200000000000003        2.1583682753301359     
   12.000000000000000        80.000000000000000        2.1645895637227683     
   12.000000000000000        80.800000000000011        2.1563439257665182     
   12.000000000000000        81.600000000000009        2.1355070197431654     
   12.000000000000000        82.400000000000006        2.1030143771999286     
   12.000000000000000        83.200000000000003        2.0634598514363263     
   12.000000000000000        84.000000000000000        2.0208533640106441     
   12.000000000000000        84.800000000000011        1.9770873522842767     
   12.000000000000000        85.600000000000009        1.9362107576392382     
   12.000000000000000        86.400000000000006        1.9019610650995511     
   12.000000000000000        87.200000000000003        1.8778291925870094     
   12.000000000000000        88.000000000000000        1.8614402273641117     
   12.000000000000000        88.800000000000011        1.8524890677908776     
   12.000000000000000        89.600000000000009        1.8495728982211272     
   12.000000000000000        90.400000000000006        1.8502213845573394     
   12.000000000000000        91.200000000000003        1.8531125968387254     
   12.000000000000000        92.000000000000000        1.8570096611494158     
   12.000000000000000        92.800000000000011        1.8581059575825609     
   12.000000000000000        93.600000000000009        1.8571836649576705     
   12.000000000000000        94.400000000000006        1.8561867887438206     
   12.000000000000000        95.200000000000003        1.8508456109506441     
   12.000000000000000        96.000000000000000        1.8504120458803868     
   12.000000000000000        96.800000000000011        1.8469260869457518     
   12.000000000000000        97.600000000000009        1.8441621857340686     
   12.000000000000000        98.400000000000006        1.8415688219889574     
   12.000000000000000        99.200000000000003        1.8413708067489976     
   12.000000000000000        100.00000000000000        1.8420524988213707     
   12.000000000000000        100.80000000000001        1.8429255906651134     
   12.000000000000000        101.60000000000001        1.8432257046536593     
   12.000000000000000        102.40000000000001        1.8472156560028516     

   12.800000000000001       0.80000000000000004        1.8478403232784777     
   12.800000000000001        1.6000000000000001        1.8493013873939881     
   12.800000000000001        2.4000000000000004        1.8476903570265717     
   12.800000000000001        3.2000000000000002        1.8513080685422283     
   12.800000000000001        4.0000000000000000        1.8508521156213731     
   12.800000000000001        4.8000000000000007        1.8515876058040830     
   12.800000000000001        5.6000000000000005        1.8522521703815351     
   12.800000000000001        6.4000000000000004        1.8523153381386050     
   12.800000000000001        7.2000000000000002        1.8513903137460108     
   12.800000000000001        8.0000000000000000        1.8486979649702391     
   12.800000000000001        8.8000000000000007        1.8424015437565420     
   12.800000000000001        9.6000000000000014        1.8373891717645239     
   12.800000000000001        10.400000000000000        1.8322295239096276     
   12.800000000000001        11.200000000000001        1.8324961718406385     
   12.800000000000001        12.000000000000000        1.8428666465001369     
   12.800000000000001        12.800000000000001        1.8654013773724798     
   12.800000000000001        13.600000000000001        1.9070042473197302     
   12.800000000000001        14.400000000000000        1.9680409182983587     
   12.800000000000001        15.200000000000001        2.0472679853277449     
   12.800000000000001        16.000000000000000        2.1296973691211769     
   12.800000000000001        16.800000000000001        2.1796220398095012     
   12.800000000000001        17.600000000000001        2.1682172963725610     
   12.800000000000001        18.400000000000002        2.1113647254205237     
   12.800000000000001        19.200000000000003        2.0588990295953993     
   12.800000000000001        20.000000000000000        2.0328952298777527     
   12.800000000000001        20.800000000000001        2.0242926569820106     
   12.800000000000001        21.600000000000001        2.0320209230297590     
   12.800000000000001        22.400000000000002        2.0763906281938098     
   12.800000000000001        23.200000000000003        2.1473958407833882     
   12.800000000000001        24.000000000000000        2.2019193550243141     
   12.800000000000001        24.800000000000001        2.2034817491314755     
   12.800000000000001        25.600000000000001        2.1563302533116904     
   12.800000000000001        26.400000000000002        2.0818137796992180     
   12.800000000000001        27.200000000000003        1.9987897631728517     
   12.800000000000001        28.000000000000000        1.9238485963306318     
   12.800000000000001        28.800000000000001        1.8687889674560647     
   12.800000000000001        29.600000000000001        1.8369262846927554     
   12.800000000000001        30.400000000000002        1.8265856943552228     
   12.800000000000001        31.200000000000003        1.8269278299804390     
   12.800000000000001        32.000000000000000        1.8343625143409885     
   12.800000000000001        32.800000000000004        1.8429306226880953     
   12.800000000000001        33.600000000000001        1.8493584563856846     
   12.800000000000001        34.399999999999999        1.8528308913225018     
   12.800000000000001        35.200000000000003        1.8536422760881333     
   12.800000000000001        36.000000000000000        1.8529475852317709     
   12.800000000000001        36.800000000000004        1.8513510817643644     
   12.800000000000001        37.600000000000001        1.8486902352914028     
   12.800000000000001        38.400000000000006        1.8459623138732757     
   12.800000000000001        39.200000000000003        1.8432954499035383     
   12.800000000000001        40.000000000000000        1.8415865577642878     
   12.800000000000001        40.800000000000004        1.8403963637211482     
   12.800000000000001        41.600000000000001        1.8417181797116258     
   12.800000000000001        42.400000000000006        1.8499903000026576     
   12.800000000000001        43.200000000000003        1.8589328387315023     
   12.800000000000001        44.000000000000000        1.8779993744485415     
   12.800000000000001        44.800000000000004        1.9030734348683516     
   12.800000000000001        45.600000000000001        1.9326391383187607     
   12.800000000000001        46.400000000000006        1.9710435437170559     
   12.800000000000001        47.200000000000003        2.0107600330724571     
   12.800000000000001        48.000000000000000        2.0501654650229195     
   12.800000000000001        48.800000000000004        2.0844178597016487     
   12.800000000000001        49.600000000000001        2.1149253617841528     
   12.800000000000001        50.400000000000006        2.1326237699804609     
   12.800000000000001        51.200000000000003        2.1378999997766845     
   12.800000000000001        52.000000000000000        2.1320651558333941     
   12.800000000000001        52.800000000000004        2.1140821738953290     
   12.800000000000001        53.600000000000001        2.0885967701064589     
   12.800000000000001        54.400000000000006        2.0515541683244534     
   12.800000000000001        55.200000000000003        2.0126707689824754     
   12.800000000000001        56.000000000000000        1.9734282894897335     
   12.800000000000001        56.800000000000004        1.9365714885349565     
   12.800000000000001        57.600000000000001        1.9051334062088938     
   12.800000000000001        58.400000000000006        1.8803446004102780     
   12.800000000000001        59.200000000000003        1.8620628213172070     
   12.800000000000001        60.000000000000000        1.8508889481297577     
   12.800000000000001        60.800000000000004        1.8449777724005914     
   12.800000000000001        61.600000000000001        1.8434524384635098     
   12.800000000000001        62.400000000000006        1.8449633061460242     
   12.800000000000001        63.200000000000003        1.8466877432079394     
   12.800000000000001        64.000000000000000        1.8494169500557298     
   12.800000000000001        64.799999999999997        1.8506496971149102     
   12.800000000000001        65.600000000000009        1.8522767579046222     
   12.800000000000001        66.400000000000006        1.8490783795697243     
   12.800000000000001        67.200000000000003        1.8478163997127333     
   12.800000000000001        68.000000000000000        1.8449086387456912     
   12.800000000000001        68.799999999999997        1.8418437402598651     
   12.800000000000001        69.600000000000009        1.8408900063368090     
   12.800000000000001        70.400000000000006        1.8427228792965491     
   12.800000000000001        71.200000000000003        1.8486861794720131     
   12.800000000000001        72.000000000000000        1.8613326308236928     
   12.800000000000001        72.799999999999997        1.8810178698793734     
   12.800000000000001        73.600000000000009        1.9068549497178799     
   12.800000000000001        74.400000000000006        1.9422510840043434     
   12.800000000000001        75.200000000000003        1.9795039824614264     
   12.800000000000001        76.000000000000000        2.0238703696871680     
   12.800000000000001        76.800000000000011        2.0658840816441755     
   12.800000000000001        77.600000000000009        2.1032633243363645     
   12.800000000000001        78.400000000000006        2.1327255369088931     
   12.800000000000001        79.200000000000003        2.1515221710376200     
   12.800000000000001        80.000000000000000        2.1564960330229868     
   12.800000000000001        80.800000000000011        2.1482722543859825     
   12.800000000000001        81.600000000000009        2.1272755636586256     
   12.800000000000001        82.400000000000006        2.0959506839754254     
   12.800000000000001        83.200000000000003        2.0569887841046990     
   12.800000000000001        84.000000000000000        2.0146706723240442     
   12.800000000000001        84.800000000000011        1.9725677100652552     
   12.800000000000001        85.600000000000009        1.9357815055045204     
   12.800000000000001        86.400000000000006        1.9036460119959564     
   12.800000000000001        87.200000000000003        1.8835608427597283     
   12.800000000000001        88.000000000000000        1.8707524274623575     
   12.800000000000001        88.800000000000011        1.8651519069242726     
   12.800000000000001        89.600000000000009        1.8649551906705064     
   12.800000000000001        90.400000000000006        1.8684535405258478     
   12.800000000000001        91.200000000000003        1.8734838606815882     
   12.800000000000001        92.000000000000000        1.8771488520272515     
   12.800000000000001        92.800000000000011        1.8785578684107020     
   12.800000000000001        93.600000000000009        1.8762194154969469     
   12.800000000000001        94.400000000000006        1.8720970283336864     
   12.800000000000001        95.200000000000003        1.8658043186696827     
   12.800000000000001        96.000000000000000        1.8594314842338262     
   12.800000000000001        96.800000000000011        1.8533126661136430     
   12.800000000000001        97.600000000000009        1.8479059818766863     
   12.800000000000001        98.400000000000006        1.8438884103827082     
   12.800000000000001        99.200000000000003        1.8421369214457115     
   12.800000000000001        100.00000000000000        1.8415180594395308     
   12.800000000000001        100.80000000000001        1.8427207504253085     
   12.800000000000001        101.60000000000001        1.8434290381951677     
   12.800000000000001        102.40000000000001        1.8474310983652009     

   13.600000000000001       0.80000000000000004        1.8466206715910098     
   13.600000000000001        1.6000000000000001        1.8484781360247109     
   13.600000000000001        2.4000000000000004        1.8496650526445491     
   13.600000000000001        3.2000000000000002        1.8502948499420073     
   13.600000000000001        4.0000000000000000        1.8509377274308558     
   13.600000000000001        4.8000000000000007        1.8513797943224690     
   13.600000000000001        5.6000000000000005        1.8516301516265217     
   13.600000000000001        6.4000000000000004        1.8526300322790881     
   13.600000000000001        7.2000000000000002        1.8515188465354755     
   13.600000000000001        8.0000000000000000        1.8471115341708655     
   13.600000000000001        8.8000000000000007        1.8410166590085382     
   13.600000000000001        9.6000000000000014        1.8346544351106369     
   13.600000000000001        10.400000000000000        1.8309446886729632     
   13.600000000000001        11.200000000000001        1.8344549225830913     
   13.600000000000001        12.000000000000000        1.8506586415182553     
   13.600000000000001        12.800000000000001        1.8859439177242132     
   13.600000000000001        13.600000000000001        1.9364165929567532     
   13.600000000000001        14.400000000000000        2.0124061118166385     
   13.600000000000001        15.200000000000001        2.1025348576303364     
   13.600000000000001        16.000000000000000        2.1756777754648025     
   13.600000000000001        16.800000000000001        2.1620352098445634     
   13.600000000000001        17.600000000000001        1.9864646472988485     
   13.600000000000001        18.400000000000002        1.7184860895985186     
   13.600000000000001        19.200000000000003        1.5444502726559242     
   13.600000000000001        20.000000000000000        1.5198030906470688     
   13.600000000000001        20.800000000000001        1.5200630213634239     
   13.600000000000001        21.600000000000001        1.5302034241080880     
   13.600000000000001        22.400000000000002        1.6176546092247575     
   13.600000000000001        23.200000000000003        1.8657341160598777     
   13.600000000000001        24.000000000000000        2.1099729990959855     
   13.600000000000001        24.800000000000001        2.2140950090065989     
   13.600000000000001        25.600000000000001        2.2075853332488653     
   13.600000000000001        26.400000000000002        2.1475538767346518     
   13.600000000000001        27.200000000000003        2.0617367227613381     
   13.600000000000001        28.000000000000000        1.9720711365945858     
   13.600000000000001        28.800000000000001        1.8974049529114470     
   13.600000000000001        29.600000000000001        1.8494829384987603     
   13.600000000000001        30.400000000000002        1.8276781274969098     
   13.600000000000001        31.200000000000003        1.8249165453118219     
   13.600000000000001        32.000000000000000        1.8307650395318660     
   13.600000000000001        32.800000000000004        1.8399579588315316     
   13.600000000000001        33.600000000000001        1.8466303736556884     
   13.600000000000001        34.399999999999999        1.8523973480806597     
   13.600000000000001        35.200000000000003        1.8538908044277114     
   13.600000000000001        36.000000000000000        1.8537810491026623     
   13.600000000000001        36.800000000000004        1.8523212395380524     
   13.600000000000001        37.600000000000001        1.8486412151964742     
   13.600000000000001        38.400000000000006        1.8465067113125178     
   13.600000000000001        39.200000000000003        1.8439668185290772     
   13.600000000000001        40.000000000000000        1.8420599821782728     
   13.600000000000001        40.800000000000004        1.8420000982137739     
   13.600000000000001        41.600000000000001        1.8412163330930404     
   13.600000000000001        42.400000000000006        1.8460758757559339     
   13.600000000000001        43.200000000000003        1.8551515566332726     
   13.600000000000001        44.000000000000000        1.8718041938566283     
   13.600000000000001        44.800000000000004        1.8938878247187860     
   13.600000000000001        45.600000000000001        1.9234942475760910     
   13.600000000000001        46.400000000000006        1.9556005093495432     
   13.600000000000001        47.200000000000003        1.9931251825925347     
   13.600000000000001        48.000000000000000        2.0263607748099517     
   13.600000000000001        48.800000000000004        2.0597953669964282     
   13.600000000000001        49.600000000000001        2.0857778519606365     
   13.600000000000001        50.400000000000006        2.1043487409787138     
   13.600000000000001        51.200000000000003        2.1085444126523676     
   13.600000000000001        52.000000000000000        2.1035391274039283     
   13.600000000000001        52.800000000000004        2.0857798373238934     
   13.600000000000001        53.600000000000001        2.0622575109646912     
   13.600000000000001        54.400000000000006        2.0305450152382152     
   13.600000000000001        55.200000000000003        1.9934775718581661     
   13.600000000000001        56.000000000000000        1.9595546712910310     
   13.600000000000001        56.800000000000004        1.9267736563028606     
   13.600000000000001        57.600000000000001        1.8966920314505569     
   13.600000000000001        58.400000000000006        1.8731776011320158     
   13.600000000000001        59.200000000000003        1.8592662205803330     
   13.600000000000001        60.000000000000000        1.8501358816393911     
   13.600000000000001        60.800000000000004        1.8447236970821324     
   13.600000000000001        61.600000000000001        1.8441506488398804     
   13.600000000000001        62.400000000000006        1.8454054753883991     
   13.600000000000001        63.200000000000003        1.8481616915286900     
   13.600000000000001        64.000000000000000        1.8499059099727309     
   13.600000000000001        64.799999999999997        1.8526008007131225     
   13.600000000000001        65.600000000000009        1.8509678052199028     
   13.600000000000001        66.400000000000006        1.8504778744215504     
   13.600000000000001        67.200000000000003        1.8485242493661294     
   13.600000000000001        68.000000000000000        1.8456110185022674     
   13.600000000000001        68.799999999999997        1.8424022980016310     
   13.600000000000001        69.600000000000009        1.8405244257731486     
   13.600000000000001        70.400000000000006        1.8423827871412124     
   13.600000000000001        71.200000000000003        1.8473079480930150     
   13.600000000000001        72.000000000000000        1.8591636714912021     
   13.600000000000001        72.799999999999997        1.8769222825693674     
   13.600000000000001        73.600000000000009        1.9041800921173881     
   13.600000000000001        74.400000000000006        1.9346032991385678     
   13.600000000000001        75.200000000000003        1.9712726353365357     
   13.600000000000001        76.000000000000000        2.0118801846347170     
   13.600000000000001        76.800000000000011        2.0516499162296080     
   13.600000000000001        77.600000000000009        2.0867549904589797     
   13.600000000000001        78.400000000000006        2.1134606135485687     
   13.600000000000001        79.200000000000003        2.1320058007978160     
   13.600000000000001        80.000000000000000        2.1365808563746458     
   13.600000000000001        80.800000000000011        2.1280647075164314     
   13.600000000000001        81.600000000000009        2.1078206343861638     
   13.600000000000001        82.400000000000006        2.0778087530445797     
   13.600000000000001        83.200000000000003        2.0419706003469393     
   13.600000000000001        84.000000000000000        2.0029782157047840     
   13.600000000000001        84.800000000000011        1.9649424258558843     
   13.600000000000001        85.600000000000009        1.9328254674579621     
   13.600000000000001        86.400000000000006        1.9075329918452923     
   13.600000000000001        87.200000000000003        1.8913540580213273     
   13.600000000000001        88.000000000000000        1.8835263150838142     
   13.600000000000001        88.800000000000011        1.8826459551784929     
   13.600000000000001        89.600000000000009        1.8868794774237074     
   13.600000000000001        90.400000000000006        1.8952240814139638     
   13.600000000000001        91.200000000000003        1.8998813497587361     
   13.600000000000001        92.000000000000000        1.9040455323334846     
   13.600000000000001        92.800000000000011        1.9033604126055217     
   13.600000000000001        93.600000000000009        1.9009898237651590     
   13.600000000000001        94.400000000000006        1.8950187969729380     
   13.600000000000001        95.200000000000003        1.8847090261776593     
   13.600000000000001        96.000000000000000        1.8742014122710720     
   13.600000000000001        96.800000000000011        1.8638077216822977     
   13.600000000000001        97.600000000000009        1.8551601738200549     
   13.600000000000001        98.400000000000006        1.8470609189893603     
   13.600000000000001        99.200000000000003        1.8436556969556832     
   13.600000000000001        100.00000000000000        1.8422329188238111     
   13.600000000000001        100.80000000000001        1.8415289305176348     
   13.600000000000001        101.60000000000001        1.8425766906416823     
   13.600000000000001        102.40000000000001        1.8440584052164930     

   14.400000000000000       0.80000000000000004        1.8453700575426735     
   14.400000000000000        1.6000000000000001        1.8473774760310708     
   14.400000000000000        2.4000000000000004        1.8487872965273759     
   14.400000000000000        3.2000000000000002        1.8488270071031192     
   14.400000000000000        4.0000000000000000        1.8510604937925474     
   14.400000000000000        4.8000000000000007        1.8524189134458728     
   14.400000000000000        5.6000000000000005        1.8526327199213279     
   14.400000000000000        6.4000000000000004        1.8526402038464238     
   14.400000000000000        7.2000000000000002        1.8488729046838570     
   14.400000000000000        8.0000000000000000        1.8461048742169297     
   14.400000000000000        8.8000000000000007        1.8394353169166329     
   14.400000000000000        9.6000000000000014        1.8320074786223153     
   14.400000000000000        10.400000000000000        1.8303327467504447     
   14.400000000000000        11.200000000000001        1.8379219062609120     
   14.400000000000000        12.000000000000000        1.8609521987588389     
   14.400000000000000        12.800000000000001        1.9025915989307236     
   14.400000000000000        13.600000000000001        1.9676765773735860     
   14.400000000000000        14.400000000000000        2.0561748295006188     
   14.400000000000000        15.200000000000001        2.1500402219504671     
   14.400000000000000        16.000000000000000        2.2011204225095109     
   14.400000000000000        16.800000000000001        2.1079883165505744     
   14.400000000000000        17.600000000000001        1.7206414225255235     
   14.400000000000000        18.400000000000002       0.55526638002275619     
   14.400000000000000        19.200000000000003       0.68760695762030299     
   14.400000000000000        20.000000000000000       0.62762913998166447     
   14.400000000000000        20.800000000000001       0.62187769358957679     
   14.400000000000000        21.600000000000001       0.61483717272302307     
   14.400000000000000        22.400000000000002       0.67645463450623800     
   14.400000000000000        23.200000000000003        1.5179450412881310     
   14.400000000000000        24.000000000000000        1.8664506719838978     
   14.400000000000000        24.800000000000001        2.1451532477671464     
   14.400000000000000        25.600000000000001        2.2176196448352234     
   14.400000000000000        26.400000000000002        2.1934655483114476     
   14.400000000000000        27.200000000000003        2.1187306399073078     
   14.400000000000000        28.000000000000000        2.0206614328711607     
   14.400000000000000        28.800000000000001        1.9297292530234720     
   14.400000000000000        29.600000000000001        1.8656760721936896     
   14.400000000000000        30.400000000000002        1.8324505220404963     
   14.400000000000000        31.200000000000003        1.8231170220742055     
   14.400000000000000        32.000000000000000        1.8284191091837101     
   14.400000000000000        32.800000000000004        1.8372878402473378     
   14.400000000000000        33.600000000000001        1.8457651912589339     
   14.400000000000000        34.399999999999999        1.8513964248381634     
   14.400000000000000        35.200000000000003        1.8534079939130341     
   14.400000000000000        36.000000000000000        1.8534963656542782     
   14.400000000000000        36.800000000000004        1.8520902430904502     
   14.400000000000000        37.600000000000001        1.8492786810416633     
   14.400000000000000        38.400000000000006        1.8475827696044558     
   14.400000000000000        39.200000000000003        1.8448505711888110     
   14.400000000000000        40.000000000000000        1.8423262490404753     
   14.400000000000000        40.800000000000004        1.8408118574798165     
   14.400000000000000        41.600000000000001        1.8414811513576188     
   14.400000000000000        42.400000000000006        1.8451713045333125     
   14.400000000000000        43.200000000000003        1.8520231055750986     
   14.400000000000000        44.000000000000000        1.8664388344053666     
   14.400000000000000        44.800000000000004        1.8845303489046001     
   14.400000000000000        45.600000000000001        1.9111111886797909     
   14.400000000000000        46.400000000000006        1.9369051700793587     
   14.400000000000000        47.200000000000003        1.9679495056493703     
   14.400000000000000        48.000000000000000        1.9985369562624542     
   14.400000000000000        48.800000000000004        2.0283574198868406     
   14.400000000000000        49.600000000000001        2.0513755594492853     
   14.400000000000000        50.400000000000006        2.0632672074625016     
   14.400000000000000        51.200000000000003        2.0719717728075109     
   14.400000000000000        52.000000000000000        2.0676771754587113     
   14.400000000000000        52.800000000000004        2.0532953411694304     
   14.400000000000000        53.600000000000001        2.0305630431148738     
   14.400000000000000        54.400000000000006        2.0020616393960999     
   14.400000000000000        55.200000000000003        1.9702973975475233     
   14.400000000000000        56.000000000000000        1.9384957908532323     
   14.400000000000000        56.800000000000004        1.9090718543486134     
   14.400000000000000        57.600000000000001        1.8864694829428850     
   14.400000000000000        58.400000000000006        1.8657860886044662     
   14.400000000000000        59.200000000000003        1.8529841500058937     
   14.400000000000000        60.000000000000000        1.8454293885072486     
   14.400000000000000        60.800000000000004        1.8417727725991679     
   14.400000000000000        61.600000000000001        1.8434440393334643     
   14.400000000000000        62.400000000000006        1.8446473355272843     
   14.400000000000000        63.200000000000003        1.8476462354442775     
   14.400000000000000        64.000000000000000        1.8505763998106117     
   14.400000000000000        64.799999999999997        1.8524755788292206     
   14.400000000000000        65.600000000000009        1.8525363814108011     
   14.400000000000000        66.400000000000006        1.8509045927425611     
   14.400000000000000        67.200000000000003        1.8495922712110369     
   14.400000000000000        68.000000000000000        1.8449032686699196     
   14.400000000000000        68.799999999999997        1.8430542291565133     
   14.400000000000000        69.600000000000009        1.8407650693699753     
   14.400000000000000        70.400000000000006        1.8429547068447525     
   14.400000000000000        71.200000000000003        1.8458260578357863     
   14.400000000000000        72.000000000000000        1.8569701215021985     
   14.400000000000000        72.799999999999997        1.8718590750828168     
   14.400000000000000        73.600000000000009        1.8939324852874855     
   14.400000000000000        74.400000000000006        1.9235787838298668     
   14.400000000000000        75.200000000000003        1.9566483523288796     
   14.400000000000000        76.000000000000000        1.9926991755639936     
   14.400000000000000        76.800000000000011        2.0291793441515829     
   14.400000000000000        77.600000000000009        2.0611661472001077     
   14.400000000000000        78.400000000000006        2.0857470725288021     
   14.400000000000000        79.200000000000003        2.1017996081212980     
   14.400000000000000        80.000000000000000        2.1054830414356585     
   14.400000000000000        80.800000000000011        2.0971189978323208     
   14.400000000000000        81.600000000000009        2.0813542116063291     
   14.400000000000000        82.400000000000006        2.0513107638003705     
   14.400000000000000        83.200000000000003        2.0171101588723750     
   14.400000000000000        84.000000000000000        1.9851879340433569     
   14.400000000000000        84.800000000000011        1.9544188682631241     
   14.400000000000000        85.600000000000009        1.9282208536472198     
   14.400000000000000        86.400000000000006        1.9100456132123023     
   14.400000000000000        87.200000000000003        1.9011162710530345     
   14.400000000000000        88.000000000000000        1.8999938069771731     
   14.400000000000000        88.800000000000011        1.9049259232227300     
   14.400000000000000        89.600000000000009        1.9159034532702846     
   14.400000000000000        90.400000000000006        1.9255964592634593     
   14.400000000000000        91.200000000000003        1.9336977090410929     
   14.400000000000000        92.000000000000000        1.9390109944278022     
   14.400000000000000        92.800000000000011        1.9394760581684294     
   14.400000000000000        93.600000000000009        1.9330435546352021     
   14.400000000000000        94.400000000000006        1.9227042694452543     
   14.400000000000000        95.200000000000003        1.9089405403861779     
   14.400000000000000        96.000000000000000        1.8939784056163815     
   14.400000000000000        96.800000000000011        1.8786425974947329     
   14.400000000000000        97.600000000000009        1.8655448868475415     
   14.400000000000000        98.400000000000006        1.8544930061133040     
   14.400000000000000        99.200000000000003        1.8469299189434778     
   14.400000000000000        100.00000000000000        1.8429378296102534     
   14.400000000000000        100.80000000000001        1.8423012322976953     
   14.400000000000000        101.60000000000001        1.8417784495963900     
   14.400000000000000        102.40000000000001        1.8431821772039549     

   15.200000000000001       0.80000000000000004        1.8443347465867093     
   15.200000000000001        1.6000000000000001        1.8467565762923941     
   15.200000000000001        2.4000000000000004        1.8482878978866926     
   15.200000000000001        3.2000000000000002        1.8491644214859415     
   15.200000000000001        4.0000000000000000        1.8516453435563698     
   15.200000000000001        4.8000000000000007        1.8535887069821653     
   15.200000000000001        5.6000000000000005        1.8535474562361234     
   15.200000000000001        6.4000000000000004        1.8521564378448852     
   15.200000000000001        7.2000000000000002        1.8500106572633923     
   15.200000000000001        8.0000000000000000        1.8440645664694599     
   15.200000000000001        8.8000000000000007        1.8372290329677088     
   15.200000000000001        9.6000000000000014        1.8307548198144656     
   15.200000000000001        10.400000000000000        1.8308219456926411     
   15.200000000000001        11.200000000000001        1.8412180388209027     
   15.200000000000001        12.000000000000000        1.8698499096569943     
   15.200000000000001        12.800000000000001        1.9201668948249235     
   15.200000000000001        13.600000000000001        1.9957644969074906     
   15.200000000000001        14.400000000000000        2.0941075590809164     
   15.200000000000001        15.200000000000001        2.1885040718020790     
   15.200000000000001        16.000000000000000        2.2070320701918646     
   15.200000000000001        16.800000000000001        2.0520958699675136     
   15.200000000000001        17.600000000000001        1.5476872507108805     
   15.200000000000001        18.400000000000002       0.72447028774005784     
   15.200000000000001        19.200000000000003       0.63011841884723141     
   15.200000000000001        20.000000000000000       0.59790349488794592     
   15.200000000000001        20.800000000000001       0.60550538746267790     
   15.200000000000001        21.600000000000001       0.59823975201584423     
   15.200000000000001        22.400000000000002       0.62609099784820477     
   15.200000000000001        23.200000000000003       0.62220623415523846     
   15.200000000000001        24.000000000000000       0.70995643795178520     
   15.200000000000001        24.800000000000001        1.9360399659155592     
   15.200000000000001        25.600000000000001        2.1716561045192502     
   15.200000000000001        26.400000000000002        2.2143895982612753     
   15.200000000000001        27.200000000000003        2.1636038637744597     
   15.200000000000001        28.000000000000000        2.0655378569847453     
   15.200000000000001        28.800000000000001        1.9616481725409682     
   15.200000000000001        29.600000000000001        1.8829611197258305     
   15.200000000000001        30.400000000000002        1.8382647719756249     
   15.200000000000001        31.200000000000003        1.8227919647266675     
   15.200000000000001        32.000000000000000        1.8252439702079419     
   15.200000000000001        32.800000000000004        1.8352541737179067     
   15.200000000000001        33.600000000000001        1.8441395176099020     
   15.200000000000001        34.399999999999999        1.8503874683031767     
   15.200000000000001        35.200000000000003        1.8537335276175841     
   15.200000000000001        36.000000000000000        1.8541035318966450     
   15.200000000000001        36.800000000000004        1.8531587954671240     
   15.200000000000001        37.600000000000001        1.8505219119256187     
   15.200000000000001        38.400000000000006        1.8485807816425364     
   15.200000000000001        39.200000000000003        1.8458509512694001     
   15.200000000000001        40.000000000000000        1.8432718708212090     
   15.200000000000001        40.800000000000004        1.8412603259621840     
   15.200000000000001        41.600000000000001        1.8410388886222919     
   15.200000000000001        42.400000000000006        1.8437976700682532     
   15.200000000000001        43.200000000000003        1.8494529422607537     
   15.200000000000001        44.000000000000000        1.8595072883000847     
   15.200000000000001        44.800000000000004        1.8735667411192545     
   15.200000000000001        45.600000000000001        1.8909141794603752     
   15.200000000000001        46.400000000000006        1.9168702919339331     
   15.200000000000001        47.200000000000003        1.9426054051382449     
   15.200000000000001        48.000000000000000        1.9694441893337571     
   15.200000000000001        48.800000000000004        1.9930108123382939     
   15.200000000000001        49.600000000000001        2.0128527446123345     
   15.200000000000001        50.400000000000006        2.0258225923240394     
   15.200000000000001        51.200000000000003        2.0306346292445938     
   15.200000000000001        52.000000000000000        2.0258263901001410     
   15.200000000000001        52.800000000000004        2.0128857250397614     
   15.200000000000001        53.600000000000001        1.9930644123131844     
   15.200000000000001        54.400000000000006        1.9682567704881389     
   15.200000000000001        55.200000000000003        1.9403563665091246     
   15.200000000000001        56.000000000000000        1.9145805600949641     
   15.200000000000001        56.800000000000004        1.8887612833522487     
   15.200000000000001        57.600000000000001        1.8684993794433684     
   15.200000000000001        58.400000000000006        1.8530834513066436     
   15.200000000000001        59.200000000000003        1.8422252711991602     
   15.200000000000001        60.000000000000000        1.8376786361440531     
   15.200000000000001        60.800000000000004        1.8366269393944381     
   15.200000000000001        61.600000000000001        1.8387752858016022     
   15.200000000000001        62.400000000000006        1.8413472431319620     
   15.200000000000001        63.200000000000003        1.8448595155310228     
   15.200000000000001        64.000000000000000        1.8490741297989732     
   15.200000000000001        64.799999999999997        1.8519091076527692     
   15.200000000000001        65.600000000000009        1.8525663691332095     
   15.200000000000001        66.400000000000006        1.8528360897417095     
   15.200000000000001        67.200000000000003        1.8506663599625646     
   15.200000000000001        68.000000000000000        1.8474291991622525     
   15.200000000000001        68.799999999999997        1.8442776629356181     
   15.200000000000001        69.600000000000009        1.8412855409602671     
   15.200000000000001        70.400000000000006        1.8422705137934481     
   15.200000000000001        71.200000000000003        1.8439717624651988     
   15.200000000000001        72.000000000000000        1.8528112141913469     
   15.200000000000001        72.799999999999997        1.8656821080699650     
   15.200000000000001        73.600000000000009        1.8842764469506976     
   15.200000000000001        74.400000000000006        1.9089020889682109     
   15.200000000000001        75.200000000000003        1.9380622437762516     
   15.200000000000001        76.000000000000000        1.9696563721592140     
   15.200000000000001        76.800000000000011        2.0009065322460140     
   15.200000000000001        77.600000000000009        2.0289221770422117     
   15.200000000000001        78.400000000000006        2.0506121752849507     
   15.200000000000001        79.200000000000003        2.0635889978262179     
   15.200000000000001        80.000000000000000        2.0658943440309061     
   15.200000000000001        80.800000000000011        2.0602596192092606     
   15.200000000000001        81.600000000000009        2.0421303501452619     
   15.200000000000001        82.400000000000006        2.0186438704949565     
   15.200000000000001        83.200000000000003        1.9932344425636157     
   15.200000000000001        84.000000000000000        1.9639512902908474     
   15.200000000000001        84.800000000000011        1.9388906457800801     
   15.200000000000001        85.600000000000009        1.9221997566895384     
   15.200000000000001        86.400000000000006        1.9129362198850806     
   15.200000000000001        87.200000000000003        1.9119915660727758     
   15.200000000000001        88.000000000000000        1.9183622731569967     
   15.200000000000001        88.800000000000011        1.9318562592656332     
   15.200000000000001        89.600000000000009        1.9485879357370677     
   15.200000000000001        90.400000000000006        1.9603390455569125     
   15.200000000000001        91.200000000000003        1.9743926771600468     
   15.200000000000001        92.000000000000000        1.9804774279921464     
   15.200000000000001        92.800000000000011        1.9786248511585600     
   15.200000000000001        93.600000000000009        1.9702393159113600     
   15.200000000000001        94.400000000000006        1.9554049832945912     
   15.200000000000001        95.200000000000003        1.9375681770376625     
   15.200000000000001        96.000000000000000        1.9172702546689557     
   15.200000000000001        96.800000000000011        1.8971998203493283     
   15.200000000000001        97.600000000000009        1.8786963843337430     
   15.200000000000001        98.400000000000006        1.8632603671584060     
   15.200000000000001        99.200000000000003        1.8521474721747775     
   15.200000000000001        100.00000000000000        1.8454938126913136     
   15.200000000000001        100.80000000000001        1.8419678839053504     
   15.200000000000001        101.60000000000001        1.8413393290555784     
   15.200000000000001        102.40000000000001        1.8425506009095569     

   16.000000000000000       0.80000000000000004        1.8429424534985805     
   16.000000000000000        1.6000000000000001        1.8459932718920553     
   16.000000000000000        2.4000000000000004        1.8469916115496152     
   16.000000000000000        3.2000000000000002        1.8492376129240533     
   16.000000000000000        4.0000000000000000        1.8507829767214787     
   16.000000000000000        4.8000000000000007        1.8521848667937257     
   16.000000000000000        5.6000000000000005        1.8540490019039626     
   16.000000000000000        6.4000000000000004        1.8524146559569046     
   16.000000000000000        7.2000000000000002        1.8492550201274143     
   16.000000000000000        8.0000000000000000        1.8441515950870175     
   16.000000000000000        8.8000000000000007        1.8358533508964643     
   16.000000000000000        9.6000000000000014        1.8298794103717833     
   16.000000000000000        10.400000000000000        1.8295228448198149     
   16.000000000000000        11.200000000000001        1.8466528538778244     
   16.000000000000000        12.000000000000000        1.8796523442440836     
   16.000000000000000        12.800000000000001        1.9343494489572617     
   16.000000000000000        13.600000000000001        2.0183808032936579     
   16.000000000000000        14.400000000000000        2.1254478944348598     
   16.000000000000000        15.200000000000001        2.2167019467791893     
   16.000000000000000        16.000000000000000        2.1972797437715714     
   16.000000000000000        16.800000000000001        1.9209125900196100     
   16.000000000000000        17.600000000000001        1.4307784220097384     
   16.000000000000000        18.400000000000002       0.59730652464861456     
   16.000000000000000        19.200000000000003       0.64126185982363026     
   16.000000000000000        20.000000000000000       0.57299616140754717     
   16.000000000000000        20.800000000000001       0.57394077444745684     
   16.000000000000000        21.600000000000001       0.57057557114787205     
   16.000000000000000        22.400000000000002       0.56732533278885322     
   16.000000000000000        23.200000000000003       0.67782996111171512     
   16.000000000000000        24.000000000000000       0.74966784149498589     
   16.000000000000000        24.800000000000001        1.6783436379947407     
   16.000000000000000        25.600000000000001        2.0931896853189200     
   16.000000000000000        26.400000000000002        2.2141017899750794     
   16.000000000000000        27.200000000000003        2.1938677595939740     
   16.000000000000000        28.000000000000000        2.0996615865627852     
   16.000000000000000        28.800000000000001        1.9892393958623462     
   16.000000000000000        29.600000000000001        1.8983891599824469     
   16.000000000000000        30.400000000000002        1.8442279911781381     
   16.000000000000000        31.200000000000003        1.8234563670957831     
   16.000000000000000        32.000000000000000        1.8234051302110446     
   16.000000000000000        32.800000000000004        1.8329762846353657     
   16.000000000000000        33.600000000000001        1.8430924847071279     
   16.000000000000000        34.399999999999999        1.8496708026725266     
   16.000000000000000        35.200000000000003        1.8534060469217213     
   16.000000000000000        36.000000000000000        1.8538953520224721     
   16.000000000000000        36.800000000000004        1.8525360202890886     
   16.000000000000000        37.600000000000001        1.8503820103035624     
   16.000000000000000        38.400000000000006        1.8484850799689203     
   16.000000000000000        39.200000000000003        1.8470415095505199     
   16.000000000000000        40.000000000000000        1.8446692699080651     
   16.000000000000000        40.800000000000004        1.8433209721581718     
   16.000000000000000        41.600000000000001        1.8428143714113563     
   16.000000000000000        42.400000000000006        1.8428045613517512     
   16.000000000000000        43.200000000000003        1.8463518011869540     
   16.000000000000000        44.000000000000000        1.8531348208466298     
   16.000000000000000        44.800000000000004        1.8637874130533583     
   16.000000000000000        45.600000000000001        1.8786541263933556     
   16.000000000000000        46.400000000000006        1.8970165443056217     
   16.000000000000000        47.200000000000003        1.9177251197851486     
   16.000000000000000        48.000000000000000        1.9389105614396054     
   16.000000000000000        48.800000000000004        1.9578118239208584     
   16.000000000000000        49.600000000000001        1.9737515738346634     
   16.000000000000000        50.400000000000006        1.9836917746471381     
   16.000000000000000        51.200000000000003        1.9866736387904875     
   16.000000000000000        52.000000000000000        1.9821782106662034     
   16.000000000000000        52.800000000000004        1.9703606340619839     
   16.000000000000000        53.600000000000001        1.9541876735589354     
   16.000000000000000        54.400000000000006        1.9319736929049522     
   16.000000000000000        55.200000000000003        1.9088248287068457     
   16.000000000000000        56.000000000000000        1.8865771864906855     
   16.000000000000000        56.800000000000004        1.8667591708707039     
   16.000000000000000        57.600000000000001        1.8513596884737245     
   16.000000000000000        58.400000000000006        1.8381676528512978     
   16.000000000000000        59.200000000000003        1.8322890643379954     
   16.000000000000000        60.000000000000000        1.8277690787170537     
   16.000000000000000        60.800000000000004        1.8286228882401794     
   16.000000000000000        61.600000000000001        1.8314370592062474     
   16.000000000000000        62.400000000000006        1.8355940120893950     
   16.000000000000000        63.200000000000003        1.8401027816547457     
   16.000000000000000        64.000000000000000        1.8443653735012113     
   16.000000000000000        64.799999999999997        1.8481724076777928     
   16.000000000000000        65.600000000000009        1.8504260346909351     
   16.000000000000000        66.400000000000006        1.8514207852363223     
   16.000000000000000        67.200000000000003        1.8509493391205774     
   16.000000000000000        68.000000000000000        1.8488824536352841     
   16.000000000000000        68.799999999999997        1.8456206748138633     
   16.000000000000000        69.600000000000009        1.8423748899011667     
   16.000000000000000        70.400000000000006        1.8429367538133439     
   16.000000000000000        71.200000000000003        1.8428340404554362     
   16.000000000000000        72.000000000000000        1.8480680696324514     
   16.000000000000000        72.799999999999997        1.8577019455049280     
   16.000000000000000        73.600000000000009        1.8735194335120859     
   16.000000000000000        74.400000000000006        1.8940182024082450     
   16.000000000000000        75.200000000000003        1.9177671090480237     
   16.000000000000000        76.000000000000000        1.9432023834266468     
   16.000000000000000        76.800000000000011        1.9692666850209777     
   16.000000000000000        77.600000000000009        1.9925510215486266     
   16.000000000000000        78.400000000000006        2.0111725002334295     
   16.000000000000000        79.200000000000003        2.0217723938458967     
   16.000000000000000        80.000000000000000        2.0240840849991302     
   16.000000000000000        80.800000000000011        2.0164581581632142     
   16.000000000000000        81.600000000000009        2.0023663314550886     
   16.000000000000000        82.400000000000006        1.9829609804453541     
   16.000000000000000        83.200000000000003        1.9616010529290642     
   16.000000000000000        84.000000000000000        1.9413729212881206     
   16.000000000000000        84.800000000000011        1.9253353706402789     
   16.000000000000000        85.600000000000009        1.9170101145060241     
   16.000000000000000        86.400000000000006        1.9168250525512933     
   16.000000000000000        87.200000000000003        1.9253730868123398     
   16.000000000000000        88.000000000000000        1.9406046336938181     
   16.000000000000000        88.800000000000011        1.9616720905760554     
   16.000000000000000        89.600000000000009        1.9833202790939060     
   16.000000000000000        90.400000000000006        2.0025466035126942     
   16.000000000000000        91.200000000000003        2.0175940222209561     
   16.000000000000000        92.000000000000000        2.0236643038859392     
   16.000000000000000        92.800000000000011        2.0213776740591070     
   16.000000000000000        93.600000000000009        2.0091468497495919     
   16.000000000000000        94.400000000000006        1.9923666170787071     
   16.000000000000000        95.200000000000003        1.9685117035473227     
   16.000000000000000        96.000000000000000        1.9448840533799236     
   16.000000000000000        96.800000000000011        1.9169656669524346     
   16.000000000000000        97.600000000000009        1.8949398383845542     
   16.000000000000000        98.400000000000006        1.8737223739570317     
   16.000000000000000        99.200000000000003        1.8587283241712043     
   16.000000000000000        100.00000000000000        1.8480948727703503     
   16.000000000000000        100.80000000000001        1.8426587579012506     
   16.000000000000000        101.60000000000001        1.8431347155007525     
   16.000000000000000        102.40000000000001        1.8410839159204082     

   16.800000000000001       0.80000000000000004        1.8435405734653267     
   16.800000000000001        1.6000000000000001        1.8451036468518827     
   16.800000000000001        2.4000000000000004        1.8471984660980616     
   16.800000000000001        3.2000000000000002        1.8491818625028036     
   16.800000000000001        4.0000000000000000        1.8503801155657891     
   16.800000000000001        4.8000000000000007        1.8526877286848715     
   16.800000000000001        5.6000000000000005        1.8533727222287444     
   16.800000000000001        6.4000000000000004        1.8532717458347625     
   16.800000000000001        7.2000000000000002        1.8489269543845617     
   16.800000000000001        8.0000000000000000        1.8432918104075064     
   16.800000000000001        8.8000000000000007        1.8351762760710781     
   16.800000000000001        9.6000000000000014        1.8296822798078047     
   16.800000000000001        10.400000000000000        1.8314953966537295     
   16.800000000000001        11.200000000000001        1.8473151479753360     
   16.800000000000001        12.000000000000000        1.8829768648767107     
   16.800000000000001        12.800000000000001        1.9443812381987591     
   16.800000000000001        13.600000000000001        2.0354069196727003     
   16.800000000000001        14.400000000000000        2.1464356759165915     
   16.800000000000001        15.200000000000001        2.2367453110054081     
   16.800000000000001        16.000000000000000        2.1883509675099626     
   16.800000000000001        16.800000000000001        1.7305582246471480     
   16.800000000000001        17.600000000000001       0.82147603726796037     
   16.800000000000001        18.400000000000002       0.68286072515477492     
   16.800000000000001        19.200000000000003       0.63713826311045951     
   16.800000000000001        20.000000000000000       0.61013444100901471     
   16.800000000000001        20.800000000000001       0.60899321154116470     
   16.800000000000001        21.600000000000001       0.58391748893581008     
   16.800000000000001        22.400000000000002       0.57712944902919616     
   16.800000000000001        23.200000000000003       0.55890321141251409     
   16.800000000000001        24.000000000000000       0.53942046057573023     
   16.800000000000001        24.800000000000001        1.5712824730082395     
   16.800000000000001        25.600000000000001        2.0321571412317274     
   16.800000000000001        26.400000000000002        2.2074620565356242     
   16.800000000000001        27.200000000000003        2.2102061385209999     
   16.800000000000001        28.000000000000000        2.1210461282540005     
   16.800000000000001        28.800000000000001        2.0054829219596031     
   16.800000000000001        29.600000000000001        1.9085938803069948     
   16.800000000000001        30.400000000000002        1.8495550194388530     
   16.800000000000001        31.200000000000003        1.8240594428893495     
   16.800000000000001        32.000000000000000        1.8228053787940308     
   16.800000000000001        32.800000000000004        1.8315740401101117     
   16.800000000000001        33.600000000000001        1.8420388870310282     
   16.800000000000001        34.399999999999999        1.8481649104459390     
   16.800000000000001        35.200000000000003        1.8544818952837343     
   16.800000000000001        36.000000000000000        1.8530281206703374     
   16.800000000000001        36.800000000000004        1.8530926120132498     
   16.800000000000001        37.600000000000001        1.8514762167459746     
   16.800000000000001        38.400000000000006        1.8499972210714928     
   16.800000000000001        39.200000000000003        1.8479123244457956     
   16.800000000000001        40.000000000000000        1.8456331985855785     
   16.800000000000001        40.800000000000004        1.8440705609079309     
   16.800000000000001        41.600000000000001        1.8424144839115326     
   16.800000000000001        42.400000000000006        1.8406369332219474     
   16.800000000000001        43.200000000000003        1.8448160502903521     
   16.800000000000001        44.000000000000000        1.8470725953390554     
   16.800000000000001        44.800000000000004        1.8554123328140255     
   16.800000000000001        45.600000000000001        1.8656776550601799     
   16.800000000000001        46.400000000000006        1.8802517979856965     
   16.800000000000001        47.200000000000003        1.8953889738097873     
   16.800000000000001        48.000000000000000        1.9108810129362270     
   16.800000000000001        48.800000000000004        1.9260638029471071     
   16.800000000000001        49.600000000000001        1.9369270801656797     
   16.800000000000001        50.400000000000006        1.9445711398323200     
   16.800000000000001        51.200000000000003        1.9446685668805352     
   16.800000000000001        52.000000000000000        1.9399215137101129     
   16.800000000000001        52.800000000000004        1.9290125401330391     
   16.800000000000001        53.600000000000001        1.9143477615438025     
   16.800000000000001        54.400000000000006        1.8964933782597779     
   16.800000000000001        55.200000000000003        1.8785822873951765     
   16.800000000000001        56.000000000000000        1.8612730778624960     
   16.800000000000001        56.800000000000004        1.8451314314346350     
   16.800000000000001        57.600000000000001        1.8339963824910355     
   16.800000000000001        58.400000000000006        1.8256777985397270     
   16.800000000000001        59.200000000000003        1.8208399200475778     
   16.800000000000001        60.000000000000000        1.8221862611956534     
   16.800000000000001        60.800000000000004        1.8205089756573440     
   16.800000000000001        61.600000000000001        1.8240666106211381     
   16.800000000000001        62.400000000000006        1.8288451421430558     
   16.800000000000001        63.200000000000003        1.8337266900116604     
   16.800000000000001        64.000000000000000        1.8360370436444249     
   16.800000000000001        64.799999999999997        1.8424585105820777     
   16.800000000000001        65.600000000000009        1.8460052399484308     
   16.800000000000001        66.400000000000006        1.8480821493587003     
   16.800000000000001        67.200000000000003        1.8497734291156662     
   16.800000000000001        68.000000000000000        1.8492486182686856     
   16.800000000000001        68.799999999999997        1.8470269455143209     
   16.800000000000001        69.600000000000009        1.8437413449153370     
   16.800000000000001        70.400000000000006        1.8416143387584645     
   16.800000000000001        71.200000000000003        1.8423983796679111     
   16.800000000000001        72.000000000000000        1.8461058691222232     
   16.800000000000001        72.799999999999997        1.8529951419499051     
   16.800000000000001        73.600000000000009        1.8632357793817313     
   16.800000000000001        74.400000000000006        1.8780060367788471     
   16.800000000000001        75.200000000000003        1.8954286227168373     
   16.800000000000001        76.000000000000000        1.9170538600408495     
   16.800000000000001        76.800000000000011        1.9375467813457654     
   16.800000000000001        77.600000000000009        1.9565990547582353     
   16.800000000000001        78.400000000000006        1.9709814004344468     
   16.800000000000001        79.200000000000003        1.9792823429458202     
   16.800000000000001        80.000000000000000        1.9796546618279920     
   16.800000000000001        80.800000000000011        1.9739820844540457     
   16.800000000000001        81.600000000000009        1.9623829490863092     
   16.800000000000001        82.400000000000006        1.9477408227463318     
   16.800000000000001        83.200000000000003        1.9321945666374292     
   16.800000000000001        84.000000000000000        1.9193013074701903     
   16.800000000000001        84.800000000000011        1.9119160190601612     
   16.800000000000001        85.600000000000009        1.9114662265777733     
   16.800000000000001        86.400000000000006        1.9225394517885925     
   16.800000000000001        87.200000000000003        1.9395339727368819     
   16.800000000000001        88.000000000000000        1.9642420971065111     
   16.800000000000001        88.800000000000011        1.9910547713480167     
   16.800000000000001        89.600000000000009        2.0190052448832163     
   16.800000000000001        90.400000000000006        2.0426925451436504     
   16.800000000000001        91.200000000000003        2.0592097919308570     
   16.800000000000001        92.000000000000000        2.0666356790440479     
   16.800000000000001        92.800000000000011        2.0636060606748714     
   16.800000000000001        93.600000000000009        2.0505496677148236     
   16.800000000000001        94.400000000000006        2.0286603422135396     
   16.800000000000001        95.200000000000003        1.9999082733759055     
   16.800000000000001        96.000000000000000        1.9696882866637708     
   16.800000000000001        96.800000000000011        1.9387431708782377     
   16.800000000000001        97.600000000000009        1.9087320014529032     
   16.800000000000001        98.400000000000006        1.8845886689079718     
   16.800000000000001        99.200000000000003        1.8658425887397203     
   16.800000000000001        100.00000000000000        1.8527365744877042     
   16.800000000000001        100.80000000000001        1.8448499025564047     
   16.800000000000001        101.60000000000001        1.8403387536522096     
   16.800000000000001        102.40000000000001        1.8409068884301336     

   17.600000000000001       0.80000000000000004        1.8421485892365828     
   17.600000000000001        1.6000000000000001        1.8439831428991926     
   17.600000000000001        2.4000000000000004        1.8466705716888490     
   17.600000000000001        3.2000000000000002        1.8492213885427586     
   17.600000000000001        4.0000000000000000        1.8505717617669146     
   17.600000000000001        4.8000000000000007        1.8532758955941964     
   17.600000000000001        5.6000000000000005        1.8530179344851734     
   17.600000000000001        6.4000000000000004        1.8531031442264421     
   17.600000000000001        7.2000000000000002        1.8487088226587589     
   17.600000000000001        8.0000000000000000        1.8425571150075521     
   17.600000000000001        8.8000000000000007        1.8362274394314249     
   17.600000000000001        9.6000000000000014        1.8299571433387389     
   17.600000000000001        10.400000000000000        1.8319568477929669     
   17.600000000000001        11.200000000000001        1.8486597149687420     
   17.600000000000001        12.000000000000000        1.8852728609631033     
   17.600000000000001        12.800000000000001        1.9459752763946387     
   17.600000000000001        13.600000000000001        2.0385235696731372     
   17.600000000000001        14.400000000000000        2.1511492627422104     
   17.600000000000001        15.200000000000001        2.2465347506341282     
   17.600000000000001        16.000000000000000        2.2045341424257443     
   17.600000000000001        16.800000000000001        1.6641262255881630     
   17.600000000000001        17.600000000000001       0.63975629864175731     
   17.600000000000001        18.400000000000002       0.56830909932026874     
   17.600000000000001        19.200000000000003       0.63206653687949721     
   17.600000000000001        20.000000000000000       0.60661014712853889     
   17.600000000000001        20.800000000000001       0.59577971307173239     
   17.600000000000001        21.600000000000001       0.57214290558579961     
   17.600000000000001        22.400000000000002       0.56949477349735944     
   17.600000000000001        23.200000000000003       0.55140537286670199     
   17.600000000000001        24.000000000000000       0.52942577923519141     
   17.600000000000001        24.800000000000001        1.5776015852732210     
   17.600000000000001        25.600000000000001        2.0083176805521665     
   17.600000000000001        26.400000000000002        2.2011295912513873     
   17.600000000000001        27.200000000000003        2.2142088458982507     
   17.600000000000001        28.000000000000000        2.1275065474030828     
   17.600000000000001        28.800000000000001        2.0097466647861855     
   17.600000000000001        29.600000000000001        1.9125641301094554     
   17.600000000000001        30.400000000000002        1.8510645663225200     
   17.600000000000001        31.200000000000003        1.8248622825503980     
   17.600000000000001        32.000000000000000        1.8222777211248240     
   17.600000000000001        32.800000000000004        1.8310618126757097     
   17.600000000000001        33.600000000000001        1.8415703774122467     
   17.600000000000001        34.399999999999999        1.8495989830698332     
   17.600000000000001        35.200000000000003        1.8536435481284621     
   17.600000000000001        36.000000000000000        1.8542787839867032     
   17.600000000000001        36.800000000000004        1.8529185000857857     
   17.600000000000001        37.600000000000001        1.8522410208059246     
   17.600000000000001        38.400000000000006        1.8503864898615618     
   17.600000000000001        39.200000000000003        1.8489178059976574     
   17.600000000000001        40.000000000000000        1.8459032023079240     
   17.600000000000001        40.800000000000004        1.8446497357718987     
   17.600000000000001        41.600000000000001        1.8433209223606535     
   17.600000000000001        42.400000000000006        1.8414720031991243     
   17.600000000000001        43.200000000000003        1.8415275071095607     
   17.600000000000001        44.000000000000000        1.8433953697678143     
   17.600000000000001        44.800000000000004        1.8486173091470595     
   17.600000000000001        45.600000000000001        1.8556526658046746     
   17.600000000000001        46.400000000000006        1.8642049143916213     
   17.600000000000001        47.200000000000003        1.8759511950799357     
   17.600000000000001        48.000000000000000        1.8874991800211911     
   17.600000000000001        48.800000000000004        1.8976091178242234     
   17.600000000000001        49.600000000000001        1.9036611415960476     
   17.600000000000001        50.400000000000006        1.9079342249919427     
   17.600000000000001        51.200000000000003        1.9066058482053105     
   17.600000000000001        52.000000000000000        1.9010592300743749     
   17.600000000000001        52.800000000000004        1.8916111144469450     
   17.600000000000001        53.600000000000001        1.8795484650518470     
   17.600000000000001        54.400000000000006        1.8666580289954342     
   17.600000000000001        55.200000000000003        1.8534653713136486     
   17.600000000000001        56.000000000000000        1.8424141952028004     
   17.600000000000001        56.800000000000004        1.8326014445259593     
   17.600000000000001        57.600000000000001        1.8259086852122743     
   17.600000000000001        58.400000000000006        1.8231287766340158     
   17.600000000000001        59.200000000000003        1.8193549103630962     
   17.600000000000001        60.000000000000000        1.8188579197186721     
   17.600000000000001        60.800000000000004        1.8196684508020819     
   17.600000000000001        61.600000000000001        1.8217915725014335     
   17.600000000000001        62.400000000000006        1.8249432766579188     
   17.600000000000001        63.200000000000003        1.8284649969161146     
   17.600000000000001        64.000000000000000        1.8321720146768701     
   17.600000000000001        64.799999999999997        1.8358379480392157     
   17.600000000000001        65.600000000000009        1.8396008784628652     
   17.600000000000001        66.400000000000006        1.8435984615943712     
   17.600000000000001        67.200000000000003        1.8465321238841854     
   17.600000000000001        68.000000000000000        1.8495620691611521     
   17.600000000000001        68.799999999999997        1.8474361739690324     
   17.600000000000001        69.600000000000009        1.8452811793044326     
   17.600000000000001        70.400000000000006        1.8434630088091257     
   17.600000000000001        71.200000000000003        1.8426734463867538     
   17.600000000000001        72.000000000000000        1.8442448300570640     
   17.600000000000001        72.799999999999997        1.8464472019475251     
   17.600000000000001        73.600000000000009        1.8544901097907172     
   17.600000000000001        74.400000000000006        1.8646998243292012     
   17.600000000000001        75.200000000000003        1.8782213267542871     
   17.600000000000001        76.000000000000000        1.8936993985706749     
   17.600000000000001        76.800000000000011        1.9093236056746561     
   17.600000000000001        77.600000000000009        1.9218179855651207     
   17.600000000000001        78.400000000000006        1.9339034541084004     
   17.600000000000001        79.200000000000003        1.9384546984810171     
   17.600000000000001        80.000000000000000        1.9388912547680679     
   17.600000000000001        80.800000000000011        1.9341519803541272     
   17.600000000000001        81.600000000000009        1.9243895216005578     
   17.600000000000001        82.400000000000006        1.9148275799331045     
   17.600000000000001        83.200000000000003        1.9056455408021258     
   17.600000000000001        84.000000000000000        1.8989074035232587     
   17.600000000000001        84.800000000000011        1.9003075694354155     
   17.600000000000001        85.600000000000009        1.9101085150220252     
   17.600000000000001        86.400000000000006        1.9278753987309132     
   17.600000000000001        87.200000000000003        1.9534635660295634     
   17.600000000000001        88.000000000000000        1.9832503909559682     
   17.600000000000001        88.800000000000011        2.0191611416686048     
   17.600000000000001        89.600000000000009        2.0519589029629874     
   17.600000000000001        90.400000000000006        2.0801265002162195     
   17.600000000000001        91.200000000000003        2.0977340209943134     
   17.600000000000001        92.000000000000000        2.1054361743498768     
   17.600000000000001        92.800000000000011        2.1015344619273044     
   17.600000000000001        93.600000000000009        2.0861705633031726     
   17.600000000000001        94.400000000000006        2.0607911139723276     
   17.600000000000001        95.200000000000003        2.0280891353998363     
   17.600000000000001        96.000000000000000        1.9920081137076378     
   17.600000000000001        96.800000000000011        1.9559859096454899     
   17.600000000000001        97.600000000000009        1.9228370984686403     
   17.600000000000001        98.400000000000006        1.8945771136575498     
   17.600000000000001        99.200000000000003        1.8723383602982244     
   17.600000000000001        100.00000000000000        1.8562967829968198     
   17.600000000000001        100.80000000000001        1.8464255429211456     
   17.600000000000001        101.60000000000001        1.8418671899855770     
   17.600000000000001        102.40000000000001        1.8402021754765769     

   18.400000000000002       0.80000000000000004        1.8413888674755114     
   18.400000000000002        1.6000000000000001        1.8449187422028497     
   18.400000000000002        2.4000000000000004        1.8463431815227638     
   18.400000000000002        3.2000000000000002        1.8476345362893534     
   18.400000000000002        4.0000000000000000        1.8503173910702351     
   18.400000000000002        4.8000000000000007        1.8522243390503379     
   18.400000000000002        5.6000000000000005        1.8530907227258901     
   18.400000000000002        6.4000000000000004        1.8513232418040604     
   18.400000000000002        7.2000000000000002        1.8491840160551791     
   18.400000000000002        8.0000000000000000        1.8435471533926107     
   18.400000000000002        8.8000000000000007        1.8336330812426656     
   18.400000000000002        9.6000000000000014        1.8294257214364673     
   18.400000000000002        10.400000000000000        1.8317020086120515     
   18.400000000000002        11.200000000000001        1.8464490426350515     
   18.400000000000002        12.000000000000000        1.8836500294863170     
   18.400000000000002        12.800000000000001        1.9436089826677867     
   18.400000000000002        13.600000000000001        2.0319276578730743     
   18.400000000000002        14.400000000000000        2.1380457324306041     
   18.400000000000002        15.200000000000001        2.2373959682250568     
   18.400000000000002        16.000000000000000        2.2270510950913160     
   18.400000000000002        16.800000000000001        1.7836043457492374     
   18.400000000000002        17.600000000000001       0.82202805026962822     
   18.400000000000002        18.400000000000002       0.75071269516864081     
   18.400000000000002        19.200000000000003       0.63203292703961877     
   18.400000000000002        20.000000000000000       0.58862632907391133     
   18.400000000000002        20.800000000000001       0.60139986726468297     
   18.400000000000002        21.600000000000001       0.56287157066380233     
   18.400000000000002        22.400000000000002       0.55016271626551694     
   18.400000000000002        23.200000000000003       0.54160080548011336     
   18.400000000000002        24.000000000000000       0.52185143150127133     
   18.400000000000002        24.800000000000001        1.5561595989271446     
   18.400000000000002        25.600000000000001        2.0126282973165548     
   18.400000000000002        26.400000000000002        2.1983604330193800     
   18.400000000000002        27.200000000000003        2.2063592084840491     
   18.400000000000002        28.000000000000000        2.1182292197952872     
   18.400000000000002        28.800000000000001        2.0046488657502288     
   18.400000000000002        29.600000000000001        1.9095894234481385     
   18.400000000000002        30.400000000000002        1.8495014716441300     
   18.400000000000002        31.200000000000003        1.8255243032544628     
   18.400000000000002        32.000000000000000        1.8234910313795698     
   18.400000000000002        32.800000000000004        1.8317763631525597     
   18.400000000000002        33.600000000000001        1.8419426863308093     
   18.400000000000002        34.399999999999999        1.8494771255866747     
   18.400000000000002        35.200000000000003        1.8530408237592553     
   18.400000000000002        36.000000000000000        1.8542774003235216     
   18.400000000000002        36.800000000000004        1.8533251825062391     
   18.400000000000002        37.600000000000001        1.8519254669445284     
   18.400000000000002        38.400000000000006        1.8503877907392796     
   18.400000000000002        39.200000000000003        1.8484537436925264     
   18.400000000000002        40.000000000000000        1.8468321047386858     
   18.400000000000002        40.800000000000004        1.8460462657133194     
   18.400000000000002        41.600000000000001        1.8442684791661146     
   18.400000000000002        42.400000000000006        1.8421462075565820     
   18.400000000000002        43.200000000000003        1.8408767518229334     
   18.400000000000002        44.000000000000000        1.8419219171313321     
   18.400000000000002        44.800000000000004        1.8440926857326860     
   18.400000000000002        45.600000000000001        1.8494305049559101     
   18.400000000000002        46.400000000000006        1.8542826549410647     
   18.400000000000002        47.200000000000003        1.8613524680258018     
   18.400000000000002        48.000000000000000        1.8689408847999516     
   18.400000000000002        48.800000000000004        1.8739334838467092     
   18.400000000000002        49.600000000000001        1.8775151246264068     
   18.400000000000002        50.400000000000006        1.8775084922217802     
   18.400000000000002        51.200000000000003        1.8742275543426774     
   18.400000000000002        52.000000000000000        1.8685623111507437     
   18.400000000000002        52.800000000000004        1.8610951867284755     
   18.400000000000002        53.600000000000001        1.8533410132561696     
   18.400000000000002        54.400000000000006        1.8463408409196824     
   18.400000000000002        55.200000000000003        1.8411602967140319     
   18.400000000000002        56.000000000000000        1.8374518502936277     
   18.400000000000002        56.800000000000004        1.8350551638304469     
   18.400000000000002        57.600000000000001        1.8345013165245283     
   18.400000000000002        58.400000000000006        1.8341973087852896     
   18.400000000000002        59.200000000000003        1.8337064679111890     
   18.400000000000002        60.000000000000000        1.8345503135424606     
   18.400000000000002        60.800000000000004        1.8334976310784152     
   18.400000000000002        61.600000000000001        1.8333507950871717     
   18.400000000000002        62.400000000000006        1.8311042205791652     
   18.400000000000002        63.200000000000003        1.8304323926005783     
   18.400000000000002        64.000000000000000        1.8285396031370027     
   18.400000000000002        64.799999999999997        1.8307726042134855     
   18.400000000000002        65.600000000000009        1.8335230136351444     
   18.400000000000002        66.400000000000006        1.8366438343681608     
   18.400000000000002        67.200000000000003        1.8414004960504780     
   18.400000000000002        68.000000000000000        1.8447187627462882     
   18.400000000000002        68.799999999999997        1.8458550150569153     
   18.400000000000002        69.600000000000009        1.8471777758226460     
   18.400000000000002        70.400000000000006        1.8443463567850100     
   18.400000000000002        71.200000000000003        1.8438119340445980     
   18.400000000000002        72.000000000000000        1.8428998773272633     
   18.400000000000002        72.799999999999997        1.8443957449287514     
   18.400000000000002        73.600000000000009        1.8479879524827749     
   18.400000000000002        74.400000000000006        1.8548351960785632     
   18.400000000000002        75.200000000000003        1.8643901373721035     
   18.400000000000002        76.000000000000000        1.8737530815058088     
   18.400000000000002        76.800000000000011        1.8845314511782445     
   18.400000000000002        77.600000000000009        1.8947126152849674     
   18.400000000000002        78.400000000000006        1.9006424542727367     
   18.400000000000002        79.200000000000003        1.9045114357421422     
   18.400000000000002        80.000000000000000        1.9039032938496177     
   18.400000000000002        80.800000000000011        1.8997997225726564     
   18.400000000000002        81.600000000000009        1.8936405572910626     
   18.400000000000002        82.400000000000006        1.8852917790857548     
   18.400000000000002        83.200000000000003        1.8818701149617125     
   18.400000000000002        84.000000000000000        1.8826090041710231     
   18.400000000000002        84.800000000000011        1.8901661709575144     
   18.400000000000002        85.600000000000009        1.9076808148156876     
   18.400000000000002        86.400000000000006        1.9326668646231353     
   18.400000000000002        87.200000000000003        1.9650555996794006     
   18.400000000000002        88.000000000000000        2.0026777935244833     
   18.400000000000002        88.800000000000011        2.0418868134952963     
   18.400000000000002        89.600000000000009        2.0783974507848471     
   18.400000000000002        90.400000000000006        2.1112522557627029     
   18.400000000000002        91.200000000000003        2.1288066045806122     
   18.400000000000002        92.000000000000000        2.1372791076486330     
   18.400000000000002        92.800000000000011        2.1315655405191745     
   18.400000000000002        93.600000000000009        2.1147192722685229     
   18.400000000000002        94.400000000000006        2.0867922063737137     
   18.400000000000002        95.200000000000003        2.0506444287440466     
   18.400000000000002        96.000000000000000        2.0112371085467675     
   18.400000000000002        96.800000000000011        1.9715459148036638     
   18.400000000000002        97.600000000000009        1.9344221409625089     
   18.400000000000002        98.400000000000006        1.9027344330954583     
   18.400000000000002        99.200000000000003        1.8774451054720287     
   18.400000000000002        100.00000000000000        1.8594900149178617     
   18.400000000000002        100.80000000000001        1.8478683708895509     
   18.400000000000002        101.60000000000001        1.8418370690182535     
   18.400000000000002        102.40000000000001        1.8406497419009480     

   19.200000000000003       0.80000000000000004        1.8412482414004010     
   19.200000000000003        1.6000000000000001        1.8435222298325165     
   19.200000000000003        2.4000000000000004        1.8461835919717273     
   19.200000000000003        3.2000000000000002        1.8487146662246545     
   19.200000000000003        4.0000000000000000        1.8508710168110318     
   19.200000000000003        4.8000000000000007        1.8520796250904816     
   19.200000000000003        5.6000000000000005        1.8533816393831279     
   19.200000000000003        6.4000000000000004        1.8526775080258771     
   19.200000000000003        7.2000000000000002        1.8498657304985611     
   19.200000000000003        8.0000000000000000        1.8442247963796248     
   19.200000000000003        8.8000000000000007        1.8347008641413234     
   19.200000000000003        9.6000000000000014        1.8302442756977291     
   19.200000000000003        10.400000000000000        1.8310888701592460     
   19.200000000000003        11.200000000000001        1.8457137729907585     
   19.200000000000003        12.000000000000000        1.8794235616671260     
   19.200000000000003        12.800000000000001        1.9350661873043626     
   19.200000000000003        13.600000000000001        2.0138643167344550     
   19.200000000000003        14.400000000000000        2.1108027492267358     
   19.200000000000003        15.200000000000001        2.2044640454595039     
   19.200000000000003        16.000000000000000        2.2227384817890203     
   19.200000000000003        16.800000000000001        1.9719875243814360     
   19.200000000000003        17.600000000000001        1.4503265135086161     
   19.200000000000003        18.400000000000002       0.61823435830314899     
   19.200000000000003        19.200000000000003       0.61313908640525971     
   19.200000000000003        20.000000000000000       0.57861375671996385     
   19.200000000000003        20.800000000000001       0.57740866944951463     
   19.200000000000003        21.600000000000001       0.56797176005439720     
   19.200000000000003        22.400000000000002       0.54943464961833710     
   19.200000000000003        23.200000000000003       0.66216625146976060     
   19.200000000000003        24.000000000000000       0.72157096361801942     
   19.200000000000003        24.800000000000001        1.6317157335194272     
   19.200000000000003        25.600000000000001        2.0501948140489463     
   19.200000000000003        26.400000000000002        2.1970028781020234     
   19.200000000000003        27.200000000000003        2.1855183874788384     
   19.200000000000003        28.000000000000000        2.0956766683175201     
   19.200000000000003        28.800000000000001        1.9873132895218357     
   19.200000000000003        29.600000000000001        1.8993959324730758     
   19.200000000000003        30.400000000000002        1.8475895971846015     
   19.200000000000003        31.200000000000003        1.8242295228015122     
   19.200000000000003        32.000000000000000        1.8243792271653614     
   19.200000000000003        32.800000000000004        1.8329938643374926     
   19.200000000000003        33.600000000000001        1.8432108869533337     
   19.200000000000003        34.399999999999999        1.8489722219818459     
   19.200000000000003        35.200000000000003        1.8529846491965256     
   19.200000000000003        36.000000000000000        1.8533532503731049     
   19.200000000000003        36.800000000000004        1.8509897288282158     
   19.200000000000003        37.600000000000001        1.8503011474603770     
   19.200000000000003        38.400000000000006        1.8499582099964216     
   19.200000000000003        39.200000000000003        1.8482104584593428     
   19.200000000000003        40.000000000000000        1.8471946878477330     
   19.200000000000003        40.800000000000004        1.8461526713704852     
   19.200000000000003        41.600000000000001        1.8441978887742505     
   19.200000000000003        42.400000000000006        1.8426117892417384     
   19.200000000000003        43.200000000000003        1.8405838528209131     
   19.200000000000003        44.000000000000000        1.8401796382644040     
   19.200000000000003        44.800000000000004        1.8412973048300614     
   19.200000000000003        45.600000000000001        1.8436086715515489     
   19.200000000000003        46.400000000000006        1.8466338959035939     
   19.200000000000003        47.200000000000003        1.8517303024351415     
   19.200000000000003        48.000000000000000        1.8544071762447845     
   19.200000000000003        48.800000000000004        1.8559807607823269     
   19.200000000000003        49.600000000000001        1.8555089578797885     
   19.200000000000003        50.400000000000006        1.8532592178859519     
   19.200000000000003        51.200000000000003        1.8495032255102739     
   19.200000000000003        52.000000000000000        1.8452631345246029     
   19.200000000000003        52.800000000000004        1.8420225930695515     
   19.200000000000003        53.600000000000001        1.8398201802721832     
   19.200000000000003        54.400000000000006        1.8410300016841974     
   19.200000000000003        55.200000000000003        1.8453086926090456     
   19.200000000000003        56.000000000000000        1.8525994663411427     
   19.200000000000003        56.800000000000004        1.8593572416301820     
   19.200000000000003        57.600000000000001        1.8662314152590211     
   19.200000000000003        58.400000000000006        1.8722026331295984     
   19.200000000000003        59.200000000000003        1.8732823571191548     
   19.200000000000003        60.000000000000000        1.8757731999461353     
   19.200000000000003        60.800000000000004        1.8693508067229789     
   19.200000000000003        61.600000000000001        1.8635101284508668     
   19.200000000000003        62.400000000000006        1.8545040666797350     
   19.200000000000003        63.200000000000003        1.8459395776415539     
   19.200000000000003        64.000000000000000        1.8381818143527999     
   19.200000000000003        64.799999999999997        1.8328479000088453     
   19.200000000000003        65.600000000000009        1.8305914839247748     
   19.200000000000003        66.400000000000006        1.8319607489620640     
   19.200000000000003        67.200000000000003        1.8355977884442611     
   19.200000000000003        68.000000000000000        1.8395291682106436     
   19.200000000000003        68.799999999999997        1.8427922292634227     
   19.200000000000003        69.600000000000009        1.8450209694599606     
   19.200000000000003        70.400000000000006        1.8454966130662664     
   19.200000000000003        71.200000000000003        1.8450247708575251     
   19.200000000000003        72.000000000000000        1.8421126189085697     
   19.200000000000003        72.799999999999997        1.8428566341410071     
   19.200000000000003        73.600000000000009        1.8440259158483800     
   19.200000000000003        74.400000000000006        1.8471208318804477     
   19.200000000000003        75.200000000000003        1.8522033901612767     
   19.200000000000003        76.000000000000000        1.8581731516111148     
   19.200000000000003        76.800000000000011        1.8658585921499364     
   19.200000000000003        77.600000000000009        1.8720218732993845     
   19.200000000000003        78.400000000000006        1.8762723932392562     
   19.200000000000003        79.200000000000003        1.8768005979618234     
   19.200000000000003        80.000000000000000        1.8759590015394376     
   19.200000000000003        80.800000000000011        1.8726285152043569     
   19.200000000000003        81.600000000000009        1.8678611951864796     
   19.200000000000003        82.400000000000006        1.8643248552616032     
   19.200000000000003        83.200000000000003        1.8641970958278467     
   19.200000000000003        84.000000000000000        1.8698278625505842     
   19.200000000000003        84.800000000000011        1.8827814701130821     
   19.200000000000003        85.600000000000009        1.9053088979956307     
   19.200000000000003        86.400000000000006        1.9349316477344631     
   19.200000000000003        87.200000000000003        1.9727701498158814     
   19.200000000000003        88.000000000000000        2.0145641004823625     
   19.200000000000003        88.800000000000011        2.0571787077225441     
   19.200000000000003        89.600000000000009        2.0945242844302072     
   19.200000000000003        90.400000000000006        2.1277312878404331     
   19.200000000000003        91.200000000000003        2.1472686856831809     
   19.200000000000003        92.000000000000000        2.1569142506320227     
   19.200000000000003        92.800000000000011        2.1515649517127682     
   19.200000000000003        93.600000000000009        2.1321577044955666     
   19.200000000000003        94.400000000000006        2.1031873938490957     
   19.200000000000003        95.200000000000003        2.0666455484348774     
   19.200000000000003        96.000000000000000        2.0244308599733771     
   19.200000000000003        96.800000000000011        1.9805588154168157     
   19.200000000000003        97.600000000000009        1.9421119474856563     
   19.200000000000003        98.400000000000006        1.9081227382121608     
   19.200000000000003        99.200000000000003        1.8810199554156184     
   19.200000000000003        100.00000000000000        1.8614664826937684     
   19.200000000000003        100.80000000000001        1.8490791433540561     
   19.200000000000003        101.60000000000001        1.8429349962332542     
   19.200000000000003        102.40000000000001        1.8407411150251514     

   20.000000000000000       0.80000000000000004        1.8405768989768110     
   20.000000000000000        1.6000000000000001        1.8433106922901605     
   20.000000000000000        2.4000000000000004        1.8466387180141268     
   20.000000000000000        3.2000000000000002        1.8486917326989327     
   20.000000000000000        4.0000000000000000        1.8502308658394062     
   20.000000000000000        4.8000000000000007        1.8516198568669033     
   20.000000000000000        5.6000000000000005        1.8530680471244203     
   20.000000000000000        6.4000000000000004        1.8522202601065672     
   20.000000000000000        7.2000000000000002        1.8510874488573281     
   20.000000000000000        8.0000000000000000        1.8440190206802618     
   20.000000000000000        8.8000000000000007        1.8378275435864184     
   20.000000000000000        9.6000000000000014        1.8319929351248798     
   20.000000000000000        10.400000000000000        1.8301071191536573     
   20.000000000000000        11.200000000000001        1.8420076248967940     
   20.000000000000000        12.000000000000000        1.8707143833137134     
   20.000000000000000        12.800000000000001        1.9206759380976215     
   20.000000000000000        13.600000000000001        1.9920859554752857     
   20.000000000000000        14.400000000000000        2.0752442501429327     
   20.000000000000000        15.200000000000001        2.1583506777900956     
   20.000000000000000        16.000000000000000        2.1879031861822171     
   20.000000000000000        16.800000000000001        2.0696302805791049     
   20.000000000000000        17.600000000000001        1.6241744785261836     
   20.000000000000000        18.400000000000002       0.71641823944219174     
   20.000000000000000        19.200000000000003       0.66130170384524256     
   20.000000000000000        20.000000000000000       0.57430712934094386     
   20.000000000000000        20.800000000000001       0.58224537595296544     
   20.000000000000000        21.600000000000001       0.58979973904934313     
   20.000000000000000        22.400000000000002       0.70310001993037285     
   20.000000000000000        23.200000000000003       0.63142589843764485     
   20.000000000000000        24.000000000000000        1.5365151178371899     
   20.000000000000000        24.800000000000001        1.8641558991824341     
   20.000000000000000        25.600000000000001        2.1207701365681140     
   20.000000000000000        26.400000000000002        2.1960214574588406     
   20.000000000000000        27.200000000000003        2.1556834435615966     
   20.000000000000000        28.000000000000000        2.0614011442071587     
   20.000000000000000        28.800000000000001        1.9618874603197494     
   20.000000000000000        29.600000000000001        1.8860278285707961     
   20.000000000000000        30.400000000000002        1.8422397830261057     
   20.000000000000000        31.200000000000003        1.8255130535586923     
   20.000000000000000        32.000000000000000        1.8266511253160003     
   20.000000000000000        32.800000000000004        1.8352282066199821     
   20.000000000000000        33.600000000000001        1.8445648355589166     
   20.000000000000000        34.399999999999999        1.8496370472305212     
   20.000000000000000        35.200000000000003        1.8523407454864698     
   20.000000000000000        36.000000000000000        1.8521025856491204     
   20.000000000000000        36.800000000000004        1.8506129117803340     
   20.000000000000000        37.600000000000001        1.8490128361160700     
   20.000000000000000        38.400000000000006        1.8468581114873508     
   20.000000000000000        39.200000000000003        1.8465367096267180     
   20.000000000000000        40.000000000000000        1.8452219596087287     
   20.000000000000000        40.800000000000004        1.8447095997324265     
   20.000000000000000        41.600000000000001        1.8433079095001501     
   20.000000000000000        42.400000000000006        1.8416493175589936     
   20.000000000000000        43.200000000000003        1.8396578761427771     
   20.000000000000000        44.000000000000000        1.8391247444338399     
   20.000000000000000        44.800000000000004        1.8395444936246756     
   20.000000000000000        45.600000000000001        1.8409004672990015     
   20.000000000000000        46.400000000000006        1.8424841508026277     
   20.000000000000000        47.200000000000003        1.8441673424879221     
   20.000000000000000        48.000000000000000        1.8441150585005106     
   20.000000000000000        48.800000000000004        1.8429423037516006     
   20.000000000000000        49.600000000000001        1.8397078654079024     
   20.000000000000000        50.400000000000006        1.8363903526864309     
   20.000000000000000        51.200000000000003        1.8326711948544641     
   20.000000000000000        52.000000000000000        1.8317514158528512     
   20.000000000000000        52.800000000000004        1.8359168150070724     
   20.000000000000000        53.600000000000001        1.8431855473203900     
   20.000000000000000        54.400000000000006        1.8565715953570086     
   20.000000000000000        55.200000000000003        1.8718954572917268     
   20.000000000000000        56.000000000000000        1.8917235936775152     
   20.000000000000000        56.800000000000004        1.9096397440907631     
   20.000000000000000        57.600000000000001        1.9236664253254634     
   20.000000000000000        58.400000000000006        1.9350049225345129     
   20.000000000000000        59.200000000000003        1.9395059404430504     
   20.000000000000000        60.000000000000000        1.9380441542030360     
   20.000000000000000        60.800000000000004        1.9308228994427723     
   20.000000000000000        61.600000000000001        1.9172744613546981     
   20.000000000000000        62.400000000000006        1.9006679121798873     
   20.000000000000000        63.200000000000003        1.8804153123217449     
   20.000000000000000        64.000000000000000        1.8628039857336072     
   20.000000000000000        64.799999999999997        1.8468885849700163     
   20.000000000000000        65.600000000000009        1.8347762243939929     
   20.000000000000000        66.400000000000006        1.8312737244288093     
   20.000000000000000        67.200000000000003        1.8316703382539332     
   20.000000000000000        68.000000000000000        1.8336458279882051     
   20.000000000000000        68.799999999999997        1.8383775244155169     
   20.000000000000000        69.600000000000009        1.8429294739699729     
   20.000000000000000        70.400000000000006        1.8451454611937264     
   20.000000000000000        71.200000000000003        1.8459145028640938     
   20.000000000000000        72.000000000000000        1.8434094462992159     
   20.000000000000000        72.799999999999997        1.8424898445388640     
   20.000000000000000        73.600000000000009        1.8424130762364637     
   20.000000000000000        74.400000000000006        1.8440881140448671     
   20.000000000000000        75.200000000000003        1.8450242931462331     
   20.000000000000000        76.000000000000000        1.8486552735278026     
   20.000000000000000        76.800000000000011        1.8529153778415228     
   20.000000000000000        77.600000000000009        1.8563856917622632     
   20.000000000000000        78.400000000000006        1.8577439181944606     
   20.000000000000000        79.200000000000003        1.8575101676331449     
   20.000000000000000        80.000000000000000        1.8557327805879604     
   20.000000000000000        80.800000000000011        1.8534632633921284     
   20.000000000000000        81.600000000000009        1.8503669385519692     
   20.000000000000000        82.400000000000006        1.8487861981730764     
   20.000000000000000        83.200000000000003        1.8518100629805043     
   20.000000000000000        84.000000000000000        1.8609714707351555     
   20.000000000000000        84.800000000000011        1.8777279753766973     
   20.000000000000000        85.600000000000009        1.9027076479785039     
   20.000000000000000        86.400000000000006        1.9358508158627916     
   20.000000000000000        87.200000000000003        1.9754410252742256     
   20.000000000000000        88.000000000000000        2.0194698931356365     
   20.000000000000000        88.800000000000011        2.0638247823816647     
   20.000000000000000        89.600000000000009        2.1039393285060415     
   20.000000000000000        90.400000000000006        2.1351395617332534     
   20.000000000000000        91.200000000000003        2.1564836270885137     
   20.000000000000000        92.000000000000000        2.1639721034106181     
   20.000000000000000        92.800000000000011        2.1583548362311316     
   20.000000000000000        93.600000000000009        2.1391472615035325     
   20.000000000000000        94.400000000000006        2.1090706670994330     
   20.000000000000000        95.200000000000003        2.0697956570040659     
   20.000000000000000        96.000000000000000        2.0295899380615516     
   20.000000000000000        96.800000000000011        1.9849620548485940     
   20.000000000000000        97.600000000000009        1.9452200001345206     
   20.000000000000000        98.400000000000006        1.9099696856508721     
   20.000000000000000        99.200000000000003        1.8819944872643213     
   20.000000000000000        100.00000000000000        1.8615711350908999     
   20.000000000000000        100.80000000000001        1.8495111364724723     
   20.000000000000000        101.60000000000001        1.8431415373029991     
   20.000000000000000        102.40000000000001        1.8409651236865783     

   20.800000000000001       0.80000000000000004        1.8410057009335408     
   20.800000000000001        1.6000000000000001        1.8435582155365462     
   20.800000000000001        2.4000000000000004        1.8468233231981570     
   20.800000000000001        3.2000000000000002        1.8485468078970531     
   20.800000000000001        4.0000000000000000        1.8500346358673250     
   20.800000000000001        4.8000000000000007        1.8544084312600346     
   20.800000000000001        5.6000000000000005        1.8531877897601758     
   20.800000000000001        6.4000000000000004        1.8528594452088163     
   20.800000000000001        7.2000000000000002        1.8504028502600225     
   20.800000000000001        8.0000000000000000        1.8465108055740223     
   20.800000000000001        8.8000000000000007        1.8397902182026209     
   20.800000000000001        9.6000000000000014        1.8311514034982541     
   20.800000000000001        10.400000000000000        1.8295620951662945     
   20.800000000000001        11.200000000000001        1.8377709299578666     
   20.800000000000001        12.000000000000000        1.8596319523434017     
   20.800000000000001        12.800000000000001        1.9031528523180590     
   20.800000000000001        13.600000000000001        1.9649954210528149     
   20.800000000000001        14.400000000000000        2.0399127216765920     
   20.800000000000001        15.200000000000001        2.1146059059534426     
   20.800000000000001        16.000000000000000        2.1534733339717516     
   20.800000000000001        16.800000000000001        2.0970863927259953     
   20.800000000000001        17.600000000000001        1.8508649072345271     
   20.800000000000001        18.400000000000002        1.5133366505535704     
   20.800000000000001        19.200000000000003       0.61533371641333356     
   20.800000000000001        20.000000000000000       0.58998200161123060     
   20.800000000000001        20.800000000000001       0.59413960146462352     
   20.800000000000001        21.600000000000001       0.62094479282399351     
   20.800000000000001        22.400000000000002       0.50672113747307090     
   20.800000000000001        23.200000000000003        1.5442317839807769     
   20.800000000000001        24.000000000000000        1.8385643529728173     
   20.800000000000001        24.800000000000001        2.0785133990837381     
   20.800000000000001        25.600000000000001        2.1791864591771941     
   20.800000000000001        26.400000000000002        2.1776104625015629     
   20.800000000000001        27.200000000000003        2.1109825353420155     
   20.800000000000001        28.000000000000000        2.0177919118323282     
   20.800000000000001        28.800000000000001        1.9321826579213319     
   20.800000000000001        29.600000000000001        1.8708334403116276     
   20.800000000000001        30.400000000000002        1.8374707692286658     
   20.800000000000001        31.200000000000003        1.8267704537449918     
   20.800000000000001        32.000000000000000        1.8298874861273360     
   20.800000000000001        32.800000000000004        1.8382669311096784     
   20.800000000000001        33.600000000000001        1.8461200973217324     
   20.800000000000001        34.399999999999999        1.8493371078848486     
   20.800000000000001        35.200000000000003        1.8505436370544195     
   20.800000000000001        36.000000000000000        1.8501143800541606     
   20.800000000000001        36.800000000000004        1.8480143501884523     
   20.800000000000001        37.600000000000001        1.8475816830083853     
   20.800000000000001        38.400000000000006        1.8449396896446120     
   20.800000000000001        39.200000000000003        1.8441737225701136     
   20.800000000000001        40.000000000000000        1.8438711010928612     
   20.800000000000001        40.800000000000004        1.8430524815667813     
   20.800000000000001        41.600000000000001        1.8407810802917579     
   20.800000000000001        42.400000000000006        1.8420439620719364     
   20.800000000000001        43.200000000000003        1.8387016945435231     
   20.800000000000001        44.000000000000000        1.8394297859606688     
   20.800000000000001        44.800000000000004        1.8392094815343369     
   20.800000000000001        45.600000000000001        1.8398474203673305     
   20.800000000000001        46.400000000000006        1.8395148548899520     
   20.800000000000001        47.200000000000003        1.8397416086937091     
   20.800000000000001        48.000000000000000        1.8375305349573674     
   20.800000000000001        48.800000000000004        1.8335960363890229     
   20.800000000000001        49.600000000000001        1.8284662337520015     
   20.800000000000001        50.400000000000006        1.8247007715450509     
   20.800000000000001        51.200000000000003        1.8248541576079702     
   20.800000000000001        52.000000000000000        1.8303680175070871     
   20.800000000000001        52.800000000000004        1.8440957663716873     
   20.800000000000001        53.600000000000001        1.8656327462770368     
   20.800000000000001        54.400000000000006        1.8931539912752096     
   20.800000000000001        55.200000000000003        1.9237157078549640     
   20.800000000000001        56.000000000000000        1.9539434964421711     
   20.800000000000001        56.800000000000004        1.9804954268852013     
   20.800000000000001        57.600000000000001        2.0015499992453258     
   20.800000000000001        58.400000000000006        2.0168912318480108     
   20.800000000000001        59.200000000000003        2.0237920206381648     
   20.800000000000001        60.000000000000000        2.0213460371454142     
   20.800000000000001        60.800000000000004        2.0123441095008707     
   20.800000000000001        61.600000000000001        1.9940116163400243     
   20.800000000000001        62.400000000000006        1.9681506260691652     
   20.800000000000001        63.200000000000003        1.9383121520201985     
   20.800000000000001        64.000000000000000        1.9068401270516773     
   20.800000000000001        64.799999999999997        1.8769849465302544     
   20.800000000000001        65.600000000000009        1.8538453059629494     
   20.800000000000001        66.400000000000006        1.8381259707461441     
   20.800000000000001        67.200000000000003        1.8302672838263263     
   20.800000000000001        68.000000000000000        1.8312970969665361     
   20.800000000000001        68.799999999999997        1.8338961918756667     
   20.800000000000001        69.600000000000009        1.8399093449599428     
   20.800000000000001        70.400000000000006        1.8440345353305463     
   20.800000000000001        71.200000000000003        1.8457741889496999     
   20.800000000000001        72.000000000000000        1.8454940839196528     
   20.800000000000001        72.799999999999997        1.8442428203951176     
   20.800000000000001        73.600000000000009        1.8428436966847999     
   20.800000000000001        74.400000000000006        1.8415712993126754     
   20.800000000000001        75.200000000000003        1.8419538548720555     
   20.800000000000001        76.000000000000000        1.8441538093106939     
   20.800000000000001        76.800000000000011        1.8456434422179786     
   20.800000000000001        77.600000000000009        1.8470999734126066     
   20.800000000000001        78.400000000000006        1.8469116791739999     
   20.800000000000001        79.200000000000003        1.8452066467558281     
   20.800000000000001        80.000000000000000        1.8444980857034468     
   20.800000000000001        80.800000000000011        1.8419946897770165     
   20.800000000000001        81.600000000000009        1.8398825903339848     
   20.800000000000001        82.400000000000006        1.8407840513490452     
   20.800000000000001        83.200000000000003        1.8440722634944202     
   20.800000000000001        84.000000000000000        1.8550804977188895     
   20.800000000000001        84.800000000000011        1.8731842935007925     
   20.800000000000001        85.600000000000009        1.8990985792026425     
   20.800000000000001        86.400000000000006        1.9330419338000357     
   20.800000000000001        87.200000000000003        1.9728017939875899     
   20.800000000000001        88.000000000000000        2.0170539633279083     
   20.800000000000001        88.800000000000011        2.0596965619952550     
   20.800000000000001        89.600000000000009        2.0993770077811904     
   20.800000000000001        90.400000000000006        2.1306103764375455     
   20.800000000000001        91.200000000000003        2.1509312627931410     
   20.800000000000001        92.000000000000000        2.1582589291611205     
   20.800000000000001        92.800000000000011        2.1517325654903989     
   20.800000000000001        93.600000000000009        2.1324131231088113     
   20.800000000000001        94.400000000000006        2.1027765767928681     
   20.800000000000001        95.200000000000003        2.0663487945527113     
   20.800000000000001        96.000000000000000        2.0222823105830456     
   20.800000000000001        96.800000000000011        1.9819039126362061     
   20.800000000000001        97.600000000000009        1.9427589894723798     
   20.800000000000001        98.400000000000006        1.9078330757502249     
   20.800000000000001        99.200000000000003        1.8806014907413855     
   20.800000000000001        100.00000000000000        1.8604936039846702     
   20.800000000000001        100.80000000000001        1.8491337021266454     
   20.800000000000001        101.60000000000001        1.8430397644781227     
   20.800000000000001        102.40000000000001        1.8407999374703223     

   21.600000000000001       0.80000000000000004        1.8418403960563547     
   21.600000000000001        1.6000000000000001        1.8437304036016597     
   21.600000000000001        2.4000000000000004        1.8461366291004988     
   21.600000000000001        3.2000000000000002        1.8488812694207619     
   21.600000000000001        4.0000000000000000        1.8505063201134957     
   21.600000000000001        4.8000000000000007        1.8497039507055140     
   21.600000000000001        5.6000000000000005        1.8532193241609263     
   21.600000000000001        6.4000000000000004        1.8537129035727369     
   21.600000000000001        7.2000000000000002        1.8519859580370759     
   21.600000000000001        8.0000000000000000        1.8477634504503557     
   21.600000000000001        8.8000000000000007        1.8399948889291127     
   21.600000000000001        9.6000000000000014        1.8348937069755735     
   21.600000000000001        10.400000000000000        1.8303464013965500     
   21.600000000000001        11.200000000000001        1.8338161045556642     
   21.600000000000001        12.000000000000000        1.8503721394009149     
   21.600000000000001        12.800000000000001        1.8837017606205755     
   21.600000000000001        13.600000000000001        1.9351247002453185     
   21.600000000000001        14.400000000000000        2.0006013740382262     
   21.600000000000001        15.200000000000001        2.0737943407145933     
   21.600000000000001        16.000000000000000        2.1286536765238369     
   21.600000000000001        16.800000000000001        2.1322111031979456     
   21.600000000000001        17.600000000000001        2.0532883163549238     
   21.600000000000001        18.400000000000002        1.8571278011097181     
   21.600000000000001        19.200000000000003        1.6281593041140026     
   21.600000000000001        20.000000000000000        1.5498501103812246     
   21.600000000000001        20.800000000000001        1.5559264791556175     
   21.600000000000001        21.600000000000001        1.5652845420795767     
   21.600000000000001        22.400000000000002        1.6913046407284396     
   21.600000000000001        23.200000000000003        1.9107126991884744     
   21.600000000000001        24.000000000000000        2.0973829687392600     
   21.600000000000001        24.800000000000001        2.1837582890250684     
   21.600000000000001        25.600000000000001        2.1912874757285046     
   21.600000000000001        26.400000000000002        2.1378052787516246     
   21.600000000000001        27.200000000000003        2.0563483227169188     
   21.600000000000001        28.000000000000000        1.9705797258151372     
   21.600000000000001        28.800000000000001        1.9010496994043473     
   21.600000000000001        29.600000000000001        1.8547408278034743     
   21.600000000000001        30.400000000000002        1.8339813561309477     
   21.600000000000001        31.200000000000003        1.8287903917398238     
   21.600000000000001        32.000000000000000        1.8331474522431033     
   21.600000000000001        32.800000000000004        1.8410997649078751     
   21.600000000000001        33.600000000000001        1.8482133545164330     
   21.600000000000001        34.399999999999999        1.8479512422506601     
   21.600000000000001        35.200000000000003        1.8490956409625192     
   21.600000000000001        36.000000000000000        1.8501399099504221     
   21.600000000000001        36.800000000000004        1.8456503213339239     
   21.600000000000001        37.600000000000001        1.8440948921602589     
   21.600000000000001        38.400000000000006        1.8430435198221327     
   21.600000000000001        39.200000000000003        1.8419156740676423     
   21.600000000000001        40.000000000000000        1.8416591560328781     
   21.600000000000001        40.800000000000004        1.8405200135543089     
   21.600000000000001        41.600000000000001        1.8411438957503190     
   21.600000000000001        42.400000000000006        1.8392338255060894     
   21.600000000000001        43.200000000000003        1.8384405396549945     
   21.600000000000001        44.000000000000000        1.8395031228015146     
   21.600000000000001        44.800000000000004        1.8401896327222600     
   21.600000000000001        45.600000000000001        1.8391490704753735     
   21.600000000000001        46.400000000000006        1.8388326877223493     
   21.600000000000001        47.200000000000003        1.8374030287679379     
   21.600000000000001        48.000000000000000        1.8325184661435046     
   21.600000000000001        48.800000000000004        1.8258797510328542     
   21.600000000000001        49.600000000000001        1.8218016372371488     
   21.600000000000001        50.400000000000006        1.8208998328735431     
   21.600000000000001        51.200000000000003        1.8263170057669753     
   21.600000000000001        52.000000000000000        1.8423051387807714     
   21.600000000000001        52.800000000000004        1.8697966873201126     
   21.600000000000001        53.600000000000001        1.9073652027763437     
   21.600000000000001        54.400000000000006        1.9501428055299619     
   21.600000000000001        55.200000000000003        1.9923656221848365     
   21.600000000000001        56.000000000000000        2.0289151536955381     
   21.600000000000001        56.800000000000004        2.0587458063168138     
   21.600000000000001        57.600000000000001        2.0821535609372237     
   21.600000000000001        58.400000000000006        2.0990630778230255     
   21.600000000000001        59.200000000000003        2.1073669067050336     
   21.600000000000001        60.000000000000000        2.1060604107332277     
   21.600000000000001        60.800000000000004        2.0946308413091987     
   21.600000000000001        61.600000000000001        2.0733016405976703     
   21.600000000000001        62.400000000000006        2.0465702916188220     
   21.600000000000001        63.200000000000003        2.0105284395027083     
   21.600000000000001        64.000000000000000        1.9681646869201388     
   21.600000000000001        64.799999999999997        1.9242375970299461     
   21.600000000000001        65.600000000000009        1.8841608460865631     
   21.600000000000001        66.400000000000006        1.8540838505863022     
   21.600000000000001        67.200000000000003        1.8357164551734113     
   21.600000000000001        68.000000000000000        1.8277644638532831     
   21.600000000000001        68.799999999999997        1.8301832333511505     
   21.600000000000001        69.600000000000009        1.8359402289465465     
   21.600000000000001        70.400000000000006        1.8416805918892125     
   21.600000000000001        71.200000000000003        1.8457237333216949     
   21.600000000000001        72.000000000000000        1.8469530210870908     
   21.600000000000001        72.799999999999997        1.8462386782440503     
   21.600000000000001        73.600000000000009        1.8447618423287842     
   21.600000000000001        74.400000000000006        1.8427480172530464     
   21.600000000000001        75.200000000000003        1.8415584126450906     
   21.600000000000001        76.000000000000000        1.8430722320992741     
   21.600000000000001        76.800000000000011        1.8431980903013474     
   21.600000000000001        77.600000000000009        1.8427393961351193     
   21.600000000000001        78.400000000000006        1.8449335261495039     
   21.600000000000001        79.200000000000003        1.8423656022071688     
   21.600000000000001        80.000000000000000        1.8387911626265965     
   21.600000000000001        80.800000000000011        1.8369028689097906     
   21.600000000000001        81.600000000000009        1.8351934169211943     
   21.600000000000001        82.400000000000006        1.8358761428042374     
   21.600000000000001        83.200000000000003        1.8405544154473903     
   21.600000000000001        84.000000000000000        1.8524218429550794     
   21.600000000000001        84.800000000000011        1.8692105996639214     
   21.600000000000001        85.600000000000009        1.8950604510455018     
   21.600000000000001        86.400000000000006        1.9280275159813349     
   21.600000000000001        87.200000000000003        1.9656466019044216     
   21.600000000000001        88.000000000000000        2.0066366934265236     
   21.600000000000001        88.800000000000011        2.0461978764388831     
   21.600000000000001        89.600000000000009        2.0839626776384441     
   21.600000000000001        90.400000000000006        2.1128168405451722     
   21.600000000000001        91.200000000000003        2.1326343385431823     
   21.600000000000001        92.000000000000000        2.1394163660605594     
   21.600000000000001        92.800000000000011        2.1326712427344723     
   21.600000000000001        93.600000000000009        2.1139577650151389     
   21.600000000000001        94.400000000000006        2.0858149367927825     
   21.600000000000001        95.200000000000003        2.0500409167462021     
   21.600000000000001        96.000000000000000        2.0112181024849458     
   21.600000000000001        96.800000000000011        1.9718318075671428     
   21.600000000000001        97.600000000000009        1.9345268730010474     
   21.600000000000001        98.400000000000006        1.9034838326267522     
   21.600000000000001        99.200000000000003        1.8773432619845096     
   21.600000000000001        100.00000000000000        1.8593669348632058     
   21.600000000000001        100.80000000000001        1.8469215327504784     
   21.600000000000001        101.60000000000001        1.8419768531772798     
   21.600000000000001        102.40000000000001        1.8406755256144693     

   22.400000000000002       0.80000000000000004        1.8422145736832045     
   22.400000000000002        1.6000000000000001        1.8436189721344836     
   22.400000000000002        2.4000000000000004        1.8465037171008483     
   22.400000000000002        3.2000000000000002        1.8485436796377388     
   22.400000000000002        4.0000000000000000        1.8499693288382635     
   22.400000000000002        4.8000000000000007        1.8517128033529526     
   22.400000000000002        5.6000000000000005        1.8530108203060967     
   22.400000000000002        6.4000000000000004        1.8534377317703077     
   22.400000000000002        7.2000000000000002        1.8518550870967103     
   22.400000000000002        8.0000000000000000        1.8486848817764479     
   22.400000000000002        8.8000000000000007        1.8434739784481036     
   22.400000000000002        9.6000000000000014        1.8371494377943522     
   22.400000000000002        10.400000000000000        1.8318124886213660     
   22.400000000000002        11.200000000000001        1.8320836377607868     
   22.400000000000002        12.000000000000000        1.8409403794246342     
   22.400000000000002        12.800000000000001        1.8652559390434205     
   22.400000000000002        13.600000000000001        1.9052077607083726     
   22.400000000000002        14.400000000000000        1.9613088949637860     
   22.400000000000002        15.200000000000001        2.0296112177138452     
   22.400000000000002        16.000000000000000        2.0946536720298781     
   22.400000000000002        16.800000000000001        2.1410650891311147     
   22.400000000000002        17.600000000000001        2.1488853937261077     
   22.400000000000002        18.400000000000002        2.1168062830275982     
   22.400000000000002        19.200000000000003        2.0646547338585357     
   22.400000000000002        20.000000000000000        2.0349577273239596     
   22.400000000000002        20.800000000000001        2.0336366482713588     
   22.400000000000002        21.600000000000001        2.0546720782642249     
   22.400000000000002        22.400000000000002        2.1006087338068129     
   22.400000000000002        23.200000000000003        2.1633635383063381     
   22.400000000000002        24.000000000000000        2.2047622130608628     
   22.400000000000002        24.800000000000001        2.1979794666816082     
   22.400000000000002        25.600000000000001        2.1489990891847626     
   22.400000000000002        26.400000000000002        2.0735452504279279     
   22.400000000000002        27.200000000000003        1.9935851862011835     
   22.400000000000002        28.000000000000000        1.9238492592926517     
   22.400000000000002        28.800000000000001        1.8729827701310289     
   22.400000000000002        29.600000000000001        1.8437554205462883     
   22.400000000000002        30.400000000000002        1.8298355764797669     
   22.400000000000002        31.200000000000003        1.8309884981576960     
   22.400000000000002        32.000000000000000        1.8365663968595434     
   22.400000000000002        32.800000000000004        1.8436016544177292     
   22.400000000000002        33.600000000000001        1.8484727648997334     
   22.400000000000002        34.399999999999999        1.8497548923969049     
   22.400000000000002        35.200000000000003        1.8483153249668212     
   22.400000000000002        36.000000000000000        1.8477240600996356     
   22.400000000000002        36.800000000000004        1.8440977431556669     
   22.400000000000002        37.600000000000001        1.8422425499019983     
   22.400000000000002        38.400000000000006        1.8410015059609044     
   22.400000000000002        39.200000000000003        1.8407428291623738     
   22.400000000000002        40.000000000000000        1.8408263758870351     
   22.400000000000002        40.800000000000004        1.8413706547823656     
   22.400000000000002        41.600000000000001        1.8403391577559962     
   22.400000000000002        42.400000000000006        1.8400380821849411     
   22.400000000000002        43.200000000000003        1.8397636401163786     
   22.400000000000002        44.000000000000000        1.8396130582270105     
   22.400000000000002        44.800000000000004        1.8398043734149323     
   22.400000000000002        45.600000000000001        1.8391936974162280     
   22.400000000000002        46.400000000000006        1.8379706597474104     
   22.400000000000002        47.200000000000003        1.8339436536156282     
   22.400000000000002        48.000000000000000        1.8276242672975838     
   22.400000000000002        48.800000000000004        1.8214708767516705     
   22.400000000000002        49.600000000000001        1.8196568186530702     
   22.400000000000002        50.400000000000006        1.8215763267616065     
   22.400000000000002        51.200000000000003        1.8364754420814082     
   22.400000000000002        52.000000000000000        1.8668355412917681     
   22.400000000000002        52.800000000000004        1.9108737466859103     
   22.400000000000002        53.600000000000001        1.9651264794852927     
   22.400000000000002        54.400000000000006        2.0169359602491670     
   22.400000000000002        55.200000000000003        2.0638601471987292     
   22.400000000000002        56.000000000000000        2.0954347504047877     
   22.400000000000002        56.800000000000004        2.1189715422307058     
   22.400000000000002        57.600000000000001        2.1406398802909599     
   22.400000000000002        58.400000000000006        2.1613178469529299     
   22.400000000000002        59.200000000000003        2.1734199673000183     
   22.400000000000002        60.000000000000000        2.1684264404899536     
   22.400000000000002        60.800000000000004        2.1522841127403263     
   22.400000000000002        61.600000000000001        2.1328985555955389     
   22.400000000000002        62.400000000000006        2.1105300099274640     
   22.400000000000002        63.200000000000003        2.0789518585969589     
   22.400000000000002        64.000000000000000        2.0368914648665486     
   22.400000000000002        64.799999999999997        1.9852466379858427     
   22.400000000000002        65.600000000000009        1.9308343283062879     
   22.400000000000002        66.400000000000006        1.8822217022495453     
   22.400000000000002        67.200000000000003        1.8508656077952146     
   22.400000000000002        68.000000000000000        1.8319159372741949     
   22.400000000000002        68.799999999999997        1.8279492666023174     
   22.400000000000002        69.600000000000009        1.8322317464667650     
   22.400000000000002        70.400000000000006        1.8393947319573256     
   22.400000000000002        71.200000000000003        1.8454475324968831     
   22.400000000000002        72.000000000000000        1.8487104324371428     
   22.400000000000002        72.799999999999997        1.8490652539485777     
   22.400000000000002        73.600000000000009        1.8474234756675312     
   22.400000000000002        74.400000000000006        1.8448217611030651     
   22.400000000000002        75.200000000000003        1.8445141657415962     
   22.400000000000002        76.000000000000000        1.8439676940402894     
   22.400000000000002        76.800000000000011        1.8434403446018648     
   22.400000000000002        77.600000000000009        1.8427021355164421     
   22.400000000000002        78.400000000000006        1.8415272513480097     
   22.400000000000002        79.200000000000003        1.8423592073860029     
   22.400000000000002        80.000000000000000        1.8382917808784387     
   22.400000000000002        80.800000000000011        1.8360836566486780     
   22.400000000000002        81.600000000000009        1.8351114519055043     
   22.400000000000002        82.400000000000006        1.8352954527645338     
   22.400000000000002        83.200000000000003        1.8387514768678286     
   22.400000000000002        84.000000000000000        1.8499370996600017     
   22.400000000000002        84.800000000000011        1.8655428052702554     
   22.400000000000002        85.600000000000009        1.8888138587482168     
   22.400000000000002        86.400000000000006        1.9186343496354301     
   22.400000000000002        87.200000000000003        1.9528496256098473     
   22.400000000000002        88.000000000000000        1.9896595591304389     
   22.400000000000002        88.800000000000011        2.0260982409100814     
   22.400000000000002        89.600000000000009        2.0606402829182220     
   22.400000000000002        90.400000000000006        2.0854261056802179     
   22.400000000000002        91.200000000000003        2.1025760028913201     
   22.400000000000002        92.000000000000000        2.1090277893660856     
   22.400000000000002        92.800000000000011        2.1031243350090674     
   22.400000000000002        93.600000000000009        2.0869512748369932     
   22.400000000000002        94.400000000000006        2.0619018268967304     
   22.400000000000002        95.200000000000003        2.0274736811622014     
   22.400000000000002        96.000000000000000        1.9922530803228353     
   22.400000000000002        96.800000000000011        1.9565343532295585     
   22.400000000000002        97.600000000000009        1.9219958879026686     
   22.400000000000002        98.400000000000006        1.8946938492806991     
   22.400000000000002        99.200000000000003        1.8718883721431996     
   22.400000000000002        100.00000000000000        1.8580593817028102     
   22.400000000000002        100.80000000000001        1.8469503337640230     
   22.400000000000002        101.60000000000001        1.8411263131340341     
   22.400000000000002        102.40000000000001        1.8410011878542869     

   23.200000000000003       0.80000000000000004        1.8437546129022624     
   23.200000000000003        1.6000000000000001        1.8450273351052635     
   23.200000000000003        2.4000000000000004        1.8471647292128881     
   23.200000000000003        3.2000000000000002        1.8486559776552667     
   23.200000000000003        4.0000000000000000        1.8500448075224278     
   23.200000000000003        4.8000000000000007        1.8510966853136062     
   23.200000000000003        5.6000000000000005        1.8522608081730725     
   23.200000000000003        6.4000000000000004        1.8530044952166995     
   23.200000000000003        7.2000000000000002        1.8519650406970873     
   23.200000000000003        8.0000000000000000        1.8496690736804362     
   23.200000000000003        8.8000000000000007        1.8476264524492727     
   23.200000000000003        9.6000000000000014        1.8396741464855249     
   23.200000000000003        10.400000000000000        1.8341780985860059     
   23.200000000000003        11.200000000000001        1.8307969816793384     
   23.200000000000003        12.000000000000000        1.8346456799846542     
   23.200000000000003        12.800000000000001        1.8486071016923000     
   23.200000000000003        13.600000000000001        1.8767324751362495     
   23.200000000000003        14.400000000000000        1.9203364746841061     
   23.200000000000003        15.200000000000001        1.9769071033822236     
   23.200000000000003        16.000000000000000        2.0419043234598817     
   23.200000000000003        16.800000000000001        2.1057135109114391     
   23.200000000000003        17.600000000000001        2.1567058262545906     
   23.200000000000003        18.400000000000002        2.1897625071250015     
   23.200000000000003        19.200000000000003        2.2081984250009157     
   23.200000000000003        20.000000000000000        2.2203967605610302     
   23.200000000000003        20.800000000000001        2.2296827134371444     
   23.200000000000003        21.600000000000001        2.2362779645589170     
   23.200000000000003        22.400000000000002        2.2369610641260027     
   23.200000000000003        23.200000000000003        2.2264228705581259     
   23.200000000000003        24.000000000000000        2.1957411122140114     
   23.200000000000003        24.800000000000001        2.1411915602018512     
   23.200000000000003        25.600000000000001        2.0704944688811544     
   23.200000000000003        26.400000000000002        1.9972891709592688     
   23.200000000000003        27.200000000000003        1.9314347099842364     
   23.200000000000003        28.000000000000000        1.8812620480130517     
   23.200000000000003        28.800000000000001        1.8487876111951282     
   23.200000000000003        29.600000000000001        1.8340606763713763     
   23.200000000000003        30.400000000000002        1.8287914115149928     
   23.200000000000003        31.200000000000003        1.8319120697405704     
   23.200000000000003        32.000000000000000        1.8376267213614625     
   23.200000000000003        32.800000000000004        1.8442282776284629     
   23.200000000000003        33.600000000000001        1.8479728392330799     
   23.200000000000003        34.399999999999999        1.8484237241474828     
   23.200000000000003        35.200000000000003        1.8468050677167154     
   23.200000000000003        36.000000000000000        1.8452940281741714     
   23.200000000000003        36.800000000000004        1.8436482826645657     
   23.200000000000003        37.600000000000001        1.8417034886854367     
   23.200000000000003        38.400000000000006        1.8417499405261100     
   23.200000000000003        39.200000000000003        1.8419001142065012     
   23.200000000000003        40.000000000000000        1.8431557071758886     
   23.200000000000003        40.800000000000004        1.8430813739217990     
   23.200000000000003        41.600000000000001        1.8424415360579804     
   23.200000000000003        42.400000000000006        1.8426870990266864     
   23.200000000000003        43.200000000000003        1.8429380439064853     
   23.200000000000003        44.000000000000000        1.8420305973115676     
   23.200000000000003        44.800000000000004        1.8421546562856868     
   23.200000000000003        45.600000000000001        1.8404709329820372     
   23.200000000000003        46.400000000000006        1.8382830898216860     
   23.200000000000003        47.200000000000003        1.8304846868109865     
   23.200000000000003        48.000000000000000        1.8255788962883994     
   23.200000000000003        48.800000000000004        1.8190520746443695     
   23.200000000000003        49.600000000000001        1.8178446254620393     
   23.200000000000003        50.400000000000006        1.8273857743769393     
   23.200000000000003        51.200000000000003        1.8542625485718733     
   23.200000000000003        52.000000000000000        1.9014995528935885     
   23.200000000000003        52.800000000000004        1.9639144507728281     
   23.200000000000003        53.600000000000001        2.0320605287740858     
   23.200000000000003        54.400000000000006        2.0869489438200666     
   23.200000000000003        55.200000000000003        2.1150924098054578     
   23.200000000000003        56.000000000000000        2.1191269722077313     
   23.200000000000003        56.800000000000004        2.1212612079532653     
   23.200000000000003        57.600000000000001        2.1375626719630532     
   23.200000000000003        58.400000000000006        2.1635933327478960     
   23.200000000000003        59.200000000000003        2.1737331058074147     
   23.200000000000003        60.000000000000000        2.1596026412900624     
   23.200000000000003        60.800000000000004        2.1380977271489852     
   23.200000000000003        61.600000000000001        2.1259377348955151     
   23.200000000000003        62.400000000000006        2.1254192383276189     
   23.200000000000003        63.200000000000003        2.1210620407556813     
   23.200000000000003        64.000000000000000        2.0965891474830949     
   23.200000000000003        64.799999999999997        2.0484273467458736     
   23.200000000000003        65.600000000000009        1.9847304338977581     
   23.200000000000003        66.400000000000006        1.9207671840596534     
   23.200000000000003        67.200000000000003        1.8711013323877033     
   23.200000000000003        68.000000000000000        1.8401106641756277     
   23.200000000000003        68.799999999999997        1.8280268774930892     
   23.200000000000003        69.600000000000009        1.8301553463412423     
   23.200000000000003        70.400000000000006        1.8362905001052441     
   23.200000000000003        71.200000000000003        1.8448044680804812     
   23.200000000000003        72.000000000000000        1.8477862196329478     
   23.200000000000003        72.799999999999997        1.8516326311629692     
   23.200000000000003        73.600000000000009        1.8510861248936183     
   23.200000000000003        74.400000000000006        1.8494272934272160     
   23.200000000000003        75.200000000000003        1.8458945480103031     
   23.200000000000003        76.000000000000000        1.8460861330179956     
   23.200000000000003        76.800000000000011        1.8450146191216008     
   23.200000000000003        77.600000000000009        1.8439220554647073     
   23.200000000000003        78.400000000000006        1.8431152134609490     
   23.200000000000003        79.200000000000003        1.8412302697056950     
   23.200000000000003        80.000000000000000        1.8388629679580972     
   23.200000000000003        80.800000000000011        1.8365827771836525     
   23.200000000000003        81.600000000000009        1.8343643238820013     
   23.200000000000003        82.400000000000006        1.8353602987573483     
   23.200000000000003        83.200000000000003        1.8402365866366992     
   23.200000000000003        84.000000000000000        1.8487687164244813     
   23.200000000000003        84.800000000000011        1.8624068210286788     
   23.200000000000003        85.600000000000009        1.8816796647311744     
   23.200000000000003        86.400000000000006        1.9074414964559439     
   23.200000000000003        87.200000000000003        1.9364378885786329     
   23.200000000000003        88.000000000000000        1.9686043671133491     
   23.200000000000003        88.800000000000011        2.0004917561945694     
   23.200000000000003        89.600000000000009        2.0273249365344967     
   23.200000000000003        90.400000000000006        2.0509057481418838     
   23.200000000000003        91.200000000000003        2.0653293158520154     
   23.200000000000003        92.000000000000000        2.0698030447684492     
   23.200000000000003        92.800000000000011        2.0651043115138230     
   23.200000000000003        93.600000000000009        2.0504820813605469     
   23.200000000000003        94.400000000000006        2.0282456589780624     
   23.200000000000003        95.200000000000003        1.9978685873686577     
   23.200000000000003        96.000000000000000        1.9686934427540970     
   23.200000000000003        96.800000000000011        1.9363896742792479     
   23.200000000000003        97.600000000000009        1.9086380234359321     
   23.200000000000003        98.400000000000006        1.8842327082860177     
   23.200000000000003        99.200000000000003        1.8654773930757722     
   23.200000000000003        100.00000000000000        1.8526199607287703     
   23.200000000000003        100.80000000000001        1.8446237236650216     
   23.200000000000003        101.60000000000001        1.8411647883574329     
   23.200000000000003        102.40000000000001        1.8414123762650196     

   24.000000000000000       0.80000000000000004        1.8437556851285517     
   24.000000000000000        1.6000000000000001        1.8456644688881050     
   24.000000000000000        2.4000000000000004        1.8479559906014213     
   24.000000000000000        3.2000000000000002        1.8495191379875080     
   24.000000000000000        4.0000000000000000        1.8500769016342922     
   24.000000000000000        4.8000000000000007        1.8510527133558667     
   24.000000000000000        5.6000000000000005        1.8524196446176948     
   24.000000000000000        6.4000000000000004        1.8525944162665631     
   24.000000000000000        7.2000000000000002        1.8523049546490757     
   24.000000000000000        8.0000000000000000        1.8508280304797502     
   24.000000000000000        8.8000000000000007        1.8483820620565738     
   24.000000000000000        9.6000000000000014        1.8432173912968333     
   24.000000000000000        10.400000000000000        1.8375157075041599     
   24.000000000000000        11.200000000000001        1.8326832213394968     
   24.000000000000000        12.000000000000000        1.8313493475215854     
   24.000000000000000        12.800000000000001        1.8376473454105851     
   24.000000000000000        13.600000000000001        1.8531008449970481     
   24.000000000000000        14.400000000000000        1.8817518784914580     
   24.000000000000000        15.200000000000001        1.9253210194711101     
   24.000000000000000        16.000000000000000        1.9764995246512340     
   24.000000000000000        16.800000000000001        2.0374138376631397     
   24.000000000000000        17.600000000000001        2.0950373599702461     
   24.000000000000000        18.400000000000002        2.1455521445040078     
   24.000000000000000        19.200000000000003        2.1863267688338572     
   24.000000000000000        20.000000000000000        2.2114663354164996     
   24.000000000000000        20.800000000000001        2.2230480752477915     
   24.000000000000000        21.600000000000001        2.2195936597238637     
   24.000000000000000        22.400000000000002        2.1988242201235613     
   24.000000000000000        23.200000000000003        2.1613676616702922     
   24.000000000000000        24.000000000000000        2.1075589002913326     
   24.000000000000000        24.800000000000001        2.0464221321045439     
   24.000000000000000        25.600000000000001        1.9807217748780057     
   24.000000000000000        26.400000000000002        1.9234088695983751     
   24.000000000000000        27.200000000000003        1.8784070820868755     
   24.000000000000000        28.000000000000000        1.8456827592760212     
   24.000000000000000        28.800000000000001        1.8299625516937781     
   24.000000000000000        29.600000000000001        1.8226450632794464     
   24.000000000000000        30.400000000000002        1.8237311776831244     
   24.000000000000000        31.200000000000003        1.8303874053615365     
   24.000000000000000        32.000000000000000        1.8360798330740262     
   24.000000000000000        32.800000000000004        1.8416400777779978     
   24.000000000000000        33.600000000000001        1.8447058936215122     
   24.000000000000000        34.399999999999999        1.8471923463471418     
   24.000000000000000        35.200000000000003        1.8460593773386553     
   24.000000000000000        36.000000000000000        1.8446717187807393     
   24.000000000000000        36.800000000000004        1.8458569181161051     
   24.000000000000000        37.600000000000001        1.8443254757398597     
   24.000000000000000        38.400000000000006        1.8470893337596730     
   24.000000000000000        39.200000000000003        1.8474891628180943     
   24.000000000000000        40.000000000000000        1.8492789549039896     
   24.000000000000000        40.800000000000004        1.8502990892135043     
   24.000000000000000        41.600000000000001        1.8491340524710602     
   24.000000000000000        42.400000000000006        1.8496009751356488     
   24.000000000000000        43.200000000000003        1.8495315602178399     
   24.000000000000000        44.000000000000000        1.8487298817755795     
   24.000000000000000        44.800000000000004        1.8469895246327308     
   24.000000000000000        45.600000000000001        1.8441767958226185     
   24.000000000000000        46.400000000000006        1.8389741166987461     
   24.000000000000000        47.200000000000003        1.8317540913122958     
   24.000000000000000        48.000000000000000        1.8233604906019956     
   24.000000000000000        48.800000000000004        1.8201447048266204     
   24.000000000000000        49.600000000000001        1.8192809512914845     
   24.000000000000000        50.400000000000006        1.8356800864065568     
   24.000000000000000        51.200000000000003        1.8781137627999924     
   24.000000000000000        52.000000000000000        1.9434297171644792     
   24.000000000000000        52.800000000000004        2.0240754554347671     
   24.000000000000000        53.600000000000001        2.0973994311338902     
   24.000000000000000        54.400000000000006        2.1313797012925408     
   24.000000000000000        55.200000000000003        2.1152564793650694     
   24.000000000000000        56.000000000000000        2.0498086305974348     
   24.000000000000000        56.800000000000004        1.9918700571411281     
   24.000000000000000        57.600000000000001        1.9820235561073549     
   24.000000000000000        58.400000000000006        1.9420468263286867     
   24.000000000000000        59.200000000000003        1.8825620967278651     
   24.000000000000000        60.000000000000000        1.9144512026377056     
   24.000000000000000        60.800000000000004        1.9570920251907487     
   24.000000000000000        61.600000000000001        1.9827182769074181     
   24.000000000000000        62.400000000000006        2.0459422731780186     
   24.000000000000000        63.200000000000003        2.1091331879293418     
   24.000000000000000        64.000000000000000        2.1302713773632305     
   24.000000000000000        64.799999999999997        2.1039340745667254     
   24.000000000000000        65.600000000000009        2.0396149691833507     
   24.000000000000000        66.400000000000006        1.9649565845504380     
   24.000000000000000        67.200000000000003        1.8976089338965858     
   24.000000000000000        68.000000000000000        1.8525867913019094     
   24.000000000000000        68.799999999999997        1.8316538887081091     
   24.000000000000000        69.600000000000009        1.8285363403304371     
   24.000000000000000        70.400000000000006        1.8355133526025991     
   24.000000000000000        71.200000000000003        1.8433899827159443     
   24.000000000000000        72.000000000000000        1.8500324195005917     
   24.000000000000000        72.799999999999997        1.8529289792082884     
   24.000000000000000        73.600000000000009        1.8539858174674106     
   24.000000000000000        74.400000000000006        1.8512285517798523     
   24.000000000000000        75.200000000000003        1.8501787457560865     
   24.000000000000000        76.000000000000000        1.8473683830727605     
   24.000000000000000        76.800000000000011        1.8451078111086705     
   24.000000000000000        77.600000000000009        1.8438867092876454     
   24.000000000000000        78.400000000000006        1.8430421326926414     
   24.000000000000000        79.200000000000003        1.8410612342550710     
   24.000000000000000        80.000000000000000        1.8386715243229876     
   24.000000000000000        80.800000000000011        1.8363356111605285     
   24.000000000000000        81.600000000000009        1.8340919453243656     
   24.000000000000000        82.400000000000006        1.8356424657563788     
   24.000000000000000        83.200000000000003        1.8397504716198392     
   24.000000000000000        84.000000000000000        1.8460942606182380     
   24.000000000000000        84.800000000000011        1.8573513871276115     
   24.000000000000000        85.600000000000009        1.8735218604747514     
   24.000000000000000        86.400000000000006        1.8936276420386038     
   24.000000000000000        87.200000000000003        1.9174349893467630     
   24.000000000000000        88.000000000000000        1.9437872018127618     
   24.000000000000000        88.800000000000011        1.9701583620166352     
   24.000000000000000        89.600000000000009        1.9938560193172334     
   24.000000000000000        90.400000000000006        2.0122461416885455     
   24.000000000000000        91.200000000000003        2.0244233894796664     
   24.000000000000000        92.000000000000000        2.0279905354675236     
   24.000000000000000        92.800000000000011        2.0233925900831777     
   24.000000000000000        93.600000000000009        2.0109903998440966     
   24.000000000000000        94.400000000000006        1.9922577734379294     
   24.000000000000000        95.200000000000003        1.9682541205426840     
   24.000000000000000        96.000000000000000        1.9421912954099259     
   24.000000000000000        96.800000000000011        1.9153712722897716     
   24.000000000000000        97.600000000000009        1.8935858293428467     
   24.000000000000000        98.400000000000006        1.8736005122660071     
   24.000000000000000        99.200000000000003        1.8585714941273723     
   24.000000000000000        100.00000000000000        1.8485729509833135     
   24.000000000000000        100.80000000000001        1.8430385820760784     
   24.000000000000000        101.60000000000001        1.8412305190522036     
   24.000000000000000        102.40000000000001        1.8419302449701622     

   24.800000000000001       0.80000000000000004        1.8447648344838243     
   24.800000000000001        1.6000000000000001        1.8469436313286143     
   24.800000000000001        2.4000000000000004        1.8489839186800534     
   24.800000000000001        3.2000000000000002        1.8497975090389804     
   24.800000000000001        4.0000000000000000        1.8502895681267808     
   24.800000000000001        4.8000000000000007        1.8506780607739852     
   24.800000000000001        5.6000000000000005        1.8512680125917977     
   24.800000000000001        6.4000000000000004        1.8504789436948801     
   24.800000000000001        7.2000000000000002        1.8523968250769061     
   24.800000000000001        8.0000000000000000        1.8535579197008492     
   24.800000000000001        8.8000000000000007        1.8499372207643510     
   24.800000000000001        9.6000000000000014        1.8461411602579014     
   24.800000000000001        10.400000000000000        1.8414841569867604     
   24.800000000000001        11.200000000000001        1.8356005372593702     
   24.800000000000001        12.000000000000000        1.8299479848237523     
   24.800000000000001        12.800000000000001        1.8311781562422240     
   24.800000000000001        13.600000000000001        1.8378251197581916     
   24.800000000000001        14.400000000000000        1.8529956251113475     
   24.800000000000001        15.200000000000001        1.8785589147490980     
   24.800000000000001        16.000000000000000        1.9141659019194746     
   24.800000000000001        16.800000000000001        1.9572094357752527     
   24.800000000000001        17.600000000000001        2.0041495813285843     
   24.800000000000001        18.400000000000002        2.0478694960560926     
   24.800000000000001        19.200000000000003        2.0827990052651435     
   24.800000000000001        20.000000000000000        2.1062202385878774     
   24.800000000000001        20.800000000000001        2.1143510900108304     
   24.800000000000001        21.600000000000001        2.1057259457176576     
   24.800000000000001        22.400000000000002        2.0815875569249478     
   24.800000000000001        23.200000000000003        2.0431039579586012     
   24.800000000000001        24.000000000000000        1.9945479792300058     
   24.800000000000001        24.800000000000001        1.9461416794075153     
   24.800000000000001        25.600000000000001        1.8982687727382017     
   24.800000000000001        26.400000000000002        1.8630104945292103     
   24.800000000000001        27.200000000000003        1.8349867325337781     
   24.800000000000001        28.000000000000000        1.8198129717527232     
   24.800000000000001        28.800000000000001        1.8129839878287917     
   24.800000000000001        29.600000000000001        1.8137899367386587     
   24.800000000000001        30.400000000000002        1.8186331654319652     
   24.800000000000001        31.200000000000003        1.8254059348358747     
   24.800000000000001        32.000000000000000        1.8313690316719773     
   24.800000000000001        32.800000000000004        1.8357275857312656     
   24.800000000000001        33.600000000000001        1.8395629024717388     
   24.800000000000001        34.399999999999999        1.8427893046866106     
   24.800000000000001        35.200000000000003        1.8433806329234839     
   24.800000000000001        36.000000000000000        1.8449760721471877     
   24.800000000000001        36.800000000000004        1.8476216591399572     
   24.800000000000001        37.600000000000001        1.8499256166319455     
   24.800000000000001        38.400000000000006        1.8537809499118723     
   24.800000000000001        39.200000000000003        1.8570473379763239     
   24.800000000000001        40.000000000000000        1.8602860756040467     
   24.800000000000001        40.800000000000004        1.8624832618671703     
   24.800000000000001        41.600000000000001        1.8628556298865933     
   24.800000000000001        42.400000000000006        1.8630624746607087     
   24.800000000000001        43.200000000000003        1.8616189884995704     
   24.800000000000001        44.000000000000000        1.8590740407990152     
   24.800000000000001        44.800000000000004        1.8550329901430218     
   24.800000000000001        45.600000000000001        1.8500660447293988     
   24.800000000000001        46.400000000000006        1.8429209545414222     
   24.800000000000001        47.200000000000003        1.8328454176722049     
   24.800000000000001        48.000000000000000        1.8216775889803536     
   24.800000000000001        48.800000000000004        1.8152696911147965     
   24.800000000000001        49.600000000000001        1.8221837257460847     
   24.800000000000001        50.400000000000006        1.8488506347743419     
   24.800000000000001        51.200000000000003        1.9048393327266087     
   24.800000000000001        52.000000000000000        1.9893092573006803     
   24.800000000000001        52.800000000000004        2.0827575731860053     
   24.800000000000001        53.600000000000001        2.1492361595148561     
   24.800000000000001        54.400000000000006        2.1433271364680562     
   24.800000000000001        55.200000000000003        2.0403752283760999     
   24.800000000000001        56.000000000000000        1.8403954736543802     
   24.800000000000001        56.800000000000004        1.6251346767547474     
   24.800000000000001        57.600000000000001        1.5099813236285868     
   24.800000000000001        58.400000000000006        1.4508126175110885     
   24.800000000000001        59.200000000000003       0.58819803172524765     
   24.800000000000001        60.000000000000000        1.4263147577975575     
   24.800000000000001        60.800000000000004        1.4731609451840217     
   24.800000000000001        61.600000000000001        1.5425769643146945     
   24.800000000000001        62.400000000000006        1.8000297158709255     
   24.800000000000001        63.200000000000003        2.0137448336930444     
   24.800000000000001        64.000000000000000        2.1230709590450352     
   24.800000000000001        64.799999999999997        2.1406032001968383     
   24.800000000000001        65.600000000000009        2.0908676781722439     
   24.800000000000001        66.400000000000006        2.0093848140732282     
   24.800000000000001        67.200000000000003        1.9266121876876752     
   24.800000000000001        68.000000000000000        1.8671563350331313     
   24.800000000000001        68.799999999999997        1.8369190654612719     
   24.800000000000001        69.600000000000009        1.8288912852262711     
   24.800000000000001        70.400000000000006        1.8341588481091504     
   24.800000000000001        71.200000000000003        1.8433077146149308     
   24.800000000000001        72.000000000000000        1.8507450078096781     
   24.800000000000001        72.799999999999997        1.8546842930483396     
   24.800000000000001        73.600000000000009        1.8540470926162280     
   24.800000000000001        74.400000000000006        1.8527548292083031     
   24.800000000000001        75.200000000000003        1.8495452771052792     
   24.800000000000001        76.000000000000000        1.8462826534366064     
   24.800000000000001        76.800000000000011        1.8438312090190410     
   24.800000000000001        77.600000000000009        1.8425019420590647     
   24.800000000000001        78.400000000000006        1.8398313338405223     
   24.800000000000001        79.200000000000003        1.8379572000986519     
   24.800000000000001        80.000000000000000        1.8358493218901815     
   24.800000000000001        80.800000000000011        1.8337731032122728     
   24.800000000000001        81.600000000000009        1.8323948456363042     
   24.800000000000001        82.400000000000006        1.8334599063724826     
   24.800000000000001        83.200000000000003        1.8361798060564034     
   24.800000000000001        84.000000000000000        1.8407814942201841     
   24.800000000000001        84.800000000000011        1.8499143130669391     
   24.800000000000001        85.600000000000009        1.8635539184209335     
   24.800000000000001        86.400000000000006        1.8790001584556686     
   24.800000000000001        87.200000000000003        1.8981563514930377     
   24.800000000000001        88.000000000000000        1.9186058348377084     
   24.800000000000001        88.800000000000011        1.9397028226545341     
   24.800000000000001        89.600000000000009        1.9585328106549338     
   24.800000000000001        90.400000000000006        1.9732092400842058     
   24.800000000000001        91.200000000000003        1.9823706020984690     
   24.800000000000001        92.000000000000000        1.9849149493308429     
   24.800000000000001        92.800000000000011        1.9813289849015621     
   24.800000000000001        93.600000000000009        1.9719363339135803     
   24.800000000000001        94.400000000000006        1.9553894282011486     
   24.800000000000001        95.200000000000003        1.9371522669666617     
   24.800000000000001        96.000000000000000        1.9178119182253672     
   24.800000000000001        96.800000000000011        1.8967099788032913     
   24.800000000000001        97.600000000000009        1.8801552838849673     
   24.800000000000001        98.400000000000006        1.8624990751190680     
   24.800000000000001        99.200000000000003        1.8519320510261117     
   24.800000000000001        100.00000000000000        1.8450610015123889     
   24.800000000000001        100.80000000000001        1.8421362555965899     
   24.800000000000001        101.60000000000001        1.8414090673768559     
   24.800000000000001        102.40000000000001        1.8426659239514465     

   25.600000000000001       0.80000000000000004        1.8458160823803127     
   25.600000000000001        1.6000000000000001        1.8473861584848965     
   25.600000000000001        2.4000000000000004        1.8492318748662284     
   25.600000000000001        3.2000000000000002        1.8500874307353974     
   25.600000000000001        4.0000000000000000        1.8504517309679316     
   25.600000000000001        4.8000000000000007        1.8510902514588474     
   25.600000000000001        5.6000000000000005        1.8508226646173787     
   25.600000000000001        6.4000000000000004        1.8508387454902178     
   25.600000000000001        7.2000000000000002        1.8519084080161803     
   25.600000000000001        8.0000000000000000        1.8527914661983271     
   25.600000000000001        8.8000000000000007        1.8509984595569431     
   25.600000000000001        9.6000000000000014        1.8489118437519021     
   25.600000000000001        10.400000000000000        1.8441347523310374     
   25.600000000000001        11.200000000000001        1.8396135176963455     
   25.600000000000001        12.000000000000000        1.8343053258820807     
   25.600000000000001        12.800000000000001        1.8307191237239819     
   25.600000000000001        13.600000000000001        1.8305776585726683     
   25.600000000000001        14.400000000000000        1.8361599429393107     
   25.600000000000001        15.200000000000001        1.8478378941702469     
   25.600000000000001        16.000000000000000        1.8667222012720979     
   25.600000000000001        16.800000000000001        1.8917081982753932     
   25.600000000000001        17.600000000000001        1.9195453506866500     
   25.600000000000001        18.400000000000002        1.9471161009749793     
   25.600000000000001        19.200000000000003        1.9690482794459514     
   25.600000000000001        20.000000000000000        1.9847973488417325     
   25.600000000000001        20.800000000000001        1.9872040689871333     
   25.600000000000001        21.600000000000001        1.9777232571865873     
   25.600000000000001        22.400000000000002        1.9576909044073911     
   25.600000000000001        23.200000000000003        1.9310461846366385     
   25.600000000000001        24.000000000000000        1.8983638424557558     
   25.600000000000001        24.800000000000001        1.8651802996803239     
   25.600000000000001        25.600000000000001        1.8405582833604357     
   25.600000000000001        26.400000000000002        1.8211897033460405     
   25.600000000000001        27.200000000000003        1.8096184180488437     
   25.600000000000001        28.000000000000000        1.8036587258151839     
   25.600000000000001        28.800000000000001        1.8048660615081882     
   25.600000000000001        29.600000000000001        1.8085293358483012     
   25.600000000000001        30.400000000000002        1.8134888070607826     
   25.600000000000001        31.200000000000003        1.8188181293334833     
   25.600000000000001        32.000000000000000        1.8243643042704765     
   25.600000000000001        32.800000000000004        1.8284380628644978     
   25.600000000000001        33.600000000000001        1.8322461827665257     
   25.600000000000001        34.399999999999999        1.8359400677804794     
   25.600000000000001        35.200000000000003        1.8416566661619218     
   25.600000000000001        36.000000000000000        1.8464135750112134     
   25.600000000000001        36.800000000000004        1.8530245144344619     
   25.600000000000001        37.600000000000001        1.8601727305606792     
   25.600000000000001        38.400000000000006        1.8669230966537200     
   25.600000000000001        39.200000000000003        1.8757176124078903     
   25.600000000000001        40.000000000000000        1.8784314646703946     
   25.600000000000001        40.800000000000004        1.8817467655883127     
   25.600000000000001        41.600000000000001        1.8829364812036686     
   25.600000000000001        42.400000000000006        1.8819686460729144     
   25.600000000000001        43.200000000000003        1.8795338755036468     
   25.600000000000001        44.000000000000000        1.8746514939772696     
   25.600000000000001        44.800000000000004        1.8683554196622980     
   25.600000000000001        45.600000000000001        1.8599587933107704     
   25.600000000000001        46.400000000000006        1.8485338993525708     
   25.600000000000001        47.200000000000003        1.8349889023014103     
   25.600000000000001        48.000000000000000        1.8246277563045423     
   25.600000000000001        48.800000000000004        1.8171431285983206     
   25.600000000000001        49.600000000000001        1.8255155781635133     
   25.600000000000001        50.400000000000006        1.8622877257186947     
   25.600000000000001        51.200000000000003        1.9307328472110534     
   25.600000000000001        52.000000000000000        2.0310336059181000     
   25.600000000000001        52.800000000000004        2.1336569671520098     
   25.600000000000001        53.600000000000001        2.1833551520914134     
   25.600000000000001        54.400000000000006        2.1110328081501173     
   25.600000000000001        55.200000000000003        1.8725895271947439     
   25.600000000000001        56.000000000000000        1.5540010015858325     
   25.600000000000001        56.800000000000004       0.51822564180654496     
   25.600000000000001        57.600000000000001       0.58591356104990355     
   25.600000000000001        58.400000000000006       0.80474545387385565     
   25.600000000000001        59.200000000000003       0.68576609521471510     
   25.600000000000001        60.000000000000000       0.71046387582500459     
   25.600000000000001        60.800000000000004       0.81271203171675255     
   25.600000000000001        61.600000000000001       0.59562136900997786     
   25.600000000000001        62.400000000000006        1.4984847617083463     
   25.600000000000001        63.200000000000003        1.8171034715155689     
   25.600000000000001        64.000000000000000        2.0765756393320656     
   25.600000000000001        64.799999999999997        2.1587794783658443     
   25.600000000000001        65.600000000000009        2.1303275648422484     
   25.600000000000001        66.400000000000006        2.0463242560386332     
   25.600000000000001        67.200000000000003        1.9517871375210796     
   25.600000000000001        68.000000000000000        1.8807098129928885     
   25.600000000000001        68.799999999999997        1.8411847354048005     
   25.600000000000001        69.600000000000009        1.8283740034285876     
   25.600000000000001        70.400000000000006        1.8322311876866593     
   25.600000000000001        71.200000000000003        1.8411223460245780     
   25.600000000000001        72.000000000000000        1.8497291691010054     
   25.600000000000001        72.799999999999997        1.8541096897082985     
   25.600000000000001        73.600000000000009        1.8537817718616205     
   25.600000000000001        74.400000000000006        1.8505500449766099     
   25.600000000000001        75.200000000000003        1.8467323247072882     
   25.600000000000001        76.000000000000000        1.8419793911437976     
   25.600000000000001        76.800000000000011        1.8384682131309167     
   25.600000000000001        77.600000000000009        1.8360930860693447     
   25.600000000000001        78.400000000000006        1.8334938816939736     
   25.600000000000001        79.200000000000003        1.8312433280828360     
   25.600000000000001        80.000000000000000        1.8298681847761880     
   25.600000000000001        80.800000000000011        1.8284832459697711     
   25.600000000000001        81.600000000000009        1.8268979659371045     
   25.600000000000001        82.400000000000006        1.8274781974315426     
   25.600000000000001        83.200000000000003        1.8302061229455422     
   25.600000000000001        84.000000000000000        1.8338049997986567     
   25.600000000000001        84.800000000000011        1.8409138954818347     
   25.600000000000001        85.600000000000009        1.8511564596692132     
   25.600000000000001        86.400000000000006        1.8642724814712599     
   25.600000000000001        87.200000000000003        1.8794296290367496     
   25.600000000000001        88.000000000000000        1.8959774146349497     
   25.600000000000001        88.800000000000011        1.9111746091343511     
   25.600000000000001        89.600000000000009        1.9261404571538792     
   25.600000000000001        90.400000000000006        1.9358842765689868     
   25.600000000000001        91.200000000000003        1.9429185840774408     
   25.600000000000001        92.000000000000000        1.9452742986623575     
   25.600000000000001        92.800000000000011        1.9426126941449795     
   25.600000000000001        93.600000000000009        1.9341381191246392     
   25.600000000000001        94.400000000000006        1.9226341190805580     
   25.600000000000001        95.200000000000003        1.9080248688121761     
   25.600000000000001        96.000000000000000        1.8932011549632835     
   25.600000000000001        96.800000000000011        1.8787328415441336     
   25.600000000000001        97.600000000000009        1.8648011747778166     
   25.600000000000001        98.400000000000006        1.8545565488359532     
   25.600000000000001        99.200000000000003        1.8468154381041744     
   25.600000000000001        100.00000000000000        1.8438919338415878     
   25.600000000000001        100.80000000000001        1.8417167959137832     
   25.600000000000001        101.60000000000001        1.8418872603424790     
   25.600000000000001        102.40000000000001        1.8438627985626659     

   26.400000000000002       0.80000000000000004        1.8473601870908385     
   26.400000000000002        1.6000000000000001        1.8472486636757162     
   26.400000000000002        2.4000000000000004        1.8487686344132801     
   26.400000000000002        3.2000000000000002        1.8497219626287493     
   26.400000000000002        4.0000000000000000        1.8505160771023808     
   26.400000000000002        4.8000000000000007        1.8504834743712206     
   26.400000000000002        5.6000000000000005        1.8505245731652209     
   26.400000000000002        6.4000000000000004        1.8506310891213451     
   26.400000000000002        7.2000000000000002        1.8513194079566644     
   26.400000000000002        8.0000000000000000        1.8518348929505553     
   26.400000000000002        8.8000000000000007        1.8511936666151341     
   26.400000000000002        9.6000000000000014        1.8500258361237258     
   26.400000000000002        10.400000000000000        1.8478034973048818     
   26.400000000000002        11.200000000000001        1.8441370825885981     
   26.400000000000002        12.000000000000000        1.8394957633921654     
   26.400000000000002        12.800000000000001        1.8354247189807928     
   26.400000000000002        13.600000000000001        1.8306916953200039     
   26.400000000000002        14.400000000000000        1.8309600048823285     
   26.400000000000002        15.200000000000001        1.8330357561229318     
   26.400000000000002        16.000000000000000        1.8392227081734451     
   26.400000000000002        16.800000000000001        1.8489935890422737     
   26.400000000000002        17.600000000000001        1.8616382237298370     
   26.400000000000002        18.400000000000002        1.8742827952958347     
   26.400000000000002        19.200000000000003        1.8847217513531445     
   26.400000000000002        20.000000000000000        1.8895491252051750     
   26.400000000000002        20.800000000000001        1.8880278465516251     
   26.400000000000002        21.600000000000001        1.8800063354191239     
   26.400000000000002        22.400000000000002        1.8669681974719843     
   26.400000000000002        23.200000000000003        1.8511609618271803     
   26.400000000000002        24.000000000000000        1.8351465246877483     
   26.400000000000002        24.800000000000001        1.8207952138589085     
   26.400000000000002        25.600000000000001        1.8113174585993523     
   26.400000000000002        26.400000000000002        1.8065340765145583     
   26.400000000000002        27.200000000000003        1.8036147904636468     
   26.400000000000002        28.000000000000000        1.8064779416505334     
   26.400000000000002        28.800000000000001        1.8104268788226776     
   26.400000000000002        29.600000000000001        1.8126140227199974     
   26.400000000000002        30.400000000000002        1.8155764661428628     
   26.400000000000002        31.200000000000003        1.8191270616417119     
   26.400000000000002        32.000000000000000        1.8193510608380625     
   26.400000000000002        32.800000000000004        1.8212404845567258     
   26.400000000000002        33.600000000000001        1.8267489842810736     
   26.400000000000002        34.399999999999999        1.8316779200257622     
   26.400000000000002        35.200000000000003        1.8397692208575758     
   26.400000000000002        36.000000000000000        1.8498161751230140     
   26.400000000000002        36.800000000000004        1.8613347302210210     
   26.400000000000002        37.600000000000001        1.8735536786821188     
   26.400000000000002        38.400000000000006        1.8854518939872629     
   26.400000000000002        39.200000000000003        1.8958974764545391     
   26.400000000000002        40.000000000000000        1.9041694273023984     
   26.400000000000002        40.800000000000004        1.9089228483029150     
   26.400000000000002        41.600000000000001        1.9105434954253238     
   26.400000000000002        42.400000000000006        1.9086299415830053     
   26.400000000000002        43.200000000000003        1.9043813377142611     
   26.400000000000002        44.000000000000000        1.8972257267703339     
   26.400000000000002        44.800000000000004        1.8869500219575537     
   26.400000000000002        45.600000000000001        1.8745389610066772     
   26.400000000000002        46.400000000000006        1.8594483692597952     
   26.400000000000002        47.200000000000003        1.8423781291904979     
   26.400000000000002        48.000000000000000        1.8270769951301569     
   26.400000000000002        48.800000000000004        1.8197176093880230     
   26.400000000000002        49.600000000000001        1.8297635317194307     
   26.400000000000002        50.400000000000006        1.8710992049878232     
   26.400000000000002        51.200000000000003        1.9524056838869366     
   26.400000000000002        52.000000000000000        2.0648006950837696     
   26.400000000000002        52.800000000000004        2.1719095392386527     
   26.400000000000002        53.600000000000001        2.2047227089346211     
   26.400000000000002        54.400000000000006        2.0666609224135510     
   26.400000000000002        55.200000000000003        1.6535216572371125     
   26.400000000000002        56.000000000000000       0.53102957668653350     
   26.400000000000002        56.800000000000004       0.48987379492371746     
   26.400000000000002        57.600000000000001       0.67333858344395880     
   26.400000000000002        58.400000000000006       0.58123699277502228     
   26.400000000000002        59.200000000000003       0.56063813887953007     
   26.400000000000002        60.000000000000000       0.53852410320061528     
   26.400000000000002        60.800000000000004       0.53178935948756756     
   26.400000000000002        61.600000000000001       0.67145261126898859     
   26.400000000000002        62.400000000000006       0.66161451340064126     
   26.400000000000002        63.200000000000003        1.5920768514537924     
   26.400000000000002        64.000000000000000        2.0211292925973714     
   26.400000000000002        64.799999999999997        2.1649489102038664     
   26.400000000000002        65.600000000000009        2.1580693102985467     
   26.400000000000002        66.400000000000006        2.0741238393106607     
   26.400000000000002        67.200000000000003        1.9711044869556218     
   26.400000000000002        68.000000000000000        1.8889031225702877     
   26.400000000000002        68.799999999999997        1.8419748290550551     
   26.400000000000002        69.600000000000009        1.8254799539579842     
   26.400000000000002        70.400000000000006        1.8278792722608828     
   26.400000000000002        71.200000000000003        1.8372736277128927     
   26.400000000000002        72.000000000000000        1.8462485135265589     
   26.400000000000002        72.799999999999997        1.8492079044318779     
   26.400000000000002        73.600000000000009        1.8499522825122110     
   26.400000000000002        74.400000000000006        1.8457048868754506     
   26.400000000000002        75.200000000000003        1.8405010006671880     
   26.400000000000002        76.000000000000000        1.8354935733509461     
   26.400000000000002        76.800000000000011        1.8314979252098096     
   26.400000000000002        77.600000000000009        1.8291244956191057     
   26.400000000000002        78.400000000000006        1.8267241137520320     
   26.400000000000002        79.200000000000003        1.8250069991257776     
   26.400000000000002        80.000000000000000        1.8238635671701462     
   26.400000000000002        80.800000000000011        1.8219581001580583     
   26.400000000000002        81.600000000000009        1.8208574784125342     
   26.400000000000002        82.400000000000006        1.8210601449618935     
   26.400000000000002        83.200000000000003        1.8224167582048394     
   26.400000000000002        84.000000000000000        1.8245734901652289     
   26.400000000000002        84.800000000000011        1.8310103109588045     
   26.400000000000002        85.600000000000009        1.8391799334668084     
   26.400000000000002        86.400000000000006        1.8492400707184125     
   26.400000000000002        87.200000000000003        1.8606999275394371     
   26.400000000000002        88.000000000000000        1.8733034932386186     
   26.400000000000002        88.800000000000011        1.8857704703627325     
   26.400000000000002        89.600000000000009        1.8964510746503545     
   26.400000000000002        90.400000000000006        1.9063988870068156     
   26.400000000000002        91.200000000000003        1.9094759714909721     
   26.400000000000002        92.000000000000000        1.9110608612851756     
   26.400000000000002        92.800000000000011        1.9092226196673838     
   26.400000000000002        93.600000000000009        1.9021576123040944     
   26.400000000000002        94.400000000000006        1.8941323669830230     
   26.400000000000002        95.200000000000003        1.8825542131173045     
   26.400000000000002        96.000000000000000        1.8731323074415043     
   26.400000000000002        96.800000000000011        1.8630201255191310     
   26.400000000000002        97.600000000000009        1.8551982693561844     
   26.400000000000002        98.400000000000006        1.8496851129526013     
   26.400000000000002        99.200000000000003        1.8437972918710732     
   26.400000000000002        100.00000000000000        1.8423267480708199     
   26.400000000000002        100.80000000000001        1.8411907102154004     
   26.400000000000002        101.60000000000001        1.8427385053305505     
   26.400000000000002        102.40000000000001        1.8449287182552998     

   27.200000000000003       0.80000000000000004        1.8478020217499287     
   27.200000000000003        1.6000000000000001        1.8491173281293931     
   27.200000000000003        2.4000000000000004        1.8496391600158906     
   27.200000000000003        3.2000000000000002        1.8491298647678589     
   27.200000000000003        4.0000000000000000        1.8495496710883623     
   27.200000000000003        4.8000000000000007        1.8500286629068439     
   27.200000000000003        5.6000000000000005        1.8502123078167030     
   27.200000000000003        6.4000000000000004        1.8505625394985665     
   27.200000000000003        7.2000000000000002        1.8509554546810871     
   27.200000000000003        8.0000000000000000        1.8512300146937126     
   27.200000000000003        8.8000000000000007        1.8526028277618938     
   27.200000000000003        9.6000000000000014        1.8532456456603938     
   27.200000000000003        10.400000000000000        1.8505339275775647     
   27.200000000000003        11.200000000000001        1.8486714547462484     
   27.200000000000003        12.000000000000000        1.8451735611386497     
   27.200000000000003        12.800000000000001        1.8408773472639306     
   27.200000000000003        13.600000000000001        1.8377212414991235     
   27.200000000000003        14.400000000000000        1.8329959458217877     
   27.200000000000003        15.200000000000001        1.8305951837919372     
   27.200000000000003        16.000000000000000        1.8312392268805664     
   27.200000000000003        16.800000000000001        1.8301822897257969     
   27.200000000000003        17.600000000000001        1.8324062055875918     
   27.200000000000003        18.400000000000002        1.8342530979860669     
   27.200000000000003        19.200000000000003        1.8349825587213155     
   27.200000000000003        20.000000000000000        1.8334834736559851     
   27.200000000000003        20.800000000000001        1.8295554572260360     
   27.200000000000003        21.600000000000001        1.8242711476188158     
   27.200000000000003        22.400000000000002        1.8184385761248967     
   27.200000000000003        23.200000000000003        1.8132219087660619     
   27.200000000000003        24.000000000000000        1.8106793893667388     
   27.200000000000003        24.800000000000001        1.8119571761376874     
   27.200000000000003        25.600000000000001        1.8158498724970797     
   27.200000000000003        26.400000000000002        1.8235327208442977     
   27.200000000000003        27.200000000000003        1.8307793502662886     
   27.200000000000003        28.000000000000000        1.8363621707613556     
   27.200000000000003        28.800000000000001        1.8383984270388740     
   27.200000000000003        29.600000000000001        1.8377403387683269     
   27.200000000000003        30.400000000000002        1.8342214364814553     
   27.200000000000003        31.200000000000003        1.8300916086396102     
   27.200000000000003        32.000000000000000        1.8251922221990011     
   27.200000000000003        32.800000000000004        1.8223147850344057     
   27.200000000000003        33.600000000000001        1.8223213275345251     
   27.200000000000003        34.399999999999999        1.8290490943522264     
   27.200000000000003        35.200000000000003        1.8395986247503355     
   27.200000000000003        36.000000000000000        1.8545421156736521     
   27.200000000000003        36.800000000000004        1.8726439964302475     
   27.200000000000003        37.600000000000001        1.8907648540189923     
   27.200000000000003        38.400000000000006        1.9084451320678244     
   27.200000000000003        39.200000000000003        1.9241725605638054     
   27.200000000000003        40.000000000000000        1.9373301291586740     
   27.200000000000003        40.800000000000004        1.9434867293470273     
   27.200000000000003        41.600000000000001        1.9454268086982185     
   27.200000000000003        42.400000000000006        1.9427549823026120     
   27.200000000000003        43.200000000000003        1.9361507848130926     
   27.200000000000003        44.000000000000000        1.9262325843227244     
   27.200000000000003        44.800000000000004        1.9115091060716511     
   27.200000000000003        45.600000000000001        1.8940461257240155     
   27.200000000000003        46.400000000000006        1.8733720602250796     
   27.200000000000003        47.200000000000003        1.8513634867817601     
   27.200000000000003        48.000000000000000        1.8327208837331570     
   27.200000000000003        48.800000000000004        1.8232986954358643     
   27.200000000000003        49.600000000000001        1.8338231529682429     
   27.200000000000003        50.400000000000006        1.8786623427855196     
   27.200000000000003        51.200000000000003        1.9663332591190896     
   27.200000000000003        52.000000000000000        2.0878209889813286     
   27.200000000000003        52.800000000000004        2.1995783454906173     
   27.200000000000003        53.600000000000001        2.2197692149396064     
   27.200000000000003        54.400000000000006        2.0449123828176305     
   27.200000000000003        55.200000000000003        1.5488419312317043     
   27.200000000000003        56.000000000000000       0.77236473505465097     
   27.200000000000003        56.800000000000004       0.70480516455742215     
   27.200000000000003        57.600000000000001       0.59110237853155956     
   27.200000000000003        58.400000000000006       0.59543468087426243     
   27.200000000000003        59.200000000000003       0.57323150737354867     
   27.200000000000003        60.000000000000000       0.56459867647990170     
   27.200000000000003        60.800000000000004       0.54922393445556383     
   27.200000000000003        61.600000000000001       0.58191121246474498     
   27.200000000000003        62.400000000000006       0.51033546112350903     
   27.200000000000003        63.200000000000003        1.5335117319636340     
   27.200000000000003        64.000000000000000        1.9958858391419176     
   27.200000000000003        64.799999999999997        2.1731653551520065     
   27.200000000000003        65.600000000000009        2.1746091590791008     
   27.200000000000003        66.400000000000006        2.0881019013531188     
   27.200000000000003        67.200000000000003        1.9791424401827469     
   27.200000000000003        68.000000000000000        1.8907328380832702     
   27.200000000000003        68.799999999999997        1.8387717400123191     
   27.200000000000003        69.600000000000009        1.8196047542995379     
   27.200000000000003        70.400000000000006        1.8211809320020489     
   27.200000000000003        71.200000000000003        1.8312583191604286     
   27.200000000000003        72.000000000000000        1.8397660555776272     
   27.200000000000003        72.799999999999997        1.8442945946282805     
   27.200000000000003        73.600000000000009        1.8432497105644710     
   27.200000000000003        74.400000000000006        1.8387014463494753     
   27.200000000000003        75.200000000000003        1.8331495879355479     
   27.200000000000003        76.000000000000000        1.8306761344668212     
   27.200000000000003        76.800000000000011        1.8273866038542284     
   27.200000000000003        77.600000000000009        1.8261010237243560     
   27.200000000000003        78.400000000000006        1.8255148624829767     
   27.200000000000003        79.200000000000003        1.8260106957970466     
   27.200000000000003        80.000000000000000        1.8246639121752433     
   27.200000000000003        80.800000000000011        1.8235761115655467     
   27.200000000000003        81.600000000000009        1.8209333734073239     
   27.200000000000003        82.400000000000006        1.8193420692297941     
   27.200000000000003        83.200000000000003        1.8185524184252946     
   27.200000000000003        84.000000000000000        1.8191239871638842     
   27.200000000000003        84.800000000000011        1.8222576141911437     
   27.200000000000003        85.600000000000009        1.8291584030886019     
   27.200000000000003        86.400000000000006        1.8356001476665935     
   27.200000000000003        87.200000000000003        1.8445404335670683     
   27.200000000000003        88.000000000000000        1.8546012518623856     
   27.200000000000003        88.800000000000011        1.8645277680546604     
   27.200000000000003        89.600000000000009        1.8744067316242872     
   27.200000000000003        90.400000000000006        1.8797939484697845     
   27.200000000000003        91.200000000000003        1.8827910694359160     
   27.200000000000003        92.000000000000000        1.8831511863412709     
   27.200000000000003        92.800000000000011        1.8821459720775877     
   27.200000000000003        93.600000000000009        1.8780579104095809     
   27.200000000000003        94.400000000000006        1.8707014925658811     
   27.200000000000003        95.200000000000003        1.8645324548404090     
   27.200000000000003        96.000000000000000        1.8580334816054649     
   27.200000000000003        96.800000000000011        1.8523660625409388     
   27.200000000000003        97.600000000000009        1.8463020251844491     
   27.200000000000003        98.400000000000006        1.8436015020999392     
   27.200000000000003        99.200000000000003        1.8432036467085275     
   27.200000000000003        100.00000000000000        1.8414593436905700     
   27.200000000000003        100.80000000000001        1.8420809298478968     
   27.200000000000003        101.60000000000001        1.8440165205605503     
   27.200000000000003        102.40000000000001        1.8460756117348751     

   28.000000000000000       0.80000000000000004        1.8488228799375226     
   28.000000000000000        1.6000000000000001        1.8498298625658518     
   28.000000000000000        2.4000000000000004        1.8502813084094043     
   28.000000000000000        3.2000000000000002        1.8500283205501027     
   28.000000000000000        4.0000000000000000        1.8497477093986061     
   28.000000000000000        4.8000000000000007        1.8494877202404076     
   28.000000000000000        5.6000000000000005        1.8503596114703467     
   28.000000000000000        6.4000000000000004        1.8504853086518711     
   28.000000000000000        7.2000000000000002        1.8507707078828375     
   28.000000000000000        8.0000000000000000        1.8514266473824947     
   28.000000000000000        8.8000000000000007        1.8521566408200862     
   28.000000000000000        9.6000000000000014        1.8524685303301647     
   28.000000000000000        10.400000000000000        1.8528411383155041     
   28.000000000000000        11.200000000000001        1.8521968340518826     
   28.000000000000000        12.000000000000000        1.8502958515406946     
   28.000000000000000        12.800000000000001        1.8467051972720026     
   28.000000000000000        13.600000000000001        1.8438685748933956     
   28.000000000000000        14.400000000000000        1.8397316071747036     
   28.000000000000000        15.200000000000001        1.8350685747002284     
   28.000000000000000        16.000000000000000        1.8322195102888252     
   28.000000000000000        16.800000000000001        1.8284071654541532     
   28.000000000000000        17.600000000000001        1.8244724818851803     
   28.000000000000000        18.400000000000002        1.8193774070141624     
   28.000000000000000        19.200000000000003        1.8153127997100638     
   28.000000000000000        20.000000000000000        1.8106352358439994     
   28.000000000000000        20.800000000000001        1.8062164758293129     
   28.000000000000000        21.600000000000001        1.8046929344941967     
   28.000000000000000        22.400000000000002        1.8061681141689463     
   28.000000000000000        23.200000000000003        1.8124498141732155     
   28.000000000000000        24.000000000000000        1.8241534010296399     
   28.000000000000000        24.800000000000001        1.8427510894684593     
   28.000000000000000        25.600000000000001        1.8607569570157445     
   28.000000000000000        26.400000000000002        1.8790790432186597     
   28.000000000000000        27.200000000000003        1.8936269948057283     
   28.000000000000000        28.000000000000000        1.9015080003328095     
   28.000000000000000        28.800000000000001        1.9008692262189315     
   28.000000000000000        29.600000000000001        1.8927760096028643     
   28.000000000000000        30.400000000000002        1.8789016323068957     
   28.000000000000000        31.200000000000003        1.8623999425725717     
   28.000000000000000        32.000000000000000        1.8470572744595077     
   28.000000000000000        32.800000000000004        1.8347654935527957     
   28.000000000000000        33.600000000000001        1.8296698406166505     
   28.000000000000000        34.399999999999999        1.8314137664637857     
   28.000000000000000        35.200000000000003        1.8458506153603804     
   28.000000000000000        36.000000000000000        1.8639359544383529     
   28.000000000000000        36.800000000000004        1.8862065584526300     
   28.000000000000000        37.600000000000001        1.9106957971059331     
   28.000000000000000        38.400000000000006        1.9354554706366280     
   28.000000000000000        39.200000000000003        1.9548755563868763     
   28.000000000000000        40.000000000000000        1.9742738089885996     
   28.000000000000000        40.800000000000004        1.9833255858462098     
   28.000000000000000        41.600000000000001        1.9846624399571613     
   28.000000000000000        42.400000000000006        1.9817570399318214     
   28.000000000000000        43.200000000000003        1.9733989484013401     
   28.000000000000000        44.000000000000000        1.9590642989021816     
   28.000000000000000        44.800000000000004        1.9387788960704893     
   28.000000000000000        45.600000000000001        1.9164152141264970     
   28.000000000000000        46.400000000000006        1.8905043487617041     
   28.000000000000000        47.200000000000003        1.8640588165305845     
   28.000000000000000        48.000000000000000        1.8409688576908532     
   28.000000000000000        48.800000000000004        1.8283448358201784     
   28.000000000000000        49.600000000000001        1.8371719707039411     
   28.000000000000000        50.400000000000006        1.8819983242292826     
   28.000000000000000        51.200000000000003        1.9700060842864757     
   28.000000000000000        52.000000000000000        2.0948663291479854     
   28.000000000000000        52.800000000000004        2.2119790328950022     
   28.000000000000000        53.600000000000001        2.2334373779872361     
   28.000000000000000        54.400000000000006        2.0509561363268491     
   28.000000000000000        55.200000000000003        1.5794358170268954     
   28.000000000000000        56.000000000000000       0.39086135447589676     
   28.000000000000000        56.800000000000004       0.75416866529853310     
   28.000000000000000        57.600000000000001       0.60954410203629739     
   28.000000000000000        58.400000000000006       0.60752933410547061     
   28.000000000000000        59.200000000000003       0.59546518286630168     
   28.000000000000000        60.000000000000000       0.58410591765985009     
   28.000000000000000        60.800000000000004       0.57221933345375986     
   28.000000000000000        61.600000000000001       0.60681805124990840     
   28.000000000000000        62.400000000000006       0.51038123060962814     
   28.000000000000000        63.200000000000003        1.5364784798791711     
   28.000000000000000        64.000000000000000        1.9990708830316786     
   28.000000000000000        64.799999999999997        2.1825572221021199     
   28.000000000000000        65.600000000000009        2.1832814262597107     
   28.000000000000000        66.400000000000006        2.0908961878954826     
   28.000000000000000        67.200000000000003        1.9756439128388978     
   28.000000000000000        68.000000000000000        1.8851175012685286     
   28.000000000000000        68.799999999999997        1.8316196170126482     
   28.000000000000000        69.600000000000009        1.8119701345907913     
   28.000000000000000        70.400000000000006        1.8135433404896868     
   28.000000000000000        71.200000000000003        1.8230919978376652     
   28.000000000000000        72.000000000000000        1.8310818084647391     
   28.000000000000000        72.799999999999997        1.8346985550914887     
   28.000000000000000        73.600000000000009        1.8356436064754682     
   28.000000000000000        74.400000000000006        1.8356359021271773     
   28.000000000000000        75.200000000000003        1.8316703678925781     
   28.000000000000000        76.000000000000000        1.8315507117489338     
   28.000000000000000        76.800000000000011        1.8336161222453145     
   28.000000000000000        77.600000000000009        1.8377606134959803     
   28.000000000000000        78.400000000000006        1.8408779642337700     
   28.000000000000000        79.200000000000003        1.8441675541336873     
   28.000000000000000        80.000000000000000        1.8445096129928580     
   28.000000000000000        80.800000000000011        1.8428109990108985     
   28.000000000000000        81.600000000000009        1.8376055149935411     
   28.000000000000000        82.400000000000006        1.8310261665556000     
   28.000000000000000        83.200000000000003        1.8257324805365263     
   28.000000000000000        84.000000000000000        1.8210074482214629     
   28.000000000000000        84.800000000000011        1.8187911065136135     
   28.000000000000000        85.600000000000009        1.8210105220114523     
   28.000000000000000        86.400000000000006        1.8236316079801231     
   28.000000000000000        87.200000000000003        1.8318709400732025     
   28.000000000000000        88.000000000000000        1.8407477329137003     
   28.000000000000000        88.800000000000011        1.8476940105594870     
   28.000000000000000        89.600000000000009        1.8536166873805398     
   28.000000000000000        90.400000000000006        1.8591163538503865     
   28.000000000000000        91.200000000000003        1.8640130985929930     
   28.000000000000000        92.000000000000000        1.8654013303080301     
   28.000000000000000        92.800000000000011        1.8633528903521557     
   28.000000000000000        93.600000000000009        1.8606255943355163     
   28.000000000000000        94.400000000000006        1.8565906458402022     
   28.000000000000000        95.200000000000003        1.8517908709627304     
   28.000000000000000        96.000000000000000        1.8473756610772949     
   28.000000000000000        96.800000000000011        1.8449116550613027     
   28.000000000000000        97.600000000000009        1.8425696456809901     
   28.000000000000000        98.400000000000006        1.8417570834395010     
   28.000000000000000        99.200000000000003        1.8415664546826047     
   28.000000000000000        100.00000000000000        1.8417109800713793     
   28.000000000000000        100.80000000000001        1.8434825009930023     
   28.000000000000000        101.60000000000001        1.8452836655898324     
   28.000000000000000        102.40000000000001        1.8469467298804498     

   28.800000000000001       0.80000000000000004        1.8493826655709633     
   28.800000000000001        1.6000000000000001        1.8502056379487304     
   28.800000000000001        2.4000000000000004        1.8502945992838606     
   28.800000000000001        3.2000000000000002        1.8502947208092528     
   28.800000000000001        4.0000000000000000        1.8500111773752994     
   28.800000000000001        4.8000000000000007        1.8504923346894053     
   28.800000000000001        5.6000000000000005        1.8502033506419706     
   28.800000000000001        6.4000000000000004        1.8507987018823007     
   28.800000000000001        7.2000000000000002        1.8512120122040789     
   28.800000000000001        8.0000000000000000        1.8518313260881512     
   28.800000000000001        8.8000000000000007        1.8530749289732149     
   28.800000000000001        9.6000000000000014        1.8543526069106284     
   28.800000000000001        10.400000000000000        1.8541705267876114     
   28.800000000000001        11.200000000000001        1.8543821887077252     
   28.800000000000001        12.000000000000000        1.8520333064882490     
   28.800000000000001        12.800000000000001        1.8529880470760069     
   28.800000000000001        13.600000000000001        1.8503292529149720     
   28.800000000000001        14.400000000000000        1.8478941471819008     
   28.800000000000001        15.200000000000001        1.8447844218916252     
   28.800000000000001        16.000000000000000        1.8397532236519660     
   28.800000000000001        16.800000000000001        1.8341607116125138     
   28.800000000000001        17.600000000000001        1.8270141465444913     
   28.800000000000001        18.400000000000002        1.8198767584708804     
   28.800000000000001        19.200000000000003        1.8135991001513225     
   28.800000000000001        20.000000000000000        1.8067178704305031     
   28.800000000000001        20.800000000000001        1.8078746268186974     
   28.800000000000001        21.600000000000001        1.8100535097290671     
   28.800000000000001        22.400000000000002        1.8224102592827287     
   28.800000000000001        23.200000000000003        1.8433425803397279     
   28.800000000000001        24.000000000000000        1.8721731129711783     
   28.800000000000001        24.800000000000001        1.9071769930652305     
   28.800000000000001        25.600000000000001        1.9401222047616598     
   28.800000000000001        26.400000000000002        1.9730644782586120     
   28.800000000000001        27.200000000000003        1.9930897336886020     
   28.800000000000001        28.000000000000000        2.0014782356955063     
   28.800000000000001        28.800000000000001        1.9973541508881507     
   28.800000000000001        29.600000000000001        1.9800096407390859     
   28.800000000000001        30.400000000000002        1.9534502716184705     
   28.800000000000001        31.200000000000003        1.9219710015449789     
   28.800000000000001        32.000000000000000        1.8914818771761108     
   28.800000000000001        32.800000000000004        1.8655576252779000     
   28.800000000000001        33.600000000000001        1.8493414806541091     
   28.800000000000001        34.399999999999999        1.8452662042299917     
   28.800000000000001        35.200000000000003        1.8542750263892482     
   28.800000000000001        36.000000000000000        1.8750124890175963     
   28.800000000000001        36.800000000000004        1.9019112605897401     
   28.800000000000001        37.600000000000001        1.9327883716661074     
   28.800000000000001        38.400000000000006        1.9642067953370224     
   28.800000000000001        39.200000000000003        1.9911402961920941     
   28.800000000000001        40.000000000000000        2.0122441800043198     
   28.800000000000001        40.800000000000004        2.0253164921771449     
   28.800000000000001        41.600000000000001        2.0277030407671797     
   28.800000000000001        42.400000000000006        2.0252080527412613     
   28.800000000000001        43.200000000000003        2.0134773199155442     
   28.800000000000001        44.000000000000000        1.9947174139989368     
   28.800000000000001        44.800000000000004        1.9701254285480123     
   28.800000000000001        45.600000000000001        1.9425331080987736     
   28.800000000000001        46.400000000000006        1.9128072713810651     
   28.800000000000001        47.200000000000003        1.8788606664762699     
   28.800000000000001        48.000000000000000        1.8509379684904910     
   28.800000000000001        48.800000000000004        1.8344060214723164     
   28.800000000000001        49.600000000000001        1.8392945870617323     
   28.800000000000001        50.400000000000006        1.8788030816757271     
   28.800000000000001        51.200000000000003        1.9634212355542979     
   28.800000000000001        52.000000000000000        2.0863527830550370     
   28.800000000000001        52.800000000000004        2.2080485539599977     
   28.800000000000001        53.600000000000001        2.2417336394895004     
   28.800000000000001        54.400000000000006        2.0748065779884914     
   28.800000000000001        55.200000000000003        1.6079865531002788     
   28.800000000000001        56.000000000000000       0.49190069431523503     
   28.800000000000001        56.800000000000004       0.42885643974774934     
   28.800000000000001        57.600000000000001       0.66433686612969922     
   28.800000000000001        58.400000000000006       0.61729293176393063     
   28.800000000000001        59.200000000000003       0.61241898394684502     
   28.800000000000001        60.000000000000000       0.61050431693349327     
   28.800000000000001        60.800000000000004       0.61977375596992368     
   28.800000000000001        61.600000000000001       0.65908424712904934     
   28.800000000000001        62.400000000000006       0.54484813015306599     
   28.800000000000001        63.200000000000003        1.5476756970911574     
   28.800000000000001        64.000000000000000        2.0277219217107705     
   28.800000000000001        64.799999999999997        2.2008349906756131     
   28.800000000000001        65.600000000000009        2.1859910426608469     
   28.800000000000001        66.400000000000006        2.0848948057022350     
   28.800000000000001        67.200000000000003        1.9675501732074574     
   28.800000000000001        68.000000000000000        1.8766827930102810     
   28.800000000000001        68.799999999999997        1.8241660198707692     
   28.800000000000001        69.600000000000009        1.8043248060055153     
   28.800000000000001        70.400000000000006        1.8043775956120225     
   28.800000000000001        71.200000000000003        1.8123026462904426     
   28.800000000000001        72.000000000000000        1.8205462399725869     
   28.800000000000001        72.799999999999997        1.8252389270133613     
   28.800000000000001        73.600000000000009        1.8300946548327739     
   28.800000000000001        74.400000000000006        1.8338108003422224     
   28.800000000000001        75.200000000000003        1.8398493057177714     
   28.800000000000001        76.000000000000000        1.8493541146042207     
   28.800000000000001        76.800000000000011        1.8616656076222784     
   28.800000000000001        77.600000000000009        1.8747358601045532     
   28.800000000000001        78.400000000000006        1.8872252705162169     
   28.800000000000001        79.200000000000003        1.8958346310204648     
   28.800000000000001        80.000000000000000        1.8981702305025694     
   28.800000000000001        80.800000000000011        1.8943617913653228     
   28.800000000000001        81.600000000000009        1.8843574795996758     
   28.800000000000001        82.400000000000006        1.8697652524708357     
   28.800000000000001        83.200000000000003        1.8543419729494470     
   28.800000000000001        84.000000000000000        1.8395457008113889     
   28.800000000000001        84.800000000000011        1.8269012592696501     
   28.800000000000001        85.600000000000009        1.8207911859362116     
   28.800000000000001        86.400000000000006        1.8198264971592897     
   28.800000000000001        87.200000000000003        1.8231373599302345     
   28.800000000000001        88.000000000000000        1.8286871810598779     
   28.800000000000001        88.800000000000011        1.8355208510129672     
   28.800000000000001        89.600000000000009        1.8417009505490893     
   28.800000000000001        90.400000000000006        1.8464715305451720     
   28.800000000000001        91.200000000000003        1.8497071539370706     
   28.800000000000001        92.000000000000000        1.8510831875388227     
   28.800000000000001        92.800000000000011        1.8511497155938565     
   28.800000000000001        93.600000000000009        1.8503634655584167     
   28.800000000000001        94.400000000000006        1.8472673081256274     
   28.800000000000001        95.200000000000003        1.8446679280146985     
   28.800000000000001        96.000000000000000        1.8417692867149669     
   28.800000000000001        96.800000000000011        1.8413809984385734     
   28.800000000000001        97.600000000000009        1.8408083643797322     
   28.800000000000001        98.400000000000006        1.8432027751550488     
   28.800000000000001        99.200000000000003        1.8422806206943330     
   28.800000000000001        100.00000000000000        1.8448665028267097     
   28.800000000000001        100.80000000000001        1.8459524111502184     
   28.800000000000001        101.60000000000001        1.8466099940448235     
   28.800000000000001        102.40000000000001        1.8480376327307775     

   29.600000000000001       0.80000000000000004        1.8494446361119956     
   29.600000000000001        1.6000000000000001        1.8499767694497953     
   29.600000000000001        2.4000000000000004        1.8507811312676758     
   29.600000000000001        3.2000000000000002        1.8505480493422406     
   29.600000000000001        4.0000000000000000        1.8507549876688838     
   29.600000000000001        4.8000000000000007        1.8510908654778857     
   29.600000000000001        5.6000000000000005        1.8514218656335508     
   29.600000000000001        6.4000000000000004        1.8512154582413771     
   29.600000000000001        7.2000000000000002        1.8516671285407964     
   29.600000000000001        8.0000000000000000        1.8523009244583888     
   29.600000000000001        8.8000000000000007        1.8528209924083907     
   29.600000000000001        9.6000000000000014        1.8528376420705119     
   29.600000000000001        10.400000000000000        1.8528518093674737     
   29.600000000000001        11.200000000000001        1.8546568959678291     
   29.600000000000001        12.000000000000000        1.8553364881187273     
   29.600000000000001        12.800000000000001        1.8548438887915888     
   29.600000000000001        13.600000000000001        1.8543447115435165     
   29.600000000000001        14.400000000000000        1.8536926659328723     
   29.600000000000001        15.200000000000001        1.8508048663649346     
   29.600000000000001        16.000000000000000        1.8483682465790883     
   29.600000000000001        16.800000000000001        1.8411734285551613     
   29.600000000000001        17.600000000000001        1.8341897576858279     
   29.600000000000001        18.400000000000002        1.8259135425200643     
   29.600000000000001        19.200000000000003        1.8197759716077924     
   29.600000000000001        20.000000000000000        1.8172185918612278     
   29.600000000000001        20.800000000000001        1.8213977325994477     
   29.600000000000001        21.600000000000001        1.8352838825101134     
   29.600000000000001        22.400000000000002        1.8608180740359657     
   29.600000000000001        23.200000000000003        1.9008290146520657     
   29.600000000000001        24.000000000000000        1.9495727949193560     
   29.600000000000001        24.800000000000001        2.0018214505565970     
   29.600000000000001        25.600000000000001        2.0509429615647425     
   29.600000000000001        26.400000000000002        2.0894670670320763     
   29.600000000000001        27.200000000000003        2.1131250778012469     
   29.600000000000001        28.000000000000000        2.1198983254655843     
   29.600000000000001        28.800000000000001        2.1102735582558565     
   29.600000000000001        29.600000000000001        2.0848407639293729     
   29.600000000000001        30.400000000000002        2.0477289700978081     
   29.600000000000001        31.200000000000003        2.0038727403365941     
   29.600000000000001        32.000000000000000        1.9565033864463428     
   29.600000000000001        32.800000000000004        1.9155436620653166     
   29.600000000000001        33.600000000000001        1.8860175337036389     
   29.600000000000001        34.399999999999999        1.8699156010450981     
   29.600000000000001        35.200000000000003        1.8716704759250877     
   29.600000000000001        36.000000000000000        1.8896944768855963     
   29.600000000000001        36.800000000000004        1.9190845749097765     
   29.600000000000001        37.600000000000001        1.9549095882958347     
   29.600000000000001        38.400000000000006        1.9914696429367453     
   29.600000000000001        39.200000000000003        2.0249635723135184     
   29.600000000000001        40.000000000000000        2.0500974699778425     
   29.600000000000001        40.800000000000004        2.0665290794263913     
   29.600000000000001        41.600000000000001        2.0723069119020474     
   29.600000000000001        42.400000000000006        2.0670120970981936     
   29.600000000000001        43.200000000000003        2.0525149687172468     
   29.600000000000001        44.000000000000000        2.0296845134396988     
   29.600000000000001        44.800000000000004        2.0011229372715738     
   29.600000000000001        45.600000000000001        1.9674182375972984     
   29.600000000000001        46.400000000000006        1.9310171953050790     
   29.600000000000001        47.200000000000003        1.8939540281533818     
   29.600000000000001        48.000000000000000        1.8625906053482553     
   29.600000000000001        48.800000000000004        1.8414506310654108     
   29.600000000000001        49.600000000000001        1.8398915249860699     
   29.600000000000001        50.400000000000006        1.8724492737960912     
   29.600000000000001        51.200000000000003        1.9480235943778716     
   29.600000000000001        52.000000000000000        2.0629855171071623     
   29.600000000000001        52.800000000000004        2.1854670583861782     
   29.600000000000001        53.600000000000001        2.2398006949137144     
   29.600000000000001        54.400000000000006        2.1201629425808393     
   29.600000000000001        55.200000000000003        1.6977586199041557     
   29.600000000000001        56.000000000000000       0.69483615630249385     
   29.600000000000001        56.800000000000004       0.51721915281921771     
   29.600000000000001        57.600000000000001       0.72889322216036123     
   29.600000000000001        58.400000000000006       0.62239095677439371     
   29.600000000000001        59.200000000000003       0.60511272002268057     
   29.600000000000001        60.000000000000000       0.62918314781073270     
   29.600000000000001        60.800000000000004       0.67869752818097717     
   29.600000000000001        61.600000000000001       0.61681649846991049     
   29.600000000000001        62.400000000000006       0.63154365010800551     
   29.600000000000001        63.200000000000003        1.6575823849135085     
   29.600000000000001        64.000000000000000        2.0947904845546512     
   29.600000000000001        64.799999999999997        2.2237670519399972     
   29.600000000000001        65.600000000000009        2.1866050865508520     
   29.600000000000001        66.400000000000006        2.0768197560383079     
   29.600000000000001        67.200000000000003        1.9603172292194089     
   29.600000000000001        68.000000000000000        1.8723607093789296     
   29.600000000000001        68.799999999999997        1.8217014068077300     
   29.600000000000001        69.600000000000009        1.7994086671662355     
   29.600000000000001        70.400000000000006        1.7962786951383183     
   29.600000000000001        71.200000000000003        1.8022714527807340     
   29.600000000000001        72.000000000000000        1.8096046093564175     
   29.600000000000001        72.799999999999997        1.8193280141996611     
   29.600000000000001        73.600000000000009        1.8305826458830292     
   29.600000000000001        74.400000000000006        1.8455587974310399     
   29.600000000000001        75.200000000000003        1.8658585066456121     
   29.600000000000001        76.000000000000000        1.8913852072289266     
   29.600000000000001        76.800000000000011        1.9196611226098481     
   29.600000000000001        77.600000000000009        1.9482196676772263     
   29.600000000000001        78.400000000000006        1.9721965692392156     
   29.600000000000001        79.200000000000003        1.9877033607060950     
   29.600000000000001        80.000000000000000        1.9946487285357859     
   29.600000000000001        80.800000000000011        1.9871793828442090     
   29.600000000000001        81.600000000000009        1.9701629274600778     
   29.600000000000001        82.400000000000006        1.9444597993586465     
   29.600000000000001        83.200000000000003        1.9140864797969972     
   29.600000000000001        84.000000000000000        1.8829420901194918     
   29.600000000000001        84.800000000000011        1.8570992829778750     
   29.600000000000001        85.600000000000009        1.8365108624059687     
   29.600000000000001        86.400000000000006        1.8237379578484363     
   29.600000000000001        87.200000000000003        1.8203452307981323     
   29.600000000000001        88.000000000000000        1.8220241006956792     
   29.600000000000001        88.800000000000011        1.8259257895815844     
   29.600000000000001        89.600000000000009        1.8322144876814104     
   29.600000000000001        90.400000000000006        1.8379037655383050     
   29.600000000000001        91.200000000000003        1.8428494150823900     
   29.600000000000001        92.000000000000000        1.8439710378961582     
   29.600000000000001        92.800000000000011        1.8447979785603548     
   29.600000000000001        93.600000000000009        1.8459979710464227     
   29.600000000000001        94.400000000000006        1.8435394503900737     
   29.600000000000001        95.200000000000003        1.8415897769877048     
   29.600000000000001        96.000000000000000        1.8407734009275178     
   29.600000000000001        96.800000000000011        1.8407915847226248     
   29.600000000000001        97.600000000000009        1.8410144154946328     
   29.600000000000001        98.400000000000006        1.8423035338094187     
   29.600000000000001        99.200000000000003        1.8439669629593765     
   29.600000000000001        100.00000000000000        1.8453564949299466     
   29.600000000000001        100.80000000000001        1.8470939144671497     
   29.600000000000001        101.60000000000001        1.8479993000897308     
   29.600000000000001        102.40000000000001        1.8485864868312394     

   30.400000000000002       0.80000000000000004        1.8498410628575548     
   30.400000000000002        1.6000000000000001        1.8498224116476381     
   30.400000000000002        2.4000000000000004        1.8517813787073971     
   30.400000000000002        3.2000000000000002        1.8510558992814912     
   30.400000000000002        4.0000000000000000        1.8514131518734072     
   30.400000000000002        4.8000000000000007        1.8525057458866607     
   30.400000000000002        5.6000000000000005        1.8528112740349698     
   30.400000000000002        6.4000000000000004        1.8519094077659093     
   30.400000000000002        7.2000000000000002        1.8525746605947881     
   30.400000000000002        8.0000000000000000        1.8515181007921484     
   30.400000000000002        8.8000000000000007        1.8531924783342819     
   30.400000000000002        9.6000000000000014        1.8515856712831436     
   30.400000000000002        10.400000000000000        1.8507810611190436     
   30.400000000000002        11.200000000000001        1.8520818558590135     
   30.400000000000002        12.000000000000000        1.8528419560908733     
   30.400000000000002        12.800000000000001        1.8521278532714693     
   30.400000000000002        13.600000000000001        1.8543259604006361     
   30.400000000000002        14.400000000000000        1.8539370428250743     
   30.400000000000002        15.200000000000001        1.8526903991231813     
   30.400000000000002        16.000000000000000        1.8494540019480743     
   30.400000000000002        16.800000000000001        1.8434325186895917     
   30.400000000000002        17.600000000000001        1.8372197507129602     
   30.400000000000002        18.400000000000002        1.8313144626134605     
   30.400000000000002        19.200000000000003        1.8275448044994413     
   30.400000000000002        20.000000000000000        1.8291889250774753     
   30.400000000000002        20.800000000000001        1.8445342833057168     
   30.400000000000002        21.600000000000001        1.8739303752645957     
   30.400000000000002        22.400000000000002        1.9185006517491605     
   30.400000000000002        23.200000000000003        1.9786729531399658     
   30.400000000000002        24.000000000000000        2.0428327879230781     
   30.400000000000002        24.800000000000001        2.1051453285460742     
   30.400000000000002        25.600000000000001        2.1550645050248938     
   30.400000000000002        26.400000000000002        2.1888684926359159     
   30.400000000000002        27.200000000000003        2.2066528394533260     
   30.400000000000002        28.000000000000000        2.2074505396810502     
   30.400000000000002        28.800000000000001        2.1950510390785372     
   30.400000000000002        29.600000000000001        2.1704162879506446     
   30.400000000000002        30.400000000000002        2.1342197443899118     
   30.400000000000002        31.200000000000003        2.0890614752635179     
   30.400000000000002        32.000000000000000        2.0361796047435203     
   30.400000000000002        32.800000000000004        1.9825776116003417     
   30.400000000000002        33.600000000000001        1.9339987693249259     
   30.400000000000002        34.399999999999999        1.9055577980787082     
   30.400000000000002        35.200000000000003        1.8964767091650245     
   30.400000000000002        36.000000000000000        1.9078661552606029     
   30.400000000000002        36.800000000000004        1.9359076446533237     
   30.400000000000002        37.600000000000001        1.9749879861704971     
   30.400000000000002        38.400000000000006        2.0161965788666643     
   30.400000000000002        39.200000000000003        2.0535866806970877     
   30.400000000000002        40.000000000000000        2.0840630144152601     
   30.400000000000002        40.800000000000004        2.1033556531617830     
   30.400000000000002        41.600000000000001        2.1102276429788787     
   30.400000000000002        42.400000000000006        2.1047985020069162     
   30.400000000000002        43.200000000000003        2.0883419181523686     
   30.400000000000002        44.000000000000000        2.0621628094326208     
   30.400000000000002        44.800000000000004        2.0297546390180567     
   30.400000000000002        45.600000000000001        1.9912251724365873     
   30.400000000000002        46.400000000000006        1.9493653944271030     
   30.400000000000002        47.200000000000003        1.9103858395046118     
   30.400000000000002        48.000000000000000        1.8745543802391837     
   30.400000000000002        48.800000000000004        1.8483087783350372     
   30.400000000000002        49.600000000000001        1.8411766762875204     
   30.400000000000002        50.400000000000006        1.8640880206811070     
   30.400000000000002        51.200000000000003        1.9246357270511836     
   30.400000000000002        52.000000000000000        2.0272833476944894     
   30.400000000000002        52.800000000000004        2.1451439846345171     
   30.400000000000002        53.600000000000001        2.2210705717069779     
   30.400000000000002        54.400000000000006        2.1717100991771727     
   30.400000000000002        55.200000000000003        1.9084419412499876     
   30.400000000000002        56.000000000000000        1.5128242341487956     
   30.400000000000002        56.800000000000004       0.75321690357549076     
   30.400000000000002        57.600000000000001       0.46493604000141686     
   30.400000000000002        58.400000000000006       0.71629511684078606     
   30.400000000000002        59.200000000000003       0.65256231629061645     
   30.400000000000002        60.000000000000000       0.69073611861901341     
   30.400000000000002        60.800000000000004       0.52777764146530481     
   30.400000000000002        61.600000000000001       0.61294122558395236     
   30.400000000000002        62.400000000000006        1.5238512096846639     
   30.400000000000002        63.200000000000003        1.9294056193837241     
   30.400000000000002        64.000000000000000        2.1973708457951440     
   30.400000000000002        64.799999999999997        2.2570212981036355     
   30.400000000000002        65.600000000000009        2.1925483698911625     
   30.400000000000002        66.400000000000006        2.0770193593580291     
   30.400000000000002        67.200000000000003        1.9646800915928642     
   30.400000000000002        68.000000000000000        1.8813372488457643     
   30.400000000000002        68.799999999999997        1.8309220356074940     
   30.400000000000002        69.600000000000009        1.8062489886008739     
   30.400000000000002        70.400000000000006        1.7969030672591606     
   30.400000000000002        71.200000000000003        1.7975960078604833     
   30.400000000000002        72.000000000000000        1.8051607266342080     
   30.400000000000002        72.799999999999997        1.8197522909984778     
   30.400000000000002        73.600000000000009        1.8419686239684057     
   30.400000000000002        74.400000000000006        1.8739134941636464     
   30.400000000000002        75.200000000000003        1.9136913442824979     
   30.400000000000002        76.000000000000000        1.9619466844448226     
   30.400000000000002        76.800000000000011        2.0103736185503740     
   30.400000000000002        77.600000000000009        2.0564506308862542     
   30.400000000000002        78.400000000000006        2.0901454362207819     
   30.400000000000002        79.200000000000003        2.1115835848674807     
   30.400000000000002        80.000000000000000        2.1191180577575675     
   30.400000000000002        80.800000000000011        2.1110012377197189     
   30.400000000000002        81.600000000000009        2.0877094070807467     
   30.400000000000002        82.400000000000006        2.0523338728426674     
   30.400000000000002        83.200000000000003        2.0062179716568620     
   30.400000000000002        84.000000000000000        1.9555420344037759     
   30.400000000000002        84.800000000000011        1.9099646188185491     
   30.400000000000002        85.600000000000009        1.8704336160484749     
   30.400000000000002        86.400000000000006        1.8429776912508131     
   30.400000000000002        87.200000000000003        1.8266095376417699     
   30.400000000000002        88.000000000000000        1.8202950830564733     
   30.400000000000002        88.800000000000011        1.8208034098942616     
   30.400000000000002        89.600000000000009        1.8264857982119225     
   30.400000000000002        90.400000000000006        1.8325106309509167     
   30.400000000000002        91.200000000000003        1.8379281226403703     
   30.400000000000002        92.000000000000000        1.8410535374614838     
   30.400000000000002        92.800000000000011        1.8424626028385769     
   30.400000000000002        93.600000000000009        1.8424412542836979     
   30.400000000000002        94.400000000000006        1.8429967597926851     
   30.400000000000002        95.200000000000003        1.8419824041801818     
   30.400000000000002        96.000000000000000        1.8397877912958909     
   30.400000000000002        96.800000000000011        1.8416867082826038     
   30.400000000000002        97.600000000000009        1.8425979435111581     
   30.400000000000002        98.400000000000006        1.8444765345833078     
   30.400000000000002        99.200000000000003        1.8457888955263881     
   30.400000000000002        100.00000000000000        1.8493363676045922     
   30.400000000000002        100.80000000000001        1.8467542669527548     
   30.400000000000002        101.60000000000001        1.8496716487267644     
   30.400000000000002        102.40000000000001        1.8525834835771096     

   31.200000000000003       0.80000000000000004        1.8508932410251757     
   31.200000000000003        1.6000000000000001        1.8515201787185527     
   31.200000000000003        2.4000000000000004        1.8515537949557384     
   31.200000000000003        3.2000000000000002        1.8515225312164418     
   31.200000000000003        4.0000000000000000        1.8517759020543532     
   31.200000000000003        4.8000000000000007        1.8518855057600139     
   31.200000000000003        5.6000000000000005        1.8521231713350237     
   31.200000000000003        6.4000000000000004        1.8516788576066541     
   31.200000000000003        7.2000000000000002        1.8507583817965227     
   31.200000000000003        8.0000000000000000        1.8491078979853042     
   31.200000000000003        8.8000000000000007        1.8479994011954821     
   31.200000000000003        9.6000000000000014        1.8473075574172042     
   31.200000000000003        10.400000000000000        1.8463951750680931     
   31.200000000000003        11.200000000000001        1.8449171140653449     
   31.200000000000003        12.000000000000000        1.8464777362353604     
   31.200000000000003        12.800000000000001        1.8480325318275312     
   31.200000000000003        13.600000000000001        1.8492570836279014     
   31.200000000000003        14.400000000000000        1.8495523224074000     
   31.200000000000003        15.200000000000001        1.8488025104725851     
   31.200000000000003        16.000000000000000        1.8458453739012470     
   31.200000000000003        16.800000000000001        1.8413684131822654     
   31.200000000000003        17.600000000000001        1.8360273654606811     
   31.200000000000003        18.400000000000002        1.8321910140066047     
   31.200000000000003        19.200000000000003        1.8339231600358523     
   31.200000000000003        20.000000000000000        1.8456001973319567     
   31.200000000000003        20.800000000000001        1.8750068798410036     
   31.200000000000003        21.600000000000001        1.9237776095600017     
   31.200000000000003        22.400000000000002        1.9894811704813280     
   31.200000000000003        23.200000000000003        2.0647488420767250     
   31.200000000000003        24.000000000000000        2.1338772266171011     
   31.200000000000003        24.800000000000001        2.1817009005337904     
   31.200000000000003        25.600000000000001        2.2028036465868674     
   31.200000000000003        26.400000000000002        2.2054148929498174     
   31.200000000000003        27.200000000000003        2.1972094731563607     
   31.200000000000003        28.000000000000000        2.1906943870153577     
   31.200000000000003        28.800000000000001        2.1821685816390501     
   31.200000000000003        29.600000000000001        2.1765307258091462     
   31.200000000000003        30.400000000000002        2.1695889603317435     
   31.200000000000003        31.200000000000003        2.1511408600041033     
   31.200000000000003        32.000000000000000        2.1130263701926024     
   31.200000000000003        32.800000000000004        2.0583687232597918     
   31.200000000000003        33.600000000000001        1.9998275158005141     
   31.200000000000003        34.399999999999999        1.9528083153539257     
   31.200000000000003        35.200000000000003        1.9284964557391806     
   31.200000000000003        36.000000000000000        1.9284095485494890     
   31.200000000000003        36.800000000000004        1.9537614781574204     
   31.200000000000003        37.600000000000001        1.9902982753123941     
   31.200000000000003        38.400000000000006        2.0343014637407602     
   31.200000000000003        39.200000000000003        2.0765906922481210     
   31.200000000000003        40.000000000000000        2.1090919256344103     
   31.200000000000003        40.800000000000004        2.1324634870952197     
   31.200000000000003        41.600000000000001        2.1402737883303145     
   31.200000000000003        42.400000000000006        2.1344564208254386     
   31.200000000000003        43.200000000000003        2.1162725807328426     
   31.200000000000003        44.000000000000000        2.0874940445962369     
   31.200000000000003        44.800000000000004        2.0520463422128778     
   31.200000000000003        45.600000000000001        2.0101385949861132     
   31.200000000000003        46.400000000000006        1.9675474073575747     
   31.200000000000003        47.200000000000003        1.9239350542028884     
   31.200000000000003        48.000000000000000        1.8848368428728786     
   31.200000000000003        48.800000000000004        1.8549683638368881     
   31.200000000000003        49.600000000000001        1.8414718637701575     
   31.200000000000003        50.400000000000006        1.8546208811723677     
   31.200000000000003        51.200000000000003        1.9015844877824808     
   31.200000000000003        52.000000000000000        1.9849752071966698     
   31.200000000000003        52.800000000000004        2.0902986985353142     
   31.200000000000003        53.600000000000001        2.1801253696218907     
   31.200000000000003        54.400000000000006        2.1949007399530926     
   31.200000000000003        55.200000000000003        2.0871194818640988     
   31.200000000000003        56.000000000000000        1.8230658753832527     
   31.200000000000003        56.800000000000004        1.5221336112259929     
   31.200000000000003        57.600000000000001       0.51705708982575638     
   31.200000000000003        58.400000000000006       0.62002256661723010     
   31.200000000000003        59.200000000000003       0.54532229386051090     
   31.200000000000003        60.000000000000000       0.57626237283798787     
   31.200000000000003        60.800000000000004       0.74109270160398699     
   31.200000000000003        61.600000000000001        1.5222788223689876     
   31.200000000000003        62.400000000000006        1.9089794969790446     
   31.200000000000003        63.200000000000003        2.1883433328181505     
   31.200000000000003        64.000000000000000        2.3018194391213354     
   31.200000000000003        64.799999999999997        2.2933840375978383     
   31.200000000000003        65.600000000000009        2.2061713071309916     
   31.200000000000003        66.400000000000006        2.0926290663913556     
   31.200000000000003        67.200000000000003        1.9877609195224963     
   31.200000000000003        68.000000000000000        1.9112990708399440     
   31.200000000000003        68.799999999999997        1.8608704053946268     
   31.200000000000003        69.600000000000009        1.8283128865704248     
   31.200000000000003        70.400000000000006        1.8094354751920658     
   31.200000000000003        71.200000000000003        1.8039518441345639     
   31.200000000000003        72.000000000000000        1.8111480067592607     
   31.200000000000003        72.799999999999997        1.8318320183050452     
   31.200000000000003        73.600000000000009        1.8681235839237642     
   31.200000000000003        74.400000000000006        1.9210851245441050     
   31.200000000000003        75.200000000000003        1.9857910390235640     
   31.200000000000003        76.000000000000000        2.0537373452961036     
   31.200000000000003        76.800000000000011        2.1165786679050322     
   31.200000000000003        77.600000000000009        2.1675238043760547     
   31.200000000000003        78.400000000000006        2.2034851311562558     
   31.200000000000003        79.200000000000003        2.2240311373965054     
   31.200000000000003        80.000000000000000        2.2306581817726761     
   31.200000000000003        80.800000000000011        2.2234165409660642     
   31.200000000000003        81.600000000000009        2.2017515660727827     
   31.200000000000003        82.400000000000006        2.1649769646713826     
   31.200000000000003        83.200000000000003        2.1133986875368120     
   31.200000000000003        84.000000000000000        2.0512283123297141     
   31.200000000000003        84.800000000000011        1.9862105524605691     
   31.200000000000003        85.600000000000009        1.9250818998431012     
   31.200000000000003        86.400000000000006        1.8771048030057378     
   31.200000000000003        87.200000000000003        1.8451412736762263     
   31.200000000000003        88.000000000000000        1.8270416728713119     
   31.200000000000003        88.800000000000011        1.8209699688821761     
   31.200000000000003        89.600000000000009        1.8235044602183417     
   31.200000000000003        90.400000000000006        1.8294836225851714     
   31.200000000000003        91.200000000000003        1.8359029188299054     
   31.200000000000003        92.000000000000000        1.8406605469784094     
   31.200000000000003        92.800000000000011        1.8430765944045822     
   31.200000000000003        93.600000000000009        1.8440949760909815     
   31.200000000000003        94.400000000000006        1.8441611716645905     
   31.200000000000003        95.200000000000003        1.8436870775947918     
   31.200000000000003        96.000000000000000        1.8442158190585469     
   31.200000000000003        96.800000000000011        1.8441379045974549     
   31.200000000000003        97.600000000000009        1.8448995497175757     
   31.200000000000003        98.400000000000006        1.8464131423581593     
   31.200000000000003        99.200000000000003        1.8475959579071695     
   31.200000000000003        100.00000000000000        1.8483677986944984     
   31.200000000000003        100.80000000000001        1.8492230299450889     
   31.200000000000003        101.60000000000001        1.8495806625111686     
   31.200000000000003        102.40000000000001        1.8498061058123574     

   32.000000000000000       0.80000000000000004        1.8516207834155907     
   32.000000000000000        1.6000000000000001        1.8494062099026829     
   32.000000000000000        2.4000000000000004        1.8519442904889578     
   32.000000000000000        3.2000000000000002        1.8514518508468341     
   32.000000000000000        4.0000000000000000        1.8517663247747176     
   32.000000000000000        4.8000000000000007        1.8516389330014835     
   32.000000000000000        5.6000000000000005        1.8499240538379986     
   32.000000000000000        6.4000000000000004        1.8489209464932153     
   32.000000000000000        7.2000000000000002        1.8469250436883362     
   32.000000000000000        8.0000000000000000        1.8448549857059073     
   32.000000000000000        8.8000000000000007        1.8421145109235932     
   32.000000000000000        9.6000000000000014        1.8376036280086254     
   32.000000000000000        10.400000000000000        1.8379353063077548     
   32.000000000000000        11.200000000000001        1.8358816354540444     
   32.000000000000000        12.000000000000000        1.8369341246370954     
   32.000000000000000        12.800000000000001        1.8381624485193810     
   32.000000000000000        13.600000000000001        1.8393463702544661     
   32.000000000000000        14.400000000000000        1.8400659742611662     
   32.000000000000000        15.200000000000001        1.8394514590279829     
   32.000000000000000        16.000000000000000        1.8369448554215881     
   32.000000000000000        16.800000000000001        1.8330852190670870     
   32.000000000000000        17.600000000000001        1.8295858960674822     
   32.000000000000000        18.400000000000002        1.8291467422457668     
   32.000000000000000        19.200000000000003        1.8386255508275953     
   32.000000000000000        20.000000000000000        1.8638592526511184     
   32.000000000000000        20.800000000000001        1.9124721943609717     
   32.000000000000000        21.600000000000001        1.9835552813900401     
   32.000000000000000        22.400000000000002        2.0655620980613336     
   32.000000000000000        23.200000000000003        2.1433567101083493     
   32.000000000000000        24.000000000000000        2.1920365280638929     
   32.000000000000000        24.800000000000001        2.1884292541020507     
   32.000000000000000        25.600000000000001        2.1315466373189813     
   32.000000000000000        26.400000000000002        2.0559670235466792     
   32.000000000000000        27.200000000000003        2.0061312137682163     
   32.000000000000000        28.000000000000000        1.9852642144331714     
   32.000000000000000        28.800000000000001        1.9882464170806551     
   32.000000000000000        29.600000000000001        2.0243462024663854     
   32.000000000000000        30.400000000000002        2.0937393853151631     
   32.000000000000000        31.200000000000003        2.1518219394951386     
   32.000000000000000        32.000000000000000        2.1652572353086188     
   32.000000000000000        32.800000000000004        2.1326659576751772     
   32.000000000000000        33.600000000000001        2.0723114405885066     
   32.000000000000000        34.399999999999999        2.0103659550697044     
   32.000000000000000        35.200000000000003        1.9666458718528166     
   32.000000000000000        36.000000000000000        1.9528673587551550     
   32.000000000000000        36.800000000000004        1.9676072506494278     
   32.000000000000000        37.600000000000001        2.0022718701366102     
   32.000000000000000        38.400000000000006        2.0463772133799178     
   32.000000000000000        39.200000000000003        2.0905647035230093     
   32.000000000000000        40.000000000000000        2.1271036989678218     
   32.000000000000000        40.800000000000004        2.1495006140083595     
   32.000000000000000        41.600000000000001        2.1595472237174871     
   32.000000000000000        42.400000000000006        2.1530244383239054     
   32.000000000000000        43.200000000000003        2.1344973032672239     
   32.000000000000000        44.000000000000000        2.1039901408691923     
   32.000000000000000        44.800000000000004        2.0665260432295116     
   32.000000000000000        45.600000000000001        2.0235779345596319     
   32.000000000000000        46.400000000000006        1.9787218951905021     
   32.000000000000000        47.200000000000003        1.9337214494009536     
   32.000000000000000        48.000000000000000        1.8930002945325155     
   32.000000000000000        48.800000000000004        1.8608272997085444     
   32.000000000000000        49.600000000000001        1.8429998467529687     
   32.000000000000000        50.400000000000006        1.8462312708906847     
   32.000000000000000        51.200000000000003        1.8784774827166408     
   32.000000000000000        52.000000000000000        1.9422151855948411     
   32.000000000000000        52.800000000000004        2.0299070859358737     
   32.000000000000000        53.600000000000001        2.1190266916286773     
   32.000000000000000        54.400000000000006        2.1734491028716789     
   32.000000000000000        55.200000000000003        2.1551874820114749     
   32.000000000000000        56.000000000000000        2.0484490122522643
[truncated: 894,528 more chars]
