# Supplementary material for: A first-principles phase field method for quantitatively predicting multi-composition phase separation without thermodynamic empirical parameter
Source: Nat Commun. 2019 Aug 1;10:3451. doi: 10.1038/s41467-019-11248-z (PMC6671953; doi:10.1038/s41467-019-11248-z)
Supplement: Supplementary file 3 — Source Data [file 41467_2019_11248_MOESM3_ESM.zip › supplementary-files/data-files/Fig.6/Fig6-a-Ni30%/out_Ni_300000-30.0%]

  0.80000000000000004       0.80000000000000004        1.8002031563546057     
  0.80000000000000004        1.6000000000000001        1.8305963697766123     
  0.80000000000000004        2.4000000000000004        1.8675284670858889     
  0.80000000000000004        3.2000000000000002        1.9096523137805794     
  0.80000000000000004        4.0000000000000000        1.9556060426816231     
  0.80000000000000004        4.8000000000000007        2.0034248594706021     
  0.80000000000000004        5.6000000000000005        2.0526865973711059     
  0.80000000000000004        6.4000000000000004        2.1009435122326234     
  0.80000000000000004        7.2000000000000002        2.1467353361584705     
  0.80000000000000004        8.0000000000000000        2.1884345976448150     
  0.80000000000000004        8.8000000000000007        2.2262102422437944     
  0.80000000000000004        9.6000000000000014        2.2599451615344583     
  0.80000000000000004        10.400000000000000        2.2872913086394475     
  0.80000000000000004        11.200000000000001        2.3100841186480503     
  0.80000000000000004        12.000000000000000        2.3296939360131494     
  0.80000000000000004        12.800000000000001        2.3453978129156923     
  0.80000000000000004        13.600000000000001        2.3595785637652384     
  0.80000000000000004        14.400000000000000        2.3730599789837732     
  0.80000000000000004        15.200000000000001        2.3858830363491901     
  0.80000000000000004        16.000000000000000        2.3996807238103979     
  0.80000000000000004        16.800000000000001        2.4090057836944356     
  0.80000000000000004        17.600000000000001        2.4194343472708071     
  0.80000000000000004        18.400000000000002        2.4271035860037782     
  0.80000000000000004        19.200000000000003        2.4322140114223201     
  0.80000000000000004        20.000000000000000        2.4347697381596674     
  0.80000000000000004        20.800000000000001        2.4354381422447058     
  0.80000000000000004        21.600000000000001        2.4331261262086574     
  0.80000000000000004        22.400000000000002        2.4278315315054844     
  0.80000000000000004        23.200000000000003        2.4221064659793670     
  0.80000000000000004        24.000000000000000        2.4140151589947965     
  0.80000000000000004        24.800000000000001        2.4053250213362127     
  0.80000000000000004        25.600000000000001        2.3949470344309720     
  0.80000000000000004        26.400000000000002        2.3826583723779620     
  0.80000000000000004        27.200000000000003        2.3677611270286265     
  0.80000000000000004        28.000000000000000        2.3501045026127096     
  0.80000000000000004        28.800000000000001        2.3281391713714985     
  0.80000000000000004        29.600000000000001        2.3012157158818920     
  0.80000000000000004        30.400000000000002        2.2680364535429542     
  0.80000000000000004        31.200000000000003        2.2319913264625586     
  0.80000000000000004        32.000000000000000        2.1900988692650096     
  0.80000000000000004        32.800000000000004        2.1446188397148047     
  0.80000000000000004        33.600000000000001        2.0967415916260701     
  0.80000000000000004        34.399999999999999        2.0490429695084029     
  0.80000000000000004        35.200000000000003        2.0012691179742044     
  0.80000000000000004        36.000000000000000        1.9543356106015857     
  0.80000000000000004        36.800000000000004        1.9123924030694117     
  0.80000000000000004        37.600000000000001        1.8738041529954279     
  0.80000000000000004        38.400000000000006        1.8414460511606734     
  0.80000000000000004        39.200000000000003        1.8142177559103072     
  0.80000000000000004        40.000000000000000        1.7918053967184451     
  0.80000000000000004        40.800000000000004        1.7760719308154111     
  0.80000000000000004        41.600000000000001        1.7656327101785092     
  0.80000000000000004        42.400000000000006        1.7622262705174527     
  0.80000000000000004        43.200000000000003        1.7620872807050834     
  0.80000000000000004        44.000000000000000        1.7659954626661758     
  0.80000000000000004        44.800000000000004        1.7736402270730052     
  0.80000000000000004        45.600000000000001        1.7846180799285671     
  0.80000000000000004        46.400000000000006        1.7980448744504103     
  0.80000000000000004        47.200000000000003        1.8113788566691467     
  0.80000000000000004        48.000000000000000        1.8272059074507181     
  0.80000000000000004        48.800000000000004        1.8441877592467661     
  0.80000000000000004        49.600000000000001        1.8626320923057960     
  0.80000000000000004        50.400000000000006        1.8782051518411675     
  0.80000000000000004        51.200000000000003        1.8969202786263746     
  0.80000000000000004        52.000000000000000        1.9149542699658599     
  0.80000000000000004        52.800000000000004        1.9334932230988320     
  0.80000000000000004        53.600000000000001        1.9529512341154485     
  0.80000000000000004        54.400000000000006        1.9733415176462137     
  0.80000000000000004        55.200000000000003        1.9947236867668527     
  0.80000000000000004        56.000000000000000        2.0151313545642533     
  0.80000000000000004        56.800000000000004        2.0406755204099212     
  0.80000000000000004        57.600000000000001        2.0622274631304252     
  0.80000000000000004        58.400000000000006        2.0914597574367120     
  0.80000000000000004        59.200000000000003        2.1151520972015709     
  0.80000000000000004        60.000000000000000        2.1434762811420280     
  0.80000000000000004        60.800000000000004        2.1706519822365640     
  0.80000000000000004        61.600000000000001        2.1980756392670369     
  0.80000000000000004        62.400000000000006        2.2250403037359119     
  0.80000000000000004        63.200000000000003        2.2517097226094402     
  0.80000000000000004        64.000000000000000        2.2740574862708232     
  0.80000000000000004        64.799999999999997        2.2938164097835760     
  0.80000000000000004        65.600000000000009        2.3097339177164646     
  0.80000000000000004        66.400000000000006        2.3205494158125828     
  0.80000000000000004        67.200000000000003        2.3278587237352557     
  0.80000000000000004        68.000000000000000        2.3295814173147891     
  0.80000000000000004        68.799999999999997        2.3277356482777387     
  0.80000000000000004        69.600000000000009        2.3220716883405585     
  0.80000000000000004        70.400000000000006        2.3166140239665167     
  0.80000000000000004        71.200000000000003        2.3093564175666743     
  0.80000000000000004        72.000000000000000        2.3062668533108210     
  0.80000000000000004        72.799999999999997        2.3060297781479515     
  0.80000000000000004        73.600000000000009        2.3092875573993079     
  0.80000000000000004        74.400000000000006        2.3156231801085410     
  0.80000000000000004        75.200000000000003        2.3235303193921628     
  0.80000000000000004        76.000000000000000        2.3321355122811513     
  0.80000000000000004        76.800000000000011        2.3413104510240452     
  0.80000000000000004        77.600000000000009        2.3483880786489646     
  0.80000000000000004        78.400000000000006        2.3543716808780175     
  0.80000000000000004        79.200000000000003        2.3584100623100404     
  0.80000000000000004        80.000000000000000        2.3609870926262837     
  0.80000000000000004        80.800000000000011        2.3593104846568589     
  0.80000000000000004        81.600000000000009        2.3592878371469466     
  0.80000000000000004        82.400000000000006        2.3557512494307935     
  0.80000000000000004        83.200000000000003        2.3522172626915494     
  0.80000000000000004        84.000000000000000        2.3485207610719669     
  0.80000000000000004        84.800000000000011        2.3457640987764736     
  0.80000000000000004        85.600000000000009        2.3444371141007103     
  0.80000000000000004        86.400000000000006        2.3384283037545517     
  0.80000000000000004        87.200000000000003        2.3316789175104664     
  0.80000000000000004        88.000000000000000        2.3181089157922710     
  0.80000000000000004        88.800000000000011        2.2981253160594024     
  0.80000000000000004        89.600000000000009        2.2700059012696805     
  0.80000000000000004        90.400000000000006        2.2332750826157195     
  0.80000000000000004        91.200000000000003        2.1908433477393556     
  0.80000000000000004        92.000000000000000        2.1416861148779289     
  0.80000000000000004        92.800000000000011        2.0902755265144437     
  0.80000000000000004        93.600000000000009        2.0351014948523187     
  0.80000000000000004        94.400000000000006        1.9807473672701155     
  0.80000000000000004        95.200000000000003        1.9291976006279468     
  0.80000000000000004        96.000000000000000        1.8815288798708665     
  0.80000000000000004        96.800000000000011        1.8405493268576796     
  0.80000000000000004        97.600000000000009        1.8051685607328019     
  0.80000000000000004        98.400000000000006        1.7785220489254030     
  0.80000000000000004        99.200000000000003        1.7604363760243169     
  0.80000000000000004        100.00000000000000        1.7516021865878932     
  0.80000000000000004        100.80000000000001        1.7504220846603689     
  0.80000000000000004        101.60000000000001        1.7588152788367593     
  0.80000000000000004        102.40000000000001        1.7750068294929742     

   1.6000000000000001       0.80000000000000004        1.8175444620746979     
   1.6000000000000001        1.6000000000000001        1.8528992665577111     
   1.6000000000000001        2.4000000000000004        1.8945714742861186     
   1.6000000000000001        3.2000000000000002        1.9414917146709123     
   1.6000000000000001        4.0000000000000000        1.9910015617946428     
   1.6000000000000001        4.8000000000000007        2.0439093607871999     
   1.6000000000000001        5.6000000000000005        2.0931483431680635     
   1.6000000000000001        6.4000000000000004        2.1421675618025637     
   1.6000000000000001        7.2000000000000002        2.1872151448882442     
   1.6000000000000001        8.0000000000000000        2.2269963207785892     
   1.6000000000000001        8.8000000000000007        2.2603882457953968     
   1.6000000000000001        9.6000000000000014        2.2861197268953410     
   1.6000000000000001        10.400000000000000        2.3050838322672580     
   1.6000000000000001        11.200000000000001        2.3178256520741192     
   1.6000000000000001        12.000000000000000        2.3262609925751501     
   1.6000000000000001        12.800000000000001        2.3318754377956097     
   1.6000000000000001        13.600000000000001        2.3364208671983673     
   1.6000000000000001        14.400000000000000        2.3421509008416250     
   1.6000000000000001        15.200000000000001        2.3494535397404173     
   1.6000000000000001        16.000000000000000        2.3572778043172189     
   1.6000000000000001        16.800000000000001        2.3656875921864087     
   1.6000000000000001        17.600000000000001        2.3729676000195568     
   1.6000000000000001        18.400000000000002        2.3793368791108183     
   1.6000000000000001        19.200000000000003        2.3840198203957290     
   1.6000000000000001        20.000000000000000        2.3858469627206897     
   1.6000000000000001        20.800000000000001        2.3853455843402500     
   1.6000000000000001        21.600000000000001        2.3850904873834184     
   1.6000000000000001        22.400000000000002        2.3820490238563785     
   1.6000000000000001        23.200000000000003        2.3775467730513777     
   1.6000000000000001        24.000000000000000        2.3731149425237952     
   1.6000000000000001        24.800000000000001        2.3695472402206290     
   1.6000000000000001        25.600000000000001        2.3659870337135955     
   1.6000000000000001        26.400000000000002        2.3623940183888918     
   1.6000000000000001        27.200000000000003        2.3577365778707611     
   1.6000000000000001        28.000000000000000        2.3503259859111449     
   1.6000000000000001        28.800000000000001        2.3387351760088402     
   1.6000000000000001        29.600000000000001        2.3208033017958658     
   1.6000000000000001        30.400000000000002        2.2957877748148321     
   1.6000000000000001        31.200000000000003        2.2646204314187974     
   1.6000000000000001        32.000000000000000        2.2266520776791308     
   1.6000000000000001        32.800000000000004        2.1827839965192135     
   1.6000000000000001        33.600000000000001        2.1357873809471979     
   1.6000000000000001        34.399999999999999        2.0864673593559981     
   1.6000000000000001        35.200000000000003        2.0365950594455544     
   1.6000000000000001        36.000000000000000        1.9878010404724407     
   1.6000000000000001        36.800000000000004        1.9416519731292652     
   1.6000000000000001        37.600000000000001        1.8996400613293976     
   1.6000000000000001        38.400000000000006        1.8633991466251127     
   1.6000000000000001        39.200000000000003        1.8307769706475225     
   1.6000000000000001        40.000000000000000        1.8051547174984854     
   1.6000000000000001        40.800000000000004        1.7858916386783152     
   1.6000000000000001        41.600000000000001        1.7726370930850019     
   1.6000000000000001        42.400000000000006        1.7663149527156936     
   1.6000000000000001        43.200000000000003        1.7622236131043203     
   1.6000000000000001        44.000000000000000        1.7639310688132639     
   1.6000000000000001        44.800000000000004        1.7691362241433857     
   1.6000000000000001        45.600000000000001        1.7772602165041704     
   1.6000000000000001        46.400000000000006        1.7886409329387221     
   1.6000000000000001        47.200000000000003        1.8008576767773028     
   1.6000000000000001        48.000000000000000        1.8147978074733304     
   1.6000000000000001        48.800000000000004        1.8296195178084818     
   1.6000000000000001        49.600000000000001        1.8451658568325544     
   1.6000000000000001        50.400000000000006        1.8602364438259114     
   1.6000000000000001        51.200000000000003        1.8755393264291438     
   1.6000000000000001        52.000000000000000        1.8921545427516651     
   1.6000000000000001        52.800000000000004        1.9074006780918167     
   1.6000000000000001        53.600000000000001        1.9242248670980773     
   1.6000000000000001        54.400000000000006        1.9415380371508915     
   1.6000000000000001        55.200000000000003        1.9593243307430146     
   1.6000000000000001        56.000000000000000        1.9781787783998614     
   1.6000000000000001        56.800000000000004        1.9998303063507705     
   1.6000000000000001        57.600000000000001        2.0192172210200452     
   1.6000000000000001        58.400000000000006        2.0415641366628057     
   1.6000000000000001        59.200000000000003        2.0657461071181702     
   1.6000000000000001        60.000000000000000        2.0905792005226393     
   1.6000000000000001        60.800000000000004        2.1170450797877844     
   1.6000000000000001        61.600000000000001        2.1436888819271198     
   1.6000000000000001        62.400000000000006        2.1697963306109149     
   1.6000000000000001        63.200000000000003        2.1958001142657135     
   1.6000000000000001        64.000000000000000        2.2205173751283191     
   1.6000000000000001        64.799999999999997        2.2424172644983473     
   1.6000000000000001        65.600000000000009        2.2621171164503959     
   1.6000000000000001        66.400000000000006        2.2789078882800449     
   1.6000000000000001        67.200000000000003        2.2923112429671106     
   1.6000000000000001        68.000000000000000        2.3044107431356986     
   1.6000000000000001        68.799999999999997        2.3112389796336741     
   1.6000000000000001        69.600000000000009        2.3166466526023473     
   1.6000000000000001        70.400000000000006        2.3211962929676897     
   1.6000000000000001        71.200000000000003        2.3246968839171482     
   1.6000000000000001        72.000000000000000        2.3302404666964360     
   1.6000000000000001        72.799999999999997        2.3366433663624719     
   1.6000000000000001        73.600000000000009        2.3458729302782446     
   1.6000000000000001        74.400000000000006        2.3563899576391321     
   1.6000000000000001        75.200000000000003        2.3664113495705155     
   1.6000000000000001        76.000000000000000        2.3778053691207512     
   1.6000000000000001        76.800000000000011        2.3877236732693623     
   1.6000000000000001        77.600000000000009        2.3963104603203647     
   1.6000000000000001        78.400000000000006        2.4019599546050197     
   1.6000000000000001        79.200000000000003        2.4065141124480469     
   1.6000000000000001        80.000000000000000        2.4082415311458849     
   1.6000000000000001        80.800000000000011        2.4070932268210470     
   1.6000000000000001        81.600000000000009        2.4034643464914280     
   1.6000000000000001        82.400000000000006        2.3977041548117390     
   1.6000000000000001        83.200000000000003        2.3900982065155350     
   1.6000000000000001        84.000000000000000        2.3805649535338462     
   1.6000000000000001        84.800000000000011        2.3704905359021611     
   1.6000000000000001        85.600000000000009        2.3595471708665245     
   1.6000000000000001        86.400000000000006        2.3444824983391119     
   1.6000000000000001        87.200000000000003        2.3261300848329065     
   1.6000000000000001        88.000000000000000        2.3026268534045338     
   1.6000000000000001        88.800000000000011        2.2731518672359550     
   1.6000000000000001        89.600000000000009        2.2387275413111052     
   1.6000000000000001        90.400000000000006        2.1971577138517442     
   1.6000000000000001        91.200000000000003        2.1515600280691975     
   1.6000000000000001        92.000000000000000        2.1028004703222054     
   1.6000000000000001        92.800000000000011        2.0500117125852428     
   1.6000000000000001        93.600000000000009        1.9983887494288972     
   1.6000000000000001        94.400000000000006        1.9473342370569140     
   1.6000000000000001        95.200000000000003        1.8990983507976535     
   1.6000000000000001        96.000000000000000        1.8571001149559465     
   1.6000000000000001        96.800000000000011        1.8199857886692703     
   1.6000000000000001        97.600000000000009        1.7899645457769184     
   1.6000000000000001        98.400000000000006        1.7688006581004787     
   1.6000000000000001        99.200000000000003        1.7549964709957684     
   1.6000000000000001        100.00000000000000        1.7507746663632198     
   1.6000000000000001        100.80000000000001        1.7546182439969162     
   1.6000000000000001        101.60000000000001        1.7676015908692131     
   1.6000000000000001        102.40000000000001        1.7892112435645673     

   2.4000000000000004       0.80000000000000004        1.8377007053174139     
   2.4000000000000004        1.6000000000000001        1.8780892836518808     
   2.4000000000000004        2.4000000000000004        1.9239000707194718     
   2.4000000000000004        3.2000000000000002        1.9745378883991553     
   2.4000000000000004        4.0000000000000000        2.0270670342697343     
   2.4000000000000004        4.8000000000000007        2.0799928366775022     
   2.4000000000000004        5.6000000000000005        2.1320254159179806     
   2.4000000000000004        6.4000000000000004        2.1801238807560090     
   2.4000000000000004        7.2000000000000002        2.2234580010559775     
   2.4000000000000004        8.0000000000000000        2.2585180814308878     
   2.4000000000000004        8.8000000000000007        2.2840463684469743     
   2.4000000000000004        9.6000000000000014        2.2996010503140520     
   2.4000000000000004        10.400000000000000        2.3056884361195822     
   2.4000000000000004        11.200000000000001        2.3041278640619569     
   2.4000000000000004        12.000000000000000        2.2969443675242465     
   2.4000000000000004        12.800000000000001        2.2879032091804303     
   2.4000000000000004        13.600000000000001        2.2801597746073314     
   2.4000000000000004        14.400000000000000        2.2759877298064941     
   2.4000000000000004        15.200000000000001        2.2764834872636013     
   2.4000000000000004        16.000000000000000        2.2784618590072490     
   2.4000000000000004        16.800000000000001        2.2824607002576305     
   2.4000000000000004        17.600000000000001        2.2894823892465821     
   2.4000000000000004        18.400000000000002        2.2931479763015417     
   2.4000000000000004        19.200000000000003        2.2965158934043020     
   2.4000000000000004        20.000000000000000        2.2982566867193897     
   2.4000000000000004        20.800000000000001        2.2990057053172435     
   2.4000000000000004        21.600000000000001        2.2988976761812827     
   2.4000000000000004        22.400000000000002        2.2970008205449282     
   2.4000000000000004        23.200000000000003        2.2951900200346840     
   2.4000000000000004        24.000000000000000        2.2943234117018205     
   2.4000000000000004        24.800000000000001        2.2972896045136864     
   2.4000000000000004        25.600000000000001        2.3022618564024344     
   2.4000000000000004        26.400000000000002        2.3105403581386854     
   2.4000000000000004        27.200000000000003        2.3197579028175861     
   2.4000000000000004        28.000000000000000        2.3274505381389798     
   2.4000000000000004        28.800000000000001        2.3299383651959542     
   2.4000000000000004        29.600000000000001        2.3243372793096420     
   2.4000000000000004        30.400000000000002        2.3123312597919283     
   2.4000000000000004        31.200000000000003        2.2877955927185183     
   2.4000000000000004        32.000000000000000        2.2562839052056658     
   2.4000000000000004        32.800000000000004        2.2165585631349582     
   2.4000000000000004        33.600000000000001        2.1715847100372603     
   2.4000000000000004        34.399999999999999        2.1226413900505645     
   2.4000000000000004        35.200000000000003        2.0715767437485777     
   2.4000000000000004        36.000000000000000        2.0173894195204758     
   2.4000000000000004        36.800000000000004        1.9722009766443878     
   2.4000000000000004        37.600000000000001        1.9254631095219661     
   2.4000000000000004        38.400000000000006        1.8846447095589620     
   2.4000000000000004        39.200000000000003        1.8499527511790093     
   2.4000000000000004        40.000000000000000        1.8204803238681275     
   2.4000000000000004        40.800000000000004        1.7975723216601194     
   2.4000000000000004        41.600000000000001        1.7810378374868696     
   2.4000000000000004        42.400000000000006        1.7727208979555624     
   2.4000000000000004        43.200000000000003        1.7649409563382441     
   2.4000000000000004        44.000000000000000        1.7634339240263861     
   2.4000000000000004        44.800000000000004        1.7681939641065809     
   2.4000000000000004        45.600000000000001        1.7753299741859345     
   2.4000000000000004        46.400000000000006        1.7848036921616195     
   2.4000000000000004        47.200000000000003        1.7955110577830391     
   2.4000000000000004        48.000000000000000        1.8078610462883868     
   2.4000000000000004        48.800000000000004        1.8211916124244518     
   2.4000000000000004        49.600000000000001        1.8349220275075422     
   2.4000000000000004        50.400000000000006        1.8482057007649970     
   2.4000000000000004        51.200000000000003        1.8626654769940623     
   2.4000000000000004        52.000000000000000        1.8766197589769169     
   2.4000000000000004        52.800000000000004        1.8898919986939242     
   2.4000000000000004        53.600000000000001        1.9040711018128689     
   2.4000000000000004        54.400000000000006        1.9184725080077754     
   2.4000000000000004        55.200000000000003        1.9331699036827106     
   2.4000000000000004        56.000000000000000        1.9489141108296535     
   2.4000000000000004        56.800000000000004        1.9662728239032365     
   2.4000000000000004        57.600000000000001        1.9839633366312635     
   2.4000000000000004        58.400000000000006        2.0032436743615314     
   2.4000000000000004        59.200000000000003        2.0239468544280004     
   2.4000000000000004        60.000000000000000        2.0472824008444399     
   2.4000000000000004        60.800000000000004        2.0689427722519542     
   2.4000000000000004        61.600000000000001        2.0971251438076477     
   2.4000000000000004        62.400000000000006        2.1189996871292989     
   2.4000000000000004        63.200000000000003        2.1445166413447754     
   2.4000000000000004        64.000000000000000        2.1630557265078965     
   2.4000000000000004        64.799999999999997        2.1934355833042583     
   2.4000000000000004        65.600000000000009        2.2127215764831405     
   2.4000000000000004        66.400000000000006        2.2334575977702773     
   2.4000000000000004        67.200000000000003        2.2518592094125065     
   2.4000000000000004        68.000000000000000        2.2683471680262635     
   2.4000000000000004        68.799999999999997        2.2824352818236018     
   2.4000000000000004        69.600000000000009        2.2934638299617389     
   2.4000000000000004        70.400000000000006        2.3064792656661779     
   2.4000000000000004        71.200000000000003        2.3182484421556042     
   2.4000000000000004        72.000000000000000        2.3294826560397044     
   2.4000000000000004        72.799999999999997        2.3416639350441986     
   2.4000000000000004        73.600000000000009        2.3542565980518648     
   2.4000000000000004        74.400000000000006        2.3678020988698978     
   2.4000000000000004        75.200000000000003        2.3810715866698668     
   2.4000000000000004        76.000000000000000        2.3946984631954282     
   2.4000000000000004        76.800000000000011        2.4052014450551154     
   2.4000000000000004        77.600000000000009        2.4140753454457617     
   2.4000000000000004        78.400000000000006        2.4182097494138506     
   2.4000000000000004        79.200000000000003        2.4233252752862464     
   2.4000000000000004        80.000000000000000        2.4244742176593368     
   2.4000000000000004        80.800000000000011        2.4224094366277034     
   2.4000000000000004        81.600000000000009        2.4176534273509125     
   2.4000000000000004        82.400000000000006        2.4090261443966479     
   2.4000000000000004        83.200000000000003        2.3982855815925368     
   2.4000000000000004        84.000000000000000        2.3843924500078844     
   2.4000000000000004        84.800000000000011        2.3691355458069521     
   2.4000000000000004        85.600000000000009        2.3539709153027850     
   2.4000000000000004        86.400000000000006        2.3283380916364473     
   2.4000000000000004        87.200000000000003        2.3032417020440765     
   2.4000000000000004        88.000000000000000        2.2732343671705366     
   2.4000000000000004        88.800000000000011        2.2395300436884518     
   2.4000000000000004        89.600000000000009        2.2000928777203215     
   2.4000000000000004        90.400000000000006        2.1557449642464084     
   2.4000000000000004        91.200000000000003        2.1102311028733385     
   2.4000000000000004        92.000000000000000        2.0605715929272628     
   2.4000000000000004        92.800000000000011        2.0106375035322057     
   2.4000000000000004        93.600000000000009        1.9621773726111795     
   2.4000000000000004        94.400000000000006        1.9154531638910954     
   2.4000000000000004        95.200000000000003        1.8717947632343781     
   2.4000000000000004        96.000000000000000        1.8347565694995689     
   2.4000000000000004        96.800000000000011        1.8023563489970802     
   2.4000000000000004        97.600000000000009        1.7774528477401899     
   2.4000000000000004        98.400000000000006        1.7605549399080318     
   2.4000000000000004        99.200000000000003        1.7524040861939878     
   2.4000000000000004        100.00000000000000        1.7525148494184188     
   2.4000000000000004        100.80000000000001        1.7610125076814187     
   2.4000000000000004        101.60000000000001        1.7782978738167627     
   2.4000000000000004        102.40000000000001        1.8042310055751052     

   3.2000000000000002       0.80000000000000004        1.8588207428138237     
   3.2000000000000002        1.6000000000000001        1.9040487302437303     
   3.2000000000000002        2.4000000000000004        1.9538741192233708     
   3.2000000000000002        3.2000000000000002        2.0051869186086102     
   3.2000000000000002        4.0000000000000000        2.0623181887071507     
   3.2000000000000002        4.8000000000000007        2.1172657981149356     
   3.2000000000000002        5.6000000000000005        2.1705452657471991     
   3.2000000000000002        6.4000000000000004        2.2155315732787884     
   3.2000000000000002        7.2000000000000002        2.2526279888716547     
   3.2000000000000002        8.0000000000000000        2.2820412398818961     
   3.2000000000000002        8.8000000000000007        2.2967556370509210     
   3.2000000000000002        9.6000000000000014        2.2994810156376029     
   3.2000000000000002        10.400000000000000        2.2882102837614871     
   3.2000000000000002        11.200000000000001        2.2661528175316357     
   3.2000000000000002        12.000000000000000        2.2373397631791354     
   3.2000000000000002        12.800000000000001        2.2077761986967936     
   3.2000000000000002        13.600000000000001        2.1826801958104576     
   3.2000000000000002        14.400000000000000        2.1663475466239017     
   3.2000000000000002        15.200000000000001        2.1590828308099543     
   3.2000000000000002        16.000000000000000        2.1567302374653226     
   3.2000000000000002        16.800000000000001        2.1597143077727816     
   3.2000000000000002        17.600000000000001        2.1617019339334935     
   3.2000000000000002        18.400000000000002        2.1648972721576776     
   3.2000000000000002        19.200000000000003        2.1669256747266816     
   3.2000000000000002        20.000000000000000        2.1686288218964451     
   3.2000000000000002        20.800000000000001        2.1690540808390066     
   3.2000000000000002        21.600000000000001        2.1692961507367694     
   3.2000000000000002        22.400000000000002        2.1696282816909940     
   3.2000000000000002        23.200000000000003        2.1691832855834354     
   3.2000000000000002        24.000000000000000        2.1728311238639084     
   3.2000000000000002        24.800000000000001        2.1811016537929073     
   3.2000000000000002        25.600000000000001        2.1977367797647567     
   3.2000000000000002        26.400000000000002        2.2217244981927142     
   3.2000000000000002        27.200000000000003        2.2511655827156911     
   3.2000000000000002        28.000000000000000        2.2777961300735714     
   3.2000000000000002        28.800000000000001        2.3007245817158659     
   3.2000000000000002        29.600000000000001        2.3127457755171039     
   3.2000000000000002        30.400000000000002        2.3132935825270993     
   3.2000000000000002        31.200000000000003        2.3018585368704065     
   3.2000000000000002        32.000000000000000        2.2783012210936473     
   3.2000000000000002        32.800000000000004        2.2452538324646918     
   3.2000000000000002        33.600000000000001        2.2038549151516933     
   3.2000000000000002        34.399999999999999        2.1539078788916401     
   3.2000000000000002        35.200000000000003        2.1051028934423459     
   3.2000000000000002        36.000000000000000        2.0518407983205593     
   3.2000000000000002        36.800000000000004        2.0006196233830047     
   3.2000000000000002        37.600000000000001        1.9525479711179314     
   3.2000000000000002        38.400000000000006        1.9066421457734648     
   3.2000000000000002        39.200000000000003        1.8698414378611603     
   3.2000000000000002        40.000000000000000        1.8360428355321063     
   3.2000000000000002        40.800000000000004        1.8109629546916335     
   3.2000000000000002        41.600000000000001        1.7917042521424409     
   3.2000000000000002        42.400000000000006        1.7786993019253572     
   3.2000000000000002        43.200000000000003        1.7713941081428575     
   3.2000000000000002        44.000000000000000        1.7689350961621928     
   3.2000000000000002        44.800000000000004        1.7711702308558224     
   3.2000000000000002        45.600000000000001        1.7773510253069713     
   3.2000000000000002        46.400000000000006        1.7854434240608084     
   3.2000000000000002        47.200000000000003        1.7955691898837565     
   3.2000000000000002        48.000000000000000        1.8069985476050523     
   3.2000000000000002        48.800000000000004        1.8188478118315703     
   3.2000000000000002        49.600000000000001        1.8325401622652981     
   3.2000000000000002        50.400000000000006        1.8451334306235927     
   3.2000000000000002        51.200000000000003        1.8581496783470353     
   3.2000000000000002        52.000000000000000        1.8696466588418621     
   3.2000000000000002        52.800000000000004        1.8789989908123603     
   3.2000000000000002        53.600000000000001        1.8931300849168893     
   3.2000000000000002        54.400000000000006        1.9052412053224921     
   3.2000000000000002        55.200000000000003        1.9174254277126823     
   3.2000000000000002        56.000000000000000        1.9298131262346643     
   3.2000000000000002        56.800000000000004        1.9430354993534544     
   3.2000000000000002        57.600000000000001        1.9573913431494572     
   3.2000000000000002        58.400000000000006        1.9740006585129282     
   3.2000000000000002        59.200000000000003        1.9910681715363105     
   3.2000000000000002        60.000000000000000        2.0089600351755279     
   3.2000000000000002        60.800000000000004        2.0286869681177002     
   3.2000000000000002        61.600000000000001        2.0512660477015650     
   3.2000000000000002        62.400000000000006        2.0742546808150526     
   3.2000000000000002        63.200000000000003        2.0975039959127493     
   3.2000000000000002        64.000000000000000        2.1202306217941866     
   3.2000000000000002        64.799999999999997        2.1428812491469875     
   3.2000000000000002        65.600000000000009        2.1651354453902329     
   3.2000000000000002        66.400000000000006        2.1868635976130695     
   3.2000000000000002        67.200000000000003        2.2076060425905433     
   3.2000000000000002        68.000000000000000        2.2266125830108274     
   3.2000000000000002        68.799999999999997        2.2444118817550707     
   3.2000000000000002        69.600000000000009        2.2625065814249354     
   3.2000000000000002        70.400000000000006        2.2777956676848214     
   3.2000000000000002        71.200000000000003        2.2937306349472619     
   3.2000000000000002        72.000000000000000        2.3094712598304219     
   3.2000000000000002        72.799999999999997        2.3255058457411559     
   3.2000000000000002        73.600000000000009        2.3406534087771553     
   3.2000000000000002        74.400000000000006        2.3564695756575125     
   3.2000000000000002        75.200000000000003        2.3707847773470219     
   3.2000000000000002        76.000000000000000        2.3844213971015811     
   3.2000000000000002        76.800000000000011        2.3959267111905103     
   3.2000000000000002        77.600000000000009        2.4045303277437657     
   3.2000000000000002        78.400000000000006        2.4119669025518879     
   3.2000000000000002        79.200000000000003        2.4151169792985416     
   3.2000000000000002        80.000000000000000        2.4150600392948043     
   3.2000000000000002        80.800000000000011        2.4109535263966002     
   3.2000000000000002        81.600000000000009        2.4051129215172677     
   3.2000000000000002        82.400000000000006        2.3955429229534886     
   3.2000000000000002        83.200000000000003        2.3825040075524919     
   3.2000000000000002        84.000000000000000        2.3664801434254903     
   3.2000000000000002        84.800000000000011        2.3455365605269733     
   3.2000000000000002        85.600000000000009        2.3236370827213322     
   3.2000000000000002        86.400000000000006        2.2978024532021224     
   3.2000000000000002        87.200000000000003        2.2688780856684350     
   3.2000000000000002        88.000000000000000        2.2326515379615826     
   3.2000000000000002        88.800000000000011        2.1979038177466448     
   3.2000000000000002        89.600000000000009        2.1553533211099851     
   3.2000000000000002        90.400000000000006        2.1120077284067942     
   3.2000000000000002        91.200000000000003        2.0661356627365843     
   3.2000000000000002        92.000000000000000        2.0214171413443314     
   3.2000000000000002        92.800000000000011        1.9736005884456673     
   3.2000000000000002        93.600000000000009        1.9287706213270255     
   3.2000000000000002        94.400000000000006        1.8863602182269794     
   3.2000000000000002        95.200000000000003        1.8473373332201011     
   3.2000000000000002        96.000000000000000        1.8148754230230146     
   3.2000000000000002        96.800000000000011        1.7874573763872339     
   3.2000000000000002        97.600000000000009        1.7675499122456981     
   3.2000000000000002        98.400000000000006        1.7548560038456200     
   3.2000000000000002        99.200000000000003        1.7513375616319731     
   3.2000000000000002        100.00000000000000        1.7563540292078210     
   3.2000000000000002        100.80000000000001        1.7698661898830892     
   3.2000000000000002        101.60000000000001        1.7923884507982657     
   3.2000000000000002        102.40000000000001        1.8218832715295368     

   4.0000000000000000       0.80000000000000004        1.8827740991973145     
   4.0000000000000000        1.6000000000000001        1.9306742612488590     
   4.0000000000000000        2.4000000000000004        1.9836465938801038     
   4.0000000000000000        3.2000000000000002        2.0398646561587443     
   4.0000000000000000        4.0000000000000000        2.0973944798392594     
   4.0000000000000000        4.8000000000000007        2.1528037347443680     
   4.0000000000000000        5.6000000000000005        2.2023170711670335     
   4.0000000000000000        6.4000000000000004        2.2462209910153876     
   4.0000000000000000        7.2000000000000002        2.2791067236423248     
   4.0000000000000000        8.0000000000000000        2.2983516656626319     
   4.0000000000000000        8.8000000000000007        2.3006944175642765     
   4.0000000000000000        9.6000000000000014        2.2849374666797284     
   4.0000000000000000        10.400000000000000        2.2518812108756352     
   4.0000000000000000        11.200000000000001        2.2020195061165939     
   4.0000000000000000        12.000000000000000        2.1426237346694723     
   4.0000000000000000        12.800000000000001        2.0827616946076541     
   4.0000000000000000        13.600000000000001        2.0344127505568945     
   4.0000000000000000        14.400000000000000        2.0070705069478021     
   4.0000000000000000        15.200000000000001        1.9925864999158411     
   4.0000000000000000        16.000000000000000        1.9887855269705459     
   4.0000000000000000        16.800000000000001        1.9893787715859657     
   4.0000000000000000        17.600000000000001        1.9909908891583772     
   4.0000000000000000        18.400000000000002        1.9924653064702733     
   4.0000000000000000        19.200000000000003        1.9937854445586962     
   4.0000000000000000        20.000000000000000        1.9963423400157547     
   4.0000000000000000        20.800000000000001        1.9955481589285986     
   4.0000000000000000        21.600000000000001        1.9958005525013081     
   4.0000000000000000        22.400000000000002        1.9966016478871851     
   4.0000000000000000        23.200000000000003        1.9973971426819677     
   4.0000000000000000        24.000000000000000        2.0036412115595512     
   4.0000000000000000        24.800000000000001        2.0174821940401459     
   4.0000000000000000        25.600000000000001        2.0451171188639297     
   4.0000000000000000        26.400000000000002        2.0886673025688962     
   4.0000000000000000        27.200000000000003        2.1417696116905089     
   4.0000000000000000        28.000000000000000        2.1998338548209846     
   4.0000000000000000        28.800000000000001        2.2485695027817325     
   4.0000000000000000        29.600000000000001        2.2833557369842401     
   4.0000000000000000        30.400000000000002        2.3025881140250624     
   4.0000000000000000        31.200000000000003        2.3053459347820731     
   4.0000000000000000        32.000000000000000        2.2950281574465921     
   4.0000000000000000        32.800000000000004        2.2673945334843859     
   4.0000000000000000        33.600000000000001        2.2306830426765401     
   4.0000000000000000        34.399999999999999        2.1856895728606598     
   4.0000000000000000        35.200000000000003        2.1351401598932607     
   4.0000000000000000        36.000000000000000        2.0819874331498709     
   4.0000000000000000        36.800000000000004        2.0278141846771600     
   4.0000000000000000        37.600000000000001        1.9788194711490765     
   4.0000000000000000        38.400000000000006        1.9310540078489882     
   4.0000000000000000        39.200000000000003        1.8900660969916601     
   4.0000000000000000        40.000000000000000        1.8546400175959483     
   4.0000000000000000        40.800000000000004        1.8259305149653018     
   4.0000000000000000        41.600000000000001        1.8038898451637306     
   4.0000000000000000        42.400000000000006        1.7890408687465564     
   4.0000000000000000        43.200000000000003        1.7805612988672954     
   4.0000000000000000        44.000000000000000        1.7774032735166416     
   4.0000000000000000        44.800000000000004        1.7784539706203262     
   4.0000000000000000        45.600000000000001        1.7835646615547958     
   4.0000000000000000        46.400000000000006        1.7913782710933801     
   4.0000000000000000        47.200000000000003        1.8007386291264273     
   4.0000000000000000        48.000000000000000        1.8116918566748181     
   4.0000000000000000        48.800000000000004        1.8248470866522974     
   4.0000000000000000        49.600000000000001        1.8349754119144936     
   4.0000000000000000        50.400000000000006        1.8491156538310771     
   4.0000000000000000        51.200000000000003        1.8607981047978457     
   4.0000000000000000        52.000000000000000        1.8701508996494600     
   4.0000000000000000        52.800000000000004        1.8819789287087600     
   4.0000000000000000        53.600000000000001        1.8919095772580790     
   4.0000000000000000        54.400000000000006        1.9004935013406747     
   4.0000000000000000        55.200000000000003        1.9109808816837899     
   4.0000000000000000        56.000000000000000        1.9213462272444874     
   4.0000000000000000        56.800000000000004        1.9317375623498714     
   4.0000000000000000        57.600000000000001        1.9437549701606807     
   4.0000000000000000        58.400000000000006        1.9549826782878299     
   4.0000000000000000        59.200000000000003        1.9686092649075908     
   4.0000000000000000        60.000000000000000        1.9832498281263435     
   4.0000000000000000        60.800000000000004        2.0005221169948304     
   4.0000000000000000        61.600000000000001        2.0185687662352798     
   4.0000000000000000        62.400000000000006        2.0376575684721843     
   4.0000000000000000        63.200000000000003        2.0571280700967458     
   4.0000000000000000        64.000000000000000        2.0787506256659074     
   4.0000000000000000        64.799999999999997        2.0990799646047837     
   4.0000000000000000        65.600000000000009        2.1204020140069928     
   4.0000000000000000        66.400000000000006        2.1408144210696962     
   4.0000000000000000        67.200000000000003        2.1611524492258329     
   4.0000000000000000        68.000000000000000        2.1823689417924883     
   4.0000000000000000        68.799999999999997        2.2018371709371172     
   4.0000000000000000        69.600000000000009        2.2190016070273506     
   4.0000000000000000        70.400000000000006        2.2393376158966651     
   4.0000000000000000        71.200000000000003        2.2576645338387169     
   4.0000000000000000        72.000000000000000        2.2752965260697784     
   4.0000000000000000        72.799999999999997        2.2929993384353926     
   4.0000000000000000        73.600000000000009        2.3104886948107142     
   4.0000000000000000        74.400000000000006        2.3268783433620892     
   4.0000000000000000        75.200000000000003        2.3417303081598275     
   4.0000000000000000        76.000000000000000        2.3556496260107842     
   4.0000000000000000        76.800000000000011        2.3671090258761454     
   4.0000000000000000        77.600000000000009        2.3761841527115677     
   4.0000000000000000        78.400000000000006        2.3821924796278471     
   4.0000000000000000        79.200000000000003        2.3853625481850598     
   4.0000000000000000        80.000000000000000        2.3858311666798455     
   4.0000000000000000        80.800000000000011        2.3804953920223273     
   4.0000000000000000        81.600000000000009        2.3721771605800628     
   4.0000000000000000        82.400000000000006        2.3624084554601290     
   4.0000000000000000        83.200000000000003        2.3481883866606057     
   4.0000000000000000        84.000000000000000        2.3309893890617737     
   4.0000000000000000        84.800000000000011        2.3089817552002940     
   4.0000000000000000        85.600000000000009        2.2834947321048165     
   4.0000000000000000        86.400000000000006        2.2558247447744892     
   4.0000000000000000        87.200000000000003        2.2246185546731434     
   4.0000000000000000        88.000000000000000        2.1898501192275681     
   4.0000000000000000        88.800000000000011        2.1520194908551602     
   4.0000000000000000        89.600000000000009        2.1115114716932490     
   4.0000000000000000        90.400000000000006        2.0689165595962868     
   4.0000000000000000        91.200000000000003        2.0259156752944851     
   4.0000000000000000        92.000000000000000        1.9821697510989795     
   4.0000000000000000        92.800000000000011        1.9381216318472956     
   4.0000000000000000        93.600000000000009        1.8992798585237542     
   4.0000000000000000        94.400000000000006        1.8599274274609729     
   4.0000000000000000        95.200000000000003        1.8266170612732779     
   4.0000000000000000        96.000000000000000        1.7969949059558441     
   4.0000000000000000        96.800000000000011        1.7752379161984582     
   4.0000000000000000        97.600000000000009        1.7606162940494043     
   4.0000000000000000        98.400000000000006        1.7529130205003223     
   4.0000000000000000        99.200000000000003        1.7536111971299881     
   4.0000000000000000        100.00000000000000        1.7628331989094308     
   4.0000000000000000        100.80000000000001        1.7803343878280387     
   4.0000000000000000        101.60000000000001        1.8064762624781456     
   4.0000000000000000        102.40000000000001        1.8412327016659304     

   4.8000000000000007       0.80000000000000004        1.9052264219173380     
   4.8000000000000007        1.6000000000000001        1.9572251642046201     
   4.8000000000000007        2.4000000000000004        2.0124939944826861     
   4.8000000000000007        3.2000000000000002        2.0718488073095691     
   4.8000000000000007        4.0000000000000000        2.1301208775178355     
   4.8000000000000007        4.8000000000000007        2.1855987538195394     
   4.8000000000000007        5.6000000000000005        2.2341255268888953     
   4.8000000000000007        6.4000000000000004        2.2736289873644369     
   4.8000000000000007        7.2000000000000002        2.2989218264108278     
   4.8000000000000007        8.0000000000000000        2.3061267650816304     
   4.8000000000000007        8.8000000000000007        2.2955532143201181     
   4.8000000000000007        9.6000000000000014        2.2597659379137984     
   4.8000000000000007        10.400000000000000        2.1984787585767496     
   4.8000000000000007        11.200000000000001        2.1139698486756049     
   4.8000000000000007        12.000000000000000        2.0100534677712876     
   4.8000000000000007        12.800000000000001        1.9042871755877429     
   4.8000000000000007        13.600000000000001        1.8286495869934676     
   4.8000000000000007        14.400000000000000        1.7940589862797156     
   4.8000000000000007        15.200000000000001        1.7838989743013118     
   4.8000000000000007        16.000000000000000        1.7805804392656313     
   4.8000000000000007        16.800000000000001        1.7809051723510922     
   4.8000000000000007        17.600000000000001        1.7804869578669829     
   4.8000000000000007        18.400000000000002        1.7793737308336448     
   4.8000000000000007        19.200000000000003        1.7777988492329260     
   4.8000000000000007        20.000000000000000        1.7765026419928172     
   4.8000000000000007        20.800000000000001        1.7735033895560641     
   4.8000000000000007        21.600000000000001        1.7713729821562056     
   4.8000000000000007        22.400000000000002        1.7675772092239099     
   4.8000000000000007        23.200000000000003        1.7658611549577006     
   4.8000000000000007        24.000000000000000        1.7711186456902441     
   4.8000000000000007        24.800000000000001        1.7903073616273335     
   4.8000000000000007        25.600000000000001        1.8315429321453538     
   4.8000000000000007        26.400000000000002        1.9040352745681721     
   4.8000000000000007        27.200000000000003        1.9990012424475345     
   4.8000000000000007        28.000000000000000        2.0939029306533699     
   4.8000000000000007        28.800000000000001        2.1767207705827563     
   4.8000000000000007        29.600000000000001        2.2377838819844968     
   4.8000000000000007        30.400000000000002        2.2793666031689805     
   4.8000000000000007        31.200000000000003        2.2997702556621875     
   4.8000000000000007        32.000000000000000        2.3001237182132122     
   4.8000000000000007        32.800000000000004        2.2833505014091142     
   4.8000000000000007        33.600000000000001        2.2527390601761050     
   4.8000000000000007        34.399999999999999        2.2116300634521755     
   4.8000000000000007        35.200000000000003        2.1639161876714375     
   4.8000000000000007        36.000000000000000        2.1099160643183477     
   4.8000000000000007        36.800000000000004        2.0563705691556584     
   4.8000000000000007        37.600000000000001        2.0034476230074745     
   4.8000000000000007        38.400000000000006        1.9544603025179255     
   4.8000000000000007        39.200000000000003        1.9103768087812367     
   4.8000000000000007        40.000000000000000        1.8724785460387703     
   4.8000000000000007        40.800000000000004        1.8422341889801024     
   4.8000000000000007        41.600000000000001        1.8180062256838412     
   4.8000000000000007        42.400000000000006        1.8039112601171117     
   4.8000000000000007        43.200000000000003        1.7919655266473260     
   4.8000000000000007        44.000000000000000        1.7883509401440223     
   4.8000000000000007        44.800000000000004        1.7886177829058434     
   4.8000000000000007        45.600000000000001        1.7934718715753828     
   4.8000000000000007        46.400000000000006        1.8016323123254996     
   4.8000000000000007        47.200000000000003        1.8119391154219886     
   4.8000000000000007        48.000000000000000        1.8235587188497560     
   4.8000000000000007        48.800000000000004        1.8358266158243923     
   4.8000000000000007        49.600000000000001        1.8488361542680116     
   4.8000000000000007        50.400000000000006        1.8601595689960433     
   4.8000000000000007        51.200000000000003        1.8717502575763154     
   4.8000000000000007        52.000000000000000        1.8823479905958476     
   4.8000000000000007        52.800000000000004        1.8911278010855026     
   4.8000000000000007        53.600000000000001        1.9001735689022239     
   4.8000000000000007        54.400000000000006        1.9080681210606019     
   4.8000000000000007        55.200000000000003        1.9156123698250693     
   4.8000000000000007        56.000000000000000        1.9230804255248006     
   4.8000000000000007        56.800000000000004        1.9307329919982430     
   4.8000000000000007        57.600000000000001        1.9386711330589401     
   4.8000000000000007        58.400000000000006        1.9472681703913548     
   4.8000000000000007        59.200000000000003        1.9571200503299373     
   4.8000000000000007        60.000000000000000        1.9679184009725781     
   4.8000000000000007        60.800000000000004        1.9804375953879114     
   4.8000000000000007        61.600000000000001        1.9943263740580630     
   4.8000000000000007        62.400000000000006        2.0090841465064857     
   4.8000000000000007        63.200000000000003        2.0250398024898524     
   4.8000000000000007        64.000000000000000        2.0423121068785455     
   4.8000000000000007        64.799999999999997        2.0605797400427956     
   4.8000000000000007        65.600000000000009        2.0796892514759242     
   4.8000000000000007        66.400000000000006        2.0987099975011914     
   4.8000000000000007        67.200000000000003        2.1181721951021921     
   4.8000000000000007        68.000000000000000        2.1357866485391668     
   4.8000000000000007        68.799999999999997        2.1574028971517163     
   4.8000000000000007        69.600000000000009        2.1752398907858970     
   4.8000000000000007        70.400000000000006        2.1945484500200969     
   4.8000000000000007        71.200000000000003        2.2139169692920428     
   4.8000000000000007        72.000000000000000        2.2318337812541258     
   4.8000000000000007        72.799999999999997        2.2488305725202959     
   4.8000000000000007        73.600000000000009        2.2671654548331435     
   4.8000000000000007        74.400000000000006        2.2834959367146754     
   4.8000000000000007        75.200000000000003        2.2978677169436392     
   4.8000000000000007        76.000000000000000        2.3119118799117273     
   4.8000000000000007        76.800000000000011        2.3230723095367547     
   4.8000000000000007        77.600000000000009        2.3318760985790217     
   4.8000000000000007        78.400000000000006        2.3384613026014978     
   4.8000000000000007        79.200000000000003        2.3398054115823812     
   4.8000000000000007        80.000000000000000        2.3391938550445781     
   4.8000000000000007        80.800000000000011        2.3345000773068469     
   4.8000000000000007        81.600000000000009        2.3266677216549008     
   4.8000000000000007        82.400000000000006        2.3153528977866200     
   4.8000000000000007        83.200000000000003        2.3006065745837998     
   4.8000000000000007        84.000000000000000        2.2824951870722305     
   4.8000000000000007        84.800000000000011        2.2605545553714106     
   4.8000000000000007        85.600000000000009        2.2352621606113132     
   4.8000000000000007        86.400000000000006        2.2069178608791327     
   4.8000000000000007        87.200000000000003        2.1764850945923726     
   4.8000000000000007        88.000000000000000        2.1409344237090542     
   4.8000000000000007        88.800000000000011        2.1040886829100343     
   4.8000000000000007        89.600000000000009        2.0659062840685416     
   4.8000000000000007        90.400000000000006        2.0258842440558631     
   4.8000000000000007        91.200000000000003        1.9860338550514869     
   4.8000000000000007        92.000000000000000        1.9466215418107311     
   4.8000000000000007        92.800000000000011        1.9074878513665219     
   4.8000000000000007        93.600000000000009        1.8703590334923033     
   4.8000000000000007        94.400000000000006        1.8380938223149756     
   4.8000000000000007        95.200000000000003        1.8085198111529355     
   4.8000000000000007        96.000000000000000        1.7844529450922368     
   4.8000000000000007        96.800000000000011        1.7671624277525244     
   4.8000000000000007        97.600000000000009        1.7563039111995091     
   4.8000000000000007        98.400000000000006        1.7537807832651700     
   4.8000000000000007        99.200000000000003        1.7580108182091589     
   4.8000000000000007        100.00000000000000        1.7709341010324935     
   4.8000000000000007        100.80000000000001        1.7941002526406182     
   4.8000000000000007        101.60000000000001        1.8225059197250770     
   4.8000000000000007        102.40000000000001        1.8606933618300860     

   5.6000000000000005       0.80000000000000004        1.9309760016041555     
   5.6000000000000005        1.6000000000000001        1.9841334927114271     
   5.6000000000000005        2.4000000000000004        2.0428577597596234     
   5.6000000000000005        3.2000000000000002        2.1022509384718995     
   5.6000000000000005        4.0000000000000000        2.1608132953217676     
   5.6000000000000005        4.8000000000000007        2.2148268463020626     
   5.6000000000000005        5.6000000000000005        2.2627224868119229     
   5.6000000000000005        6.4000000000000004        2.2957207566055278     
   5.6000000000000005        7.2000000000000002        2.3138103139031534     
   5.6000000000000005        8.0000000000000000        2.3112185236125340     
   5.6000000000000005        8.8000000000000007        2.2833131240652595     
   5.6000000000000005        9.6000000000000014        2.2260088525651383     
   5.6000000000000005        10.400000000000000        2.1347244487302812     
   5.6000000000000005        11.200000000000001        2.0051190018092928     
   5.6000000000000005        12.000000000000000        1.8490489438828162     
   5.6000000000000005        12.800000000000001        1.6503658330793665     
   5.6000000000000005        13.600000000000001        1.5276788256615841     
   5.6000000000000005        14.400000000000000        1.5270650575489764     
   5.6000000000000005        15.200000000000001        1.5236361615532743     
   5.6000000000000005        16.000000000000000        1.5309597924504956     
   5.6000000000000005        16.800000000000001        1.4941684233686949     
   5.6000000000000005        17.600000000000001        1.4498587104749137     
   5.6000000000000005        18.400000000000002        1.4272320803903475     
   5.6000000000000005        19.200000000000003        1.4390615736500338     
   5.6000000000000005        20.000000000000000        1.4479321333798976     
   5.6000000000000005        20.800000000000001        1.4583290980057171     
   5.6000000000000005        21.600000000000001        1.4670630015839494     
   5.6000000000000005        22.400000000000002        1.4836636674843513     
   5.6000000000000005        23.200000000000003        1.4918410197842258     
   5.6000000000000005        24.000000000000000        1.5029804435372260     
   5.6000000000000005        24.800000000000001        1.5068046115442837     
   5.6000000000000005        25.600000000000001        1.5223065831069207     
   5.6000000000000005        26.400000000000002        1.6585959757733075     
   5.6000000000000005        27.200000000000003        1.8255975439786478     
   5.6000000000000005        28.000000000000000        1.9633106746350408     
   5.6000000000000005        28.800000000000001        2.0851996650845623     
   5.6000000000000005        29.600000000000001        2.1808193263515681     
   5.6000000000000005        30.400000000000002        2.2465809777416319     
   5.6000000000000005        31.200000000000003        2.2846101466106647     
   5.6000000000000005        32.000000000000000        2.3007395385342329     
   5.6000000000000005        32.800000000000004        2.2932327894974822     
   5.6000000000000005        33.600000000000001        2.2710112883869993     
   5.6000000000000005        34.399999999999999        2.2344561157176650     
   5.6000000000000005        35.200000000000003        2.1879177774405618     
   5.6000000000000005        36.000000000000000        2.1348265456111335     
   5.6000000000000005        36.800000000000004        2.0812051942833381     
   5.6000000000000005        37.600000000000001        2.0276211839391105     
   5.6000000000000005        38.400000000000006        1.9770821922242505     
   5.6000000000000005        39.200000000000003        1.9308649837997021     
   5.6000000000000005        40.000000000000000        1.8915251715844084     
   5.6000000000000005        40.800000000000004        1.8586499943013435     
   5.6000000000000005        41.600000000000001        1.8339333305396688     
   5.6000000000000005        42.400000000000006        1.8150035248028411     
   5.6000000000000005        43.200000000000003        1.8038081914705826     
   5.6000000000000005        44.000000000000000        1.8006460338592269     
   5.6000000000000005        44.800000000000004        1.8016660550157995     
   5.6000000000000005        45.600000000000001        1.8070190093068614     
   5.6000000000000005        46.400000000000006        1.8159826121265388     
   5.6000000000000005        47.200000000000003        1.8271328849068771     
   5.6000000000000005        48.000000000000000        1.8397554105924305     
   5.6000000000000005        48.800000000000004        1.8527826646969288     
   5.6000000000000005        49.600000000000001        1.8657957877920894     
   5.6000000000000005        50.400000000000006        1.8788440002685149     
   5.6000000000000005        51.200000000000003        1.8905950637832085     
   5.6000000000000005        52.000000000000000        1.9010638815135630     
   5.6000000000000005        52.800000000000004        1.9100251154458321     
   5.6000000000000005        53.600000000000001        1.9177838873805990     
   5.6000000000000005        54.400000000000006        1.9242748320088308     
   5.6000000000000005        55.200000000000003        1.9292953647588327     
   5.6000000000000005        56.000000000000000        1.9350801688540527     
   5.6000000000000005        56.800000000000004        1.9400437886994157     
   5.6000000000000005        57.600000000000001        1.9450299168175691     
   5.6000000000000005        58.400000000000006        1.9483375715251117     
   5.6000000000000005        59.200000000000003        1.9565231271415557     
   5.6000000000000005        60.000000000000000        1.9626874621820876     
   5.6000000000000005        60.800000000000004        1.9705658314057519     
   5.6000000000000005        61.600000000000001        1.9799707536312807     
   5.6000000000000005        62.400000000000006        1.9906733420531202     
   5.6000000000000005        63.200000000000003        2.0027658047503398     
   5.6000000000000005        64.000000000000000        2.0162748695299371     
   5.6000000000000005        64.799999999999997        2.0301009339973097     
   5.6000000000000005        65.600000000000009        2.0453432400067788     
   5.6000000000000005        66.400000000000006        2.0622367975503084     
   5.6000000000000005        67.200000000000003        2.0773646097640457     
   5.6000000000000005        68.000000000000000        2.0954857661221951     
   5.6000000000000005        68.799999999999997        2.1126917242572945     
   5.6000000000000005        69.600000000000009        2.1296258316464987     
   5.6000000000000005        70.400000000000006        2.1475713092909956     
   5.6000000000000005        71.200000000000003        2.1621765308884164     
   5.6000000000000005        72.000000000000000        2.1827158288396702     
   5.6000000000000005        72.799999999999997        2.1995213953059998     
   5.6000000000000005        73.600000000000009        2.2171063183203867     
   5.6000000000000005        74.400000000000006        2.2319684032595211     
   5.6000000000000005        75.200000000000003        2.2451383210404150     
   5.6000000000000005        76.000000000000000        2.2578591358617226     
   5.6000000000000005        76.800000000000011        2.2708156917699434     
   5.6000000000000005        77.600000000000009        2.2768292685626834     
   5.6000000000000005        78.400000000000006        2.2816010752263947     
   5.6000000000000005        79.200000000000003        2.2848109238042178     
   5.6000000000000005        80.000000000000000        2.2827295554181641     
   5.6000000000000005        80.800000000000011        2.2808972764229014     
   5.6000000000000005        81.600000000000009        2.2712267661505225     
   5.6000000000000005        82.400000000000006        2.2602018162505435     
   5.6000000000000005        83.200000000000003        2.2456501116463872     
   5.6000000000000005        84.000000000000000        2.2268548619313075     
   5.6000000000000005        84.800000000000011        2.2058890561939171     
   5.6000000000000005        85.600000000000009        2.1844480237720036     
   5.6000000000000005        86.400000000000006        2.1546261469980226     
   5.6000000000000005        87.200000000000003        2.1247973036361061     
   5.6000000000000005        88.000000000000000        2.0907683045337135     
   5.6000000000000005        88.800000000000011        2.0573700970127797     
   5.6000000000000005        89.600000000000009        2.0218739835852166     
   5.6000000000000005        90.400000000000006        1.9853215602053202     
   5.6000000000000005        91.200000000000003        1.9486735751652762     
   5.6000000000000005        92.000000000000000        1.9142138533475967     
   5.6000000000000005        92.800000000000011        1.8784285105100580     
   5.6000000000000005        93.600000000000009        1.8469672077171015     
   5.6000000000000005        94.400000000000006        1.8184468110386967     
   5.6000000000000005        95.200000000000003        1.7945028139525385     
   5.6000000000000005        96.000000000000000        1.7753712933093997     
   5.6000000000000005        96.800000000000011        1.7626280125266760     
   5.6000000000000005        97.600000000000009        1.7550007576851632     
   5.6000000000000005        98.400000000000006        1.7560538757578088     
   5.6000000000000005        99.200000000000003        1.7650331770727348     
   5.6000000000000005        100.00000000000000        1.7813141199041203     
   5.6000000000000005        100.80000000000001        1.8064726616219604     
   5.6000000000000005        101.60000000000001        1.8389244176395703     
   5.6000000000000005        102.40000000000001        1.8808421048155928     

   6.4000000000000004       0.80000000000000004        1.9532076752456926     
   6.4000000000000004        1.6000000000000001        2.0115116650154223     
   6.4000000000000004        2.4000000000000004        2.0711525172445491     
   6.4000000000000004        3.2000000000000002        2.1311047483445020     
   6.4000000000000004        4.0000000000000000        2.1897745445472530     
   6.4000000000000004        4.8000000000000007        2.2426603329905421     
   6.4000000000000004        5.6000000000000005        2.2854558419012090     
   6.4000000000000004        6.4000000000000004        2.3163459651369043     
   6.4000000000000004        7.2000000000000002        2.3252348844977302     
   6.4000000000000004        8.0000000000000000        2.3114546683011459     
   6.4000000000000004        8.8000000000000007        2.2688212078698538     
   6.4000000000000004        9.6000000000000014        2.1913882885008795     
   6.4000000000000004        10.400000000000000        2.0714521988378864     
   6.4000000000000004        11.200000000000001        1.8983546033361722     
   6.4000000000000004        12.000000000000000        1.6478350264642592     
   6.4000000000000004        12.800000000000001        1.5182912678504192     
   6.4000000000000004        13.600000000000001       0.66018777701335041     
   6.4000000000000004        14.400000000000000       0.54846312066545433     
   6.4000000000000004        15.200000000000001       0.56060969489446955     
   6.4000000000000004        16.000000000000000       0.52892421210997675     
   6.4000000000000004        16.800000000000001       0.41036891671230158     
   6.4000000000000004        17.600000000000001       0.72797214492438633     
   6.4000000000000004        18.400000000000002       0.66822214998577945     
   6.4000000000000004        19.200000000000003       0.66342198433110233     
   6.4000000000000004        20.000000000000000       0.65205775501612961     
   6.4000000000000004        20.800000000000001       0.64615384019475441     
   6.4000000000000004        21.600000000000001       0.64255420325019719     
   6.4000000000000004        22.400000000000002       0.63753854357942585     
   6.4000000000000004        23.200000000000003       0.63131555825946928     
   6.4000000000000004        24.000000000000000       0.63148140607025227     
   6.4000000000000004        24.800000000000001       0.68069159328508244     
   6.4000000000000004        25.600000000000001       0.50392701238855719     
   6.4000000000000004        26.400000000000002        1.5182739125975977     
   6.4000000000000004        27.200000000000003        1.6058296821892446     
   6.4000000000000004        28.000000000000000        1.8150945230914810     
   6.4000000000000004        28.800000000000001        1.9798176680855504     
   6.4000000000000004        29.600000000000001        2.1133750149812580     
   6.4000000000000004        30.400000000000002        2.2083719267880233     
   6.4000000000000004        31.200000000000003        2.2678087365087394     
   6.4000000000000004        32.000000000000000        2.2966673402186508     
   6.4000000000000004        32.800000000000004        2.3003047104125396     
   6.4000000000000004        33.600000000000001        2.2840880685903211     
   6.4000000000000004        34.399999999999999        2.2526931308869225     
   6.4000000000000004        35.200000000000003        2.2092485809262872     
   6.4000000000000004        36.000000000000000        2.1588148318452829     
   6.4000000000000004        36.800000000000004        2.1038377956298335     
   6.4000000000000004        37.600000000000001        2.0494065406398589     
   6.4000000000000004        38.400000000000006        1.9976872212723407     
   6.4000000000000004        39.200000000000003        1.9499509630023453     
   6.4000000000000004        40.000000000000000        1.9095520864812709     
   6.4000000000000004        40.800000000000004        1.8754341440210116     
   6.4000000000000004        41.600000000000001        1.8491650748276034     
   6.4000000000000004        42.400000000000006        1.8306995197065723     
   6.4000000000000004        43.200000000000003        1.8201581673863718     
   6.4000000000000004        44.000000000000000        1.8163825234058195     
   6.4000000000000004        44.800000000000004        1.8174041803434045     
   6.4000000000000004        45.600000000000001        1.8238634685458832     
   6.4000000000000004        46.400000000000006        1.8339825408316104     
   6.4000000000000004        47.200000000000003        1.8467004526771398     
   6.4000000000000004        48.000000000000000        1.8610709160326031     
   6.4000000000000004        48.800000000000004        1.8751250913139710     
   6.4000000000000004        49.600000000000001        1.8893887938748584     
   6.4000000000000004        50.400000000000006        1.9036220142612097     
   6.4000000000000004        51.200000000000003        1.9164552351179860     
   6.4000000000000004        52.000000000000000        1.9273332431111279     
   6.4000000000000004        52.800000000000004        1.9362337266907022     
   6.4000000000000004        53.600000000000001        1.9435915755605020     
   6.4000000000000004        54.400000000000006        1.9494123070740790     
   6.4000000000000004        55.200000000000003        1.9535398633719836     
   6.4000000000000004        56.000000000000000        1.9564975369507651     
   6.4000000000000004        56.800000000000004        1.9586908489605248     
   6.4000000000000004        57.600000000000001        1.9603969360419653     
   6.4000000000000004        58.400000000000006        1.9637975928970823     
   6.4000000000000004        59.200000000000003        1.9644724993367162     
   6.4000000000000004        60.000000000000000        1.9682117324542405     
   6.4000000000000004        60.800000000000004        1.9715062707672535     
   6.4000000000000004        61.600000000000001        1.9758648638733589     
   6.4000000000000004        62.400000000000006        1.9823406538217125     
   6.4000000000000004        63.200000000000003        1.9900842850529448     
   6.4000000000000004        64.000000000000000        1.9992600237042311     
   6.4000000000000004        64.799999999999997        2.0100597671855547     
   6.4000000000000004        65.600000000000009        2.0192600802391887     
   6.4000000000000004        66.400000000000006        2.0317641987055857     
   6.4000000000000004        67.200000000000003        2.0438648468022906     
   6.4000000000000004        68.000000000000000        2.0563932988298377     
   6.4000000000000004        68.799999999999997        2.0727885924392004     
   6.4000000000000004        69.600000000000009        2.0864340951078786     
   6.4000000000000004        70.400000000000006        2.1016065063535958     
   6.4000000000000004        71.200000000000003        2.1185097744633214     
   6.4000000000000004        72.000000000000000        2.1321485431573248     
   6.4000000000000004        72.799999999999997        2.1470456210399504     
   6.4000000000000004        73.600000000000009        2.1622618680549990     
   6.4000000000000004        74.400000000000006        2.1759037353965436     
   6.4000000000000004        75.200000000000003        2.1877750660367798     
   6.4000000000000004        76.000000000000000        2.1988881210673452     
   6.4000000000000004        76.800000000000011        2.2078358136697438     
   6.4000000000000004        77.600000000000009        2.2154793360301563     
   6.4000000000000004        78.400000000000006        2.2208153137001609     
   6.4000000000000004        79.200000000000003        2.2228604301516861     
   6.4000000000000004        80.000000000000000        2.2215634408299039     
   6.4000000000000004        80.800000000000011        2.2174618088285447     
   6.4000000000000004        81.600000000000009        2.2100774554159930     
   6.4000000000000004        82.400000000000006        2.1997142243388530     
   6.4000000000000004        83.200000000000003        2.1861042768125545     
   6.4000000000000004        84.000000000000000        2.1700655722652682     
   6.4000000000000004        84.800000000000011        2.1498198846512122     
   6.4000000000000004        85.600000000000009        2.1264676938063141     
   6.4000000000000004        86.400000000000006        2.1007409687486338     
   6.4000000000000004        87.200000000000003        2.0744348970904669     
   6.4000000000000004        88.000000000000000        2.0433571456467692     
   6.4000000000000004        88.800000000000011        2.0128352301582990     
   6.4000000000000004        89.600000000000009        1.9810760107562364     
   6.4000000000000004        90.400000000000006        1.9487322006543797     
   6.4000000000000004        91.200000000000003        1.9161177719751494     
   6.4000000000000004        92.000000000000000        1.8846732922669387     
   6.4000000000000004        92.800000000000011        1.8550490782725473     
   6.4000000000000004        93.600000000000009        1.8280496213399047     
   6.4000000000000004        94.400000000000006        1.8045664646748565     
   6.4000000000000004        95.200000000000003        1.7839760040573021     
   6.4000000000000004        96.000000000000000        1.7686461307029635     
   6.4000000000000004        96.800000000000011        1.7596980025175166     
   6.4000000000000004        97.600000000000009        1.7561529546809926     
   6.4000000000000004        98.400000000000006        1.7613335427369199     
   6.4000000000000004        99.200000000000003        1.7730163227978890     
   6.4000000000000004        100.00000000000000        1.7914401071732244     
   6.4000000000000004        100.80000000000001        1.8210199248207262     
   6.4000000000000004        101.60000000000001        1.8570837233959716     
   6.4000000000000004        102.40000000000001        1.9022400605936916     

   7.2000000000000002       0.80000000000000004        1.9754850831603101     
   7.2000000000000002        1.6000000000000001        2.0344622005096884     
   7.2000000000000002        2.4000000000000004        2.0943525097763263     
   7.2000000000000002        3.2000000000000002        2.1574377281997155     
   7.2000000000000002        4.0000000000000000        2.2154656797807295     
   7.2000000000000002        4.8000000000000007        2.2666797492313102     
   7.2000000000000002        5.6000000000000005        2.3068524808172302     
   7.2000000000000002        6.4000000000000004        2.3313049528979959     
   7.2000000000000002        7.2000000000000002        2.3355230641118876     
   7.2000000000000002        8.0000000000000000        2.3112328602473715     
   7.2000000000000002        8.8000000000000007        2.2561339626986117     
   7.2000000000000002        9.6000000000000014        2.1635052126660743     
   7.2000000000000002        10.400000000000000        2.0201124435218367     
   7.2000000000000002        11.200000000000001        1.8203077012019078     
   7.2000000000000002        12.000000000000000        1.5275476058797270     
   7.2000000000000002        12.800000000000001       0.67528603159589651     
   7.2000000000000002        13.600000000000001       0.64009019283367108     
   7.2000000000000002        14.400000000000000       0.58588070656608604     
   7.2000000000000002        15.200000000000001       0.53711620493542100     
   7.2000000000000002        16.000000000000000       0.44944196946792059     
   7.2000000000000002        16.800000000000001       0.76291703002124278     
   7.2000000000000002        17.600000000000001       0.64958055416902405     
   7.2000000000000002        18.400000000000002       0.62034791536947298     
   7.2000000000000002        19.200000000000003       0.62133197249025285     
   7.2000000000000002        20.000000000000000       0.61898424815013686     
   7.2000000000000002        20.800000000000001       0.61661596932536511     
   7.2000000000000002        21.600000000000001       0.61495664122343829     
   7.2000000000000002        22.400000000000002       0.61404308583462941     
   7.2000000000000002        23.200000000000003       0.61440752296188483     
   7.2000000000000002        24.000000000000000       0.61613132747496469     
   7.2000000000000002        24.800000000000001       0.64394411166404331     
   7.2000000000000002        25.600000000000001       0.60548975489864743     
   7.2000000000000002        26.400000000000002       0.64639453396522162     
   7.2000000000000002        27.200000000000003        1.5119234883184203     
   7.2000000000000002        28.000000000000000        1.6351929297570895     
   7.2000000000000002        28.800000000000001        1.8775169253370514     
   7.2000000000000002        29.600000000000001        2.0504577911235704     
   7.2000000000000002        30.400000000000002        2.1702219086845900     
   7.2000000000000002        31.200000000000003        2.2444178044458138     
   7.2000000000000002        32.000000000000000        2.2892390917077812     
   7.2000000000000002        32.800000000000004        2.3044702762507052     
   7.2000000000000002        33.600000000000001        2.2947166192451074     
   7.2000000000000002        34.399999999999999        2.2672809313589974     
   7.2000000000000002        35.200000000000003        2.2276878790231609     
   7.2000000000000002        36.000000000000000        2.1788455871820513     
   7.2000000000000002        36.800000000000004        2.1241553985656698     
   7.2000000000000002        37.600000000000001        2.0695491403592055     
   7.2000000000000002        38.400000000000006        2.0166090023686194     
   7.2000000000000002        39.200000000000003        1.9706511829286151     
   7.2000000000000002        40.000000000000000        1.9271043716367833     
   7.2000000000000002        40.800000000000004        1.8932415389071811     
   7.2000000000000002        41.600000000000001        1.8651788038343839     
   7.2000000000000002        42.400000000000006        1.8467896390890672     
   7.2000000000000002        43.200000000000003        1.8382152114629213     
   7.2000000000000002        44.000000000000000        1.8321065421116149     
   7.2000000000000002        44.800000000000004        1.8351324232668269     
   7.2000000000000002        45.600000000000001        1.8431912700351483     
   7.2000000000000002        46.400000000000006        1.8551612304286480     
   7.2000000000000002        47.200000000000003        1.8696638787623567     
   7.2000000000000002        48.000000000000000        1.8855062569487686     
   7.2000000000000002        48.800000000000004        1.9021508467429991     
   7.2000000000000002        49.600000000000001        1.9169078261762627     
   7.2000000000000002        50.400000000000006        1.9331959050921952     
   7.2000000000000002        51.200000000000003        1.9479886572220273     
   7.2000000000000002        52.000000000000000        1.9591257888681706     
   7.2000000000000002        52.800000000000004        1.9687278877518672     
   7.2000000000000002        53.600000000000001        1.9762340727295780     
   7.2000000000000002        54.400000000000006        1.9807477958710924     
   7.2000000000000002        55.200000000000003        1.9841522812060948     
   7.2000000000000002        56.000000000000000        1.9855231497225390     
   7.2000000000000002        56.800000000000004        1.9900419164040368     
   7.2000000000000002        57.600000000000001        1.9847856659996959     
   7.2000000000000002        58.400000000000006        1.9846516401552210     
   7.2000000000000002        59.200000000000003        1.9839875362902595     
   7.2000000000000002        60.000000000000000        1.9827447865930241     
   7.2000000000000002        60.800000000000004        1.9816773457926651     
   7.2000000000000002        61.600000000000001        1.9825545692361028     
   7.2000000000000002        62.400000000000006        1.9837288015013688     
   7.2000000000000002        63.200000000000003        1.9863973374776864     
   7.2000000000000002        64.000000000000000        1.9902784392466466     
   7.2000000000000002        64.799999999999997        1.9950888166966478     
   7.2000000000000002        65.600000000000009        2.0014817673481411     
   7.2000000000000002        66.400000000000006        2.0089835682348856     
   7.2000000000000002        67.200000000000003        2.0169549622474308     
   7.2000000000000002        68.000000000000000        2.0258048782533229     
   7.2000000000000002        68.799999999999997        2.0361062335074176     
   7.2000000000000002        69.600000000000009        2.0475158457834794     
   7.2000000000000002        70.400000000000006        2.0590855524888796     
   7.2000000000000002        71.200000000000003        2.0716790379156529     
   7.2000000000000002        72.000000000000000        2.0835111724204940     
   7.2000000000000002        72.799999999999997        2.0953714513686474     
   7.2000000000000002        73.600000000000009        2.1071446700144012     
   7.2000000000000002        74.400000000000006        2.1192774307934590     
   7.2000000000000002        75.200000000000003        2.1286621621027613     
   7.2000000000000002        76.000000000000000        2.1382994948839871     
   7.2000000000000002        76.800000000000011        2.1463535238046010     
   7.2000000000000002        77.600000000000009        2.1529213491090862     
   7.2000000000000002        78.400000000000006        2.1570857657263738     
   7.2000000000000002        79.200000000000003        2.1586636192759570     
   7.2000000000000002        80.000000000000000        2.1569429197146435     
   7.2000000000000002        80.800000000000011        2.1543464335409830     
   7.2000000000000002        81.600000000000009        2.1477540154983443     
   7.2000000000000002        82.400000000000006        2.1383330671684613     
   7.2000000000000002        83.200000000000003        2.1264348292047077     
   7.2000000000000002        84.000000000000000        2.1112453153528974     
   7.2000000000000002        84.800000000000011        2.0933731493878986     
   7.2000000000000002        85.600000000000009        2.0740929735697753     
   7.2000000000000002        86.400000000000006        2.0515631467740092     
   7.2000000000000002        87.200000000000003        2.0268292397005205     
   7.2000000000000002        88.000000000000000        2.0004242709225277     
   7.2000000000000002        88.800000000000011        1.9724823455319027     
   7.2000000000000002        89.600000000000009        1.9448411749707755     
   7.2000000000000002        90.400000000000006        1.9165747513589404     
   7.2000000000000002        91.200000000000003        1.8880174194229979     
   7.2000000000000002        92.000000000000000        1.8611961394333505     
   7.2000000000000002        92.800000000000011        1.8357348155249327     
   7.2000000000000002        93.600000000000009        1.8127052068851479     
   7.2000000000000002        94.400000000000006        1.7921823992950481     
   7.2000000000000002        95.200000000000003        1.7775775644971146     
   7.2000000000000002        96.000000000000000        1.7660065462411076     
   7.2000000000000002        96.800000000000011        1.7600929156906642     
   7.2000000000000002        97.600000000000009        1.7601873552533316     
   7.2000000000000002        98.400000000000006        1.7678146184555281     
   7.2000000000000002        99.200000000000003        1.7826843062200366     
   7.2000000000000002        100.00000000000000        1.8052074544071557     
   7.2000000000000002        100.80000000000001        1.8363615515359242     
   7.2000000000000002        101.60000000000001        1.8758224427560024     
   7.2000000000000002        102.40000000000001        1.9224260023201225     

   8.0000000000000000       0.80000000000000004        1.9971030543682573     
   8.0000000000000000        1.6000000000000001        2.0576515197987257     
   8.0000000000000000        2.4000000000000004        2.1187866514151579     
   8.0000000000000000        3.2000000000000002        2.1802664425774916     
   8.0000000000000000        4.0000000000000000        2.2383679409012509     
   8.0000000000000000        4.8000000000000007        2.2879239463276915     
   8.0000000000000000        5.6000000000000005        2.3254028634997574     
   8.0000000000000000        6.4000000000000004        2.3453580385432558     
   8.0000000000000000        7.2000000000000002        2.3424993281856326     
   8.0000000000000000        8.0000000000000000        2.3110400516274701     
   8.0000000000000000        8.8000000000000007        2.2463561976096762     
   8.0000000000000000        9.6000000000000014        2.1418182415461491     
   8.0000000000000000        10.400000000000000        1.9866681970274682     
   8.0000000000000000        11.200000000000001        1.7832366184121649     
   8.0000000000000000        12.000000000000000        1.5364522332390489     
   8.0000000000000000        12.800000000000001       0.52518805931878676     
   8.0000000000000000        13.600000000000001       0.54675887158998726     
   8.0000000000000000        14.400000000000000       0.44374727078274157     
   8.0000000000000000        15.200000000000001       0.75711925705562610     
   8.0000000000000000        16.000000000000000       0.66377105064590169     
   8.0000000000000000        16.800000000000001       0.59937195424327094     
   8.0000000000000000        17.600000000000001       0.57607060356789985     
   8.0000000000000000        18.400000000000002       0.57348883475976398     
   8.0000000000000000        19.200000000000003       0.57104679259309921     
   8.0000000000000000        20.000000000000000       0.57000435833150220     
   8.0000000000000000        20.800000000000001       0.57057938526551999     
   8.0000000000000000        21.600000000000001       0.56669724897523521     
   8.0000000000000000        22.400000000000002       0.57448683544367574     
   8.0000000000000000        23.200000000000003       0.57342857677458992     
   8.0000000000000000        24.000000000000000       0.57242216407417845     
   8.0000000000000000        24.800000000000001       0.57547537477585764     
   8.0000000000000000        25.600000000000001       0.56867769463602935     
   8.0000000000000000        26.400000000000002       0.60599752166590493     
   8.0000000000000000        27.200000000000003       0.74301581485729828     
   8.0000000000000000        28.000000000000000        1.5252406625023407     
   8.0000000000000000        28.800000000000001        1.8045911639089967     
   8.0000000000000000        29.600000000000001        1.9999959038875155     
   8.0000000000000000        30.400000000000002        2.1364077858741313     
   8.0000000000000000        31.200000000000003        2.2281242936753656     
   8.0000000000000000        32.000000000000000        2.2821650480669100     
   8.0000000000000000        32.800000000000004        2.3050605472031118     
   8.0000000000000000        33.600000000000001        2.3019489717519015     
   8.0000000000000000        34.399999999999999        2.2807370512423963     
   8.0000000000000000        35.200000000000003        2.2428765794109946     
   8.0000000000000000        36.000000000000000        2.1958252336031063     
   8.0000000000000000        36.800000000000004        2.1421713931945319     
   8.0000000000000000        37.600000000000001        2.0882132715162638     
   8.0000000000000000        38.400000000000006        2.0345044155996539     
   8.0000000000000000        39.200000000000003        1.9858470330132940     
   8.0000000000000000        40.000000000000000        1.9431222959474144     
   8.0000000000000000        40.800000000000004        1.9079225581843231     
   8.0000000000000000        41.600000000000001        1.8813619289145442     
   8.0000000000000000        42.400000000000006        1.8629580307109606     
   8.0000000000000000        43.200000000000003        1.8529913834213085     
   8.0000000000000000        44.000000000000000        1.8501596898415438     
   8.0000000000000000        44.800000000000004        1.8544428496991383     
   8.0000000000000000        45.600000000000001        1.8645549479682562     
   8.0000000000000000        46.400000000000006        1.8788215341316183     
   8.0000000000000000        47.200000000000003        1.8955979242528329     
   8.0000000000000000        48.000000000000000        1.9136848861792253     
   8.0000000000000000        48.800000000000004        1.9323306715903577     
   8.0000000000000000        49.600000000000001        1.9509166457303473     
   8.0000000000000000        50.400000000000006        1.9674257321060002     
   8.0000000000000000        51.200000000000003        1.9827408168988732     
   8.0000000000000000        52.000000000000000        1.9952118654600322     
   8.0000000000000000        52.800000000000004        2.0055786535938065     
   8.0000000000000000        53.600000000000001        2.0143354868185606     
   8.0000000000000000        54.400000000000006        2.0187725160369507     
   8.0000000000000000        55.200000000000003        2.0211773967174520     
   8.0000000000000000        56.000000000000000        2.0216858958758057     
   8.0000000000000000        56.800000000000004        2.0214800171884120     
   8.0000000000000000        57.600000000000001        2.0175579661326899     
   8.0000000000000000        58.400000000000006        2.0131397308041277     
   8.0000000000000000        59.200000000000003        2.0092666818036613     
   8.0000000000000000        60.000000000000000        2.0042193733932638     
   8.0000000000000000        60.800000000000004        2.0002629304208588     
   8.0000000000000000        61.600000000000001        1.9965368931557499     
   8.0000000000000000        62.400000000000006        1.9935816956091164     
   8.0000000000000000        63.200000000000003        1.9912836128817448     
   8.0000000000000000        64.000000000000000        1.9899939124936401     
   8.0000000000000000        64.799999999999997        1.9908442289359436     
   8.0000000000000000        65.600000000000009        1.9897348150175360     
   8.0000000000000000        66.400000000000006        1.9940842276630113     
   8.0000000000000000        67.200000000000003        1.9970187430223316     
   8.0000000000000000        68.000000000000000        2.0024195729157221     
   8.0000000000000000        68.799999999999997        2.0083773317857139     
   8.0000000000000000        69.600000000000009        2.0151080142485043     
   8.0000000000000000        70.400000000000006        2.0218112158283086     
   8.0000000000000000        71.200000000000003        2.0306842926953306     
   8.0000000000000000        72.000000000000000        2.0381252783004360     
   8.0000000000000000        72.799999999999997        2.0473707976231670     
   8.0000000000000000        73.600000000000009        2.0557956708241845     
   8.0000000000000000        74.400000000000006        2.0641997154187690     
   8.0000000000000000        75.200000000000003        2.0717650641504233     
   8.0000000000000000        76.000000000000000        2.0794237378842158     
   8.0000000000000000        76.800000000000011        2.0860141658593574     
   8.0000000000000000        77.600000000000009        2.0915929870418433     
   8.0000000000000000        78.400000000000006        2.0948702566046351     
   8.0000000000000000        79.200000000000003        2.0962457817117413     
   8.0000000000000000        80.000000000000000        2.0957118824598719     
   8.0000000000000000        80.800000000000011        2.0932491639972488     
   8.0000000000000000        81.600000000000009        2.0872176879587707     
   8.0000000000000000        82.400000000000006        2.0783766881888002     
   8.0000000000000000        83.200000000000003        2.0685956781625618     
   8.0000000000000000        84.000000000000000        2.0559126784816946     
   8.0000000000000000        84.800000000000011        2.0404216958950321     
   8.0000000000000000        85.600000000000009        2.0232970836028015     
   8.0000000000000000        86.400000000000006        2.0048959458928053     
   8.0000000000000000        87.200000000000003        1.9838580588111960     
   8.0000000000000000        88.000000000000000        1.9616039820853706     
   8.0000000000000000        88.800000000000011        1.9381033539294947     
   8.0000000000000000        89.600000000000009        1.9148073964476870     
   8.0000000000000000        90.400000000000006        1.8899053972417512     
   8.0000000000000000        91.200000000000003        1.8660652288728983     
   8.0000000000000000        92.000000000000000        1.8433503481879474     
   8.0000000000000000        92.800000000000011        1.8212627992031019     
   8.0000000000000000        93.600000000000009        1.8027492702110062     
   8.0000000000000000        94.400000000000006        1.7864820917315629     
   8.0000000000000000        95.200000000000003        1.7737653157206275     
   8.0000000000000000        96.000000000000000        1.7658335752587906     
   8.0000000000000000        96.800000000000011        1.7629518308699110     
   8.0000000000000000        97.600000000000009        1.7654534375642892     
   8.0000000000000000        98.400000000000006        1.7752355333320524     
   8.0000000000000000        99.200000000000003        1.7930591310784418     
   8.0000000000000000        100.00000000000000        1.8185682582721616     
   8.0000000000000000        100.80000000000001        1.8513626069173181     
   8.0000000000000000        101.60000000000001        1.8942978799480170     
   8.0000000000000000        102.40000000000001        1.9417752822592826     

   8.8000000000000007       0.80000000000000004        2.0131834622249878     
   8.8000000000000007        1.6000000000000001        2.0778257770423298     
   8.8000000000000007        2.4000000000000004        2.1379403647862176     
   8.8000000000000007        3.2000000000000002        2.2024597487863811     
   8.8000000000000007        4.0000000000000000        2.2584567915215414     
   8.8000000000000007        4.8000000000000007        2.3073385792091874     
   8.8000000000000007        5.6000000000000005        2.3394699291559382     
   8.8000000000000007        6.4000000000000004        2.3571872917121901     
   8.8000000000000007        7.2000000000000002        2.3490039619345531     
   8.8000000000000007        8.0000000000000000        2.3106318759655875     
   8.8000000000000007        8.8000000000000007        2.2383044299751864     
   8.8000000000000007        9.6000000000000014        2.1264894957255693     
   8.8000000000000007        10.400000000000000        1.9675136696184949     
   8.8000000000000007        11.200000000000001        1.7692876656725942     
   8.8000000000000007        12.000000000000000        1.5254267860628183     
   8.8000000000000007        12.800000000000001       0.45693638943371645     
   8.8000000000000007        13.600000000000001       0.43166222324822912     
   8.8000000000000007        14.400000000000000       0.76111618697588135     
   8.8000000000000007        15.200000000000001       0.64420627170868394     
   8.8000000000000007        16.000000000000000       0.61562394129538800     
   8.8000000000000007        16.800000000000001       0.60970143264511079     
   8.8000000000000007        17.600000000000001       0.61305364360050818     
   8.8000000000000007        18.400000000000002       0.61055481165136261     
   8.8000000000000007        19.200000000000003       0.61133256754058118     
   8.8000000000000007        20.000000000000000       0.61129380796234656     
   8.8000000000000007        20.800000000000001       0.60877752661717643     
   8.8000000000000007        21.600000000000001       0.60722158824312722     
   8.8000000000000007        22.400000000000002       0.61238916305657165     
   8.8000000000000007        23.200000000000003       0.60857597076209380     
   8.8000000000000007        24.000000000000000       0.60814392361832503     
   8.8000000000000007        24.800000000000001       0.60519189380773886     
   8.8000000000000007        25.600000000000001       0.59745331901312215     
   8.8000000000000007        26.400000000000002       0.55453412285217141     
   8.8000000000000007        27.200000000000003       0.56712585375691027     
   8.8000000000000007        28.000000000000000        1.5262666355396388     
   8.8000000000000007        28.800000000000001        1.7689657400777747     
   8.8000000000000007        29.600000000000001        1.9633254288057644     
   8.8000000000000007        30.400000000000002        2.1112844040145737     
   8.8000000000000007        31.200000000000003        2.2124519494077735     
   8.8000000000000007        32.000000000000000        2.2751753978634741     
   8.8000000000000007        32.800000000000004        2.3045148061178273     
   8.8000000000000007        33.600000000000001        2.3065112093197868     
   8.8000000000000007        34.399999999999999        2.2900049572962686     
   8.8000000000000007        35.200000000000003        2.2541384333893988     
   8.8000000000000007        36.000000000000000        2.2094534657228464     
   8.8000000000000007        36.800000000000004        2.1574516980690017     
   8.8000000000000007        37.600000000000001        2.1036353201966609     
   8.8000000000000007        38.400000000000006        2.0513003367070488     
   8.8000000000000007        39.200000000000003        2.0018205457331573     
   8.8000000000000007        40.000000000000000        1.9591803221402511     
   8.8000000000000007        40.800000000000004        1.9240855551300926     
   8.8000000000000007        41.600000000000001        1.8977088477527493     
   8.8000000000000007        42.400000000000006        1.8802960282316969     
   8.8000000000000007        43.200000000000003        1.8717323867300188     
   8.8000000000000007        44.000000000000000        1.8698528325410859     
   8.8000000000000007        44.800000000000004        1.8776926864391490     
   8.8000000000000007        45.600000000000001        1.8874891754108440     
   8.8000000000000007        46.400000000000006        1.9046231570469654     
   8.8000000000000007        47.200000000000003        1.9238503613987736     
   8.8000000000000007        48.000000000000000        1.9436663072200067     
   8.8000000000000007        48.800000000000004        1.9639152269237041     
   8.8000000000000007        49.600000000000001        1.9852222809403419     
   8.8000000000000007        50.400000000000006        2.0045582679607561     
   8.8000000000000007        51.200000000000003        2.0234393095290115     
   8.8000000000000007        52.000000000000000        2.0349548637897343     
   8.8000000000000007        52.800000000000004        2.0450245059598737     
   8.8000000000000007        53.600000000000001        2.0543534049174554     
   8.8000000000000007        54.400000000000006        2.0592360712096842     
   8.8000000000000007        55.200000000000003        2.0611362919433724     
   8.8000000000000007        56.000000000000000        2.0600732666205932     
   8.8000000000000007        56.800000000000004        2.0579024819858054     
   8.8000000000000007        57.600000000000001        2.0531264806914131     
   8.8000000000000007        58.400000000000006        2.0471098969383661     
   8.8000000000000007        59.200000000000003        2.0399011133937139     
   8.8000000000000007        60.000000000000000        2.0321872717225142     
   8.8000000000000007        60.800000000000004        2.0252059443229955     
   8.8000000000000007        61.600000000000001        2.0169803472382064     
   8.8000000000000007        62.400000000000006        2.0100868579606703     
   8.8000000000000007        63.200000000000003        2.0036296418253197     
   8.8000000000000007        64.000000000000000        1.9983303424698167     
   8.8000000000000007        64.799999999999997        1.9928094212053191     
   8.8000000000000007        65.600000000000009        1.9908224823193095     
   8.8000000000000007        66.400000000000006        1.9877237530363179     
   8.8000000000000007        67.200000000000003        1.9862397004561860     
   8.8000000000000007        68.000000000000000        1.9859183373200024     
   8.8000000000000007        68.799999999999997        1.9877449753326488     
   8.8000000000000007        69.600000000000009        1.9898222725343286     
   8.8000000000000007        70.400000000000006        1.9919131799694410     
   8.8000000000000007        71.200000000000003        1.9957576538635931     
   8.8000000000000007        72.000000000000000        1.9998964034202940     
   8.8000000000000007        72.799999999999997        2.0045215059310255     
   8.8000000000000007        73.600000000000009        2.0088864753740237     
   8.8000000000000007        74.400000000000006        2.0144436503436896     
   8.8000000000000007        75.200000000000003        2.0198742696187990     
   8.8000000000000007        76.000000000000000        2.0253425794960678     
   8.8000000000000007        76.800000000000011        2.0296943841426347     
   8.8000000000000007        77.600000000000009        2.0340901450480873     
   8.8000000000000007        78.400000000000006        2.0369352937049090     
   8.8000000000000007        79.200000000000003        2.0381651135147170     
   8.8000000000000007        80.000000000000000        2.0377372913159726     
   8.8000000000000007        80.800000000000011        2.0355132494848722     
   8.8000000000000007        81.600000000000009        2.0312447144563222     
   8.8000000000000007        82.400000000000006        2.0235911827867183     
   8.8000000000000007        83.200000000000003        2.0163044196325943     
   8.8000000000000007        84.000000000000000        2.0064809218666202     
   8.8000000000000007        84.800000000000011        1.9941076210518942     
   8.8000000000000007        85.600000000000009        1.9800832981618199     
   8.8000000000000007        86.400000000000006        1.9644503762840311     
   8.8000000000000007        87.200000000000003        1.9471242148584684     
   8.8000000000000007        88.000000000000000        1.9287236870253899     
   8.8000000000000007        88.800000000000011        1.9093261435217630     
   8.8000000000000007        89.600000000000009        1.8895990489938510     
   8.8000000000000007        90.400000000000006        1.8691065618894858     
   8.8000000000000007        91.200000000000003        1.8494570356545510     
   8.8000000000000007        92.000000000000000        1.8307544168909300     
   8.8000000000000007        92.800000000000011        1.8125689765087059     
   8.8000000000000007        93.600000000000009        1.7966223543259165     
   8.8000000000000007        94.400000000000006        1.7831814983533201     
   8.8000000000000007        95.200000000000003        1.7732975420209085     
   8.8000000000000007        96.000000000000000        1.7684381892295582     
   8.8000000000000007        96.800000000000011        1.7678407604153432     
   8.8000000000000007        97.600000000000009        1.7728557611928408     
   8.8000000000000007        98.400000000000006        1.7845199323466026     
   8.8000000000000007        99.200000000000003        1.8040292137010503     
   8.8000000000000007        100.00000000000000        1.8307307039675691     
   8.8000000000000007        100.80000000000001        1.8664130221100013     
   8.8000000000000007        101.60000000000001        1.9089484752040820     
   8.8000000000000007        102.40000000000001        1.9603261175892099     

   9.6000000000000014       0.80000000000000004        2.0329860393653716     
   9.6000000000000014        1.6000000000000001        2.0943219096040302     
   9.6000000000000014        2.4000000000000004        2.1565709882449848     
   9.6000000000000014        3.2000000000000002        2.2185978816747358     
   9.6000000000000014        4.0000000000000000        2.2751398579521602     
   9.6000000000000014        4.8000000000000007        2.3221742329857760     
   9.6000000000000014        5.6000000000000005        2.3530527209495884     
   9.6000000000000014        6.4000000000000004        2.3667109388322141     
   9.6000000000000014        7.2000000000000002        2.3538382602415644     
   9.6000000000000014        8.0000000000000000        2.3117228638265361     
   9.6000000000000014        8.8000000000000007        2.2359601906300450     
   9.6000000000000014        9.6000000000000014        2.1203384875276905     
   9.6000000000000014        10.400000000000000        1.9603131116872097     
   9.6000000000000014        11.200000000000001        1.7619524317509501     
   9.6000000000000014        12.000000000000000        1.4720685016194668     
   9.6000000000000014        12.800000000000001       0.73537810756131994     
   9.6000000000000014        13.600000000000001       0.68211834776049074     
   9.6000000000000014        14.400000000000000       0.62928823264931111     
   9.6000000000000014        15.200000000000001       0.60568110682174781     
   9.6000000000000014        16.000000000000000       0.60675349531665168     
   9.6000000000000014        16.800000000000001       0.60215794577588788     
   9.6000000000000014        17.600000000000001       0.60591121724595165     
   9.6000000000000014        18.400000000000002       0.60338446007581426     
   9.6000000000000014        19.200000000000003       0.60325837394120108     
   9.6000000000000014        20.000000000000000       0.60443708029594567     
   9.6000000000000014        20.800000000000001       0.60530101251677182     
   9.6000000000000014        21.600000000000001       0.60457095240646552     
   9.6000000000000014        22.400000000000002       0.60683633977207052     
   9.6000000000000014        23.200000000000003       0.60694640850049375     
   9.6000000000000014        24.000000000000000       0.60689903509567167     
   9.6000000000000014        24.800000000000001       0.60452502663998409     
   9.6000000000000014        25.600000000000001       0.59893774518195797     
   9.6000000000000014        26.400000000000002       0.55650036241197065     
   9.6000000000000014        27.200000000000003       0.56612089754321782     
   9.6000000000000014        28.000000000000000        1.5362359032871011     
   9.6000000000000014        28.800000000000001        1.7545578840633087     
   9.6000000000000014        29.600000000000001        1.9438595424343690     
   9.6000000000000014        30.400000000000002        2.0941313797788190     
   9.6000000000000014        31.200000000000003        2.2010337253548720     
   9.6000000000000014        32.000000000000000        2.2686817977490517     
   9.6000000000000014        32.800000000000004        2.3034312943843323     
   9.6000000000000014        33.600000000000001        2.3108530291607909     
   9.6000000000000014        34.399999999999999        2.2966972738888254     
   9.6000000000000014        35.200000000000003        2.2662304717756849     
   9.6000000000000014        36.000000000000000        2.2211811984767720     
   9.6000000000000014        36.800000000000004        2.1708959054746844     
   9.6000000000000014        37.600000000000001        2.1177224067417897     
   9.6000000000000014        38.400000000000006        2.0657883799447831     
   9.6000000000000014        39.200000000000003        2.0168247636574748     
   9.6000000000000014        40.000000000000000        1.9742392902053898     
   9.6000000000000014        40.800000000000004        1.9385708671972979     
   9.6000000000000014        41.600000000000001        1.9163416553704395     
   9.6000000000000014        42.400000000000006        1.8975952048297851     
   9.6000000000000014        43.200000000000003        1.8896811350262286     
   9.6000000000000014        44.000000000000000        1.8901019847666554     
   9.6000000000000014        44.800000000000004        1.8982996296037409     
   9.6000000000000014        45.600000000000001        1.9117059702316201     
   9.6000000000000014        46.400000000000006        1.9308153490383169     
   9.6000000000000014        47.200000000000003        1.9519270011172205     
   9.6000000000000014        48.000000000000000        1.9746135447113971     
   9.6000000000000014        48.800000000000004        1.9978885303845491     
   9.6000000000000014        49.600000000000001        2.0218814803941614     
   9.6000000000000014        50.400000000000006        2.0417982618257517     
   9.6000000000000014        51.200000000000003        2.0598238126089505     
   9.6000000000000014        52.000000000000000        2.0749793506117191     
   9.6000000000000014        52.800000000000004        2.0885600887236242     
   9.6000000000000014        53.600000000000001        2.0956526686423063     
   9.6000000000000014        54.400000000000006        2.1006063784903253     
   9.6000000000000014        55.200000000000003        2.1015428137009242     
   9.6000000000000014        56.000000000000000        2.1009771596531759     
   9.6000000000000014        56.800000000000004        2.0978623671164724     
   9.6000000000000014        57.600000000000001        2.0914430617341506     
   9.6000000000000014        58.400000000000006        2.0827986579950553     
   9.6000000000000014        59.200000000000003        2.0729510599174117     
   9.6000000000000014        60.000000000000000        2.0629652879622533     
   9.6000000000000014        60.800000000000004        2.0524340901238136     
   9.6000000000000014        61.600000000000001        2.0408397920563419     
   9.6000000000000014        62.400000000000006        2.0311705180653670     
   9.6000000000000014        63.200000000000003        2.0211941269204985     
   9.6000000000000014        64.000000000000000        2.0122089267969292     
   9.6000000000000014        64.799999999999997        2.0039030731207572     
   9.6000000000000014        65.600000000000009        1.9954360486492739     
   9.6000000000000014        66.400000000000006        1.9888567114146078     
   9.6000000000000014        67.200000000000003        1.9836670291244061     
   9.6000000000000014        68.000000000000000        1.9778679113696895     
   9.6000000000000014        68.799999999999997        1.9730010398339513     
   9.6000000000000014        69.600000000000009        1.9715199178931375     
   9.6000000000000014        70.400000000000006        1.9697606505734664     
   9.6000000000000014        71.200000000000003        1.9683914948094006     
   9.6000000000000014        72.000000000000000        1.9685145040076506     
   9.6000000000000014        72.799999999999997        1.9691822488762665     
   9.6000000000000014        73.600000000000009        1.9706351113149936     
   9.6000000000000014        74.400000000000006        1.9726095574032487     
   9.6000000000000014        75.200000000000003        1.9750998507576789     
   9.6000000000000014        76.000000000000000        1.9787837044729104     
   9.6000000000000014        76.800000000000011        1.9808594439502523     
   9.6000000000000014        77.600000000000009        1.9840469329836554     
   9.6000000000000014        78.400000000000006        1.9854984709576253     
   9.6000000000000014        79.200000000000003        1.9856743507629491     
   9.6000000000000014        80.000000000000000        1.9856976503934967     
   9.6000000000000014        80.800000000000011        1.9845722060976574     
   9.6000000000000014        81.600000000000009        1.9814465094065381     
   9.6000000000000014        82.400000000000006        1.9770991671554727     
   9.6000000000000014        83.200000000000003        1.9710464735524627     
   9.6000000000000014        84.000000000000000        1.9646998720372697     
   9.6000000000000014        84.800000000000011        1.9554399283338741     
   9.6000000000000014        85.600000000000009        1.9438580492647397     
   9.6000000000000014        86.400000000000006        1.9312794884896007     
   9.6000000000000014        87.200000000000003        1.9177610115806465     
   9.6000000000000014        88.000000000000000        1.9030502325541119     
   9.6000000000000014        88.800000000000011        1.8872002355988873     
   9.6000000000000014        89.600000000000009        1.8709092175430697     
   9.6000000000000014        90.400000000000006        1.8544832364331520     
   9.6000000000000014        91.200000000000003        1.8390386076135989     
   9.6000000000000014        92.000000000000000        1.8225746754841092     
   9.6000000000000014        92.800000000000011        1.8076554706640162     
   9.6000000000000014        93.600000000000009        1.7943260640414331     
   9.6000000000000014        94.400000000000006        1.7837427985999454     
   9.6000000000000014        95.200000000000003        1.7766298460466090     
   9.6000000000000014        96.000000000000000        1.7731332018939032     
   9.6000000000000014        96.800000000000011        1.7745122405096354     
   9.6000000000000014        97.600000000000009        1.7819371315399086     
   9.6000000000000014        98.400000000000006        1.7946041058498665     
   9.6000000000000014        99.200000000000003        1.8151451546363642     
   9.6000000000000014        100.00000000000000        1.8440197360588737     
   9.6000000000000014        100.80000000000001        1.8798432130234242     
   9.6000000000000014        101.60000000000001        1.9243364505130580     
   9.6000000000000014        102.40000000000001        1.9749329501402886     

   10.400000000000000       0.80000000000000004        2.0463322204054935     
   10.400000000000000        1.6000000000000001        2.1072609742167145     
   10.400000000000000        2.4000000000000004        2.1711461514221373     
   10.400000000000000        3.2000000000000002        2.2322369403438365     
   10.400000000000000        4.0000000000000000        2.2879182806591238     
   10.400000000000000        4.8000000000000007        2.3328488123699005     
   10.400000000000000        5.6000000000000005        2.3644002355197857     
   10.400000000000000        6.4000000000000004        2.3726890950549873     
   10.400000000000000        7.2000000000000002        2.3597503764572210     
   10.400000000000000        8.0000000000000000        2.3126154917941446     
   10.400000000000000        8.8000000000000007        2.2336280554625882     
   10.400000000000000        9.6000000000000014        2.1160822329536648     
   10.400000000000000        10.400000000000000        1.9543922984500866     
   10.400000000000000        11.200000000000001        1.7557584073381962     
   10.400000000000000        12.000000000000000        1.4536678338890729     
   10.400000000000000        12.800000000000001       0.63939878731340694     
   10.400000000000000        13.600000000000001       0.58935304420752876     
   10.400000000000000        14.400000000000000       0.60077969154326860     
   10.400000000000000        15.200000000000001       0.60537259553739375     
   10.400000000000000        16.000000000000000       0.60599292036189334     
   10.400000000000000        16.800000000000001       0.60301205595882468     
   10.400000000000000        17.600000000000001       0.60392429611962162     
   10.400000000000000        18.400000000000002       0.60244588037912650     
   10.400000000000000        19.200000000000003       0.60089062915263414     
   10.400000000000000        20.000000000000000       0.60245193405657704     
   10.400000000000000        20.800000000000001       0.60526935839632279     
   10.400000000000000        21.600000000000001       0.60142343591307401     
   10.400000000000000        22.400000000000002       0.60383773379474037     
   10.400000000000000        23.200000000000003       0.60379296505056002     
   10.400000000000000        24.000000000000000       0.60427518933407542     
   10.400000000000000        24.800000000000001       0.60217190236454321     
   10.400000000000000        25.600000000000001       0.59534572171921107     
   10.400000000000000        26.400000000000002       0.55142803732334167     
   10.400000000000000        27.200000000000003       0.56033422834449254     
   10.400000000000000        28.000000000000000        1.5362654452533651     
   10.400000000000000        28.800000000000001        1.7471321946333205     
   10.400000000000000        29.600000000000001        1.9326077894787146     
   10.400000000000000        30.400000000000002        2.0837273964448162     
   10.400000000000000        31.200000000000003        2.1927024346192376     
   10.400000000000000        32.000000000000000        2.2636153078418082     
   10.400000000000000        32.800000000000004        2.3018990892914730     
   10.400000000000000        33.600000000000001        2.3130100707152366     
   10.400000000000000        34.399999999999999        2.3026559357263747     
   10.400000000000000        35.200000000000003        2.2728453988665822     
   10.400000000000000        36.000000000000000        2.2311963811675914     
   10.400000000000000        36.800000000000004        2.1821721560415916     
   10.400000000000000        37.600000000000001        2.1298318686071234     
   10.400000000000000        38.400000000000006        2.0780047595729729     
   10.400000000000000        39.200000000000003        2.0295430374887822     
   10.400000000000000        40.000000000000000        1.9878453229225259     
   10.400000000000000        40.800000000000004        1.9537367058358925     
   10.400000000000000        41.600000000000001        1.9294032643136034     
   10.400000000000000        42.400000000000006        1.9136514699712679     
   10.400000000000000        43.200000000000003        1.9078886268884627     
   10.400000000000000        44.000000000000000        1.9102707341302385     
   10.400000000000000        44.800000000000004        1.9206701915240743     
   10.400000000000000        45.600000000000001        1.9372838645625416     
   10.400000000000000        46.400000000000006        1.9576005371044500     
   10.400000000000000        47.200000000000003        1.9806278345355366     
   10.400000000000000        48.000000000000000        2.0064813370254981     
   10.400000000000000        48.800000000000004        2.0311259673888178     
   10.400000000000000        49.600000000000001        2.0556920060722659     
   10.400000000000000        50.400000000000006        2.0779328739658167     
   10.400000000000000        51.200000000000003        2.0973517839377056     
   10.400000000000000        52.000000000000000        2.1133080334407479     
   10.400000000000000        52.800000000000004        2.1258397811311180     
   10.400000000000000        53.600000000000001        2.1350259295400074     
   10.400000000000000        54.400000000000006        2.1397844322454320     
   10.400000000000000        55.200000000000003        2.1409190996797705     
   10.400000000000000        56.000000000000000        2.1390681678707248     
   10.400000000000000        56.800000000000004        2.1350092733564594     
   10.400000000000000        57.600000000000001        2.1273916817373748     
   10.400000000000000        58.400000000000006        2.1173580525799474     
   10.400000000000000        59.200000000000003        2.1062284536902078     
   10.400000000000000        60.000000000000000        2.0926539551034580     
   10.400000000000000        60.800000000000004        2.0820051597666360     
   10.400000000000000        61.600000000000001        2.0676380641734475     
   10.400000000000000        62.400000000000006        2.0544848580867932     
   10.400000000000000        63.200000000000003        2.0415548951962839     
   10.400000000000000        64.000000000000000        2.0293128934220168     
   10.400000000000000        64.799999999999997        2.0170169007275880     
   10.400000000000000        65.600000000000009        2.0051171745325989     
   10.400000000000000        66.400000000000006        1.9953357946144126     
   10.400000000000000        67.200000000000003        1.9853868324991186     
   10.400000000000000        68.000000000000000        1.9764429501545790     
   10.400000000000000        68.799999999999997        1.9686969066128144     
   10.400000000000000        69.600000000000009        1.9616048236251422     
   10.400000000000000        70.400000000000006        1.9562530452578986     
   10.400000000000000        71.200000000000003        1.9504106209700163     
   10.400000000000000        72.000000000000000        1.9459292513003141     
   10.400000000000000        72.799999999999997        1.9436401944943416     
   10.400000000000000        73.600000000000009        1.9408728402218498     
   10.400000000000000        74.400000000000006        1.9399786076803518     
   10.400000000000000        75.200000000000003        1.9393947047001552     
   10.400000000000000        76.000000000000000        1.9389174044848156     
   10.400000000000000        76.800000000000011        1.9413505959937751     
   10.400000000000000        77.600000000000009        1.9393816164142792     
   10.400000000000000        78.400000000000006        1.9424609253829592     
   10.400000000000000        79.200000000000003        1.9430679851812365     
   10.400000000000000        80.000000000000000        1.9433866888915650     
   10.400000000000000        80.800000000000011        1.9421667259003086     
   10.400000000000000        81.600000000000009        1.9405989010778224     
   10.400000000000000        82.400000000000006        1.9386618882366820     
   10.400000000000000        83.200000000000003        1.9343968721122937     
   10.400000000000000        84.000000000000000        1.9290354829273066     
   10.400000000000000        84.800000000000011        1.9214987652075297     
   10.400000000000000        85.600000000000009        1.9173492022008878     
   10.400000000000000        86.400000000000006        1.9056917038025154     
   10.400000000000000        87.200000000000003        1.8962756950404644     
   10.400000000000000        88.000000000000000        1.8846625218610384     
   10.400000000000000        88.800000000000011        1.8723341796723947     
   10.400000000000000        89.600000000000009        1.8593409053615082     
   10.400000000000000        90.400000000000006        1.8459991426632389     
   10.400000000000000        91.200000000000003        1.8328800296037608     
   10.400000000000000        92.000000000000000        1.8190211996078318     
   10.400000000000000        92.800000000000011        1.8065178891094769     
   10.400000000000000        93.600000000000009        1.7966387579605148     
   10.400000000000000        94.400000000000006        1.7872607594597905     
   10.400000000000000        95.200000000000003        1.7806842191234564     
   10.400000000000000        96.000000000000000        1.7797887513507462     
   10.400000000000000        96.800000000000011        1.7818746108748069     
   10.400000000000000        97.600000000000009        1.7898321070986016     
   10.400000000000000        98.400000000000006        1.8044054433961605     
   10.400000000000000        99.200000000000003        1.8260349215073930     
   10.400000000000000        100.00000000000000        1.8552196694160703     
   10.400000000000000        100.80000000000001        1.8917902343371196     
   10.400000000000000        101.60000000000001        1.9365531798511413     
   10.400000000000000        102.40000000000001        1.9888651801653883     

   11.200000000000001       0.80000000000000004        2.0576038285171494     
   11.200000000000001        1.6000000000000001        2.1186290673413621     
   11.200000000000001        2.4000000000000004        2.1834146519526176     
   11.200000000000001        3.2000000000000002        2.2422693172269650     
   11.200000000000001        4.0000000000000000        2.2970596022848953     
   11.200000000000001        4.8000000000000007        2.3409173487100410     
   11.200000000000001        5.6000000000000005        2.3689796431598324     
   11.200000000000001        6.4000000000000004        2.3764336559157195     
   11.200000000000001        7.2000000000000002        2.3604461110624033     
   11.200000000000001        8.0000000000000000        2.3123608978773200     
   11.200000000000001        8.8000000000000007        2.2313796574988345     
   11.200000000000001        9.6000000000000014        2.1116712452333082     
   11.200000000000001        10.400000000000000        1.9514545911036731     
   11.200000000000001        11.200000000000001        1.7525120141515567     
   11.200000000000001        12.000000000000000        1.4606387497606428     
   11.200000000000001        12.800000000000001       0.63440683442786949     
   11.200000000000001        13.600000000000001       0.59163748570779251     
   11.200000000000001        14.400000000000000       0.59744932397244643     
   11.200000000000001        15.200000000000001       0.60212236151352239     
   11.200000000000001        16.000000000000000       0.60371941063551393     
   11.200000000000001        16.800000000000001       0.60166852233742973     
   11.200000000000001        17.600000000000001       0.60151529223870959     
   11.200000000000001        18.400000000000002       0.59924819863610868     
   11.200000000000001        19.200000000000003       0.59907813522271414     
   11.200000000000001        20.000000000000000       0.59937571237871290     
   11.200000000000001        20.800000000000001       0.59832735873576426     
   11.200000000000001        21.600000000000001       0.59838241316515961     
   11.200000000000001        22.400000000000002       0.60080779168403986     
   11.200000000000001        23.200000000000003       0.60089621379615088     
   11.200000000000001        24.000000000000000       0.60115145101692524     
   11.200000000000001        24.800000000000001       0.59860703290639850     
   11.200000000000001        25.600000000000001       0.58918602342798732     
   11.200000000000001        26.400000000000002       0.54724978038843575     
   11.200000000000001        27.200000000000003       0.55556299359497707     
   11.200000000000001        28.000000000000000        1.5398665853531872     
   11.200000000000001        28.800000000000001        1.7446767494909490     
   11.200000000000001        29.600000000000001        1.9256060885442750     
   11.200000000000001        30.400000000000002        2.0775471135299899     
   11.200000000000001        31.200000000000003        2.1864688707197546     
   11.200000000000001        32.000000000000000        2.2604357799113983     
   11.200000000000001        32.800000000000004        2.3007754051852607     
   11.200000000000001        33.600000000000001        2.3139851586931433     
   11.200000000000001        34.399999999999999        2.3040607479534332     
   11.200000000000001        35.200000000000003        2.2781702110354249     
   11.200000000000001        36.000000000000000        2.2387546112597092     
   11.200000000000001        36.800000000000004        2.1910575789257591     
   11.200000000000001        37.600000000000001        2.1397812221966004     
   11.200000000000001        38.400000000000006        2.0888690620547221     
   11.200000000000001        39.200000000000003        2.0416906036013076     
   11.200000000000001        40.000000000000000        1.9998547670202800     
   11.200000000000001        40.800000000000004        1.9677912617802589     
   11.200000000000001        41.600000000000001        1.9446045485372396     
   11.200000000000001        42.400000000000006        1.9312033427706443     
   11.200000000000001        43.200000000000003        1.9261920621026394     
   11.200000000000001        44.000000000000000        1.9329354087318744     
   11.200000000000001        44.800000000000004        1.9443905960105399     
   11.200000000000001        45.600000000000001        1.9575764102205160     
   11.200000000000001        46.400000000000006        1.9830117766483770     
   11.200000000000001        47.200000000000003        2.0091165590776310     
   11.200000000000001        48.000000000000000        2.0355175806234680     
   11.200000000000001        48.800000000000004        2.0626222673750214     
   11.200000000000001        49.600000000000001        2.0893612780779529     
   11.200000000000001        50.400000000000006        2.1112401146575266     
   11.200000000000001        51.200000000000003        2.1314900841865652     
   11.200000000000001        52.000000000000000        2.1477632908336846     
   11.200000000000001        52.800000000000004        2.1602325456703153     
   11.200000000000001        53.600000000000001        2.1690372750899751     
   11.200000000000001        54.400000000000006        2.1727992400678482     
   11.200000000000001        55.200000000000003        2.1743181396541540     
   11.200000000000001        56.000000000000000        2.1718312196941341     
   11.200000000000001        56.800000000000004        2.1663533793401926     
   11.200000000000001        57.600000000000001        2.1573166417562288     
   11.200000000000001        58.400000000000006        2.1479086673993479     
   11.200000000000001        59.200000000000003        2.1356751204037088     
   11.200000000000001        60.000000000000000        2.1214111192989020     
   11.200000000000001        60.800000000000004        2.1075747218956380     
   11.200000000000001        61.600000000000001        2.0957385951126959     
   11.200000000000001        62.400000000000006        2.0767447377220956     
   11.200000000000001        63.200000000000003        2.0620967070963636     
   11.200000000000001        64.000000000000000        2.0485016227885069     
   11.200000000000001        64.799999999999997        2.0336448271071967     
   11.200000000000001        65.600000000000009        2.0198493290316781     
   11.200000000000001        66.400000000000006        2.0063311376243607     
   11.200000000000001        67.200000000000003        1.9941615307641190     
   11.200000000000001        68.000000000000000        1.9817685585774050     
   11.200000000000001        68.799999999999997        1.9707817880766352     
   11.200000000000001        69.600000000000009        1.9601179651546343     
   11.200000000000001        70.400000000000006        1.9504769724418887     
   11.200000000000001        71.200000000000003        1.9412421290416026     
   11.200000000000001        72.000000000000000        1.9333928497351331     
   11.200000000000001        72.799999999999997        1.9260695631653522     
   11.200000000000001        73.600000000000009        1.9208782296912241     
   11.200000000000001        74.400000000000006        1.9160242074030160     
   11.200000000000001        75.200000000000003        1.9127028776886501     
   11.200000000000001        76.000000000000000        1.9110418011040995     
   11.200000000000001        76.800000000000011        1.9092836809088967     
   11.200000000000001        77.600000000000009        1.9086110087069721     
   11.200000000000001        78.400000000000006        1.9097184173924282     
   11.200000000000001        79.200000000000003        1.9098411721755386     
   11.200000000000001        80.000000000000000        1.9097339381332354     
   11.200000000000001        80.800000000000011        1.9095611748758676     
   11.200000000000001        81.600000000000009        1.9107798040394202     
   11.200000000000001        82.400000000000006        1.9088382008418512     
   11.200000000000001        83.200000000000003        1.9072967892369599     
   11.200000000000001        84.000000000000000        1.9042908724925094     
   11.200000000000001        84.800000000000011        1.9005734884839671     
   11.200000000000001        85.600000000000009        1.8959965575262330     
   11.200000000000001        86.400000000000006        1.8898730733782887     
   11.200000000000001        87.200000000000003        1.8821233196585154     
   11.200000000000001        88.000000000000000        1.8735292971640622     
   11.200000000000001        88.800000000000011        1.8642410699902394     
   11.200000000000001        89.600000000000009        1.8540987194241447     
   11.200000000000001        90.400000000000006        1.8432698747606484     
   11.200000000000001        91.200000000000003        1.8317287811814014     
   11.200000000000001        92.000000000000000        1.8221063137472355     
   11.200000000000001        92.800000000000011        1.8098827654241336     
   11.200000000000001        93.600000000000009        1.8012242030790597     
   11.200000000000001        94.400000000000006        1.7931719759670983     
   11.200000000000001        95.200000000000003        1.7884506363809609     
   11.200000000000001        96.000000000000000        1.7870784817792129     
   11.200000000000001        96.800000000000011        1.7898807458213397     
   11.200000000000001        97.600000000000009        1.7987037136497588     
   11.200000000000001        98.400000000000006        1.8137960627959737     
   11.200000000000001        99.200000000000003        1.8353016216696187     
   11.200000000000001        100.00000000000000        1.8656448056316803     
   11.200000000000001        100.80000000000001        1.9024543833422307     
   11.200000000000001        101.60000000000001        1.9479643039062431     
   11.200000000000001        102.40000000000001        1.9998133065427897     

   12.000000000000000       0.80000000000000004        2.0657460573148376     
   12.000000000000000        1.6000000000000001        2.1275114239175643     
   12.000000000000000        2.4000000000000004        2.1886434357763416     
   12.000000000000000        3.2000000000000002        2.2479906686448055     
   12.000000000000000        4.0000000000000000        2.3019009100223209     
   12.000000000000000        4.8000000000000007        2.3446079531190600     
   12.000000000000000        5.6000000000000005        2.3720133141607218     
   12.000000000000000        6.4000000000000004        2.3775289789119682     
   12.000000000000000        7.2000000000000002        2.3582324475859529     
   12.000000000000000        8.0000000000000000        2.3104346047554185     
   12.000000000000000        8.8000000000000007        2.2285949871442003     
   12.000000000000000        9.6000000000000014        2.1076270689982661     
   12.000000000000000        10.400000000000000        1.9472582566851480     
   12.000000000000000        11.200000000000001        1.7482423926501254     
   12.000000000000000        12.000000000000000        1.4695020402224059     
   12.000000000000000        12.800000000000001       0.62775751549231174     
   12.000000000000000        13.600000000000001       0.58688455015256391     
   12.000000000000000        14.400000000000000       0.59582568221248078     
   12.000000000000000        15.200000000000001       0.59903719285350399     
   12.000000000000000        16.000000000000000       0.60082731626319941     
   12.000000000000000        16.800000000000001       0.59768028548431584     
   12.000000000000000        17.600000000000001       0.59609975207421362     
   12.000000000000000        18.400000000000002       0.59537375838078355     
   12.000000000000000        19.200000000000003       0.59452008583725691     
   12.000000000000000        20.000000000000000       0.59498766468370623     
   12.000000000000000        20.800000000000001       0.59604689851858628     
   12.000000000000000        21.600000000000001       0.59507142503097743     
   12.000000000000000        22.400000000000002       0.59855232225868027     
   12.000000000000000        23.200000000000003       0.59613703043874877     
   12.000000000000000        24.000000000000000       0.59618256974248640     
   12.000000000000000        24.800000000000001       0.59294500103103209     
   12.000000000000000        25.600000000000001       0.58466067409406519     
   12.000000000000000        26.400000000000002       0.54007638910450873     
   12.000000000000000        27.200000000000003       0.55167584156081384     
   12.000000000000000        28.000000000000000        1.5422537460847512     
   12.000000000000000        28.800000000000001        1.7412595628376546     
   12.000000000000000        29.600000000000001        1.9207441947313335     
   12.000000000000000        30.400000000000002        2.0711825255632736     
   12.000000000000000        31.200000000000003        2.1815045138104332     
   12.000000000000000        32.000000000000000        2.2559623111615146     
   12.000000000000000        32.800000000000004        2.2989119046322068     
   12.000000000000000        33.600000000000001        2.3147851776288331     
   12.000000000000000        34.399999999999999        2.3075092166361855     
   12.000000000000000        35.200000000000003        2.2825826581015209     
   12.000000000000000        36.000000000000000        2.2445658168027256     
   12.000000000000000        36.800000000000004        2.1984553394147910     
   12.000000000000000        37.600000000000001        2.1480192346323541     
   12.000000000000000        38.400000000000006        2.0980532803659493     
   12.000000000000000        39.200000000000003        2.0523814955964070     
   12.000000000000000        40.000000000000000        2.0125024098380520     
   12.000000000000000        40.800000000000004        1.9809594286847843     
   12.000000000000000        41.600000000000001        1.9589795779297623     
   12.000000000000000        42.400000000000006        1.9468938508790417     
   12.000000000000000        43.200000000000003        1.9451721846123811     
   12.000000000000000        44.000000000000000        1.9516078669866375     
   12.000000000000000        44.800000000000004        1.9641348200224529     
   12.000000000000000        45.600000000000001        1.9846148886010950     
   12.000000000000000        46.400000000000006        2.0066877199350976     
   12.000000000000000        47.200000000000003        2.0329367511305452     
   12.000000000000000        48.000000000000000        2.0642757118060513     
   12.000000000000000        48.800000000000004        2.0909117993280342     
   12.000000000000000        49.600000000000001        2.1169410264378601     
   12.000000000000000        50.400000000000006        2.1402805633268320     
   12.000000000000000        51.200000000000003        2.1600914768917012     
   12.000000000000000        52.000000000000000        2.1758002504420282     
   12.000000000000000        52.800000000000004        2.1869213767216351     
   12.000000000000000        53.600000000000001        2.1938463041517351     
   12.000000000000000        54.400000000000006        2.2007207369810828     
   12.000000000000000        55.200000000000003        2.1983372542664958     
   12.000000000000000        56.000000000000000        2.1955434448434850     
   12.000000000000000        56.800000000000004        2.1888295760078909     
   12.000000000000000        57.600000000000001        2.1806546333884467     
   12.000000000000000        58.400000000000006        2.1697452863924820     
   12.000000000000000        59.200000000000003        2.1567391122874664     
   12.000000000000000        60.000000000000000        2.1424900651617524     
   12.000000000000000        60.800000000000004        2.1272480688623228     
   12.000000000000000        61.600000000000001        2.1121357909879444     
   12.000000000000000        62.400000000000006        2.0960076542690347     
   12.000000000000000        63.200000000000003        2.0803955954663440     
   12.000000000000000        64.000000000000000        2.0656541901318994     
   12.000000000000000        64.799999999999997        2.0509255211925592     
   12.000000000000000        65.600000000000009        2.0370578393779146     
   12.000000000000000        66.400000000000006        2.0214712829869836     
   12.000000000000000        67.200000000000003        2.0077575106191348     
   12.000000000000000        68.000000000000000        1.9941803527112607     
   12.000000000000000        68.799999999999997        1.9802444851849674     
   12.000000000000000        69.600000000000009        1.9665964104651430     
   12.000000000000000        70.400000000000006        1.9538622023819860     
   12.000000000000000        71.200000000000003        1.9413770207375598     
   12.000000000000000        72.000000000000000        1.9297709304465867     
   12.000000000000000        72.799999999999997        1.9192138389126319     
   12.000000000000000        73.600000000000009        1.9139689349774949     
   12.000000000000000        74.400000000000006        1.9028011148216664     
   12.000000000000000        75.200000000000003        1.8972623130790487     
   12.000000000000000        76.000000000000000        1.8923558209540576     
   12.000000000000000        76.800000000000011        1.8900276273661043     
   12.000000000000000        77.600000000000009        1.8880280270283489     
   12.000000000000000        78.400000000000006        1.8877644587314435     
   12.000000000000000        79.200000000000003        1.8871403847965122     
   12.000000000000000        80.000000000000000        1.8874829801697559     
   12.000000000000000        80.800000000000011        1.8879487833290929     
   12.000000000000000        81.600000000000009        1.8888121410792686     
   12.000000000000000        82.400000000000006        1.8896430233519026     
   12.000000000000000        83.200000000000003        1.8887666411924404     
   12.000000000000000        84.000000000000000        1.8891020102531033     
   12.000000000000000        84.800000000000011        1.8875175982549479     
   12.000000000000000        85.600000000000009        1.8850178997871092     
   12.000000000000000        86.400000000000006        1.8807153473237754     
   12.000000000000000        87.200000000000003        1.8749198692906124     
   12.000000000000000        88.000000000000000        1.8695778612964011     
   12.000000000000000        88.800000000000011        1.8628071778553881     
   12.000000000000000        89.600000000000009        1.8551672954052310     
   12.000000000000000        90.400000000000006        1.8460269005374512     
   12.000000000000000        91.200000000000003        1.8361838967492887     
   12.000000000000000        92.000000000000000        1.8263005379414079     
   12.000000000000000        92.800000000000011        1.8168413455330703     
   12.000000000000000        93.600000000000009        1.8081806949111778     
   12.000000000000000        94.400000000000006        1.8012045776347629     
   12.000000000000000        95.200000000000003        1.7974005214101940     
   12.000000000000000        96.000000000000000        1.7957438729967432     
   12.000000000000000        96.800000000000011        1.7989161656295878     
   12.000000000000000        97.600000000000009        1.8076366905404104     
   12.000000000000000        98.400000000000006        1.8213759767678417     
   12.000000000000000        99.200000000000003        1.8443599477276553     
   12.000000000000000        100.00000000000000        1.8738898575272342     
   12.000000000000000        100.80000000000001        1.9106393526503374     
   12.000000000000000        101.60000000000001        1.9560144842632528     
   12.000000000000000        102.40000000000001        2.0079474615268467     

   12.800000000000001       0.80000000000000004        2.0703440230274199     
   12.800000000000001        1.6000000000000001        2.1302585846508344     
   12.800000000000001        2.4000000000000004        2.1919184395133686     
   12.800000000000001        3.2000000000000002        2.2505909347813913     
   12.800000000000001        4.0000000000000000        2.3037522265323429     
   12.800000000000001        4.8000000000000007        2.3445826370907432     
   12.800000000000001        5.6000000000000005        2.3707139576375260     
   12.800000000000001        6.4000000000000004        2.3756869391148827     
   12.800000000000001        7.2000000000000002        2.3553248062992704     
   12.800000000000001        8.0000000000000000        2.3063691552811192     
   12.800000000000001        8.8000000000000007        2.2240437248271170     
   12.800000000000001        9.6000000000000014        2.1042208044290618     
   12.800000000000001        10.400000000000000        1.9427793709270991     
   12.800000000000001        11.200000000000001        1.7440214297577734     
   12.800000000000001        12.000000000000000        1.4795620477544318     
   12.800000000000001        12.800000000000001       0.62043684091119378     
   12.800000000000001        13.600000000000001       0.58554891671719156     
   12.800000000000001        14.400000000000000       0.59491628597906376     
   12.800000000000001        15.200000000000001       0.59747863822925773     
   12.800000000000001        16.000000000000000       0.59726190530153667     
   12.800000000000001        16.800000000000001       0.59621201402207635     
   12.800000000000001        17.600000000000001       0.59409139054212512     
   12.800000000000001        18.400000000000002       0.59330942440975742     
   12.800000000000001        19.200000000000003       0.59248684298459797     
   12.800000000000001        20.000000000000000       0.59241730540635862     
   12.800000000000001        20.800000000000001       0.59270958598818735     
   12.800000000000001        21.600000000000001       0.59067831144869076     
   12.800000000000001        22.400000000000002       0.59443815282834611     
   12.800000000000001        23.200000000000003       0.59158571250067682     
   12.800000000000001        24.000000000000000       0.59195187922265502     
   12.800000000000001        24.800000000000001       0.58912645234981731     
   12.800000000000001        25.600000000000001       0.58052499715775852     
   12.800000000000001        26.400000000000002       0.53786564080534227     
   12.800000000000001        27.200000000000003       0.54723770347530676     
   12.800000000000001        28.000000000000000        1.5435420916635569     
   12.800000000000001        28.800000000000001        1.7408512157926384     
   12.800000000000001        29.600000000000001        1.9171220386154415     
   12.800000000000001        30.400000000000002        2.0671042121660195     
   12.800000000000001        31.200000000000003        2.1749956680718028     
   12.800000000000001        32.000000000000000        2.2528912189879446     
   12.800000000000001        32.800000000000004        2.2972755883588447     
   12.800000000000001        33.600000000000001        2.3146406245914553     
   12.800000000000001        34.399999999999999        2.3086350888823337     
   12.800000000000001        35.200000000000003        2.2863925088523489     
   12.800000000000001        36.000000000000000        2.2487794233821767     
   12.800000000000001        36.800000000000004        2.2043124283124262     
   12.800000000000001        37.600000000000001        2.1553977797664259     
   12.800000000000001        38.400000000000006        2.1067434666288980     
   12.800000000000001        39.200000000000003        2.0617176536824093     
   12.800000000000001        40.000000000000000        2.0249641915073524     
   12.800000000000001        40.800000000000004        1.9938335912930756     
   12.800000000000001        41.600000000000001        1.9733497707321828     
   12.800000000000001        42.400000000000006        1.9635390938820412     
   12.800000000000001        43.200000000000003        1.9608962095769547     
   12.800000000000001        44.000000000000000        1.9706089812655712     
   12.800000000000001        44.800000000000004        1.9844787601364611     
   12.800000000000001        45.600000000000001        2.0052883304853024     
   12.800000000000001        46.400000000000006        2.0316390951682970     
   12.800000000000001        47.200000000000003        2.0605847503693107     
   12.800000000000001        48.000000000000000        2.0894118574240177     
   12.800000000000001        48.800000000000004        2.1151199561078444     
   12.800000000000001        49.600000000000001        2.1403133231318896     
   12.800000000000001        50.400000000000006        2.1624477842553165     
   12.800000000000001        51.200000000000003        2.1797512201982667     
   12.800000000000001        52.000000000000000        2.1948555186475587     
   12.800000000000001        52.800000000000004        2.2042404478778295     
   12.800000000000001        53.600000000000001        2.2095162995430422     
   12.800000000000001        54.400000000000006        2.2108796734500946     
   12.800000000000001        55.200000000000003        2.2098406159243402     
   12.800000000000001        56.000000000000000        2.2074542856906993     
   12.800000000000001        56.800000000000004        2.1993237131089787     
   12.800000000000001        57.600000000000001        2.1904889988289034     
   12.800000000000001        58.400000000000006        2.1801565824370925     
   12.800000000000001        59.200000000000003        2.1667863700588819     
   12.800000000000001        60.000000000000000        2.1527351562205141     
   12.800000000000001        60.800000000000004        2.1377162430333878     
   12.800000000000001        61.600000000000001        2.1226614922183469     
   12.800000000000001        62.400000000000006        2.1073937279896344     
   12.800000000000001        63.200000000000003        2.0932704137729159     
   12.800000000000001        64.000000000000000        2.0780775215370211     
   12.800000000000001        64.799999999999997        2.0659931901076365     
   12.800000000000001        65.600000000000009        2.0519569920912399     
   12.800000000000001        66.400000000000006        2.0383171453135254     
   12.800000000000001        67.200000000000003        2.0231506469261200     
   12.800000000000001        68.000000000000000        2.0098264311457608     
   12.800000000000001        68.799999999999997        1.9952570919887913     
   12.800000000000001        69.600000000000009        1.9804441736929910     
   12.800000000000001        70.400000000000006        1.9650398113960243     
   12.800000000000001        71.200000000000003        1.9503858990507728     
   12.800000000000001        72.000000000000000        1.9361829101086536     
   12.800000000000001        72.799999999999997        1.9229874952093504     
   12.800000000000001        73.600000000000009        1.9111076988430309     
   12.800000000000001        74.400000000000006        1.9011523556104009     
   12.800000000000001        75.200000000000003        1.8929525609657636     
   12.800000000000001        76.000000000000000        1.8864187659946070     
   12.800000000000001        76.800000000000011        1.8814229998431480     
   12.800000000000001        77.600000000000009        1.8777818993409192     
   12.800000000000001        78.400000000000006        1.8761984381097248     
   12.800000000000001        79.200000000000003        1.8745537022837491     
   12.800000000000001        80.000000000000000        1.8761127262043196     
   12.800000000000001        80.800000000000011        1.8775865868698556     
   12.800000000000001        81.600000000000009        1.8790384014574351     
   12.800000000000001        82.400000000000006        1.8808189852679873     
   12.800000000000001        83.200000000000003        1.8829681668696929     
   12.800000000000001        84.000000000000000        1.8837569880798992     
   12.800000000000001        84.800000000000011        1.8844507794432830     
   12.800000000000001        85.600000000000009        1.8828008112482051     
   12.800000000000001        86.400000000000006        1.8817209367569092     
   12.800000000000001        87.200000000000003        1.8771806017965407     
   12.800000000000001        88.000000000000000        1.8727182360472578     
   12.800000000000001        88.800000000000011        1.8677031135208912     
   12.800000000000001        89.600000000000009        1.8611660291730618     
   12.800000000000001        90.400000000000006        1.8537708706892706     
   12.800000000000001        91.200000000000003        1.8457059209946169     
   12.800000000000001        92.000000000000000        1.8358320087772222     
   12.800000000000001        92.800000000000011        1.8276744613720350     
   12.800000000000001        93.600000000000009        1.8172959075851272     
   12.800000000000001        94.400000000000006        1.8110820324561829     
   12.800000000000001        95.200000000000003        1.8066859352369158     
   12.800000000000001        96.000000000000000        1.8051905632043328     
   12.800000000000001        96.800000000000011        1.8071462192581511     
   12.800000000000001        97.600000000000009        1.8153771243367955     
   12.800000000000001        98.400000000000006        1.8297651335039342     
   12.800000000000001        99.200000000000003        1.8515198135447091     
   12.800000000000001        100.00000000000000        1.8797419582198354     
   12.800000000000001        100.80000000000001        1.9171039748313483     
   12.800000000000001        101.60000000000001        1.9612635026581551     
   12.800000000000001        102.40000000000001        2.0130291926086876     

   13.600000000000001       0.80000000000000004        2.0705977927173458     
   13.600000000000001        1.6000000000000001        2.1309598912727146     
   13.600000000000001        2.4000000000000004        2.1910019367670435     
   13.600000000000001        3.2000000000000002        2.2491035755113917     
   13.600000000000001        4.0000000000000000        2.3004193019221648     
   13.600000000000001        4.8000000000000007        2.3415374579731387     
   13.600000000000001        5.6000000000000005        2.3656602493197689     
   13.600000000000001        6.4000000000000004        2.3709198532399660     
   13.600000000000001        7.2000000000000002        2.3498844412606248     
   13.600000000000001        8.0000000000000000        2.2998353461921743     
   13.600000000000001        8.8000000000000007        2.2174548098544107     
   13.600000000000001        9.6000000000000014        2.0982651858304258     
   13.600000000000001        10.400000000000000        1.9405314945105745     
   13.600000000000001        11.200000000000001        1.7386319847076090     
   13.600000000000001        12.000000000000000        1.4875904410504086     
   13.600000000000001        12.800000000000001       0.61408336725998935     
   13.600000000000001        13.600000000000001       0.58231036214237719     
   13.600000000000001        14.400000000000000       0.59207886125224329     
   13.600000000000001        15.200000000000001       0.59446940049697128     
   13.600000000000001        16.000000000000000       0.59301981718201946     
   13.600000000000001        16.800000000000001       0.59198062002107854     
   13.600000000000001        17.600000000000001       0.58928781124240892     
   13.600000000000001        18.400000000000002       0.58859332246976115     
   13.600000000000001        19.200000000000003       0.59037311691184702     
   13.600000000000001        20.000000000000000       0.58885434663509806     
   13.600000000000001        20.800000000000001       0.58864265449312214     
   13.600000000000001        21.600000000000001       0.58837902177344192     
   13.600000000000001        22.400000000000002       0.58841709876978598     
   13.600000000000001        23.200000000000003       0.58772657102349446     
   13.600000000000001        24.000000000000000       0.58839541044110655     
   13.600000000000001        24.800000000000001       0.58600826573206410     
   13.600000000000001        25.600000000000001       0.57813420756762635     
   13.600000000000001        26.400000000000002       0.53487198124356172     
   13.600000000000001        27.200000000000003       0.54441051240305371     
   13.600000000000001        28.000000000000000        1.5446868417749886     
   13.600000000000001        28.800000000000001        1.7398833827523394     
   13.600000000000001        29.600000000000001        1.9144016479057855     
   13.600000000000001        30.400000000000002        2.0635143136776772     
   13.600000000000001        31.200000000000003        2.1745520470444260     
   13.600000000000001        32.000000000000000        2.2504657273890376     
   13.600000000000001        32.800000000000004        2.2957791607959344     
   13.600000000000001        33.600000000000001        2.3144314168812405     
   13.600000000000001        34.399999999999999        2.3097310746195623     
   13.600000000000001        35.200000000000003        2.2872738306605154     
   13.600000000000001        36.000000000000000        2.2518299681909144     
   13.600000000000001        36.800000000000004        2.2083957190172914     
   13.600000000000001        37.600000000000001        2.1613462228001539     
   13.600000000000001        38.400000000000006        2.1142906447696554     
   13.600000000000001        39.200000000000003        2.0713893764503051     
   13.600000000000001        40.000000000000000        2.0337291954355048     
   13.600000000000001        40.800000000000004        2.0058710399813204     
   13.600000000000001        41.600000000000001        1.9877151280006264     
   13.600000000000001        42.400000000000006        1.9781661658916245     
   13.600000000000001        43.200000000000003        1.9804678011345538     
   13.600000000000001        44.000000000000000        1.9881947881630957     
   13.600000000000001        44.800000000000004        2.0045035375036506     
   13.600000000000001        45.600000000000001        2.0266720671028264     
   13.600000000000001        46.400000000000006        2.0523308622628749     
   13.600000000000001        47.200000000000003        2.0808784570854417     
   13.600000000000001        48.000000000000000        2.1081575036642031     
   13.600000000000001        48.800000000000004        2.1342598712517904     
   13.600000000000001        49.600000000000001        2.1571585816580012     
   13.600000000000001        50.400000000000006        2.1768897434878540     
   13.600000000000001        51.200000000000003        2.1928777397092585     
   13.600000000000001        52.000000000000000        2.2006239752196333     
   13.600000000000001        52.800000000000004        2.2085407983811587     
   13.600000000000001        53.600000000000001        2.2131693039752918     
   13.600000000000001        54.400000000000006        2.2117007737621184     
   13.600000000000001        55.200000000000003        2.2079091804027180     
   13.600000000000001        56.000000000000000        2.2010740628460672     
   13.600000000000001        56.800000000000004        2.1959283319374761     
   13.600000000000001        57.600000000000001        2.1848182494306330     
   13.600000000000001        58.400000000000006        2.1740853807231915     
   13.600000000000001        59.200000000000003        2.1640137334480114     
   13.600000000000001        60.000000000000000        2.1481765378578985     
   13.600000000000001        60.800000000000004        2.1359591780547253     
   13.600000000000001        61.600000000000001        2.1216787188544042     
   13.600000000000001        62.400000000000006        2.1109599543328113     
   13.600000000000001        63.200000000000003        2.0976051630957198     
   13.600000000000001        64.000000000000000        2.0868080994789637     
   13.600000000000001        64.799999999999997        2.0745208863130680     
   13.600000000000001        65.600000000000009        2.0661420543225217     
   13.600000000000001        66.400000000000006        2.0539048540892169     
   13.600000000000001        67.200000000000003        2.0424227182297678     
   13.600000000000001        68.000000000000000        2.0279184733757813     
   13.600000000000001        68.799999999999997        2.0157480474347689     
   13.600000000000001        69.600000000000009        1.9950804022209172     
   13.600000000000001        70.400000000000006        1.9852601281086295     
   13.600000000000001        71.200000000000003        1.9670943030706958     
   13.600000000000001        72.000000000000000        1.9514837759209702     
   13.600000000000001        72.799999999999997        1.9363942933919749     
   13.600000000000001        73.600000000000009        1.9217938007271507     
   13.600000000000001        74.400000000000006        1.9099698897468897     
   13.600000000000001        75.200000000000003        1.8994007150574801     
   13.600000000000001        76.000000000000000        1.8905405337248133     
   13.600000000000001        76.800000000000011        1.8844008280886684     
   13.600000000000001        77.600000000000009        1.8792446032136476     
   13.600000000000001        78.400000000000006        1.8767501919526814     
   13.600000000000001        79.200000000000003        1.8757242642581016     
   13.600000000000001        80.000000000000000        1.8760610819047974     
   13.600000000000001        80.800000000000011        1.8772957776273036     
   13.600000000000001        81.600000000000009        1.8794437380952886     
   13.600000000000001        82.400000000000006        1.8829336049882357     
   13.600000000000001        83.200000000000003        1.8848752077585973     
   13.600000000000001        84.000000000000000        1.8876925870493082     
   13.600000000000001        84.800000000000011        1.8889524891234144     
   13.600000000000001        85.600000000000009        1.8874349531934111     
   13.600000000000001        86.400000000000006        1.8884603035807439     
   13.600000000000001        87.200000000000003        1.8886204891407357     
   13.600000000000001        88.000000000000000        1.8845666708157478     
   13.600000000000001        88.800000000000011        1.8797475253775375     
   13.600000000000001        89.600000000000009        1.8737452831023649     
   13.600000000000001        90.400000000000006        1.8661761716411986     
   13.600000000000001        91.200000000000003        1.8578173618912177     
   13.600000000000001        92.000000000000000        1.8486124097366206     
   13.600000000000001        92.800000000000011        1.8390143636107152     
   13.600000000000001        93.600000000000009        1.8298240928961196     
   13.600000000000001        94.400000000000006        1.8225231533490565     
   13.600000000000001        95.200000000000003        1.8176260561823678     
   13.600000000000001        96.000000000000000        1.8141831899991776     
   13.600000000000001        96.800000000000011        1.8165057098106125     
   13.600000000000001        97.600000000000009        1.8231978479438602     
   13.600000000000001        98.400000000000006        1.8367001121326412     
   13.600000000000001        99.200000000000003        1.8565267311611353     
   13.600000000000001        100.00000000000000        1.8839309939715572     
   13.600000000000001        100.80000000000001        1.9199171463831475     
   13.600000000000001        101.60000000000001        1.9639974861933982     
   13.600000000000001        102.40000000000001        2.0148558575220736     

   14.400000000000000       0.80000000000000004        2.0691102092627665     
   14.400000000000000        1.6000000000000001        2.1267287978863849     
   14.400000000000000        2.4000000000000004        2.1864285665107519     
   14.400000000000000        3.2000000000000002        2.2438147678100258     
   14.400000000000000        4.0000000000000000        2.2929852242945219     
   14.400000000000000        4.8000000000000007        2.3337664916640075     
   14.400000000000000        5.6000000000000005        2.3581932264883787     
   14.400000000000000        6.4000000000000004        2.3628851477476167     
   14.400000000000000        7.2000000000000002        2.3428830423099893     
   14.400000000000000        8.0000000000000000        2.2921635419003281     
   14.400000000000000        8.8000000000000007        2.2101034393211010     
   14.400000000000000        9.6000000000000014        2.0920740632563208     
   14.400000000000000        10.400000000000000        1.9348389821474987     
   14.400000000000000        11.200000000000001        1.7336526994327843     
   14.400000000000000        12.000000000000000        1.4948608229375655     
   14.400000000000000        12.800000000000001       0.60562853021719554     
   14.400000000000000        13.600000000000001       0.57758983987595980     
   14.400000000000000        14.400000000000000       0.58725540285213973     
   14.400000000000000        15.200000000000001       0.58948869774307033     
   14.400000000000000        16.000000000000000       0.58801960739319337     
   14.400000000000000        16.800000000000001       0.58711517049637185     
   14.400000000000000        17.600000000000001       0.58424186012939616     
   14.400000000000000        18.400000000000002       0.58208826233067945     
   14.400000000000000        19.200000000000003       0.58384611166058287     
   14.400000000000000        20.000000000000000       0.58337159205440869     
   14.400000000000000        20.800000000000001       0.58235348776877505     
   14.400000000000000        21.600000000000001       0.58277877238140641     
   14.400000000000000        22.400000000000002       0.58288542076584526     
   14.400000000000000        23.200000000000003       0.58356284238523581     
   14.400000000000000        24.000000000000000       0.58256321492046670     
   14.400000000000000        24.800000000000001       0.58134543799050342     
   14.400000000000000        25.600000000000001       0.57465572430669676     
   14.400000000000000        26.400000000000002       0.53050052854325991     
   14.400000000000000        27.200000000000003       0.54027537816624160     
   14.400000000000000        28.000000000000000        1.5527561002602588     
   14.400000000000000        28.800000000000001        1.7387327049256662     
   14.400000000000000        29.600000000000001        1.9126716095577709     
   14.400000000000000        30.400000000000002        2.0609965284670624     
   14.400000000000000        31.200000000000003        2.1719458492663679     
   14.400000000000000        32.000000000000000        2.2484090682467905     
   14.400000000000000        32.800000000000004        2.2942938173670400     
   14.400000000000000        33.600000000000001        2.3129171961344936     
   14.400000000000000        34.399999999999999        2.3098310649121814     
   14.400000000000000        35.200000000000003        2.2886763886017731     
   14.400000000000000        36.000000000000000        2.2547113421820919     
   14.400000000000000        36.800000000000004        2.2119023435915328     
   14.400000000000000        37.600000000000001        2.1672318415082987     
   14.400000000000000        38.400000000000006        2.1207313261926730     
   14.400000000000000        39.200000000000003        2.0798866664556672     
   14.400000000000000        40.000000000000000        2.0447880601346049     
   14.400000000000000        40.800000000000004        2.0175283059263052     
   14.400000000000000        41.600000000000001        2.0007858726930863     
   14.400000000000000        42.400000000000006        1.9926694811565226     
   14.400000000000000        43.200000000000003        1.9945370073200204     
   14.400000000000000        44.000000000000000        2.0051680309909847     
   14.400000000000000        44.800000000000004        2.0225586628896610     
   14.400000000000000        45.600000000000001        2.0449099528018611     
   14.400000000000000        46.400000000000006        2.0706298165281507     
   14.400000000000000        47.200000000000003        2.0991674261068898     
   14.400000000000000        48.000000000000000        2.1229002040165881     
   14.400000000000000        48.800000000000004        2.1469929753117856     
   14.400000000000000        49.600000000000001        2.1670374521117197     
   14.400000000000000        50.400000000000006        2.1819199536330971     
   14.400000000000000        51.200000000000003        2.1918378594170931     
   14.400000000000000        52.000000000000000        2.1969138052768278     
   14.400000000000000        52.800000000000004        2.1981151510626695     
   14.400000000000000        53.600000000000001        2.1964797717922244     
   14.400000000000000        54.400000000000006        2.1924905563509274     
   14.400000000000000        55.200000000000003        2.1864511091134182     
   14.400000000000000        56.000000000000000        2.1806741185422980     
   14.400000000000000        56.800000000000004        2.1720629118294439     
   14.400000000000000        57.600000000000001        2.1622712257846537     
   14.400000000000000        58.400000000000006        2.1526287008581697     
   14.400000000000000        59.200000000000003        2.1399587221570076     
   14.400000000000000        60.000000000000000        2.1279488536830629     
   14.400000000000000        60.800000000000004        2.1169247770935451     
   14.400000000000000        61.600000000000001        2.1064567409578814     
   14.400000000000000        62.400000000000006        2.0971600064859754     
   14.400000000000000        63.200000000000003        2.0884443564608373     
   14.400000000000000        64.000000000000000        2.0830470508347805     
   14.400000000000000        64.799999999999997        2.0773508179078597     
   14.400000000000000        65.600000000000009        2.0722299410354021     
   14.400000000000000        66.400000000000006        2.0665072924281729     
   14.400000000000000        67.200000000000003        2.0587636399326894     
   14.400000000000000        68.000000000000000        2.0495538059113452     
   14.400000000000000        68.799999999999997        2.0373966306423248     
   14.400000000000000        69.600000000000009        2.0245030012973189     
   14.400000000000000        70.400000000000006        2.0094154165866254     
   14.400000000000000        71.200000000000003        1.9907263863323654     
   14.400000000000000        72.000000000000000        1.9753683769481818     
   14.400000000000000        72.799999999999997        1.9586013610378985     
   14.400000000000000        73.600000000000009        1.9439997809140894     
   14.400000000000000        74.400000000000006        1.9291465101281826     
   14.400000000000000        75.200000000000003        1.9177832592618675     
   14.400000000000000        76.000000000000000        1.9063214138501476     
   14.400000000000000        76.800000000000011        1.8986647016550267     
   14.400000000000000        77.600000000000009        1.8907052455088103     
   14.400000000000000        78.400000000000006        1.8885640828993362     
   14.400000000000000        79.200000000000003        1.8871515884508232     
   14.400000000000000        80.000000000000000        1.8867582986860176     
   14.400000000000000        80.800000000000011        1.8875307851106391     
   14.400000000000000        81.600000000000009        1.8908976617557118     
   14.400000000000000        82.400000000000006        1.8936726066979217     
   14.400000000000000        83.200000000000003        1.8964399356254447     
   14.400000000000000        84.000000000000000        1.9002717636475661     
   14.400000000000000        84.800000000000011        1.9031510115082424     
   14.400000000000000        85.600000000000009        1.9047169966053252     
   14.400000000000000        86.400000000000006        1.9064204379603760     
   14.400000000000000        87.200000000000003        1.9036531392579641     
   14.400000000000000        88.000000000000000        1.9010917040122308     
   14.400000000000000        88.800000000000011        1.8955601498667574     
   14.400000000000000        89.600000000000009        1.8907404606261813     
   14.400000000000000        90.400000000000006        1.8827891181569789     
   14.400000000000000        91.200000000000003        1.8747817590189446     
   14.400000000000000        92.000000000000000        1.8645896139348859     
   14.400000000000000        92.800000000000011        1.8538808814201400     
   14.400000000000000        93.600000000000009        1.8444277860179115     
   14.400000000000000        94.400000000000006        1.8349984685270135     
   14.400000000000000        95.200000000000003        1.8274005075717388     
   14.400000000000000        96.000000000000000        1.8238343680886342     
   14.400000000000000        96.800000000000011        1.8243792775288883     
   14.400000000000000        97.600000000000009        1.8298460602343223     
   14.400000000000000        98.400000000000006        1.8418412207644481     
   14.400000000000000        99.200000000000003        1.8594891077514071     
   14.400000000000000        100.00000000000000        1.8878790686749312     
   14.400000000000000        100.80000000000001        1.9209419720588006     
   14.400000000000000        101.60000000000001        1.9638172547480426     
   14.400000000000000        102.40000000000001        2.0133886058442649     

   15.200000000000001       0.80000000000000004        2.0627424977398281     
   15.200000000000001        1.6000000000000001        2.1191508546446918     
   15.200000000000001        2.4000000000000004        2.1785431191838396     
   15.200000000000001        3.2000000000000002        2.2356858610329895     
   15.200000000000001        4.0000000000000000        2.2845230785223340     
   15.200000000000001        4.8000000000000007        2.3255230124865238     
   15.200000000000001        5.6000000000000005        2.3476581134664296     
   15.200000000000001        6.4000000000000004        2.3525298784637751     
   15.200000000000001        7.2000000000000002        2.3316625222303240     
   15.200000000000001        8.0000000000000000        2.2823507197672694     
   15.200000000000001        8.8000000000000007        2.2018600892719453     
   15.200000000000001        9.6000000000000014        2.0854038053326311     
   15.200000000000001        10.400000000000000        1.9298031689799859     
   15.200000000000001        11.200000000000001        1.7289864678615889     
   15.200000000000001        12.000000000000000        1.5073103611714158     
   15.200000000000001        12.800000000000001       0.59400607644470371     
   15.200000000000001        13.600000000000001       0.56901291068184867     
   15.200000000000001        14.400000000000000       0.58090445104868116     
   15.200000000000001        15.200000000000001       0.58227570236762660     
   15.200000000000001        16.000000000000000       0.57993516432996750     
   15.200000000000001        16.800000000000001       0.57989210728735940     
   15.200000000000001        17.600000000000001       0.57791746218733708     
   15.200000000000001        18.400000000000002       0.57685123196080401     
   15.200000000000001        19.200000000000003       0.57694003251282278     
   15.200000000000001        20.000000000000000       0.57919273805422822     
   15.200000000000001        20.800000000000001       0.57653631892469093     
   15.200000000000001        21.600000000000001       0.57558422982832225     
   15.200000000000001        22.400000000000002       0.57533401967526365     
   15.200000000000001        23.200000000000003       0.57714600158870011     
   15.200000000000001        24.000000000000000       0.57566660679644632     
   15.200000000000001        24.800000000000001       0.57522954627796541     
   15.200000000000001        25.600000000000001       0.57027000562918351     
   15.200000000000001        26.400000000000002       0.52536944021855880     
   15.200000000000001        27.200000000000003       0.53434098691613863     
   15.200000000000001        28.000000000000000        1.5528567121205570     
   15.200000000000001        28.800000000000001        1.7381354037584269     
   15.200000000000001        29.600000000000001        1.9107383021617390     
   15.200000000000001        30.400000000000002        2.0593646929322245     
   15.200000000000001        31.200000000000003        2.1704381670780761     
   15.200000000000001        32.000000000000000        2.2469892245495080     
   15.200000000000001        32.800000000000004        2.2930800157003590     
   15.200000000000001        33.600000000000001        2.3126434870868868     
   15.200000000000001        34.399999999999999        2.3084161257817040     
   15.200000000000001        35.200000000000003        2.2896143079452842     
   15.200000000000001        36.000000000000000        2.2568048312184463     
   15.200000000000001        36.800000000000004        2.2159766187464971     
   15.200000000000001        37.600000000000001        2.1714219774038206     
   15.200000000000001        38.400000000000006        2.1270138844968680     
   15.200000000000001        39.200000000000003        2.0872676682324345     
   15.200000000000001        40.000000000000000        2.0540367151965468     
   15.200000000000001        40.800000000000004        2.0297988810008141     
   15.200000000000001        41.600000000000001        2.0130780656821945     
   15.200000000000001        42.400000000000006        2.0073737281855881     
   15.200000000000001        43.200000000000003        2.0104051875325277     
   15.200000000000001        44.000000000000000        2.0214554554199573     
   15.200000000000001        44.800000000000004        2.0421944812558852     
   15.200000000000001        45.600000000000001        2.0612138999268170     
   15.200000000000001        46.400000000000006        2.0875103287015655     
   15.200000000000001        47.200000000000003        2.1113843307878226     
   15.200000000000001        48.000000000000000        2.1344707581030615     
   15.200000000000001        48.800000000000004        2.1511627262506519     
   15.200000000000001        49.600000000000001        2.1678358716305364     
   15.200000000000001        50.400000000000006        2.1760948368936517     
   15.200000000000001        51.200000000000003        2.1780453870377445     
   15.200000000000001        52.000000000000000        2.1758578734941345     
   15.200000000000001        52.800000000000004        2.1697174914972628     
   15.200000000000001        53.600000000000001        2.1606369024159005     
   15.200000000000001        54.400000000000006        2.1518749165523730     
   15.200000000000001        55.200000000000003        2.1431289542483611     
   15.200000000000001        56.000000000000000        2.1363648779269591     
   15.200000000000001        56.800000000000004        2.1268880869333344     
   15.200000000000001        57.600000000000001        2.1173496958842648     
   15.200000000000001        58.400000000000006        2.1075502461953151     
   15.200000000000001        59.200000000000003        2.0967349976265788     
   15.200000000000001        60.000000000000000        2.0876311891008199     
   15.200000000000001        60.800000000000004        2.0787700475325734     
   15.200000000000001        61.600000000000001        2.0720505225243540     
   15.200000000000001        62.400000000000006        2.0666740080001391     
   15.200000000000001        63.200000000000003        2.0654612778122607     
   15.200000000000001        64.000000000000000        2.0661269519716594     
   15.200000000000001        64.799999999999997        2.0695545989293556     
   15.200000000000001        65.600000000000009        2.0723817512979865     
   15.200000000000001        66.400000000000006        2.0745014422587644     
   15.200000000000001        67.200000000000003        2.0745220308756673     
   15.200000000000001        68.000000000000000        2.0702913504386351     
   15.200000000000001        68.799999999999997        2.0626481691262946     
   15.200000000000001        69.600000000000009        2.0516327924523456     
   15.200000000000001        70.400000000000006        2.0392630566688719     
   15.200000000000001        71.200000000000003        2.0232385010940157     
   15.200000000000001        72.000000000000000        2.0068435875064270     
   15.200000000000001        72.799999999999997        1.9906869317866480     
   15.200000000000001        73.600000000000009        1.9736445567587311     
   15.200000000000001        74.400000000000006        1.9583992080997878     
   15.200000000000001        75.200000000000003        1.9442179316033046     
   15.200000000000001        76.000000000000000        1.9323924531078573     
   15.200000000000001        76.800000000000011        1.9229380876888174     
   15.200000000000001        77.600000000000009        1.9161718258852276     
   15.200000000000001        78.400000000000006        1.9113911380312623     
   15.200000000000001        79.200000000000003        1.9090987987891694     
   15.200000000000001        80.000000000000000        1.9073027245188074     
   15.200000000000001        80.800000000000011        1.9087506036453392     
   15.200000000000001        81.600000000000009        1.9110538948755602     
   15.200000000000001        82.400000000000006        1.9144778567742520     
   15.200000000000001        83.200000000000003        1.9173652184090928     
   15.200000000000001        84.000000000000000        1.9212573647155071     
   15.200000000000001        84.800000000000011        1.9247901555630373     
   15.200000000000001        85.600000000000009        1.9276413797324694     
   15.200000000000001        86.400000000000006        1.9277905487852756     
   15.200000000000001        87.200000000000003        1.9266790141519283     
   15.200000000000001        88.000000000000000        1.9237857697313006     
   15.200000000000001        88.800000000000011        1.9191615919286860     
   15.200000000000001        89.600000000000009        1.9124195177667178     
   15.200000000000001        90.400000000000006        1.9032333125908170     
   15.200000000000001        91.200000000000003        1.8945673974233901     
   15.200000000000001        92.000000000000000        1.8833707357589915     
   15.200000000000001        92.800000000000011        1.8708469254606714     
   15.200000000000001        93.600000000000009        1.8590823001242325     
   15.200000000000001        94.400000000000006        1.8490943474256856     
   15.200000000000001        95.200000000000003        1.8407742176637589     
   15.200000000000001        96.000000000000000        1.8337780357928510     
   15.200000000000001        96.800000000000011        1.8328146996816237     
   15.200000000000001        97.600000000000009        1.8364821973211538     
   15.200000000000001        98.400000000000006        1.8449667610629548     
   15.200000000000001        99.200000000000003        1.8624741356479644     
   15.200000000000001        100.00000000000000        1.8869570680977386     
   15.200000000000001        100.80000000000001        1.9201172077392543     
   15.200000000000001        101.60000000000001        1.9613777791147975     
   15.200000000000001        102.40000000000001        2.0094784351460779     

   16.000000000000000       0.80000000000000004        2.0543971563280290     
   16.000000000000000        1.6000000000000001        2.1094988301527575     
   16.000000000000000        2.4000000000000004        2.1675282838927448     
   16.000000000000000        3.2000000000000002        2.2236025488826541     
   16.000000000000000        4.0000000000000000        2.2727540090125720     
   16.000000000000000        4.8000000000000007        2.3106279821168170     
   16.000000000000000        5.6000000000000005        2.3346776375274714     
   16.000000000000000        6.4000000000000004        2.3388691342613099     
   16.000000000000000        7.2000000000000002        2.3193828355226702     
   16.000000000000000        8.0000000000000000        2.2709396955645595     
   16.000000000000000        8.8000000000000007        2.1928177780631004     
   16.000000000000000        9.6000000000000014        2.0765484347021741     
   16.000000000000000        10.400000000000000        1.9246345689169184     
   16.000000000000000        11.200000000000001        1.7251421673326601     
   16.000000000000000        12.000000000000000        1.5039665794022790     
   16.000000000000000        12.800000000000001       0.58897499308268342     
   16.000000000000000        13.600000000000001       0.55372582308420448     
   16.000000000000000        14.400000000000000       0.56502652900890082     
   16.000000000000000        15.200000000000001       0.56593674060638244     
   16.000000000000000        16.000000000000000       0.56469710488768743     
   16.000000000000000        16.800000000000001       0.56623688444755271     
   16.000000000000000        17.600000000000001       0.56516817575773448     
   16.000000000000000        18.400000000000002       0.56905023091898810     
   16.000000000000000        19.200000000000003       0.56496883596505743     
   16.000000000000000        20.000000000000000       0.56459758225828782     
   16.000000000000000        20.800000000000001       0.56412411474529189     
   16.000000000000000        21.600000000000001       0.56416439647935268     
   16.000000000000000        22.400000000000002       0.56482169251314007     
   16.000000000000000        23.200000000000003       0.56674041672206721     
   16.000000000000000        24.000000000000000       0.56777447040780060     
   16.000000000000000        24.800000000000001       0.56632167033034431     
   16.000000000000000        25.600000000000001       0.56194189528027327     
   16.000000000000000        26.400000000000002       0.51942218299069687     
   16.000000000000000        27.200000000000003       0.52835839725147027     
   16.000000000000000        28.000000000000000        1.5536353553119455     
   16.000000000000000        28.800000000000001        1.7390712055386579     
   16.000000000000000        29.600000000000001        1.9104015682310558     
   16.000000000000000        30.400000000000002        2.0597868922558908     
   16.000000000000000        31.200000000000003        2.1701527419142153     
   16.000000000000000        32.000000000000000        2.2466805210477574     
   16.000000000000000        32.800000000000004        2.2928245235017530     
   16.000000000000000        33.600000000000001        2.3119227647117473     
   16.000000000000000        34.399999999999999        2.3096911648631329     
   16.000000000000000        35.200000000000003        2.2916527403429736     
   16.000000000000000        36.000000000000000        2.2593895194033875     
   16.000000000000000        36.800000000000004        2.2194630381613392     
   16.000000000000000        37.600000000000001        2.1761925258847992     
   16.000000000000000        38.400000000000006        2.1337564163731049     
   16.000000000000000        39.200000000000003        2.0949109041166234     
   16.000000000000000        40.000000000000000        2.0640749434766250     
   16.000000000000000        40.800000000000004        2.0398885002310934     
   16.000000000000000        41.600000000000001        2.0269705337498265     
   16.000000000000000        42.400000000000006        2.0200645186211865     
   16.000000000000000        43.200000000000003        2.0259835720266319     
   16.000000000000000        44.000000000000000        2.0369923635331353     
   16.000000000000000        44.800000000000004        2.0546114352499609     
   16.000000000000000        45.600000000000001        2.0756355172865923     
   16.000000000000000        46.400000000000006        2.0976141314670058     
   16.000000000000000        47.200000000000003        2.1203851127942186     
   16.000000000000000        48.000000000000000        2.1396199263335998     
   16.000000000000000        48.800000000000004        2.1533098714585539     
   16.000000000000000        49.600000000000001        2.1600976459972072     
   16.000000000000000        50.400000000000006        2.1587000690325553     
   16.000000000000000        51.200000000000003        2.1506865949990233     
   16.000000000000000        52.000000000000000        2.1372078969181798     
   16.000000000000000        52.800000000000004        2.1228066004660486     
   16.000000000000000        53.600000000000001        2.1044711874097528     
   16.000000000000000        54.400000000000006        2.0894889790748801     
   16.000000000000000        55.200000000000003        2.0767936353296523     
   16.000000000000000        56.000000000000000        2.0661575704922752     
   16.000000000000000        56.800000000000004        2.0571966712176710     
   16.000000000000000        57.600000000000001        2.0478613554134628     
   16.000000000000000        58.400000000000006        2.0395670166208477     
   16.000000000000000        59.200000000000003        2.0309745990308792     
   16.000000000000000        60.000000000000000        2.0235516770487663     
   16.000000000000000        60.800000000000004        2.0174466733509639     
   16.000000000000000        61.600000000000001        2.0148707465709164     
   16.000000000000000        62.400000000000006        2.0166869744986413     
   16.000000000000000        63.200000000000003        2.0225397127189892     
   16.000000000000000        64.000000000000000        2.0335964323739226     
   16.000000000000000        64.799999999999997        2.0484136482389683     
   16.000000000000000        65.600000000000009        2.0634044652609038     
   16.000000000000000        66.400000000000006        2.0777330266778700     
   16.000000000000000        67.200000000000003        2.0861329916186802     
   16.000000000000000        68.000000000000000        2.0908160640898652     
   16.000000000000000        68.799999999999997        2.0899767288243862     
   16.000000000000000        69.600000000000009        2.0843282355553567     
   16.000000000000000        70.400000000000006        2.0741765978603035     
   16.000000000000000        71.200000000000003        2.0607334089695386     
   16.000000000000000        72.000000000000000        2.0452503038509446     
   16.000000000000000        72.799999999999997        2.0279660065617597     
   16.000000000000000        73.600000000000009        2.0123625264019300     
   16.000000000000000        74.400000000000006        1.9959894439263450     
   16.000000000000000        75.200000000000003        1.9806055279834551     
   16.000000000000000        76.000000000000000        1.9678709614444418     
   16.000000000000000        76.800000000000011        1.9567767940806755     
   16.000000000000000        77.600000000000009        1.9485604684477191     
   16.000000000000000        78.400000000000006        1.9436744173105323     
   16.000000000000000        79.200000000000003        1.9395314442768923     
   16.000000000000000        80.000000000000000        1.9388306862987386     
   16.000000000000000        80.800000000000011        1.9392919643978390     
   16.000000000000000        81.600000000000009        1.9411847289758195     
   16.000000000000000        82.400000000000006        1.9438131563534076     
   16.000000000000000        83.200000000000003        1.9472270328844747     
   16.000000000000000        84.000000000000000        1.9502982034925034     
   16.000000000000000        84.800000000000011        1.9540533220549159     
   16.000000000000000        85.600000000000009        1.9556808442035043     
   16.000000000000000        86.400000000000006        1.9541467924119640     
   16.000000000000000        87.200000000000003        1.9548965225188435     
   16.000000000000000        88.000000000000000        1.9512231997998659     
   16.000000000000000        88.800000000000011        1.9463873712546678     
   16.000000000000000        89.600000000000009        1.9384996419331442     
   16.000000000000000        90.400000000000006        1.9282230759515959     
   16.000000000000000        91.200000000000003        1.9176680146336484     
   16.000000000000000        92.000000000000000        1.9048645571611011     
   16.000000000000000        92.800000000000011        1.8901678263892514     
   16.000000000000000        93.600000000000009        1.8774245132211618     
   16.000000000000000        94.400000000000006        1.8638514993904178     
   16.000000000000000        95.200000000000003        1.8520514767092493     
   16.000000000000000        96.000000000000000        1.8438229879973675     
   16.000000000000000        96.800000000000011        1.8396716134760600     
   16.000000000000000        97.600000000000009        1.8407103700604390     
   16.000000000000000        98.400000000000006        1.8475577217310031     
   16.000000000000000        99.200000000000003        1.8627682935405072     
   16.000000000000000        100.00000000000000        1.8855970237498449     
   16.000000000000000        100.80000000000001        1.9169381923234929     
   16.000000000000000        101.60000000000001        1.9561678741937722     
   16.000000000000000        102.40000000000001        2.0024938512695125     

   16.800000000000001       0.80000000000000004        2.0431113084418016     
   16.800000000000001        1.6000000000000001        2.0980693784529354     
   16.800000000000001        2.4000000000000004        2.1538207323918037     
   16.800000000000001        3.2000000000000002        2.2085946097849178     
   16.800000000000001        4.0000000000000000        2.2570123313487329     
   16.800000000000001        4.8000000000000007        2.2973429971026236     
   16.800000000000001        5.6000000000000005        2.3196592014273874     
   16.800000000000001        6.4000000000000004        2.3252531567147705     
   16.800000000000001        7.2000000000000002        2.3066835603057885     
   16.800000000000001        8.0000000000000000        2.2606662640224560     
   16.800000000000001        8.8000000000000007        2.1835456452419004     
   16.800000000000001        9.6000000000000014        2.0705743573756399     
   16.800000000000001        10.400000000000000        1.9186217040815250     
   16.800000000000001        11.200000000000001        1.7221471926658440     
   16.800000000000001        12.000000000000000        1.5033884795935843     
   16.800000000000001        12.800000000000001       0.59041575922738521     
   16.800000000000001        13.600000000000001       0.55369158950408648     
   16.800000000000001        14.400000000000000       0.56888231948229839     
   16.800000000000001        15.200000000000001       0.56840615841993014     
   16.800000000000001        16.000000000000000       0.56790968641871531     
   16.800000000000001        16.800000000000001       0.56646747705436307     
   16.800000000000001        17.600000000000001       0.56568672755772420     
   16.800000000000001        18.400000000000002       0.56570275411254467     
   16.800000000000001        19.200000000000003       0.56590666464165329     
   16.800000000000001        20.000000000000000       0.56590533666694587     
   16.800000000000001        20.800000000000001       0.56591060439261553     
   16.800000000000001        21.600000000000001       0.56560953873131548     
   16.800000000000001        22.400000000000002       0.56643594556791821     
   16.800000000000001        23.200000000000003       0.56719611700967942     
   16.800000000000001        24.000000000000000       0.56819754620006346     
   16.800000000000001        24.800000000000001       0.56659277257864205     
   16.800000000000001        25.600000000000001       0.54974090170001266     
   16.800000000000001        26.400000000000002       0.50745539772047121     
   16.800000000000001        27.200000000000003       0.51963036198393320     
   16.800000000000001        28.000000000000000        1.5553999246598889     
   16.800000000000001        28.800000000000001        1.7412177064791354     
   16.800000000000001        29.600000000000001        1.9118127046610351     
   16.800000000000001        30.400000000000002        2.0611239848282863     
   16.800000000000001        31.200000000000003        2.1717929308615527     
   16.800000000000001        32.000000000000000        2.2483150608930633     
   16.800000000000001        32.800000000000004        2.2957695747632627     
   16.800000000000001        33.600000000000001        2.3140697482517631     
   16.800000000000001        34.399999999999999        2.3127515988980596     
   16.800000000000001        35.200000000000003        2.2928506814650862     
   16.800000000000001        36.000000000000000        2.2630722352747825     
   16.800000000000001        36.800000000000004        2.2229764620906196     
   16.800000000000001        37.600000000000001        2.1812273035504770     
   16.800000000000001        38.400000000000006        2.1408292349024696     
   16.800000000000001        39.200000000000003        2.1039177587662858     
   16.800000000000001        40.000000000000000        2.0734200451630116     
   16.800000000000001        40.800000000000004        2.0523250509973376     
   16.800000000000001        41.600000000000001        2.0394813132907186     
   16.800000000000001        42.400000000000006        2.0352138550981236     
   16.800000000000001        43.200000000000003        2.0395707494596067     
   16.800000000000001        44.000000000000000        2.0516532776985978     
   16.800000000000001        44.800000000000004        2.0701916240706906     
   16.800000000000001        45.600000000000001        2.0896207925112100     
   16.800000000000001        46.400000000000006        2.1084119322702035     
   16.800000000000001        47.200000000000003        2.1268373898450039     
   16.800000000000001        48.000000000000000        2.1402865142572014     
   16.800000000000001        48.800000000000004        2.1465847410504861     
   16.800000000000001        49.600000000000001        2.1442006569941632     
   16.800000000000001        50.400000000000006        2.1320622631201425     
   16.800000000000001        51.200000000000003        2.1090305709705661     
   16.800000000000001        52.000000000000000        2.0793499618943128     
   16.800000000000001        52.800000000000004        2.0485851662610561     
   16.800000000000001        53.600000000000001        2.0204890022135298     
   16.800000000000001        54.400000000000006        1.9973996904932676     
   16.800000000000001        55.200000000000003        1.9819487245328020     
   16.800000000000001        56.000000000000000        1.9715444482484816     
   16.800000000000001        56.800000000000004        1.9608109459837326     
   16.800000000000001        57.600000000000001        1.9517632546110779     
   16.800000000000001        58.400000000000006        1.9466634145546522     
   16.800000000000001        59.200000000000003        1.9396608005709901     
   16.800000000000001        60.000000000000000        1.9341950274181399     
   16.800000000000001        60.800000000000004        1.9311169663788361     
   16.800000000000001        61.600000000000001        1.9340223187824883     
   16.800000000000001        62.400000000000006        1.9393600175535131     
   16.800000000000001        63.200000000000003        1.9548836491040495     
   16.800000000000001        64.000000000000000        1.9807984665550915     
   16.800000000000001        64.799999999999997        2.0111109314536182     
   16.800000000000001        65.600000000000009        2.0434169598489906     
   16.800000000000001        66.400000000000006        2.0729898924008179     
   16.800000000000001        67.200000000000003        2.0957080072265346     
   16.800000000000001        68.000000000000000        2.1101915267603482     
   16.800000000000001        68.799999999999997        2.1180200412789167     
   16.800000000000001        69.600000000000009        2.1185149833290606     
   16.800000000000001        70.400000000000006        2.1129524917429126     
   16.800000000000001        71.200000000000003        2.1027772550731374     
   16.800000000000001        72.000000000000000        2.0892324335307766     
   16.800000000000001        72.799999999999997        2.0732241154709894     
   16.800000000000001        73.600000000000009        2.0568230203239959     
   16.800000000000001        74.400000000000006        2.0406062878484188     
   16.800000000000001        75.200000000000003        2.0254497567094671     
   16.800000000000001        76.000000000000000        2.0115196771515209     
   16.800000000000001        76.800000000000011        1.9999838654398612     
   16.800000000000001        77.600000000000009        1.9900445762214960     
   16.800000000000001        78.400000000000006        1.9835565084405102     
   16.800000000000001        79.200000000000003        1.9798057437093446     
   16.800000000000001        80.000000000000000        1.9776631626729879     
   16.800000000000001        80.800000000000011        1.9776706503569295     
   16.800000000000001        81.600000000000009        1.9783776571753304     
   16.800000000000001        82.400000000000006        1.9806858607767250     
   16.800000000000001        83.200000000000003        1.9837608688762634     
   16.800000000000001        84.000000000000000        1.9859239233791128     
   16.800000000000001        84.800000000000011        1.9898653064344278     
   16.800000000000001        85.600000000000009        1.9904729304016491     
   16.800000000000001        86.400000000000006        1.9899516406678701     
   16.800000000000001        87.200000000000003        1.9875585483197626     
   16.800000000000001        88.000000000000000        1.9830320355326145     
   16.800000000000001        88.800000000000011        1.9777854049616985     
   16.800000000000001        89.600000000000009        1.9677192888370465     
   16.800000000000001        90.400000000000006        1.9564798330698911     
   16.800000000000001        91.200000000000003        1.9415874264511517     
   16.800000000000001        92.000000000000000        1.9282483238861543     
   16.800000000000001        92.800000000000011        1.9096439583453750     
   16.800000000000001        93.600000000000009        1.8961448944760806     
   16.800000000000001        94.400000000000006        1.8788059549989280     
   16.800000000000001        95.200000000000003        1.8651784351862692     
   16.800000000000001        96.000000000000000        1.8546192415112475     
   16.800000000000001        96.800000000000011        1.8468180144790247     
   16.800000000000001        97.600000000000009        1.8452887702333247     
   16.800000000000001        98.400000000000006        1.8500285394425640     
   16.800000000000001        99.200000000000003        1.8625457925037714     
   16.800000000000001        100.00000000000000        1.8829686847521365     
   16.800000000000001        100.80000000000001        1.9118611879882712     
   16.800000000000001        101.60000000000001        1.9490657768007824     
   16.800000000000001        102.40000000000001        1.9929494666502423     

   17.600000000000001       0.80000000000000004        2.0303852505328206     
   17.600000000000001        1.6000000000000001        2.0830386173726803     
   17.600000000000001        2.4000000000000004        2.1377829112625237     
   17.600000000000001        3.2000000000000002        2.1912972889919247     
   17.600000000000001        4.0000000000000000        2.2396782076625730     
   17.600000000000001        4.8000000000000007        2.2796826226396703     
   17.600000000000001        5.6000000000000005        2.3042879824426055     
   17.600000000000001        6.4000000000000004        2.3096382591306046     
   17.600000000000001        7.2000000000000002        2.2945182564551221     
   17.600000000000001        8.0000000000000000        2.2506649679073387     
   17.600000000000001        8.8000000000000007        2.1757930384116744     
   17.600000000000001        9.6000000000000014        2.0651734392895307     
   17.600000000000001        10.400000000000000        1.9152200984374264     
   17.600000000000001        11.200000000000001        1.7203157797892341     
   17.600000000000001        12.000000000000000        1.5080337221498918     
   17.600000000000001        12.800000000000001       0.58486406170332061     
   17.600000000000001        13.600000000000001       0.54627937661365900     
   17.600000000000001        14.400000000000000       0.56131022836955380     
   17.600000000000001        15.200000000000001       0.56189916043763533     
   17.600000000000001        16.000000000000000       0.56208146582839769     
   17.600000000000001        16.800000000000001       0.56291480573131225     
   17.600000000000001        17.600000000000001       0.56308478261908479     
   17.600000000000001        18.400000000000002       0.56426526623810558     
   17.600000000000001        19.200000000000003       0.56454834108458596     
   17.600000000000001        20.000000000000000       0.56302019071128684     
   17.600000000000001        20.800000000000001       0.56464960266009834     
   17.600000000000001        21.600000000000001       0.56611078886550203     
   17.600000000000001        22.400000000000002       0.56673425615808193     
   17.600000000000001        23.200000000000003       0.56755954712585954     
   17.600000000000001        24.000000000000000       0.56759192058422825     
   17.600000000000001        24.800000000000001       0.56677721249071744     
   17.600000000000001        25.600000000000001       0.56277560939506233     
   17.600000000000001        26.400000000000002       0.51953149919570396     
   17.600000000000001        27.200000000000003       0.52904458904998297     
   17.600000000000001        28.000000000000000        1.5500432592334858     
   17.600000000000001        28.800000000000001        1.7427484897107250     
   17.600000000000001        29.600000000000001        1.9153305502278930     
   17.600000000000001        30.400000000000002        2.0655533386573679     
   17.600000000000001        31.200000000000003        2.1764120496946280     
   17.600000000000001        32.000000000000000        2.2527989799572405     
   17.600000000000001        32.800000000000004        2.2968861070526527     
   17.600000000000001        33.600000000000001        2.3170983216215419     
   17.600000000000001        34.399999999999999        2.3146242909332817     
   17.600000000000001        35.200000000000003        2.2965194270658533     
   17.600000000000001        36.000000000000000        2.2664507148166559     
   17.600000000000001        36.800000000000004        2.2281647692333206     
   17.600000000000001        37.600000000000001        2.1867949368702781     
   17.600000000000001        38.400000000000006        2.1474562824987680     
   17.600000000000001        39.200000000000003        2.1119818241742023     
   17.600000000000001        40.000000000000000        2.0836142785555758     
   17.600000000000001        40.800000000000004        2.0630023906528341     
   17.600000000000001        41.600000000000001        2.0505390650765065     
   17.600000000000001        42.400000000000006        2.0481156975616108     
   17.600000000000001        43.200000000000003        2.0532330613604315     
   17.600000000000001        44.000000000000000        2.0648155151840126     
   17.600000000000001        44.800000000000004        2.0810929267625364     
   17.600000000000001        45.600000000000001        2.0991616357861633     
   17.600000000000001        46.400000000000006        2.1161768966805594     
   17.600000000000001        47.200000000000003        2.1304259786186748     
   17.600000000000001        48.000000000000000        2.1375968059046402     
   17.600000000000001        48.800000000000004        2.1353644352705463     
   17.600000000000001        49.600000000000001        2.1217616130650754     
   17.600000000000001        50.400000000000006        2.0946620558817637     
   17.600000000000001        51.200000000000003        2.0541454519221998     
   17.600000000000001        52.000000000000000        2.0020110186798270     
   17.600000000000001        52.800000000000004        1.9484979414543220     
   17.600000000000001        53.600000000000001        1.9035819278404598     
   17.600000000000001        54.400000000000006        1.8732003500180339     
   17.600000000000001        55.200000000000003        1.8531501165898758     
   17.600000000000001        56.000000000000000        1.8428026740913921     
   17.600000000000001        56.800000000000004        1.8371437853724191     
   17.600000000000001        57.600000000000001        1.8286957955645022     
   17.600000000000001        58.400000000000006        1.8243363563226902     
   17.600000000000001        59.200000000000003        1.8199962229054256     
   17.600000000000001        60.000000000000000        1.8167211492638173     
   17.600000000000001        60.800000000000004        1.8164711871041359     
   17.600000000000001        61.600000000000001        1.8198927361425279     
   17.600000000000001        62.400000000000006        1.8316436943983434     
   17.600000000000001        63.200000000000003        1.8574779462826085     
   17.600000000000001        64.000000000000000        1.9007499100258425     
   17.600000000000001        64.799999999999997        1.9568270134805001     
   17.600000000000001        65.600000000000009        2.0131401560537729     
   17.600000000000001        66.400000000000006        2.0624971379095869     
   17.600000000000001        67.200000000000003        2.1020697803130273     
   17.600000000000001        68.000000000000000        2.1294086547596600     
   17.600000000000001        68.799999999999997        2.1471856507515850     
   17.600000000000001        69.600000000000009        2.1550769220472712     
   17.600000000000001        70.400000000000006        2.1550151887274445     
   17.600000000000001        71.200000000000003        2.1477030164502051     
   17.600000000000001        72.000000000000000        2.1347489958779851     
   17.600000000000001        72.799999999999997        2.1229684231410118     
   17.600000000000001        73.600000000000009        2.1072528071851178     
   17.600000000000001        74.400000000000006        2.0907794981082430     
   17.600000000000001        75.200000000000003        2.0759178518329948     
   17.600000000000001        76.000000000000000        2.0615289934970620     
   17.600000000000001        76.800000000000011        2.0481299663514130     
   17.600000000000001        77.600000000000009        2.0377038713798741     
   17.600000000000001        78.400000000000006        2.0304758582973581     
   17.600000000000001        79.200000000000003        2.0259492235901058     
   17.600000000000001        80.000000000000000        2.0203531148843727     
   17.600000000000001        80.800000000000011        2.0211881153282873     
   17.600000000000001        81.600000000000009        2.0217589995933816     
   17.600000000000001        82.400000000000006        2.0225604373338859     
   17.600000000000001        83.200000000000003        2.0227078986863685     
   17.600000000000001        84.000000000000000        2.0262901481401827     
   17.600000000000001        84.800000000000011        2.0275112785461777     
   17.600000000000001        85.600000000000009        2.0284912789587497     
   17.600000000000001        86.400000000000006        2.0284118001473086     
   17.600000000000001        87.200000000000003        2.0244192205245883     
   17.600000000000001        88.000000000000000        2.0181873574865827     
   17.600000000000001        88.800000000000011        2.0103140190925810     
   17.600000000000001        89.600000000000009        1.9991259944640760     
   17.600000000000001        90.400000000000006        1.9860131378276877     
   17.600000000000001        91.200000000000003        1.9700693665853193     
   17.600000000000001        92.000000000000000        1.9541008455679776     
   17.600000000000001        92.800000000000011        1.9331015738520003     
   17.600000000000001        93.600000000000009        1.9140301206169981     
   17.600000000000001        94.400000000000006        1.8970023950656283     
   17.600000000000001        95.200000000000003        1.8782387251281520     
   17.600000000000001        96.000000000000000        1.8645055366994849     
   17.600000000000001        96.800000000000011        1.8537459433339722     
   17.600000000000001        97.600000000000009        1.8497630837910648     
   17.600000000000001        98.400000000000006        1.8517516577625508     
   17.600000000000001        99.200000000000003        1.8612746041854653     
   17.600000000000001        100.00000000000000        1.8792243606137213     
   17.600000000000001        100.80000000000001        1.9053938460071915     
   17.600000000000001        101.60000000000001        1.9397781534376086     
   17.600000000000001        102.40000000000001        1.9810566264325247     

   18.400000000000002       0.80000000000000004        2.0156925984886445     
   18.400000000000002        1.6000000000000001        2.0674109647216752     
   18.400000000000002        2.4000000000000004        2.1208745525083321     
   18.400000000000002        3.2000000000000002        2.1744522761249825     
   18.400000000000002        4.0000000000000000        2.2212525087034520     
   18.400000000000002        4.8000000000000007        2.2616466952783996     
   18.400000000000002        5.6000000000000005        2.2883224851140205     
   18.400000000000002        6.4000000000000004        2.2968353120648106     
   18.400000000000002        7.2000000000000002        2.2835978377390678     
   18.400000000000002        8.0000000000000000        2.2427402584904148     
   18.400000000000002        8.8000000000000007        2.1710153389449820     
   18.400000000000002        9.6000000000000014        2.0635074511204308     
   18.400000000000002        10.400000000000000        1.9168563499003879     
   18.400000000000002        11.200000000000001        1.7216907257697547     
   18.400000000000002        12.000000000000000        1.5044289164638922     
   18.400000000000002        12.800000000000001       0.58594915306334994     
   18.400000000000002        13.600000000000001       0.55717049155724274     
   18.400000000000002        14.400000000000000       0.57500843089036446     
   18.400000000000002        15.200000000000001       0.57666749018369268     
   18.400000000000002        16.000000000000000       0.57456510703519159     
   18.400000000000002        16.800000000000001       0.57380916040562835     
   18.400000000000002        17.600000000000001       0.57371326155595592     
   18.400000000000002        18.400000000000002       0.57511280020047573     
   18.400000000000002        19.200000000000003       0.57529878067139806     
   18.400000000000002        20.000000000000000       0.57532714614718294     
   18.400000000000002        20.800000000000001       0.57542113689095664     
   18.400000000000002        21.600000000000001       0.57826069356138887     
   18.400000000000002        22.400000000000002       0.57965659472915398     
   18.400000000000002        23.200000000000003       0.58020382554431249     
   18.400000000000002        24.000000000000000       0.57923111261687199     
   18.400000000000002        24.800000000000001       0.57909156531326944     
   18.400000000000002        25.600000000000001       0.57406153596145071     
   18.400000000000002        26.400000000000002       0.53032075137424906     
   18.400000000000002        27.200000000000003       0.53985226152262067     
   18.400000000000002        28.000000000000000        1.5507391186216062     
   18.400000000000002        28.800000000000001        1.7474210903555096     
   18.400000000000002        29.600000000000001        1.9229088354456882     
   18.400000000000002        30.400000000000002        2.0741225188122061     
   18.400000000000002        31.200000000000003        2.1846464812486488     
   18.400000000000002        32.000000000000000        2.2606555334633827     
   18.400000000000002        32.800000000000004        2.3040800166190398     
   18.400000000000002        33.600000000000001        2.3199152342427221     
   18.400000000000002        34.399999999999999        2.3197657368999471     
   18.400000000000002        35.200000000000003        2.2999518818434677     
   18.400000000000002        36.000000000000000        2.2691262394175333     
   18.400000000000002        36.800000000000004        2.2326055336150898     
   18.400000000000002        37.600000000000001        2.1931216534307705     
   18.400000000000002        38.400000000000006        2.1545370137367934     
   18.400000000000002        39.200000000000003        2.1223464816603954     
   18.400000000000002        40.000000000000000        2.0936682086624816     
   18.400000000000002        40.800000000000004        2.0745148926549390     
   18.400000000000002        41.600000000000001        2.0634017047549014     
   18.400000000000002        42.400000000000006        2.0624398606672587     
   18.400000000000002        43.200000000000003        2.0669877606751959     
   18.400000000000002        44.000000000000000        2.0776863502009433     
   18.400000000000002        44.800000000000004        2.0924628817391393     
   18.400000000000002        45.600000000000001        2.1087374191858328     
   18.400000000000002        46.400000000000006        2.1223448228700259     
   18.400000000000002        47.200000000000003        2.1324376551230895     
   18.400000000000002        48.000000000000000        2.1325793856486666     
   18.400000000000002        48.800000000000004        2.1216624418455008     
   18.400000000000002        49.600000000000001        2.0960262186864020     
   18.400000000000002        50.400000000000006        2.0532545804793849     
   18.400000000000002        51.200000000000003        1.9898248395997264     
   18.400000000000002        52.000000000000000        1.9043702631682038     
   18.400000000000002        52.800000000000004        1.8137897334062782     
   18.400000000000002        53.600000000000001        1.7462047028666858     
   18.400000000000002        54.400000000000006        1.7104358785690528     
   18.400000000000002        55.200000000000003        1.6917985849663202     
   18.400000000000002        56.000000000000000        1.6821699191786472     
   18.400000000000002        56.800000000000004        1.6758689506526336     
   18.400000000000002        57.600000000000001        1.6712274464588219     
   18.400000000000002        58.400000000000006        1.6661932980910785     
   18.400000000000002        59.200000000000003        1.6616894192932186     
   18.400000000000002        60.000000000000000        1.6590335828079961     
   18.400000000000002        60.800000000000004        1.6585502686833808     
   18.400000000000002        61.600000000000001        1.6627171205670170     
   18.400000000000002        62.400000000000006        1.6780512936610712     
   18.400000000000002        63.200000000000003        1.7151229425354624     
   18.400000000000002        64.000000000000000        1.7850571963308670     
   18.400000000000002        64.799999999999997        1.8808181226524352     
   18.400000000000002        65.600000000000009        1.9755274047563658     
   18.400000000000002        66.400000000000006        2.0488659499240627     
   18.400000000000002        67.200000000000003        2.1073867570079887     
   18.400000000000002        68.000000000000000        2.1492241988821710     
   18.400000000000002        68.799999999999997        2.1769707267284515     
   18.400000000000002        69.600000000000009        2.1926634277745110     
   18.400000000000002        70.400000000000006        2.1982663715297379     
   18.400000000000002        71.200000000000003        2.1957528127346642     
   18.400000000000002        72.000000000000000        2.1878815246856158     
   18.400000000000002        72.799999999999997        2.1767595109947586     
   18.400000000000002        73.600000000000009        2.1617525109995950     
   18.400000000000002        74.400000000000006        2.1464284500094335     
   18.400000000000002        75.200000000000003        2.1309233749424457     
   18.400000000000002        76.000000000000000        2.1164455440151810     
   18.400000000000002        76.800000000000011        2.1016877854184313     
   18.400000000000002        77.600000000000009        2.0911312268778239     
   18.400000000000002        78.400000000000006        2.0813791958033976     
   18.400000000000002        79.200000000000003        2.0759969977061212     
   18.400000000000002        80.000000000000000        2.0713212701812118     
   18.400000000000002        80.800000000000011        2.0688960063435093     
   18.400000000000002        81.600000000000009        2.0684105346337205     
   18.400000000000002        82.400000000000006        2.0682361087480139     
   18.400000000000002        83.200000000000003        2.0693284923911852     
   18.400000000000002        84.000000000000000        2.0695589056699397     
   18.400000000000002        84.800000000000011        2.0707939526666834     
   18.400000000000002        85.600000000000009        2.0703990312826366     
   18.400000000000002        86.400000000000006        2.0679551251761614     
   18.400000000000002        87.200000000000003        2.0629026072090717     
   18.400000000000002        88.000000000000000        2.0555990159152087     
   18.400000000000002        88.800000000000011        2.0465957330296018     
   18.400000000000002        89.600000000000009        2.0324342110507381     
   18.400000000000002        90.400000000000006        2.0175819137389972     
   18.400000000000002        91.200000000000003        1.9989783075075398     
   18.400000000000002        92.000000000000000        1.9800828423915784     
   18.400000000000002        92.800000000000011        1.9568958071745244     
   18.400000000000002        93.600000000000009        1.9348738938192949     
   18.400000000000002        94.400000000000006        1.9131324627413497     
   18.400000000000002        95.200000000000003        1.8921501211908016     
   18.400000000000002        96.000000000000000        1.8770725205168324     
   18.400000000000002        96.800000000000011        1.8640510087479645     
   18.400000000000002        97.600000000000009        1.8543544623510135     
   18.400000000000002        98.400000000000006        1.8521585268780711     
   18.400000000000002        99.200000000000003        1.8596611819292026     
   18.400000000000002        100.00000000000000        1.8741446239917785     
   18.400000000000002        100.80000000000001        1.8975963689543882     
   18.400000000000002        101.60000000000001        1.9294487360622889     
   18.400000000000002        102.40000000000001        1.9686153596507090     

   19.200000000000003       0.80000000000000004        2.0007651404536291     
   19.200000000000003        1.6000000000000001        2.0501294505243854     
   19.200000000000003        2.4000000000000004        2.1020965532504015     
   19.200000000000003        3.2000000000000002        2.1540863076281340     
   19.200000000000003        4.0000000000000000        2.2037329258532519     
   19.200000000000003        4.8000000000000007        2.2440880455034176     
   19.200000000000003        5.6000000000000005        2.2715930939117177     
   19.200000000000003        6.4000000000000004        2.2836629328574931     
   19.200000000000003        7.2000000000000002        2.2749424118374280     
   19.200000000000003        8.0000000000000000        2.2375784417388664     
   19.200000000000003        8.8000000000000007        2.1709313914036277     
   19.200000000000003        9.6000000000000014        2.0663828487829643     
   19.200000000000003        10.400000000000000        1.9215444433770741     
   19.200000000000003        11.200000000000001        1.7284440249818416     
   19.200000000000003        12.000000000000000        1.4990106334325168     
   19.200000000000003        12.800000000000001       0.60127578284274352     
   19.200000000000003        13.600000000000001       0.57110683669443640     
   19.200000000000003        14.400000000000000       0.57985622085543687     
   19.200000000000003        15.200000000000001       0.58232022083160395     
   19.200000000000003        16.000000000000000       0.57877518420879881     
   19.200000000000003        16.800000000000001       0.57699577968328142     
   19.200000000000003        17.600000000000001       0.57741485531422487     
   19.200000000000003        18.400000000000002       0.57815664619075546     
   19.200000000000003        19.200000000000003       0.57811942965786356     
   19.200000000000003        20.000000000000000       0.57795233305120719     
   19.200000000000003        20.800000000000001       0.57787102419106740     
   19.200000000000003        21.600000000000001       0.57920132368794319     
   19.200000000000003        22.400000000000002       0.57928215612421019     
   19.200000000000003        23.200000000000003       0.58022262814995373     
   19.200000000000003        24.000000000000000       0.58065609703708521     
   19.200000000000003        24.800000000000001       0.58366329054923849     
   19.200000000000003        25.600000000000001       0.58231568140438017     
   19.200000000000003        26.400000000000002       0.53922286922089457     
   19.200000000000003        27.200000000000003       0.54611471329294869     
   19.200000000000003        28.000000000000000        1.5526233817190989     
   19.200000000000003        28.800000000000001        1.7547378150152049     
   19.200000000000003        29.600000000000001        1.9373636192963104     
   19.200000000000003        30.400000000000002        2.0899146735188165     
   19.200000000000003        31.200000000000003        2.1977324413501993     
   19.200000000000003        32.000000000000000        2.2694889545611394     
   19.200000000000003        32.800000000000004        2.3125165387875311     
   19.200000000000003        33.600000000000001        2.3290009556600761     
   19.200000000000003        34.399999999999999        2.3245181884495931     
   19.200000000000003        35.200000000000003        2.3047704034903953     
   19.200000000000003        36.000000000000000        2.2744184302836379     
   19.200000000000003        36.800000000000004        2.2378063185236683     
   19.200000000000003        37.600000000000001        2.1991847098336219     
   19.200000000000003        38.400000000000006        2.1621528500254144     
   19.200000000000003        39.200000000000003        2.1294349717855030     
   19.200000000000003        40.000000000000000        2.1036658410304239     
   19.200000000000003        40.800000000000004        2.0861193547351045     
   19.200000000000003        41.600000000000001        2.0760536385208943     
   19.200000000000003        42.400000000000006        2.0749298886925658     
   19.200000000000003        43.200000000000003        2.0799256847755898     
   19.200000000000003        44.000000000000000        2.0902417942072495     
   19.200000000000003        44.800000000000004        2.1038427046367585     
   19.200000000000003        45.600000000000001        2.1173459283643270     
   19.200000000000003        46.400000000000006        2.1282951955886502     
   19.200000000000003        47.200000000000003        2.1324905964971270     
   19.200000000000003        48.000000000000000        2.1270569957391667     
   19.200000000000003        48.800000000000004        2.1074029279022297     
   19.200000000000003        49.600000000000001        2.0708961141261728     
   19.200000000000003        50.400000000000006        2.0125381765187313     
   19.200000000000003        51.200000000000003        1.9263950688056446     
   19.200000000000003        52.000000000000000        1.8047686737170339     
   19.200000000000003        52.800000000000004        1.6320939091954949     
   19.200000000000003        53.600000000000001        1.5360842883199810     
   19.200000000000003        54.400000000000006        1.5381806597181631     
   19.200000000000003        55.200000000000003        1.5350553097422888     
   19.200000000000003        56.000000000000000        1.5331323990031724     
   19.200000000000003        56.800000000000004        1.5298044410407658     
   19.200000000000003        57.600000000000001        1.5252983733433136     
   19.200000000000003        58.400000000000006        1.5299295324749975     
   19.200000000000003        59.200000000000003        1.5254438215808730     
   19.200000000000003        60.000000000000000        1.5239952543569584     
   19.200000000000003        60.800000000000004        1.5214614678990201     
   19.200000000000003        61.600000000000001        1.5169472824873729     
   19.200000000000003        62.400000000000006        1.5181676676685851     
   19.200000000000003        63.200000000000003        1.5181598107075194     
   19.200000000000003        64.000000000000000        1.6118067273076742     
   19.200000000000003        64.799999999999997        1.8007820048484064     
   19.200000000000003        65.600000000000009        1.9352299537268796     
   19.200000000000003        66.400000000000006        2.0360790760229381     
   19.200000000000003        67.200000000000003        2.1132209265522448     
   19.200000000000003        68.000000000000000        2.1691893725313718     
   19.200000000000003        68.799999999999997        2.2074521780236975     
   19.200000000000003        69.600000000000009        2.2310860270919872     
   19.200000000000003        70.400000000000006        2.2429580804385867     
   19.200000000000003        71.200000000000003        2.2450631470797964     
   19.200000000000003        72.000000000000000        2.2407636456144684     
   19.200000000000003        72.799999999999997        2.2314078442204135     
   19.200000000000003        73.600000000000009        2.2186743580275463     
   19.200000000000003        74.400000000000006        2.2040871736989200     
   19.200000000000003        75.200000000000003        2.1882563243698234     
   19.200000000000003        76.000000000000000        2.1727886616958605     
   19.200000000000003        76.800000000000011        2.1581195351536784     
   19.200000000000003        77.600000000000009        2.1464082456634999     
   19.200000000000003        78.400000000000006        2.1365120807881191     
   19.200000000000003        79.200000000000003        2.1286672850522756     
   19.200000000000003        80.000000000000000        2.1248093105244101     
   19.200000000000003        80.800000000000011        2.1196198771595047     
   19.200000000000003        81.600000000000009        2.1173097569265402     
   19.200000000000003        82.400000000000006        2.1162852920630359     
   19.200000000000003        83.200000000000003        2.1151361819502639     
   19.200000000000003        84.000000000000000        2.1151257273907995     
   19.200000000000003        84.800000000000011        2.1138478506766849     
   19.200000000000003        85.600000000000009        2.1125119230361418     
   19.200000000000003        86.400000000000006        2.1099562147001070     
   19.200000000000003        87.200000000000003        2.1026185232697134     
   19.200000000000003        88.000000000000000        2.0938163230637175     
   19.200000000000003        88.800000000000011        2.0816835965787379     
   19.200000000000003        89.600000000000009        2.0674378851157638     
   19.200000000000003        90.400000000000006        2.0499802169755434     
   19.200000000000003        91.200000000000003        2.0292895442762182     
   19.200000000000003        92.000000000000000        2.0062294679194212     
   19.200000000000003        92.800000000000011        1.9818228514216376     
   19.200000000000003        93.600000000000009        1.9566023615804793     
   19.200000000000003        94.400000000000006        1.9314832378315336     
   19.200000000000003        95.200000000000003        1.9075450736934445     
   19.200000000000003        96.000000000000000        1.8867291713210506     
   19.200000000000003        96.800000000000011        1.8689993304618908     
   19.200000000000003        97.600000000000009        1.8589994958314087     
   19.200000000000003        98.400000000000006        1.8541105824166233     
   19.200000000000003        99.200000000000003        1.8573251011010274     
   19.200000000000003        100.00000000000000        1.8689227207302239     
   19.200000000000003        100.80000000000001        1.8901910336984169     
   19.200000000000003        101.60000000000001        1.9184009056376479     
   19.200000000000003        102.40000000000001        1.9557550064989651     

   20.000000000000000       0.80000000000000004        1.9817056621255131     
   20.000000000000000        1.6000000000000001        2.0330139408039782     
   20.000000000000000        2.4000000000000004        2.0857685431364632     
   20.000000000000000        3.2000000000000002        2.1359584418566495     
   20.000000000000000        4.0000000000000000        2.1846763699068541     
   20.000000000000000        4.8000000000000007        2.2267925400749196     
   20.000000000000000        5.6000000000000005        2.2607537918218146     
   20.000000000000000        6.4000000000000004        2.2741530655450788     
   20.000000000000000        7.2000000000000002        2.2672458096331458     
   20.000000000000000        8.0000000000000000        2.2376063807127764     
   20.000000000000000        8.8000000000000007        2.1770216480334139     
   20.000000000000000        9.6000000000000014        2.0803614367018417     
   20.000000000000000        10.400000000000000        1.9381806425325596     
   20.000000000000000        11.200000000000001        1.7464567425405657     
   20.000000000000000        12.000000000000000        1.5011954190740622     
   20.000000000000000        12.800000000000001       0.60660905248767261     
   20.000000000000000        13.600000000000001       0.57264767650619475     
   20.000000000000000        14.400000000000000       0.57965185429887711     
   20.000000000000000        15.200000000000001       0.58718560303010336     
   20.000000000000000        16.000000000000000       0.58080048024247388     
   20.000000000000000        16.800000000000001       0.58039381376138899     
   20.000000000000000        17.600000000000001       0.57986923282892022     
   20.000000000000000        18.400000000000002       0.57987238558478993     
   20.000000000000000        19.200000000000003       0.57946042361688122     
   20.000000000000000        20.000000000000000       0.58046616128873929     
   20.000000000000000        20.800000000000001       0.58113814548525022     
   20.000000000000000        21.600000000000001       0.58172873959129623     
   20.000000000000000        22.400000000000002       0.58450753325580651     
   20.000000000000000        23.200000000000003       0.58456636849300903     
   20.000000000000000        24.000000000000000       0.58718639776254355     
   20.000000000000000        24.800000000000001       0.59231388964400689     
   20.000000000000000        25.600000000000001       0.58893886798247264     
   20.000000000000000        26.400000000000002       0.53880006492158350     
   20.000000000000000        27.200000000000003       0.54476149837060395     
   20.000000000000000        28.000000000000000        1.5450741723585641     
   20.000000000000000        28.800000000000001        1.7715276776397548     
   20.000000000000000        29.600000000000001        1.9630648733025413     
   20.000000000000000        30.400000000000002        2.1129587556941907     
   20.000000000000000        31.200000000000003        2.2177858741802159     
   20.000000000000000        32.000000000000000        2.2860494314350261     
   20.000000000000000        32.800000000000004        2.3240231134940759     
   20.000000000000000        33.600000000000001        2.3373068563956192     
   20.000000000000000        34.399999999999999        2.3302154320155819     
   20.000000000000000        35.200000000000003        2.3102823872335425     
   20.000000000000000        36.000000000000000        2.2794448854948808     
   20.000000000000000        36.800000000000004        2.2420956846157636     
   20.000000000000000        37.600000000000001        2.2058708207698361     
   20.000000000000000        38.400000000000006        2.1698934868399067     
   20.000000000000000        39.200000000000003        2.1383378872715055     
   20.000000000000000        40.000000000000000        2.1141462067417365     
   20.000000000000000        40.800000000000004        2.0980741626511570     
   20.000000000000000        41.600000000000001        2.0885328966774281     
   20.000000000000000        42.400000000000006        2.0874904866449713     
   20.000000000000000        43.200000000000003        2.0924742291005711     
   20.000000000000000        44.000000000000000        2.1038476864395554     
   20.000000000000000        44.800000000000004        2.1146340548738456     
   20.000000000000000        45.600000000000001        2.1254750643852374     
   20.000000000000000        46.400000000000006        2.1329070652632129     
   20.000000000000000        47.200000000000003        2.1342470040818489     
   20.000000000000000        48.000000000000000        2.1203207701244926     
   20.000000000000000        48.800000000000004        2.0940569567854799     
   20.000000000000000        49.600000000000001        2.0483084752425995     
   20.000000000000000        50.400000000000006        1.9773641919861882     
   20.000000000000000        51.200000000000003        1.8749513231699668     
   20.000000000000000        52.000000000000000        1.7318770948509565     
   20.000000000000000        52.800000000000004        1.5345767307753828     
   20.000000000000000        53.600000000000001       0.50378370585451804     
   20.000000000000000        54.400000000000006       0.55456700342385346     
   20.000000000000000        55.200000000000003       0.54321882194355731     
   20.000000000000000        56.000000000000000       0.54115758884966170     
   20.000000000000000        56.800000000000004       0.54311418082468876     
   20.000000000000000        57.600000000000001       0.54380871036191458     
   20.000000000000000        58.400000000000006       0.54381816877638067     
   20.000000000000000        59.200000000000003       0.54532495770846312     
   20.000000000000000        60.000000000000000       0.54645998291637587     
   20.000000000000000        60.800000000000004       0.54866062690751316     
   20.000000000000000        61.600000000000001       0.56271809590672595     
   20.000000000000000        62.400000000000006       0.60355584370082860     
   20.000000000000000        63.200000000000003       0.51562401461386975     
   20.000000000000000        64.000000000000000        1.5199886777508345     
   20.000000000000000        64.799999999999997        1.7393669556778095     
   20.000000000000000        65.600000000000009        1.9060695479473093     
   20.000000000000000        66.400000000000006        2.0300934154995089     
   20.000000000000000        67.200000000000003        2.1222925506996999     
   20.000000000000000        68.000000000000000        2.1902223726357639     
   20.000000000000000        68.799999999999997        2.2378605073461117     
   20.000000000000000        69.600000000000009        2.2695772944314658     
   20.000000000000000        70.400000000000006        2.2872056440750081     
   20.000000000000000        71.200000000000003        2.2940875079982073     
   20.000000000000000        72.000000000000000        2.2933573878825939     
   20.000000000000000        72.799999999999997        2.2848827186381913     
   20.000000000000000        73.600000000000009        2.2743132060470601     
   20.000000000000000        74.400000000000006        2.2606152062366456     
   20.000000000000000        75.200000000000003        2.2452872231127960     
   20.000000000000000        76.000000000000000        2.2295241612020402     
   20.000000000000000        76.800000000000011        2.2173453579133824     
   20.000000000000000        77.600000000000009        2.2017544614566411     
   20.000000000000000        78.400000000000006        2.1902255830206840     
   20.000000000000000        79.200000000000003        2.1812730238979685     
   20.000000000000000        80.000000000000000        2.1739085193936871     
   20.000000000000000        80.800000000000011        2.1671589872487775     
   20.000000000000000        81.600000000000009        2.1645900418163366     
   20.000000000000000        82.400000000000006        2.1621096686791876     
   20.000000000000000        83.200000000000003        2.1608129043148323     
   20.000000000000000        84.000000000000000        2.1590474251961180     
   20.000000000000000        84.800000000000011        2.1568104308997986     
   20.000000000000000        85.600000000000009        2.1535213462621074     
   20.000000000000000        86.400000000000006        2.1486220700589653     
   20.000000000000000        87.200000000000003        2.1400958359776601     
   20.000000000000000        88.000000000000000        2.1308784377750207     
   20.000000000000000        88.800000000000011        2.1186993003365227     
   20.000000000000000        89.600000000000009        2.1025208761903214     
   20.000000000000000        90.400000000000006        2.0830933043910251     
   20.000000000000000        91.200000000000003        2.0595709489369129     
   20.000000000000000        92.000000000000000        2.0344374791971722     
   20.000000000000000        92.800000000000011        2.0079984325037832     
   20.000000000000000        93.600000000000009        1.9809269618439782     
   20.000000000000000        94.400000000000006        1.9506235915529886     
   20.000000000000000        95.200000000000003        1.9236293375915743     
   20.000000000000000        96.000000000000000        1.8989606920763951     
   20.000000000000000        96.800000000000011        1.8790882376081084     
   20.000000000000000        97.600000000000009        1.8641404186188242     
   20.000000000000000        98.400000000000006        1.8558884684199028     
   20.000000000000000        99.200000000000003        1.8556488617672542     
   20.000000000000000        100.00000000000000        1.8630480103734377     
   20.000000000000000        100.80000000000001        1.8809956404748205     
   20.000000000000000        101.60000000000001        1.9056708014479069     
   20.000000000000000        102.40000000000001        1.9428681147190112     

   20.800000000000001       0.80000000000000004        1.9699140033377138     
   20.800000000000001        1.6000000000000001        2.0157332424376135     
   20.800000000000001        2.4000000000000004        2.0657590140247972     
   20.800000000000001        3.2000000000000002        2.1174427476821105     
   20.800000000000001        4.0000000000000000        2.1672922676473125     
   20.800000000000001        4.8000000000000007        2.2115803037649200     
   20.800000000000001        5.6000000000000005        2.2453048325303442     
   20.800000000000001        6.4000000000000004        2.2651368670642564     
   20.800000000000001        7.2000000000000002        2.2660830165911228     
   20.800000000000001        8.0000000000000000        2.2433264043523065     
   20.800000000000001        8.8000000000000007        2.1912529775726135     
   20.800000000000001        9.6000000000000014        2.1041962238569276     
   20.800000000000001        10.400000000000000        1.9733681870886053     
   20.800000000000001        11.200000000000001        1.7884007069565169     
   20.800000000000001        12.000000000000000        1.5033313967383310     
   20.800000000000001        12.800000000000001       0.61187654153719029     
   20.800000000000001        13.600000000000001       0.73193491971325031     
   20.800000000000001        14.400000000000000       0.57321253842517916     
   20.800000000000001        15.200000000000001       0.57320670206572011     
   20.800000000000001        16.000000000000000       0.56737594569974514     
   20.800000000000001        16.800000000000001       0.56441359168283867     
   20.800000000000001        17.600000000000001       0.56296111470023946     
   20.800000000000001        18.400000000000002       0.56194527705111086     
   20.800000000000001        19.200000000000003       0.56139290110714346     
   20.800000000000001        20.000000000000000       0.56127617972967236     
   20.800000000000001        20.800000000000001       0.56122191199413152     
   20.800000000000001        21.600000000000001       0.55910680874861385     
   20.800000000000001        22.400000000000002       0.55957479449827530     
   20.800000000000001        23.200000000000003       0.55895402801983651     
   20.800000000000001        24.000000000000000       0.56034156081598285     
   20.800000000000001        24.800000000000001       0.56435420887636401     
   20.800000000000001        25.600000000000001       0.55179253571702247     
   20.800000000000001        26.400000000000002       0.53769459830054334     
   20.800000000000001        27.200000000000003       0.64041393729171447     
   20.800000000000001        28.000000000000000        1.5528121962529331     
   20.800000000000001        28.800000000000001        1.8118086043222841     
   20.800000000000001        29.600000000000001        2.0069062139910541     
   20.800000000000001        30.400000000000002        2.1479036339176698     
   20.800000000000001        31.200000000000003        2.2449667750830349     
   20.800000000000001        32.000000000000000        2.3056437796219038     
   20.800000000000001        32.800000000000004        2.3384435006110760     
   20.800000000000001        33.600000000000001        2.3468936276490204     
   20.800000000000001        34.399999999999999        2.3381016425118144     
   20.800000000000001        35.200000000000003        2.3158915926401455     
   20.800000000000001        36.000000000000000        2.2849122058351212     
   20.800000000000001        36.800000000000004        2.2489127205804391     
   20.800000000000001        37.600000000000001        2.2102622470108053     
   20.800000000000001        38.400000000000006        2.1773351537444023     
   20.800000000000001        39.200000000000003        2.1466726880097715     
   20.800000000000001        40.000000000000000        2.1247680281174990     
   20.800000000000001        40.800000000000004        2.1087815319353362     
   20.800000000000001        41.600000000000001        2.1003521400633547     
   20.800000000000001        42.400000000000006        2.1011285161037683     
   20.800000000000001        43.200000000000003        2.1044054628987969     
   20.800000000000001        44.000000000000000        2.1152598473495057     
   20.800000000000001        44.800000000000004        2.1255165765901785     
   20.800000000000001        45.600000000000001        2.1338648689244599     
   20.800000000000001        46.400000000000006        2.1380294653339953     
   20.800000000000001        47.200000000000003        2.1336741678533282     
   20.800000000000001        48.000000000000000        2.1169572754956896     
   20.800000000000001        48.800000000000004        2.0842204970670362     
   20.800000000000001        49.600000000000001        2.0308392472781720     
   20.800000000000001        50.400000000000006        1.9517154093115816     
   20.800000000000001        51.200000000000003        1.8402811163056108     
   20.800000000000001        52.000000000000000        1.6934525958841211     
   20.800000000000001        52.800000000000004        1.5392850444379742     
   20.800000000000001        53.600000000000001       0.55182254484559767     
   20.800000000000001        54.400000000000006       0.59850319406714214     
   20.800000000000001        55.200000000000003       0.58949514629926025     
   20.800000000000001        56.000000000000000       0.58762536023757495     
   20.800000000000001        56.800000000000004       0.58887559335212725     
   20.800000000000001        57.600000000000001       0.59079155512618931     
   20.800000000000001        58.400000000000006       0.59252275326854542     
   20.800000000000001        59.200000000000003       0.59483579997354008     
   20.800000000000001        60.000000000000000       0.59595448301030496     
   20.800000000000001        60.800000000000004       0.59874021134119004     
   20.800000000000001        61.600000000000001       0.60426671883156835     
   20.800000000000001        62.400000000000006       0.64159414256594416     
   20.800000000000001        63.200000000000003       0.60825267227472735     
   20.800000000000001        64.000000000000000        1.5140039917529626     
   20.800000000000001        64.799999999999997        1.7099271685789419     
   20.800000000000001        65.600000000000009        1.8937355567344656     
   20.800000000000001        66.400000000000006        2.0300255721664744     
   20.800000000000001        67.200000000000003        2.1348501471910151     
   20.800000000000001        68.000000000000000        2.2128958726546943     
   20.800000000000001        68.799999999999997        2.2693939881849889     
   20.800000000000001        69.600000000000009        2.3079491597181012     
   20.800000000000001        70.400000000000006        2.3309862525996521     
   20.800000000000001        71.200000000000003        2.3417065259911340     
   20.800000000000001        72.000000000000000        2.3444481345415165     
   20.800000000000001        72.799999999999997        2.3375110641464714     
   20.800000000000001        73.600000000000009        2.3286099988622797     
   20.800000000000001        74.400000000000006        2.3155576356369694     
   20.800000000000001        75.200000000000003        2.3001870337193422     
   20.800000000000001        76.000000000000000        2.2843169178347207     
   20.800000000000001        76.800000000000011        2.2689031188273927     
   20.800000000000001        77.600000000000009        2.2546622327678616     
   20.800000000000001        78.400000000000006        2.2418597560924751     
   20.800000000000001        79.200000000000003        2.2312811194822211     
   20.800000000000001        80.000000000000000        2.2216996743081774     
   20.800000000000001        80.800000000000011        2.2152212709891423     
   20.800000000000001        81.600000000000009        2.2083364814498272     
   20.800000000000001        82.400000000000006        2.2066798118068367     
   20.800000000000001        83.200000000000003        2.2018505701329727     
   20.800000000000001        84.000000000000000        2.1990893868610755     
   20.800000000000001        84.800000000000011        2.1944535459536394     
   20.800000000000001        85.600000000000009        2.1911429706354553     
   20.800000000000001        86.400000000000006        2.1853334418046892     
   20.800000000000001        87.200000000000003        2.1799600274062909     
   20.800000000000001        88.000000000000000        2.1668182464038863     
   20.800000000000001        88.800000000000011        2.1531255317264932     
   20.800000000000001        89.600000000000009        2.1357116211644520     
   20.800000000000001        90.400000000000006        2.1142680596216228     
   20.800000000000001        91.200000000000003        2.0896650884565280     
   20.800000000000001        92.000000000000000        2.0620221843181898     
   20.800000000000001        92.800000000000011        2.0323124483298289     
   20.800000000000001        93.600000000000009        2.0006596663934464     
   20.800000000000001        94.400000000000006        1.9709625941131561     
   20.800000000000001        95.200000000000003        1.9403594063351177     
   20.800000000000001        96.000000000000000        1.9125482029373986     
   20.800000000000001        96.800000000000011        1.8886180275702806     
   20.800000000000001        97.600000000000009        1.8696467020841321     
   20.800000000000001        98.400000000000006        1.8583208285518706     
   20.800000000000001        99.200000000000003        1.8530973339226033     
   20.800000000000001        100.00000000000000        1.8590575702353715     
   20.800000000000001        100.80000000000001        1.8749896517490086     
   20.800000000000001        101.60000000000001        1.8964997328814601     
   20.800000000000001        102.40000000000001        1.9296094448700285     

   21.600000000000001       0.80000000000000004        1.9549595527490398     
   21.600000000000001        1.6000000000000001        1.9992215016405666     
   21.600000000000001        2.4000000000000004        2.0488946512642965     
   21.600000000000001        3.2000000000000002        2.1004768949540478     
   21.600000000000001        4.0000000000000000        2.1512992129725053     
   21.600000000000001        4.8000000000000007        2.1978579387565675     
   21.600000000000001        5.6000000000000005        2.2341333244564265     
   21.600000000000001        6.4000000000000004        2.2603569982373592     
   21.600000000000001        7.2000000000000002        2.2682163599556020     
   21.600000000000001        8.0000000000000000        2.2524572896128889     
   21.600000000000001        8.8000000000000007        2.2148541176554302     
   21.600000000000001        9.6000000000000014        2.1415426723993765     
   21.600000000000001        10.400000000000000        2.0305323724454865     
   21.600000000000001        11.200000000000001        1.8699430724972079     
   21.600000000000001        12.000000000000000        1.6311837127347726     
   21.600000000000001        12.800000000000001        1.4699790656241665     
   21.600000000000001        13.600000000000001       0.62793804522947405     
   21.600000000000001        14.400000000000000       0.62497770418981569     
   21.600000000000001        15.200000000000001       0.62027598761034375     
   21.600000000000001        16.000000000000000       0.60722405181829442     
   21.600000000000001        16.800000000000001       0.60380440742338126     
   21.600000000000001        17.600000000000001       0.60179773321251973     
   21.600000000000001        18.400000000000002       0.59769873023102560     
   21.600000000000001        19.200000000000003       0.59509595819426575     
   21.600000000000001        20.000000000000000       0.59335088738625064     
   21.600000000000001        20.800000000000001       0.59282214124418298     
   21.600000000000001        21.600000000000001       0.58848109772264978     
   21.600000000000001        22.400000000000002       0.58677087549546481     
   21.600000000000001        23.200000000000003       0.58475059707132704     
   21.600000000000001        24.000000000000000       0.58393804100715307     
   21.600000000000001        24.800000000000001       0.58150065577827803     
   21.600000000000001        25.600000000000001       0.58070686601326682     
   21.600000000000001        26.400000000000002       0.65052335506334191     
   21.600000000000001        27.200000000000003        1.5290698547526123     
   21.600000000000001        28.000000000000000        1.6603793736719454     
   21.600000000000001        28.800000000000001        1.8964673865869133     
   21.600000000000001        29.600000000000001        2.0706814884002536     
   21.600000000000001        30.400000000000002        2.1934959362805793     
   21.600000000000001        31.200000000000003        2.2765619107915089     
   21.600000000000001        32.000000000000000        2.3276234173042423     
   21.600000000000001        32.800000000000004        2.3526343909934124     
   21.600000000000001        33.600000000000001        2.3564957889639455     
   21.600000000000001        34.399999999999999        2.3447360630712568     
   21.600000000000001        35.200000000000003        2.3210648200658213     
   21.600000000000001        36.000000000000000        2.2892246512130496     
   21.600000000000001        36.800000000000004        2.2535434308778282     
   21.600000000000001        37.600000000000001        2.2175158172895886     
   21.600000000000001        38.400000000000006        2.1842628701879154     
   21.600000000000001        39.200000000000003        2.1555468174416199     
   21.600000000000001        40.000000000000000        2.1342663043675993     
   21.600000000000001        40.800000000000004        2.1196161860852203     
   21.600000000000001        41.600000000000001        2.1131447298254713     
   21.600000000000001        42.400000000000006        2.1140511560516408     
   21.600000000000001        43.200000000000003        2.1183944134415307     
   21.600000000000001        44.000000000000000        2.1273359672649921     
   21.600000000000001        44.800000000000004        2.1350907976530724     
   21.600000000000001        45.600000000000001        2.1431008111357674     
   21.600000000000001        46.400000000000006        2.1455022572058642     
   21.600000000000001        47.200000000000003        2.1350227149177909     
   21.600000000000001        48.000000000000000        2.1165641977923224     
   21.600000000000001        48.800000000000004        2.0779780909416239     
   21.600000000000001        49.600000000000001        2.0190168160479263     
   21.600000000000001        50.400000000000006        1.9332333050132464     
   21.600000000000001        51.200000000000003        1.8218562109697434     
   21.600000000000001        52.000000000000000        1.6775733617683142     
   21.600000000000001        52.800000000000004        1.5393682768056236     
   21.600000000000001        53.600000000000001       0.52413221738237925     
   21.600000000000001        54.400000000000006       0.59023398782867098     
   21.600000000000001        55.200000000000003       0.58435328304739931     
   21.600000000000001        56.000000000000000       0.58396112891259599     
   21.600000000000001        56.800000000000004       0.58718524604542033     
   21.600000000000001        57.600000000000001       0.58519906730839832     
   21.600000000000001        58.400000000000006       0.58421391940673362     
   21.600000000000001        59.200000000000003       0.58279177131782933     
   21.600000000000001        60.000000000000000       0.58235666003452990     
   21.600000000000001        60.800000000000004       0.58373509867177809     
   21.600000000000001        61.600000000000001       0.59112506257654984     
   21.600000000000001        62.400000000000006       0.62106520052797998     
   21.600000000000001        63.200000000000003       0.57470694317747217     
   21.600000000000001        64.000000000000000        1.5114095083739114     
   21.600000000000001        64.799999999999997        1.6986645976019952     
   21.600000000000001        65.600000000000009        1.8925022087015488     
   21.600000000000001        66.400000000000006        2.0364212040030112     
   21.600000000000001        67.200000000000003        2.1503099460475705     
   21.600000000000001        68.000000000000000        2.2383784961684325     
   21.600000000000001        68.799999999999997        2.3008468934115034     
   21.600000000000001        69.600000000000009        2.3444665140127698     
   21.600000000000001        70.400000000000006        2.3701692082444814     
   21.600000000000001        71.200000000000003        2.3864459991474201     
   21.600000000000001        72.000000000000000        2.3902204172454584     
   21.600000000000001        72.799999999999997        2.3869145274498007     
   21.600000000000001        73.600000000000009        2.3780923247585388     
   21.600000000000001        74.400000000000006        2.3659827310283297     
   21.600000000000001        75.200000000000003        2.3505230432239834     
   21.600000000000001        76.000000000000000        2.3341454592268507     
   21.600000000000001        76.800000000000011        2.3173885924192721     
   21.600000000000001        77.600000000000009        2.3014483688788645     
   21.600000000000001        78.400000000000006        2.2867019231733647     
   21.600000000000001        79.200000000000003        2.2717257347925481     
   21.600000000000001        80.000000000000000        2.2646759225622000     
   21.600000000000001        80.800000000000011        2.2541768893071863     
   21.600000000000001        81.600000000000009        2.2467487793970777     
   21.600000000000001        82.400000000000006        2.2415235537232840     
   21.600000000000001        83.200000000000003        2.2371746040482781     
   21.600000000000001        84.000000000000000        2.2327484309901893     
   21.600000000000001        84.800000000000011        2.2305888700779009     
   21.600000000000001        85.600000000000009        2.2233868305905293     
   21.600000000000001        86.400000000000006        2.2166283644453699     
   21.600000000000001        87.200000000000003        2.2088322805918343     
   21.600000000000001        88.000000000000000        2.1971419182858143     
   21.600000000000001        88.800000000000011        2.1835432908439771     
   21.600000000000001        89.600000000000009        2.1657396252302417     
   21.600000000000001        90.400000000000006        2.1437508924027147     
   21.600000000000001        91.200000000000003        2.1180899078576125     
   21.600000000000001        92.000000000000000        2.0887457359825148     
   21.600000000000001        92.800000000000011        2.0600662921239863     
   21.600000000000001        93.600000000000009        2.0241200490601736     
   21.600000000000001        94.400000000000006        1.9911861811461613     
   21.600000000000001        95.200000000000003        1.9574965102900423     
   21.600000000000001        96.000000000000000        1.9268726040308914     
   21.600000000000001        96.800000000000011        1.8994435831325340     
   21.600000000000001        97.600000000000009        1.8775260495225190     
   21.600000000000001        98.400000000000006        1.8620754740061727     
   21.600000000000001        99.200000000000003        1.8548016432044852     
   21.600000000000001        100.00000000000000        1.8562035113408186     
   21.600000000000001        100.80000000000001        1.8670191872658048     
   21.600000000000001        101.60000000000001        1.8869379593430935     
   21.600000000000001        102.40000000000001        1.9164638787885226     

   22.400000000000002       0.80000000000000004        1.9424094578781674     
   22.400000000000002        1.6000000000000001        1.9852359959980688     
   22.400000000000002        2.4000000000000004        2.0341625562149059     
   22.400000000000002        3.2000000000000002        2.0856944177045009     
   22.400000000000002        4.0000000000000000        2.1373233217043350     
   22.400000000000002        4.8000000000000007        2.1856259830675389     
   22.400000000000002        5.6000000000000005        2.2267423643024218     
   22.400000000000002        6.4000000000000004        2.2572001039643883     
   22.400000000000002        7.2000000000000002        2.2734621953423595     
   22.400000000000002        8.0000000000000000        2.2704006260737368     
   22.400000000000002        8.8000000000000007        2.2443951326084779     
   22.400000000000002        9.6000000000000014        2.1911310631611092     
   22.400000000000002        10.400000000000000        2.1024370991480588     
   22.400000000000002        11.200000000000001        1.9843497658516045     
   22.400000000000002        12.000000000000000        1.8365942098036314     
   22.400000000000002        12.800000000000001        1.6399268909928353     
   22.400000000000002        13.600000000000001        1.5068262103518166     
   22.400000000000002        14.400000000000000        1.4928987774358820     
   22.400000000000002        15.200000000000001        1.4984167075906931     
   22.400000000000002        16.000000000000000        1.5077709956077172     
   22.400000000000002        16.800000000000001        1.5079827879453755     
   22.400000000000002        17.600000000000001        1.5111451256294262     
   22.400000000000002        18.400000000000002        1.5159648347016346     
   22.400000000000002        19.200000000000003        1.5198759030954268     
   22.400000000000002        20.000000000000000        1.5191831216924758     
   22.400000000000002        20.800000000000001        1.5227544054038722     
   22.400000000000002        21.600000000000001        1.5263827849503777     
   22.400000000000002        22.400000000000002        1.5289492033712713     
   22.400000000000002        23.200000000000003        1.5326492546050756     
   22.400000000000002        24.000000000000000        1.5357995137351887     
   22.400000000000002        24.800000000000001        1.5374601336010549     
   22.400000000000002        25.600000000000001        1.5427755408991317     
   22.400000000000002        26.400000000000002        1.5467826543033021     
   22.400000000000002        27.200000000000003        1.6644239417347599     
   22.400000000000002        28.000000000000000        1.8550705197234760     
   22.400000000000002        28.800000000000001        2.0152465205576844     
   22.400000000000002        29.600000000000001        2.1480736004569203     
   22.400000000000002        30.400000000000002        2.2446824573655557     
   22.400000000000002        31.200000000000003        2.3105688190702778     
   22.400000000000002        32.000000000000000        2.3498400052554014     
   22.400000000000002        32.800000000000004        2.3663639803718080     
   22.400000000000002        33.600000000000001        2.3649006092015896     
   22.400000000000002        34.399999999999999        2.3495655842320433     
   22.400000000000002        35.200000000000003        2.3238249478688067     
   22.400000000000002        36.000000000000000        2.2918262183792679     
   22.400000000000002        36.800000000000004        2.2568151793552187     
   22.400000000000002        37.600000000000001        2.2218713694986252     
   22.400000000000002        38.400000000000006        2.1906385036877114     
   22.400000000000002        39.200000000000003        2.1638709777279388     
   22.400000000000002        40.000000000000000        2.1439015445840961     
   22.400000000000002        40.800000000000004        2.1308101848399192     
   22.400000000000002        41.600000000000001        2.1251277752060163     
   22.400000000000002        42.400000000000006        2.1260498267077490     
   22.400000000000002        43.200000000000003        2.1305924875871591     
   22.400000000000002        44.000000000000000        2.1394792030548055     
   22.400000000000002        44.800000000000004        2.1472771221665350     
   22.400000000000002        45.600000000000001        2.1525653988092870     
   22.400000000000002        46.400000000000006        2.1517479907153483     
   22.400000000000002        47.200000000000003        2.1411760459253095     
   22.400000000000002        48.000000000000000        2.1172295392350731     
   22.400000000000002        48.800000000000004        2.0755010319614966     
   22.400000000000002        49.600000000000001        2.0127638873636862     
   22.400000000000002        50.400000000000006        1.9268427604532052     
   22.400000000000002        51.200000000000003        1.8123418776840019     
   22.400000000000002        52.000000000000000        1.6705829412283260     
   22.400000000000002        52.800000000000004        1.5363486097057544     
   22.400000000000002        53.600000000000001       0.51594209247707823     
   22.400000000000002        54.400000000000006       0.58987799653071549     
   22.400000000000002        55.200000000000003       0.58060753837806423     
   22.400000000000002        56.000000000000000       0.58422074733290374     
   22.400000000000002        56.800000000000004       0.58810056458986248     
   22.400000000000002        57.600000000000001       0.59230727545351325     
   22.400000000000002        58.400000000000006       0.59000514281701022     
   22.400000000000002        59.200000000000003       0.58741398678249657     
   22.400000000000002        60.000000000000000       0.58801832054133940     
   22.400000000000002        60.800000000000004       0.58962230860476306     
   22.400000000000002        61.600000000000001       0.59030660499010390     
   22.400000000000002        62.400000000000006       0.62514876962226285     
   22.400000000000002        63.200000000000003       0.57229764956447216     
   22.400000000000002        64.000000000000000        1.5067674207082551     
   22.400000000000002        64.799999999999997        1.7006666758815572     
   22.400000000000002        65.600000000000009        1.8999051882608411     
   22.400000000000002        66.400000000000006        2.0502091027569116     
   22.400000000000002        67.200000000000003        2.1702359674422840     
   22.400000000000002        68.000000000000000        2.2630962182097472     
   22.400000000000002        68.799999999999997        2.3307004014524502     
   22.400000000000002        69.600000000000009        2.3808388991898659     
   22.400000000000002        70.400000000000006        2.4071598098840385     
   22.400000000000002        71.200000000000003        2.4229336737333531     
   22.400000000000002        72.000000000000000        2.4279261826063721     
   22.400000000000002        72.799999999999997        2.4256962830406437     
   22.400000000000002        73.600000000000009        2.4185290852344261     
   22.400000000000002        74.400000000000006        2.4074963010291270     
   22.400000000000002        75.200000000000003        2.3930728921296969     
   22.400000000000002        76.000000000000000        2.3755523547686503     
   22.400000000000002        76.800000000000011        2.3572236302945559     
   22.400000000000002        77.600000000000009        2.3391942833006394     
   22.400000000000002        78.400000000000006        2.3220017602562995     
   22.400000000000002        79.200000000000003        2.3075971763508143     
   22.400000000000002        80.000000000000000        2.2944664161667068     
   22.400000000000002        80.800000000000011        2.2813686393956818     
   22.400000000000002        81.600000000000009        2.2742902378192529     
   22.400000000000002        82.400000000000006        2.2678208574872047     
   22.400000000000002        83.200000000000003        2.2624790385107887     
   22.400000000000002        84.000000000000000        2.2574594849141767     
   22.400000000000002        84.800000000000011        2.2535050200313043     
   22.400000000000002        85.600000000000009        2.2475336291006389     
   22.400000000000002        86.400000000000006        2.2411900549803443     
   22.400000000000002        87.200000000000003        2.2340239599575127     
   22.400000000000002        88.000000000000000        2.2226679548887858     
   22.400000000000002        88.800000000000011        2.2080318926152143     
   22.400000000000002        89.600000000000009        2.1911692054322831     
   22.400000000000002        90.400000000000006        2.1695847062511215     
   22.400000000000002        91.200000000000003        2.1435880212651890     
   22.400000000000002        92.000000000000000        2.1138789434076153     
   22.400000000000002        92.800000000000011        2.0811373207122341     
   22.400000000000002        93.600000000000009        2.0467454282742090     
   22.400000000000002        94.400000000000006        2.0095519160965285     
   22.400000000000002        95.200000000000003        1.9757690058244988     
   22.400000000000002        96.000000000000000        1.9418009925662476     
   22.400000000000002        96.800000000000011        1.9111541480374019     
   22.400000000000002        97.600000000000009        1.8859514344851720     
   22.400000000000002        98.400000000000006        1.8673332710015267     
   22.400000000000002        99.200000000000003        1.8566718882669078     
   22.400000000000002        100.00000000000000        1.8547188381848572     
   22.400000000000002        100.80000000000001        1.8640558505998774     
   22.400000000000002        101.60000000000001        1.8804085910220172     
   22.400000000000002        102.40000000000001        1.9066661292297502     

   23.200000000000003       0.80000000000000004        1.9322524401571926     
   23.200000000000003        1.6000000000000001        1.9732848049572349     
   23.200000000000003        2.4000000000000004        2.0211950995906842     
   23.200000000000003        3.2000000000000002        2.0738741744221296     
   23.200000000000003        4.0000000000000000        2.1256820220237342     
   23.200000000000003        4.8000000000000007        2.1763527493503481     
   23.200000000000003        5.6000000000000005        2.2216295091016391     
   23.200000000000003        6.4000000000000004        2.2577471296307787     
   23.200000000000003        7.2000000000000002        2.2815715745351688     
   23.200000000000003        8.0000000000000000        2.2890225160557987     
   23.200000000000003        8.8000000000000007        2.2773963899303542     
   23.200000000000003        9.6000000000000014        2.2437770954734129     
   23.200000000000003        10.400000000000000        2.1857836191831717     
   23.200000000000003        11.200000000000001        2.1043816218594364     
   23.200000000000003        12.000000000000000        2.0036592736982501     
   23.200000000000003        12.800000000000001        1.9017132521231015     
   23.200000000000003        13.600000000000001        1.8250533374825095     
   23.200000000000003        14.400000000000000        1.7867098003855444     
   23.200000000000003        15.200000000000001        1.7699516774702004     
   23.200000000000003        16.000000000000000        1.7638403307892772     
   23.200000000000003        16.800000000000001        1.7627649323016608     
   23.200000000000003        17.600000000000001        1.7644579999014975     
   23.200000000000003        18.400000000000002        1.7663857020945866     
   23.200000000000003        19.200000000000003        1.7692068863196144     
   23.200000000000003        20.000000000000000        1.7710299550067909     
   23.200000000000003        20.800000000000001        1.7729646857395542     
   23.200000000000003        21.600000000000001        1.7740900846511105     
   23.200000000000003        22.400000000000002        1.7751528666382828     
   23.200000000000003        23.200000000000003        1.7757982694380674     
   23.200000000000003        24.000000000000000        1.7781510434396948     
   23.200000000000003        24.800000000000001        1.7838721098503112     
   23.200000000000003        25.600000000000001        1.7966881911948003     
   23.200000000000003        26.400000000000002        1.8340366298114119     
   23.200000000000003        27.200000000000003        1.9135432752168153     
   23.200000000000003        28.000000000000000        2.0235650550375865     
   23.200000000000003        28.800000000000001        2.1344521857581560     
   23.200000000000003        29.600000000000001        2.2255513953300134     
   23.200000000000003        30.400000000000002        2.2947263474085191     
   23.200000000000003        31.200000000000003        2.3417343505474935     
   23.200000000000003        32.000000000000000        2.3677606293821283     
   23.200000000000003        32.800000000000004        2.3762125911831813     
   23.200000000000003        33.600000000000001        2.3699705729367908     
   23.200000000000003        34.399999999999999        2.3507634664587753     
   23.200000000000003        35.200000000000003        2.3256503674546578     
   23.200000000000003        36.000000000000000        2.2924622965660864     
   23.200000000000003        36.800000000000004        2.2578973098455193     
   23.200000000000003        37.600000000000001        2.2253301677063528     
   23.200000000000003        38.400000000000006        2.1956576735108881     
   23.200000000000003        39.200000000000003        2.1711352041936660     
   23.200000000000003        40.000000000000000        2.1533967479770149     
   23.200000000000003        40.800000000000004        2.1414480634847428     
   23.200000000000003        41.600000000000001        2.1365870050187072     
   23.200000000000003        42.400000000000006        2.1375264100807443     
   23.200000000000003        43.200000000000003        2.1429356952675529     
   23.200000000000003        44.000000000000000        2.1509047934037651     
   23.200000000000003        44.800000000000004        2.1589851046107786     
   23.200000000000003        45.600000000000001        2.1630889406205069     
   23.200000000000003        46.400000000000006        2.1601202514260471     
   23.200000000000003        47.200000000000003        2.1476787153914554     
   23.200000000000003        48.000000000000000        2.1210114744993884     
   23.200000000000003        48.800000000000004        2.0765181754562501     
   23.200000000000003        49.600000000000001        2.0110850353490961     
   23.200000000000003        50.400000000000006        1.9236818449940745     
   23.200000000000003        51.200000000000003        1.8086392034566530     
   23.200000000000003        52.000000000000000        1.6677384204449237     
   23.200000000000003        52.800000000000004        1.5356237520719895     
   23.200000000000003        53.600000000000001       0.51332906651611532     
   23.200000000000003        54.400000000000006       0.59132483553870485     
   23.200000000000003        55.200000000000003       0.57950471353432209     
   23.200000000000003        56.000000000000000       0.58277872911730544     
   23.200000000000003        56.800000000000004       0.58457535564026875     
   23.200000000000003        57.600000000000001       0.58758638143009945     
   23.200000000000003        58.400000000000006       0.59110341623717644     
   23.200000000000003        59.200000000000003       0.58744647584757403     
   23.200000000000003        60.000000000000000       0.58910966053575853     
   23.200000000000003        60.800000000000004       0.59332362797753557     
   23.200000000000003        61.600000000000001       0.59369042113397796     
   23.200000000000003        62.400000000000006       0.62799859902147914     
   23.200000000000003        63.200000000000003       0.57468279010552525     
   23.200000000000003        64.000000000000000        1.5038492019059773     
   23.200000000000003        64.799999999999997        1.7063801197759896     
   23.200000000000003        65.600000000000009        1.9110686206436400     
   23.200000000000003        66.400000000000006        2.0666412957407263     
   23.200000000000003        67.200000000000003        2.1918319663427366     
   23.200000000000003        68.000000000000000        2.2883025174860134     
   23.200000000000003        68.799999999999997        2.3588805272893616     
   23.200000000000003        69.600000000000009        2.4069963548753046     
   23.200000000000003        70.400000000000006        2.4339321241894574     
   23.200000000000003        71.200000000000003        2.4471310818586307     
   23.200000000000003        72.000000000000000        2.4512033416688537     
   23.200000000000003        72.799999999999997        2.4491684691922142     
   23.200000000000003        73.600000000000009        2.4460236992536646     
   23.200000000000003        74.400000000000006        2.4378097634153777     
   23.200000000000003        75.200000000000003        2.4241391219229498     
   23.200000000000003        76.000000000000000        2.4055995145778977     
   23.200000000000003        76.800000000000011        2.3850499591086298     
   23.200000000000003        77.600000000000009        2.3645607843597736     
   23.200000000000003        78.400000000000006        2.3455792140960936     
   23.200000000000003        79.200000000000003        2.3271346242409985     
   23.200000000000003        80.000000000000000        2.3115834277053229     
   23.200000000000003        80.800000000000011        2.2991868759665532     
   23.200000000000003        81.600000000000009        2.2882937999161514     
   23.200000000000003        82.400000000000006        2.2801129639351529     
   23.200000000000003        83.200000000000003        2.2737870403417846     
   23.200000000000003        84.000000000000000        2.2683222344522500     
   23.200000000000003        84.800000000000011        2.2651354039384182     
   23.200000000000003        85.600000000000009        2.2600685650879901     
   23.200000000000003        86.400000000000006        2.2537150588732247     
   23.200000000000003        87.200000000000003        2.2477097897744254     
   23.200000000000003        88.000000000000000        2.2385449341127006     
   23.200000000000003        88.800000000000011        2.2263118762424297     
   23.200000000000003        89.600000000000009        2.2109388743419274     
   23.200000000000003        90.400000000000006        2.1902236658912511     
   23.200000000000003        91.200000000000003        2.1654926257843758     
   23.200000000000003        92.000000000000000        2.1360514090581879     
   23.200000000000003        92.800000000000011        2.1038633023718689     
   23.200000000000003        93.600000000000009        2.0685986168750410     
   23.200000000000003        94.400000000000006        2.0316441097098132     
   23.200000000000003        95.200000000000003        1.9933942902629405     
   23.200000000000003        96.000000000000000        1.9569486339284485     
   23.200000000000003        96.800000000000011        1.9244404400233797     
   23.200000000000003        97.600000000000009        1.8956078106229461     
   23.200000000000003        98.400000000000006        1.8742052057119247     
   23.200000000000003        99.200000000000003        1.8610683700971322     
   23.200000000000003        100.00000000000000        1.8548416815020177     
   23.200000000000003        100.80000000000001        1.8598280991749934     
   23.200000000000003        101.60000000000001        1.8745718065465939     
   23.200000000000003        102.40000000000001        1.8988812711526104     

   24.000000000000000       0.80000000000000004        1.9250635201986004     
   24.000000000000000        1.6000000000000001        1.9646854856347422     
   24.000000000000000        2.4000000000000004        2.0113566244135832     
   24.000000000000000        3.2000000000000002        2.0645295534565595     
   24.000000000000000        4.0000000000000000        2.1165213100110560     
   24.000000000000000        4.8000000000000007        2.1696247222482441     
   24.000000000000000        5.6000000000000005        2.2192496937365251     
   24.000000000000000        6.4000000000000004        2.2597818351999841     
   24.000000000000000        7.2000000000000002        2.2916923004260901     
   24.000000000000000        8.0000000000000000        2.3090083115439373     
   24.000000000000000        8.8000000000000007        2.3115766284310855     
   24.000000000000000        9.6000000000000014        2.2960210765299838     
   24.000000000000000        10.400000000000000        2.2621601710617889     
   24.000000000000000        11.200000000000001        2.2137787367661570     
   24.000000000000000        12.000000000000000        2.1525935749082539     
   24.000000000000000        12.800000000000001        2.0930070713852778     
   24.000000000000000        13.600000000000001        2.0433274851682670     
   24.000000000000000        14.400000000000000        2.0129223259833364     
   24.000000000000000        15.200000000000001        1.9973217778161880     
   24.000000000000000        16.000000000000000        1.9913358402606431     
   24.000000000000000        16.800000000000001        1.9902382711299214     
   24.000000000000000        17.600000000000001        1.9915797613479773     
   24.000000000000000        18.400000000000002        1.9939569704526559     
   24.000000000000000        19.200000000000003        1.9962368892924236     
   24.000000000000000        20.000000000000000        1.9984145163904565     
   24.000000000000000        20.800000000000001        1.9988177667597562     
   24.000000000000000        21.600000000000001        1.9986867631137923     
   24.000000000000000        22.400000000000002        1.9977276731904738     
   24.000000000000000        23.200000000000003        1.9966171185379735     
   24.000000000000000        24.000000000000000        1.9973523727330071     
   24.000000000000000        24.800000000000001        2.0028349023942402     
   24.000000000000000        25.600000000000001        2.0188633721697982     
   24.000000000000000        26.400000000000002        2.0491451506160376     
   24.000000000000000        27.200000000000003        2.0999348017698751     
   24.000000000000000        28.000000000000000        2.1651500496018490     
   24.000000000000000        28.800000000000001        2.2322068510307953     
   24.000000000000000        29.600000000000001        2.2905206775995088     
   24.000000000000000        30.400000000000002        2.3362892763055361     
   24.000000000000000        31.200000000000003        2.3644973035350536     
   24.000000000000000        32.000000000000000        2.3787731755416135     
   24.000000000000000        32.800000000000004        2.3790668850512819     
   24.000000000000000        33.600000000000001        2.3674867186701145     
   24.000000000000000        34.399999999999999        2.3466720157138634     
   24.000000000000000        35.200000000000003        2.3196936160213006     
   24.000000000000000        36.000000000000000        2.2883305412749730     
   24.000000000000000        36.800000000000004        2.2564693248630059     
   24.000000000000000        37.600000000000001        2.2259036700042172     
   24.000000000000000        38.400000000000006        2.1992178401603217     
   24.000000000000000        39.200000000000003        2.1760909909236710     
   24.000000000000000        40.000000000000000        2.1601257252405892     
   24.000000000000000        40.800000000000004        2.1506546141840239     
   24.000000000000000        41.600000000000001        2.1474062637841058     
   24.000000000000000        42.400000000000006        2.1490526876914391     
   24.000000000000000        43.200000000000003        2.1552238166677031     
   24.000000000000000        44.000000000000000        2.1633430957844615     
   24.000000000000000        44.800000000000004        2.1707467745713038     
   24.000000000000000        45.600000000000001        2.1738969617311521     
   24.000000000000000        46.400000000000006        2.1692591726654658     
   24.000000000000000        47.200000000000003        2.1555760670018387     
   24.000000000000000        48.000000000000000        2.1271437197280325     
   24.000000000000000        48.800000000000004        2.0809862410504030     
   24.000000000000000        49.600000000000001        2.0140670204869324     
   24.000000000000000        50.400000000000006        1.9244516554806244     
   24.000000000000000        51.200000000000003        1.8082928065462827     
   24.000000000000000        52.000000000000000        1.6676082088210518     
   24.000000000000000        52.800000000000004        1.5357102233829536     
   24.000000000000000        53.600000000000001       0.51225845035326112     
   24.000000000000000        54.400000000000006       0.59197528831790358     
   24.000000000000000        55.200000000000003       0.57706153435778906     
   24.000000000000000        56.000000000000000       0.58274634527310620     
   24.000000000000000        56.800000000000004       0.58863291581571908     
   24.000000000000000        57.600000000000001       0.58878466623049974     
   24.000000000000000        58.400000000000006       0.59160903196797410     
   24.000000000000000        59.200000000000003       0.59384826644118216     
   24.000000000000000        60.000000000000000       0.59453655785969650     
   24.000000000000000        60.800000000000004       0.59803628058218983     
   24.000000000000000        61.600000000000001       0.59576236606350386     
   24.000000000000000        62.400000000000006       0.63693302674736996     
   24.000000000000000        63.200000000000003       0.57853229841028797     
   24.000000000000000        64.000000000000000        1.5062891330286825     
   24.000000000000000        64.799999999999997        1.7133568161095900     
   24.000000000000000        65.600000000000009        1.9235824277571894     
   24.000000000000000        66.400000000000006        2.0834510716871222     
   24.000000000000000        67.200000000000003        2.2146325704440741     
   24.000000000000000        68.000000000000000        2.3120916202252939     
   24.000000000000000        68.799999999999997        2.3823971649868043     
   24.000000000000000        69.600000000000009        2.4264446731024130     
   24.000000000000000        70.400000000000006        2.4489676653276451     
   24.000000000000000        71.200000000000003        2.4577261594223438     
   24.000000000000000        72.000000000000000        2.4599042156535091     
   24.000000000000000        72.799999999999997        2.4612422336581350     
   24.000000000000000        73.600000000000009        2.4592358819261810     
   24.000000000000000        74.400000000000006        2.4553021236036123     
   24.000000000000000        75.200000000000003        2.4424032414058656     
   24.000000000000000        76.000000000000000        2.4226912908137130     
   24.000000000000000        76.800000000000011        2.3977034758849665     
   24.000000000000000        77.600000000000009        2.3734251445156542     
   24.000000000000000        78.400000000000006        2.3504939905160329     
   24.000000000000000        79.200000000000003        2.3289439330670465     
   24.000000000000000        80.000000000000000        2.3119769136189490     
   24.000000000000000        80.800000000000011        2.2959682391783764     
   24.000000000000000        81.600000000000009        2.2846443228915674     
   24.000000000000000        82.400000000000006        2.2754191004860687     
   24.000000000000000        83.200000000000003        2.2682698993276249     
   24.000000000000000        84.000000000000000        2.2637207143191391     
   24.000000000000000        84.800000000000011        2.2586001813861669     
   24.000000000000000        85.600000000000009        2.2570044372133964     
   24.000000000000000        86.400000000000006        2.2536219540809257     
   24.000000000000000        87.200000000000003        2.2483045048292412     
   24.000000000000000        88.000000000000000        2.2442795128193795     
   24.000000000000000        88.800000000000011        2.2358270967228315     
   24.000000000000000        89.600000000000009        2.2221731541308016     
   24.000000000000000        90.400000000000006        2.2047430133697121     
   24.000000000000000        91.200000000000003        2.1827773596792199     
   24.000000000000000        92.000000000000000        2.1561488904074402     
   24.000000000000000        92.800000000000011        2.1238119093358150     
   24.000000000000000        93.600000000000009        2.0884139271374038     
   24.000000000000000        94.400000000000006        2.0505849041871769     
   24.000000000000000        95.200000000000003        2.0108430452036186     
   24.000000000000000        96.000000000000000        1.9755404571577169     
   24.000000000000000        96.800000000000011        1.9381835456845131     
   24.000000000000000        97.600000000000009        1.9075844777116215     
   24.000000000000000        98.400000000000006        1.8830232659220374     
   24.000000000000000        99.200000000000003        1.8654558650226645     
   24.000000000000000        100.00000000000000        1.8577196497828317     
   24.000000000000000        100.80000000000001        1.8590104960553751     
   24.000000000000000        101.60000000000001        1.8716794907685006     
   24.000000000000000        102.40000000000001        1.8935201481475115     

   24.800000000000001       0.80000000000000004        1.9211830881434500     
   24.800000000000001        1.6000000000000001        1.9593154954876910     
   24.800000000000001        2.4000000000000004        2.0050163620827348     
   24.800000000000001        3.2000000000000002        2.0557211405966322     
   24.800000000000001        4.0000000000000000        2.1104218814816051     
   24.800000000000001        4.8000000000000007        2.1654029411868279     
   24.800000000000001        5.6000000000000005        2.2179135694577670     
   24.800000000000001        6.4000000000000004        2.2626869642562375     
   24.800000000000001        7.2000000000000002        2.3033417339371773     
   24.800000000000001        8.0000000000000000        2.3302493289957895     
   24.800000000000001        8.8000000000000007        2.3422272203454586     
   24.800000000000001        9.6000000000000014        2.3444085115784516     
   24.800000000000001        10.400000000000000        2.3312032000775349     
   24.800000000000001        11.200000000000001        2.3057306869020864     
   24.800000000000001        12.000000000000000        2.2734900941338161     
   24.800000000000001        12.800000000000001        2.2391654432951169     
   24.800000000000001        13.600000000000001        2.2099752052658874     
   24.800000000000001        14.400000000000000        2.1900749726687008     
   24.800000000000001        15.200000000000001        2.1787351212540478     
   24.800000000000001        16.000000000000000        2.1742379430297065     
   24.800000000000001        16.800000000000001        2.1751257952234844     
   24.800000000000001        17.600000000000001        2.1775474831542589     
   24.800000000000001        18.400000000000002        2.1799963243141121     
   24.800000000000001        19.200000000000003        2.1812915071676269     
   24.800000000000001        20.000000000000000        2.1859584502129770     
   24.800000000000001        20.800000000000001        2.1855235938877509     
   24.800000000000001        21.600000000000001        2.1835273360951186     
   24.800000000000001        22.400000000000002        2.1803063135494201     
   24.800000000000001        23.200000000000003        2.1764850596860845     
   24.800000000000001        24.000000000000000        2.1730039329162611     
   24.800000000000001        24.800000000000001        2.1749575804006729     
   24.800000000000001        25.600000000000001        2.1826151945262473     
   24.800000000000001        26.400000000000002        2.1994689631435462     
   24.800000000000001        27.200000000000003        2.2292152024936973     
   24.800000000000001        28.000000000000000        2.2637568106029140     
   24.800000000000001        28.800000000000001        2.3013748415227981     
   24.800000000000001        29.600000000000001        2.3341526274031441     
   24.800000000000001        30.400000000000002        2.3582849467510210     
   24.800000000000001        31.200000000000003        2.3744484272310826     
   24.800000000000001        32.000000000000000        2.3777173681688666     
   24.800000000000001        32.800000000000004        2.3724271738276497     
   24.800000000000001        33.600000000000001        2.3576633428716276     
   24.800000000000001        34.399999999999999        2.3361658790857436     
   24.800000000000001        35.200000000000003        2.3094988400301237     
   24.800000000000001        36.000000000000000        2.2804873396566441     
   24.800000000000001        36.800000000000004        2.2513327199036928     
   24.800000000000001        37.600000000000001        2.2238606099981717     
   24.800000000000001        38.400000000000006        2.1996310178174774     
   24.800000000000001        39.200000000000003        2.1799101067316871     
   24.800000000000001        40.000000000000000        2.1665881774652345     
   24.800000000000001        40.800000000000004        2.1586107504259031     
   24.800000000000001        41.600000000000001        2.1569060044522654     
   24.800000000000001        42.400000000000006        2.1598126238594220     
   24.800000000000001        43.200000000000003        2.1672727933483329     
   24.800000000000001        44.000000000000000        2.1759747328176573     
   24.800000000000001        44.800000000000004        2.1827340413071497     
   24.800000000000001        45.600000000000001        2.1862132720768206     
   24.800000000000001        46.400000000000006        2.1806389145601726     
   24.800000000000001        47.200000000000003        2.1655540635543420     
   24.800000000000001        48.000000000000000        2.1357542520186246     
   24.800000000000001        48.800000000000004        2.0884990051190315     
   24.800000000000001        49.600000000000001        2.0199382535639070     
   24.800000000000001        50.400000000000006        1.9286553225261220     
   24.800000000000001        51.200000000000003        1.8111784329034115     
   24.800000000000001        52.000000000000000        1.6687748505045643     
   24.800000000000001        52.800000000000004        1.5357521394159288     
   24.800000000000001        53.600000000000001       0.51098120779124911     
   24.800000000000001        54.400000000000006       0.59453979454297012     
   24.800000000000001        55.200000000000003       0.57994910793467525     
   24.800000000000001        56.000000000000000       0.58321570486279106     
   24.800000000000001        56.800000000000004       0.59005344170862051     
   24.800000000000001        57.600000000000001       0.59566144759169226     
   24.800000000000001        58.400000000000006       0.59341556643346349     
   24.800000000000001        59.200000000000003       0.59540993747311821     
   24.800000000000001        60.000000000000000       0.59842604110143693     
   24.800000000000001        60.800000000000004       0.59941600244447268     
   24.800000000000001        61.600000000000001       0.59850771763352328     
   24.800000000000001        62.400000000000006       0.64067003748426121     
   24.800000000000001        63.200000000000003       0.58401699612264546     
   24.800000000000001        64.000000000000000        1.4964068397647665     
   24.800000000000001        64.799999999999997        1.7224800526839552     
   24.800000000000001        65.600000000000009        1.9369214571494584     
   24.800000000000001        66.400000000000006        2.1011031090517176     
   24.800000000000001        67.200000000000003        2.2331335536469474     
   24.800000000000001        68.000000000000000        2.3330619233113432     
   24.800000000000001        68.799999999999997        2.4008737162663891     
   24.800000000000001        69.600000000000009        2.4383747073077262     
   24.800000000000001        70.400000000000006        2.4554361835640544     
   24.800000000000001        71.200000000000003        2.4597360202874698     
   24.800000000000001        72.000000000000000        2.4601213904628212     
   24.800000000000001        72.799999999999997        2.4613407534624083     
   24.800000000000001        73.600000000000009        2.4644939476538688     
   24.800000000000001        74.400000000000006        2.4607203182301713     
   24.800000000000001        75.200000000000003        2.4463567138265740     
   24.800000000000001        76.000000000000000        2.4228339110336248     
   24.800000000000001        76.800000000000011        2.3922442234759198     
   24.800000000000001        77.600000000000009        2.3626771655854122     
   24.800000000000001        78.400000000000006        2.3350809827088663     
   24.800000000000001        79.200000000000003        2.3104928003782947     
   24.800000000000001        80.000000000000000        2.2910748689284661     
   24.800000000000001        80.800000000000011        2.2749432919533841     
   24.800000000000001        81.600000000000009        2.2607046126557626     
   24.800000000000001        82.400000000000006        2.2513583171607103     
   24.800000000000001        83.200000000000003        2.2434090836160450     
   24.800000000000001        84.000000000000000        2.2390073796776173     
   24.800000000000001        84.800000000000011        2.2369908407598169     
   24.800000000000001        85.600000000000009        2.2373523756451990     
   24.800000000000001        86.400000000000006        2.2357639756977141     
   24.800000000000001        87.200000000000003        2.2365518090361332     
   24.800000000000001        88.000000000000000        2.2354411568416164     
   24.800000000000001        88.800000000000011        2.2313127356794742     
   24.800000000000001        89.600000000000009        2.2239269734457117     
   24.800000000000001        90.400000000000006        2.2120448700848603     
   24.800000000000001        91.200000000000003        2.1940725649206456     
   24.800000000000001        92.000000000000000        2.1702549067296832     
   24.800000000000001        92.800000000000011        2.1407921490851876     
   24.800000000000001        93.600000000000009        2.1067688585160966     
   24.800000000000001        94.400000000000006        2.0694839606501145     
   24.800000000000001        95.200000000000003        2.0312142894813632     
   24.800000000000001        96.000000000000000        1.9913869985391184     
   24.800000000000001        96.800000000000011        1.9542711060040996     
   24.800000000000001        97.600000000000009        1.9216574167295246     
   24.800000000000001        98.400000000000006        1.8936684264814387     
   24.800000000000001        99.200000000000003        1.8743431426578250     
   24.800000000000001        100.00000000000000        1.8634822824467927     
   24.800000000000001        100.80000000000001        1.8630431181949192     
   24.800000000000001        101.60000000000001        1.8723984555743156     
   24.800000000000001        102.40000000000001        1.8917924118886418     

   25.600000000000001       0.80000000000000004        1.9201966041436789     
   25.600000000000001        1.6000000000000001        1.9580820815439988     
   25.600000000000001        2.4000000000000004        2.0010503690819279     
   25.600000000000001        3.2000000000000002        2.0518259157452694     
   25.600000000000001        4.0000000000000000        2.1070893591380484     
   25.600000000000001        4.8000000000000007        2.1636627943156967     
   25.600000000000001        5.6000000000000005        2.2173932778327567     
   25.600000000000001        6.4000000000000004        2.2697431612546812     
   25.600000000000001        7.2000000000000002        2.3120446930499390     
   25.600000000000001        8.0000000000000000        2.3465654695060589     
   25.600000000000001        8.8000000000000007        2.3759667550574513     
   25.600000000000001        9.6000000000000014        2.3848439198975702     
   25.600000000000001        10.400000000000000        2.3869536862061755     
   25.600000000000001        11.200000000000001        2.3796656631833013     
   25.600000000000001        12.000000000000000        2.3622916553508873     
   25.600000000000001        12.800000000000001        2.3480881439777006     
   25.600000000000001        13.600000000000001        2.3329784070157897     
   25.600000000000001        14.400000000000000        2.3225126804616973     
   25.600000000000001        15.200000000000001        2.3153638138158028     
   25.600000000000001        16.000000000000000        2.3136108040278622     
   25.600000000000001        16.800000000000001        2.3151980662696734     
   25.600000000000001        17.600000000000001        2.3185659604784234     
   25.600000000000001        18.400000000000002        2.3221219513805211     
   25.600000000000001        19.200000000000003        2.3252272680189390     
   25.600000000000001        20.000000000000000        2.3266140059190898     
   25.600000000000001        20.800000000000001        2.3255763776967697     
   25.600000000000001        21.600000000000001        2.3212564711312536     
   25.600000000000001        22.400000000000002        2.3150906448136221     
   25.600000000000001        23.200000000000003        2.3065478018417447     
   25.600000000000001        24.000000000000000        2.2982267369103959     
   25.600000000000001        24.800000000000001        2.2923836329931340     
   25.600000000000001        25.600000000000001        2.2904815592550669     
   25.600000000000001        26.400000000000002        2.2942245714704215     
   25.600000000000001        27.200000000000003        2.3049714555927361     
   25.600000000000001        28.000000000000000        2.3194579523264531     
   25.600000000000001        28.800000000000001        2.3359786976304697     
   25.600000000000001        29.600000000000001        2.3510236894181307     
   25.600000000000001        30.400000000000002        2.3612716350908469     
   25.600000000000001        31.200000000000003        2.3654215337565723     
   25.600000000000001        32.000000000000000        2.3621756001390906     
   25.600000000000001        32.800000000000004        2.3525699385160297     
   25.600000000000001        33.600000000000001        2.3369313778475500     
   25.600000000000001        34.399999999999999        2.3165746998588332     
   25.600000000000001        35.200000000000003        2.2927643908637738     
   25.600000000000001        36.000000000000000        2.2667719849234609     
   25.600000000000001        36.800000000000004        2.2425292941728725     
   25.600000000000001        37.600000000000001        2.2186993925439791     
   25.600000000000001        38.400000000000006        2.1977912000551898     
   25.600000000000001        39.200000000000003        2.1821652993627136     
   25.600000000000001        40.000000000000000        2.1713103590830309     
   25.600000000000001        40.800000000000004        2.1664791928263827     
   25.600000000000001        41.600000000000001        2.1665669988906266     
   25.600000000000001        42.400000000000006        2.1714414767624417     
   25.600000000000001        43.200000000000003        2.1797436604754963     
   25.600000000000001        44.000000000000000        2.1888991375540079     
   25.600000000000001        44.800000000000004        2.1957644120163091     
   25.600000000000001        45.600000000000001        2.1981635537355841     
   25.600000000000001        46.400000000000006        2.1938029463832338     
   25.600000000000001        47.200000000000003        2.1777125214060158     
   25.600000000000001        48.000000000000000        2.1473631558958974     
   25.600000000000001        48.800000000000004        2.0993094703051436     
   25.600000000000001        49.600000000000001        2.0287776299987250     
   25.600000000000001        50.400000000000006        1.9356568100214873     
   25.600000000000001        51.200000000000003        1.8161927658475525     
   25.600000000000001        52.000000000000000        1.6725251910152192     
   25.600000000000001        52.800000000000004        1.5327879009881762     
   25.600000000000001        53.600000000000001       0.51182765262552199     
   25.600000000000001        54.400000000000006       0.59759546957460574     
   25.600000000000001        55.200000000000003       0.58090174137120887     
   25.600000000000001        56.000000000000000       0.58729401884627441     
   25.600000000000001        56.800000000000004       0.59050181151045111     
   25.600000000000001        57.600000000000001       0.59710969288817395     
   25.600000000000001        58.400000000000006       0.59995178928306914     
   25.600000000000001        59.200000000000003       0.59815561793905736     
   25.600000000000001        60.000000000000000       0.60314870311019886     
   25.600000000000001        60.800000000000004       0.60854896587705698     
   25.600000000000001        61.600000000000001       0.60273649448953992     
   25.600000000000001        62.400000000000006       0.64969871328119566     
   25.600000000000001        63.200000000000003       0.59494313559114753     
   25.600000000000001        64.000000000000000        1.4881455832872876     
   25.600000000000001        64.799999999999997        1.7326140036188631     
   25.600000000000001        65.600000000000009        1.9502788341769544     
   25.600000000000001        66.400000000000006        2.1185233745662431     
   25.600000000000001        67.200000000000003        2.2525684790328033     
   25.600000000000001        68.000000000000000        2.3513459363396483     
   25.600000000000001        68.799999999999997        2.4161791549286344     
   25.600000000000001        69.600000000000009        2.4487412148419030     
   25.600000000000001        70.400000000000006        2.4591886425503455     
   25.600000000000001        71.200000000000003        2.4596386075325207     
   25.600000000000001        72.000000000000000        2.4601825623057922     
   25.600000000000001        72.799999999999997        2.4636214512760382     
   25.600000000000001        73.600000000000009        2.4644838518299683     
   25.600000000000001        74.400000000000006        2.4556923468933713     
   25.600000000000001        75.200000000000003        2.4342782961926108     
   25.600000000000001        76.000000000000000        2.4014066595575216     
   25.600000000000001        76.800000000000011        2.3648485959385441     
   25.600000000000001        77.600000000000009        2.3291107340078212     
   25.600000000000001        78.400000000000006        2.2949012420161048     
   25.600000000000001        79.200000000000003        2.2667697513195781     
   25.600000000000001        80.000000000000000        2.2440396876112914     
   25.600000000000001        80.800000000000011        2.2254078064596903     
   25.600000000000001        81.600000000000009        2.2123841496194689     
   25.600000000000001        82.400000000000006        2.2020863603012328     
   25.600000000000001        83.200000000000003        2.1944979554839978     
   25.600000000000001        84.000000000000000        2.1917535218479931     
   25.600000000000001        84.800000000000011        2.1908944500269665     
   25.600000000000001        85.600000000000009        2.1927212185482468     
   25.600000000000001        86.400000000000006        2.1970384003585539     
   25.600000000000001        87.200000000000003        2.2036018665144992     
   25.600000000000001        88.000000000000000        2.2103231317197842     
   25.600000000000001        88.800000000000011        2.2148241032111251     
   25.600000000000001        89.600000000000009        2.2153281806809195     
   25.600000000000001        90.400000000000006        2.2102939587303245     
   25.600000000000001        91.200000000000003        2.1988177073115782     
   25.600000000000001        92.000000000000000        2.1802421919214741     
   25.600000000000001        92.800000000000011        2.1548548713232938     
   25.600000000000001        93.600000000000009        2.1221885095651953     
   25.600000000000001        94.400000000000006        2.0869658093315429     
   25.600000000000001        95.200000000000003        2.0491501315990273     
   25.600000000000001        96.000000000000000        2.0103861451166618     
   25.600000000000001        96.800000000000011        1.9715068143657690     
   25.600000000000001        97.600000000000009        1.9369315104937528     
   25.600000000000001        98.400000000000006        1.9076708901230590     
   25.600000000000001        99.200000000000003        1.8880630751678416     
   25.600000000000001        100.00000000000000        1.8732041367200678     
   25.600000000000001        100.80000000000001        1.8702391285772793     
   25.600000000000001        101.60000000000001        1.8757940282042900     
   25.600000000000001        102.40000000000001        1.8932777366266329     

   26.400000000000002       0.80000000000000004        1.9246252145940828     
   26.400000000000002        1.6000000000000001        1.9587932314808343     
   26.400000000000002        2.4000000000000004        2.0018387043128905     
   26.400000000000002        3.2000000000000002        2.0515590184750940     
   26.400000000000002        4.0000000000000000        2.1064608956406725     
   26.400000000000002        4.8000000000000007        2.1630596937279609     
   26.400000000000002        5.6000000000000005        2.2199369278580092     
   26.400000000000002        6.4000000000000004        2.2731606761013388     
   26.400000000000002        7.2000000000000002        2.3217628221650393     
   26.400000000000002        8.0000000000000000        2.3613627136495161     
   26.400000000000002        8.8000000000000007        2.3931975211417145     
   26.400000000000002        9.6000000000000014        2.4175563745228636     
   26.400000000000002        10.400000000000000        2.4285394543476229     
   26.400000000000002        11.200000000000001        2.4291423676374757     
   26.400000000000002        12.000000000000000        2.4252929576420201     
   26.400000000000002        12.800000000000001        2.4195965215408624     
   26.400000000000002        13.600000000000001        2.4131782871213394     
   26.400000000000002        14.400000000000000        2.4079548898099281     
   26.400000000000002        15.200000000000001        2.4056386558894594     
   26.400000000000002        16.000000000000000        2.4064019005200596     
   26.400000000000002        16.800000000000001        2.4094033978089864     
   26.400000000000002        17.600000000000001        2.4138208024285381     
   26.400000000000002        18.400000000000002        2.4188001750105088     
   26.400000000000002        19.200000000000003        2.4191994251422413     
   26.400000000000002        20.000000000000000        2.4201784398834105     
   26.400000000000002        20.800000000000001        2.4164323953523916     
   26.400000000000002        21.600000000000001        2.4106790904377786     
   26.400000000000002        22.400000000000002        2.4028030259325819     
   26.400000000000002        23.200000000000003        2.3904515836853353     
   26.400000000000002        24.000000000000000        2.3749956557921865     
   26.400000000000002        24.800000000000001        2.3589481857020478     
   26.400000000000002        25.600000000000001        2.3458049798598335     
   26.400000000000002        26.400000000000002        2.3371312059994667     
   26.400000000000002        27.200000000000003        2.3333218797559114     
   26.400000000000002        28.000000000000000        2.3330734308974534     
   26.400000000000002        28.800000000000001        2.3346383863412430     
   26.400000000000002        29.600000000000001        2.3362291140049463     
   26.400000000000002        30.400000000000002        2.3370286882470239     
   26.400000000000002        31.200000000000003        2.3342887333254536     
   26.400000000000002        32.000000000000000        2.3276863404235693     
   26.400000000000002        32.800000000000004        2.3174704077646053     
   26.400000000000002        33.600000000000001        2.3040389746633205     
   26.400000000000002        34.399999999999999        2.2870058119003569     
   26.400000000000002        35.200000000000003        2.2678496892898878     
   26.400000000000002        36.000000000000000        2.2488187175787360     
   26.400000000000002        36.800000000000004        2.2280587211381051     
   26.400000000000002        37.600000000000001        2.2093014635354700     
   26.400000000000002        38.400000000000006        2.1940993643991766     
   26.400000000000002        39.200000000000003        2.1821494414635545     
   26.400000000000002        40.000000000000000        2.1737887670281735     
   26.400000000000002        40.800000000000004        2.1727187449622352     
   26.400000000000002        41.600000000000001        2.1755676011409322     
   26.400000000000002        42.400000000000006        2.1821964247047729     
   26.400000000000002        43.200000000000003        2.1924601743646814     
   26.400000000000002        44.000000000000000        2.2017090576559393     
   26.400000000000002        44.800000000000004        2.2086289132263937     
   26.400000000000002        45.600000000000001        2.2114318667504844     
   26.400000000000002        46.400000000000006        2.2079407619799136     
   26.400000000000002        47.200000000000003        2.1901234561071927     
   26.400000000000002        48.000000000000000        2.1607631104583254     
   26.400000000000002        48.800000000000004        2.1111976215699486     
   26.400000000000002        49.600000000000001        2.0406559971932667     
   26.400000000000002        50.400000000000006        1.9460291084009580     
   26.400000000000002        51.200000000000003        1.8240804798774779     
   26.400000000000002        52.000000000000000        1.6789093411023843     
   26.400000000000002        52.800000000000004        1.5327171983882777     
   26.400000000000002        53.600000000000001       0.51079313290134876     
   26.400000000000002        54.400000000000006       0.59943357917100204     
   26.400000000000002        55.200000000000003       0.58583462506018069     
   26.400000000000002        56.000000000000000       0.58995584922030253     
   26.400000000000002        56.800000000000004       0.59839052665462655     
   26.400000000000002        57.600000000000001       0.60038359296179022     
   26.400000000000002        58.400000000000006       0.60446714092474707     
   26.400000000000002        59.200000000000003       0.60667569929590048     
   26.400000000000002        60.000000000000000       0.60770269120172205     
   26.400000000000002        60.800000000000004       0.61299642381065689     
   26.400000000000002        61.600000000000001       0.61245474270163769     
   26.400000000000002        62.400000000000006       0.65729474852532999     
   26.400000000000002        63.200000000000003       0.60377655009135600     
   26.400000000000002        64.000000000000000        1.4819966547118173     
   26.400000000000002        64.799999999999997        1.7412226991421855     
   26.400000000000002        65.600000000000009        1.9620129779592741     
   26.400000000000002        66.400000000000006        2.1349624841809547     
   26.400000000000002        67.200000000000003        2.2709314333249044     
   26.400000000000002        68.000000000000000        2.3694434421708501     
   26.400000000000002        68.799999999999997        2.4300457840255887     
   26.400000000000002        69.600000000000009        2.4581895133943563     
   26.400000000000002        70.400000000000006        2.4648267849298180     
   26.400000000000002        71.200000000000003        2.4636358474185394     
   26.400000000000002        72.000000000000000        2.4630485835405760     
   26.400000000000002        72.799999999999997        2.4631480553783875     
   26.400000000000002        73.600000000000009        2.4579870438133109     
   26.400000000000002        74.400000000000006        2.4394159635108394     
   26.400000000000002        75.200000000000003        2.4047426320892527     
   26.400000000000002        76.000000000000000        2.3591080699166409     
   26.400000000000002        76.800000000000011        2.3108418669769391     
   26.400000000000002        77.600000000000009        2.2655402325709901     
   26.400000000000002        78.400000000000006        2.2247881502984104     
   26.400000000000002        79.200000000000003        2.1924338631872886     
   26.400000000000002        80.000000000000000        2.1690343572297199     
   26.400000000000002        80.800000000000011        2.1488245582603369     
   26.400000000000002        81.600000000000009        2.1347551211972813     
   26.400000000000002        82.400000000000006        2.1251234937565324     
   26.400000000000002        83.200000000000003        2.1187108234233238     
   26.400000000000002        84.000000000000000        2.1165448109839651     
   26.400000000000002        84.800000000000011        2.1171282268497364     
   26.400000000000002        85.600000000000009        2.1250713408749302     
   26.400000000000002        86.400000000000006        2.1351515461905279     
   26.400000000000002        87.200000000000003        2.1537217617306323     
   26.400000000000002        88.000000000000000        2.1660942805172843     
   26.400000000000002        88.800000000000011        2.1819052642487820     
   26.400000000000002        89.600000000000009        2.1939172359236552     
   26.400000000000002        90.400000000000006        2.1995661135088986     
   26.400000000000002        91.200000000000003        2.1964962076835182     
   26.400000000000002        92.000000000000000        2.1849564739292466     
   26.400000000000002        92.800000000000011        2.1651268266176578     
   26.400000000000002        93.600000000000009        2.1371905862790284     
   26.400000000000002        94.400000000000006        2.1027601919297032     
   26.400000000000002        95.200000000000003        2.0663406006607059     
   26.400000000000002        96.000000000000000        2.0279613227285496     
   26.400000000000002        96.800000000000011        1.9894604240563751     
   26.400000000000002        97.600000000000009        1.9537462823116334     
   26.400000000000002        98.400000000000006        1.9227940243768249     
   26.400000000000002        99.200000000000003        1.9001099566511832     
   26.400000000000002        100.00000000000000        1.8848118668504663     
   26.400000000000002        100.80000000000001        1.8793379774104768     
   26.400000000000002        101.60000000000001        1.8839559105147958     
   26.400000000000002        102.40000000000001        1.8986598969145017     

   27.200000000000003       0.80000000000000004        1.9317806245628313     
   27.200000000000003        1.6000000000000001        1.9644034614696113     
   27.200000000000003        2.4000000000000004        2.0059361290342768     
   27.200000000000003        3.2000000000000002        2.0543946136073483     
   27.200000000000003        4.0000000000000000        2.1082688205235218     
   27.200000000000003        4.8000000000000007        2.1651203794926839     
   27.200000000000003        5.6000000000000005        2.2242209035836566     
   27.200000000000003        6.4000000000000004        2.2769322204516484     
   27.200000000000003        7.2000000000000002        2.3279558936790594     
   27.200000000000003        8.0000000000000000        2.3735825986684671     
   27.200000000000003        8.8000000000000007        2.4123516699556649     
   27.200000000000003        9.6000000000000014        2.4390040344221662     
   27.200000000000003        10.400000000000000        2.4498126656597679     
   27.200000000000003        11.200000000000001        2.4518062186519680     
   27.200000000000003        12.000000000000000        2.4513947386830726     
   27.200000000000003        12.800000000000001        2.4510536421602587     
   27.200000000000003        13.600000000000001        2.4517908241218676     
   27.200000000000003        14.400000000000000        2.4509192251873202     
   27.200000000000003        15.200000000000001        2.4511162682535841     
   27.200000000000003        16.000000000000000        2.4547205432353660     
   27.200000000000003        16.800000000000001        2.4576928447129807     
   27.200000000000003        17.600000000000001        2.4631513006934358     
   27.200000000000003        18.400000000000002        2.4671919694126525     
   27.200000000000003        19.200000000000003        2.4683987305405717     
   27.200000000000003        20.000000000000000        2.4657107114623193     
   27.200000000000003        20.800000000000001        2.4603608756896778     
   27.200000000000003        21.600000000000001        2.4574048198594944     
   27.200000000000003        22.400000000000002        2.4494166950065934     
   27.200000000000003        23.200000000000003        2.4310246187060867     
   27.200000000000003        24.000000000000000        2.4050164470392699     
   27.200000000000003        24.800000000000001        2.3769883643815266     
   27.200000000000003        25.600000000000001        2.3515381430700213     
   27.200000000000003        26.400000000000002        2.3309465187113694     
   27.200000000000003        27.200000000000003        2.3157583660017584     
   27.200000000000003        28.000000000000000        2.3052825221424298     
   27.200000000000003        28.800000000000001        2.2955055601020322     
   27.200000000000003        29.600000000000001        2.2892184295779137     
   27.200000000000003        30.400000000000002        2.2838904574524994     
   27.200000000000003        31.200000000000003        2.2779076790675123     
   27.200000000000003        32.000000000000000        2.2714265967067488     
   27.200000000000003        32.800000000000004        2.2643455396265160     
   27.200000000000003        33.600000000000001        2.2560223617305333     
   27.200000000000003        34.399999999999999        2.2461380545619871     
   27.200000000000003        35.200000000000003        2.2357557494685958     
   27.200000000000003        36.000000000000000        2.2219544537514722     
   27.200000000000003        36.800000000000004        2.2092622900043315     
   27.200000000000003        37.600000000000001        2.1969230093135521     
   27.200000000000003        38.400000000000006        2.1868010148751074     
   27.200000000000003        39.200000000000003        2.1806267007509708     
   27.200000000000003        40.000000000000000        2.1769093991992512     
   27.200000000000003        40.800000000000004        2.1783225478402275     
   27.200000000000003        41.600000000000001        2.1840025326446240     
   27.200000000000003        42.400000000000006        2.1928842682863685     
   27.200000000000003        43.200000000000003        2.2033015192533458     
   27.200000000000003        44.000000000000000        2.2149862236391549     
   27.200000000000003        44.800000000000004        2.2238949534808126     
   27.200000000000003        45.600000000000001        2.2280853757319026     
   27.200000000000003        46.400000000000006        2.2240382462514634     
   27.200000000000003        47.200000000000003        2.2085716976041350     
   27.200000000000003        48.000000000000000        2.1779935955890015     
   27.200000000000003        48.800000000000004        2.1278678062799097     
   27.200000000000003        49.600000000000001        2.0564280897941418     
   27.200000000000003        50.400000000000006        1.9598228149908548     
   27.200000000000003        51.200000000000003        1.8356868927770751     
   27.200000000000003        52.000000000000000        1.6858103521579579     
   27.200000000000003        52.800000000000004        1.5275441112601156     
   27.200000000000003        53.600000000000001       0.51540541760041214     
   27.200000000000003        54.400000000000006       0.60688002999113999     
   27.200000000000003        55.200000000000003       0.58833559944550273     
   27.200000000000003        56.000000000000000       0.59737904534094255     
   27.200000000000003        56.800000000000004       0.60136891240847168     
   27.200000000000003        57.600000000000001       0.60502207247466733     
   27.200000000000003        58.400000000000006       0.61087206384528281     
   27.200000000000003        59.200000000000003       0.61153726035566758     
   27.200000000000003        60.000000000000000       0.61748017930834731     
   27.200000000000003        60.800000000000004       0.62079461396934965     
   27.200000000000003        61.600000000000001       0.61477003851364964     
   27.200000000000003        62.400000000000006       0.66269534307917644     
   27.200000000000003        63.200000000000003       0.61271597959165081     
   27.200000000000003        64.000000000000000        1.4689603911048090     
   27.200000000000003        64.799999999999997        1.7517678185033383     
   27.200000000000003        65.600000000000009        1.9749659674484745     
   27.200000000000003        66.400000000000006        2.1501351223213785     
   27.200000000000003        67.200000000000003        2.2876193726359557     
   27.200000000000003        68.000000000000000        2.3851703966221751     
   27.200000000000003        68.799999999999997        2.4435439043200153     
   27.200000000000003        69.600000000000009        2.4688739536877047     
   27.200000000000003        70.400000000000006        2.4730136808679331     
   27.200000000000003        71.200000000000003        2.4699524219818065     
   27.200000000000003        72.000000000000000        2.4678464160408096     
   27.200000000000003        72.799999999999997        2.4623268376747509     
   27.200000000000003        73.600000000000009        2.4438989964455575     
   27.200000000000003        74.400000000000006        2.4092007793533998     
   27.200000000000003        75.200000000000003        2.3545527845872272     
   27.200000000000003        76.000000000000000        2.2901689459724741     
   27.200000000000003        76.800000000000011        2.2242654924731542     
   27.200000000000003        77.600000000000009        2.1633060531734616     
   27.200000000000003        78.400000000000006        2.1177716294640732     
   27.200000000000003        79.200000000000003        2.0819071585040936     
   27.200000000000003        80.000000000000000        2.0569792650401282     
   27.200000000000003        80.800000000000011        2.0380768958508448     
   27.200000000000003        81.600000000000009        2.0246972315679272     
   27.200000000000003        82.400000000000006        2.0175412314638730     
   27.200000000000003        83.200000000000003        2.0124320783212513     
   27.200000000000003        84.000000000000000        2.0109393615743771     
   27.200000000000003        84.800000000000011        2.0146455174017111     
   27.200000000000003        85.600000000000009        2.0250174284968336     
   27.200000000000003        86.400000000000006        2.0434559070948710     
   27.200000000000003        87.200000000000003        2.0690345329677529     
   27.200000000000003        88.000000000000000        2.1007841751819938     
   27.200000000000003        88.800000000000011        2.1327308324240088     
   27.200000000000003        89.600000000000009        2.1594183655185479     
   27.200000000000003        90.400000000000006        2.1793458764890237     
   27.200000000000003        91.200000000000003        2.1877981351565321     
   27.200000000000003        92.000000000000000        2.1848979826357948     
   27.200000000000003        92.800000000000011        2.1716390108077404     
   27.200000000000003        93.600000000000009        2.1490163755824465     
   27.200000000000003        94.400000000000006        2.1196160023989856     
   27.200000000000003        95.200000000000003        2.0840880357596219     
   27.200000000000003        96.000000000000000        2.0470496796112907     
   27.200000000000003        96.800000000000011        2.0091772360010385     
   27.200000000000003        97.600000000000009        1.9738174654164837     
   27.200000000000003        98.400000000000006        1.9426214571592579     
   27.200000000000003        99.200000000000003        1.9172435397598788     
   27.200000000000003        100.00000000000000        1.9001477008206380     
   27.200000000000003        100.80000000000001        1.8923406359100907     
   27.200000000000003        101.60000000000001        1.8975642616744490     
   27.200000000000003        102.40000000000001        1.9082532645747432     

   28.000000000000000       0.80000000000000004        1.9435083159558055     
   28.000000000000000        1.6000000000000001        1.9739599686402443     
   28.000000000000000        2.4000000000000004        2.0130915639367482     
   28.000000000000000        3.2000000000000002        2.0595205831933119     
   28.000000000000000        4.0000000000000000        2.1119598288308850     
   28.000000000000000        4.8000000000000007        2.1682549828360869     
   28.000000000000000        5.6000000000000005        2.2234324555019715     
   28.000000000000000        6.4000000000000004        2.2801584948939637     
   28.000000000000000        7.2000000000000002        2.3323905720481548     
   28.000000000000000        8.0000000000000000        2.3812038002403564     
   28.000000000000000        8.8000000000000007        2.4235369973707064     
   28.000000000000000        9.6000000000000014        2.4518320090036299     
   28.000000000000000        10.400000000000000        2.4584482076921890     
   28.000000000000000        11.200000000000001        2.4549680527990261     
   28.000000000000000        12.000000000000000        2.4520914536773843     
   28.000000000000000        12.800000000000001        2.4557142278329440     
   28.000000000000000        13.600000000000001        2.4595423922204338     
   28.000000000000000        14.400000000000000        2.4623456896891986     
   28.000000000000000        15.200000000000001        2.4646471901908384     
   28.000000000000000        16.000000000000000        2.4680602399285134     
   28.000000000000000        16.800000000000001        2.4739818718658895     
   28.000000000000000        17.600000000000001        2.4793214141073525     
   28.000000000000000        18.400000000000002        2.4823789616632053     
   28.000000000000000        19.200000000000003        2.4792620063652047     
   28.000000000000000        20.000000000000000        2.4758320381940191     
   28.000000000000000        20.800000000000001        2.4731172888938957     
   28.000000000000000        21.600000000000001        2.4707011163098640     
   28.000000000000000        22.400000000000002        2.4601122803832647     
   28.000000000000000        23.200000000000003        2.4307576754708942     
   28.000000000000000        24.000000000000000        2.3906189869691903     
   28.000000000000000        24.800000000000001        2.3474868543155347     
   28.000000000000000        25.600000000000001        2.3075875216271564     
   28.000000000000000        26.400000000000002        2.2762587530213509     
   28.000000000000000        27.200000000000003        2.2509956721707298     
   28.000000000000000        28.000000000000000        2.2319224837474851     
   28.000000000000000        28.800000000000001        2.2175944085665917     
   28.000000000000000        29.600000000000001        2.2062566202842659     
   28.000000000000000        30.400000000000002        2.1983983804122671     
   28.000000000000000        31.200000000000003        2.1930920941984060     
   28.000000000000000        32.000000000000000        2.1906199767559169     
   28.000000000000000        32.800000000000004        2.1906838929894232     
   28.000000000000000        33.600000000000001        2.1932573834981968     
   28.000000000000000        34.399999999999999        2.1930877145552201     
   28.000000000000000        35.200000000000003        2.1918333180834062     
   28.000000000000000        36.000000000000000        2.1894657817320371     
   28.000000000000000        36.800000000000004        2.1853451767388066     
   28.000000000000000        37.600000000000001        2.1810476201216504     
   28.000000000000000        38.400000000000006        2.1772202947257768     
   28.000000000000000        39.200000000000003        2.1763697895462708     
   28.000000000000000        40.000000000000000        2.1781236636556591     
   28.000000000000000        40.800000000000004        2.1806292294073581     
   28.000000000000000        41.600000000000001        2.1921252580850275     
   28.000000000000000        42.400000000000006        2.2031069813835646     
   28.000000000000000        43.200000000000003        2.2158929271830869     
   28.000000000000000        44.000000000000000        2.2287509924450397     
   28.000000000000000        44.800000000000004        2.2405490382278446     
   28.000000000000000        45.600000000000001        2.2458410812648291     
   28.000000000000000        46.400000000000006        2.2421881064975278     
   28.000000000000000        47.200000000000003        2.2261403083569249     
   28.000000000000000        48.000000000000000        2.1982268315173004     
   28.000000000000000        48.800000000000004        2.1489389481133210     
   28.000000000000000        49.600000000000001        2.0760743828048356     
   28.000000000000000        50.400000000000006        1.9783709511748584     
   28.000000000000000        51.200000000000003        1.8502678049145318     
   28.000000000000000        52.000000000000000        1.6956258266540292     
   28.000000000000000        52.800000000000004        1.5251766431708571     
   28.000000000000000        53.600000000000001       0.50519955456972276     
   28.000000000000000        54.400000000000006       0.61987394321388434     
   28.000000000000000        55.200000000000003       0.59690418936956091     
   28.000000000000000        56.000000000000000       0.60322449785960652     
   28.000000000000000        56.800000000000004       0.60846000412132339     
   28.000000000000000        57.600000000000001       0.61522365049548000     
   28.000000000000000        58.400000000000006       0.62003762468038504     
   28.000000000000000        59.200000000000003       0.61871003445265038     
   28.000000000000000        60.000000000000000       0.62561374598042063     
   28.000000000000000        60.800000000000004       0.62600355940758567     
   28.000000000000000        61.600000000000001       0.62555986772106764     
   28.000000000000000        62.400000000000006       0.66586048434475864     
   28.000000000000000        63.200000000000003       0.62092571723829848     
   28.000000000000000        64.000000000000000        1.4604980124572349     
   28.000000000000000        64.799999999999997        1.7628781428217686     
   28.000000000000000        65.600000000000009        1.9857761748391056     
   28.000000000000000        66.400000000000006        2.1613885557138723     
   28.000000000000000        67.200000000000003        2.2994633538502822     
   28.000000000000000        68.000000000000000        2.3985289054356795     
   28.000000000000000        68.799999999999997        2.4556989412118564     
   28.000000000000000        69.600000000000009        2.4789506493106139     
   28.000000000000000        70.400000000000006        2.4816823721587205     
   28.000000000000000        71.200000000000003        2.4771766838656486     
   28.000000000000000        72.000000000000000        2.4721466511692634     
   28.000000000000000        72.799999999999997        2.4566907162383376     
   28.000000000000000        73.600000000000009        2.4231222818700737     
   28.000000000000000        74.400000000000006        2.3637348643715779     
   28.000000000000000        75.200000000000003        2.2821560386232931     
   28.000000000000000        76.000000000000000        2.1877444677211648     
   28.000000000000000        76.800000000000011        2.0962689257508957     
   28.000000000000000        77.600000000000009        2.0210053192761355     
   28.000000000000000        78.400000000000006        1.9677910145242874     
   28.000000000000000        79.200000000000003        1.9327997236411665     
   28.000000000000000        80.000000000000000        1.9104111828602985     
   28.000000000000000        80.800000000000011        1.8946382587434554     
   28.000000000000000        81.600000000000009        1.8846681622948496     
   28.000000000000000        82.400000000000006        1.8804309235779484     
   28.000000000000000        83.200000000000003        1.8750545808613737     
   28.000000000000000        84.000000000000000        1.8765056349312537     
   28.000000000000000        84.800000000000011        1.8805270202836688     
   28.000000000000000        85.600000000000009        1.8922915207544055     
   28.000000000000000        86.400000000000006        1.9175285406357843     
   28.000000000000000        87.200000000000003        1.9574147096462344     
   28.000000000000000        88.000000000000000        2.0107896334188560     
   28.000000000000000        88.800000000000011        2.0660554839698371     
   28.000000000000000        89.600000000000009        2.1145185308207366     
   28.000000000000000        90.400000000000006        2.1508204497944403     
   28.000000000000000        91.200000000000003        2.1724485185363442     
   28.000000000000000        92.000000000000000        2.1804969655511632     
   28.000000000000000        92.800000000000011        2.1757244748044453     
   28.000000000000000        93.600000000000009        2.1598272914931016     
   28.000000000000000        94.400000000000006        2.1343959994352764     
   28.000000000000000        95.200000000000003        2.1026485253891218     
   28.000000000000000        96.000000000000000        2.0669970473433703     
   28.000000000000000        96.800000000000011        2.0303371781338777     
   28.000000000000000        97.600000000000009        1.9953961694945621     
   28.000000000000000        98.400000000000006        1.9638577058095608     
   28.000000000000000        99.200000000000003        1.9374698821272271     
   28.000000000000000        100.00000000000000        1.9190693537223737     
   28.000000000000000        100.80000000000001        1.9093140863050411     
   28.000000000000000        101.60000000000001        1.9107287356660312     
   28.000000000000000        102.40000000000001        1.9221367247002292     

   28.800000000000001       0.80000000000000004        1.9581616722031510     
   28.800000000000001        1.6000000000000001        1.9865441290021228     
   28.800000000000001        2.4000000000000004        2.0232543348209764     
   28.800000000000001        3.2000000000000002        2.0673698020594093     
   28.800000000000001        4.0000000000000000        2.1174905971969098     
   28.800000000000001        4.8000000000000007        2.1707512544682759     
   28.800000000000001        5.6000000000000005        2.2272762537133213     
   28.800000000000001        6.4000000000000004        2.2821850645567836     
   28.800000000000001        7.2000000000000002        2.3345881927355343     
   28.800000000000001        8.0000000000000000        2.3817880106418747     
   28.800000000000001        8.8000000000000007        2.4286016363916070     
   28.800000000000001        9.6000000000000014        2.4552387674696630     
   28.800000000000001        10.400000000000000        2.4608818937569188     
   28.800000000000001        11.200000000000001        2.4532540776116925     
   28.800000000000001        12.000000000000000        2.4477455408454025     
   28.800000000000001        12.800000000000001        2.4492919704576934     
   28.800000000000001        13.600000000000001        2.4554437724244060     
   28.800000000000001        14.400000000000000        2.4612781942572450     
   28.800000000000001        15.200000000000001        2.4654227194537333     
   28.800000000000001        16.000000000000000        2.4722028975338119     
   28.800000000000001        16.800000000000001        2.4784253708301418     
   28.800000000000001        17.600000000000001        2.4831315604961710     
   28.800000000000001        18.400000000000002        2.4831165470867398     
   28.800000000000001        19.200000000000003        2.4781101921637991     
   28.800000000000001        20.000000000000000        2.4722798189708652     
   28.800000000000001        20.800000000000001        2.4709342827371623     
   28.800000000000001        21.600000000000001        2.4624963065871226     
   28.800000000000001        22.400000000000002        2.4396672353581743     
   28.800000000000001        23.200000000000003        2.3934985651493559     
   28.800000000000001        24.000000000000000        2.3318426037495055     
   28.800000000000001        24.800000000000001        2.2695394612575535     
   28.800000000000001        25.600000000000001        2.2151278934910894     
   28.800000000000001        26.400000000000002        2.1714765030276202     
   28.800000000000001        27.200000000000003        2.1390889631239545     
   28.800000000000001        28.000000000000000        2.1154202810122107     
   28.800000000000001        28.800000000000001        2.0989698203010421     
   28.800000000000001        29.600000000000001        2.0863431772433483     
   28.800000000000001        30.400000000000002        2.0781667052623187     
   28.800000000000001        31.200000000000003        2.0762109186843514     
   28.800000000000001        32.000000000000000        2.0815906379845042     
   28.800000000000001        32.800000000000004        2.0938230952299048     
   28.800000000000001        33.600000000000001        2.1101901367508571     
   28.800000000000001        34.399999999999999        2.1279046067153380     
   28.800000000000001        35.200000000000003        2.1438081914206748     
   28.800000000000001        36.000000000000000        2.1531643103316376     
   28.800000000000001        36.800000000000004        2.1590444627979402     
   28.800000000000001        37.600000000000001        2.1631862852986794     
   28.800000000000001        38.400000000000006        2.1679099288931551     
   28.800000000000001        39.200000000000003        2.1724744716476239     
   28.800000000000001        40.000000000000000        2.1795531439115070     
   28.800000000000001        40.800000000000004        2.1884795348931938     
   28.800000000000001        41.600000000000001        2.1997476196826118     
   28.800000000000001        42.400000000000006        2.2144176781603493     
   28.800000000000001        43.200000000000003        2.2292737459054468     
   28.800000000000001        44.000000000000000        2.2436241317652059     
   28.800000000000001        44.800000000000004        2.2565781640667160     
   28.800000000000001        45.600000000000001        2.2636370596670909     
   28.800000000000001        46.400000000000006        2.2622574852493376     
   28.800000000000001        47.200000000000003        2.2498023811252614     
   28.800000000000001        48.000000000000000        2.2207619939257350     
   28.800000000000001        48.800000000000004        2.1742521129839432     
   28.800000000000001        49.600000000000001        2.1020635943946302     
   28.800000000000001        50.400000000000006        2.0053804241504003     
   28.800000000000001        51.200000000000003        1.8725125233992559     
   28.800000000000001        52.000000000000000        1.7102517525877223     
   28.800000000000001        52.800000000000004        1.5306906741714361     
   28.800000000000001        53.600000000000001       0.51618060671034760     
   28.800000000000001        54.400000000000006       0.62517420459585871     
   28.800000000000001        55.200000000000003       0.60367773355088472     
   28.800000000000001        56.000000000000000       0.60499212907972177     
   28.800000000000001        56.800000000000004       0.61652501421576877     
   28.800000000000001        57.600000000000001       0.62305378901843356     
   28.800000000000001        58.400000000000006       0.62815986717127625     
   28.800000000000001        59.200000000000003       0.62858506789825164     
   28.800000000000001        60.000000000000000       0.63392321701256904     
   28.800000000000001        60.800000000000004       0.63215404781400897     
   28.800000000000001        61.600000000000001       0.62671639745637975     
   28.800000000000001        62.400000000000006       0.68434892741303555     
   28.800000000000001        63.200000000000003       0.63179430373048917     
   28.800000000000001        64.000000000000000        1.4529753989943908     
   28.800000000000001        64.799999999999997        1.7704739215784406     
   28.800000000000001        65.600000000000009        1.9957366671956929     
   28.800000000000001        66.400000000000006        2.1732505237133108     
   28.800000000000001        67.200000000000003        2.3103254188864186     
   28.800000000000001        68.000000000000000        2.4076286849651138     
   28.800000000000001        68.799999999999997        2.4641741322952360     
   28.800000000000001        69.600000000000009        2.4858853249421382     
   28.800000000000001        70.400000000000006        2.4873269531500162     
   28.800000000000001        71.200000000000003        2.4809020359424561     
   28.800000000000001        72.000000000000000        2.4711932505472514     
   28.800000000000001        72.799999999999997        2.4434123786363173     
   28.800000000000001        73.600000000000009        2.3903818953144347     
   28.800000000000001        74.400000000000006        2.3033504677688876     
   28.800000000000001        75.200000000000003        2.1864537862761915     
   28.800000000000001        76.000000000000000        2.0507645854004939     
   28.800000000000001        76.800000000000011        1.9201287657466419     
   28.800000000000001        77.600000000000009        1.8248358276700745     
   28.800000000000001        78.400000000000006        1.7736028611747330     
   28.800000000000001        79.200000000000003        1.7490652061420597     
   28.800000000000001        80.000000000000000        1.7358380716002531     
   28.800000000000001        80.800000000000011        1.7275112770317353     
   28.800000000000001        81.600000000000009        1.7238475692063491     
   28.800000000000001        82.400000000000006        1.7173537074841827     
   28.800000000000001        83.200000000000003        1.7164451990647038     
   28.800000000000001        84.000000000000000        1.7181710210070928     
   28.800000000000001        84.800000000000011        1.7217059506543173     
   28.800000000000001        85.600000000000009        1.7291617129041474     
   28.800000000000001        86.400000000000006        1.7525120964073388     
   28.800000000000001        87.200000000000003        1.8085965048154973     
   28.800000000000001        88.000000000000000        1.8914466567518970     
   28.800000000000001        88.800000000000011        1.9825638521604143     
   28.800000000000001        89.600000000000009        2.0587109432907753     
   28.800000000000001        90.400000000000006        2.1157662897804155     
   28.800000000000001        91.200000000000003        2.1535515025100866     
   28.800000000000001        92.000000000000000        2.1738493152141833     
   28.800000000000001        92.800000000000011        2.1778116646503562     
   28.800000000000001        93.600000000000009        2.1694496616097765     
   28.800000000000001        94.400000000000006        2.1484148882650702     
   28.800000000000001        95.200000000000003        2.1205636118153905     
   28.800000000000001        96.000000000000000        2.0878220015878006     
   28.800000000000001        96.800000000000011        2.0524969940583064     
   28.800000000000001        97.600000000000009        2.0180484783392756     
   28.800000000000001        98.400000000000006        1.9859355600209616     
   28.800000000000001        99.200000000000003        1.9619414702031142     
   28.800000000000001        100.00000000000000        1.9418911402644536     
   28.800000000000001        100.80000000000001        1.9317748741611924     
   28.800000000000001        101.60000000000001        1.9303737910492633     
   28.800000000000001        102.40000000000001        1.9392122764170148     

   29.600000000000001       0.80000000000000004        1.9787879717170993     
   29.600000000000001        1.6000000000000001        2.0006786338787044     
   29.600000000000001        2.4000000000000004        2.0370679747596787     
   29.600000000000001        3.2000000000000002        2.0768651031863663     
   29.600000000000001        4.0000000000000000        2.1236465246006908     
   29.600000000000001        4.8000000000000007        2.1746311345994540     
   29.600000000000001        5.6000000000000005        2.2277474837004747     
   29.600000000000001        6.4000000000000004        2.2803479398739039     
   29.600000000000001        7.2000000000000002        2.3316962908877579     
   29.600000000000001        8.0000000000000000        2.3807719339037026     
   29.600000000000001        8.8000000000000007        2.4243469160083322     
   29.600000000000001        9.6000000000000014        2.4532916186296374     
   29.600000000000001        10.400000000000000        2.4598558005126376     
   29.600000000000001        11.200000000000001        2.4533894149232256     
   29.600000000000001        12.000000000000000        2.4448508470354597     
   29.600000000000001        12.800000000000001        2.4473308358964325     
   29.600000000000001        13.600000000000001        2.4529588316689428     
   29.600000000000001        14.400000000000000        2.4600882459552804     
   29.600000000000001        15.200000000000001        2.4671398250381613     
   29.600000000000001        16.000000000000000        2.4748478628827484     
   29.600000000000001        16.800000000000001        2.4824051384351331     
   29.600000000000001        17.600000000000001        2.4864157530592244     
   29.600000000000001        18.400000000000002        2.4839690962711618     
   29.600000000000001        19.200000000000003        2.4762465910276794     
   29.600000000000001        20.000000000000000        2.4691351636990202     
   29.600000000000001        20.800000000000001        2.4614125920249537     
   29.600000000000001        21.600000000000001        2.4406964680171424     
   29.600000000000001        22.400000000000002        2.3943713407823370     
   29.600000000000001        23.200000000000003        2.3226619298221625     
   29.600000000000001        24.000000000000000        2.2292698694191078     
   29.600000000000001        24.800000000000001        2.1388991356986935     
   29.600000000000001        25.600000000000001        2.0641953488582181     
   29.600000000000001        26.400000000000002        2.0126176127780480     
   29.600000000000001        27.200000000000003        1.9797573955230117     
   29.600000000000001        28.000000000000000        1.9570341987220432     
   29.600000000000001        28.800000000000001        1.9411234299792037     
   29.600000000000001        29.600000000000001        1.9299875028050637     
   29.600000000000001        30.400000000000002        1.9257499157833180     
   29.600000000000001        31.200000000000003        1.9279454113576719     
   29.600000000000001        32.000000000000000        1.9416328642608243     
   29.600000000000001        32.800000000000004        1.9722405725937775     
   29.600000000000001        33.600000000000001        2.0114157158446120     
   29.600000000000001        34.399999999999999        2.0531544919224505     
   29.600000000000001        35.200000000000003        2.0868106622037166     
   29.600000000000001        36.000000000000000        2.1122230500054857     
   29.600000000000001        36.800000000000004        2.1303618289190118     
   29.600000000000001        37.600000000000001        2.1443802143062687     
   29.600000000000001        38.400000000000006        2.1568111375800210     
   29.600000000000001        39.200000000000003        2.1670159058868235     
   29.600000000000001        40.000000000000000        2.1787402647861267     
   29.600000000000001        40.800000000000004        2.1914069066214639     
   29.600000000000001        41.600000000000001        2.2083930604129387     
   29.600000000000001        42.400000000000006        2.2253032220621889     
   29.600000000000001        43.200000000000003        2.2425246877882765     
   29.600000000000001        44.000000000000000        2.2604221698067475     
   29.600000000000001        44.800000000000004        2.2740915245753559     
   29.600000000000001        45.600000000000001        2.2832928095361273     
   29.600000000000001        46.400000000000006        2.2842341154033088     
   29.600000000000001        47.200000000000003        2.2748497546325495     
   29.600000000000001        48.000000000000000        2.2503219605457181     
   29.600000000000001        48.800000000000004        2.2053980595825831     
   29.600000000000001        49.600000000000001        2.1365224447859275     
   29.600000000000001        50.400000000000006        2.0389873039250670     
   29.600000000000001        51.200000000000003        1.9062043953107644     
   29.600000000000001        52.000000000000000        1.7332260753330433     
   29.600000000000001        52.800000000000004        1.5246795764118333     
   29.600000000000001        53.600000000000001       0.51786325944073486     
   29.600000000000001        54.400000000000006       0.64547940054226061     
   29.600000000000001        55.200000000000003       0.59936103065442969     
   29.600000000000001        56.000000000000000       0.58348004887626403     
   29.600000000000001        56.800000000000004       0.59478036834144177     
   29.600000000000001        57.600000000000001       0.60141842121303546     
   29.600000000000001        58.400000000000006       0.60720323074642224     
   29.600000000000001        59.200000000000003       0.61092900308601927     
   29.600000000000001        60.000000000000000       0.61924963364032615     
   29.600000000000001        60.800000000000004       0.62081933781365817     
   29.600000000000001        61.600000000000001       0.63230459877186729     
   29.600000000000001        62.400000000000006       0.70586417986073546     
   29.600000000000001        63.200000000000003       0.68181279182405397     
   29.600000000000001        64.000000000000000        1.4712140375771368     
   29.600000000000001        64.799999999999997        1.7816232209663432     
   29.600000000000001        65.600000000000009        2.0049836275500694     
   29.600000000000001        66.400000000000006        2.1799301610617241     
   29.600000000000001        67.200000000000003        2.3143309328529842     
   29.600000000000001        68.000000000000000        2.4093030322442837     
   29.600000000000001        68.799999999999997        2.4654030179632040     
   29.600000000000001        69.600000000000009        2.4873772253536059     
   29.600000000000001        70.400000000000006        2.4880103737389767     
   29.600000000000001        71.200000000000003        2.4801072284110117     
   29.600000000000001        72.000000000000000        2.4628879916216926     
   29.600000000000001        72.799999999999997        2.4246090909802027     
   29.600000000000001        73.600000000000009        2.3500938769251483     
   29.600000000000001        74.400000000000006        2.2320887805972758     
   29.600000000000001        75.200000000000003        2.0713627008271311     
   29.600000000000001        76.000000000000000        1.8893557151185714     
   29.600000000000001        76.800000000000011        1.6876878206652375     
   29.600000000000001        77.600000000000009        1.5326530253951873     
   29.600000000000001        78.400000000000006        1.5217928435099626     
   29.600000000000001        79.200000000000003        1.5252689801477504     
   29.600000000000001        80.000000000000000        1.5212107056829001     
   29.600000000000001        80.800000000000011        1.5205704641447002     
   29.600000000000001        81.600000000000009        1.5242818531145452     
   29.600000000000001        82.400000000000006        1.5308707298637889     
   29.600000000000001        83.200000000000003        1.5317549388842151     
   29.600000000000001        84.000000000000000        1.5332572886838276     
   29.600000000000001        84.800000000000011        1.5051948472663994     
   29.600000000000001        85.600000000000009        1.4738291972414714     
   29.600000000000001        86.400000000000006        1.5090286916767861     
   29.600000000000001        87.200000000000003        1.6037376546213995     
   29.600000000000001        88.000000000000000        1.7593145187549251     
   29.600000000000001        88.800000000000011        1.8878199678623222     
   29.600000000000001        89.600000000000009        1.9967398885959293     
   29.600000000000001        90.400000000000006        2.0779730470178865     
   29.600000000000001        91.200000000000003        2.1328777541203667     
   29.600000000000001        92.000000000000000        2.1641996394763026     
   29.600000000000001        92.800000000000011        2.1777521719540918     
   29.600000000000001        93.600000000000009        2.1766272917124603     
   29.600000000000001        94.400000000000006        2.1631851394165351     
   29.600000000000001        95.200000000000003        2.1387475187499190     
   29.600000000000001        96.000000000000000        2.1078381080245392     
   29.600000000000001        96.800000000000011        2.0770145015460959     
   29.600000000000001        97.600000000000009        2.0422524963585502     
   29.600000000000001        98.400000000000006        2.0126628192710507     
   29.600000000000001        99.200000000000003        1.9866409491799726     
   29.600000000000001        100.00000000000000        1.9674466133757111     
   29.600000000000001        100.80000000000001        1.9552140839603400     
   29.600000000000001        101.60000000000001        1.9530903646783606     
   29.600000000000001        102.40000000000001        1.9597329083540491     

   30.400000000000002       0.80000000000000004        1.9965647531869981     
   30.400000000000002        1.6000000000000001        2.0197623089538501     
   30.400000000000002        2.4000000000000004        2.0520028700759978     
   30.400000000000002        3.2000000000000002        2.0863725272941451     
   30.400000000000002        4.0000000000000000        2.1295966673154751     
   30.400000000000002        4.8000000000000007        2.1764313526525227     
   30.400000000000002        5.6000000000000005        2.2255539030035498     
   30.400000000000002        6.4000000000000004        2.2752206159315302     
   30.400000000000002        7.2000000000000002        2.3235602469386065     
   30.400000000000002        8.0000000000000000        2.3703492608238537     
   30.400000000000002        8.8000000000000007        2.4128318372836186     
   30.400000000000002        9.6000000000000014        2.4446716925958838     
   30.400000000000002        10.400000000000000        2.4561351661352413     
   30.400000000000002        11.200000000000001        2.4561876160311553     
   30.400000000000002        12.000000000000000        2.4530306219074998     
   30.400000000000002        12.800000000000001        2.4524778909863154     
   30.400000000000002        13.600000000000001        2.4574546920098963     
   30.400000000000002        14.400000000000000        2.4632551027471998     
   30.400000000000002        15.200000000000001        2.4690565307437011     
   30.400000000000002        16.000000000000000        2.4756508544208184     
   30.400000000000002        16.800000000000001        2.4835874230102792     
   30.400000000000002        17.600000000000001        2.4860248046613029     
   30.400000000000002        18.400000000000002        2.4808842707120795     
   30.400000000000002        19.200000000000003        2.4734938962183972     
   30.400000000000002        20.000000000000000        2.4663909098050603     
   30.400000000000002        20.800000000000001        2.4504865901132384     
   30.400000000000002        21.600000000000001        2.4079503608159998     
   30.400000000000002        22.400000000000002        2.3282887405127828     
   30.400000000000002        23.200000000000003        2.2162571824340760     
   30.400000000000002        24.000000000000000        2.0790296945758890     
   30.400000000000002        24.800000000000001        1.9491051703683080     
   30.400000000000002        25.600000000000001        1.8512868112667813     
   30.400000000000002        26.400000000000002        1.7995252060060614     
   30.400000000000002        27.200000000000003        1.7751598822756629     
   30.400000000000002        28.000000000000000        1.7602701166005146     
   30.400000000000002        28.800000000000001        1.7491108649041847     
   30.400000000000002        29.600000000000001        1.7396695331240994     
   30.400000000000002        30.400000000000002        1.7332107555396126     
   30.400000000000002        31.200000000000003        1.7358740014901695     
   30.400000000000002        32.000000000000000        1.7612516387111605     
   30.400000000000002        32.800000000000004        1.8194358111390443     
   30.400000000000002        33.600000000000001        1.8980917878157142     
   30.400000000000002        34.399999999999999        1.9718399796140897     
   30.400000000000002        35.200000000000003        2.0287960817715076     
   30.400000000000002        36.000000000000000        2.0710660385815363     
   30.400000000000002        36.800000000000004        2.1025650512263812     
   30.400000000000002        37.600000000000001        2.1268931222276986     
   30.400000000000002        38.400000000000006        2.1461191681087604     
   30.400000000000002        39.200000000000003        2.1638354064920415     
   30.400000000000002        40.000000000000000        2.1803427370943362     
   30.400000000000002        40.800000000000004        2.1959322811178463     
   30.400000000000002        41.600000000000001        2.2182786183287484     
   30.400000000000002        42.400000000000006        2.2374231972733147     
   30.400000000000002        43.200000000000003        2.2571775847950035     
   30.400000000000002        44.000000000000000        2.2766769996363450     
   30.400000000000002        44.800000000000004        2.2943736377833748     
   30.400000000000002        45.600000000000001        2.3052725913855698     
   30.400000000000002        46.400000000000006        2.3093436187875884     
   30.400000000000002        47.200000000000003        2.3022638202470684     
   30.400000000000002        48.000000000000000        2.2818409872296073     
   30.400000000000002        48.800000000000004        2.2418088560080434     
   30.400000000000002        49.600000000000001        2.1799089327718875     
   30.400000000000002        50.400000000000006        2.0867548085587728     
   30.400000000000002        51.200000000000003        1.9583917307178280     
   30.400000000000002        52.000000000000000        1.7808573659853444     
   30.400000000000002        52.800000000000004        1.5318940767220448     
   30.400000000000002        53.600000000000001       0.58604853814187663     
   30.400000000000002        54.400000000000006       0.55164295088771320     
   30.400000000000002        55.200000000000003       0.73074319305577629     
   30.400000000000002        56.000000000000000       0.66834897095625090     
   30.400000000000002        56.800000000000004       0.67711362421642673     
   30.400000000000002        57.600000000000001       0.68397782919503280     
   30.400000000000002        58.400000000000006       0.68979819329634284     
   30.400000000000002        59.200000000000003       0.69351185904852164     
   30.400000000000002        60.000000000000000       0.69660649789959150     
   30.400000000000002        60.800000000000004       0.69397342234358217     
   30.400000000000002        61.600000000000001       0.68365274113389107     
   30.400000000000002        62.400000000000006       0.75725014027291393     
   30.400000000000002        63.200000000000003       0.41526882073770760     
   30.400000000000002        64.000000000000000        1.5045095902297165     
   30.400000000000002        64.799999999999997        1.8022376592918219     
   30.400000000000002        65.600000000000009        2.0131619925949229     
   30.400000000000002        66.400000000000006        2.1794536753672817     
   30.400000000000002        67.200000000000003        2.3086126407312126     
   30.400000000000002        68.000000000000000        2.4015248359513564     
   30.400000000000002        68.799999999999997        2.4579921519634507     
   30.400000000000002        69.600000000000009        2.4824763477062879     
   30.400000000000002        70.400000000000006        2.4850863418258378     
   30.400000000000002        71.200000000000003        2.4754141532887042     
   30.400000000000002        72.000000000000000        2.4520017906958369     
   30.400000000000002        72.799999999999997        2.4011648203915743     
   30.400000000000002        73.600000000000009        2.3071354340878139     
   30.400000000000002        74.400000000000006        2.1595329556976459     
   30.400000000000002        75.200000000000003        1.9540899360829824     
   30.400000000000002        76.000000000000000        1.6955200455174011     
   30.400000000000002        76.800000000000011        1.5190549317607887     
   30.400000000000002        77.600000000000009       0.51946129087291459     
   30.400000000000002        78.400000000000006       0.58505220331200158     
   30.400000000000002        79.200000000000003       0.53254867505276193     
   30.400000000000002        80.000000000000000       0.52764987132221242     
   30.400000000000002        80.800000000000011       0.52255118706990944     
   30.400000000000002        81.600000000000009       0.52212224365991267     
   30.400000000000002        82.400000000000006       0.51645539220736258     
   30.400000000000002        83.200000000000003       0.51432821574326815     
   30.400000000000002        84.000000000000000       0.50973318273890922     
   30.400000000000002        84.800000000000011       0.45331512737297841     
   30.400000000000002        85.600000000000009       0.83426523824995524     
   30.400000000000002        86.400000000000006       0.53993624838848131     
   30.400000000000002        87.200000000000003        1.5178423920010826     
   30.400000000000002        88.000000000000000        1.5976913607799894     
   30.400000000000002        88.800000000000011        1.7975809777523746     
   30.400000000000002        89.600000000000009        1.9395389995276606     
   30.400000000000002        90.400000000000006        2.0427467564975044     
   30.400000000000002        91.200000000000003        2.1116994432030691     
   30.400000000000002        92.000000000000000        2.1571849512885075     
   30.400000000000002        92.800000000000011        2.1798421295761692     
   30.400000000000002        93.600000000000009        2.1849181941130369     
   30.400000000000002        94.400000000000006        2.1788534264549226     
   30.400000000000002        95.200000000000003        2.1566567639475376     
   30.400000000000002        96.000000000000000        2.1310192768807514     
   30.400000000000002        96.800000000000011        2.1020871797409053     
   30.400000000000002        97.600000000000009        2.0701676817470762     
   30.400000000000002        98.400000000000006        2.0396597371866494     
   30.400000000000002        99.200000000000003        2.0143159246472360     
   30.400000000000002        100.00000000000000        1.9950917380494506     
   30.400000000000002        100.80000000000001        1.9829355517279632     
   30.400000000000002        101.60000000000001        1.9787240293257609     
   30.400000000000002        102.40000000000001        1.9836444616552737     

   31.200000000000003       0.80000000000000004        2.0198340941157142     
   31.200000000000003        1.6000000000000001        2.0386144506933301     
   31.200000000000003        2.4000000000000004        2.0637652566256488     
   31.200000000000003        3.2000000000000002        2.0945832079778279     
   31.200000000000003        4.0000000000000000        2.1331122375030089     
   31.200000000000003        4.8000000000000007        2.1746258612002971     
   31.200000000000003        5.6000000000000005        2.2182638914536303     
   31.200000000000003        6.4000000000000004        2.2633513655791968     
   31.200000000000003        7.2000000000000002        2.3076417519374650     
   31.200000000000003        8.0000000000000000        2.3514291013925104     
   31.200000000000003        8.8000000000000007        2.3917974070927772     
   31.200000000000003        9.6000000000000014        2.4247947149087112     
   31.200000000000003        10.400000000000000        2.4450015047071036     
   31.200000000000003        11.200000000000001        2.4548475143937933     
   31.200000000000003        12.000000000000000        2.4583159386467774     
   31.200000000000003        12.800000000000001        2.4599626004463144     
   31.200000000000003        13.600000000000001        2.4647587142647707     
   31.200000000000003        14.400000000000000        2.4695466336097440     
   31.200000000000003        15.200000000000001        2.4702725749028533     
   31.200000000000003        16.000000000000000        2.4733102887076615     
   31.200000000000003        16.800000000000001        2.4774733587414541     
   31.200000000000003        17.600000000000001        2.4796886658208073     
   31.200000000000003        18.400000000000002        2.4764408818762500     
   31.200000000000003        19.200000000000003        2.4696975778996308     
   31.200000000000003        20.000000000000000        2.4606266558170433     
   31.200000000000003        20.800000000000001        2.4309309733302946     
   31.200000000000003        21.600000000000001        2.3628424061765418     
   31.200000000000003        22.400000000000002        2.2476162366512042     
   31.200000000000003        23.200000000000003        2.0884672275705896     
   31.200000000000003        24.000000000000000        1.9025132568163872     
   31.200000000000003        24.800000000000001        1.6823205425238501     
   31.200000000000003        25.600000000000001        1.4959104608837235     
   31.200000000000003        26.400000000000002        1.4460290858044398     
   31.200000000000003        27.200000000000003        1.4268502092880553     
   31.200000000000003        28.000000000000000        1.4316808298973336     
   31.200000000000003        28.800000000000001        1.4450393041236054     
   31.200000000000003        29.600000000000001        1.4518193204730416     
   31.200000000000003        30.400000000000002        1.4587871102939607     
   31.200000000000003        31.200000000000003        1.4635660625321214     
   31.200000000000003        32.000000000000000        1.4704946407365425     
   31.200000000000003        32.800000000000004        1.5872099143009679     
   31.200000000000003        33.600000000000001        1.7874270026475263     
   31.200000000000003        34.399999999999999        1.8970142722477172     
   31.200000000000003        35.200000000000003        1.9767827086461491     
   31.200000000000003        36.000000000000000        2.0338568283697187     
   31.200000000000003        36.800000000000004        2.0768741157181481     
   31.200000000000003        37.600000000000001        2.1102603562704090     
   31.200000000000003        38.400000000000006        2.1388366302612565     
   31.200000000000003        39.200000000000003        2.1631246294386637     
   31.200000000000003        40.000000000000000        2.1838846684043145     
   31.200000000000003        40.800000000000004        2.2047946338852444     
   31.200000000000003        41.600000000000001        2.2274368525872807     
   31.200000000000003        42.400000000000006        2.2508341762216233     
   31.200000000000003        43.200000000000003        2.2735512763241736     
   31.200000000000003        44.000000000000000        2.2953416612492248     
   31.200000000000003        44.800000000000004        2.3150390348070453     
   31.200000000000003        45.600000000000001        2.3290354617041982     
   31.200000000000003        46.400000000000006        2.3357732440371701     
   31.200000000000003        47.200000000000003        2.3319575889328914     
   31.200000000000003        48.000000000000000        2.3164787679101235     
   31.200000000000003        48.800000000000004        2.2822396113037562     
   31.200000000000003        49.600000000000001        2.2286449429352557     
   31.200000000000003        50.400000000000006        2.1473869553678875     
   31.200000000000003        51.200000000000003        2.0314765291228372     
   31.200000000000003        52.000000000000000        1.8709205386306746     
   31.200000000000003        52.800000000000004        1.6412859343009019     
   31.200000000000003        53.600000000000001        1.5158112596586968     
   31.200000000000003        54.400000000000006       0.55525470108385044     
   31.200000000000003        55.200000000000003       0.59739095041867651     
   31.200000000000003        56.000000000000000       0.56531160948194781     
   31.200000000000003        56.800000000000004       0.56185634713521782     
   31.200000000000003        57.600000000000001       0.56481709239315769     
   31.200000000000003        58.400000000000006       0.57093039951816882     
   31.200000000000003        59.200000000000003       0.58060440948026903     
   31.200000000000003        60.000000000000000       0.58348555549125936     
   31.200000000000003        60.800000000000004       0.58831973680896033     
   31.200000000000003        61.600000000000001       0.57901902349836321     
   31.200000000000003        62.400000000000006       0.77598982913648518     
   31.200000000000003        63.200000000000003        1.4272747108444028     
   31.200000000000003        64.000000000000000        1.6015752156931404     
   31.200000000000003        64.799999999999997        1.8376444668338647     
   31.200000000000003        65.600000000000009        2.0189150896509096     
   31.200000000000003        66.400000000000006        2.1676889162516124     
   31.200000000000003        67.200000000000003        2.2871937061592669     
   31.200000000000003        68.000000000000000        2.3777896226844693     
   31.200000000000003        68.799999999999997        2.4381824792761893     
   31.200000000000003        69.600000000000009        2.4695927863235290     
   31.200000000000003        70.400000000000006        2.4773316357761721     
   31.200000000000003        71.200000000000003        2.4699901902558592     
   31.200000000000003        72.000000000000000        2.4388366742719514     
   31.200000000000003        72.799999999999997        2.3780505513527066     
   31.200000000000003        73.600000000000009        2.2679588441539229     
   31.200000000000003        74.400000000000006        2.0995684103601540     
   31.200000000000003        75.200000000000003        1.8650503018770610     
   31.200000000000003        76.000000000000000        1.5360606560742016     
   31.200000000000003        76.800000000000011       0.53118593892446730     
   31.200000000000003        77.600000000000009       0.53387938381151401     
   31.200000000000003        78.400000000000006       0.70605991600503903     
   31.200000000000003        79.200000000000003       0.65329637085194925     
   31.200000000000003        80.000000000000000       0.64924899906108036     
   31.200000000000003        80.800000000000011       0.64674162530926516     
   31.200000000000003        81.600000000000009       0.63739754247678060     
   31.200000000000003        82.400000000000006       0.60843379065472714     
   31.200000000000003        83.200000000000003       0.55289024772835804     
   31.200000000000003        84.000000000000000       0.52171129822955731     
   31.200000000000003        84.800000000000011       0.49399014163320182     
   31.200000000000003        85.600000000000009       0.45853892002999763     
   31.200000000000003        86.400000000000006       0.57932931947228994     
   31.200000000000003        87.200000000000003       0.52509321374564077     
   31.200000000000003        88.000000000000000        1.5257166391991606     
   31.200000000000003        88.800000000000011        1.7351736758561076     
   31.200000000000003        89.600000000000009        1.8973954284499488     
   31.200000000000003        90.400000000000006        2.0114585393877240     
   31.200000000000003        91.200000000000003        2.0962622049389057     
   31.200000000000003        92.000000000000000        2.1506112367124977     
   31.200000000000003        92.800000000000011        2.1817619856452186     
   31.200000000000003        93.600000000000009        2.1938856455649476     
   31.200000000000003        94.400000000000006        2.1905721511172760     
   31.200000000000003        95.200000000000003        2.1761164403605591     
   31.200000000000003        96.000000000000000        2.1529701684791607     
   31.200000000000003        96.800000000000011        2.1258838542992038     
   31.200000000000003        97.600000000000009        2.0974738940991009     
   31.200000000000003        98.400000000000006        2.0693205891112827     
   31.200000000000003        99.200000000000003        2.0450329857760705     
   31.200000000000003        100.00000000000000        2.0247933234659246     
   31.200000000000003        100.80000000000001        2.0129607665130895     
   31.200000000000003        101.60000000000001        2.0061144002815094     
   31.200000000000003        102.40000000000001        2.0088567806636477     

   32.000000000000000       0.80000000000000004        2.0427046553216694     
   32.000000000000000        1.6000000000000001        2.0579002902447772     
   32.000000000000000        2.4000000000000004        2.0775268434034024     
   32.000000000000000        3.2000000000000002        2.1031174329837934     
   32.000000000000000        4.0000000000000000        2.1336294782639369     
   32.000000000000000        4.8000000000000007        2.1678013287862190     
   32.000000000000000        5.6000000000000005        2.2043888772372160     
   32.000000000000000        6.4000000000000004        2.2441431172480057     
   32.000000000000000        7.2000000000000002        2.2826719026843940     
   32.000000000000000        8.0000000000000000        2.3206646186427355     
   32.000000000000000        8.8000000000000007        2.3579711378432480     
   32.000000000000000        9.6000000000000014        2.3911343511657503     
   32.000000000000000        10.400000000000000        2.4173208697486093     
   32.000000000000000        11.200000000000001        2.4366172278561424     
   32.000000000000000        12.000000000000000        2.4484983694242386     
   32.000000000000000        12.800000000000001        2.4573278092397968     
   32.000000000000000        13.600000000000001        2.4661761940500710     
   32.000000000000000        14.400000000000000        2.4725474646177226     
   32.000000000000000        15.200000000000001        2.4697284128009502     
   32.000000000000000        16.000000000000000        2.4678201318514090     
   32.000000000000000        16.800000000000001        2.4698411582185735     
   32.000000000000000        17.600000000000001        2.4737078139618971     
   32.000000000000000        18.400000000000002        2.4739706510483432     
   32.000000000000000        19.200000000000003        2.4689621643739361     
   32.000000000000000        20.000000000000000        2.4510739193758622     
   32.000000000000000        20.800000000000001        2.4038234838780901     
   32.000000000000000        21.600000000000001        2.3096351403502360     
   32.000000000000000        22.400000000000002        2.1626484926901344     
   32.000000000000000        23.200000000000003        1.9587293006694886     
   32.000000000000000        24.000000000000000        1.6801848797276517     
   32.000000000000000        24.800000000000001        1.4595340079346859     
   32.000000000000000        25.600000000000001       0.57901452312718038     
   32.000000000000000        26.400000000000002       0.74932496872098386     
   32.000000000000000        27.200000000000003       0.64000726531752172     
   32.000000000000000        28.000000000000000       0.60682973808378482     
   32.000000000000000        28.800000000000001       0.59817281938511513     
   32.000000000000000        29.600000000000001       0.59057111780968341     
   32.000000000000000        30.400000000000002       0.58394413241111676     
   32.000000000000000        31.200000000000003       0.56472861251244821     
   32.000000000000000        32.000000000000000       0.80655083859285737     
   32.000000000000000        32.800000000000004        1.4700029461979385     
   32.000000000000000        33.600000000000001        1.7068485747007256     
   32.000000000000000        34.399999999999999        1.8393312498550805     
   32.000000000000000        35.200000000000003        1.9329137384244239     
   32.000000000000000        36.000000000000000        2.0032649076975524     
   32.000000000000000        36.800000000000004        2.0567336340135283     
   32.000000000000000        37.600000000000001        2.0985907189114492     
   32.000000000000000        38.400000000000006        2.1329873239943868     
   32.000000000000000        39.200000000000003        2.1625964059254339     
   32.000000000000000        40.000000000000000        2.1898309793343071     
   32.000000000000000        40.800000000000004        2.2155158948925404     
   32.000000000000000        41.600000000000001        2.2406290293307856     
   32.000000000000000        42.400000000000006        2.2664793099202183     
   32.000000000000000        43.200000000000003        2.2906941910552701     
   32.000000000000000        44.000000000000000        2.3140145880952061     
   32.000000000000000        44.800000000000004        2.3358971081400415     
   32.000000000000000        45.600000000000001        2.3530486128031689     
   32.000000000000000        46.400000000000006        2.3639754903813630     
   32.000000000000000        47.200000000000003        2.3640443959605175     
   32.000000000000000        48.000000000000000        2.3532737419185326     
   32.000000000000000        48.800000000000004        2.3277635981278171     
   32.000000000000000        49.600000000000001        2.2841104047053000     
   32.000000000000000        50.400000000000006        2.2172051926959502     
   32.000000000000000        51.200000000000003        2.1214561091132338     
   32.000000000000000        52.000000000000000        1.9968289042571732     
   32.000000000000000        52.800000000000004        1.8471707164030504     
   32.000000000000000        53.600000000000001        1.6532026364528583     
   32.000000000000000        54.400000000000006        1.5247191016292427     
   32.000000000000000        55.200000000000003        1.5154394486760265     
   32.000000000000000        56.000000000000000        1.5186239297601645
[truncated: 894,528 more chars]
