# Supplementary material for: A first-principles phase field method for quantitatively predicting multi-composition phase separation without thermodynamic empirical parameter
Source: Nat Commun. 2019 Aug 1;10:3451. doi: 10.1038/s41467-019-11248-z (PMC6671953; doi:10.1038/s41467-019-11248-z)
Supplement: Supplementary file 3 — Source Data [file 41467_2019_11248_MOESM3_ESM.zip › supplementary-files/data-files/Fig.6/Fig6-a-Ni30%/out_Ni_4000-30.0%]

  0.80000000000000004       0.80000000000000004        1.8501720196808995     
  0.80000000000000004        1.6000000000000001        1.8500755051388200     
  0.80000000000000004        2.4000000000000004        1.8492346357074148     
  0.80000000000000004        3.2000000000000002        1.8502029754873339     
  0.80000000000000004        4.0000000000000000        1.8500144494689787     
  0.80000000000000004        4.8000000000000007        1.8498748294918246     
  0.80000000000000004        5.6000000000000005        1.8506769056197603     
  0.80000000000000004        6.4000000000000004        1.8502262527051441     
  0.80000000000000004        7.2000000000000002        1.8499435817715624     
  0.80000000000000004        8.0000000000000000        1.8502696394208382     
  0.80000000000000004        8.8000000000000007        1.8502574352613279     
  0.80000000000000004        9.6000000000000014        1.8497066455624214     
  0.80000000000000004        10.400000000000000        1.8497958953239970     
  0.80000000000000004        11.200000000000001        1.8495928348314390     
  0.80000000000000004        12.000000000000000        1.8502195682042315     
  0.80000000000000004        12.800000000000001        1.8507533514082530     
  0.80000000000000004        13.600000000000001        1.8501589227806388     
  0.80000000000000004        14.400000000000000        1.8507241407663770     
  0.80000000000000004        15.200000000000001        1.8511985342094879     
  0.80000000000000004        16.000000000000000        1.8514336516881027     
  0.80000000000000004        16.800000000000001        1.8507816312895600     
  0.80000000000000004        17.600000000000001        1.8498553328594798     
  0.80000000000000004        18.400000000000002        1.8490107827998385     
  0.80000000000000004        19.200000000000003        1.8482452320930960     
  0.80000000000000004        20.000000000000000        1.8473994454409419     
  0.80000000000000004        20.800000000000001        1.8460586985243954     
  0.80000000000000004        21.600000000000001        1.8449910446022071     
  0.80000000000000004        22.400000000000002        1.8453271034838274     
  0.80000000000000004        23.200000000000003        1.8446810901605308     
  0.80000000000000004        24.000000000000000        1.8441863074774778     
  0.80000000000000004        24.800000000000001        1.8439167625491713     
  0.80000000000000004        25.600000000000001        1.8448045493811054     
  0.80000000000000004        26.400000000000002        1.8452729313750542     
  0.80000000000000004        27.200000000000003        1.8463345460228850     
  0.80000000000000004        28.000000000000000        1.8478448988180407     
  0.80000000000000004        28.800000000000001        1.8482382507126651     
  0.80000000000000004        29.600000000000001        1.8491432550918654     
  0.80000000000000004        30.400000000000002        1.8500257643274445     
  0.80000000000000004        31.200000000000003        1.8505454643805965     
  0.80000000000000004        32.000000000000000        1.8496341703265822     
  0.80000000000000004        32.800000000000004        1.8513273429414778     
  0.80000000000000004        33.600000000000001        1.8517005209181452     
  0.80000000000000004        34.399999999999999        1.8498427557607393     
  0.80000000000000004        35.200000000000003        1.8501517789137145     
  0.80000000000000004        36.000000000000000        1.8515418558492491     
  0.80000000000000004        36.800000000000004        1.8492514788471759     
  0.80000000000000004        37.600000000000001        1.8500484443364307     
  0.80000000000000004        38.400000000000006        1.8503380570610675     
  0.80000000000000004        39.200000000000003        1.8489963311158530     
  0.80000000000000004        40.000000000000000        1.8495442137758671     
  0.80000000000000004        40.800000000000004        1.8505957752511781     
  0.80000000000000004        41.600000000000001        1.8503082534030104     
  0.80000000000000004        42.400000000000006        1.8502798472168343     
  0.80000000000000004        43.200000000000003        1.8504849409772146     
  0.80000000000000004        44.000000000000000        1.8503468194691437     
  0.80000000000000004        44.800000000000004        1.8497106660218172     
  0.80000000000000004        45.600000000000001        1.8482665042692537     
  0.80000000000000004        46.400000000000006        1.8487377137189880     
  0.80000000000000004        47.200000000000003        1.8476506143122902     
  0.80000000000000004        48.000000000000000        1.8457419072264611     
  0.80000000000000004        48.800000000000004        1.8444958030196110     
  0.80000000000000004        49.600000000000001        1.8442360477444999     
  0.80000000000000004        50.400000000000006        1.8444740659017138     
  0.80000000000000004        51.200000000000003        1.8443454987211694     
  0.80000000000000004        52.000000000000000        1.8438715227697857     
  0.80000000000000004        52.800000000000004        1.8442970944087531     
  0.80000000000000004        53.600000000000001        1.8451177510668133     
  0.80000000000000004        54.400000000000006        1.8462678295706805     
  0.80000000000000004        55.200000000000003        1.8475401978218349     
  0.80000000000000004        56.000000000000000        1.8490481351169152     
  0.80000000000000004        56.800000000000004        1.8488763895930362     
  0.80000000000000004        57.600000000000001        1.8489650870996814     
  0.80000000000000004        58.400000000000006        1.8499908430722818     
  0.80000000000000004        59.200000000000003        1.8509745800059723     
  0.80000000000000004        60.000000000000000        1.8503583191246702     
  0.80000000000000004        60.800000000000004        1.8510654893567302     
  0.80000000000000004        61.600000000000001        1.8492992908571637     
  0.80000000000000004        62.400000000000006        1.8498160964646850     
  0.80000000000000004        63.200000000000003        1.8509504269510100     
  0.80000000000000004        64.000000000000000        1.8502520347058253     
  0.80000000000000004        64.799999999999997        1.8504899299880486     
  0.80000000000000004        65.600000000000009        1.8502092749154917     
  0.80000000000000004        66.400000000000006        1.8489129850323993     
  0.80000000000000004        67.200000000000003        1.8497104567979985     
  0.80000000000000004        68.000000000000000        1.8487210878449745     
  0.80000000000000004        68.799999999999997        1.8519257981091026     
  0.80000000000000004        69.600000000000009        1.8492430584595154     
  0.80000000000000004        70.400000000000006        1.8496639388372373     
  0.80000000000000004        71.200000000000003        1.8497481596779282     
  0.80000000000000004        72.000000000000000        1.8502958407332917     
  0.80000000000000004        72.799999999999997        1.8499850044507755     
  0.80000000000000004        73.600000000000009        1.8500209546775452     
  0.80000000000000004        74.400000000000006        1.8498663907869421     
  0.80000000000000004        75.200000000000003        1.8493235697346193     
  0.80000000000000004        76.000000000000000        1.8486935216677536     
  0.80000000000000004        76.800000000000011        1.8482911943939757     
  0.80000000000000004        77.600000000000009        1.8470564962794003     
  0.80000000000000004        78.400000000000006        1.8470359063717359     
  0.80000000000000004        79.200000000000003        1.8457933821570527     
  0.80000000000000004        80.000000000000000        1.8469623557196810     
  0.80000000000000004        80.800000000000011        1.8457205860466828     
  0.80000000000000004        81.600000000000009        1.8477072757067394     
  0.80000000000000004        82.400000000000006        1.8480907557425146     
  0.80000000000000004        83.200000000000003        1.8487941608301859     
  0.80000000000000004        84.000000000000000        1.8498741000984751     
  0.80000000000000004        84.800000000000011        1.8502681509149919     
  0.80000000000000004        85.600000000000009        1.8508860181866471     
  0.80000000000000004        86.400000000000006        1.8504847031317042     
  0.80000000000000004        87.200000000000003        1.8528751307121463     
  0.80000000000000004        88.000000000000000        1.8502217288338498     
  0.80000000000000004        88.800000000000011        1.8504292208751956     
  0.80000000000000004        89.600000000000009        1.8500972092737336     
  0.80000000000000004        90.400000000000006        1.8515006038534501     
  0.80000000000000004        91.200000000000003        1.8497145732851943     
  0.80000000000000004        92.000000000000000        1.8494967211585007     
  0.80000000000000004        92.800000000000011        1.8497146093069174     
  0.80000000000000004        93.600000000000009        1.8496687105474261     
  0.80000000000000004        94.400000000000006        1.8497039024909996     
  0.80000000000000004        95.200000000000003        1.8499259875347527     
  0.80000000000000004        96.000000000000000        1.8502518599282325     
  0.80000000000000004        96.800000000000011        1.8500253934658084     
  0.80000000000000004        97.600000000000009        1.8482474739260857     
  0.80000000000000004        98.400000000000006        1.8496324519414513     
  0.80000000000000004        99.200000000000003        1.8495314858191523     
  0.80000000000000004        100.00000000000000        1.8497294326645866     
  0.80000000000000004        100.80000000000001        1.8499814434810093     
  0.80000000000000004        101.60000000000001        1.8507281426429512     
  0.80000000000000004        102.40000000000001        1.8508389394667377     

   1.6000000000000001       0.80000000000000004        1.8498281342774250     
   1.6000000000000001        1.6000000000000001        1.8504607661232517     
   1.6000000000000001        2.4000000000000004        1.8496623756005901     
   1.6000000000000001        3.2000000000000002        1.8492465605992450     
   1.6000000000000001        4.0000000000000000        1.8503243656848918     
   1.6000000000000001        4.8000000000000007        1.8499206463340498     
   1.6000000000000001        5.6000000000000005        1.8482252418056824     
   1.6000000000000001        6.4000000000000004        1.8515552326186990     
   1.6000000000000001        7.2000000000000002        1.8498750226907652     
   1.6000000000000001        8.0000000000000000        1.8504575195036215     
   1.6000000000000001        8.8000000000000007        1.8501523449358510     
   1.6000000000000001        9.6000000000000014        1.8488149149342161     
   1.6000000000000001        10.400000000000000        1.8496817901853950     
   1.6000000000000001        11.200000000000001        1.8498347866599005     
   1.6000000000000001        12.000000000000000        1.8500511320835336     
   1.6000000000000001        12.800000000000001        1.8502317124175383     
   1.6000000000000001        13.600000000000001        1.8493636514946723     
   1.6000000000000001        14.400000000000000        1.8504276988406498     
   1.6000000000000001        15.200000000000001        1.8508564619999190     
   1.6000000000000001        16.000000000000000        1.8491437661888581     
   1.6000000000000001        16.800000000000001        1.8512181586896843     
   1.6000000000000001        17.600000000000001        1.8517179642382005     
   1.6000000000000001        18.400000000000002        1.8495641923107897     
   1.6000000000000001        19.200000000000003        1.8494515256586188     
   1.6000000000000001        20.000000000000000        1.8497426650970858     
   1.6000000000000001        20.800000000000001        1.8476901058540727     
   1.6000000000000001        21.600000000000001        1.8485294733520832     
   1.6000000000000001        22.400000000000002        1.8486276904974472     
   1.6000000000000001        23.200000000000003        1.8478786148479769     
   1.6000000000000001        24.000000000000000        1.8476198755476474     
   1.6000000000000001        24.800000000000001        1.8476471853337322     
   1.6000000000000001        25.600000000000001        1.8477589609491496     
   1.6000000000000001        26.400000000000002        1.8481561483136717     
   1.6000000000000001        27.200000000000003        1.8488206495877888     
   1.6000000000000001        28.000000000000000        1.8494463758115582     
   1.6000000000000001        28.800000000000001        1.8496743769222164     
   1.6000000000000001        29.600000000000001        1.8511406309465317     
   1.6000000000000001        30.400000000000002        1.8512159882826535     
   1.6000000000000001        31.200000000000003        1.8510868221620809     
   1.6000000000000001        32.000000000000000        1.8509038422722048     
   1.6000000000000001        32.800000000000004        1.8524898047446896     
   1.6000000000000001        33.600000000000001        1.8502258955114963     
   1.6000000000000001        34.399999999999999        1.8499171517471606     
   1.6000000000000001        35.200000000000003        1.8500938206858721     
   1.6000000000000001        36.000000000000000        1.8504551330793655     
   1.6000000000000001        36.800000000000004        1.8499853789171232     
   1.6000000000000001        37.600000000000001        1.8500152274641659     
   1.6000000000000001        38.400000000000006        1.8500866407152297     
   1.6000000000000001        39.200000000000003        1.8502319585345435     
   1.6000000000000001        40.000000000000000        1.8499773718089962     
   1.6000000000000001        40.800000000000004        1.8503791455786278     
   1.6000000000000001        41.600000000000001        1.8505093378117212     
   1.6000000000000001        42.400000000000006        1.8503547780301202     
   1.6000000000000001        43.200000000000003        1.8500510339769722     
   1.6000000000000001        44.000000000000000        1.8505048554519357     
   1.6000000000000001        44.800000000000004        1.8485422126145914     
   1.6000000000000001        45.600000000000001        1.8470468861179299     
   1.6000000000000001        46.400000000000006        1.8453328888538256     
   1.6000000000000001        47.200000000000003        1.8444048882968200     
   1.6000000000000001        48.000000000000000        1.8432454734316210     
   1.6000000000000001        48.800000000000004        1.8410813014616834     
   1.6000000000000001        49.600000000000001        1.8414455346946808     
   1.6000000000000001        50.400000000000006        1.8409306119188911     
   1.6000000000000001        51.200000000000003        1.8398499135127373     
   1.6000000000000001        52.000000000000000        1.8401618352304996     
   1.6000000000000001        52.800000000000004        1.8415083460112909     
   1.6000000000000001        53.600000000000001        1.8418054796738230     
   1.6000000000000001        54.400000000000006        1.8422841508407455     
   1.6000000000000001        55.200000000000003        1.8436273218108690     
   1.6000000000000001        56.000000000000000        1.8472606058158896     
   1.6000000000000001        56.800000000000004        1.8471074490844173     
   1.6000000000000001        57.600000000000001        1.8480605226880604     
   1.6000000000000001        58.400000000000006        1.8495417134975276     
   1.6000000000000001        59.200000000000003        1.8507842070063023     
   1.6000000000000001        60.000000000000000        1.8517457922357778     
   1.6000000000000001        60.800000000000004        1.8506375421188741     
   1.6000000000000001        61.600000000000001        1.8515617866935690     
   1.6000000000000001        62.400000000000006        1.8498637562410107     
   1.6000000000000001        63.200000000000003        1.8503015665061302     
   1.6000000000000001        64.000000000000000        1.8504889280044152     
   1.6000000000000001        64.799999999999997        1.8486267573358492     
   1.6000000000000001        65.600000000000009        1.8507814529398980     
   1.6000000000000001        66.400000000000006        1.8505698333022100     
   1.6000000000000001        67.200000000000003        1.8497788914846689     
   1.6000000000000001        68.000000000000000        1.8494183095449011     
   1.6000000000000001        68.799999999999997        1.8494621332150547     
   1.6000000000000001        69.600000000000009        1.8499914151847443     
   1.6000000000000001        70.400000000000006        1.8500294162049260     
   1.6000000000000001        71.200000000000003        1.8500667101461725     
   1.6000000000000001        72.000000000000000        1.8506246473674337     
   1.6000000000000001        72.799999999999997        1.8500714087586636     
   1.6000000000000001        73.600000000000009        1.8491893487847169     
   1.6000000000000001        74.400000000000006        1.8489274992888085     
   1.6000000000000001        75.200000000000003        1.8467629312660094     
   1.6000000000000001        76.000000000000000        1.8465573099080872     
   1.6000000000000001        76.800000000000011        1.8456206246017883     
   1.6000000000000001        77.600000000000009        1.8447049759521812     
   1.6000000000000001        78.400000000000006        1.8443392271656340     
   1.6000000000000001        79.200000000000003        1.8431355038672161     
   1.6000000000000001        80.000000000000000        1.8434832376938648     
   1.6000000000000001        80.800000000000011        1.8439295968105349     
   1.6000000000000001        81.600000000000009        1.8456200275106887     
   1.6000000000000001        82.400000000000006        1.8451853685433219     
   1.6000000000000001        83.200000000000003        1.8461026934565294     
   1.6000000000000001        84.000000000000000        1.8470133385160774     
   1.6000000000000001        84.800000000000011        1.8479451285709168     
   1.6000000000000001        85.600000000000009        1.8487893646338402     
   1.6000000000000001        86.400000000000006        1.8499736186410316     
   1.6000000000000001        87.200000000000003        1.8512729089032258     
   1.6000000000000001        88.000000000000000        1.8506507386743463     
   1.6000000000000001        88.800000000000011        1.8510349166170668     
   1.6000000000000001        89.600000000000009        1.8507978962613834     
   1.6000000000000001        90.400000000000006        1.8480831456442979     
   1.6000000000000001        91.200000000000003        1.8512751258965807     
   1.6000000000000001        92.000000000000000        1.8502813046972912     
   1.6000000000000001        92.800000000000011        1.8501812139063840     
   1.6000000000000001        93.600000000000009        1.8493952265035154     
   1.6000000000000001        94.400000000000006        1.8495879913008300     
   1.6000000000000001        95.200000000000003        1.8503829727153385     
   1.6000000000000001        96.000000000000000        1.8506146167376987     
   1.6000000000000001        96.800000000000011        1.8497959946745466     
   1.6000000000000001        97.600000000000009        1.8517352825433071     
   1.6000000000000001        98.400000000000006        1.8499825672947865     
   1.6000000000000001        99.200000000000003        1.8490757504874917     
   1.6000000000000001        100.00000000000000        1.8498624564881285     
   1.6000000000000001        100.80000000000001        1.8501982934486814     
   1.6000000000000001        101.60000000000001        1.8506487469097890     
   1.6000000000000001        102.40000000000001        1.8501255519835611     

   2.4000000000000004       0.80000000000000004        1.8496464800577703     
   2.4000000000000004        1.6000000000000001        1.8500737318011231     
   2.4000000000000004        2.4000000000000004        1.8504222211925030     
   2.4000000000000004        3.2000000000000002        1.8503124627327385     
   2.4000000000000004        4.0000000000000000        1.8491744383718343     
   2.4000000000000004        4.8000000000000007        1.8502104517369937     
   2.4000000000000004        5.6000000000000005        1.8506849273161525     
   2.4000000000000004        6.4000000000000004        1.8507807325829966     
   2.4000000000000004        7.2000000000000002        1.8502506908067979     
   2.4000000000000004        8.0000000000000000        1.8504352772682158     
   2.4000000000000004        8.8000000000000007        1.8499062366298160     
   2.4000000000000004        9.6000000000000014        1.8499918523161567     
   2.4000000000000004        10.400000000000000        1.8499836556712845     
   2.4000000000000004        11.200000000000001        1.8499553304957304     
   2.4000000000000004        12.000000000000000        1.8498989979345011     
   2.4000000000000004        12.800000000000001        1.8497156813870488     
   2.4000000000000004        13.600000000000001        1.8497321141118961     
   2.4000000000000004        14.400000000000000        1.8500628766833032     
   2.4000000000000004        15.200000000000001        1.8504846419936176     
   2.4000000000000004        16.000000000000000        1.8499434465293780     
   2.4000000000000004        16.800000000000001        1.8505803256780911     
   2.4000000000000004        17.600000000000001        1.8509897054613491     
   2.4000000000000004        18.400000000000002        1.8511255956580701     
   2.4000000000000004        19.200000000000003        1.8505624477240195     
   2.4000000000000004        20.000000000000000        1.8511539955911209     
   2.4000000000000004        20.800000000000001        1.8501578487795920     
   2.4000000000000004        21.600000000000001        1.8500454021229287     
   2.4000000000000004        22.400000000000002        1.8494303231327434     
   2.4000000000000004        23.200000000000003        1.8498274525691893     
   2.4000000000000004        24.000000000000000        1.8505430422989848     
   2.4000000000000004        24.800000000000001        1.8500426808815316     
   2.4000000000000004        25.600000000000001        1.8494339248950427     
   2.4000000000000004        26.400000000000002        1.8513933859897482     
   2.4000000000000004        27.200000000000003        1.8493385945072776     
   2.4000000000000004        28.000000000000000        1.8511417300127124     
   2.4000000000000004        28.800000000000001        1.8507585571626695     
   2.4000000000000004        29.600000000000001        1.8508759101189782     
   2.4000000000000004        30.400000000000002        1.8518323075473260     
   2.4000000000000004        31.200000000000003        1.8508977468404768     
   2.4000000000000004        32.000000000000000        1.8506594211071479     
   2.4000000000000004        32.800000000000004        1.8506455790278840     
   2.4000000000000004        33.600000000000001        1.8509939439853380     
   2.4000000000000004        34.399999999999999        1.8489396135496421     
   2.4000000000000004        35.200000000000003        1.8498128609811475     
   2.4000000000000004        36.000000000000000        1.8498334891612334     
   2.4000000000000004        36.800000000000004        1.8502724967426514     
   2.4000000000000004        37.600000000000001        1.8501485857557056     
   2.4000000000000004        38.400000000000006        1.8493976825778380     
   2.4000000000000004        39.200000000000003        1.8507460405856886     
   2.4000000000000004        40.000000000000000        1.8502089216044950     
   2.4000000000000004        40.800000000000004        1.8503315010325225     
   2.4000000000000004        41.600000000000001        1.8504567750912024     
   2.4000000000000004        42.400000000000006        1.8497146168138070     
   2.4000000000000004        43.200000000000003        1.8493902492804579     
   2.4000000000000004        44.000000000000000        1.8491892466674256     
   2.4000000000000004        44.800000000000004        1.8464934463505562     
   2.4000000000000004        45.600000000000001        1.8440924829466139     
   2.4000000000000004        46.400000000000006        1.8419381188369173     
   2.4000000000000004        47.200000000000003        1.8411987149199429     
   2.4000000000000004        48.000000000000000        1.8392447498380839     
   2.4000000000000004        48.800000000000004        1.8406948568606214     
   2.4000000000000004        49.600000000000001        1.8418136486760983     
   2.4000000000000004        50.400000000000006        1.8403510788322788     
   2.4000000000000004        51.200000000000003        1.8406161552701479     
   2.4000000000000004        52.000000000000000        1.8401189183834199     
   2.4000000000000004        52.800000000000004        1.8401144434249215     
   2.4000000000000004        53.600000000000001        1.8399665121002444     
   2.4000000000000004        54.400000000000006        1.8402958160457723     
   2.4000000000000004        55.200000000000003        1.8416259304965816     
   2.4000000000000004        56.000000000000000        1.8433842767244206     
   2.4000000000000004        56.800000000000004        1.8443904513128782     
   2.4000000000000004        57.600000000000001        1.8461522175720098     
   2.4000000000000004        58.400000000000006        1.8486704188185659     
   2.4000000000000004        59.200000000000003        1.8496824518770640     
   2.4000000000000004        60.000000000000000        1.8499135870279286     
   2.4000000000000004        60.800000000000004        1.8507944904790539     
   2.4000000000000004        61.600000000000001        1.8505661488923220     
   2.4000000000000004        62.400000000000006        1.8502542912814088     
   2.4000000000000004        63.200000000000003        1.8507754566007120     
   2.4000000000000004        64.000000000000000        1.8488243865831198     
   2.4000000000000004        64.799999999999997        1.8504583059836843     
   2.4000000000000004        65.600000000000009        1.8503267547717139     
   2.4000000000000004        66.400000000000006        1.8499552616718316     
   2.4000000000000004        67.200000000000003        1.8502574403050958     
   2.4000000000000004        68.000000000000000        1.8501254860100660     
   2.4000000000000004        68.799999999999997        1.8512370488960168     
   2.4000000000000004        69.600000000000009        1.8503721408855445     
   2.4000000000000004        70.400000000000006        1.8503273448068447     
   2.4000000000000004        71.200000000000003        1.8500993524843405     
   2.4000000000000004        72.000000000000000        1.8498729267110499     
   2.4000000000000004        72.799999999999997        1.8494362201296111     
   2.4000000000000004        73.600000000000009        1.8477765969467173     
   2.4000000000000004        74.400000000000006        1.8459399568893926     
   2.4000000000000004        75.200000000000003        1.8446834103313399     
   2.4000000000000004        76.000000000000000        1.8435236408061015     
   2.4000000000000004        76.800000000000011        1.8425104031372268     
   2.4000000000000004        77.600000000000009        1.8415351030652831     
   2.4000000000000004        78.400000000000006        1.8408998332590227     
   2.4000000000000004        79.200000000000003        1.8406605413980106     
   2.4000000000000004        80.000000000000000        1.8406767164286948     
   2.4000000000000004        80.800000000000011        1.8414474429514693     
   2.4000000000000004        81.600000000000009        1.8413523642002196     
   2.4000000000000004        82.400000000000006        1.8424897929495432     
   2.4000000000000004        83.200000000000003        1.8436503791590442     
   2.4000000000000004        84.000000000000000        1.8438855368451594     
   2.4000000000000004        84.800000000000011        1.8454620911167614     
   2.4000000000000004        85.600000000000009        1.8467905578785417     
   2.4000000000000004        86.400000000000006        1.8483793093984295     
   2.4000000000000004        87.200000000000003        1.8497263172526757     
   2.4000000000000004        88.000000000000000        1.8502091223138091     
   2.4000000000000004        88.800000000000011        1.8507525050537588     
   2.4000000000000004        89.600000000000009        1.8508159007347458     
   2.4000000000000004        90.400000000000006        1.8507287200269198     
   2.4000000000000004        91.200000000000003        1.8503240758456319     
   2.4000000000000004        92.000000000000000        1.8501655166797175     
   2.4000000000000004        92.800000000000011        1.8505183155007334     
   2.4000000000000004        93.600000000000009        1.8493659107172324     
   2.4000000000000004        94.400000000000006        1.8496811776217073     
   2.4000000000000004        95.200000000000003        1.8493647639056772     
   2.4000000000000004        96.000000000000000        1.8520318437823216     
   2.4000000000000004        96.800000000000011        1.8509342820247876     
   2.4000000000000004        97.600000000000009        1.8495061549529832     
   2.4000000000000004        98.400000000000006        1.8502903193868443     
   2.4000000000000004        99.200000000000003        1.8486819119661579     
   2.4000000000000004        100.00000000000000        1.8490592526834950     
   2.4000000000000004        100.80000000000001        1.8499983716042712     
   2.4000000000000004        101.60000000000001        1.8473458230817987     
   2.4000000000000004        102.40000000000001        1.8499589619564343     

   3.2000000000000002       0.80000000000000004        1.8499769139123776     
   3.2000000000000002        1.6000000000000001        1.8505211145890861     
   3.2000000000000002        2.4000000000000004        1.8500275485925652     
   3.2000000000000002        3.2000000000000002        1.8498550720148159     
   3.2000000000000002        4.0000000000000000        1.8498617388382717     
   3.2000000000000002        4.8000000000000007        1.8497399780064752     
   3.2000000000000002        5.6000000000000005        1.8506335751864773     
   3.2000000000000002        6.4000000000000004        1.8483077102378906     
   3.2000000000000002        7.2000000000000002        1.8502775990995173     
   3.2000000000000002        8.0000000000000000        1.8501600652165719     
   3.2000000000000002        8.8000000000000007        1.8504799858608447     
   3.2000000000000002        9.6000000000000014        1.8501093035829725     
   3.2000000000000002        10.400000000000000        1.8497633726504215     
   3.2000000000000002        11.200000000000001        1.8504792519218753     
   3.2000000000000002        12.000000000000000        1.8500846528134638     
   3.2000000000000002        12.800000000000001        1.8493946933863927     
   3.2000000000000002        13.600000000000001        1.8505863640858218     
   3.2000000000000002        14.400000000000000        1.8496802113340303     
   3.2000000000000002        15.200000000000001        1.8484763961021473     
   3.2000000000000002        16.000000000000000        1.8514741694106573     
   3.2000000000000002        16.800000000000001        1.8498798459919241     
   3.2000000000000002        17.600000000000001        1.8504096404228778     
   3.2000000000000002        18.400000000000002        1.8509376747456261     
   3.2000000000000002        19.200000000000003        1.8508738192049259     
   3.2000000000000002        20.000000000000000        1.8508885069732990     
   3.2000000000000002        20.800000000000001        1.8499991541900769     
   3.2000000000000002        21.600000000000001        1.8497406156710825     
   3.2000000000000002        22.400000000000002        1.8487554441080947     
   3.2000000000000002        23.200000000000003        1.8502021265130777     
   3.2000000000000002        24.000000000000000        1.8506249777355230     
   3.2000000000000002        24.800000000000001        1.8507108335856082     
   3.2000000000000002        25.600000000000001        1.8501381466383140     
   3.2000000000000002        26.400000000000002        1.8500093437938665     
   3.2000000000000002        27.200000000000003        1.8509690036578728     
   3.2000000000000002        28.000000000000000        1.8501761362666005     
   3.2000000000000002        28.800000000000001        1.8513132570300186     
   3.2000000000000002        29.600000000000001        1.8504504193701568     
   3.2000000000000002        30.400000000000002        1.8505940234415368     
   3.2000000000000002        31.200000000000003        1.8502631528747486     
   3.2000000000000002        32.000000000000000        1.8501903932836892     
   3.2000000000000002        32.800000000000004        1.8502398472471899     
   3.2000000000000002        33.600000000000001        1.8502733600450918     
   3.2000000000000002        34.399999999999999        1.8498388805997681     
   3.2000000000000002        35.200000000000003        1.8495141672761730     
   3.2000000000000002        36.000000000000000        1.8496060189310848     
   3.2000000000000002        36.800000000000004        1.8498967831536324     
   3.2000000000000002        37.600000000000001        1.8499364408818111     
   3.2000000000000002        38.400000000000006        1.8500958638319838     
   3.2000000000000002        39.200000000000003        1.8505729228685022     
   3.2000000000000002        40.000000000000000        1.8507941845084013     
   3.2000000000000002        40.800000000000004        1.8508236825515632     
   3.2000000000000002        41.600000000000001        1.8503086418361578     
   3.2000000000000002        42.400000000000006        1.8492437928174714     
   3.2000000000000002        43.200000000000003        1.8481146924078018     
   3.2000000000000002        44.000000000000000        1.8455039954812269     
   3.2000000000000002        44.800000000000004        1.8426961232332599     
   3.2000000000000002        45.600000000000001        1.8448636610287454     
   3.2000000000000002        46.400000000000006        1.8404278991551650     
   3.2000000000000002        47.200000000000003        1.8406114546575245     
   3.2000000000000002        48.000000000000000        1.8418865972483836     
   3.2000000000000002        48.800000000000004        1.8435105897712614     
   3.2000000000000002        49.600000000000001        1.8454185445378137     
   3.2000000000000002        50.400000000000006        1.8458434729771327     
   3.2000000000000002        51.200000000000003        1.8465560307265698     
   3.2000000000000002        52.000000000000000        1.8461194944129691     
   3.2000000000000002        52.800000000000004        1.8453514322965554     
   3.2000000000000002        53.600000000000001        1.8432721613973351     
   3.2000000000000002        54.400000000000006        1.8402867282777673     
   3.2000000000000002        55.200000000000003        1.8407679587547841     
   3.2000000000000002        56.000000000000000        1.8410019609666950     
   3.2000000000000002        56.800000000000004        1.8423449492504851     
   3.2000000000000002        57.600000000000001        1.8429282849117057     
   3.2000000000000002        58.400000000000006        1.8456447984552975     
   3.2000000000000002        59.200000000000003        1.8475280442315507     
   3.2000000000000002        60.000000000000000        1.8482418886685248     
   3.2000000000000002        60.800000000000004        1.8509035141639336     
   3.2000000000000002        61.600000000000001        1.8510345176707259     
   3.2000000000000002        62.400000000000006        1.8520263778636079     
   3.2000000000000002        63.200000000000003        1.8513866262691341     
   3.2000000000000002        64.000000000000000        1.8506522336423292     
   3.2000000000000002        64.799999999999997        1.8496199924905423     
   3.2000000000000002        65.600000000000009        1.8500610280574032     
   3.2000000000000002        66.400000000000006        1.8500451182216089     
   3.2000000000000002        67.200000000000003        1.8496143204476951     
   3.2000000000000002        68.000000000000000        1.8505532219805365     
   3.2000000000000002        68.799999999999997        1.8507410255956107     
   3.2000000000000002        69.600000000000009        1.8506477176119800     
   3.2000000000000002        70.400000000000006        1.8500924183160614     
   3.2000000000000002        71.200000000000003        1.8508766962655212     
   3.2000000000000002        72.000000000000000        1.8491492938290155     
   3.2000000000000002        72.799999999999997        1.8472711017787056     
   3.2000000000000002        73.600000000000009        1.8459376398623799     
   3.2000000000000002        74.400000000000006        1.8434717386959494     
   3.2000000000000002        75.200000000000003        1.8421094801209676     
   3.2000000000000002        76.000000000000000        1.8410279642452947     
   3.2000000000000002        76.800000000000011        1.8403558843525170     
   3.2000000000000002        77.600000000000009        1.8395564342730144     
   3.2000000000000002        78.400000000000006        1.8402631061772063     
   3.2000000000000002        79.200000000000003        1.8407021912899382     
   3.2000000000000002        80.000000000000000        1.8406521740162152     
   3.2000000000000002        80.800000000000011        1.8404900009113878     
   3.2000000000000002        81.600000000000009        1.8397053970923976     
   3.2000000000000002        82.400000000000006        1.8401697871733269     
   3.2000000000000002        83.200000000000003        1.8402656938901498     
   3.2000000000000002        84.000000000000000        1.8417614726053200     
   3.2000000000000002        84.800000000000011        1.8427632288350069     
   3.2000000000000002        85.600000000000009        1.8439104915229600     
   3.2000000000000002        86.400000000000006        1.8451437541463422     
   3.2000000000000002        87.200000000000003        1.8486927680468230     
   3.2000000000000002        88.000000000000000        1.8493440803982562     
   3.2000000000000002        88.800000000000011        1.8501354008818736     
   3.2000000000000002        89.600000000000009        1.8505401729892026     
   3.2000000000000002        90.400000000000006        1.8508530148090065     
   3.2000000000000002        91.200000000000003        1.8499127054731164     
   3.2000000000000002        92.000000000000000        1.8504639089839052     
   3.2000000000000002        92.800000000000011        1.8502469027178217     
   3.2000000000000002        93.600000000000009        1.8499889715266011     
   3.2000000000000002        94.400000000000006        1.8498731982950725     
   3.2000000000000002        95.200000000000003        1.8495865890564847     
   3.2000000000000002        96.000000000000000        1.8494199337039969     
   3.2000000000000002        96.800000000000011        1.8495505484104728     
   3.2000000000000002        97.600000000000009        1.8495030788066857     
   3.2000000000000002        98.400000000000006        1.8511021514883030     
   3.2000000000000002        99.200000000000003        1.8501421375910652     
   3.2000000000000002        100.00000000000000        1.8499790148499791     
   3.2000000000000002        100.80000000000001        1.8502041562629274     
   3.2000000000000002        101.60000000000001        1.8510084422535951     
   3.2000000000000002        102.40000000000001        1.8510186700351143     

   4.0000000000000000       0.80000000000000004        1.8498359120838010     
   4.0000000000000000        1.6000000000000001        1.8497001171387490     
   4.0000000000000000        2.4000000000000004        1.8498776063080331     
   4.0000000000000000        3.2000000000000002        1.8499060128130336     
   4.0000000000000000        4.0000000000000000        1.8492338940276123     
   4.0000000000000000        4.8000000000000007        1.8504553480996220     
   4.0000000000000000        5.6000000000000005        1.8501299125915547     
   4.0000000000000000        6.4000000000000004        1.8502627968164871     
   4.0000000000000000        7.2000000000000002        1.8503041947785481     
   4.0000000000000000        8.0000000000000000        1.8499272316047830     
   4.0000000000000000        8.8000000000000007        1.8498100563968920     
   4.0000000000000000        9.6000000000000014        1.8500616750424315     
   4.0000000000000000        10.400000000000000        1.8504347400008831     
   4.0000000000000000        11.200000000000001        1.8493499370449045     
   4.0000000000000000        12.000000000000000        1.8494995794789988     
   4.0000000000000000        12.800000000000001        1.8497359314961290     
   4.0000000000000000        13.600000000000001        1.8494508667719245     
   4.0000000000000000        14.400000000000000        1.8497073872303267     
   4.0000000000000000        15.200000000000001        1.8495901852895740     
   4.0000000000000000        16.000000000000000        1.8497575304315432     
   4.0000000000000000        16.800000000000001        1.8495227298577830     
   4.0000000000000000        17.600000000000001        1.8504272876510839     
   4.0000000000000000        18.400000000000002        1.8496742799050852     
   4.0000000000000000        19.200000000000003        1.8498662353359103     
   4.0000000000000000        20.000000000000000        1.8501701823289580     
   4.0000000000000000        20.800000000000001        1.8494800767499768     
   4.0000000000000000        21.600000000000001        1.8500187262963359     
   4.0000000000000000        22.400000000000002        1.8502407797371254     
   4.0000000000000000        23.200000000000003        1.8498367287145943     
   4.0000000000000000        24.000000000000000        1.8490639765380659     
   4.0000000000000000        24.800000000000001        1.8503537902939893     
   4.0000000000000000        25.600000000000001        1.8508887524201112     
   4.0000000000000000        26.400000000000002        1.8514302586700038     
   4.0000000000000000        27.200000000000003        1.8495091780786188     
   4.0000000000000000        28.000000000000000        1.8495554332435746     
   4.0000000000000000        28.800000000000001        1.8507964207583845     
   4.0000000000000000        29.600000000000001        1.8510261904507077     
   4.0000000000000000        30.400000000000002        1.8506541642940570     
   4.0000000000000000        31.200000000000003        1.8495376361004885     
   4.0000000000000000        32.000000000000000        1.8499045249659805     
   4.0000000000000000        32.800000000000004        1.8497776970980677     
   4.0000000000000000        33.600000000000001        1.8496080274712872     
   4.0000000000000000        34.399999999999999        1.8500523727415956     
   4.0000000000000000        35.200000000000003        1.8497509786216868     
   4.0000000000000000        36.000000000000000        1.8492828968296149     
   4.0000000000000000        36.800000000000004        1.8497581335867914     
   4.0000000000000000        37.600000000000001        1.8503523478121162     
   4.0000000000000000        38.400000000000006        1.8504208586893578     
   4.0000000000000000        39.200000000000003        1.8507736742013736     
   4.0000000000000000        40.000000000000000        1.8509577491713147     
   4.0000000000000000        40.800000000000004        1.8506784119086892     
   4.0000000000000000        41.600000000000001        1.8501419258180820     
   4.0000000000000000        42.400000000000006        1.8473851757093853     
   4.0000000000000000        43.200000000000003        1.8453852801784496     
   4.0000000000000000        44.000000000000000        1.8439596079809448     
   4.0000000000000000        44.800000000000004        1.8398690694640958     
   4.0000000000000000        45.600000000000001        1.8412915609648264     
   4.0000000000000000        46.400000000000006        1.8417810758857012     
   4.0000000000000000        47.200000000000003        1.8444622190278444     
   4.0000000000000000        48.000000000000000        1.8496361461016764     
   4.0000000000000000        48.800000000000004        1.8540696619526642     
   4.0000000000000000        49.600000000000001        1.8569460727485496     
   4.0000000000000000        50.400000000000006        1.8618773388004948     
   4.0000000000000000        51.200000000000003        1.8628822489967487     
   4.0000000000000000        52.000000000000000        1.8599215092539789     
   4.0000000000000000        52.800000000000004        1.8593002116917539     
   4.0000000000000000        53.600000000000001        1.8528408719239620     
   4.0000000000000000        54.400000000000006        1.8489848571662610     
   4.0000000000000000        55.200000000000003        1.8448414895466076     
   4.0000000000000000        56.000000000000000        1.8421027352368675     
   4.0000000000000000        56.800000000000004        1.8398604894535433     
   4.0000000000000000        57.600000000000001        1.8416199772532909     
   4.0000000000000000        58.400000000000006        1.8431518589002955     
   4.0000000000000000        59.200000000000003        1.8453390649309822     
   4.0000000000000000        60.000000000000000        1.8479542910402476     
   4.0000000000000000        60.800000000000004        1.8494544499496992     
   4.0000000000000000        61.600000000000001        1.8519180712078034     
   4.0000000000000000        62.400000000000006        1.8506002111720805     
   4.0000000000000000        63.200000000000003        1.8504810420751541     
   4.0000000000000000        64.000000000000000        1.8505418522874608     
   4.0000000000000000        64.799999999999997        1.8494684740007561     
   4.0000000000000000        65.600000000000009        1.8497251781717370     
   4.0000000000000000        66.400000000000006        1.8501987736473007     
   4.0000000000000000        67.200000000000003        1.8498751348400309     
   4.0000000000000000        68.000000000000000        1.8504698514922495     
   4.0000000000000000        68.799999999999997        1.8501678336748462     
   4.0000000000000000        69.600000000000009        1.8506700053531679     
   4.0000000000000000        70.400000000000006        1.8500865804182005     
   4.0000000000000000        71.200000000000003        1.8486477991749419     
   4.0000000000000000        72.000000000000000        1.8478176349880113     
   4.0000000000000000        72.799999999999997        1.8460321584827915     
   4.0000000000000000        73.600000000000009        1.8439987899509194     
   4.0000000000000000        74.400000000000006        1.8421818777575387     
   4.0000000000000000        75.200000000000003        1.8418908810215715     
   4.0000000000000000        76.000000000000000        1.8408010137975661     
   4.0000000000000000        76.800000000000011        1.8415355421686501     
   4.0000000000000000        77.600000000000009        1.8433974694329676     
   4.0000000000000000        78.400000000000006        1.8448695838790896     
   4.0000000000000000        79.200000000000003        1.8464806796479030     
   4.0000000000000000        80.000000000000000        1.8461526834153448     
   4.0000000000000000        80.800000000000011        1.8461532068565258     
   4.0000000000000000        81.600000000000009        1.8448053866068006     
   4.0000000000000000        82.400000000000006        1.8421760612700591     
   4.0000000000000000        83.200000000000003        1.8421952542467896     
   4.0000000000000000        84.000000000000000        1.8408219731777415     
   4.0000000000000000        84.800000000000011        1.8410347990746616     
   4.0000000000000000        85.600000000000009        1.8416207383674452     
   4.0000000000000000        86.400000000000006        1.8428711139955061     
   4.0000000000000000        87.200000000000003        1.8451516107983588     
   4.0000000000000000        88.000000000000000        1.8478238516559675     
   4.0000000000000000        88.800000000000011        1.8494100927788317     
   4.0000000000000000        89.600000000000009        1.8503258326025631     
   4.0000000000000000        90.400000000000006        1.8502889230258865     
   4.0000000000000000        91.200000000000003        1.8510856350690055     
   4.0000000000000000        92.000000000000000        1.8504312392257722     
   4.0000000000000000        92.800000000000011        1.8505597981207227     
   4.0000000000000000        93.600000000000009        1.8497048378800238     
   4.0000000000000000        94.400000000000006        1.8503316736303519     
   4.0000000000000000        95.200000000000003        1.8496272901855142     
   4.0000000000000000        96.000000000000000        1.8497218297549878     
   4.0000000000000000        96.800000000000011        1.8500801542577912     
   4.0000000000000000        97.600000000000009        1.8503023434229013     
   4.0000000000000000        98.400000000000006        1.8510572043434739     
   4.0000000000000000        99.200000000000003        1.8501009403166850     
   4.0000000000000000        100.00000000000000        1.8499797883343665     
   4.0000000000000000        100.80000000000001        1.8505593295801854     
   4.0000000000000000        101.60000000000001        1.8502508793214671     
   4.0000000000000000        102.40000000000001        1.8498161859497970     

   4.8000000000000007       0.80000000000000004        1.8493034383143812     
   4.8000000000000007        1.6000000000000001        1.8494345358542077     
   4.8000000000000007        2.4000000000000004        1.8499316528747858     
   4.8000000000000007        3.2000000000000002        1.8503374988632637     
   4.8000000000000007        4.0000000000000000        1.8500174628749784     
   4.8000000000000007        4.8000000000000007        1.8497051143884204     
   4.8000000000000007        5.6000000000000005        1.8500443356340659     
   4.8000000000000007        6.4000000000000004        1.8500084927308122     
   4.8000000000000007        7.2000000000000002        1.8499536002119954     
   4.8000000000000007        8.0000000000000000        1.8498554207898170     
   4.8000000000000007        8.8000000000000007        1.8499228586373320     
   4.8000000000000007        9.6000000000000014        1.8489352833685280     
   4.8000000000000007        10.400000000000000        1.8504739934998209     
   4.8000000000000007        11.200000000000001        1.8506135989409815     
   4.8000000000000007        12.000000000000000        1.8513976757343171     
   4.8000000000000007        12.800000000000001        1.8498193023828626     
   4.8000000000000007        13.600000000000001        1.8494504405949104     
   4.8000000000000007        14.400000000000000        1.8494756076780183     
   4.8000000000000007        15.200000000000001        1.8502293934015808     
   4.8000000000000007        16.000000000000000        1.8486332533927017     
   4.8000000000000007        16.800000000000001        1.8481551770247118     
   4.8000000000000007        17.600000000000001        1.8494932709842153     
   4.8000000000000007        18.400000000000002        1.8491820049204299     
   4.8000000000000007        19.200000000000003        1.8496861410208398     
   4.8000000000000007        20.000000000000000        1.8495995628856245     
   4.8000000000000007        20.800000000000001        1.8509313773644676     
   4.8000000000000007        21.600000000000001        1.8498278656847922     
   4.8000000000000007        22.400000000000002        1.8496610653831704     
   4.8000000000000007        23.200000000000003        1.8497165950714052     
   4.8000000000000007        24.000000000000000        1.8482924011474122     
   4.8000000000000007        24.800000000000001        1.8499690471125652     
   4.8000000000000007        25.600000000000001        1.8500618566468530     
   4.8000000000000007        26.400000000000002        1.8491081464222989     
   4.8000000000000007        27.200000000000003        1.8495440399823619     
   4.8000000000000007        28.000000000000000        1.8496129112053687     
   4.8000000000000007        28.800000000000001        1.8502808803477062     
   4.8000000000000007        29.600000000000001        1.8507019352685992     
   4.8000000000000007        30.400000000000002        1.8478343968784143     
   4.8000000000000007        31.200000000000003        1.8502929310186180     
   4.8000000000000007        32.000000000000000        1.8505418411658372     
   4.8000000000000007        32.800000000000004        1.8498275524668357     
   4.8000000000000007        33.600000000000001        1.8491692585887571     
   4.8000000000000007        34.399999999999999        1.8508310876696081     
   4.8000000000000007        35.200000000000003        1.8498359299893332     
   4.8000000000000007        36.000000000000000        1.8495653204934261     
   4.8000000000000007        36.800000000000004        1.8507768568180765     
   4.8000000000000007        37.600000000000001        1.8504921044263392     
   4.8000000000000007        38.400000000000006        1.8505544170626071     
   4.8000000000000007        39.200000000000003        1.8507993273068331     
   4.8000000000000007        40.000000000000000        1.8508638464472960     
   4.8000000000000007        40.800000000000004        1.8502463409056460     
   4.8000000000000007        41.600000000000001        1.8493227751633867     
   4.8000000000000007        42.400000000000006        1.8470449351748801     
   4.8000000000000007        43.200000000000003        1.8439460222968194     
   4.8000000000000007        44.000000000000000        1.8409000932019279     
   4.8000000000000007        44.800000000000004        1.8411335162264519     
   4.8000000000000007        45.600000000000001        1.8431642653955651     
   4.8000000000000007        46.400000000000006        1.8478025555748860     
   4.8000000000000007        47.200000000000003        1.8550950553677801     
   4.8000000000000007        48.000000000000000        1.8640348284608335     
   4.8000000000000007        48.800000000000004        1.8738837051174582     
   4.8000000000000007        49.600000000000001        1.8819232585978873     
   4.8000000000000007        50.400000000000006        1.8884757373921139     
   4.8000000000000007        51.200000000000003        1.8909178930648556     
   4.8000000000000007        52.000000000000000        1.8887811344390917     
   4.8000000000000007        52.800000000000004        1.8830538915186044     
   4.8000000000000007        53.600000000000001        1.8751316735335499     
   4.8000000000000007        54.400000000000006        1.8649653251598994     
   4.8000000000000007        55.200000000000003        1.8555308181329437     
   4.8000000000000007        56.000000000000000        1.8479079079049303     
   4.8000000000000007        56.800000000000004        1.8421551738418225     
   4.8000000000000007        57.600000000000001        1.8409769962396099     
   4.8000000000000007        58.400000000000006        1.8412593789372655     
   4.8000000000000007        59.200000000000003        1.8433544235268056     
   4.8000000000000007        60.000000000000000        1.8460734757036761     
   4.8000000000000007        60.800000000000004        1.8484144492385659     
   4.8000000000000007        61.600000000000001        1.8501723517096729     
   4.8000000000000007        62.400000000000006        1.8505397192578792     
   4.8000000000000007        63.200000000000003        1.8502346976067765     
   4.8000000000000007        64.000000000000000        1.8497725943973642     
   4.8000000000000007        64.799999999999997        1.8498517164738746     
   4.8000000000000007        65.600000000000009        1.8498421071937221     
   4.8000000000000007        66.400000000000006        1.8495492196766499     
   4.8000000000000007        67.200000000000003        1.8514144651559838     
   4.8000000000000007        68.000000000000000        1.8510140961793564     
   4.8000000000000007        68.799999999999997        1.8503663501315479     
   4.8000000000000007        69.600000000000009        1.8504083258024926     
   4.8000000000000007        70.400000000000006        1.8500055193428810     
   4.8000000000000007        71.200000000000003        1.8480243618658379     
   4.8000000000000007        72.000000000000000        1.8458593195406732     
   4.8000000000000007        72.799999999999997        1.8438251122928984     
   4.8000000000000007        73.600000000000009        1.8387814325284475     
   4.8000000000000007        74.400000000000006        1.8416240690899142     
   4.8000000000000007        75.200000000000003        1.8415596246584318     
   4.8000000000000007        76.000000000000000        1.8449041544867466     
   4.8000000000000007        76.800000000000011        1.8488378795939220     
   4.8000000000000007        77.600000000000009        1.8535878300452535     
   4.8000000000000007        78.400000000000006        1.8583024933432939     
   4.8000000000000007        79.200000000000003        1.8609264244734010     
   4.8000000000000007        80.000000000000000        1.8623231514324066     
   4.8000000000000007        80.800000000000011        1.8613837191182250     
   4.8000000000000007        81.600000000000009        1.8583986566465487     
   4.8000000000000007        82.400000000000006        1.8538733332604560     
   4.8000000000000007        83.200000000000003        1.8485847427043973     
   4.8000000000000007        84.000000000000000        1.8451437824102184     
   4.8000000000000007        84.800000000000011        1.8418076900440037     
   4.8000000000000007        85.600000000000009        1.8412984334706024     
   4.8000000000000007        86.400000000000006        1.8413294531594266     
   4.8000000000000007        87.200000000000003        1.8422657848913560     
   4.8000000000000007        88.000000000000000        1.8450577036724320     
   4.8000000000000007        88.800000000000011        1.8488461832346328     
   4.8000000000000007        89.600000000000009        1.8495244182044688     
   4.8000000000000007        90.400000000000006        1.8505057709514054     
   4.8000000000000007        91.200000000000003        1.8506870634627939     
   4.8000000000000007        92.000000000000000        1.8497642594247490     
   4.8000000000000007        92.800000000000011        1.8507956364072746     
   4.8000000000000007        93.600000000000009        1.8501821447494666     
   4.8000000000000007        94.400000000000006        1.8498340675421689     
   4.8000000000000007        95.200000000000003        1.8495225449569441     
   4.8000000000000007        96.000000000000000        1.8499003782484114     
   4.8000000000000007        96.800000000000011        1.8500871199014726     
   4.8000000000000007        97.600000000000009        1.8501957238984887     
   4.8000000000000007        98.400000000000006        1.8487744599467921     
   4.8000000000000007        99.200000000000003        1.8500868644298709     
   4.8000000000000007        100.00000000000000        1.8497126061833142     
   4.8000000000000007        100.80000000000001        1.8500824190723635     
   4.8000000000000007        101.60000000000001        1.8484987899650587     
   4.8000000000000007        102.40000000000001        1.8497678183888397     

   5.6000000000000005       0.80000000000000004        1.8517846814595644     
   5.6000000000000005        1.6000000000000001        1.8501251371523908     
   5.6000000000000005        2.4000000000000004        1.8508837522621702     
   5.6000000000000005        3.2000000000000002        1.8506988228912935     
   5.6000000000000005        4.0000000000000000        1.8509733155870445     
   5.6000000000000005        4.8000000000000007        1.8499343292382651     
   5.6000000000000005        5.6000000000000005        1.8508634975376068     
   5.6000000000000005        6.4000000000000004        1.8508163448316595     
   5.6000000000000005        7.2000000000000002        1.8500829316302752     
   5.6000000000000005        8.0000000000000000        1.8500373540377539     
   5.6000000000000005        8.8000000000000007        1.8500581550765265     
   5.6000000000000005        9.6000000000000014        1.8502659257524579     
   5.6000000000000005        10.400000000000000        1.8504535172793466     
   5.6000000000000005        11.200000000000001        1.8502052448502393     
   5.6000000000000005        12.000000000000000        1.8486584619271029     
   5.6000000000000005        12.800000000000001        1.8486296280648300     
   5.6000000000000005        13.600000000000001        1.8491868662219639     
   5.6000000000000005        14.400000000000000        1.8502852526944560     
   5.6000000000000005        15.200000000000001        1.8484451345399244     
   5.6000000000000005        16.000000000000000        1.8482882043707363     
   5.6000000000000005        16.800000000000001        1.8484728871724314     
   5.6000000000000005        17.600000000000001        1.8498171294787755     
   5.6000000000000005        18.400000000000002        1.8512775079048203     
   5.6000000000000005        19.200000000000003        1.8501013225430876     
   5.6000000000000005        20.000000000000000        1.8500738190566099     
   5.6000000000000005        20.800000000000001        1.8501905835642494     
   5.6000000000000005        21.600000000000001        1.8501115431321500     
   5.6000000000000005        22.400000000000002        1.8492553658293445     
   5.6000000000000005        23.200000000000003        1.8499423801329802     
   5.6000000000000005        24.000000000000000        1.8500393895744456     
   5.6000000000000005        24.800000000000001        1.8493295299367312     
   5.6000000000000005        25.600000000000001        1.8495544931746792     
   5.6000000000000005        26.400000000000002        1.8490576670299161     
   5.6000000000000005        27.200000000000003        1.8484692430246192     
   5.6000000000000005        28.000000000000000        1.8498332907604951     
   5.6000000000000005        28.800000000000001        1.8495113940492511     
   5.6000000000000005        29.600000000000001        1.8493537003913598     
   5.6000000000000005        30.400000000000002        1.8508202107088985     
   5.6000000000000005        31.200000000000003        1.8503695101832112     
   5.6000000000000005        32.000000000000000        1.8488063303915598     
   5.6000000000000005        32.800000000000004        1.8506208839728557     
   5.6000000000000005        33.600000000000001        1.8488565141021833     
   5.6000000000000005        34.399999999999999        1.8498354435830415     
   5.6000000000000005        35.200000000000003        1.8501850274378708     
   5.6000000000000005        36.000000000000000        1.8505329799981376     
   5.6000000000000005        36.800000000000004        1.8502403273411339     
   5.6000000000000005        37.600000000000001        1.8496274964788610     
   5.6000000000000005        38.400000000000006        1.8504694269030935     
   5.6000000000000005        39.200000000000003        1.8506096978968791     
   5.6000000000000005        40.000000000000000        1.8510731781853520     
   5.6000000000000005        40.800000000000004        1.8499301903724943     
   5.6000000000000005        41.600000000000001        1.8458641436717398     
   5.6000000000000005        42.400000000000006        1.8450929269295993     
   5.6000000000000005        43.200000000000003        1.8421652071120769     
   5.6000000000000005        44.000000000000000        1.8408731587876148     
   5.6000000000000005        44.800000000000004        1.8442815261858498     
   5.6000000000000005        45.600000000000001        1.8489953881716295     
   5.6000000000000005        46.400000000000006        1.8598600450280582     
   5.6000000000000005        47.200000000000003        1.8739249732341561     
   5.6000000000000005        48.000000000000000        1.8906199702905990     
   5.6000000000000005        48.800000000000004        1.9061588007335566     
   5.6000000000000005        49.600000000000001        1.9198107962380850     
   5.6000000000000005        50.400000000000006        1.9287190482780441     
   5.6000000000000005        51.200000000000003        1.9319527823348004     
   5.6000000000000005        52.000000000000000        1.9285862268433620     
   5.6000000000000005        52.800000000000004        1.9193789340761445     
   5.6000000000000005        53.600000000000001        1.9089826515918620     
   5.6000000000000005        54.400000000000006        1.8903935575966717     
   5.6000000000000005        55.200000000000003        1.8730145963780078     
   5.6000000000000005        56.000000000000000        1.8581119255086695     
   5.6000000000000005        56.800000000000004        1.8483103705372683     
   5.6000000000000005        57.600000000000001        1.8448138984748461     
   5.6000000000000005        58.400000000000006        1.8400292941437504     
   5.6000000000000005        59.200000000000003        1.8419400019237415     
   5.6000000000000005        60.000000000000000        1.8445464228621742     
   5.6000000000000005        60.800000000000004        1.8466909689828666     
   5.6000000000000005        61.600000000000001        1.8489427623727004     
   5.6000000000000005        62.400000000000006        1.8508472810903327     
   5.6000000000000005        63.200000000000003        1.8504838259545551     
   5.6000000000000005        64.000000000000000        1.8499004986301189     
   5.6000000000000005        64.799999999999997        1.8501677331227349     
   5.6000000000000005        65.600000000000009        1.8502140815331662     
   5.6000000000000005        66.400000000000006        1.8486832834157643     
   5.6000000000000005        67.200000000000003        1.8499601976231475     
   5.6000000000000005        68.000000000000000        1.8502600891918632     
   5.6000000000000005        68.799999999999997        1.8506132773521871     
   5.6000000000000005        69.600000000000009        1.8501600566495970     
   5.6000000000000005        70.400000000000006        1.8483591829962163     
   5.6000000000000005        71.200000000000003        1.8459486120003088     
   5.6000000000000005        72.000000000000000        1.8435132658843247     
   5.6000000000000005        72.799999999999997        1.8420459708072114     
   5.6000000000000005        73.600000000000009        1.8413624712653411     
   5.6000000000000005        74.400000000000006        1.8431526437242358     
   5.6000000000000005        75.200000000000003        1.8483156183718947     
   5.6000000000000005        76.000000000000000        1.8551168830127074     
   5.6000000000000005        76.800000000000011        1.8660116338117221     
   5.6000000000000005        77.600000000000009        1.8749502011508812     
   5.6000000000000005        78.400000000000006        1.8828751177729242     
   5.6000000000000005        79.200000000000003        1.8881360988873581     
   5.6000000000000005        80.000000000000000        1.8912254499393744     
   5.6000000000000005        80.800000000000011        1.8888221940199028     
   5.6000000000000005        81.600000000000009        1.8836394967993431     
   5.6000000000000005        82.400000000000006        1.8758172479503903     
   5.6000000000000005        83.200000000000003        1.8648840603722687     
   5.6000000000000005        84.000000000000000        1.8555241528349606     
   5.6000000000000005        84.800000000000011        1.8476914898958332     
   5.6000000000000005        85.600000000000009        1.8427065910220379     
   5.6000000000000005        86.400000000000006        1.8406021490741467     
   5.6000000000000005        87.200000000000003        1.8415797385529096     
   5.6000000000000005        88.000000000000000        1.8434114927237233     
   5.6000000000000005        88.800000000000011        1.8461749289564005     
   5.6000000000000005        89.600000000000009        1.8473020508891616     
   5.6000000000000005        90.400000000000006        1.8491468577537196     
   5.6000000000000005        91.200000000000003        1.8509523794679772     
   5.6000000000000005        92.000000000000000        1.8517148366196778     
   5.6000000000000005        92.800000000000011        1.8511870119559364     
   5.6000000000000005        93.600000000000009        1.8503530748100843     
   5.6000000000000005        94.400000000000006        1.8497672179994589     
   5.6000000000000005        95.200000000000003        1.8503876789270497     
   5.6000000000000005        96.000000000000000        1.8501281803855423     
   5.6000000000000005        96.800000000000011        1.8509002074394789     
   5.6000000000000005        97.600000000000009        1.8500247287680873     
   5.6000000000000005        98.400000000000006        1.8496334042973355     
   5.6000000000000005        99.200000000000003        1.8502910986912511     
   5.6000000000000005        100.00000000000000        1.8516485175513793     
   5.6000000000000005        100.80000000000001        1.8499074093854029     
   5.6000000000000005        101.60000000000001        1.8501866676454619     
   5.6000000000000005        102.40000000000001        1.8499105210195279     

   6.4000000000000004       0.80000000000000004        1.8495385857288411     
   6.4000000000000004        1.6000000000000001        1.8498059732358096     
   6.4000000000000004        2.4000000000000004        1.8499719408391162     
   6.4000000000000004        3.2000000000000002        1.8491107786324845     
   6.4000000000000004        4.0000000000000000        1.8501689502835632     
   6.4000000000000004        4.8000000000000007        1.8500984165493133     
   6.4000000000000004        5.6000000000000005        1.8503112593668058     
   6.4000000000000004        6.4000000000000004        1.8502738121215296     
   6.4000000000000004        7.2000000000000002        1.8485136131680171     
   6.4000000000000004        8.0000000000000000        1.8507757126071609     
   6.4000000000000004        8.8000000000000007        1.8500708994894410     
   6.4000000000000004        9.6000000000000014        1.8499641004009115     
   6.4000000000000004        10.400000000000000        1.8497944653680163     
   6.4000000000000004        11.200000000000001        1.8499380060129194     
   6.4000000000000004        12.000000000000000        1.8499005470383201     
   6.4000000000000004        12.800000000000001        1.8494781899821859     
   6.4000000000000004        13.600000000000001        1.8485553563084860     
   6.4000000000000004        14.400000000000000        1.8485826938816101     
   6.4000000000000004        15.200000000000001        1.8480530758000664     
   6.4000000000000004        16.000000000000000        1.8501908925591715     
   6.4000000000000004        16.800000000000001        1.8508171855771811     
   6.4000000000000004        17.600000000000001        1.8515858387099289     
   6.4000000000000004        18.400000000000002        1.8528016512279759     
   6.4000000000000004        19.200000000000003        1.8518181816795649     
   6.4000000000000004        20.000000000000000        1.8522288138273404     
   6.4000000000000004        20.800000000000001        1.8526578570712453     
   6.4000000000000004        21.600000000000001        1.8526657197566079     
   6.4000000000000004        22.400000000000002        1.8515757181024954     
   6.4000000000000004        23.200000000000003        1.8521491473615757     
   6.4000000000000004        24.000000000000000        1.8514196602920410     
   6.4000000000000004        24.800000000000001        1.8507510717009690     
   6.4000000000000004        25.600000000000001        1.8494100343350988     
   6.4000000000000004        26.400000000000002        1.8495886884319865     
   6.4000000000000004        27.200000000000003        1.8485216953746013     
   6.4000000000000004        28.000000000000000        1.8488048242672037     
   6.4000000000000004        28.800000000000001        1.8490436785833326     
   6.4000000000000004        29.600000000000001        1.8492802097025591     
   6.4000000000000004        30.400000000000002        1.8499118309326956     
   6.4000000000000004        31.200000000000003        1.8503689128546947     
   6.4000000000000004        32.000000000000000        1.8500562569998693     
   6.4000000000000004        32.800000000000004        1.8500148021580660     
   6.4000000000000004        33.600000000000001        1.8503263685274081     
   6.4000000000000004        34.399999999999999        1.8506903335261917     
   6.4000000000000004        35.200000000000003        1.8508273772284818     
   6.4000000000000004        36.000000000000000        1.8505494506406646     
   6.4000000000000004        36.800000000000004        1.8491033658502070     
   6.4000000000000004        37.600000000000001        1.8499821999824366     
   6.4000000000000004        38.400000000000006        1.8503125667455878     
   6.4000000000000004        39.200000000000003        1.8504170159996041     
   6.4000000000000004        40.000000000000000        1.8501639342792062     
   6.4000000000000004        40.800000000000004        1.8464653799987629     
   6.4000000000000004        41.600000000000001        1.8467553626014317     
   6.4000000000000004        42.400000000000006        1.8429325266854411     
   6.4000000000000004        43.200000000000003        1.8409745411591016     
   6.4000000000000004        44.000000000000000        1.8420168759331266     
   6.4000000000000004        44.800000000000004        1.8477307044116797     
   6.4000000000000004        45.600000000000001        1.8592898291418523     
   6.4000000000000004        46.400000000000006        1.8775705648437855     
   6.4000000000000004        47.200000000000003        1.9001012953004983     
   6.4000000000000004        48.000000000000000        1.9244849567511688     
   6.4000000000000004        48.800000000000004        1.9479698928928868     
   6.4000000000000004        49.600000000000001        1.9671131948970020     
   6.4000000000000004        50.400000000000006        1.9814976624715894     
   6.4000000000000004        51.200000000000003        1.9834501666330027     
   6.4000000000000004        52.000000000000000        1.9790852993037684     
   6.4000000000000004        52.800000000000004        1.9664155735098265     
   6.4000000000000004        53.600000000000001        1.9476700866804129     
   6.4000000000000004        54.400000000000006        1.9248109499322639     
   6.4000000000000004        55.200000000000003        1.9001558509139314     
   6.4000000000000004        56.000000000000000        1.8775834856956213     
   6.4000000000000004        56.800000000000004        1.8601281346535050     
   6.4000000000000004        57.600000000000001        1.8486839655511291     
   6.4000000000000004        58.400000000000006        1.8428315214587163     
   6.4000000000000004        59.200000000000003        1.8412203306274937     
   6.4000000000000004        60.000000000000000        1.8405546301184501     
   6.4000000000000004        60.800000000000004        1.8458337220342291     
   6.4000000000000004        61.600000000000001        1.8482834949324385     
   6.4000000000000004        62.400000000000006        1.8502245856460096     
   6.4000000000000004        63.200000000000003        1.8505505440981722     
   6.4000000000000004        64.000000000000000        1.8500915963912283     
   6.4000000000000004        64.799999999999997        1.8509992613020012     
   6.4000000000000004        65.600000000000009        1.8507459051230808     
   6.4000000000000004        66.400000000000006        1.8502745753116423     
   6.4000000000000004        67.200000000000003        1.8504725098938835     
   6.4000000000000004        68.000000000000000        1.8507192725620254     
   6.4000000000000004        68.799999999999997        1.8504208272532949     
   6.4000000000000004        69.600000000000009        1.8490036155113991     
   6.4000000000000004        70.400000000000006        1.8468083079315720     
   6.4000000000000004        71.200000000000003        1.8441984130541589     
   6.4000000000000004        72.000000000000000        1.8419406457671945     
   6.4000000000000004        72.799999999999997        1.8412183327435323     
   6.4000000000000004        73.600000000000009        1.8429773931329172     
   6.4000000000000004        74.400000000000006        1.8489384115705376     
   6.4000000000000004        75.200000000000003        1.8597938173418822     
   6.4000000000000004        76.000000000000000        1.8743374439869696     
   6.4000000000000004        76.800000000000011        1.8908524860124241     
   6.4000000000000004        77.600000000000009        1.9066581715816489     
   6.4000000000000004        78.400000000000006        1.9199627295159867     
   6.4000000000000004        79.200000000000003        1.9280358747863691     
   6.4000000000000004        80.000000000000000        1.9318021220399606     
   6.4000000000000004        80.800000000000011        1.9285600831681877     
   6.4000000000000004        81.600000000000009        1.9200013719291151     
   6.4000000000000004        82.400000000000006        1.9067664378817344     
   6.4000000000000004        83.200000000000003        1.8891504090899562     
   6.4000000000000004        84.000000000000000        1.8742746226380496     
   6.4000000000000004        84.800000000000011        1.8593593759565916     
   6.4000000000000004        85.600000000000009        1.8499282659348082     
   6.4000000000000004        86.400000000000006        1.8434999250270216     
   6.4000000000000004        87.200000000000003        1.8411663780058398     
   6.4000000000000004        88.000000000000000        1.8423171784641315     
   6.4000000000000004        88.800000000000011        1.8447878873660319     
   6.4000000000000004        89.600000000000009        1.8476642245313304     
   6.4000000000000004        90.400000000000006        1.8496013026784672     
   6.4000000000000004        91.200000000000003        1.8509067431812019     
   6.4000000000000004        92.000000000000000        1.8526052333246907     
   6.4000000000000004        92.800000000000011        1.8502213340781770     
   6.4000000000000004        93.600000000000009        1.8513901904359653     
   6.4000000000000004        94.400000000000006        1.8512353301083386     
   6.4000000000000004        95.200000000000003        1.8492080170200069     
   6.4000000000000004        96.000000000000000        1.8515915908751874     
   6.4000000000000004        96.800000000000011        1.8502317380406126     
   6.4000000000000004        97.600000000000009        1.8503647354683488     
   6.4000000000000004        98.400000000000006        1.8507047543987971     
   6.4000000000000004        99.200000000000003        1.8486430364380344     
   6.4000000000000004        100.00000000000000        1.8510070942123666     
   6.4000000000000004        100.80000000000001        1.8498683049897391     
   6.4000000000000004        101.60000000000001        1.8500269027274097     
   6.4000000000000004        102.40000000000001        1.8497280631250770     

   7.2000000000000002       0.80000000000000004        1.8493983242283638     
   7.2000000000000002        1.6000000000000001        1.8495831888824528     
   7.2000000000000002        2.4000000000000004        1.8510557410166726     
   7.2000000000000002        3.2000000000000002        1.8499112393388519     
   7.2000000000000002        4.0000000000000000        1.8497427933831518     
   7.2000000000000002        4.8000000000000007        1.8482958465811570     
   7.2000000000000002        5.6000000000000005        1.8495106858793953     
   7.2000000000000002        6.4000000000000004        1.8501320301296684     
   7.2000000000000002        7.2000000000000002        1.8502701395399896     
   7.2000000000000002        8.0000000000000000        1.8505265282082570     
   7.2000000000000002        8.8000000000000007        1.8499731121671963     
   7.2000000000000002        9.6000000000000014        1.8496680812519846     
   7.2000000000000002        10.400000000000000        1.8494856279607066     
   7.2000000000000002        11.200000000000001        1.8497945584453941     
   7.2000000000000002        12.000000000000000        1.8504471671932814     
   7.2000000000000002        12.800000000000001        1.8494432522285116     
   7.2000000000000002        13.600000000000001        1.8490707130931410     
   7.2000000000000002        14.400000000000000        1.8506506582981865     
   7.2000000000000002        15.200000000000001        1.8510644372928402     
   7.2000000000000002        16.000000000000000        1.8519632650128250     
   7.2000000000000002        16.800000000000001        1.8531390189595498     
   7.2000000000000002        17.600000000000001        1.8541650293287057     
   7.2000000000000002        18.400000000000002        1.8553605794097161     
   7.2000000000000002        19.200000000000003        1.8563049960174762     
   7.2000000000000002        20.000000000000000        1.8568062180155194     
   7.2000000000000002        20.800000000000001        1.8568774913557422     
   7.2000000000000002        21.600000000000001        1.8571008973552181     
   7.2000000000000002        22.400000000000002        1.8555408955631381     
   7.2000000000000002        23.200000000000003        1.8557388352779642     
   7.2000000000000002        24.000000000000000        1.8547016756734520     
   7.2000000000000002        24.800000000000001        1.8533038035829874     
   7.2000000000000002        25.600000000000001        1.8519556338286847     
   7.2000000000000002        26.400000000000002        1.8508008215442155     
   7.2000000000000002        27.200000000000003        1.8499637716652657     
   7.2000000000000002        28.000000000000000        1.8497584464626060     
   7.2000000000000002        28.800000000000001        1.8490829577151013     
   7.2000000000000002        29.600000000000001        1.8488354454438898     
   7.2000000000000002        30.400000000000002        1.8493687041445219     
   7.2000000000000002        31.200000000000003        1.8498551682664131     
   7.2000000000000002        32.000000000000000        1.8501230036059950     
   7.2000000000000002        32.800000000000004        1.8504755284174801     
   7.2000000000000002        33.600000000000001        1.8497495251099643     
   7.2000000000000002        34.399999999999999        1.8501372641206215     
   7.2000000000000002        35.200000000000003        1.8481050583410568     
   7.2000000000000002        36.000000000000000        1.8503726291261613     
   7.2000000000000002        36.800000000000004        1.8503927235671278     
   7.2000000000000002        37.600000000000001        1.8520249027607201     
   7.2000000000000002        38.400000000000006        1.8510714014707643     
   7.2000000000000002        39.200000000000003        1.8499478704938248     
   7.2000000000000002        40.000000000000000        1.8496558591082601     
   7.2000000000000002        40.800000000000004        1.8480448860245537     
   7.2000000000000002        41.600000000000001        1.8449454725662300     
   7.2000000000000002        42.400000000000006        1.8412942686109681     
   7.2000000000000002        43.200000000000003        1.8405367661759662     
   7.2000000000000002        44.000000000000000        1.8447995019323029     
   7.2000000000000002        44.800000000000004        1.8555548511937880     
   7.2000000000000002        45.600000000000001        1.8740583279295140     
   7.2000000000000002        46.400000000000006        1.9001623193708563     
   7.2000000000000002        47.200000000000003        1.9314110682259469     
   7.2000000000000002        48.000000000000000        1.9644184339329085     
   7.2000000000000002        48.800000000000004        1.9949518777259030     
   7.2000000000000002        49.600000000000001        2.0195592334709480     
   7.2000000000000002        50.400000000000006        2.0368263960648445     
   7.2000000000000002        51.200000000000003        2.0406592568478708     
   7.2000000000000002        52.000000000000000        2.0348624422347141     
   7.2000000000000002        52.800000000000004        2.0182128265256742     
   7.2000000000000002        53.600000000000001        1.9937661518992962     
   7.2000000000000002        54.400000000000006        1.9639614645320635     
   7.2000000000000002        55.200000000000003        1.9330463453360343     
   7.2000000000000002        56.000000000000000        1.8997998264299978     
   7.2000000000000002        56.800000000000004        1.8744460010021939     
   7.2000000000000002        57.600000000000001        1.8562612494390280     
   7.2000000000000002        58.400000000000006        1.8450356752929231     
   7.2000000000000002        59.200000000000003        1.8406611579965957     
   7.2000000000000002        60.000000000000000        1.8418101365323221     
   7.2000000000000002        60.800000000000004        1.8439254178361482     
   7.2000000000000002        61.600000000000001        1.8474174038483007     
   7.2000000000000002        62.400000000000006        1.8490414389945451     
   7.2000000000000002        63.200000000000003        1.8502404363207614     
   7.2000000000000002        64.000000000000000        1.8550820133756569     
   7.2000000000000002        64.799999999999997        1.8501012734174038     
   7.2000000000000002        65.600000000000009        1.8503090023118220     
   7.2000000000000002        66.400000000000006        1.8504315564960800     
   7.2000000000000002        67.200000000000003        1.8505412266280705     
   7.2000000000000002        68.000000000000000        1.8508223834075281     
   7.2000000000000002        68.799999999999997        1.8500727369788621     
   7.2000000000000002        69.600000000000009        1.8479519002366558     
   7.2000000000000002        70.400000000000006        1.8459125448197329     
   7.2000000000000002        71.200000000000003        1.8420442401705841     
   7.2000000000000002        72.000000000000000        1.8409900318382857     
   7.2000000000000002        72.799999999999997        1.8422089935982078     
   7.2000000000000002        73.600000000000009        1.8480808580971722     
   7.2000000000000002        74.400000000000006        1.8598081323169298     
   7.2000000000000002        75.200000000000003        1.8779191542945146     
   7.2000000000000002        76.000000000000000        1.8994497915594379     
   7.2000000000000002        76.800000000000011        1.9256334130629127     
   7.2000000000000002        77.600000000000009        1.9474621579209896     
   7.2000000000000002        78.400000000000006        1.9671611724893565     
   7.2000000000000002        79.200000000000003        1.9792614371254382     
   7.2000000000000002        80.000000000000000        1.9834414962022890     
   7.2000000000000002        80.800000000000011        1.9791397989686152     
   7.2000000000000002        81.600000000000009        1.9665718178336618     
   7.2000000000000002        82.400000000000006        1.9480622555644651     
   7.2000000000000002        83.200000000000003        1.9253633132407295     
   7.2000000000000002        84.000000000000000        1.9005711662210771     
   7.2000000000000002        84.800000000000011        1.8781339476428227     
   7.2000000000000002        85.600000000000009        1.8609519764002509     
   7.2000000000000002        86.400000000000006        1.8486769141398118     
   7.2000000000000002        87.200000000000003        1.8432730612382930     
   7.2000000000000002        88.000000000000000        1.8423920257180852     
   7.2000000000000002        88.800000000000011        1.8447377130269813     
   7.2000000000000002        89.600000000000009        1.8460628735680931     
   7.2000000000000002        90.400000000000006        1.8491658213077651     
   7.2000000000000002        91.200000000000003        1.8502338345494416     
   7.2000000000000002        92.000000000000000        1.8516261809365782     
   7.2000000000000002        92.800000000000011        1.8520080854189658     
   7.2000000000000002        93.600000000000009        1.8510446170241819     
   7.2000000000000002        94.400000000000006        1.8513641269379753     
   7.2000000000000002        95.200000000000003        1.8515906844654662     
   7.2000000000000002        96.000000000000000        1.8508873046017915     
   7.2000000000000002        96.800000000000011        1.8505205539374316     
   7.2000000000000002        97.600000000000009        1.8504593921602237     
   7.2000000000000002        98.400000000000006        1.8511592170304461     
   7.2000000000000002        99.200000000000003        1.8506943913110752     
   7.2000000000000002        100.00000000000000        1.8498979945259466     
   7.2000000000000002        100.80000000000001        1.8500919080843035     
   7.2000000000000002        101.60000000000001        1.8499899146613816     
   7.2000000000000002        102.40000000000001        1.8487861881752652     

   8.0000000000000000       0.80000000000000004        1.8505198149492976     
   8.0000000000000000        1.6000000000000001        1.8499688813831316     
   8.0000000000000000        2.4000000000000004        1.8493746019370996     
   8.0000000000000000        3.2000000000000002        1.8501806216458043     
   8.0000000000000000        4.0000000000000000        1.8502402706598946     
   8.0000000000000000        4.8000000000000007        1.8499871502516390     
   8.0000000000000000        5.6000000000000005        1.8500821031676524     
   8.0000000000000000        6.4000000000000004        1.8501771642328275     
   8.0000000000000000        7.2000000000000002        1.8503648447191299     
   8.0000000000000000        8.0000000000000000        1.8488787395776554     
   8.0000000000000000        8.8000000000000007        1.8498600003723711     
   8.0000000000000000        9.6000000000000014        1.8494352894949924     
   8.0000000000000000        10.400000000000000        1.8491210577045167     
   8.0000000000000000        11.200000000000001        1.8497088610750283     
   8.0000000000000000        12.000000000000000        1.8486817843938381     
   8.0000000000000000        12.800000000000001        1.8500055664148682     
   8.0000000000000000        13.600000000000001        1.8507252607485976     
   8.0000000000000000        14.400000000000000        1.8517321309757990     
   8.0000000000000000        15.200000000000001        1.8534421357344781     
   8.0000000000000000        16.000000000000000        1.8566362591293630     
   8.0000000000000000        16.800000000000001        1.8567815806539094     
   8.0000000000000000        17.600000000000001        1.8577208638964329     
   8.0000000000000000        18.400000000000002        1.8594403086222995     
   8.0000000000000000        19.200000000000003        1.8612110000165654     
   8.0000000000000000        20.000000000000000        1.8606882843364749     
   8.0000000000000000        20.800000000000001        1.8606707170284476     
   8.0000000000000000        21.600000000000001        1.8606879035299162     
   8.0000000000000000        22.400000000000002        1.8606969803269517     
   8.0000000000000000        23.200000000000003        1.8601263395639229     
   8.0000000000000000        24.000000000000000        1.8587282271904395     
   8.0000000000000000        24.800000000000001        1.8569709211997649     
   8.0000000000000000        25.600000000000001        1.8554373789849590     
   8.0000000000000000        26.400000000000002        1.8533951767606061     
   8.0000000000000000        27.200000000000003        1.8519109244197607     
   8.0000000000000000        28.000000000000000        1.8490058347040041     
   8.0000000000000000        28.800000000000001        1.8499191265757691     
   8.0000000000000000        29.600000000000001        1.8493633580299540     
   8.0000000000000000        30.400000000000002        1.8492592928294627     
   8.0000000000000000        31.200000000000003        1.8493526408407017     
   8.0000000000000000        32.000000000000000        1.8493474132009045     
   8.0000000000000000        32.800000000000004        1.8496737092275528     
   8.0000000000000000        33.600000000000001        1.8498707858818884     
   8.0000000000000000        34.399999999999999        1.8506884566920747     
   8.0000000000000000        35.200000000000003        1.8501436802556548     
   8.0000000000000000        36.000000000000000        1.8517906007198530     
   8.0000000000000000        36.800000000000004        1.8506726996524467     
   8.0000000000000000        37.600000000000001        1.8510463895958371     
   8.0000000000000000        38.400000000000006        1.8508177012273659     
   8.0000000000000000        39.200000000000003        1.8496149852590438     
   8.0000000000000000        40.000000000000000        1.8488646892397973     
   8.0000000000000000        40.800000000000004        1.8450214534017635     
   8.0000000000000000        41.600000000000001        1.8430028076713578     
   8.0000000000000000        42.400000000000006        1.8405012600317123     
   8.0000000000000000        43.200000000000003        1.8415231827520619     
   8.0000000000000000        44.000000000000000        1.8489538401248204     
   8.0000000000000000        44.800000000000004        1.8647864214189889     
   8.0000000000000000        45.600000000000001        1.8904226758865699     
   8.0000000000000000        46.400000000000006        1.9245962435164576     
   8.0000000000000000        47.200000000000003        1.9646014949206145     
   8.0000000000000000        48.000000000000000        2.0047166183544958     
   8.0000000000000000        48.800000000000004        2.0416155373949096     
   8.0000000000000000        49.600000000000001        2.0712262541835451     
   8.0000000000000000        50.400000000000006        2.0885889418457184     
   8.0000000000000000        51.200000000000003        2.0960802075394511     
   8.0000000000000000        52.000000000000000        2.0903605660952707     
   8.0000000000000000        52.800000000000004        2.0708226928874938     
   8.0000000000000000        53.600000000000001        2.0415009376819580     
   8.0000000000000000        54.400000000000006        2.0053667666198760     
   8.0000000000000000        55.200000000000003        1.9638261759751361     
   8.0000000000000000        56.000000000000000        1.9252503808633181     
   8.0000000000000000        56.800000000000004        1.8904497082148846     
   8.0000000000000000        57.600000000000001        1.8656004852153010     
   8.0000000000000000        58.400000000000006        1.8488343315085556     
   8.0000000000000000        59.200000000000003        1.8412630734848578     
   8.0000000000000000        60.000000000000000        1.8404763774179320     
   8.0000000000000000        60.800000000000004        1.8433777258909483     
   8.0000000000000000        61.600000000000001        1.8453693369607200     
   8.0000000000000000        62.400000000000006        1.8483928434160442     
   8.0000000000000000        63.200000000000003        1.8501507111604507     
   8.0000000000000000        64.000000000000000        1.8506815444667855     
   8.0000000000000000        64.799999999999997        1.8502449745032465     
   8.0000000000000000        65.600000000000009        1.8508580343793695     
   8.0000000000000000        66.400000000000006        1.8510776407897367     
   8.0000000000000000        67.200000000000003        1.8511244728861185     
   8.0000000000000000        68.000000000000000        1.8506299734929859     
   8.0000000000000000        68.799999999999997        1.8492943504918813     
   8.0000000000000000        69.600000000000009        1.8467669345092284     
   8.0000000000000000        70.400000000000006        1.8441313246549011     
   8.0000000000000000        71.200000000000003        1.8412867090838685     
   8.0000000000000000        72.000000000000000        1.8406882087597838     
   8.0000000000000000        72.799999999999997        1.8445388754362650     
   8.0000000000000000        73.600000000000009        1.8547634628399159     
   8.0000000000000000        74.400000000000006        1.8745944688926792     
   8.0000000000000000        75.200000000000003        1.9006152456286656     
   8.0000000000000000        76.000000000000000        1.9303121105167615     
   8.0000000000000000        76.800000000000011        1.9638800926548308     
   8.0000000000000000        77.600000000000009        1.9951581597261339     
   8.0000000000000000        78.400000000000006        2.0187191778657301     
   8.0000000000000000        79.200000000000003        2.0353792356045521     
   8.0000000000000000        80.000000000000000        2.0403861863461161     
   8.0000000000000000        80.800000000000011        2.0343540168596039     
   8.0000000000000000        81.600000000000009        2.0192064965765422     
   8.0000000000000000        82.400000000000006        1.9951831176281212     
   8.0000000000000000        83.200000000000003        1.9651953416819805     
   8.0000000000000000        84.000000000000000        1.9317689396283113     
   8.0000000000000000        84.800000000000011        1.9004627582901570     
   8.0000000000000000        85.600000000000009        1.8749438881944991     
   8.0000000000000000        86.400000000000006        1.8568412077687433     
   8.0000000000000000        87.200000000000003        1.8455421499083675     
   8.0000000000000000        88.000000000000000        1.8413801703319319     
   8.0000000000000000        88.800000000000011        1.8407053361006582     
   8.0000000000000000        89.600000000000009        1.8444619259142374     
   8.0000000000000000        90.400000000000006        1.8474369375038111     
   8.0000000000000000        91.200000000000003        1.8499895798807189     
   8.0000000000000000        92.000000000000000        1.8498450913536881     
   8.0000000000000000        92.800000000000011        1.8506380309264927     
   8.0000000000000000        93.600000000000009        1.8497710788740500     
   8.0000000000000000        94.400000000000006        1.8497125291836718     
   8.0000000000000000        95.200000000000003        1.8491657165576474     
   8.0000000000000000        96.000000000000000        1.8510300796600085     
   8.0000000000000000        96.800000000000011        1.8508616222444196     
   8.0000000000000000        97.600000000000009        1.8511643518821395     
   8.0000000000000000        98.400000000000006        1.8514296498475129     
   8.0000000000000000        99.200000000000003        1.8501685077880368     
   8.0000000000000000        100.00000000000000        1.8497244898272169     
   8.0000000000000000        100.80000000000001        1.8506651308218010     
   8.0000000000000000        101.60000000000001        1.8499662499485607     
   8.0000000000000000        102.40000000000001        1.8505658452270259     

   8.8000000000000007       0.80000000000000004        1.8500323769134908     
   8.8000000000000007        1.6000000000000001        1.8504525328830710     
   8.8000000000000007        2.4000000000000004        1.8505951731901567     
   8.8000000000000007        3.2000000000000002        1.8496306263949722     
   8.8000000000000007        4.0000000000000000        1.8474869793832784     
   8.8000000000000007        4.8000000000000007        1.8501609120799372     
   8.8000000000000007        5.6000000000000005        1.8498930596722638     
   8.8000000000000007        6.4000000000000004        1.8488925241163321     
   8.8000000000000007        7.2000000000000002        1.8504063884879740     
   8.8000000000000007        8.0000000000000000        1.8509793709145828     
   8.8000000000000007        8.8000000000000007        1.8499685404668917     
   8.8000000000000007        9.6000000000000014        1.8485230481333026     
   8.8000000000000007        10.400000000000000        1.8494239952003095     
   8.8000000000000007        11.200000000000001        1.8499611192002039     
   8.8000000000000007        12.000000000000000        1.8505179349342997     
   8.8000000000000007        12.800000000000001        1.8498432460939689     
   8.8000000000000007        13.600000000000001        1.8525294853951457     
   8.8000000000000007        14.400000000000000        1.8543696286345748     
   8.8000000000000007        15.200000000000001        1.8565280493139060     
   8.8000000000000007        16.000000000000000        1.8585751746546091     
   8.8000000000000007        16.800000000000001        1.8596590637777364     
   8.8000000000000007        17.600000000000001        1.8601689105399990     
   8.8000000000000007        18.400000000000002        1.8597813755815791     
   8.8000000000000007        19.200000000000003        1.8585480105661023     
   8.8000000000000007        20.000000000000000        1.8586223137465103     
   8.8000000000000007        20.800000000000001        1.8590873597156754     
   8.8000000000000007        21.600000000000001        1.8587826745527067     
   8.8000000000000007        22.400000000000002        1.8594528077929871     
   8.8000000000000007        23.200000000000003        1.8603950490893075     
   8.8000000000000007        24.000000000000000        1.8606563399732974     
   8.8000000000000007        24.800000000000001        1.8594572809360699     
   8.8000000000000007        25.600000000000001        1.8589386318651901     
   8.8000000000000007        26.400000000000002        1.8560551872348767     
   8.8000000000000007        27.200000000000003        1.8544445907941292     
   8.8000000000000007        28.000000000000000        1.8534665575561571     
   8.8000000000000007        28.800000000000001        1.8520280339258437     
   8.8000000000000007        29.600000000000001        1.8499451704124534     
   8.8000000000000007        30.400000000000002        1.8487992974540362     
   8.8000000000000007        31.200000000000003        1.8488246772181924     
   8.8000000000000007        32.000000000000000        1.8493953073003171     
   8.8000000000000007        32.800000000000004        1.8482679205810066     
   8.8000000000000007        33.600000000000001        1.8502268887480511     
   8.8000000000000007        34.399999999999999        1.8499692394678058     
   8.8000000000000007        35.200000000000003        1.8500092514656317     
   8.8000000000000007        36.000000000000000        1.8503019610496658     
   8.8000000000000007        36.800000000000004        1.8505091824592144     
   8.8000000000000007        37.600000000000001        1.8507344558447014     
   8.8000000000000007        38.400000000000006        1.8501038780528734     
   8.8000000000000007        39.200000000000003        1.8497541359954264     
   8.8000000000000007        40.000000000000000        1.8482801513267564     
   8.8000000000000007        40.800000000000004        1.8450455654612132     
   8.8000000000000007        41.600000000000001        1.8418988350521497     
   8.8000000000000007        42.400000000000006        1.8406705668788321     
   8.8000000000000007        43.200000000000003        1.8430169425612515     
   8.8000000000000007        44.000000000000000        1.8538395729679216     
   8.8000000000000007        44.800000000000004        1.8730087668858593     
   8.8000000000000007        45.600000000000001        1.9062445541370361     
   8.8000000000000007        46.400000000000006        1.9488790340763267     
   8.8000000000000007        47.200000000000003        1.9946859376386272     
   8.8000000000000007        48.000000000000000        2.0415270989432561     
   8.8000000000000007        48.800000000000004        2.0827653208009762     
   8.8000000000000007        49.600000000000001        2.1160274374296311     
   8.8000000000000007        50.400000000000006        2.1370151293458157     
   8.8000000000000007        51.200000000000003        2.1440756795874854     
   8.8000000000000007        52.000000000000000        2.1369106178329522     
   8.8000000000000007        52.800000000000004        2.1157604470140936     
   8.8000000000000007        53.600000000000001        2.0840719273264439     
   8.8000000000000007        54.400000000000006        2.0416389892719620     
   8.8000000000000007        55.200000000000003        1.9945864173785968     
   8.8000000000000007        56.000000000000000        1.9477573298117921     
   8.8000000000000007        56.800000000000004        1.9065275145095943     
   8.8000000000000007        57.600000000000001        1.8754188418756181     
   8.8000000000000007        58.400000000000006        1.8519114068146434     
   8.8000000000000007        59.200000000000003        1.8427099472865534     
   8.8000000000000007        60.000000000000000        1.8398922981157166     
   8.8000000000000007        60.800000000000004        1.8419209342081739     
   8.8000000000000007        61.600000000000001        1.8446589958434869     
   8.8000000000000007        62.400000000000006        1.8506532410413437     
   8.8000000000000007        63.200000000000003        1.8495901412828366     
   8.8000000000000007        64.000000000000000        1.8507775651775284     
   8.8000000000000007        64.799999999999997        1.8504928745430624     
   8.8000000000000007        65.600000000000009        1.8502044220745015     
   8.8000000000000007        66.400000000000006        1.8492047975104879     
   8.8000000000000007        67.200000000000003        1.8515929897800476     
   8.8000000000000007        68.000000000000000        1.8510897081319539     
   8.8000000000000007        68.799999999999997        1.8490199963409468     
   8.8000000000000007        69.600000000000009        1.8456644561093285     
   8.8000000000000007        70.400000000000006        1.8425549720695629     
   8.8000000000000007        71.200000000000003        1.8406917492318999     
   8.8000000000000007        72.000000000000000        1.8415034077809089     
   8.8000000000000007        72.799999999999997        1.8491940703812100     
   8.8000000000000007        73.600000000000009        1.8653001214322558     
   8.8000000000000007        74.400000000000006        1.8903786148397852     
   8.8000000000000007        75.200000000000003        1.9244902519526557     
   8.8000000000000007        76.000000000000000        1.9635721989133008     
   8.8000000000000007        76.800000000000011        2.0050586455162418     
   8.8000000000000007        77.600000000000009        2.0418881547379928     
   8.8000000000000007        78.400000000000006        2.0703900745699828     
   8.8000000000000007        79.200000000000003        2.0893078242114016     
   8.8000000000000007        80.000000000000000        2.0964063727086883     
   8.8000000000000007        80.800000000000011        2.0894273145500533     
   8.8000000000000007        81.600000000000009        2.0708314117210649     
   8.8000000000000007        82.400000000000006        2.0415849439775822     
   8.8000000000000007        83.200000000000003        2.0040350600697057     
   8.8000000000000007        84.000000000000000        1.9648030313687386     
   8.8000000000000007        84.800000000000011        1.9250606106375991     
   8.8000000000000007        85.600000000000009        1.8912560504846034     
   8.8000000000000007        86.400000000000006        1.8649903509421140     
   8.8000000000000007        87.200000000000003        1.8484997430054901     
   8.8000000000000007        88.000000000000000        1.8408749085096654     
   8.8000000000000007        88.800000000000011        1.8406353367037143     
   8.8000000000000007        89.600000000000009        1.8434192193357379     
   8.8000000000000007        90.400000000000006        1.8446421497623082     
   8.8000000000000007        91.200000000000003        1.8464642016075932     
   8.8000000000000007        92.000000000000000        1.8474789890143526     
   8.8000000000000007        92.800000000000011        1.8480828946207897     
   8.8000000000000007        93.600000000000009        1.8485467278034184     
   8.8000000000000007        94.400000000000006        1.8488524452346915     
   8.8000000000000007        95.200000000000003        1.8491975558105396     
   8.8000000000000007        96.000000000000000        1.8495406169619479     
   8.8000000000000007        96.800000000000011        1.8501754289191874     
   8.8000000000000007        97.600000000000009        1.8510951459476694     
   8.8000000000000007        98.400000000000006        1.8508927073059092     
   8.8000000000000007        99.200000000000003        1.8508556526713735     
   8.8000000000000007        100.00000000000000        1.8506730041014909     
   8.8000000000000007        100.80000000000001        1.8505721004538760     
   8.8000000000000007        101.60000000000001        1.8502078051180855     
   8.8000000000000007        102.40000000000001        1.8499202853246040     

   9.6000000000000014       0.80000000000000004        1.8501836304125148     
   9.6000000000000014        1.6000000000000001        1.8504235402190379     
   9.6000000000000014        2.4000000000000004        1.8510449976813712     
   9.6000000000000014        3.2000000000000002        1.8508943399791575     
   9.6000000000000014        4.0000000000000000        1.8504943581469633     
   9.6000000000000014        4.8000000000000007        1.8505344732701214     
   9.6000000000000014        5.6000000000000005        1.8500813253558659     
   9.6000000000000014        6.4000000000000004        1.8497344344221862     
   9.6000000000000014        7.2000000000000002        1.8498276280708579     
   9.6000000000000014        8.0000000000000000        1.8498985008772109     
   9.6000000000000014        8.8000000000000007        1.8495313494887935     
   9.6000000000000014        9.6000000000000014        1.8489237703446104     
   9.6000000000000014        10.400000000000000        1.8493716812150105     
   9.6000000000000014        11.200000000000001        1.8502379464046650     
   9.6000000000000014        12.000000000000000        1.8510717817600357     
   9.6000000000000014        12.800000000000001        1.8525420412905333     
   9.6000000000000014        13.600000000000001        1.8543559521757087     
   9.6000000000000014        14.400000000000000        1.8577430861712478     
   9.6000000000000014        15.200000000000001        1.8591881018581387     
   9.6000000000000014        16.000000000000000        1.8596502858249888     
   9.6000000000000014        16.800000000000001        1.8599724568151714     
   9.6000000000000014        17.600000000000001        1.8550318579830056     
   9.6000000000000014        18.400000000000002        1.8512064459860693     
   9.6000000000000014        19.200000000000003        1.8470224142682550     
   9.6000000000000014        20.000000000000000        1.8451760748054129     
   9.6000000000000014        20.800000000000001        1.8436729842061717     
   9.6000000000000014        21.600000000000001        1.8446604501163668     
   9.6000000000000014        22.400000000000002        1.8464211831625370     
   9.6000000000000014        23.200000000000003        1.8511456836663771     
   9.6000000000000014        24.000000000000000        1.8549779385415337     
   9.6000000000000014        24.800000000000001        1.8586210103551890     
   9.6000000000000014        25.600000000000001        1.8603058975916165     
   9.6000000000000014        26.400000000000002        1.8597304322296142     
   9.6000000000000014        27.200000000000003        1.8578173115796790     
   9.6000000000000014        28.000000000000000        1.8555727750359230     
   9.6000000000000014        28.800000000000001        1.8529525645177995     
   9.6000000000000014        29.600000000000001        1.8508447189973396     
   9.6000000000000014        30.400000000000002        1.8493831261152194     
   9.6000000000000014        31.200000000000003        1.8487212014376975     
   9.6000000000000014        32.000000000000000        1.8489539230093675     
   9.6000000000000014        32.800000000000004        1.8494461774138988     
   9.6000000000000014        33.600000000000001        1.8496463915504897     
   9.6000000000000014        34.399999999999999        1.8498441061834754     
   9.6000000000000014        35.200000000000003        1.8500913556510263     
   9.6000000000000014        36.000000000000000        1.8503953656663112     
   9.6000000000000014        36.800000000000004        1.8492133154583230     
   9.6000000000000014        37.600000000000001        1.8513000920521352     
   9.6000000000000014        38.400000000000006        1.8514673303766889     
   9.6000000000000014        39.200000000000003        1.8495863156563215     
   9.6000000000000014        40.000000000000000        1.8475030990403196     
   9.6000000000000014        40.800000000000004        1.8435772914664672     
   9.6000000000000014        41.600000000000001        1.8403732720304526     
   9.6000000000000014        42.400000000000006        1.8404896247630693     
   9.6000000000000014        43.200000000000003        1.8447154748707748     
   9.6000000000000014        44.000000000000000        1.8581437423801059     
   9.6000000000000014        44.800000000000004        1.8831669425753355     
   9.6000000000000014        45.600000000000001        1.9203378313556865     
   9.6000000000000014        46.400000000000006        1.9674401435819902     
   9.6000000000000014        47.200000000000003        2.0160492428957006     
   9.6000000000000014        48.000000000000000        2.0720056698303355     
   9.6000000000000014        48.800000000000004        2.1155679838309180     
   9.6000000000000014        49.600000000000001        2.1507503818578866     
   9.6000000000000014        50.400000000000006        2.1743365976911235     
   9.6000000000000014        51.200000000000003        2.1807383718640967     
   9.6000000000000014        52.000000000000000        2.1738177047951242     
   9.6000000000000014        52.800000000000004        2.1517705869707742     
   9.6000000000000014        53.600000000000001        2.1154879284683608     
   9.6000000000000014        54.400000000000006        2.0705965568950715     
   9.6000000000000014        55.200000000000003        2.0191581054156358     
   9.6000000000000014        56.000000000000000        1.9667206468705469     
   9.6000000000000014        56.800000000000004        1.9200785695773672     
   9.6000000000000014        57.600000000000001        1.8829274246274632     
   9.6000000000000014        58.400000000000006        1.8586013590801038     
   9.6000000000000014        59.200000000000003        1.8450361304622960     
   9.6000000000000014        60.000000000000000        1.8407766613330332     
   9.6000000000000014        60.800000000000004        1.8414494087428537     
   9.6000000000000014        61.600000000000001        1.8449047491382558     
   9.6000000000000014        62.400000000000006        1.8461396250459663     
   9.6000000000000014        63.200000000000003        1.8492294846887782     
   9.6000000000000014        64.000000000000000        1.8503975231760437     
   9.6000000000000014        64.799999999999997        1.8510885415887552     
   9.6000000000000014        65.600000000000009        1.8513234858044803     
   9.6000000000000014        66.400000000000006        1.8508750712589486     
   9.6000000000000014        67.200000000000003        1.8516927408302433     
   9.6000000000000014        68.000000000000000        1.8501276063645253     
   9.6000000000000014        68.799999999999997        1.8482887581582068     
   9.6000000000000014        69.600000000000009        1.8465075019301214     
   9.6000000000000014        70.400000000000006        1.8413016173980641     
   9.6000000000000014        71.200000000000003        1.8403864057143455     
   9.6000000000000014        72.000000000000000        1.8428786279170877     
   9.6000000000000014        72.799999999999997        1.8540024370955033     
   9.6000000000000014        73.600000000000009        1.8752251033400611     
   9.6000000000000014        74.400000000000006        1.9073649558427559     
   9.6000000000000014        75.200000000000003        1.9480870269603836     
   9.6000000000000014        76.000000000000000        1.9947554961583982     
   9.6000000000000014        76.800000000000011        2.0416768052697578     
   9.6000000000000014        77.600000000000009        2.0845772655821979     
   9.6000000000000014        78.400000000000006        2.1162210012252327     
   9.6000000000000014        79.200000000000003        2.1366342690000986     
   9.6000000000000014        80.000000000000000        2.1436631217755662     
   9.6000000000000014        80.800000000000011        2.1367880218664230     
   9.6000000000000014        81.600000000000009        2.1163650144442956     
   9.6000000000000014        82.400000000000006        2.0838063072884743     
   9.6000000000000014        83.200000000000003        2.0429103606986456     
   9.6000000000000014        84.000000000000000        1.9952930629229384     
   9.6000000000000014        84.800000000000011        1.9484984464652606     
   9.6000000000000014        85.600000000000009        1.9079896140812203     
   9.6000000000000014        86.400000000000006        1.8732945062517168     
   9.6000000000000014        87.200000000000003        1.8516557324312359     
   9.6000000000000014        88.000000000000000        1.8398464566827819     
   9.6000000000000014        88.800000000000011        1.8366408752089383     
   9.6000000000000014        89.600000000000009        1.8373109156706009     
   9.6000000000000014        90.400000000000006        1.8406944384215460     
   9.6000000000000014        91.200000000000003        1.8423752250149161     
   9.6000000000000014        92.000000000000000        1.8432302079318152     
   9.6000000000000014        92.800000000000011        1.8452938687344564     
   9.6000000000000014        93.600000000000009        1.8453927410782609     
   9.6000000000000014        94.400000000000006        1.8458620216432584     
   9.6000000000000014        95.200000000000003        1.8462002651920577     
   9.6000000000000014        96.000000000000000        1.8465959891961468     
   9.6000000000000014        96.800000000000011        1.8480386711066676     
   9.6000000000000014        97.600000000000009        1.8489704814031991     
   9.6000000000000014        98.400000000000006        1.8510506452284192     
   9.6000000000000014        99.200000000000003        1.8503387863531011     
   9.6000000000000014        100.00000000000000        1.8513566806360049     
   9.6000000000000014        100.80000000000001        1.8506684705426686     
   9.6000000000000014        101.60000000000001        1.8507463967750815     
   9.6000000000000014        102.40000000000001        1.8501285974624717     

   10.400000000000000       0.80000000000000004        1.8497204664489162     
   10.400000000000000        1.6000000000000001        1.8501591532922859     
   10.400000000000000        2.4000000000000004        1.8502426824929161     
   10.400000000000000        3.2000000000000002        1.8488603504866461     
   10.400000000000000        4.0000000000000000        1.8506564056455583     
   10.400000000000000        4.8000000000000007        1.8485057297658534     
   10.400000000000000        5.6000000000000005        1.8502706719478319     
   10.400000000000000        6.4000000000000004        1.8498551886913692     
   10.400000000000000        7.2000000000000002        1.8505317660700489     
   10.400000000000000        8.0000000000000000        1.8498845841119838     
   10.400000000000000        8.8000000000000007        1.8491646090397023     
   10.400000000000000        9.6000000000000014        1.8490700123497832     
   10.400000000000000        10.400000000000000        1.8491379327417270     
   10.400000000000000        11.200000000000001        1.8494691645752035     
   10.400000000000000        12.000000000000000        1.8524626734960645     
   10.400000000000000        12.800000000000001        1.8552757674120475     
   10.400000000000000        13.600000000000001        1.8583524318652935     
   10.400000000000000        14.400000000000000        1.8593779272578765     
   10.400000000000000        15.200000000000001        1.8586595287805239     
   10.400000000000000        16.000000000000000        1.8550084207983757     
   10.400000000000000        16.800000000000001        1.8479056818050983     
   10.400000000000000        17.600000000000001        1.8376723146495721     
   10.400000000000000        18.400000000000002        1.8304831173115632     
   10.400000000000000        19.200000000000003        1.8232393091701344     
   10.400000000000000        20.000000000000000        1.8174488927909269     
   10.400000000000000        20.800000000000001        1.8168815311705193     
   10.400000000000000        21.600000000000001        1.8185454198832112     
   10.400000000000000        22.400000000000002        1.8234202558442973     
   10.400000000000000        23.200000000000003        1.8300443382168112     
   10.400000000000000        24.000000000000000        1.8389671382159172     
   10.400000000000000        24.800000000000001        1.8479436681437844     
   10.400000000000000        25.600000000000001        1.8552029145451714     
   10.400000000000000        26.400000000000002        1.8586418608402597     
   10.400000000000000        27.200000000000003        1.8594340512577126     
   10.400000000000000        28.000000000000000        1.8578897057526158     
   10.400000000000000        28.800000000000001        1.8549660990262093     
   10.400000000000000        29.600000000000001        1.8517605794428236     
   10.400000000000000        30.400000000000002        1.8507936196956813     
   10.400000000000000        31.200000000000003        1.8493088899188317     
   10.400000000000000        32.000000000000000        1.8489618865393600     
   10.400000000000000        32.800000000000004        1.8485692127181765     
   10.400000000000000        33.600000000000001        1.8489359093562814     
   10.400000000000000        34.399999999999999        1.8494429363125104     
   10.400000000000000        35.200000000000003        1.8499102354757719     
   10.400000000000000        36.000000000000000        1.8503309324293828     
   10.400000000000000        36.800000000000004        1.8508298421063598     
   10.400000000000000        37.600000000000001        1.8509973426794291     
   10.400000000000000        38.400000000000006        1.8505555438272916     
   10.400000000000000        39.200000000000003        1.8519900235134934     
   10.400000000000000        40.000000000000000        1.8448662816646988     
   10.400000000000000        40.800000000000004        1.8440076366641072     
   10.400000000000000        41.600000000000001        1.8431873981049800     
   10.400000000000000        42.400000000000006        1.8406611001625708     
   10.400000000000000        43.200000000000003        1.8458517654510478     
   10.400000000000000        44.000000000000000        1.8605500735048879     
   10.400000000000000        44.800000000000004        1.8889664385588614     
   10.400000000000000        45.600000000000001        1.9297278673429950     
   10.400000000000000        46.400000000000006        1.9792271324144548     
   10.400000000000000        47.200000000000003        2.0354689465551949     
   10.400000000000000        48.000000000000000        2.0882023017606901     
   10.400000000000000        48.800000000000004        2.1355069863570559     
   10.400000000000000        49.600000000000001        2.1727967781135749     
   10.400000000000000        50.400000000000006        2.1949998176557699     
   10.400000000000000        51.200000000000003        2.2036875925527388     
   10.400000000000000        52.000000000000000        2.1923015479922214     
   10.400000000000000        52.800000000000004        2.1740944729630027     
   10.400000000000000        53.600000000000001        2.1370392612135638     
   10.400000000000000        54.400000000000006        2.0894826272989975     
   10.400000000000000        55.200000000000003        2.0355627298234049     
   10.400000000000000        56.000000000000000        1.9795600799415320     
   10.400000000000000        56.800000000000004        1.9291487984862743     
   10.400000000000000        57.600000000000001        1.8888776567852261     
   10.400000000000000        58.400000000000006        1.8605164152084057     
   10.400000000000000        59.200000000000003        1.8458206075695975     
   10.400000000000000        60.000000000000000        1.8402739153424372     
   10.400000000000000        60.800000000000004        1.8412019841450529     
   10.400000000000000        61.600000000000001        1.8444453525423343     
   10.400000000000000        62.400000000000006        1.8474228565917552     
   10.400000000000000        63.200000000000003        1.8491391577387997     
   10.400000000000000        64.000000000000000        1.8500753718417755     
   10.400000000000000        64.799999999999997        1.8507950319315234     
   10.400000000000000        65.600000000000009        1.8522439048086885     
   10.400000000000000        66.400000000000006        1.8523759482383828     
   10.400000000000000        67.200000000000003        1.8507287814831364     
   10.400000000000000        68.000000000000000        1.8499175520148596     
   10.400000000000000        68.799999999999997        1.8477392937264121     
   10.400000000000000        69.600000000000009        1.8448869392717140     
   10.400000000000000        70.400000000000006        1.8412236322084019     
   10.400000000000000        71.200000000000003        1.8402553251548874     
   10.400000000000000        72.000000000000000        1.8445148648648706     
   10.400000000000000        72.799999999999997        1.8578767710469217     
   10.400000000000000        73.600000000000009        1.8834325485311099     
   10.400000000000000        74.400000000000006        1.9205917975908207     
   10.400000000000000        75.200000000000003        1.9666711538855313     
   10.400000000000000        76.000000000000000        2.0191092100757349     
   10.400000000000000        76.800000000000011        2.0706188493326665     
   10.400000000000000        77.600000000000009        2.1160340073959287     
   10.400000000000000        78.400000000000006        2.1521055182169180     
   10.400000000000000        79.200000000000003        2.1733042159988698     
   10.400000000000000        80.000000000000000        2.1803356870483714     
   10.400000000000000        80.800000000000011        2.1753292512091420     
   10.400000000000000        81.600000000000009        2.1516131183707259     
   10.400000000000000        82.400000000000006        2.1170450813462480     
   10.400000000000000        83.200000000000003        2.0707765943311847     
   10.400000000000000        84.000000000000000        2.0201567786086172     
   10.400000000000000        84.800000000000011        1.9658620241226308     
   10.400000000000000        85.600000000000009        1.9187770633614296     
   10.400000000000000        86.400000000000006        1.8809655287645237     
   10.400000000000000        87.200000000000003        1.8535382710330637     
   10.400000000000000        88.000000000000000        1.8385978470389328     
   10.400000000000000        88.800000000000011        1.8323234048150268     
   10.400000000000000        89.600000000000009        1.8335190375715995     
   10.400000000000000        90.400000000000006        1.8365289995288117     
   10.400000000000000        91.200000000000003        1.8384017723194865     
   10.400000000000000        92.000000000000000        1.8416381410744112     
   10.400000000000000        92.800000000000011        1.8413910450829956     
   10.400000000000000        93.600000000000009        1.8423013687169265     
   10.400000000000000        94.400000000000006        1.8422301373798886     
   10.400000000000000        95.200000000000003        1.8426454615829198     
   10.400000000000000        96.000000000000000        1.8438122017091618     
   10.400000000000000        96.800000000000011        1.8453210294585602     
   10.400000000000000        97.600000000000009        1.8465451519159717     
   10.400000000000000        98.400000000000006        1.8475265162002488     
   10.400000000000000        99.200000000000003        1.8486338661569335     
   10.400000000000000        100.00000000000000        1.8513411365439034     
   10.400000000000000        100.80000000000001        1.8511399122585661     
   10.400000000000000        101.60000000000001        1.8509778888082420     
   10.400000000000000        102.40000000000001        1.8498738714797955     

   11.200000000000001       0.80000000000000004        1.8500699330968930     
   11.200000000000001        1.6000000000000001        1.8501415165309303     
   11.200000000000001        2.4000000000000004        1.8501781850648393     
   11.200000000000001        3.2000000000000002        1.8505955098792499     
   11.200000000000001        4.0000000000000000        1.8502986724160329     
   11.200000000000001        4.8000000000000007        1.8503614323260684     
   11.200000000000001        5.6000000000000005        1.8501965043634601     
   11.200000000000001        6.4000000000000004        1.8497555890997572     
   11.200000000000001        7.2000000000000002        1.8488023710971515     
   11.200000000000001        8.0000000000000000        1.8498365316809597     
   11.200000000000001        8.8000000000000007        1.8492017106470855     
   11.200000000000001        9.6000000000000014        1.8494704764581316     
   11.200000000000001        10.400000000000000        1.8504180568818405     
   11.200000000000001        11.200000000000001        1.8530034325676297     
   11.200000000000001        12.000000000000000        1.8546441298562726     
   11.200000000000001        12.800000000000001        1.8554542133023519     
   11.200000000000001        13.600000000000001        1.8588655667582863     
   11.200000000000001        14.400000000000000        1.8581411871504252     
   11.200000000000001        15.200000000000001        1.8529701692965765     
   11.200000000000001        16.000000000000000        1.8423729717109474     
   11.200000000000001        16.800000000000001        1.8283955292856660     
   11.200000000000001        17.600000000000001        1.8150258721908590     
   11.200000000000001        18.400000000000002        1.8035580130204594     
   11.200000000000001        19.200000000000003        1.7960786662542094     
   11.200000000000001        20.000000000000000        1.7932365442815303     
   11.200000000000001        20.800000000000001        1.7924709665472891     
   11.200000000000001        21.600000000000001        1.7933431330910177     
   11.200000000000001        22.400000000000002        1.7967814688499701     
   11.200000000000001        23.200000000000003        1.8031726262124688     
   11.200000000000001        24.000000000000000        1.8142201112356966     
   11.200000000000001        24.800000000000001        1.8280148242834160     
   11.200000000000001        25.600000000000001        1.8420552492750693     
   11.200000000000001        26.400000000000002        1.8547274929217445     
   11.200000000000001        27.200000000000003        1.8579359323106255     
   11.200000000000001        28.000000000000000        1.8595110620297512     
   11.200000000000001        28.800000000000001        1.8581774148772165     
   11.200000000000001        29.600000000000001        1.8530836798081289     
   11.200000000000001        30.400000000000002        1.8522708989171597     
   11.200000000000001        31.200000000000003        1.8507698204819569     
   11.200000000000001        32.000000000000000        1.8490773117429593     
   11.200000000000001        32.800000000000004        1.8488705272692836     
   11.200000000000001        33.600000000000001        1.8489877924443732     
   11.200000000000001        34.399999999999999        1.8490219001595738     
   11.200000000000001        35.200000000000003        1.8492381971038190     
   11.200000000000001        36.000000000000000        1.8498527811577496     
   11.200000000000001        36.800000000000004        1.8518660031653129     
   11.200000000000001        37.600000000000001        1.8500924256922018     
   11.200000000000001        38.400000000000006        1.8510378432185834     
   11.200000000000001        39.200000000000003        1.8494263822230381     
   11.200000000000001        40.000000000000000        1.8475335359431788     
   11.200000000000001        40.800000000000004        1.8443521158143719     
   11.200000000000001        41.600000000000001        1.8408322207779590     
   11.200000000000001        42.400000000000006        1.8408871512103484     
   11.200000000000001        43.200000000000003        1.8463323685404687     
   11.200000000000001        44.000000000000000        1.8619664542190080     
   11.200000000000001        44.800000000000004        1.8914445934828901     
   11.200000000000001        45.600000000000001        1.9326834360608094     
   11.200000000000001        46.400000000000006        1.9839401058862953     
   11.200000000000001        47.200000000000003        2.0398708689186953     
   11.200000000000001        48.000000000000000        2.0962586812209056     
   11.200000000000001        48.800000000000004        2.1440615880529372     
   11.200000000000001        49.600000000000001        2.1804690901642099     
   11.200000000000001        50.400000000000006        2.1993455731446021     
   11.200000000000001        51.200000000000003        2.2111522363619036     
   11.200000000000001        52.000000000000000        2.2034952342265917     
   11.200000000000001        52.800000000000004        2.1804426422788352     
   11.200000000000001        53.600000000000001        2.1456511141505854     
   11.200000000000001        54.400000000000006        2.0962415775227434     
   11.200000000000001        55.200000000000003        2.0415185029205989     
   11.200000000000001        56.000000000000000        1.9840767192420039     
   11.200000000000001        56.800000000000004        1.9323300249223248     
   11.200000000000001        57.600000000000001        1.8906650277335564     
   11.200000000000001        58.400000000000006        1.8619959878876080     
   11.200000000000001        59.200000000000003        1.8467000847980193     
   11.200000000000001        60.000000000000000        1.8409831245405215     
   11.200000000000001        60.800000000000004        1.8413398960815430     
   11.200000000000001        61.600000000000001        1.8437145483479678     
   11.200000000000001        62.400000000000006        1.8475830060557628     
   11.200000000000001        63.200000000000003        1.8494434375542750     
   11.200000000000001        64.000000000000000        1.8502992544798584     
   11.200000000000001        64.799999999999997        1.8508364961309796     
   11.200000000000001        65.600000000000009        1.8508698947059279     
   11.200000000000001        66.400000000000006        1.8511531110658939     
   11.200000000000001        67.200000000000003        1.8504048561029978     
   11.200000000000001        68.000000000000000        1.8480996082801522     
   11.200000000000001        68.799999999999997        1.8466323216579574     
   11.200000000000001        69.600000000000009        1.8446541975068809     
   11.200000000000001        70.400000000000006        1.8411984171469584     
   11.200000000000001        71.200000000000003        1.8399737530042035     
   11.200000000000001        72.000000000000000        1.8455770686679172     
   11.200000000000001        72.799999999999997        1.8605464301687598     
   11.200000000000001        73.600000000000009        1.8883410570500720     
   11.200000000000001        74.400000000000006        1.9294434209713671     
   11.200000000000001        75.200000000000003        1.9804423074012960     
   11.200000000000001        76.000000000000000        2.0349721706917183     
   11.200000000000001        76.800000000000011        2.0889644870371682     
   11.200000000000001        77.600000000000009        2.1361604987096556     
   11.200000000000001        78.400000000000006        2.1731800913562807     
   11.200000000000001        79.200000000000003        2.1937489682548130     
   11.200000000000001        80.000000000000000        2.2034069257676743     
   11.200000000000001        80.800000000000011        2.1959441260574004     
   11.200000000000001        81.600000000000009        2.1740411551015111     
   11.200000000000001        82.400000000000006        2.1378564430089888     
   11.200000000000001        83.200000000000003        2.0902159250447805     
   11.200000000000001        84.000000000000000        2.0344473122754274     
   11.200000000000001        84.800000000000011        1.9769777396052370     
   11.200000000000001        85.600000000000009        1.9250277157547797     
   11.200000000000001        86.400000000000006        1.8823088319528722     
   11.200000000000001        87.200000000000003        1.8537804132667013     
   11.200000000000001        88.000000000000000        1.8371698148258429     
   11.200000000000001        88.800000000000011        1.8307567968520575     
   11.200000000000001        89.600000000000009        1.8314305133591267     
   11.200000000000001        90.400000000000006        1.8344877635669510     
   11.200000000000001        91.200000000000003        1.8380379267393518     
   11.200000000000001        92.000000000000000        1.8406209630522621     
   11.200000000000001        92.800000000000011        1.8399033326623160     
   11.200000000000001        93.600000000000009        1.8421976899148857     
   11.200000000000001        94.400000000000006        1.8403504774660817     
   11.200000000000001        95.200000000000003        1.8409324457816698     
   11.200000000000001        96.000000000000000        1.8405911472885692     
   11.200000000000001        96.800000000000011        1.8423826065274003     
   11.200000000000001        97.600000000000009        1.8437911800819731     
   11.200000000000001        98.400000000000006        1.8474234846918853     
   11.200000000000001        99.200000000000003        1.8473087029329154     
   11.200000000000001        100.00000000000000        1.8495051067087191     
   11.200000000000001        100.80000000000001        1.8495429736661015     
   11.200000000000001        101.60000000000001        1.8508160496783901     
   11.200000000000001        102.40000000000001        1.8504683125825780     

   12.000000000000000       0.80000000000000004        1.8506642982322981     
   12.000000000000000        1.6000000000000001        1.8505368722852629     
   12.000000000000000        2.4000000000000004        1.8503530646068886     
   12.000000000000000        3.2000000000000002        1.8498174510839904     
   12.000000000000000        4.0000000000000000        1.8499920942484169     
   12.000000000000000        4.8000000000000007        1.8500815723390933     
   12.000000000000000        5.6000000000000005        1.8503119451851839     
   12.000000000000000        6.4000000000000004        1.8500179235993324     
   12.000000000000000        7.2000000000000002        1.8489549257319251     
   12.000000000000000        8.0000000000000000        1.8492046455618563     
   12.000000000000000        8.8000000000000007        1.8494529297850222     
   12.000000000000000        9.6000000000000014        1.8485465769426519     
   12.000000000000000        10.400000000000000        1.8508276585583836     
   12.000000000000000        11.200000000000001        1.8535808747797713     
   12.000000000000000        12.000000000000000        1.8568944840049346     
   12.000000000000000        12.800000000000001        1.8597517505371570     
   12.000000000000000        13.600000000000001        1.8601882179781564     
   12.000000000000000        14.400000000000000        1.8527701572085935     
   12.000000000000000        15.200000000000001        1.8400520069028343     
   12.000000000000000        16.000000000000000        1.8235149209801231     
   12.000000000000000        16.800000000000001        1.8042663678740796     
   12.000000000000000        17.600000000000001        1.7937615790011392     
   12.000000000000000        18.400000000000002        1.7903590370559579     
   12.000000000000000        19.200000000000003        1.7929237043846140     
   12.000000000000000        20.000000000000000        1.7965235215944730     
   12.000000000000000        20.800000000000001        1.7993542501510011     
   12.000000000000000        21.600000000000001        1.7969570197013527     
   12.000000000000000        22.400000000000002        1.7922756809145222     
   12.000000000000000        23.200000000000003        1.7894400784663707     
   12.000000000000000        24.000000000000000        1.7937640520950429     
   12.000000000000000        24.800000000000001        1.8044896720035206     
   12.000000000000000        25.600000000000001        1.8228461761816850     
   12.000000000000000        26.400000000000002        1.8390215329928337     
   12.000000000000000        27.200000000000003        1.8521745859787953     
   12.000000000000000        28.000000000000000        1.8588296766421901     
   12.000000000000000        28.800000000000001        1.8597173791045964     
   12.000000000000000        29.600000000000001        1.8569613067227717     
   12.000000000000000        30.400000000000002        1.8540334066678585     
   12.000000000000000        31.200000000000003        1.8502260776022652     
   12.000000000000000        32.000000000000000        1.8498606861732336     
   12.000000000000000        32.800000000000004        1.8489925635231230     
   12.000000000000000        33.600000000000001        1.8499653469053812     
   12.000000000000000        34.399999999999999        1.8490569124095142     
   12.000000000000000        35.200000000000003        1.8500535912804292     
   12.000000000000000        36.000000000000000        1.8500201878306823     
   12.000000000000000        36.800000000000004        1.8503261698947224     
   12.000000000000000        37.600000000000001        1.8514579266739830     
   12.000000000000000        38.400000000000006        1.8513130590477769     
   12.000000000000000        39.200000000000003        1.8501123780779158     
   12.000000000000000        40.000000000000000        1.8477202501222167     
   12.000000000000000        40.800000000000004        1.8442094091953165     
   12.000000000000000        41.600000000000001        1.8409351606791671     
   12.000000000000000        42.400000000000006        1.8415812981907282     
   12.000000000000000        43.200000000000003        1.8442448689781150     
   12.000000000000000        44.000000000000000        1.8611947137716709     
   12.000000000000000        44.800000000000004        1.8856327256902943     
   12.000000000000000        45.600000000000001        1.9293756416780035     
   12.000000000000000        46.400000000000006        1.9794270544379078     
   12.000000000000000        47.200000000000003        2.0350213897888469     
   12.000000000000000        48.000000000000000        2.0898266604624642     
   12.000000000000000        48.800000000000004        2.1375049686046186     
   12.000000000000000        49.600000000000001        2.1745198446147360     
   12.000000000000000        50.400000000000006        2.1953025476370627     
   12.000000000000000        51.200000000000003        2.2031839550676913     
   12.000000000000000        52.000000000000000        2.1964895057447809     
   12.000000000000000        52.800000000000004        2.1728547552549955     
   12.000000000000000        53.600000000000001        2.1363169553519081     
   12.000000000000000        54.400000000000006        2.0900309720610233     
   12.000000000000000        55.200000000000003        2.0352719300836415     
   12.000000000000000        56.000000000000000        1.9787078405864340     
   12.000000000000000        56.800000000000004        1.9295060895469813     
   12.000000000000000        57.600000000000001        1.8885947609219345     
   12.000000000000000        58.400000000000006        1.8610625189872083     
   12.000000000000000        59.200000000000003        1.8459744637550346     
   12.000000000000000        60.000000000000000        1.8407749133359141     
   12.000000000000000        60.800000000000004        1.8416117757085426     
   12.000000000000000        61.600000000000001        1.8430784480742584     
   12.000000000000000        62.400000000000006        1.8486348328351940     
   12.000000000000000        63.200000000000003        1.8503509382633840     
   12.000000000000000        64.000000000000000        1.8509332275956099     
   12.000000000000000        64.799999999999997        1.8509976144960691     
   12.000000000000000        65.600000000000009        1.8504419311162223     
   12.000000000000000        66.400000000000006        1.8507615414161209     
   12.000000000000000        67.200000000000003        1.8510621579472966     
   12.000000000000000        68.000000000000000        1.8507705533016041     
   12.000000000000000        68.799999999999997        1.8475060550284270     
   12.000000000000000        69.600000000000009        1.8440652677505900     
   12.000000000000000        70.400000000000006        1.8415498734597640     
   12.000000000000000        71.200000000000003        1.8400624061440198     
   12.000000000000000        72.000000000000000        1.8461481759949132     
   12.000000000000000        72.799999999999997        1.8618320018122507     
   12.000000000000000        73.600000000000009        1.8904965446603048     
   12.000000000000000        74.400000000000006        1.9317586240430402     
   12.000000000000000        75.200000000000003        1.9833106641427560     
   12.000000000000000        76.000000000000000        2.0409221585347379     
   12.000000000000000        76.800000000000011        2.0959807823054182     
   12.000000000000000        77.600000000000009        2.1437273751395840     
   12.000000000000000        78.400000000000006        2.1806125537362258     
   12.000000000000000        79.200000000000003        2.2033492347736363     
   12.000000000000000        80.000000000000000        2.2111772052595615     
   12.000000000000000        80.800000000000011        2.2037232778831641     
   12.000000000000000        81.600000000000009        2.1810368109758311     
   12.000000000000000        82.400000000000006        2.1441807092509584     
   12.000000000000000        83.200000000000003        2.0952946027451400     
   12.000000000000000        84.000000000000000        2.0380919999031355     
   12.000000000000000        84.800000000000011        1.9790832278705692     
   12.000000000000000        85.600000000000009        1.9260839547212010     
   12.000000000000000        86.400000000000006        1.8828573762143024     
   12.000000000000000        87.200000000000003        1.8530576719220413     
   12.000000000000000        88.000000000000000        1.8369054105094169     
   12.000000000000000        88.800000000000011        1.8330448456784341     
   12.000000000000000        89.600000000000009        1.8339961139836074     
   12.000000000000000        90.400000000000006        1.8395909727526147     
   12.000000000000000        91.200000000000003        1.8432175360909704     
   12.000000000000000        92.000000000000000        1.8458797823066966     
   12.000000000000000        92.800000000000011        1.8462088297263395     
   12.000000000000000        93.600000000000009        1.8448478845671987     
   12.000000000000000        94.400000000000006        1.8429317298197561     
   12.000000000000000        95.200000000000003        1.8414934469078559     
   12.000000000000000        96.000000000000000        1.8406986683585558     
   12.000000000000000        96.800000000000011        1.8411404770990114     
   12.000000000000000        97.600000000000009        1.8414467718614256     
   12.000000000000000        98.400000000000006        1.8432677633399537     
   12.000000000000000        99.200000000000003        1.8455177613065852     
   12.000000000000000        100.00000000000000        1.8478765335267062     
   12.000000000000000        100.80000000000001        1.8483699364783361     
   12.000000000000000        101.60000000000001        1.8501428874582238     
   12.000000000000000        102.40000000000001        1.8503593110883318     

   12.800000000000001       0.80000000000000004        1.8509576539136134     
   12.800000000000001        1.6000000000000001        1.8507009689832914     
   12.800000000000001        2.4000000000000004        1.8528899376601449     
   12.800000000000001        3.2000000000000002        1.8501083882052971     
   12.800000000000001        4.0000000000000000        1.8475306602416799     
   12.800000000000001        4.8000000000000007        1.8498069985650971     
   12.800000000000001        5.6000000000000005        1.8501693567730706     
   12.800000000000001        6.4000000000000004        1.8499588649048175     
   12.800000000000001        7.2000000000000002        1.8491066391356925     
   12.800000000000001        8.0000000000000000        1.8494245468916666     
   12.800000000000001        8.8000000000000007        1.8488594468533197     
   12.800000000000001        9.6000000000000014        1.8510198009075238     
   12.800000000000001        10.400000000000000        1.8518912768407070     
   12.800000000000001        11.200000000000001        1.8553806239223996     
   12.800000000000001        12.000000000000000        1.8588882484063380     
   12.800000000000001        12.800000000000001        1.8599968047078377     
   12.800000000000001        13.600000000000001        1.8553125604966874     
   12.800000000000001        14.400000000000000        1.8423511861285427     
   12.800000000000001        15.200000000000001        1.8223527724713935     
   12.800000000000001        16.000000000000000        1.8011854922993460     
   12.800000000000001        16.800000000000001        1.7908417993089922     
   12.800000000000001        17.600000000000001        1.7975880379331590     
   12.800000000000001        18.400000000000002        1.8182246929867927     
   12.800000000000001        19.200000000000003        1.8419709449304562     
   12.800000000000001        20.000000000000000        1.8579768535350287     
   12.800000000000001        20.800000000000001        1.8640353420357305     
   12.800000000000001        21.600000000000001        1.8579113135713750     
   12.800000000000001        22.400000000000002        1.8401399444437165     
   12.800000000000001        23.200000000000003        1.8162133918441385     
   12.800000000000001        24.000000000000000        1.7966256648837944     
   12.800000000000001        24.800000000000001        1.7912067561099505     
   12.800000000000001        25.600000000000001        1.8018804280173852     
   12.800000000000001        26.400000000000002        1.8221260573031033     
   12.800000000000001        27.200000000000003        1.8424425267780096     
   12.800000000000001        28.000000000000000        1.8553175308542129     
   12.800000000000001        28.800000000000001        1.8602259253404749     
   12.800000000000001        29.600000000000001        1.8589394114073272     
   12.800000000000001        30.400000000000002        1.8564952551800811     
   12.800000000000001        31.200000000000003        1.8514525507827162     
   12.800000000000001        32.000000000000000        1.8508890941373848     
   12.800000000000001        32.800000000000004        1.8486269847071199     
   12.800000000000001        33.600000000000001        1.8487868823911602     
   12.800000000000001        34.399999999999999        1.8494369193885800     
   12.800000000000001        35.200000000000003        1.8495699625419579     
   12.800000000000001        36.000000000000000        1.8499272064005283     
   12.800000000000001        36.800000000000004        1.8504603413002070     
   12.800000000000001        37.600000000000001        1.8509201968889579     
   12.800000000000001        38.400000000000006        1.8518517365436813     
   12.800000000000001        39.200000000000003        1.8496731836822387     
   12.800000000000001        40.000000000000000        1.8493462202202047     
   12.800000000000001        40.800000000000004        1.8443017118103093     
   12.800000000000001        41.600000000000001        1.8419198154349388     
   12.800000000000001        42.400000000000006        1.8400527909482813     
   12.800000000000001        43.200000000000003        1.8444667281027587     
   12.800000000000001        44.000000000000000        1.8567064932322954     
   12.800000000000001        44.800000000000004        1.8822740560917117     
   12.800000000000001        45.600000000000001        1.9203580486119118     
   12.800000000000001        46.400000000000006        1.9667536604973694     
   12.800000000000001        47.200000000000003        2.0198398227621408     
   12.800000000000001        48.000000000000000        2.0716587937685897     
   12.800000000000001        48.800000000000004        2.1166474225470671     
   12.800000000000001        49.600000000000001        2.1510174521238143     
   12.800000000000001        50.400000000000006        2.1726013875638803     
   12.800000000000001        51.200000000000003        2.1802585491702575     
   12.800000000000001        52.000000000000000        2.1740083119542923     
   12.800000000000001        52.800000000000004        2.1516953263503460     
   12.800000000000001        53.600000000000001        2.1166940497759028     
   12.800000000000001        54.400000000000006        2.0713803116810299     
   12.800000000000001        55.200000000000003        2.0192281893382855     
   12.800000000000001        56.000000000000000        1.9666662091289386     
   12.800000000000001        56.800000000000004        1.9194425943945770     
   12.800000000000001        57.600000000000001        1.8827031488126083     
   12.800000000000001        58.400000000000006        1.8582469733957625     
   12.800000000000001        59.200000000000003        1.8446583376865866     
   12.800000000000001        60.000000000000000        1.8404406070996333     
   12.800000000000001        60.800000000000004        1.8420525379655970     
   12.800000000000001        61.600000000000001        1.8451989662986032     
   12.800000000000001        62.400000000000006        1.8484468341392881     
   12.800000000000001        63.200000000000003        1.8505152379705649     
   12.800000000000001        64.000000000000000        1.8512731484846146     
   12.800000000000001        64.799999999999997        1.8509762530439635     
   12.800000000000001        65.600000000000009        1.8506144766624011     
   12.800000000000001        66.400000000000006        1.8509992976124445     
   12.800000000000001        67.200000000000003        1.8505196325566475     
   12.800000000000001        68.000000000000000        1.8495878521782194     
   12.800000000000001        68.799999999999997        1.8480777947074085     
   12.800000000000001        69.600000000000009        1.8447702665412362     
   12.800000000000001        70.400000000000006        1.8429549728645975     
   12.800000000000001        71.200000000000003        1.8407808927092015     
   12.800000000000001        72.000000000000000        1.8458519975478900     
   12.800000000000001        72.799999999999997        1.8607543293492179     
   12.800000000000001        73.600000000000009        1.8895771318166501     
   12.800000000000001        74.400000000000006        1.9288523117673853     
   12.800000000000001        75.200000000000003        1.9796940725505305     
   12.800000000000001        76.000000000000000        2.0338485337351213     
   12.800000000000001        76.800000000000011        2.0898067934898159     
   12.800000000000001        77.600000000000009        2.1375218090905430     
   12.800000000000001        78.400000000000006        2.1736560199593398     
   12.800000000000001        79.200000000000003        2.1956819334513513     
   12.800000000000001        80.000000000000000        2.2034013874086282     
   12.800000000000001        80.800000000000011        2.1959742619128297     
   12.800000000000001        81.600000000000009        2.1730955314709313     
   12.800000000000001        82.400000000000006        2.1360928947953579     
   12.800000000000001        83.200000000000003        2.0872830106336617     
   12.800000000000001        84.000000000000000        2.0311746273959965     
   12.800000000000001        84.800000000000011        1.9724960179797495     
   12.800000000000001        85.600000000000009        1.9210161528469991     
   12.800000000000001        86.400000000000006        1.8794538139890951     
   12.800000000000001        87.200000000000003        1.8542196484925884     
   12.800000000000001        88.000000000000000        1.8408585836244191     
   12.800000000000001        88.800000000000011        1.8391513846452814     
   12.800000000000001        89.600000000000009        1.8441121510163696     
   12.800000000000001        90.400000000000006        1.8525295457533952     
   12.800000000000001        91.200000000000003        1.8585787580539042     
   12.800000000000001        92.000000000000000        1.8621990118903575     
   12.800000000000001        92.800000000000011        1.8631220587639543     
   12.800000000000001        93.600000000000009        1.8590059955753204     
   12.800000000000001        94.400000000000006        1.8538300016274238     
   12.800000000000001        95.200000000000003        1.8490454480791128     
   12.800000000000001        96.000000000000000        1.8447995176530936     
   12.800000000000001        96.800000000000011        1.8412489965533065     
   12.800000000000001        97.600000000000009        1.8427306076202612     
   12.800000000000001        98.400000000000006        1.8411023238626185     
   12.800000000000001        99.200000000000003        1.8436143275763275     
   12.800000000000001        100.00000000000000        1.8472966821592853     
   12.800000000000001        100.80000000000001        1.8475228091114564     
   12.800000000000001        101.60000000000001        1.8491944708278230     
   12.800000000000001        102.40000000000001        1.8512201469032814     

   13.600000000000001       0.80000000000000004        1.8508476376207508     
   13.600000000000001        1.6000000000000001        1.8507640999162995     
   13.600000000000001        2.4000000000000004        1.8502439633647751     
   13.600000000000001        3.2000000000000002        1.8499679189462614     
   13.600000000000001        4.0000000000000000        1.8501433888938947     
   13.600000000000001        4.8000000000000007        1.8504993794405773     
   13.600000000000001        5.6000000000000005        1.8503713757536746     
   13.600000000000001        6.4000000000000004        1.8496616055270916     
   13.600000000000001        7.2000000000000002        1.8485581826797741     
   13.600000000000001        8.0000000000000000        1.8480500997101401     
   13.600000000000001        8.8000000000000007        1.8502296900138095     
   13.600000000000001        9.6000000000000014        1.8505654795259237     
   13.600000000000001        10.400000000000000        1.8541349895549999     
   13.600000000000001        11.200000000000001        1.8575204782208259     
   13.600000000000001        12.000000000000000        1.8599408243716238     
   13.600000000000001        12.800000000000001        1.8584310214148716     
   13.600000000000001        13.600000000000001        1.8485530517754207     
   13.600000000000001        14.400000000000000        1.8277102365373605     
   13.600000000000001        15.200000000000001        1.8046854473138023     
   13.600000000000001        16.000000000000000        1.7909210125665813     
   13.600000000000001        16.800000000000001        1.8025348484984407     
   13.600000000000001        17.600000000000001        1.8447002672790695     
   13.600000000000001        18.400000000000002        1.8982591993788929     
   13.600000000000001        19.200000000000003        1.9412066677156097     
   13.600000000000001        20.000000000000000        1.9627646517309998     
   13.600000000000001        20.800000000000001        1.9669169501167538     
   13.600000000000001        21.600000000000001        1.9624975612498836     
   13.600000000000001        22.400000000000002        1.9402817011519675     
   13.600000000000001        23.200000000000003        1.8968843363716408     
   13.600000000000001        24.000000000000000        1.8454394300501082     
   13.600000000000001        24.800000000000001        1.8034901566770654     
   13.600000000000001        25.600000000000001        1.7915594950312697     
   13.600000000000001        26.400000000000002        1.8047215833633448     
   13.600000000000001        27.200000000000003        1.8286043744910547     
   13.600000000000001        28.000000000000000        1.8484878177000013     
   13.600000000000001        28.800000000000001        1.8589876142498187     
   13.600000000000001        29.600000000000001        1.8590961268459876     
   13.600000000000001        30.400000000000002        1.8563919937631270     
   13.600000000000001        31.200000000000003        1.8539023533848671     
   13.600000000000001        32.000000000000000        1.8496422374601520     
   13.600000000000001        32.800000000000004        1.8492297617812663     
   13.600000000000001        33.600000000000001        1.8492826834056166     
   13.600000000000001        34.399999999999999        1.8494755512564494     
   13.600000000000001        35.200000000000003        1.8497071614921254     
   13.600000000000001        36.000000000000000        1.8523870155170576     
   13.600000000000001        36.800000000000004        1.8509978435526859     
   13.600000000000001        37.600000000000001        1.8504779290557609     
   13.600000000000001        38.400000000000006        1.8529288450562125     
   13.600000000000001        39.200000000000003        1.8493642166425714     
   13.600000000000001        40.000000000000000        1.8481867792615165     
   13.600000000000001        40.800000000000004        1.8453304943651552     
   13.600000000000001        41.600000000000001        1.8418445229795595     
   13.600000000000001        42.400000000000006        1.8393529791793162     
   13.600000000000001        43.200000000000003        1.8429016324180869     
   13.600000000000001        44.000000000000000        1.8536578802979220     
   13.600000000000001        44.800000000000004        1.8747287376187212     
   13.600000000000001        45.600000000000001        1.9068484475519758     
   13.600000000000001        46.400000000000006        1.9482840756906368     
   13.600000000000001        47.200000000000003        1.9949208458564283     
   13.600000000000001        48.000000000000000        2.0420913003746537     
   13.600000000000001        48.800000000000004        2.0843450638467860     
   13.600000000000001        49.600000000000001        2.1162360230529820     
   13.600000000000001        50.400000000000006        2.1363182125262021     
   13.600000000000001        51.200000000000003        2.1432928973311069     
   13.600000000000001        52.000000000000000        2.1367621538780668     
   13.600000000000001        52.800000000000004        2.1160872076576109     
   13.600000000000001        53.600000000000001        2.0833890498337726     
   13.600000000000001        54.400000000000006        2.0414895134195237     
   13.600000000000001        55.200000000000003        1.9949425395777334     
   13.600000000000001        56.000000000000000        1.9474122460652119     
   13.600000000000001        56.800000000000004        1.9057804232822793     
   13.600000000000001        57.600000000000001        1.8739102816697120     
   13.600000000000001        58.400000000000006        1.8530929386886512     
   13.600000000000001        59.200000000000003        1.8417966030689248     
   13.600000000000001        60.000000000000000        1.8400104242751973     
   13.600000000000001        60.800000000000004        1.8417781544931537     
   13.600000000000001        61.600000000000001        1.8449235693037955     
   13.600000000000001        62.400000000000006        1.8478718379905648     
   13.600000000000001        63.200000000000003        1.8488522353810468     
   13.600000000000001        64.000000000000000        1.8512535953989182     
   13.600000000000001        64.799999999999997        1.8510277588452719     
   13.600000000000001        65.600000000000009        1.8511938919471405     
   13.600000000000001        66.400000000000006        1.8508358519301757     
   13.600000000000001        67.200000000000003        1.8508286728080583     
   13.600000000000001        68.000000000000000        1.8499286119955172     
   13.600000000000001        68.799999999999997        1.8484381791168436     
   13.600000000000001        69.600000000000009        1.8441551714291637     
   13.600000000000001        70.400000000000006        1.8407564761843591     
   13.600000000000001        71.200000000000003        1.8400566490763672     
   13.600000000000001        72.000000000000000        1.8447468563135407     
   13.600000000000001        72.799999999999997        1.8576783448405505     
   13.600000000000001        73.600000000000009        1.8829249408106592     
   13.600000000000001        74.400000000000006        1.9200404570418141     
   13.600000000000001        75.200000000000003        1.9668578170706907     
   13.600000000000001        76.000000000000000        2.0195871156347343     
   13.600000000000001        76.800000000000011        2.0714444616884737     
   13.600000000000001        77.600000000000009        2.1162663869228480     
   13.600000000000001        78.400000000000006        2.1503182991875112     
   13.600000000000001        79.200000000000003        2.1735367738962577     
   13.600000000000001        80.000000000000000        2.1808275251409470     
   13.600000000000001        80.800000000000011        2.1732539897770207     
   13.600000000000001        81.600000000000009        2.1508516702652392     
   13.600000000000001        82.400000000000006        2.1141926011344432     
   13.600000000000001        83.200000000000003        2.0666357591719060     
   13.600000000000001        84.000000000000000        2.0121694627314475     
   13.600000000000001        84.800000000000011        1.9579996737584136     
   13.600000000000001        85.600000000000009        1.9119284729020856     
   13.600000000000001        86.400000000000006        1.8760622565671476     
   13.600000000000001        87.200000000000003        1.8553201301185871     
   13.600000000000001        88.000000000000000        1.8499980362028638     
   13.600000000000001        88.800000000000011        1.8546217936392193     
   13.600000000000001        89.600000000000009        1.8660366661764507     
   13.600000000000001        90.400000000000006        1.8780840019366674     
   13.600000000000001        91.200000000000003        1.8864884187882349     
   13.600000000000001        92.000000000000000        1.8906362552447527     
   13.600000000000001        92.800000000000011        1.8895327580681649     
   13.600000000000001        93.600000000000009        1.8846259714525613     
   13.600000000000001        94.400000000000006        1.8754685968405049     
   13.600000000000001        95.200000000000003        1.8654434637184840     
   13.600000000000001        96.000000000000000        1.8558527441985078     
   13.600000000000001        96.800000000000011        1.8482341010504262     
   13.600000000000001        97.600000000000009        1.8431887688428086     
   13.600000000000001        98.400000000000006        1.8415314656540318     
   13.600000000000001        99.200000000000003        1.8410324334787882     
   13.600000000000001        100.00000000000000        1.8434067955988351     
   13.600000000000001        100.80000000000001        1.8455230647687533     
   13.600000000000001        101.60000000000001        1.8469023890530032     
   13.600000000000001        102.40000000000001        1.8501902335692213     

   14.400000000000000       0.80000000000000004        1.8506069330320867     
   14.400000000000000        1.6000000000000001        1.8504340742885936     
   14.400000000000000        2.4000000000000004        1.8511613569848033     
   14.400000000000000        3.2000000000000002        1.8505107799246976     
   14.400000000000000        4.0000000000000000        1.8531933648630374     
   14.400000000000000        4.8000000000000007        1.8505097841655758     
   14.400000000000000        5.6000000000000005        1.8503051423324339     
   14.400000000000000        6.4000000000000004        1.8498487517220092     
   14.400000000000000        7.2000000000000002        1.8491877199187143     
   14.400000000000000        8.0000000000000000        1.8481146416528649     
   14.400000000000000        8.8000000000000007        1.8479498966913637     
   14.400000000000000        9.6000000000000014        1.8519025244007956     
   14.400000000000000        10.400000000000000        1.8546472655835389     
   14.400000000000000        11.200000000000001        1.8580571016183076     
   14.400000000000000        12.000000000000000        1.8603194954650122     
   14.400000000000000        12.800000000000001        1.8554545284127808     
   14.400000000000000        13.600000000000001        1.8393480386027390     
   14.400000000000000        14.400000000000000        1.8148044094762137     
   14.400000000000000        15.200000000000001        1.7938399771163414     
   14.400000000000000        16.000000000000000        1.7969957135971990     
   14.400000000000000        16.800000000000001        1.8436247488766855     
   14.400000000000000        17.600000000000001        1.9195967460911956     
   14.400000000000000        18.400000000000002        1.9768300129368739     
   14.400000000000000        19.200000000000003        1.9882130458802367     
   14.400000000000000        20.000000000000000        1.9741743729304335     
   14.400000000000000        20.800000000000001        1.9662040249797912     
   14.400000000000000        21.600000000000001        1.9752012869706284     
   14.400000000000000        22.400000000000002        1.9897195853435163     
   14.400000000000000        23.200000000000003        1.9783523728284247     
   14.400000000000000        24.000000000000000        1.9191099469800970     
   14.400000000000000        24.800000000000001        1.8440624532249026     
   14.400000000000000        25.600000000000001        1.7970938801167078     
   14.400000000000000        26.400000000000002        1.7929545986000825     
   14.400000000000000        27.200000000000003        1.8134000947034155     
   14.400000000000000        28.000000000000000        1.8393858944438823     
   14.400000000000000        28.800000000000001        1.8555943394149712     
   14.400000000000000        29.600000000000001        1.8610803406416456     
   14.400000000000000        30.400000000000002        1.8589406108518050     
   14.400000000000000        31.200000000000003        1.8537574194763924     
   14.400000000000000        32.000000000000000        1.8500605483112258     
   14.400000000000000        32.800000000000004        1.8504036823374970     
   14.400000000000000        33.600000000000001        1.8492503589284270     
   14.400000000000000        34.399999999999999        1.8497345495973900     
   14.400000000000000        35.200000000000003        1.8499441926042983     
   14.400000000000000        36.000000000000000        1.8493499209328279     
   14.400000000000000        36.800000000000004        1.8507757559139020     
   14.400000000000000        37.600000000000001        1.8507380554501638     
   14.400000000000000        38.400000000000006        1.8496847660379561     
   14.400000000000000        39.200000000000003        1.8501404289483709     
   14.400000000000000        40.000000000000000        1.8484929223621163     
   14.400000000000000        40.800000000000004        1.8462085182537615     
   14.400000000000000        41.600000000000001        1.8444342038961750     
   14.400000000000000        42.400000000000006        1.8403928557087501     
   14.400000000000000        43.200000000000003        1.8417767081974263     
   14.400000000000000        44.000000000000000        1.8492549732259596     
   14.400000000000000        44.800000000000004        1.8650305215433403     
   14.400000000000000        45.600000000000001        1.8906365371199911     
   14.400000000000000        46.400000000000006        1.9241500722034379     
   14.400000000000000        47.200000000000003        1.9642416748949920     
   14.400000000000000        48.000000000000000        2.0049794426687191     
   14.400000000000000        48.800000000000004        2.0419428816271079     
   14.400000000000000        49.600000000000001        2.0708634325494892     
   14.400000000000000        50.400000000000006        2.0889995780776482     
   14.400000000000000        51.200000000000003        2.0954697968996028     
   14.400000000000000        52.000000000000000        2.0896201852910350     
   14.400000000000000        52.800000000000004        2.0698184345659061     
   14.400000000000000        53.600000000000001        2.0409803101581976     
   14.400000000000000        54.400000000000006        2.0039151646501838     
   14.400000000000000        55.200000000000003        1.9637573243620923     
   14.400000000000000        56.000000000000000        1.9245478684290593     
   14.400000000000000        56.800000000000004        1.8901306916914553     
   14.400000000000000        57.600000000000001        1.8641911898421004     
   14.400000000000000        58.400000000000006        1.8481266378905949     
   14.400000000000000        59.200000000000003        1.8401955957081928     
   14.400000000000000        60.000000000000000        1.8397727124825942     
   14.400000000000000        60.800000000000004        1.8415713102095097     
   14.400000000000000        61.600000000000001        1.8448408423241549     
   14.400000000000000        62.400000000000006        1.8481541816509486     
   14.400000000000000        63.200000000000003        1.8495996808245052     
   14.400000000000000        64.000000000000000        1.8512976453577996     
   14.400000000000000        64.799999999999997        1.8505558123319281     
   14.400000000000000        65.600000000000009        1.8486068501295381     
   14.400000000000000        66.400000000000006        1.8510403027618643     
   14.400000000000000        67.200000000000003        1.8491125975801908     
   14.400000000000000        68.000000000000000        1.8501726143676875     
   14.400000000000000        68.799999999999997        1.8467575292342986     
   14.400000000000000        69.600000000000009        1.8458422927128981     
   14.400000000000000        70.400000000000006        1.8425183190619669     
   14.400000000000000        71.200000000000003        1.8399928970742392     
   14.400000000000000        72.000000000000000        1.8429753019870136     
   14.400000000000000        72.799999999999997        1.8553918916387864     
   14.400000000000000        73.600000000000009        1.8750900676648237     
   14.400000000000000        74.400000000000006        1.9062778290313578     
   14.400000000000000        75.200000000000003        1.9476886934056616     
   14.400000000000000        76.000000000000000        1.9944385134792297     
   14.400000000000000        76.800000000000011        2.0416327292892613     
   14.400000000000000        77.600000000000009        2.0829268359108175     
   14.400000000000000        78.400000000000006        2.1167765580140827     
   14.400000000000000        79.200000000000003        2.1364382472436434     
   14.400000000000000        80.000000000000000        2.1447449905079594     
   14.400000000000000        80.800000000000011        2.1374067819444580     
   14.400000000000000        81.600000000000009        2.1152584791321778     
   14.400000000000000        82.400000000000006        2.0794017606895889     
   14.400000000000000        83.200000000000003        2.0357896594112193     
   14.400000000000000        84.000000000000000        1.9859721092524341     
   14.400000000000000        84.800000000000011        1.9384732487375276     
   14.400000000000000        85.600000000000009        1.8995344057584904     
   14.400000000000000        86.400000000000006        1.8739931406202308     
   14.400000000000000        87.200000000000003        1.8635042633260248     
   14.400000000000000        88.000000000000000        1.8670188067003757     
   14.400000000000000        88.800000000000011        1.8805508924252332     
   14.400000000000000        89.600000000000009        1.8983075478160991     
   14.400000000000000        90.400000000000006        1.9157317020739582     
   14.400000000000000        91.200000000000003        1.9276090143538369     
   14.400000000000000        92.000000000000000        1.9322453345736421     
   14.400000000000000        92.800000000000011        1.9291877572827187     
   14.400000000000000        93.600000000000009        1.9207061515729977     
   14.400000000000000        94.400000000000006        1.9066413052932143     
   14.400000000000000        95.200000000000003        1.8883230307800682     
   14.400000000000000        96.000000000000000        1.8746218296669157     
   14.400000000000000        96.800000000000011        1.8598516323717382     
   14.400000000000000        97.600000000000009        1.8493035805605447     
   14.400000000000000        98.400000000000006        1.8421395566462797     
   14.400000000000000        99.200000000000003        1.8413714010853317     
   14.400000000000000        100.00000000000000        1.8416561764768511     
   14.400000000000000        100.80000000000001        1.8442603824960644     
   14.400000000000000        101.60000000000001        1.8470549943506891     
   14.400000000000000        102.40000000000001        1.8496829095466492     

   15.200000000000001       0.80000000000000004        1.8502314214266351     
   15.200000000000001        1.6000000000000001        1.8500365101114722     
   15.200000000000001        2.4000000000000004        1.8507392847763904     
   15.200000000000001        3.2000000000000002        1.8497517672509216     
   15.200000000000001        4.0000000000000000        1.8504124771890689     
   15.200000000000001        4.8000000000000007        1.8495517527161762     
   15.200000000000001        5.6000000000000005        1.8505780264680036     
   15.200000000000001        6.4000000000000004        1.8497779784547168     
   15.200000000000001        7.2000000000000002        1.8497405516571976     
   15.200000000000001        8.0000000000000000        1.8495309137234730     
   15.200000000000001        8.8000000000000007        1.8498902862247570     
   15.200000000000001        9.6000000000000014        1.8520751801813524     
   15.200000000000001        10.400000000000000        1.8557772110301400     
   15.200000000000001        11.200000000000001        1.8594959062807608     
   15.200000000000001        12.000000000000000        1.8600116922749914     
   15.200000000000001        12.800000000000001        1.8516999758232895     
   15.200000000000001        13.600000000000001        1.8310311920709843     
   15.200000000000001        14.400000000000000        1.8039107786570479     
   15.200000000000001        15.200000000000001        1.7893483810063919     
   15.200000000000001        16.000000000000000        1.8162743417204237     
   15.200000000000001        16.800000000000001        1.8962275157374970     
   15.200000000000001        17.600000000000001        1.9762960913957275     
   15.200000000000001        18.400000000000002        1.9031622194199074     
   15.200000000000001        19.200000000000003        1.6959349287254106     
   15.200000000000001        20.000000000000000        1.5734517441616509     
   15.200000000000001        20.800000000000001        1.5590141587243458     
   15.200000000000001        21.600000000000001        1.5781474216854923     
   15.200000000000001        22.400000000000002        1.7035244089746111     
   15.200000000000001        23.200000000000003        1.9084568833226143     
   15.200000000000001        24.000000000000000        1.9781197309699581     
   15.200000000000001        24.800000000000001        1.8970761205012954     
   15.200000000000001        25.600000000000001        1.8167589376670401     
   15.200000000000001        26.400000000000002        1.7897482702620153     
   15.200000000000001        27.200000000000003        1.8036024458164628     
   15.200000000000001        28.000000000000000        1.8304168019309082     
   15.200000000000001        28.800000000000001        1.8513067951867304     
   15.200000000000001        29.600000000000001        1.8605186634475683     
   15.200000000000001        30.400000000000002        1.8598382992852593     
   15.200000000000001        31.200000000000003        1.8553250509609733     
   15.200000000000001        32.000000000000000        1.8516065049043746     
   15.200000000000001        32.800000000000004        1.8502596111918665     
   15.200000000000001        33.600000000000001        1.8482681821924600     
   15.200000000000001        34.399999999999999        1.8492880356239854     
   15.200000000000001        35.200000000000003        1.8493021548156670     
   15.200000000000001        36.000000000000000        1.8489545435678076     
   15.200000000000001        36.800000000000004        1.8510185145004607     
   15.200000000000001        37.600000000000001        1.8505752065937362     
   15.200000000000001        38.400000000000006        1.8509946097946466     
   15.200000000000001        39.200000000000003        1.8506113283147585     
   15.200000000000001        40.000000000000000        1.8499097942197062     
   15.200000000000001        40.800000000000004        1.8467497858386650     
   15.200000000000001        41.600000000000001        1.8440181415422336     
   15.200000000000001        42.400000000000006        1.8407218008663975     
   15.200000000000001        43.200000000000003        1.8412251832574873     
   15.200000000000001        44.000000000000000        1.8452054910715339     
   15.200000000000001        44.800000000000004        1.8557277374111385     
   15.200000000000001        45.600000000000001        1.8741532661028064     
   15.200000000000001        46.400000000000006        1.9005985742615989     
   15.200000000000001        47.200000000000003        1.9310704173371498     
   15.200000000000001        48.000000000000000        1.9642431289566253     
   15.200000000000001        48.800000000000004        1.9948327779901800     
   15.200000000000001        49.600000000000001        2.0186514446706760     
   15.200000000000001        50.400000000000006        2.0349250394612266     
   15.200000000000001        51.200000000000003        2.0408401514868171     
   15.200000000000001        52.000000000000000        2.0341218525755353     
   15.200000000000001        52.800000000000004        2.0183003103222310     
   15.200000000000001        53.600000000000001        1.9917435378134076     
   15.200000000000001        54.400000000000006        1.9633122632895712     
   15.200000000000001        55.200000000000003        1.9303473193661493     
   15.200000000000001        56.000000000000000        1.8993848925624199     
   15.200000000000001        56.800000000000004        1.8720073357591551     
   15.200000000000001        57.600000000000001        1.8547468164353897     
   15.200000000000001        58.400000000000006        1.8441943955420559     
   15.200000000000001        59.200000000000003        1.8403160395051441     
   15.200000000000001        60.000000000000000        1.8415524836646293     
   15.200000000000001        60.800000000000004        1.8436807802811599     
   15.200000000000001        61.600000000000001        1.8461131041645771     
   15.200000000000001        62.400000000000006        1.8482203581005259     
   15.200000000000001        63.200000000000003        1.8497407674814694     
   15.200000000000001        64.000000000000000        1.8472427758388608     
   15.200000000000001        64.799999999999997        1.8502936128798673     
   15.200000000000001        65.600000000000009        1.8506498185781521     
   15.200000000000001        66.400000000000006        1.8504037424308220     
   15.200000000000001        67.200000000000003        1.8493189581873579     
   15.200000000000001        68.000000000000000        1.8504014885947293     
   15.200000000000001        68.799999999999997        1.8496167249598845     
   15.200000000000001        69.600000000000009        1.8467752491936897     
   15.200000000000001        70.400000000000006        1.8432198855678694     
   15.200000000000001        71.200000000000003        1.8387049176086265     
   15.200000000000001        72.000000000000000        1.8417243574490516     
   15.200000000000001        72.799999999999997        1.8491358077119742     
   15.200000000000001        73.600000000000009        1.8644737995557414     
   15.200000000000001        74.400000000000006        1.8905593743955635     
   15.200000000000001        75.200000000000003        1.9243363844826653     
   15.200000000000001        76.000000000000000        1.9637298720875265     
   15.200000000000001        76.800000000000011        2.0046272921268931     
   15.200000000000001        77.600000000000009        2.0418286154408287     
   15.200000000000001        78.400000000000006        2.0705827483190862     
   15.200000000000001        79.200000000000003        2.0927297458905918     
   15.200000000000001        80.000000000000000        2.0965708907659786     
   15.200000000000001        80.800000000000011        2.0900926504469028     
   15.200000000000001        81.600000000000009        2.0693957333864681     
   15.200000000000001        82.400000000000006        2.0382148123839690     
   15.200000000000001        83.200000000000003        1.9974092210792300     
   15.200000000000001        84.000000000000000        1.9550045878103324     
   15.200000000000001        84.800000000000011        1.9161443581920201     
   15.200000000000001        85.600000000000009        1.8885251127485982     
   15.200000000000001        86.400000000000006        1.8750137245797958     
   15.200000000000001        87.200000000000003        1.8767675447562220     
   15.200000000000001        88.000000000000000        1.8915962281744316     
   15.200000000000001        88.800000000000011        1.9151705635289820     
   15.200000000000001        89.600000000000009        1.9412192255829956     
   15.200000000000001        90.400000000000006        1.9634784780281569     
   15.200000000000001        91.200000000000003        1.9782894009348666     
   15.200000000000001        92.000000000000000        1.9835435166649289     
   15.200000000000001        92.800000000000011        1.9797373437499239     
   15.200000000000001        93.600000000000009        1.9674273679589875     
   15.200000000000001        94.400000000000006        1.9478204958918610     
   15.200000000000001        95.200000000000003        1.9252394572294358     
   15.200000000000001        96.000000000000000        1.9012926468199127     
   15.200000000000001        96.800000000000011        1.8779638540075680     
   15.200000000000001        97.600000000000009        1.8601387930896711     
   15.200000000000001        98.400000000000006        1.8481282075258576     
   15.200000000000001        99.200000000000003        1.8420484539403699     
   15.200000000000001        100.00000000000000        1.8406047703439028     
   15.200000000000001        100.80000000000001        1.8426287324988240     
   15.200000000000001        101.60000000000001        1.8462081171157554     
   15.200000000000001        102.40000000000001        1.8485212562607816     

   16.000000000000000       0.80000000000000004        1.8497778944879908     
   16.000000000000000        1.6000000000000001        1.8506187313476004     
   16.000000000000000        2.4000000000000004        1.8516540754242243     
   16.000000000000000        3.2000000000000002        1.8503331818398068     
   16.000000000000000        4.0000000000000000        1.8500314059587841     
   16.000000000000000        4.8000000000000007        1.8494991269182788     
   16.000000000000000        5.6000000000000005        1.8492974838036995     
   16.000000000000000        6.4000000000000004        1.8494091340949934     
   16.000000000000000        7.2000000000000002        1.8495576593223246     
   16.000000000000000        8.0000000000000000        1.8496026362851745     
   16.000000000000000        8.8000000000000007        1.8501561461867615     
   16.000000000000000        9.6000000000000014        1.8523295019097794     
   16.000000000000000        10.400000000000000        1.8569232805726419     
   16.000000000000000        11.200000000000001        1.8594675459234002     
   16.000000000000000        12.000000000000000        1.8593007893244009     
   16.000000000000000        12.800000000000001        1.8473732129393985     
   16.000000000000000        13.600000000000001        1.8240195448666032     
   16.000000000000000        14.400000000000000        1.7966812871665814     
   16.000000000000000        15.200000000000001        1.7895811314445516     
   16.000000000000000        16.000000000000000        1.8377095076579246     
   16.000000000000000        16.800000000000001        1.9369660611618675     
   16.000000000000000        17.600000000000001        1.9840401918827206     
   16.000000000000000        18.400000000000002        1.6919392728683864     
   16.000000000000000        19.200000000000003       0.73314764544608790     
   16.000000000000000        20.000000000000000       0.57952121033916670     
   16.000000000000000        20.800000000000001       0.57730550204607978     
   16.000000000000000        21.600000000000001       0.59512133214179763     
   16.000000000000000        22.400000000000002       0.75645137556687780     
   16.000000000000000        23.200000000000003        1.7045633522876724     
   16.000000000000000        24.000000000000000        1.9888465428836479     
   16.000000000000000        24.800000000000001        1.9399952829002551     
   16.000000000000000        25.600000000000001        1.8407451666011356     
   16.000000000000000        26.400000000000002        1.7941764129647804     
   16.000000000000000        27.200000000000003        1.7966090158520895     
   16.000000000000000        28.000000000000000        1.8242678191461861     
   16.000000000000000        28.800000000000001        1.8466386297610848     
   16.000000000000000        29.600000000000001        1.8590239741290953     
   16.000000000000000        30.400000000000002        1.8601909238082468     
   16.000000000000000        31.200000000000003        1.8565777298605295     
   16.000000000000000        32.000000000000000        1.8521915126619819     
   16.000000000000000        32.800000000000004        1.8495075453933656     
   16.000000000000000        33.600000000000001        1.8491321197423871     
   16.000000000000000        34.399999999999999        1.8491293104686044     
   16.000000000000000        35.200000000000003        1.8499259028691926     
   16.000000000000000        36.000000000000000        1.8496159846811466     
   16.000000000000000        36.800000000000004        1.8499603828777929     
   16.000000000000000        37.600000000000001        1.8502299139250018     
   16.000000000000000        38.400000000000006        1.8498497265912179     
   16.000000000000000        39.200000000000003        1.8513344169022770     
   16.000000000000000        40.000000000000000        1.8498560460122118     
   16.000000000000000        40.800000000000004        1.8495586694676713     
   16.000000000000000        41.600000000000001        1.8448212117408040     
   16.000000000000000        42.400000000000006        1.8416021983213582     
   16.000000000000000        43.200000000000003        1.8410678909569480     
   16.000000000000000        44.000000000000000        1.8425939823359627     
   16.000000000000000        44.800000000000004        1.8488420183810372     
   16.000000000000000        45.600000000000001        1.8601533127760674     
   16.000000000000000        46.400000000000006        1.8782595633573822     
   16.000000000000000        47.200000000000003        1.8997855745615468     
   16.000000000000000        48.000000000000000        1.9239061195035458     
   16.000000000000000        48.800000000000004        1.9479410274974798     
   16.000000000000000        49.600000000000001        1.9675762883324819     
   16.000000000000000        50.400000000000006        1.9778595424478047     
   16.000000000000000        51.200000000000003        1.9833113301957082     
   16.000000000000000        52.000000000000000        1.9786535312449560     
   16.000000000000000        52.800000000000004        1.9662760084457482     
   16.000000000000000        53.600000000000001        1.9471494183253464     
   16.000000000000000        54.400000000000006        1.9237181514338382     
   16.000000000000000        55.200000000000003        1.8988677726002325     
   16.000000000000000        56.000000000000000        1.8769635218823322     
   16.000000000000000        56.800000000000004        1.8594155910605434     
   16.000000000000000        57.600000000000001        1.8476562583463598     
   16.000000000000000        58.400000000000006        1.8420458552076981     
   16.000000000000000        59.200000000000003        1.8411318922968876     
   16.000000000000000        60.000000000000000        1.8418080693138807     
   16.000000000000000        60.800000000000004        1.8454200903167814     
   16.000000000000000        61.600000000000001        1.8478411014354117     
   16.000000000000000        62.400000000000006        1.8492851621360631     
   16.000000000000000        63.200000000000003        1.8507677795291135     
   16.000000000000000        64.000000000000000        1.8499718047444389     
   16.000000000000000        64.799999999999997        1.8501696511443473     
   16.000000000000000        65.600000000000009        1.8500313532822890     
   16.000000000000000        66.400000000000006        1.8498799692832755     
   16.000000000000000        67.200000000000003        1.8498217032164133     
   16.000000000000000        68.000000000000000        1.8501598145729423     
   16.000000000000000        68.799999999999997        1.8496088915436641     
   16.000000000000000        69.600000000000009        1.8464521884198324     
   16.000000000000000        70.400000000000006        1.8443775726397085     
   16.000000000000000        71.200000000000003        1.8415304843117715     
   16.000000000000000        72.000000000000000        1.8407995497074627     
   16.000000000000000        72.799999999999997        1.8447058566302521     
   16.000000000000000        73.600000000000009        1.8558460608591469     
   16.000000000000000        74.400000000000006        1.8744029576273611     
   16.000000000000000        75.200000000000003        1.9016419815781276     
   16.000000000000000        76.000000000000000        1.9306814980830327     
   16.000000000000000        76.800000000000011        1.9639671646874519     
   16.000000000000000        77.600000000000009        1.9945951904764831     
   16.000000000000000        78.400000000000006        2.0194521232982710     
   16.000000000000000        79.200000000000003        2.0354975121006111     
   16.000000000000000        80.000000000000000        2.0411489908278297     
   16.000000000000000        80.800000000000011        2.0348894785317433     
   16.000000000000000        81.600000000000009        2.0155807737381615     
   16.000000000000000        82.400000000000006        1.9880920310745187     
   16.000000000000000        83.200000000000003        1.9551349598658214     
   16.000000000000000        84.000000000000000        1.9218648085597314     
   16.000000000000000        84.800000000000011        1.8924283632776566     
   16.000000000000000        85.600000000000009        1.8806014496993477     
   16.000000000000000        86.400000000000006        1.8799302474977455     
   16.000000000000000        87.200000000000003        1.8951282203485043     
   16.000000000000000        88.000000000000000        1.9231248247962507     
   16.000000000000000        88.800000000000011        1.9556259525010231     
   16.000000000000000        89.600000000000009        1.9887035742213488     
   16.000000000000000        90.400000000000006        2.0161366563255290     
   16.000000000000000        91.200000000000003        2.0343473671652306     
   16.000000000000000        92.000000000000000        2.0411967206779811     
   16.000000000000000        92.800000000000011        2.0367452252973197     
   16.000000000000000        93.600000000000009        2.0196329898720577     
   16.000000000000000        94.400000000000006        1.9948392070253562     
   16.000000000000000        95.200000000000003        1.9641318650952500     
   16.000000000000000        96.000000000000000        1.9315965232847578     
   16.000000000000000        96.800000000000011        1.9002261666673468     
   16.000000000000000        97.600000000000009        1.8747640970961512     
   16.000000000000000        98.400000000000006        1.8562609203665150     
   16.000000000000000        99.200000000000003        1.8429935661019998     
   16.000000000000000        100.00000000000000        1.8410682065669384     
   16.000000000000000        100.80000000000001        1.8410207352599788     
   16.000000000000000        101.60000000000001        1.8448570174661651     
   16.000000000000000        102.40000000000001        1.8458841208123409     

   16.800000000000001       0.80000000000000004        1.8490191974306471     
   16.800000000000001        1.6000000000000001        1.8504483016083351     
   16.800000000000001        2.4000000000000004        1.8510861392068760     
   16.800000000000001        3.2000000000000002        1.8489419910486851     
   16.800000000000001        4.0000000000000000        1.8502213864932153     
   16.800000000000001        4.8000000000000007        1.8496211367414230     
   16.800000000000001        5.6000000000000005        1.8497300682470212     
   16.800000000000001        6.4000000000000004        1.8488560702674142     
   16.800000000000001        7.2000000000000002        1.8492661801731065     
   16.800000000000001        8.0000000000000000        1.8491523897698998     
   16.800000000000001        8.8000000000000007        1.8500285913052734     
   16.800000000000001        9.6000000000000014        1.8529508030218156     
   16.800000000000001        10.400000000000000        1.8573466850620401     
   16.800000000000001        11.200000000000001        1.8604726598965131     
   16.800000000000001        12.000000000000000        1.8574367821824602     
   16.800000000000001        12.800000000000001        1.8450830417434239     
   16.800000000000001        13.600000000000001        1.8194001434831968     
   16.800000000000001        14.400000000000000        1.7932570446046492     
   16.800000000000001        15.200000000000001        1.7945955005939762     
   16.800000000000001        16.000000000000000        1.8551488586339269     
   16.800000000000001        16.800000000000001        1.9535625126942240     
   16.800000000000001        17.600000000000001        1.9639563046722550     
   16.800000000000001        18.400000000000002        1.5641796114618469     
   16.800000000000001        19.200000000000003       0.57168166989365010     
   16.800000000000001        20.000000000000000       0.57450682636450201     
   16.800000000000001        20.800000000000001       0.58704567571083022     
   16.800000000000001        21.600000000000001       0.59333559356919818     
   16.800000000000001        22.400000000000002       0.57818859479017004     
   16.800000000000001        23.200000000000003        1.5830352463143496     
   16.800000000000001        24.000000000000000        1.9736188620380362     
   16.800000000000001        24.800000000000001        1.9610579921546785     
   16.800000000000001        25.600000000000001        1.8573401907710645     
   16.800000000000001        26.400000000000002        1.7971781388333938     
   16.800000000000001        27.200000000000003        1.7934225058994142     
   16.800000000000001        28.000000000000000        1.8179709385656555     
   16.800000000000001        28.800000000000001        1.8445578426429396     
   16.800000000000001        29.600000000000001        1.8586377384165600     
   16.800000000000001        30.400000000000002        1.8603889685772641     
   16.800000000000001        31.200000000000003        1.8570395945585880     
   16.800000000000001        32.000000000000000        1.8528402113344580     
   16.800000000000001        32.800000000000004        1.8499977223143440     
   16.800000000000001        33.600000000000001        1.8489469639985292     
   16.800000000000001        34.399999999999999        1.8490653544425895     
   16.800000000000001        35.200000000000003        1.8492180084991128     
   16.800000000000001        36.000000000000000        1.8494764729231610     
   16.800000000000001        36.800000000000004        1.8495127973868160     
   16.800000000000001        37.600000000000001        1.8494216376785197     
   16.800000000000001        38.400000000000006        1.8498018640628504     
   16.800000000000001        39.200000000000003        1.8507319267519455     
   16.800000000000001        40.000000000000000        1.8499553525751091     
   16.800000000000001        40.800000000000004        1.8484248749515049     
   16.800000000000001        41.600000000000001        1.8467873306603082     
   16.800000000000001        42.400000000000006        1.8452681446300296     
   16.800000000000001        43.200000000000003        1.8418988388164401     
   16.800000000000001        44.000000000000000        1.8410671072255131     
   16.800000000000001        44.800000000000004        1.8429206119936803     
   16.800000000000001        45.600000000000001        1.8488374431117476     
   16.800000000000001        46.400000000000006        1.8598969060013151     
   16.800000000000001        47.200000000000003        1.8744921917702180     
   16.800000000000001        48.000000000000000        1.8904582684884514     
   16.800000000000001        48.800000000000004        1.9065745173039401     
   16.800000000000001        49.600000000000001        1.9202497603497641     
   16.800000000000001        50.400000000000006        1.9283927853147644     
   16.800000000000001        51.200000000000003        1.9335571392915485     
   16.800000000000001        52.000000000000000        1.9279476660436283     
   16.800000000000001        52.800000000000004        1.9194674889559640     
   16.800000000000001        53.600000000000001        1.9060312824568049     
   16.800000000000001        54.400000000000006        1.8903667586219792     
   16.800000000000001        55.200000000000003        1.8739071036122787     
   16.800000000000001        56.000000000000000        1.8613524529171415     
   16.800000000000001        56.800000000000004        1.8505249258039655     
   16.800000000000001        57.600000000000001        1.8450655161109089     
   16.800000000000001        58.400000000000006        1.8422172866152329     
   16.800000000000001        59.200000000000003        1.8446025384708920     
   16.800000000000001        60.000000000000000        1.8465913229074971     
   16.800000000000001        60.800000000000004        1.8489605095286890     
   16.800000000000001        61.600000000000001        1.8507518448502946     
   16.800000000000001        62.400000000000006        1.8511239537865798     
   16.800000000000001        63.200000000000003        1.8527293254400108     
   16.800000000000001        64.000000000000000        1.8491456873683880     
   16.800000000000001        64.799999999999997        1.8503748589221989     
   16.800000000000001        65.600000000000009        1.8495660265255869     
   16.800000000000001        66.400000000000006        1.8496291845310471     
   16.800000000000001        67.200000000000003        1.8497056427841692     
   16.800000000000001        68.000000000000000        1.8506556824985279     
   16.800000000000001        68.799999999999997        1.8488810143986913     
   16.800000000000001        69.600000000000009        1.8482835581018695     
   16.800000000000001        70.400000000000006        1.8456526562310922     
   16.800000000000001        71.200000000000003        1.8425920666535203     
   16.800000000000001        72.000000000000000        1.8408090626699063     
   16.800000000000001        72.799999999999997        1.8430664278292068     
   16.800000000000001        73.600000000000009        1.8482822871957143     
   16.800000000000001        74.400000000000006        1.8589806357036209     
   16.800000000000001        75.200000000000003        1.8785304677443695     
   16.800000000000001        76.000000000000000        1.8990670024710004     
   16.800000000000001        76.800000000000011        1.9245191979819878     
   16.800000000000001        77.600000000000009        1.9479752692062500     
   16.800000000000001        78.400000000000006        1.9675166145234768     
   16.800000000000001        79.200000000000003        1.9803498756284508     
   16.800000000000001        80.000000000000000        1.9843339435174097     
   16.800000000000001        80.800000000000011        1.9784490733161615     
   16.800000000000001        81.600000000000009        1.9634766255854252     
   16.800000000000001        82.400000000000006        1.9403640150645667     
   16.800000000000001        83.200000000000003        1.9165934207102313     
   16.800000000000001        84.000000000000000        1.8913841250681815     
   16.800000000000001        84.800000000000011        1.8776580349146317     
   16.800000000000001        85.600000000000009        1.8749788146470767     
   16.800000000000001        86.400000000000006        1.8883660316200768     
   16.800000000000001        87.200000000000003        1.9166816353413239     
   16.800000000000001        88.000000000000000        1.9552832260691801     
   16.800000000000001        88.800000000000011        1.9973145240548982     
   16.800000000000001        89.600000000000009        2.0365834451941498     
   16.800000000000001        90.400000000000006        2.0702329899402332     
   16.800000000000001        91.200000000000003        2.0888240123708552     
   16.800000000000001        92.000000000000000        2.0961810225867858     
   16.800000000000001        92.800000000000011        2.0905763028019715     
   16.800000000000001        93.600000000000009        2.0710165128289355     
   16.800000000000001        94.400000000000006        2.0417410240093887     
   16.800000000000001        95.200000000000003        2.0047066832129103     
   16.800000000000001        96.000000000000000        1.9634506435681398     
   16.800000000000001        96.800000000000011        1.9244220866919171     
   16.800000000000001        97.600000000000009        1.8900877792784163     
   16.800000000000001        98.400000000000006        1.8646338658277204     
   16.800000000000001        99.200000000000003        1.8493745652396212     
   16.800000000000001        100.00000000000000        1.8414078673836658     
   16.800000000000001        100.80000000000001        1.8402203468600669     
   16.800000000000001        101.60000000000001        1.8430268016219826     
   16.800000000000001        102.40000000000001        1.8465514558352667     

   17.600000000000001       0.80000000000000004        1.8482505385241956     
   17.600000000000001        1.6000000000000001        1.8500261759376131     
   17.600000000000001        2.4000000000000004        1.8511670403803127     
   17.600000000000001        3.2000000000000002        1.8511596868318143     
   17.600000000000001        4.0000000000000000        1.8504808006228379     
   17.600000000000001        4.8000000000000007        1.8502748383695973     
   17.600000000000001        5.6000000000000005        1.8499500053568427     
   17.600000000000001        6.4000000000000004        1.8494566925151807     
   17.600000000000001        7.2000000000000002        1.8491489210978798     
   17.600000000000001        8.0000000000000000        1.8490670714430562     
   17.600000000000001        8.8000000000000007        1.8500226643885485     
   17.600000000000001        9.6000000000000014        1.8531449588369504     
   17.600000000000001        10.400000000000000        1.8570118988369793     
   17.600000000000001        11.200000000000001        1.8607092934872986     
   17.600000000000001        12.000000000000000        1.8580625167987832     
   17.600000000000001        12.800000000000001        1.8436603311913435     
   17.600000000000001        13.600000000000001        1.8175017051497560     
   17.600000000000001        14.400000000000000        1.7928276171434601     
   17.600000000000001        15.200000000000001        1.7963895055298740     
   17.600000000000001        16.000000000000000        1.8558543482594139     
   17.600000000000001        16.800000000000001        1.9516842183989520     
   17.600000000000001        17.600000000000001        1.9578219248311857     
   17.600000000000001        18.400000000000002        1.5900115257015499     
   17.600000000000001        19.200000000000003       0.67699590246001295     
   17.600000000000001        20.000000000000000       0.67226339101772747     
   17.600000000000001        20.800000000000001       0.61320856285191139     
   17.600000000000001        21.600000000000001       0.60582156236610352     
   17.600000000000001        22.400000000000002       0.57116690928251024     
   17.600000000000001        23.200000000000003        1.5644426942251224     
   17.600000000000001        24.000000000000000        1.9653610651244811     
   17.600000000000001        24.800000000000001        1.9685318374771876     
   17.600000000000001        25.600000000000001        1.8632702646818506     
   17.600000000000001        26.400000000000002        1.7994466059394416     
   17.600000000000001        27.200000000000003        1.7927503342870670     
   17.600000000000001        28.000000000000000        1.8173197425283214     
   17.600000000000001        28.800000000000001        1.8432549016593391     
   17.600000000000001        29.600000000000001        1.8580940230147871     
   17.600000000000001        30.400000000000002        1.8603998954767413     
   17.600000000000001        31.200000000000003        1.8568873698497468     
   17.600000000000001        32.000000000000000        1.8531023980671493     
   17.600000000000001        32.800000000000004        1.8511128767980587     
   17.600000000000001        33.600000000000001        1.8492312477998505     
   17.600000000000001        34.399999999999999        1.8492195396560702     
   17.600000000000001        35.200000000000003        1.8493226184186253     
   17.600000000000001        36.000000000000000        1.8496521115110087     
   17.600000000000001        36.800000000000004        1.8500595221243310     
   17.600000000000001        37.600000000000001        1.8500344997893434     
   17.600000000000001        38.400000000000006        1.8506571012206978     
   17.600000000000001        39.200000000000003        1.8512537999858922     
   17.600000000000001        40.000000000000000        1.8500985169106390     
   17.600000000000001        40.800000000000004        1.8500136696445144     
   17.600000000000001        41.600000000000001        1.8484455520740164     
   17.600000000000001        42.400000000000006        1.8465862099559820     
   17.600000000000001        43.200000000000003        1.8442494248003309     
   17.600000000000001        44.000000000000000        1.8415082197948107     
   17.600000000000001        44.800000000000004        1.8406730503375510     
   17.600000000000001        45.600000000000001        1.8429385307740651     
   17.600000000000001        46.400000000000006        1.8485348057963447     
   17.600000000000001        47.200000000000003        1.8555719807971702     
   17.600000000000001        48.000000000000000        1.8641898026584827     
   17.600000000000001        48.800000000000004        1.8746309644862778     
   17.600000000000001        49.600000000000001        1.8828271157262599     
   17.600000000000001        50.400000000000006        1.8883102152450904     
   17.600000000000001        51.200000000000003        1.8900059975540822     
   17.600000000000001        52.000000000000000        1.8897370921874013     
   17.600000000000001        52.800000000000004        1.8829096270369186     
   17.600000000000001        53.600000000000001        1.8751022161654951     
   17.600000000000001        54.400000000000006        1.8668975949223341     
   17.600000000000001        55.200000000000003        1.8592826651610264     
   17.600000000000001        56.000000000000000        1.8524206894913497     
   17.600000000000001        56.800000000000004        1.8484320057069650     
   17.600000000000001        57.600000000000001        1.8475380930633516     
   17.600000000000001        58.400000000000006        1.8483465743979164     
   17.600000000000001        59.200000000000003        1.8503924690956730     
   17.600000000000001        60.000000000000000        1.8528541714152014     
   17.600000000000001        60.800000000000004        1.8545980546400460     
   17.600000000000001        61.600000000000001        1.8550483843193293     
   17.600000000000001        62.400000000000006        1.8544609263524601     
   17.600000000000001        63.200000000000003        1.8541856972613646     
   17.600000000000001        64.000000000000000        1.8510666631403845     
   17.600000000000001        64.799999999999997        1.8504070569149014     
   17.600000000000001        65.600000000000009        1.8501809470018560     
   17.600000000000001        66.400000000000006        1.8498587851294865     
   17.600000000000001        67.200000000000003        1.8500605372831045     
   17.600000000000001        68.000000000000000        1.8498861438099594     
   17.600000000000001        68.799999999999997        1.8498136587120049     
   17.600000000000001        69.600000000000009        1.8489020997953816     
   17.600000000000001        70.400000000000006        1.8469308380505478     
   17.600000000000001        71.200000000000003        1.8442191687786613     
   17.600000000000001        72.000000000000000        1.8420545195972584     
   17.600000000000001        72.799999999999997        1.8401177671365083     
   17.600000000000001        73.600000000000009        1.8428204798397396     
   17.600000000000001        74.400000000000006        1.8492269241206372     
   17.600000000000001        75.200000000000003        1.8596294914552332     
   17.600000000000001        76.000000000000000        1.8738824668329790     
   17.600000000000001        76.800000000000011        1.8904555629962445     
   17.600000000000001        77.600000000000009        1.9072004550171873     
   17.600000000000001        78.400000000000006        1.9210210517317985     
   17.600000000000001        79.200000000000003        1.9306145948731341     
   17.600000000000001        80.000000000000000        1.9329550325391642     
   17.600000000000001        80.800000000000011        1.9275930503176686     
   17.600000000000001        81.600000000000009        1.9158612195050575     
   17.600000000000001        82.400000000000006        1.8985057676467625     
   17.600000000000001        83.200000000000003        1.8809441792544410     
   17.600000000000001        84.000000000000000        1.8671179186766147     
   17.600000000000001        84.800000000000011        1.8631624796584814     
   17.600000000000001        85.600000000000009        1.8734827817320558     
   17.600000000000001        86.400000000000006        1.8988927585984421     
   17.600000000000001        87.200000000000003        1.9384848584353327     
   17.600000000000001        88.000000000000000        1.9873317091381852     
   17.600000000000001        88.800000000000011        2.0365961008794082     
   17.600000000000001        89.600000000000009        2.0806246666425734     
   17.600000000000001        90.400000000000006        2.1146785302027387     
   17.600000000000001        91.200000000000003        2.1368251964571789     
   17.600000000000001        92.000000000000000        2.1446552145145121     
   17.600000000000001        92.800000000000011        2.1367491966621541     
   17.600000000000001        93.600000000000009        2.1169391188547091     
   17.600000000000001        94.400000000000006        2.0837608763719193     
   17.600000000000001        95.200000000000003        2.0416013775669715     
   17.600000000000001        96.000000000000000        1.9946692207911059     
   17.600000000000001        96.800000000000011        1.9476262453840554     
   17.600000000000001        97.600000000000009        1.9064796192046314     
   17.600000000000001        98.400000000000006        1.8742872686407523     
   17.600000000000001        99.200000000000003        1.8541665476271141     
   17.600000000000001        100.00000000000000        1.8421938711157999     
   17.600000000000001        100.80000000000001        1.8396960474987591     
   17.600000000000001        101.60000000000001        1.8422923353000877     
   17.600000000000001        102.40000000000001        1.8454314402449854     

   18.400000000000002       0.80000000000000004        1.8476854524707602     
   18.400000000000002        1.6000000000000001        1.8497792183636879     
   18.400000000000002        2.4000000000000004        1.8499372196893245     
   18.400000000000002        3.2000000000000002        1.8514109764895632     
   18.400000000000002        4.0000000000000000        1.8508862286897523     
   18.400000000000002        4.8000000000000007        1.8493629545282040     
   18.400000000000002        5.6000000000000005        1.8497175874033018     
   18.400000000000002        6.4000000000000004        1.8495728799806510     
   18.400000000000002        7.2000000000000002        1.8488065445252384     
   18.400000000000002        8.0000000000000000        1.8493563561903743     
   18.400000000000002        8.8000000000000007        1.8502999883775784     
   18.400000000000002        9.6000000000000014        1.8531106685822201     
   18.400000000000002        10.400000000000000        1.8567633132492056     
   18.400000000000002        11.200000000000001        1.8607119559053840     
   18.400000000000002        12.000000000000000        1.8602906051730135     
   18.400000000000002        12.800000000000001        1.8443423029786112     
   18.400000000000002        13.600000000000001        1.8182255041109825     
   18.400000000000002        14.400000000000000        1.7943233044321449     
   18.400000000000002        15.200000000000001        1.7939179033450627     
   18.400000000000002        16.000000000000000        1.8451081588147087     
   18.400000000000002        16.800000000000001        1.9389879057300117     
   18.400000000000002        17.600000000000001        1.9768976274041019     
   18.400000000000002        18.400000000000002        1.7176409076464803     
   18.400000000000002        19.200000000000003       0.55741208076244741     
   18.400000000000002        20.000000000000000       0.51332878688121442     
   18.400000000000002        20.800000000000001       0.66375305026418974     
   18.400000000000002        21.600000000000001       0.59216796746670608     
   18.400000000000002        22.400000000000002       0.56924260748587230     
   18.400000000000002        23.200000000000003        1.5814303852302640     
   18.400000000000002        24.000000000000000        1.9726541734953569     
   18.400000000000002        24.800000000000001        1.9607865800467998     
   18.400000000000002        25.600000000000001        1.8573378671349117     
   18.400000000000002        26.400000000000002        1.7974450428009132     
   18.400000000000002        27.200000000000003        1.7929548316750437     
   18.400000000000002        28.000000000000000        1.8187282855728639     
   18.400000000000002        28.800000000000001        1.8445081387419380     
   18.400000000000002        29.600000000000001        1.8582024815098559     
   18.400000000000002        30.400000000000002        1.8602741917648409     
   18.400000000000002        31.200000000000003        1.8566863087414855     
   18.400000000000002        32.000000000000000        1.8522214359042621     
   18.400000000000002        32.800000000000004        1.8501981432360795     
   18.400000000000002        33.600000000000001        1.8481878907628542     
   18.400000000000002        34.399999999999999        1.8493239243488595     
   18.400000000000002        35.200000000000003        1.8496361435420248     
   18.400000000000002        36.000000000000000        1.8497778184125446     
   18.400000000000002        36.800000000000004        1.8518841044406145     
   18.400000000000002        37.600000000000001        1.8507106374584330     
   18.400000000000002        38.400000000000006        1.8509951148389381     
   18.400000000000002        39.200000000000003        1.8503905926960500     
   18.400000000000002        40.000000000000000        1.8529764914466307     
   18.400000000000002        40.800000000000004        1.8512402304910189     
   18.400000000000002        41.600000000000001        1.8503334354037067     
   18.400000000000002        42.400000000000006        1.8482294941148196     
   18.400000000000002        43.200000000000003        1.8462756912390819     
   18.400000000000002        44.000000000000000        1.8438371033954826     
   18.400000000000002        44.800000000000004        1.8416082430673963     
   18.400000000000002        45.600000000000001        1.8408827549478830     
   18.400000000000002        46.400000000000006        1.8419086000448905     
   18.400000000000002        47.200000000000003        1.8442782676627043     
   18.400000000000002        48.000000000000000        1.8482788033387203     
   18.400000000000002        48.800000000000004        1.8534390759789399     
   18.400000000000002        49.600000000000001        1.8574975552983077     
   18.400000000000002        50.400000000000006        1.8605128049310586     
   18.400000000000002        51.200000000000003        1.8619386738234101     
   18.400000000000002        52.000000000000000        1.8610805954498373     
   18.400000000000002        52.800000000000004        1.8597312267091672     
   18.400000000000002        53.600000000000001        1.8568606101317444     
   18.400000000000002        54.400000000000006        1.8537910790847620     
   18.400000000000002        55.200000000000003        1.8516530373576063     
   18.400000000000002        56.000000000000000        1.8504590805679637     
   18.400000000000002        56.800000000000004        1.8502183753953783     
   18.400000000000002        57.600000000000001        1.8505330358446643     
   18.400000000000002        58.400000000000006        1.8543869903087487     
   18.400000000000002        59.200000000000003        1.8567931191253131     
   18.400000000000002        60.000000000000000        1.8584015131357099     
   18.400000000000002        60.800000000000004        1.8596461768962886     
   18.400000000000002        61.600000000000001        1.8596098782244066     
   18.400000000000002        62.400000000000006        1.8588185879548726     
   18.400000000000002        63.200000000000003        1.8578192638202122     
   18.400000000000002        64.000000000000000        1.8551048633378509     
   18.400000000000002        64.799999999999997        1.8520130352166486     
   18.400000000000002        65.600000000000009        1.8518507079285496     
   18.400000000000002        66.400000000000006        1.8506473176370952     
   18.400000000000002        67.200000000000003        1.8502482561844680     
   18.400000000000002        68.000000000000000        1.8489001086818662     
   18.400000000000002        68.799999999999997        1.8502109183862130     
   18.400000000000002        69.600000000000009        1.8486715478824007     
   18.400000000000002        70.400000000000006        1.8481875379366774     
   18.400000000000002        71.200000000000003        1.8459420070501888     
   18.400000000000002        72.000000000000000        1.8430632754995389     
   18.400000000000002        72.799999999999997        1.8421033274885397     
   18.400000000000002        73.600000000000009        1.8412447297723693     
   18.400000000000002        74.400000000000006        1.8430089993548466     
   18.400000000000002        75.200000000000003        1.8475433686997933     
   18.400000000000002        76.000000000000000        1.8552093091364170     
   18.400000000000002        76.800000000000011        1.8649675147243086     
   18.400000000000002        77.600000000000009        1.8752597106198408     
   18.400000000000002        78.400000000000006        1.8840821126984426     
   18.400000000000002        79.200000000000003        1.8902369073276952     
   18.400000000000002        80.000000000000000        1.8908249033804891     
   18.400000000000002        80.800000000000011        1.8868599018202143     
   18.400000000000002        81.600000000000009        1.8778073422425265     
   18.400000000000002        82.400000000000006        1.8661098663854976     
   18.400000000000002        83.200000000000003        1.8560242394081277     
   18.400000000000002        84.000000000000000        1.8492196880657670     
   18.400000000000002        84.800000000000011        1.8554949869502957     
   18.400000000000002        85.600000000000009        1.8762975434895068     
   18.400000000000002        86.400000000000006        1.9121336579713319     
   18.400000000000002        87.200000000000003        1.9584304644527384     
   18.400000000000002        88.000000000000000        2.0130560829339097     
   18.400000000000002        88.800000000000011        2.0675146871924279     
   18.400000000000002        89.600000000000009        2.1142270084316026     
   18.400000000000002        90.400000000000006        2.1508590612449749     
   18.400000000000002        91.200000000000003        2.1738283141455925     
   18.400000000000002        92.000000000000000        2.1808038844969193     
   18.400000000000002        92.800000000000011        2.1736830157639089     
   18.400000000000002        93.600000000000009        2.1516541836744074     
   18.400000000000002        94.400000000000006        2.1162841766995619     
   18.400000000000002        95.200000000000003        2.0707208563848529     
   18.400000000000002        96.000000000000000        2.0190804905689181     
   18.400000000000002        96.800000000000011        1.9667874787138862     
   18.400000000000002        97.600000000000009        1.9204934323043430     
   18.400000000000002        98.400000000000006        1.8830231795777161     
   18.400000000000002        99.200000000000003        1.8580126256609211     
   18.400000000000002        100.00000000000000        1.8443335759536725     
   18.400000000000002        100.80000000000001        1.8400039373351713     
   18.400000000000002        101.60000000000001        1.8413017524940904     
   18.400000000000002        102.40000000000001        1.8454848785308842     

   19.200000000000003       0.80000000000000004        1.8473014776841798     
   19.200000000000003        1.6000000000000001        1.8495841080265734     
   19.200000000000003        2.4000000000000004        1.8510893667864778     
   19.200000000000003        3.2000000000000002        1.8517197528084668     
   19.200000000000003        4.0000000000000000        1.8509280050599453     
   19.200000000000003        4.8000000000000007        1.8502707538891374     
   19.200000000000003        5.6000000000000005        1.8494521983363950     
   19.200000000000003        6.4000000000000004        1.8488727169996839     
   19.200000000000003        7.2000000000000002        1.8487117785983083     
   19.200000000000003        8.0000000000000000        1.8489815897934625     
   19.200000000000003        8.8000000000000007        1.8499604260045450     
   19.200000000000003        9.6000000000000014        1.8525460266663705     
   19.200000000000003        10.400000000000000        1.8566340376737906     
   19.200000000000003        11.200000000000001        1.8603069235814418     
   19.200000000000003        12.000000000000000        1.8591442675673187     
   19.200000000000003        12.800000000000001        1.8471562759504245     
   19.200000000000003        13.600000000000001        1.8226472377406504     
   19.200000000000003        14.400000000000000        1.7959585370078488     
   19.200000000000003        15.200000000000001        1.7899567448187506     
   19.200000000000003        16.000000000000000        1.8285102853132107     
   19.200000000000003        16.800000000000001        1.9129579494934721     
   19.200000000000003        17.600000000000001        1.9950152476066210     
   19.200000000000003        18.400000000000002        1.8909699549425918     
   19.200000000000003        19.200000000000003       0.59015649441837326     
   19.200000000000003        20.000000000000000       0.56482061892265312     
   19.200000000000003        20.800000000000001       0.64014417768455456     
   19.200000000000003        21.600000000000001       0.55567872089245063     
   19.200000000000003        22.400000000000002       0.74054052098291578     
   19.200000000000003        23.200000000000003        1.7032964209905754     
   19.200000000000003        24.000000000000000        1.9892646183508693     
   19.200000000000003        24.800000000000001        1.9405059719758264     
   19.200000000000003        25.600000000000001        1.8404158242392266     
   19.200000000000003        26.400000000000002        1.7928915921655906     
   19.200000000000003        27.200000000000003        1.7965894881869913     
   19.200000000000003        28.000000000000000        1.8228102730903191     
   19.200000000000003        28.800000000000001        1.8469027757024719     
   19.200000000000003        29.600000000000001        1.8605962591668377     
   19.200000000000003        30.400000000000002        1.8610234131104566     
   19.200000000000003        31.200000000000003        1.8563922082390458     
   19.200000000000003        32.000000000000000        1.8522991512734257     
   19.200000000000003        32.800000000000004        1.8500522280510001     
   19.200000000000003        33.600000000000001        1.8486351209755947     
   19.200000000000003        34.399999999999999        1.8494703684997176     
   19.200000000000003        35.200000000000003        1.8498264108161366     
   19.200000000000003        36.000000000000000        1.8485970418659055     
   19.200000000000003        36.800000000000004        1.8505274813916643     
   19.200000000000003        37.600000000000001        1.8507868544355559     
   19.200000000000003        38.400000000000006        1.8509801455253652     
   19.200000000000003        39.200000000000003        1.8505889167211576     
   19.200000000000003        40.000000000000000        1.8508643569561751     
   19.200000000000003        40.800000000000004        1.8501210172234976     
   19.200000000000003        41.600000000000001        1.8518162004326582     
   19.200000000000003        42.400000000000006        1.8498501548202335     
   19.200000000000003        43.200000000000003        1.8487568041432278     
   19.200000000000003        44.000000000000000        1.8466364340910950     
   19.200000000000003        44.800000000000004        1.8441731750303418     
   19.200000000000003        45.600000000000001        1.8415026666436320     
   19.200000000000003        46.400000000000006        1.8407183311999822     
   19.200000000000003        47.200000000000003        1.8403191832254577     
   19.200000000000003        48.000000000000000        1.8408487408213947     
   19.200000000000003        48.800000000000004        1.8425046641935818     
   19.200000000000003        49.600000000000001        1.8445741532000810     
   19.200000000000003        50.400000000000006        1.8449480688067939     
   19.200000000000003        51.200000000000003        1.8467101016510608     
   19.200000000000003        52.000000000000000        1.8479128166305503     
   19.200000000000003        52.800000000000004        1.8488963195196484     
   19.200000000000003        53.600000000000001        1.8496027607394536     
   19.200000000000003        54.400000000000006        1.8500567883415775     
   19.200000000000003        55.200000000000003        1.8507522947355353     
   19.200000000000003        56.000000000000000        1.8512988735442792     
   19.200000000000003        56.800000000000004        1.8538002688382813     
   19.200000000000003        57.600000000000001        1.8549563325160472     
   19.200000000000003        58.400000000000006        1.8554168246281548     
   19.200000000000003        59.200000000000003        1.8579448950872750     
   19.200000000000003        60.000000000000000        1.8602428784246179     
   19.200000000000003        60.800000000000004        1.8608781225822497     
   19.200000000000003        61.600000000000001        1.8615725929009033     
   19.200000000000003        62.400000000000006        1.8611423536445844     
   19.200000000000003        63.200000000000003        1.8605794004205229     
   19.200000000000003        64.000000000000000        1.8591770415711217     
   19.200000000000003        64.799999999999997        1.8571119537330267     
   19.200000000000003        65.600000000000009        1.8541405444837653     
   19.200000000000003        66.400000000000006        1.8518356996558281     
   19.200000000000003        67.200000000000003        1.8514089280783115     
   19.200000000000003        68.000000000000000        1.8506671447183871     
   19.200000000000003        68.799999999999997        1.8499199889790157     
   19.200000000000003        69.600000000000009        1.8501097893478926     
   19.200000000000003        70.400000000000006        1.8478696486992494     
   19.200000000000003        71.200000000000003        1.8479105156147533     
   19.200000000000003        72.000000000000000        1.8460975367082648     
   19.200000000000003        72.799999999999997        1.8437880521870056     
   19.200000000000003        73.600000000000009        1.8417376041851810     
   19.200000000000003        74.400000000000006        1.8404848481411387     
   19.200000000000003        75.200000000000003        1.8425840130301023     
   19.200000000000003        76.000000000000000        1.8454197385161966     
   19.200000000000003        76.800000000000011        1.8491100364174371     
   19.200000000000003        77.600000000000009        1.8541529172210645     
   19.200000000000003        78.400000000000006        1.8581501458247243     
   19.200000000000003        79.200000000000003        1.8620216126175992     
   19.200000000000003        80.000000000000000        1.8615541702889407     
   19.200000000000003        80.800000000000011        1.8594622160410939     
   19.200000000000003        81.600000000000009        1.8523228765168471     
   19.200000000000003        82.400000000000006        1.8446898173537694     
   19.200000000000003        83.200000000000003        1.8395138474606409     
   19.200000000000003        84.000000000000000        1.8408400698273839     
   19.200000000000003        84.800000000000011        1.8530531157057584     
   19.200000000000003        85.600000000000009        1.8796944432427831     
   19.200000000000003        86.400000000000006        1.9204980577512512     
   19.200000000000003        87.200000000000003        1.9719739729130472     
   19.200000000000003        88.000000000000000        2.0304309928374042     
   19.200000000000003        88.800000000000011        2.0871777412348909     
   19.200000000000003        89.600000000000009        2.1372170118752187     
   19.200000000000003        90.400000000000006        2.1733623369386232     
   19.200000000000003        91.200000000000003        2.1961353418338643     
   19.200000000000003        92.000000000000000        2.2040674956868425     
   19.200000000000003        92.800000000000011        2.1960130185934981     
   19.200000000000003        93.600000000000009        2.1733355681916886     
   19.200000000000003        94.400000000000006        2.1367622308607337     
   19.200000000000003        95.200000000000003        2.0895442454664912     
   19.200000000000003        96.000000000000000        2.0346171491845046     
   19.200000000000003        96.800000000000011        1.9795910205964409     
   19.200000000000003        97.600000000000009        1.9295678030346675     
   19.200000000000003        98.400000000000006        1.8886676203176811     
   19.200000000000003        99.200000000000003        1.8592281073598058     
   19.200000000000003        100.00000000000000        1.8454281335162526     
   19.200000000000003        100.80000000000001        1.8400112482333715     
   19.200000000000003        101.60000000000001        1.8408772555932544     
   19.200000000000003        102.40000000000001        1.8440216991728144     

   20.000000000000000       0.80000000000000004        1.8473369884623367     
   20.000000000000000        1.6000000000000001        1.8498512260679787     
   20.000000000000000        2.4000000000000004        1.8526140273595839     
   20.000000000000000        3.2000000000000002        1.8511208734807727     
   20.000000000000000        4.0000000000000000        1.8506019603788426     
   20.000000000000000        4.8000000000000007        1.8496893792942648     
   20.000000000000000        5.6000000000000005        1.8500528718124181     
   20.000000000000000        6.4000000000000004        1.8493166210118916     
   20.000000000000000        7.2000000000000002        1.8490245407801551     
   20.000000000000000        8.0000000000000000        1.8489836440404033     
   20.000000000000000        8.8000000000000007        1.8498753143635438     
   20.000000000000000        9.6000000000000014        1.8520150498326249     
   20.000000000000000        10.400000000000000        1.8558713530070028     
   20.000000000000000        11.200000000000001        1.8595695025632224     
   20.000000000000000        12.000000000000000        1.8603221262049308     
   20.000000000000000        12.800000000000001        1.8518892961526880     
   20.000000000000000        13.600000000000001        1.8310378396285512     
   20.000000000000000        14.400000000000000        1.8043634071114094     
   20.000000000000000        15.200000000000001        1.7882284216636828     
   20.000000000000000        16.000000000000000        1.8069707324177720     
   20.000000000000000        16.800000000000001        1.8712332194460659     
   20.000000000000000        17.600000000000001        1.9660634423383954     
   20.000000000000000        18.400000000000002        1.9952295774659685     
   20.000000000000000        19.200000000000003        1.8800132389370821     
   20.000000000000000        20.000000000000000        1.7040597531850405     
   20.000000000000000        20.800000000000001        1.5868551996676570     
   20.000000000000000        21.600000000000001        1.5696778323908154     
   20.000000000000000        22.400000000000002        1.6969546157652207     
   20.000000000000000        23.200000000000003        1.9050389880043708     
   20.000000000000000        24.000000000000000        1.9777234604878151     
   20.000000000000000        24.800000000000001        1.8984260725941893     
   20.000000000000000        25.600000000000001        1.8168707805956836     
   20.000000000000000        26.400000000000002        1.7896658077468537     
   20.000000000000000        27.200000000000003        1.8031707218855944     
   20.000000000000000        28.000000000000000        1.8298222448422004     
   20.000000000000000        28.800000000000001        1.8509053048351740     
   20.000000000000000        29.600000000000001        1.8599378438193634     
   20.000000000000000        30.400000000000002        1.8595417566314929     
   20.000000000000000        31.200000000000003        1.8561053961595932     
   20.000000000000000        32.000000000000000        1.8521222289407182     
   20.000000000000000        32.800000000000004        1.8495897766186067     
   20.000000000000000        33.600000000000001        1.8490181120551861     
   20.000000000000000        34.399999999999999        1.8498054561876727     
   20.000000000000000        35.200000000000003        1.8510944175210342     
   20.000000000000000        36.000000000000000        1.8529852732074179     
   20.000000000000000        36.800000000000004        1.8501477539384799     
   20.000000000000000        37.600000000000001        1.8500849803996908     
   20.000000000000000        38.400000000000006        1.8508419447435323     
   20.000000000000000        39.200000000000003        1.8513204379009811     
   20.000000000000000        40.000000000000000        1.8513411149899521     
   20.000000000000000        40.800000000000004        1.8517185621647927     
   20.000000000000000        41.600000000000001        1.8517080095260725     
   20.000000000000000        42.400000000000006        1.8505899881057937     
   20.000000000000000        43.200000000000003        1.8513353964722645     
   20.000000000000000        44.000000000000000        1.8491986831989005     
   20.000000000000000        44.800000000000004        1.8472268649424930     
   20.000000000000000        45.600000000000001        1.8449243589154181     
   20.000000000000000        46.400000000000006        1.8429850323249681     
   20.000000000000000        47.200000000000003        1.8413090824900065     
   20.000000000000000        48.000000000000000        1.8402920413703974     
   20.000000000000000        48.800000000000004        1.8388790743561956     
   20.000000000000000        49.600000000000001        1.8403557770652963     
   20.000000000000000        50.400000000000006        1.8405812702780242     
   20.000000000000000        51.200000000000003        1.8430068961787254     
   20.000000000000000        52.000000000000000        1.8448857948407065     
   20.000000000000000        52.800000000000004        1.8474168150213033     
   20.000000000000000        53.600000000000001        1.8497325156597635     
   20.000000000000000        54.400000000000006        1.8508463587517343     
   20.000000000000000        55.200000000000003        1.8508913361814709     
   20.000000000000000        56.000000000000000        1.8502700628555531     
   20.000000000000000        56.800000000000004        1.8492128701544739     
   20.000000000000000        57.600000000000001        1.8481162711667867     
   20.000000000000000        58.400000000000006        1.8470457547950268     
   20.000000000000000        59.200000000000003        1.8477184523993628     
   20.000000000000000        60.000000000000000        1.8502180716791143     
   20.000000000000000        60.800000000000004        1.8527072947465890     
   20.000000000000000        61.600000000000001        1.8559156112891588     
   20.000000000000000        62.400000000000006        1.8582848781231827     
   20.000000000000000        63.200000000000003        1.8574022911222237     
   20.000000000000000        64.000000000000000        1.8607379388029839     
   20.000000000000000        64.799999999999997        1.8595059877241489     
   20.000000000000000        65.600000000000009        1.8572112191801105     
   20.000000000000000        66.400000000000006        1.8554102313917189     
   20.000000000000000        67.200000000000003        1.8523783067801516     
   20.000000000000000        68.000000000000000        1.8509136361934919     
   20.000000000000000        68.799999999999997        1.8505655851898291     
   20.000000000000000        69.600000000000009        1.8505617758232871     
   20.000000000000000        70.400000000000006        1.8485944513608756     
   20.000000000000000        71.200000000000003        1.8490094519772775     
   20.000000000000000        72.000000000000000        1.8478795485074468     
   20.000000000000000        72.799999999999997        1.8463325354792568     
   20.000000000000000        73.600000000000009        1.8435747841174881     
   20.000000000000000        74.400000000000006        1.8415223322798229     
   20.000000000000000        75.200000000000003        1.8418669235136802     
   20.000000000000000        76.000000000000000        1.8404438175896320     
   20.000000000000000        76.800000000000011        1.8419030741516671     
   20.000000000000000        77.600000000000009        1.8444418573851773     
   20.000000000000000        78.400000000000006        1.8452076004434383     
   20.000000000000000        79.200000000000003        1.8459583414265730     
   20.000000000000000        80.000000000000000        1.8456924176783642     
   20.000000000000000        80.800000000000011        1.8422969727517267     
   20.000000000000000        81.600000000000009        1.8381942497046289     
   20.000000000000000        82.400000000000006        1.8332483454898449     
   20.000000000000000        83.200000000000003        1.8322745209552345     
   20.000000000000000        84.000000000000000        1.8371798418119010     
   20.000000000000000        84.800000000000011        1.8530280341421783     
   20.000000000000000        85.600000000000009        1.8821963329875711     
   20.000000000000000        86.400000000000006        1.9272503692989256     
   20.000000000000000        87.200000000000003        1.9792458988794788     
   20.000000000000000        88.000000000000000        2.0378377320438239     
   20.000000000000000        88.800000000000011        2.0950572087076864     
   20.000000000000000        89.600000000000009        2.1429341956933636     
   20.000000000000000        90.400000000000006        2.1811577226772005     
   20.000000000000000        91.200000000000003        2.2037387000328899     
   20.000000000000000        92.000000000000000        2.2112032379272426     
   20.000000000000000        92.800000000000011        2.2033439865958151     
   20.000000000000000        93.600000000000009        2.1799712670246643     
   20.000000000000000        94.400000000000006        2.1440803646388571     
   20.000000000000000        95.200000000000003        2.0954099360934593     
   20.000000000000000        96.000000000000000        2.0403492534209500     
   20.000000000000000        96.800000000000011        1.9843590403289799     
   20.000000000000000        97.600000000000009        1.9336529040759736     
   20.000000000000000        98.400000000000006        1.8907732290530936     
   20.000000000000000        99.200000000000003        1.8637632269688182     
   20.000000000000000        100.00000000000000        1.8458332534842867     
   20.000000000000000        100.80000000000001        1.8404895169241493     
   20.000000000000000        101.60000000000001        1.8405830691451777     
   20.000000000000000        102.40000000000001        1.8438537646367779     

   20.800000000000001       0.80000000000000004        1.8475676661078864     
   20.800000000000001        1.6000000000000001        1.8501812945664649     
   20.800000000000001        2.4000000000000004        1.8507207801761789     
   20.800000000000001        3.2000000000000002        1.8510073812164305     
   20.800000000000001        4.0000000000000000        1.8507566509262561     
   20.800000000000001        4.8000000000000007        1.8503499346190395     
   20.800000000000001        5.6000000000000005        1.8496209852979375     
   20.800000000000001        6.4000000000000004        1.8497386086524588     
   20.800000000000001        7.2000000000000002        1.8492208835680128     
   20.800000000000001        8.0000000000000000        1.8490209379336642     
   20.800000000000001        8.8000000000000007        1.8496220329709705     
   20.800000000000001        9.6000000000000014        1.8516690541809051     
   20.800000000000001        10.400000000000000        1.8545906424831942     
   20.800000000000001        11.200000000000001        1.8563157893841189     
   20.800000000000001        12.000000000000000        1.8607291914034316     
   20.800000000000001        12.800000000000001        1.8561672796535240     
   20.800000000000001        13.600000000000001        1.8411320360500447     
   20.800000000000001        14.400000000000000        1.8144409393919427     
   20.800000000000001        15.200000000000001        1.7932845222604923     
   20.800000000000001        16.000000000000000        1.7910997899004262     
   20.800000000000001        16.800000000000001        1.8256725814249135     
   20.800000000000001        17.600000000000001        1.8927476062264554     
   20.800000000000001        18.400000000000002        1.9607879449017427     
   20.800000000000001        19.200000000000003        1.9851509933920819     
   20.800000000000001        20.000000000000000        1.9610443993488764     
   20.800000000000001        20.800000000000001        1.9410084898796554     
   20.800000000000001        21.600000000000001        1.9553321844489215     
   20.800000000000001        22.400000000000002        1.9823555197540046     
   20.800000000000001        23.200000000000003        1.9767928401044401     
   20.800000000000001        24.000000000000000        1.9211365157703022     
   20.800000000000001        24.800000000000001        1.8444949105769852     
   20.800000000000001        25.600000000000001        1.7966685749061633     
   20.800000000000001        26.400000000000002        1.7929794792798812     
   20.800000000000001        27.200000000000003        1.8142157245744062     
   20.800000000000001        28.000000000000000        1.8385937116121269     
   20.800000000000001        28.800000000000001        1.8553829409638853     
   20.800000000000001        29.600000000000001        1.8607342519606047     
   20.800000000000001        30.400000000000002        1.8577670271043725     
   20.800000000000001        31.200000000000003        1.8549284136850481     
   20.800000000000001        32.000000000000000        1.8531258181393313     
   20.800000000000001        32.800000000000004        1.8497946532995575     
   20.800000000000001        33.600000000000001        1.8490021872346967     
   20.800000000000001        34.399999999999999        1.8500653851478606     
   20.800000000000001        35.200000000000003        1.8506864804649219     
   20.800000000000001        36.000000000000000        1.8507485591046244     
   20.800000000000001        36.800000000000004        1.8509182108693549     
   20.800000000000001        37.600000000000001        1.8508555379266267     
   20.800000000000001        38.400000000000006        1.8508619381945859     
   20.800000000000001        39.200000000000003        1.8503773517283939     
   20.800000000000001        40.000000000000000        1.8511582374070308     
   20.800000000000001        40.800000000000004        1.8501355145666496     
   20.800000000000001        41.600000000000001        1.8506642241160320     
   20.800000000000001        42.400000000000006        1.8507272611461760     
   20.800000000000001        43.200000000000003        1.8508204305838498     
   20.800000000000001        44.000000000000000        1.8503329514670237     
   20.800000000000001        44.800000000000004        1.8490153072872879     
   20.800000000000001        45.600000000000001        1.8478078151660524     
   20.800000000000001        46.400000000000006        1.8461794856421410     
   20.800000000000001        47.200000000000003        1.8432837912409190     
   20.800000000000001        48.000000000000000        1.8429991524514273     
   20.800000000000001        48.800000000000004        1.8429792679565158     
   20.800000000000001        49.600000000000001        1.8418591218663012     
   20.800000000000001        50.400000000000006        1.8435966168463165     
   20.800000000000001        51.200000000000003        1.8459576620530349     
   20.800000000000001        52.000000000000000        1.8486160590815139     
   20.800000000000001        52.800000000000004        1.8507836351582292     
   20.800000000000001        53.600000000000001        1.8528370109865115     
   20.800000000000001        54.400000000000006        1.8496251386873055     
   20.800000000000001        55.200000000000003        1.8457586104312282     
   20.800000000000001        56.000000000000000        1.8399102837403483     
   20.800000000000001        56.800000000000004        1.8345052983249577     
   20.800000000000001        57.600000000000001        1.8290285947156133     
   20.800000000000001        58.400000000000006        1.8255506842884901     
   20.800000000000001        59.200000000000003        1.8245313637375280     
   20.800000000000001        60.000000000000000        1.8262904323862974     
   20.800000000000001        60.800000000000004        1.8313774589208223     
   20.800000000000001        61.600000000000001        1.8384502004550280     
   20.800000000000001        62.400000000000006        1.8457439625271359     
   20.800000000000001        63.200000000000003        1.8525133270229881     
   20.800000000000001        64.000000000000000        1.8575830202631836     
   20.800000000000001        64.799999999999997        1.8598620373895256     
   20.800000000000001        65.600000000000009        1.8595761777511415     
   20.800000000000001        66.400000000000006        1.8577025870545543     
   20.800000000000001        67.200000000000003        1.8552214356290067     
   20.800000000000001        68.000000000000000        1.8530147588766255     
   20.800000000000001        68.799999999999997        1.8514453091572416     
   20.800000000000001        69.600000000000009        1.8493564010670698     
   20.800000000000001        70.400000000000006        1.8497383197636788     
   20.800000000000001        71.200000000000003        1.8488564953543052     
   20.800000000000001        72.000000000000000        1.8493637822032207     
   20.800000000000001        72.799999999999997        1.8481306057035820     
   20.800000000000001        73.600000000000009        1.8467543663789525     
   20.800000000000001        74.400000000000006        1.8441800486009099     
   20.800000000000001        75.200000000000003        1.8432796547888464     
   20.800000000000001        76.000000000000000        1.8407055416667863     
   20.800000000000001        76.800000000000011        1.8400435559374397     
   20.800000000000001        77.600000000000009        1.8407047931186920     
   20.800000000000001        78.400000000000006        1.8408988573566445     
   20.800000000000001        79.200000000000003        1.8410526847148219     
   20.800000000000001        80.000000000000000        1.8400365844144049     
   20.800000000000001        80.800000000000011        1.8380382645619404     
   20.800000000000001        81.600000000000009        1.8352274994375766     
   20.800000000000001        82.400000000000006        1.8304536277653605     
   20.800000000000001        83.200000000000003        1.8300310440396965     
   20.800000000000001        84.000000000000000        1.8366146126685485     
   20.800000000000001        84.800000000000011        1.8535215398373142     
   20.800000000000001        85.600000000000009        1.8829105188995032     
   20.800000000000001        86.400000000000006        1.9253417646912432     
   20.800000000000001        87.200000000000003        1.9782894936523059     
   20.800000000000001        88.000000000000000        2.0325363654539377     
   20.800000000000001        88.800000000000011        2.0911464142392018     
   20.800000000000001        89.600000000000009        2.1376033090466198     
   20.800000000000001        90.400000000000006        2.1738761847485266     
   20.800000000000001        91.200000000000003        2.1965865728701011     
   20.800000000000001        92.000000000000000        2.2034815846468589     
   20.800000000000001        92.800000000000011        2.1957952383336514     
   20.800000000000001        93.600000000000009        2.1737763786617785     
   20.800000000000001        94.400000000000006        2.1365837325081762     
   20.800000000000001        95.200000000000003        2.0891672590684038     
   20.800000000000001        96.000000000000000        2.0333306785911516     
   20.800000000000001        96.800000000000011        1.9790271211000541     
   20.800000000000001        97.600000000000009        1.9289420069302163     
   20.800000000000001        98.400000000000006        1.8883964300144975     
   20.800000000000001        99.200000000000003        1.8609940212292744     
   20.800000000000001        100.00000000000000        1.8476251562936561     
   20.800000000000001        100.80000000000001        1.8401412557248382     
   20.800000000000001        101.60000000000001        1.8400798891184338     
   20.800000000000001        102.40000000000001        1.8437795535730825     

   21.600000000000001       0.80000000000000004        1.8464865649894968     
   21.600000000000001        1.6000000000000001        1.8504194558114841     
   21.600000000000001        2.4000000000000004        1.8506523401519879     
   21.600000000000001        3.2000000000000002        1.8509239137791464     
   21.600000000000001        4.0000000000000000        1.8509971690190232     
   21.600000000000001        4.8000000000000007        1.8505648850492169     
   21.600000000000001        5.6000000000000005        1.8503587072482377     
   21.600000000000001        6.4000000000000004        1.8504929201353464     
   21.600000000000001        7.2000000000000002        1.8490159445894134     
   21.600000000000001        8.0000000000000000        1.8488525212316138     
   21.600000000000001        8.8000000000000007        1.8503132157550897     
   21.600000000000001        9.6000000000000014        1.8514450660891622     
   21.600000000000001        10.400000000000000        1.8538032454072635     
   21.600000000000001        11.200000000000001        1.8573493090154305     
   21.600000000000001        12.000000000000000        1.8598427791440855     
   21.600000000000001        12.800000000000001        1.8585934817354344     
   21.600000000000001        13.600000000000001        1.8485970227497401     
   21.600000000000001        14.400000000000000        1.8306831364150165     
   21.600000000000001        15.200000000000001        1.8052124148072601     
   21.600000000000001        16.000000000000000        1.7900512825829471     
   21.600000000000001        16.800000000000001        1.7953571938046666     
   21.600000000000001        17.600000000000001        1.8259118166095114     
   21.600000000000001        18.400000000000002        1.8686443786127540     
   21.600000000000001        19.200000000000003        1.9066689977768663     
   21.600000000000001        20.000000000000000        1.9321570594460267     
   21.600000000000001        20.800000000000001        1.9460272930673133     
   21.600000000000001        21.600000000000001        1.9526356411546948     
   21.600000000000001        22.400000000000002        1.9386230893718865     
   21.600000000000001        23.200000000000003        1.8978115281790693     
   21.600000000000001        24.000000000000000        1.8446260789584785     
   21.600000000000001        24.800000000000001        1.8035681907679417     
   21.600000000000001        25.600000000000001        1.7908077787703154     
   21.600000000000001        26.400000000000002        1.8044324623633001     
   21.600000000000001        27.200000000000003        1.8284913130693854     
   21.600000000000001        28.000000000000000        1.8474784564244562     
   21.600000000000001        28.800000000000001        1.8578515535915816     
   21.600000000000001        29.600000000000001        1.8598572062278973     
   21.600000000000001        30.400000000000002        1.8570507595869066     
   21.600000000000001        31.200000000000003        1.8529504311062881     
   21.600000000000001        32.000000000000000        1.8513050688440187     
   21.600000000000001        32.800000000000004        1.8504468097721645     
   21.600000000000001        33.600000000000001        1.8484904745314754     
   21.600000000000001        34.399999999999999        1.8517007411363895     
   21.600000000000001        35.200000000000003        1.8504664197376026     
   21.600000000000001        36.000000000000000        1.8498310072118307     
   21.600000000000001        36.800000000000004        1.8499264285196750     
   21.600000000000001        37.600000000000001        1.8498774258867086     
   21.600000000000001        38.400000000000006        1.8473581460855308     
   21.600000000000001        39.200000000000003        1.8482750088725861     
   21.600000000000001        40.000000000000000        1.8479547823799103     
   21.600000000000001        40.800000000000004        1.8462916334736117     
   21.600000000000001        41.600000000000001        1.8477507952778114     
   21.600000000000001        42.400000000000006        1.8484750723484826     
   21.600000000000001        43.200000000000003        1.8477678704366820     
   21.600000000000001        44.000000000000000        1.8491853928841553     
   21.600000000000001        44.800000000000004        1.8477444815600306     
   21.600000000000001        45.600000000000001        1.8486517760961851     
   21.600000000000001        46.400000000000006        1.8502002414107617     
   21.600000000000001        47.200000000000003        1.8448204825174248     
   21.600000000000001        48.000000000000000        1.8457130219468350     
   21.600000000000001        48.800000000000004        1.8473191935349340     
   21.600000000000001        49.600000000000001        1.8470439528330167     
   21.600000000000001        50.400000000000006        1.8490541018062636     
   21.600000000000001        51.200000000000003        1.8517151166321046     
   21.600000000000001        52.000000000000000        1.8531414015458034     
   21.600000000000001        52.800000000000004        1.8547032741755514     
   21.600000000000001        53.600000000000001        1.8501300936512453     
   21.600000000000001        54.400000000000006        1.8426680930334656     
   21.600000000000001        55.200000000000003        1.8313383350319472     
   21.600000000000001        56.000000000000000        1.8188669411485998     
   21.600000000000001        56.800000000000004        1.8067822755953005     
   21.600000000000001        57.600000000000001        1.7975379606607924     
   21.600000000000001        58.400000000000006        1.7915348994547446     
   21.600000000000001        59.200000000000003        1.7889575529211470     
   21.600000000000001        60.000000000000000        1.7907712243279239     
   21.600000000000001        60.800000000000004        1.7996410428008969     
   21.600000000000001        61.600000000000001        1.8087847861662882     
   21.600000000000001        62.400000000000006        1.8213221102222983     
   21.600000000000001        63.200000000000003        1.8353010878915246     
   21.600000000000001        64.000000000000000        1.8466561500924181     
   21.600000000000001        64.799999999999997        1.8551173113319515     
   21.600000000000001        65.600000000000009        1.8592133623464457     
   21.600000000000001        66.400000000000006        1.8594172908145448     
   21.600000000000001        67.200000000000003        1.8574443976737431     
   21.600000000000001        68.000000000000000        1.8547904632048693     
   21.600000000000001        68.799999999999997        1.8520800874002761     
   21.600000000000001        69.600000000000009        1.8502886549735891     
   21.600000000000001        70.400000000000006        1.8503846736194540     
   21.600000000000001        71.200000000000003        1.8497071820212856     
   21.600000000000001        72.000000000000000        1.8500813569879877     
   21.600000000000001        72.799999999999997        1.8501574822152558     
   21.600000000000001        73.600000000000009        1.8455938663896125     
   21.600000000000001        74.400000000000006        1.8482465390249223     
   21.600000000000001        75.200000000000003        1.8452249347503691     
   21.600000000000001        76.000000000000000        1.8435462443943857     
   21.600000000000001        76.800000000000011        1.8426712053963681     
   21.600000000000001        77.600000000000009        1.8427812430524737     
   21.600000000000001        78.400000000000006        1.8419521257064624     
   21.600000000000001        79.200000000000003        1.8426790823713615     
   21.600000000000001        80.000000000000000        1.8408807173431414     
   21.600000000000001        80.800000000000011        1.8384078004566382     
   21.600000000000001        81.600000000000009        1.8358101939187330     
   21.600000000000001        82.400000000000006        1.8337261755298817     
   21.600000000000001        83.200000000000003        1.8335799982759895     
   21.600000000000001        84.000000000000000        1.8388096980661233     
   21.600000000000001        84.800000000000011        1.8537023751658368     
   21.600000000000001        85.600000000000009        1.8802594500885308     
   21.600000000000001        86.400000000000006        1.9194511446041740     
   21.600000000000001        87.200000000000003        1.9670260423999721     
   21.600000000000001        88.000000000000000        2.0194906131868904     
   21.600000000000001        88.800000000000011        2.0716404449999617     
   21.600000000000001        89.600000000000009        2.1154912602452871     
   21.600000000000001        90.400000000000006        2.1519576564604508     
   21.600000000000001        91.200000000000003        2.1736371778461261     
   21.600000000000001        92.000000000000000        2.1812867216005052     
   21.600000000000001        92.800000000000011        2.1727183506480623     
   21.600000000000001        93.600000000000009        2.1497536853057087     
   21.600000000000001        94.400000000000006        2.1159479440534175     
   21.600000000000001        95.200000000000003        2.0713699763120914     
   21.600000000000001        96.000000000000000        2.0193372689919618     
   21.600000000000001        96.800000000000011        1.9671469164694226     
   21.600000000000001        97.600000000000009        1.9204397102926749     
   21.600000000000001        98.400000000000006        1.8827907193379125     
   21.600000000000001        99.200000000000003        1.8577435198429155     
   21.600000000000001        100.00000000000000        1.8445080551467823     
   21.600000000000001        100.80000000000001        1.8404867525802713     
   21.600000000000001        101.60000000000001        1.8416026969591670     
   21.600000000000001        102.40000000000001        1.8445407789334989     

   22.400000000000002       0.80000000000000004        1.8495316651802680     
   22.400000000000002        1.6000000000000001        1.8496959539754549     
   22.400000000000002        2.4000000000000004        1.8508538185682071     
   22.400000000000002        3.2000000000000002        1.8510804107453298     
   22.400000000000002        4.0000000000000000        1.8489463076441859     
   22.400000000000002        4.8000000000000007        1.8514544466617664     
   22.400000000000002        5.6000000000000005        1.8508551073064687     
   22.400000000000002        6.4000000000000004        1.8493713418094668     
   22.400000000000002        7.2000000000000002        1.8488810969127416     
   22.400000000000002        8.0000000000000000        1.8491912792646947     
   22.400000000000002        8.8000000000000007        1.8509265800443790     
   22.400000000000002        9.6000000000000014        1.8500585327350307     
   22.400000000000002        10.400000000000000        1.8521528412883212     
   22.400000000000002        11.200000000000001        1.8549540941909701     
   22.400000000000002        12.000000000000000        1.8583430424554599     
   22.400000000000002        12.800000000000001        1.8597398326194381     
   22.400000000000002        13.600000000000001        1.8554814689111843     
   22.400000000000002        14.400000000000000        1.8433747335992472     
   22.400000000000002        15.200000000000001        1.8223479081485641     
   22.400000000000002        16.000000000000000        1.8019503963878527     
   22.400000000000002        16.800000000000001        1.7902943696019562     
   22.400000000000002        17.600000000000001        1.7926013766064410     
   22.400000000000002        18.400000000000002        1.8081875453580332     
   22.400000000000002        19.200000000000003        1.8300303928234096     
   22.400000000000002        20.000000000000000        1.8488677305982943     
   22.400000000000002        20.800000000000001        1.8587907838839191     
   22.400000000000002        21.600000000000001        1.8554462346065861     
   22.400000000000002        22.400000000000002        1.8411967219172500     
   22.400000000000002        23.200000000000003        1.8177217986946053     
   22.400000000000002        24.000000000000000        1.7976229118341764     
   22.400000000000002        24.800000000000001        1.7914040000238531     
   22.400000000000002        25.600000000000001        1.8016089415320331     
   22.400000000000002        26.400000000000002        1.8212892518202308     
   22.400000000000002        27.200000000000003        1.8421154704538176     
   22.400000000000002        28.000000000000000        1.8543770943693925     
   22.400000000000002        28.800000000000001        1.8605165749269976     
   22.400000000000002        29.600000000000001        1.8581451240020685     
   22.400000000000002        30.400000000000002        1.8551274087511795     
   22.400000000000002        31.200000000000003        1.8526385336033311     
   22.400000000000002        32.000000000000000        1.8506735177044655     
   22.400000000000002        32.800000000000004        1.8499362109732507     
   22.400000000000002        33.600000000000001        1.8487931974921121     
   22.400000000000002        34.399999999999999        1.8502340410493014     
   22.400000000000002        35.200000000000003        1.8496843821268170     
   22.400000000000002        36.000000000000000        1.8486406141056331     
   22.400000000000002        36.800000000000004        1.8479961755926504     
   22.400000000000002        37.600000000000001        1.8476226071424824     
   22.400000000000002        38.400000000000006        1.8469797103307488     
   22.400000000000002        39.200000000000003        1.8455806005719879     
   22.400000000000002        40.000000000000000        1.8450029738326543     
   22.400000000000002        40.800000000000004        1.8444884212452755     
   22.400000000000002        41.600000000000001        1.8443998925124838     
   22.400000000000002        42.400000000000006        1.8448245919976325     
   22.400000000000002        43.200000000000003        1.8445495558674723     
   22.400000000000002        44.000000000000000        1.8463654845706012     
   22.400000000000002        44.800000000000004        1.8464304630357571     
   22.400000000000002        45.600000000000001        1.8473764914437352     
   22.400000000000002        46.400000000000006        1.8464566605991617     
   22.400000000000002        47.200000000000003        1.8475160033952769     
   22.400000000000002        48.000000000000000        1.8481793881402071     
   22.400000000000002        48.800000000000004        1.8497125303597033     
   22.400000000000002        49.600000000000001        1.8518457122136549     
   22.400000000000002        50.400000000000006        1.8551966133335209     
   22.400000000000002        51.200000000000003        1.8574757881931672     
   22.400000000000002        52.000000000000000        1.8570026207095744     
   22.400000000000002        52.800000000000004        1.8523745278234214     
   22.400000000000002        53.600000000000001        1.8426302199320579     
   22.400000000000002        54.400000000000006        1.8262198788090236     
   22.400000000000002        55.200000000000003        1.8091311017085223     
   22.400000000000002        56.000000000000000        1.7920845590719201     
   22.400000000000002        56.800000000000004        1.7785304681586882     
   22.400000000000002        57.600000000000001        1.7693853815969673     
   22.400000000000002        58.400000000000006        1.7647019196847629     
   22.400000000000002        59.200000000000003        1.7622171604133883     
   22.400000000000002        60.000000000000000        1.7634373485869552     
   22.400000000000002        60.800000000000004        1.7683779623621962     
   22.400000000000002        61.600000000000001        1.7780339731161987     
   22.400000000000002        62.400000000000006        1.7922450801009682     
   22.400000000000002        63.200000000000003        1.8101151159980471     
   22.400000000000002        64.000000000000000        1.8282410131124649     
   22.400000000000002        64.799999999999997        1.8440550658909942     
   22.400000000000002        65.600000000000009        1.8532134430344163     
   22.400000000000002        66.400000000000006        1.8586469169447801     
   22.400000000000002        67.200000000000003        1.8579756447891795     
   22.400000000000002        68.000000000000000        1.8569685616830129     
   22.400000000000002        68.799999999999997        1.8534314916481698     
   22.400000000000002        69.600000000000009        1.8534275353329182     
   22.400000000000002        70.400000000000006        1.8493506692766017     
   22.400000000000002        71.200000000000003        1.8496186923571349     
   22.400000000000002        72.000000000000000        1.8511201289713415     
   22.400000000000002        72.799999999999997        1.8498283549039976     
   22.400000000000002        73.600000000000009        1.8504302530990351     
   22.400000000000002        74.400000000000006        1.8495514452069752     
   22.400000000000002        75.200000000000003        1.8481997323350128     
   22.400000000000002        76.000000000000000        1.8467824417344194     
   22.400000000000002        76.800000000000011        1.8456668560901806     
   22.400000000000002        77.600000000000009        1.8454079857535144     
   22.400000000000002        78.400000000000006        1.8461259730169834     
   22.400000000000002        79.200000000000003        1.8451098197601596     
   22.400000000000002        80.000000000000000        1.8451157205377866     
   22.400000000000002        80.800000000000011        1.8421551367358904     
   22.400000000000002        81.600000000000009        1.8395022395239584     
   22.400000000000002        82.400000000000006        1.8379600861040708     
   22.400000000000002        83.200000000000003        1.8374948829575990     
   22.400000000000002        84.000000000000000        1.8405377548939243     
   22.400000000000002        84.800000000000011        1.8522248585112122     
   22.400000000000002        85.600000000000009        1.8737334645877288     
   22.400000000000002        86.400000000000006        1.9066386570719407     
   22.400000000000002        87.200000000000003        1.9476887111397854     
   22.400000000000002        88.000000000000000        1.9950787809039818     
   22.400000000000002        88.800000000000011        2.0424246907063579     
   22.400000000000002        89.600000000000009        2.0841968202919845     
   22.400000000000002        90.400000000000006        2.1169706438242075     
   22.400000000000002        91.200000000000003        2.1373943975764496     
   22.400000000000002        92.000000000000000        2.1430284749191428     
   22.400000000000002        92.800000000000011        2.1369221107145404     
   22.400000000000002        93.600000000000009        2.1169656530984553     
   22.400000000000002        94.400000000000006        2.0834456036293432     
   22.400000000000002        95.200000000000003        2.0419889199926460     
   22.400000000000002        96.000000000000000        1.9927150164867775     
   22.400000000000002        96.800000000000011        1.9482189194538897     
   22.400000000000002        97.600000000000009        1.9057685146595547     
   22.400000000000002        98.400000000000006        1.8740834472834400     
   22.400000000000002        99.200000000000003        1.8534718076357122     
   22.400000000000002        100.00000000000000        1.8433571167718803     
   22.400000000000002        100.80000000000001        1.8404488320383963     
   22.400000000000002        101.60000000000001        1.8418312519743132     
   22.400000000000002        102.40000000000001        1.8451702480016570     

   23.200000000000003       0.80000000000000004        1.8483679482650850     
   23.200000000000003        1.6000000000000001        1.8497448819456717     
   23.200000000000003        2.4000000000000004        1.8510741180685253     
   23.200000000000003        3.2000000000000002        1.8509892331369764     
   23.200000000000003        4.0000000000000000        1.8504748091240959     
   23.200000000000003        4.8000000000000007        1.8500940842393669     
   23.200000000000003        5.6000000000000005        1.8500514297077988     
   23.200000000000003        6.4000000000000004        1.8495701317997300     
   23.200000000000003        7.2000000000000002        1.8494690942736365     
   23.200000000000003        8.0000000000000000        1.8482393588781127     
   23.200000000000003        8.8000000000000007        1.8485430193109578     
   23.200000000000003        9.6000000000000014        1.8487993353883634     
   23.200000000000003        10.400000000000000        1.8511112293958369     
   23.200000000000003        11.200000000000001        1.8532790567757165     
   23.200000000000003        12.000000000000000        1.8558591175149037     
   23.200000000000003        12.800000000000001        1.8592828896974809     
   23.200000000000003        13.600000000000001        1.8583837159172216     
   23.200000000000003        14.400000000000000        1.8537581013097839     
   23.200000000000003        15.200000000000001        1.8405661154920570     
   23.200000000000003        16.000000000000000        1.8231891046127759     
   23.200000000000003        16.800000000000001        1.8058971116314801     
   23.200000000000003        17.600000000000001        1.7953728161884888     
   23.200000000000003        18.400000000000002        1.7908053484681914     
   23.200000000000003        19.200000000000003        1.7926076522990357     
   23.200000000000003        20.000000000000000        1.7984900160150545     
   23.200000000000003        20.800000000000001        1.8003104535887464     
   23.200000000000003        21.600000000000001        1.7985749659035095     
   23.200000000000003        22.400000000000002        1.7938183581674536     
   23.200000000000003        23.200000000000003        1.7903397114720645     
   23.200000000000003        24.000000000000000        1.7933911658318773     
   23.200000000000003        24.800000000000001        1.8042723756111991     
   23.200000000000003        25.600000000000001        1.8207880334904629     
   23.200000000000003        26.400000000000002        1.8391337643637924     
   23.200000000000003        27.200000000000003        1.8520722460936314     
   23.200000000000003        28.000000000000000        1.8587170588346031     
   23.200000000000003        28.800000000000001        1.8582467872447486     
   23.200000000000003        29.600000000000001        1.8556379808539456     
   23.200000000000003        30.400000000000002        1.8526806872069117     
   23.200000000000003        31.200000000000003        1.8506677745759288     
   23.200000000000003        32.000000000000000        1.8500183729666599     
   23.200000000000003        32.800000000000004        1.8498496061644309     
   23.200000000000003        33.600000000000001        1.8497252230181214     
   23.200000000000003        34.399999999999999        1.8482644841099045     
   23.200000000000003        35.200000000000003        1.8481145642136401     
   23.200000000000003        36.000000000000000        1.8467677663921120     
   23.200000000000003        36.800000000000004        1.8455183161822635     
   23.200000000000003        37.600000000000001        1.8444038411382253     
   23.200000000000003        38.400000000000006        1.8427258650015215     
   23.200000000000003        39.200000000000003        1.8411095976448073     
   23.200000000000003        40.000000000000000        1.8413465838745413     
   23.200000000000003        40.800000000000004        1.8412182699380408     
   23.200000000000003        41.600000000000001        1.8416005942721385     
   23.200000000000003        42.400000000000006        1.8411430840902829     
   23.200000000000003        43.200000000000003        1.8424660162719426     
   23.200000000000003        44.000000000000000        1.8428369478302549     
   23.200000000000003        44.800000000000004        1.8436800350866991     
   23.200000000000003        45.600000000000001        1.8444359646271442     
   23.200000000000003        46.400000000000006        1.8457049221051256     
   23.200000000000003        47.200000000000003        1.8472751587765988     
   23.200000000000003        48.000000000000000        1.8493330574149773     
   23.200000000000003        48.800000000000004        1.8524530595101136     
   23.200000000000003        49.600000000000001        1.8554013046233093     
   23.200000000000003        50.400000000000006        1.8585736371139518     
   23.200000000000003        51.200000000000003        1.8598245715684645     
   23.200000000000003        52.000000000000000        1.8562935952042319     
   23.200000000000003        52.800000000000004        1.8452932932409298     
   23.200000000000003        53.600000000000001        1.8273861572262380     
   23.200000000000003        54.400000000000006        1.8067171926449554     
   23.200000000000003        55.200000000000003        1.7877631153711822     
   23.200000000000003        56.000000000000000        1.7745958800944441     
   23.200000000000003        56.800000000000004        1.7706650170128229     
   23.200000000000003        57.600000000000001        1.7742581008344196     
   23.200000000000003        58.400000000000006        1.7794496457449409     
   23.200000000000003        59.200000000000003        1.7840740693342396     
   23.200000000000003        60.000000000000000        1.7827416199558173     
   23.200000000000003        60.800000000000004        1.7745892297845893     
   23.200000000000003        61.600000000000001        1.7703826272031675     
   23.200000000000003        62.400000000000006        1.7716641859014275     
   23.200000000000003        63.200000000000003        1.7865649852654879     
   23.200000000000003        64.000000000000000        1.8064627600235326     
   23.200000000000003        64.799999999999997        1.8278349996406995     
   23.200000000000003        65.600000000000009        1.8451924341573871     
   23.200000000000003        66.400000000000006        1.8576171992864099     
   23.200000000000003        67.200000000000003        1.8591309469125183     
   23.200000000000003        68.000000000000000        1.8585373554680227     
   23.200000000000003        68.799999999999997        1.8553698585071692     
   23.200000000000003        69.600000000000009        1.8522258778634231     
   23.200000000000003        70.400000000000006        1.8502772900767666     
   23.200000000000003        71.200000000000003        1.8504365202093271     
   23.200000000000003        72.000000000000000        1.8497234190070526     
   23.200000000000003        72.799999999999997        1.8502840609762536     
   23.200000000000003        73.600000000000009        1.8496960612592537     
   23.200000000000003        74.400000000000006        1.8504994930552467     
   23.200000000000003        75.200000000000003        1.8501455067991472     
   23.200000000000003        76.000000000000000        1.8499019425582857     
   23.200000000000003        76.800000000000011        1.8483569278509380     
   23.200000000000003        77.600000000000009        1.8479975600276672     
   23.200000000000003        78.400000000000006        1.8480259646417725     
   23.200000000000003        79.200000000000003        1.8480102931799669     
   23.200000000000003        80.000000000000000        1.8475771639056813     
   23.200000000000003        80.800000000000011        1.8464588311886876     
   23.200000000000003        81.600000000000009        1.8436603124333519     
   23.200000000000003        82.400000000000006        1.8412927440361824     
   23.200000000000003        83.200000000000003        1.8382099104302199     
   23.200000000000003        84.000000000000000        1.8410751652235913     
   23.200000000000003        84.800000000000011        1.8486235995539642     
   23.200000000000003        85.600000000000009        1.8648773594466506     
   23.200000000000003        86.400000000000006        1.8904881521975501     
   23.200000000000003        87.200000000000003        1.9271735581134870     
   23.200000000000003        88.000000000000000        1.9650411450889536     
   23.200000000000003        88.800000000000011        2.0053962713232898     
   23.200000000000003        89.600000000000009        2.0418631281559034     
   23.200000000000003        90.400000000000006        2.0701181894361729     
   23.200000000000003        91.200000000000003        2.0894747145112871     
   23.200000000000003        92.000000000000000        2.0957090162465817     
   23.200000000000003        92.800000000000011        2.0893201797035941     
   23.200000000000003        93.600000000000009        2.0712976628698279     
   23.200000000000003        94.400000000000006        2.0414150898334844     
   23.200000000000003        95.200000000000003        2.0051609893392266     
   23.200000000000003        96.000000000000000        1.9650959457457902     
   23.200000000000003        96.800000000000011        1.9235836987344805     
   23.200000000000003        97.600000000000009        1.8911699721175637     
   23.200000000000003        98.400000000000006        1.8633832265762837     
   23.200000000000003        99.200000000000003        1.8500215389000001     
   23.200000000000003        100.00000000000000        1.8415206446065808     
   23.200000000000003        100.80000000000001        1.8404438324563888     
   23.200000000000003        101.60000000000001        1.8434654486479143     
   23.200000000000003        102.40000000000001        1.8466562907975570     

   24.000000000000000       0.80000000000000004        1.8500662057863937     
   24.000000000000000        1.6000000000000001        1.8510846801923175     
   24.000000000000000        2.4000000000000004        1.8508453297965928     
   24.000000000000000        3.2000000000000002        1.8506684066487789     
   24.000000000000000        4.0000000000000000        1.8507256602030671     
   24.000000000000000        4.8000000000000007        1.8493640901972057     
   24.000000000000000        5.6000000000000005        1.8488561312575658     
   24.000000000000000        6.4000000000000004        1.8499427097663639     
   24.000000000000000        7.2000000000000002        1.8499372199541564     
   24.000000000000000        8.0000000000000000        1.8498513259258094     
   24.000000000000000        8.8000000000000007        1.8473544516824241     
   24.000000000000000        9.6000000000000014        1.8497453638288057     
   24.000000000000000        10.400000000000000        1.8503246458489613     
   24.000000000000000        11.200000000000001        1.8520721867979959     
   24.000000000000000        12.000000000000000        1.8544781294596289     
   24.000000000000000        12.800000000000001        1.8574912266744441     
   24.000000000000000        13.600000000000001        1.8603224744747380     
   24.000000000000000        14.400000000000000        1.8573971579731146     
   24.000000000000000        15.200000000000001        1.8537377114675790     
   24.000000000000000        16.000000000000000        1.8435654005920850     
   24.000000000000000        16.800000000000001        1.8295188934864342     
   24.000000000000000        17.600000000000001        1.8161307050233282     
   24.000000000000000        18.400000000000002        1.8050481164027390     
   24.000000000000000        19.200000000000003        1.7976914208081405     
   24.000000000000000        20.000000000000000        1.7954189797496249     
   24.000000000000000        20.800000000000001        1.7936821708163346     
   24.000000000000000        21.600000000000001        1.7939109023981228     
   24.000000000000000        22.400000000000002        1.7968531532704044     
   24.000000000000000        23.200000000000003        1.8035021818764485     
   24.000000000000000        24.000000000000000        1.8136616476146530     
   24.000000000000000        24.800000000000001        1.8272327366887313     
   24.000000000000000        25.600000000000001        1.8411311913154056     
   24.000000000000000        26.400000000000002        1.8513892104298648     
   24.000000000000000        27.200000000000003        1.8576671835605998     
   24.000000000000000        28.000000000000000        1.8578770355956968     
   24.000000000000000        28.800000000000001        1.8586794349105500     
   24.000000000000000        29.600000000000001        1.8538164137445869     
   24.000000000000000        30.400000000000002        1.8509350731028380     
   24.000000000000000        31.200000000000003        1.8495661058946393     
   24.000000000000000        32.000000000000000        1.8491054149875175     
   24.000000000000000        32.800000000000004        1.8488148949256893     
   24.000000000000000        33.600000000000001        1.8478150576604104     
   24.000000000000000        34.399999999999999        1.8476493859803631     
   24.000000000000000        35.200000000000003        1.8456818277841549     
   24.000000000000000        36.000000000000000        1.8441325359123755     
   24.000000000000000        36.800000000000004        1.8430866933349928     
   24.000000000000000        37.600000000000001        1.8418515045402659     
   24.000000000000000        38.400000000000006        1.8403639393141678     
   24.000000000000000        39.200000000000003        1.8396743308209436     
   24.000000000000000        40.000000000000000        1.8415987583893265     
   24.000000000000000        40.800000000000004        1.8399791643407835     
   24.000000000000000        41.600000000000001        1.8404412936725498     
   24.000000000000000        42.400000000000006        1.8405405236073475     
   24.000000000000000        43.200000000000003        1.8396414247334927     
   24.000000000000000        44.000000000000000        1.8404186445441826     
   24.000000000000000        44.800000000000004        1.8406524871515884     
   24.000000000000000        45.600000000000001        1.8410589869820073     
   24.000000000000000        46.400000000000006        1.8424980364177650     
   24.000000000000000        47.200000000000003        1.8446749624426928     
   24.000000000000000        48.000000000000000        1.8477237147729573     
   24.000000000000000        48.800000000000004        1.8516344980012109     
   24.000000000000000        49.600000000000001        1.8566821353167990     
   24.000000000000000        50.400000000000006        1.8604759279161640     
   24.000000000000000        51.200000000000003        1.8608245674304495     
   24.000000000000000        52.000000000000000        1.8511285942239242     
   24.000000000000000        52.800000000000004        1.8341144149512276     
   24.000000000000000        53.600000000000001        1.8115629109165234     
   24.000000000000000        54.400000000000006        1.7907556663396886     
   24.000000000000000        55.200000000000003        1.7803369404266245     
   24.000000000000000        56.000000000000000        1.7860721280029148     
   24.000000000000000        56.800000000000004        1.8073987871361106     
   24.000000000000000        57.600000000000001        1.8431427047095228     
   24.000000000000000        58.400000000000006        1.8784510646905375     
   24.000000000000000        59.200000000000003        1.8954480984493542     
   24.000000000000000        60.000000000000000        1.8845583295507893     
   24.000000000000000        60.800000000000004        1.8500243196193689     
   24.000000000000000        61.600000000000001        1.8116830849247634     
   24.000000000000000        62.400000000000006        1.7849071273879620     
   24.000000000000000        63.200000000000003        1.7774409962615763     
   24.000000000000000        64.000000000000000        1.7894085258854333     
   24.000000000000000        64.799999999999997        1.8102197874975527     
   24.000000000000000        65.600000000000009        1.8318773601524354     
   24.000000000000000        66.400000000000006        1.8497420081547100     
   24.000000000000000        67.200000000000003        1.8584421737049239     
   24.000000000000000        68.000000000000000        1.8598749439906295     
   24.000000000000000        68.799999999999997        1.8572394826518699     
   24.000000000000000        69.600000000000009        1.8538124534034257     
   24.000000000000000        70.400000000000006        1.8512555456599840     
   24.000000000000000        71.200000000000003        1.8501279459822941     
   24.000000000000000        72.000000000000000        1.8495858558261964     
   24.000000000000000        72.799999999999997        1.8497480469991427     
   24.000000000000000        73.600000000000009        1.8502994921782436     
   24.000000000000000        74.400000000000006        1.8499040754303611     
   24.000000000000000        75.200000000000003        1.8513321119893991     
   24.000000000000000        76.000000000000000        1.8498451501715663     
   24.000000000000000        76.800000000000011        1.8494163306270075     
   24.000000000000000        77.600000000000009        1.8497195507094883     
   24.000000000000000        78.400000000000006        1.8499890861059032     
   24.000000000000000        79.200000000000003        1.8496232381219202     
   24.000000000000000        80.000000000000000        1.8495383954090485     
   24.000000000000000        80.800000000000011        1.8487938739026963     
   24.000000000000000        81.600000000000009        1.8463039738815901     
   24.000000000000000        82.400000000000006        1.8430701568777883     
   24.000000000000000        83.200000000000003        1.8411529162958260     
   24.000000000000000        84.000000000000000        1.8406437360422745     
   24.000000000000000        84.800000000000011        1.8447236228057089     
   24.000000000000000        85.600000000000009        1.8561596859212508     
   24.000000000000000        86.400000000000006        1.8743494991299376     
   24.000000000000000        87.200000000000003        1.9011700938295977     
   24.000000000000000        88.000000000000000        1.9319860181926147     
   24.000000000000000        88.800000000000011        1.9645971599735912     
   24.000000000000000        89.600000000000009        1.9947784183732822     
   24.000000000000000        90.400000000000006        2.0201465285974067     
   24.000000000000000        91.200000000000003        2.0347224325554230     
   24.000000000000000        92.000000000000000        2.0409081826690434     
   24.000000000000000        92.800000000000011        2.0348569947740129     
   24.000000000000000        93.600000000000009        2.0187312641832955     
   24.000000000000000        94.400000000000006        1.9943248046576012     
   24.000000000000000        95.200000000000003        1.9646028317348843     
   24.000000000000000        96.000000000000000        1.9315730639504078     
   24.000000000000000        96.800000000000011        1.8999547750850920     
   24.000000000000000        97.600000000000009        1.8744343657525806     
   24.000000000000000        98.400000000000006        1.8560716913768063     
   24.000000000000000        99.200000000000003        1.8452770278243980     
   24.000000000000000        100.00000000000000        1.8406200816080682     
   24.000000000000000        100.80000000000001        1.8399978288410945     
   24.000000000000000        101.60000000000001        1.8439490330191139     
   24.000000000000000        102.40000000000001        1.8473639943676996     

   24.800000000000001       0.80000000000000004        1.8498631497551474     
   24.800000000000001        1.6000000000000001        1.8507501806218327     
   24.800000000000001        2.4000000000000004        1.8503121217342247     
   24.800000000000001        3.2000000000000002        1.8505574166201619     
   24.800000000000001        4.0000000000000000        1.8501565185823470     
   24.800000000000001        4.8000000000000007        1.8495212064387772     
   24.800000000000001        5.6000000000000005        1.8496212118110211     
   24.800000000000001        6.4000000000000004        1.8498506629686895     
   24.800000000000001        7.2000000000000002        1.8499258378813266     
   24.800000000000001        8.0000000000000000        1.8498260772366999     
   24.800000000000001        8.8000000000000007        1.8498523480601847     
   24.800000000000001        9.6000000000000014        1.8496901938096506     
   24.800000000000001        10.400000000000000        1.8497590213836070     
   24.800000000000001        11.200000000000001        1.8509226815410056     
   24.800000000000001        12.000000000000000        1.8523862899109480     
   24.800000000000001        12.800000000000001        1.8547817868504426     
   24.800000000000001        13.600000000000001        1.8581545551883440     
   24.800000000000001        14.400000000000000        1.8599089451685260     
   24.800000000000001        15.200000000000001        1.8588461924215840     
   24.800000000000001        16.000000000000000        1.8550268296840382     
   24.800000000000001        16.800000000000001        1.8489887844782016     
   24.800000000000001        17.600000000000001        1.8395495137284705     
   24.800000000000001        18.400000000000002        1.8316374752404749     
   24.800000000000001        19.200000000000003        1.8202004892736614     
   24.800000000000001        20.000000000000000        1.8197005501566521     
   24.800000000000001        20.800000000000001        1.8170071524492835     
   24.800000000000001        21.600000000000001        1.8189577707067670     
   24.800000000000001        22.400000000000002        1.8224548294575789     
   24.800000000000001        23.200000000000003        1.8302605364283875     
   24.800000000000001        24.000000000000000        1.8401117486460257     
   24.800000000000001        24.800000000000001        1.8465952053386621     
   24.800000000000001        25.600000000000001        1.8548830496146871     
   24.800000000000001        26.400000000000002        1.8587184773460799     
   24.800000000000001        27.200000000000003        1.8602078098669752     
   24.800000000000001        28.000000000000000        1.8586601130330211     
   24.800000000000001        28.800000000000001        1.8550990241949397     
   24.800000000000001        29.600000000000001        1.8530998640561427     
   24.800000000000001        30.400000000000002        1.8505327573650865     
   24.800000000000001        31.200000000000003        1.8491049898766438     
   24.800000000000001        32.000000000000000        1.8486190882084945     
   24.800000000000001        32.800000000000004        1.8466897875290880     
   24.800000000000001        33.600000000000001        1.8463747995943431     
   24.800000000000001        34.399999999999999        1.8451665282068654     
   24.800000000000001        35.200000000000003        1.8427364162229223     
   24.800000000000001        36.000000000000000        1.8413783941955650     
   24.800000000000001        36.800000000000004        1.8409031033927969     
   24.800000000000001        37.600000000000001        1.8412766270111747     
   24.800000000000001        38.400000000000006        1.8417251131895107     
   24.800000000000001        39.200000000000003        1.8428526862039993     
   24.800000000000001        40.000000000000000        1.8438025899896542     
   24.800000000000001        40.800000000000004        1.8453304563787691     
   24.800000000000001        41.600000000000001        1.8460758180494123     
   24.800000000000001        42.400000000000006        1.8457384473281835     
   24.800000000000001        43.200000000000003        1.8451743466766051     
   24.800000000000001        44.000000000000000        1.8427069088493144     
   24.800000000000001        44.800000000000004        1.8414643654860445     
   24.800000000000001        45.600000000000001        1.8404193155861799     
   24.800000000000001        46.400000000000006        1.8403112875156313     
   24.800000000000001        47.200000000000003        1.8417098217682490     
   24.800000000000001        48.000000000000000        1.8452267674431508     
   24.800000000000001        48.800000000000004        1.8501766232560164     
   24.800000000000001        49.600000000000001        1.8564336209783001     
   24.800000000000001        50.400000000000006        1.8607076186020441     
   24.800000000000001        51.200000000000003        1.8577676081621874     
   24.800000000000001        52.000000000000000        1.8438492512076923     
   24.800000000000001        52.800000000000004        1.8211712331787342     
   24.800000000000001        53.600000000000001        1.7985002476457004     
   24.800000000000001        54.400000000000006        1.7860203707331925     
   24.800000000000001        55.200000000000003        1.7948136307169638     
   24.800000000000001        56.000000000000000        1.8260409445395895     
   24.800000000000001        56.800000000000004        1.8850856321100820     
   24.800000000000001        57.600000000000001        1.9579984781156823     
   24.800000000000001        58.400000000000006        2.0119982761981459     
   24.800000000000001        59.200000000000003        2.0268052443116482     
   24.800000000000001        60.000000000000000        2.0089636703469522     
   24.800000000000001        60.800000000000004        1.9630041000417422     
   24.800000000000001        61.600000000000001        1.8947071283320494     
   24.800000000000001        62.400000000000006        1.8313502473816410     
   24.800000000000001        63.200000000000003        1.7926296704466249     
   24.800000000000001        64.000000000000000        1.7846869329497097     
   24.800000000000001        64.799999999999997        1.7962245778149220     
   24.800000000000001        65.600000000000009        1.8193525186415085     
   24.800000000000001        66.400000000000006        1.8417515229347841     
   24.800000000000001        67.200000000000003        1.8552637599058375     
   24.800000000000001        68.000000000000000        1.8600929561260897     
   24.800000000000001        68.799999999999997        1.8580488876423245     
   24.800000000000001        69.600000000000009        1.8544408175763938     
   24.800000000000001        70.400000000000006        1.8516662149747352     
   24.800000000000001        71.200000000000003        1.8499112615713258     
   24.800000000000001        72.000000000000000        1.8491473348850374     
   24.800000000000001        72.799999999999997        1.8492779356985314     
   24.800000000000001        73.600000000000009        1.8493358716478221     
   24.800000000000001        74.400000000000006        1.8490176090610850     
   24.800000000000001        75.200000000000003        1.8499734552805047     
   24.800000000000001        76.000000000000000        1.8496934531540095     
   24.800000000000001        76.800000000000011        1.8496135791164496     
   24.800000000000001        77.600000000000009        1.8498863247714916     
   24.800000000000001        78.400000000000006        1.8507291589674697     
   24.800000000000001        79.200000000000003        1.8514797284992244     
   24.800000000000001        80.000000000000000        1.8509175428810591     
   24.800000000000001        80.800000000000011        1.8487248433162957     
   24.800000000000001        81.600000000000009        1.8482764063069637     
   24.800000000000001        82.400000000000006        1.8447288078555899     
   24.800000000000001        83.200000000000003        1.8419944284578789     
   24.800000000000001        84.000000000000000        1.8403794109390974     
   24.800000000000001        84.800000000000011        1.8416694999884755     
   24.800000000000001        85.600000000000009        1.8476997104502533     
   24.800000000000001        86.400000000000006        1.8600091158497092     
   24.800000000000001        87.200000000000003        1.8781707485749339     
   24.800000000000001        88.000000000000000        1.9004399603455069     
   24.800000000000001        88.800000000000011        1.9247097239056306     
   24.800000000000001        89.600000000000009        1.9485206977682705     
   24.800000000000001        90.400000000000006        1.9667998137625720     
   24.800000000000001        91.200000000000003        1.9791458978890950     
   24.800000000000001        92.000000000000000        1.9835837354529913     
   24.800000000000001        92.800000000000011        1.9793254411536716     
   24.800000000000001        93.600000000000009        1.9668929621052667     
   24.800000000000001        94.400000000000006        1.9478211995453927     
   24.800000000000001        95.200000000000003        1.9245086193087921     
   24.800000000000001        96.000000000000000        1.8999501303336148     
   24.800000000000001        96.800000000000011        1.8778312938858084     
   24.800000000000001        97.600000000000009        1.8607226107782047     
   24.800000000000001        98.400000000000006        1.8492286167320084     
   24.800000000000001        99.200000000000003        1.8421157159020931     
   24.800000000000001        100.00000000000000        1.8403033957606820     
   24.800000000000001        100.80000000000001        1.8441647220006430     
   24.800000000000001        101.60000000000001        1.8452920672523225     
   24.800000000000001        102.40000000000001        1.8479860842656293     

   25.600000000000001       0.80000000000000004        1.8502565405241107     
   25.600000000000001        1.6000000000000001        1.8501843285511717     
   25.600000000000001        2.4000000000000004        1.8506076078469516     
   25.600000000000001        3.2000000000000002        1.8501658797226874     
   25.600000000000001        4.0000000000000000        1.8505500503687633     
   25.600000000000001        4.8000000000000007        1.8497683359095369     
   25.600000000000001        5.6000000000000005        1.8482292956923965     
   25.600000000000001        6.4000000000000004        1.8495496483437679     
   25.600000000000001        7.2000000000000002        1.8493357038972960     
   25.600000000000001        8.0000000000000000        1.8486863860678244     
   25.600000000000001        8.8000000000000007        1.8495705598197973     
   25.600000000000001        9.6000000000000014        1.8495280316830680     
   25.600000000000001        10.400000000000000        1.8493617083971814     
   25.600000000000001        11.200000000000001        1.8497251426983652     
   25.600000000000001        12.000000000000000        1.8511540623056439     
   25.600000000000001        12.800000000000001        1.8522112669714941     
   25.600000000000001        13.600000000000001        1.8548354472957829     
   25.600000000000001        14.400000000000000        1.8568541420334141     
   25.600000000000001        15.200000000000001        1.8595624963830200     
   25.600000000000001        16.000000000000000        1.8598397859550615     
   25.600000000000001        16.800000000000001        1.8591044244408665     
   25.600000000000001        17.600000000000001        1.8558272049679545     
   25.600000000000001        18.400000000000002        1.8516111869125531     
   25.600000000000001        19.200000000000003        1.8475155757017225     
   25.600000000000001        20.000000000000000        1.8446518751313932     
   25.600000000000001        20.800000000000001        1.8426817107429934     
   25.600000000000001        21.600000000000001        1.8418904096545574     
   25.600000000000001        22.400000000000002        1.8468455239669603     
   25.600000000000001        23.200000000000003        1.8514471873599523     
   25.600000000000001        24.000000000000000        1.8557248904241859     
   25.600000000000001        24.800000000000001        1.8598228896840916     
   25.600000000000001        25.600000000000001        1.8625497432909623     
   25.600000000000001        26.400000000000002        1.8619431968583566     
   25.600000000000001        27.200000000000003        1.8606419001505818     
   25.600000000000001        28.000000000000000        1.8578373934290899     
   25.600000000000001        28.800000000000001        1.8573563777961812     
   25.600000000000001        29.600000000000001        1.8538471236203384     
   25.600000000000001        30.400000000000002        1.8521399183093330     
   25.600000000000001        31.200000000000003        1.8507099528584023     
   25.600000000000001        32.000000000000000        1.8493282579226360     
   25.600000000000001        32.800000000000004        1.8474835967574108     
   25.600000000000001        33.600000000000001        1.8455489911915586     
   25.600000000000001        34.399999999999999        1.8430793180181886     
   25.600000000000001        35.200000000000003        1.8406135378648840     
   25.600000000000001        36.000000000000000        1.8401673603211137     
   25.600000000000001        36.800000000000004        1.8414733835742640     
   25.600000000000001        37.600000000000001        1.8445984644753726     
   25.600000000000001        38.400000000000006        1.8494521728507725     
   25.600000000000001        39.200000000000003        1.8525966719456899     
   25.600000000000001        40.000000000000000        1.8577025464642407     
   25.600000000000001        40.800000000000004        1.8611272022431642     
   25.600000000000001        41.600000000000001        1.8620923820153887     
   25.600000000000001        42.400000000000006        1.8605003465244838     
   25.600000000000001        43.200000000000003        1.8578050088266056     
   25.600000000000001        44.000000000000000        1.8535605878660826     
   25.600000000000001        44.800000000000004        1.8484928020455995     
   25.600000000000001        45.600000000000001        1.8447589668751978     
   25.600000000000001        46.400000000000006        1.8411253430003915     
   25.600000000000001        47.200000000000003        1.8411371298418719     
   25.600000000000001        48.000000000000000        1.8418227016382278     
   25.600000000000001        48.800000000000004        1.8495072609942802     
   25.600000000000001        49.600000000000001        1.8557411242192876     
   25.600000000000001        50.400000000000006        1.8587328249555293     
   25.600000000000001        51.200000000000003        1.8530052839795594     
   25.600000000000001        52.000000000000000        1.8360605925949804     
   25.600000000000001        52.800000000000004        1.8096482557566096     
   25.600000000000001        53.600000000000001        1.7911928651042364     
   25.600000000000001        54.400000000000006        1.7947698917036194     
   25.600000000000001        55.200000000000003        1.8249378991915763     
   25.600000000000001        56.000000000000000        1.8757558770274982     
   25.600000000000001        56.800000000000004        1.9378608786155394     
   25.600000000000001        57.600000000000001        1.9501186391312815     
   25.600000000000001        58.400000000000006        1.8690481816552809     
   25.600000000000001        59.200000000000003        1.7865914416573248     
   25.600000000000001        60.000000000000000        1.8175551368772875     
   25.600000000000001        60.800000000000004        1.9227767770466930     
   25.600000000000001        61.600000000000001        1.9452446054915122     
   25.600000000000001        62.400000000000006        1.8835483108155899     
   25.600000000000001        63.200000000000003        1.8246810620503597     
   25.600000000000001        64.000000000000000        1.7920982595823369     
   25.600000000000001        64.799999999999997        1.7886721671421808     
   25.600000000000001        65.600000000000009        1.8072067326025585     
   25.600000000000001        66.400000000000006        1.8322503716871623     
   25.600000000000001        67.200000000000003        1.8528136881785873     
   25.600000000000001        68.000000000000000        1.8616337111315886     
   25.600000000000001        68.799999999999997        1.8574059374045482     
   25.600000000000001        69.600000000000009        1.8545405452134356     
   25.600000000000001        70.400000000000006        1.8514186344369845     
   25.600000000000001        71.200000000000003        1.8494146739330652     
   25.600000000000001        72.000000000000000        1.8480595092548044     
   25.600000000000001        72.799999999999997        1.8483443842428837     
   25.600000000000001        73.600000000000009        1.8487182447169241     
   25.600000000000001        74.400000000000006        1.8493924890019096     
   25.600000000000001        75.200000000000003        1.8487294641484850     
   25.600000000000001        76.000000000000000        1.8515746875733636     
   25.600000000000001        76.800000000000011        1.8499071481510347     
   25.600000000000001        77.600000000000009        1.8493095288547996     
   25.600000000000001        78.400000000000006        1.8499114813872808     
   25.600000000000001        79.200000000000003        1.8518338941336860     
   25.600000000000001        80.000000000000000        1.8519709051103079     
   25.600000000000001        80.800000000000011        1.8513145034794545     
   25.600000000000001        81.600000000000009        1.8497801114360386     
   25.600000000000001        82.400000000000006        1.8473669976367513     
   25.600000000000001        83.200000000000003        1.8440923693017648     
   25.600000000000001        84.000000000000000        1.8420437075919924     
   25.600000000000001        84.800000000000011        1.8404468705550001     
   25.600000000000001        85.600000000000009        1.8423170065586196     
   25.600000000000001        86.400000000000006        1.8491056157912398     
   25.600000000000001        87.200000000000003        1.8582279787881471     
   25.600000000000001        88.000000000000000        1.8742308520704969     
   25.600000000000001        88.800000000000011        1.8896156232422485     
   25.600000000000001        89.600000000000009        1.9060746542226870     
   25.600000000000001        90.400000000000006        1.9198223764515694     
   25.600000000000001        91.200000000000003        1.9283407053806378     
   25.600000000000001        92.000000000000000        1.9330476040566111     
   25.600000000000001        92.800000000000011        1.9288529071465044     
   25.600000000000001        93.600000000000009        1.9198320518885801     
   25.600000000000001        94.400000000000006        1.9067412329148392     
   25.600000000000001        95.200000000000003        1.8903134220661546     
   25.600000000000001        96.000000000000000        1.8730880408510902     
   25.600000000000001        96.800000000000011        1.8597953535656977     
   25.600000000000001        97.600000000000009        1.8497468443098446     
   25.600000000000001        98.400000000000006        1.8427323850745967     
   25.600000000000001        99.200000000000003        1.8401608660285886     
   25.600000000000001        100.00000000000000        1.8425917434101384     
   25.600000000000001        100.80000000000001        1.8443748148723735     
   25.600000000000001        101.60000000000001        1.8477265833742949     
   25.600000000000001        102.40000000000001        1.8487783336768338     

   26.400000000000002       0.80000000000000004        1.8502475395055920     
   26.400000000000002        1.6000000000000001        1.8508235389825611     
   26.400000000000002        2.4000000000000004        1.8506654240804885     
   26.400000000000002        3.2000000000000002        1.8506246355931490     
   26.400000000000002        4.0000000000000000        1.8500479111152399     
   26.400000000000002        4.8000000000000007        1.8501907458939766     
   26.400000000000002        5.6000000000000005        1.8501005516634461     
   26.400000000000002        6.4000000000000004        1.8495320250824416     
   26.400000000000002        7.2000000000000002        1.8526316886346030     
   26.400000000000002        8.0000000000000000        1.8495197558886090     
   26.400000000000002        8.8000000000000007        1.8497450246689684     
   26.400000000000002        9.6000000000000014        1.8491508258646128     
   26.400000000000002        10.400000000000000        1.8491884281504867     
   26.400000000000002        11.200000000000001        1.8489256914271659     
   26.400000000000002        12.000000000000000        1.8514142221025385     
   26.400000000000002        12.800000000000001        1.8502090371297630     
   26.400000000000002        13.600000000000001        1.8522569388805781     
   26.400000000000002        14.400000000000000        1.8544568662830141     
   26.400000000000002        15.200000000000001        1.8575760664458747     
   26.400000000000002        16.000000000000000        1.8589822224477508     
   26.400000000000002        16.800000000000001        1.8600900049288343     
   26.400000000000002        17.600000000000001        1.8601843549997206     
   26.400000000000002        18.400000000000002        1.8597957874094930     
   26.400000000000002        19.200000000000003        1.8587968284300038     
   26.400000000000002        20.000000000000000        1.8570042083144149     
   26.400000000000002        20.800000000000001        1.8567695156766502     
   26.400000000000002        21.600000000000001        1.8580851086964081     
   26.400000000000002        22.400000000000002        1.8597265409184454     
   26.400000000000002        23.200000000000003        1.8626752839405336     
   26.400000000000002        24.000000000000000        1.8620790289151510     
   26.400000000000002        24.800000000000001        1.8650670790512525     
   26.400000000000002        25.600000000000001        1.8665384989730249     
   26.400000000000002        26.400000000000002        1.8624320181133658     
   26.400000000000002        27.200000000000003        1.8612350911848459     
   26.400000000000002        28.000000000000000        1.8595398944921830     
   26.400000000000002        28.800000000000001        1.8576323253902851     
   26.400000000000002        29.600000000000001        1.8560925881958992     
   26.400000000000002        30.400000000000002        1.8538538989251454     
   26.400000000000002        31.200000000000003        1.8554466358577779     
   26.400000000000002        32.000000000000000        1.8509994129584617     
   26.400000000000002        32.800000000000004        1.8478101129351063     
   26.400000000000002        33.600000000000001        1.8440728619454825     
   26.400000000000002        34.399999999999999        1.8421400446361302     
   26.400000000000002        35.200000000000003        1.8404335719963283     
   26.400000000000002        36.000000000000000        1.8430009519907862     
   26.400000000000002        36.800000000000004        1.8470232537593880     
   26.400000000000002        37.600000000000001        1.8551638294619222     
   26.400000000000002        38.400000000000006        1.8647554788799745     
   26.400000000000002        39.200000000000003        1.8747285009126498     
   26.400000000000002        40.000000000000000        1.8838843131003822     
   26.400000000000002        40.800000000000004        1.8888720478575047     
   26.400000000000002        41.600000000000001        1.8908331729500671     
   26.400000000000002        42.400000000000006        1.8892102066039633     
   26.400000000000002        43.200000000000003        1.8836894061234399     
   26.400000000000002        44.000000000000000        1.8749846708873341     
   26.400000000000002        44.800000000000004        1.8637523595647814     
   26.400000000000002        45.600000000000001        1.8540751427717419     
   26.400000000000002        46.400000000000006        1.8468575428552594     
   26.400000000000002        47.200000000000003        1.8426372966260751     
   26.400000000000002        48.000000000000000        1.8465145688379547     
   26.400000000000002        48.800000000000004        1.8482863587015923     
   26.400000000000002        49.600000000000001        1.8540496670547648     
   26.400000000000002        50.400000000000006        1.8560646757889629     
   26.400000000000002        51.200000000000003        1.8476175470987530     
   26.400000000000002        52.000000000000000        1.8267767177272178     
   26.400000000000002        52.800000000000004        1.8011932460913573     
   26.400000000000002        53.600000000000001        1.7900282071713494     
   26.400000000000002        54.400000000000006        1.8117180684956071     
   26.400000000000002        55.200000000000003        1.8608341055420041     
   26.400000000000002        56.000000000000000        1.8974928136198752     
   26.400000000000002        56.800000000000004        1.8558185241266989     
   26.400000000000002        57.600000000000001        1.6635900495330367     
   26.400000000000002        58.400000000000006       0.67689858014370963     
   26.400000000000002        59.200000000000003       0.57713429036603092     
   26.400000000000002        60.000000000000000       0.66284897959512579     
   26.400000000000002        60.800000000000004        1.6054874022166150     
   26.400000000000002        61.600000000000001        1.8547027268923764     
   26.400000000000002        62.400000000000006        1.9072803847997621     
   26.400000000000002        63.200000000000003        1.8616223216816605     
   26.400000000000002        64.000000000000000        1.8101516332436149     
   26.400000000000002        64.799999999999997        1.7898653461136564     
   26.400000000000002        65.600000000000009        1.7993535819186435     
   26.400000000000002        66.400000000000006        1.8250776466260774     
   26.400000000000002        67.200000000000003        1.8474943594588844     
   26.400000000000002        68.000000000000000        1.8571088215845666     
   26.400000000000002        68.799999999999997        1.8582256543782025     
   26.400000000000002        69.600000000000009        1.8551754055978009     
   26.400000000000002        70.400000000000006        1.8515526514664173     
   26.400000000000002        71.200000000000003        1.8491109169192979     
   26.400000000000002        72.000000000000000        1.8468968697808303     
   26.400000000000002        72.799999999999997        1.8476430948745515     
   26.400000000000002        73.600000000000009        1.8490381551924939     
   26.400000000000002        74.400000000000006        1.8493099437707861     
   26.400000000000002        75.200000000000003        1.8506769543034731     
   26.400000000000002        76.000000000000000        1.8506161535214265     
   26.400000000000002        76.800000000000011        1.8514882760693714     
   26.400000000000002        77.600000000000009        1.8530005665051921     
   26.400000000000002        78.400000000000006        1.8535510157942738     
   26.400000000000002        79.200000000000003        1.8542777985556884     
   26.400000000000002        80.000000000000000        1.8545669144191816     
   26.400000000000002        80.800000000000011        1.8550988307915472     
   26.400000000000002        81.600000000000009        1.8522939243638079     
   26.400000000000002        82.400000000000006        1.8529574859838942     
   26.400000000000002        83.200000000000003        1.8470961621443178     
   26.400000000000002        84.000000000000000        1.8446777193848520     
   26.400000000000002        84.800000000000011        1.8416014182429314     
   26.400000000000002        85.600000000000009        1.8407574929960466     
   26.400000000000002        86.400000000000006        1.8425563539725136     
   26.400000000000002        87.200000000000003        1.8474767491814930     
   26.400000000000002        88.000000000000000        1.8550138562604526     
   26.400000000000002        88.800000000000011        1.8660595206532380     
   26.400000000000002        89.600000000000009        1.8739587944770668     
   26.400000000000002        90.400000000000006        1.8826259375275267     
   26.400000000000002        91.200000000000003        1.8894812963493486     
   26.400000000000002        92.000000000000000        1.8915368262692567     
   26.400000000000002        92.800000000000011        1.8888785000452968     
   26.400000000000002        93.600000000000009        1.8832098314911456     
   26.400000000000002        94.400000000000006        1.8754329948152340     
   26.400000000000002        95.200000000000003        1.8649361227994896     
   26.400000000000002        96.000000000000000        1.8556069074192063     
   26.400000000000002        96.800000000000011        1.8480725172100123     
   26.400000000000002        97.600000000000009        1.8431746514521228     
   26.400000000000002        98.400000000000006        1.8413787021265211     
   26.400000000000002        99.200000000000003        1.8418840041929601     
   26.400000000000002        100.00000000000000        1.8440880816056118     
   26.400000000000002        100.80000000000001        1.8462025091565133     
   26.400000000000002        101.60000000000001        1.8483795921611885     
   26.400000000000002        102.40000000000001        1.8500853833893456     

   27.200000000000003       0.80000000000000004        1.8507612093688801     
   27.200000000000003        1.6000000000000001        1.8502435917476574     
   27.200000000000003        2.4000000000000004        1.8506094967985409     
   27.200000000000003        3.2000000000000002        1.8493935582239096     
   27.200000000000003        4.0000000000000000        1.8498716209042076     
   27.200000000000003        4.8000000000000007        1.8507404670753347     
   27.200000000000003        5.6000000000000005        1.8510314240568604     
   27.200000000000003        6.4000000000000004        1.8509828192455511     
   27.200000000000003        7.2000000000000002        1.8493316967318734     
   27.200000000000003        8.0000000000000000        1.8499653491325014     
   27.200000000000003        8.8000000000000007        1.8497018818274193     
   27.200000000000003        9.6000000000000014        1.8490489451562178     
   27.200000000000003        10.400000000000000        1.8494003959349719     
   27.200000000000003        11.200000000000001        1.8492782967614649     
   27.200000000000003        12.000000000000000        1.8487672549196590     
   27.200000000000003        12.800000000000001        1.8495167160644108     
   27.200000000000003        13.600000000000001        1.8506186009317638     
   27.200000000000003        14.400000000000000        1.8523286157254011     
   27.200000000000003        15.200000000000001        1.8541787649914325     
   27.200000000000003        16.000000000000000        1.8555915378465588     
   27.200000000000003        16.800000000000001        1.8564150533563581     
   27.200000000000003        17.600000000000001        1.8576684329333129     
   27.200000000000003        18.400000000000002        1.8585960048984775     
   27.200000000000003        19.200000000000003        1.8592137573186605     
   27.200000000000003        20.000000000000000        1.8596838868144139     
   27.200000000000003        20.800000000000001        1.8616602718947581     
   27.200000000000003        21.600000000000001        1.8626026483208449     
   27.200000000000003        22.400000000000002        1.8633759045908098     
   27.200000000000003        23.200000000000003        1.8649898716998168     
   27.200000000000003        24.000000000000000        1.8656468684011711     
   27.200000000000003        24.800000000000001        1.8652398598296307     
   27.200000000000003        25.600000000000001        1.8645123751923180     
   27.200000000000003        26.400000000000002        1.8623757162627492     
   27.200000000000003        27.200000000000003        1.8610616837540697     
   27.200000000000003        28.000000000000000        1.8611171532433002     
   27.200000000000003        28.800000000000001        1.8602030292626377     
   27.200000000000003        29.600000000000001        1.8631073482355551     
   27.200000000000003        30.400000000000002        1.8584772073531717     
   27.200000000000003        31.200000000000003        1.8567192533378158     
   27.200000000000003        32.000000000000000        1.8529188169501516     
   27.200000000000003        32.800000000000004        1.8495898703018188     
   27.200000000000003        33.600000000000001        1.8443923705534910     
   27.200000000000003        34.399999999999999        1.8419560520343052     
   27.200000000000003        35.200000000000003        1.8433900094766815     
   27.200000000000003        36.000000000000000        1.8486203393637157     
   27.200000000000003        36.800000000000004        1.8595123352165559     
   27.200000000000003        37.600000000000001        1.8736003476582666     
   27.200000000000003        38.400000000000006        1.8901409891369239     
   27.200000000000003        39.200000000000003        1.9065312269658650     
   27.200000000000003        40.000000000000000        1.9203700403319397     
   27.200000000000003        40.800000000000004        1.9290078120940211     
   27.200000000000003        41.600000000000001        1.9323055385068062     
   27.200000000000003        42.400000000000006        1.9298632449665354     
   27.200000000000003        43.200000000000003        1.9200154117682773     
   27.200000000000003        44.000000000000000        1.9058733773136836     
   27.200000000000003        44.800000000000004        1.8917191728398344     
   27.200000000000003        45.600000000000001        1.8731360723212995     
   27.200000000000003        46.400000000000006        1.8588329983254150     
   27.200000000000003        47.200000000000003        1.8491887803104579     
   27.200000000000003        48.000000000000000        1.8464910783090207     
   27.200000000000003        48.800000000000004        1.8475508388079749     
   27.200000000000003        49.600000000000001        1.8515868150167876     
   27.200000000000003        50.400000000000006        1.8530748507136245     
   27.200000000000003        51.200000000000003        1.8436538029921499     
   27.200000000000003        52.000000000000000        1.8212739731869643     
   27.200000000000003        52.800000000000004        1.7962636767745503     
   27.200000000000003        53.600000000000001        1.7928600895892692     
   27.200000000000003        54.400000000000006        1.8310462241269831     
   27.200000000000003        55.200000000000003        1.8927533152021736     
   27.200000000000003        56.000000000000000        1.8980877249391868     
   27.200000000000003        56.800000000000004        1.6798486407770215     
   27.200000000000003        57.600000000000001       0.48727427378455457     
   27.200000000000003        58.400000000000006       0.57505954157375239     
   27.200000000000003        59.200000000000003       0.46617747767365814     
   27.200000000000003        60.000000000000000       0.59522770641079403     
   27.200000000000003        60.800000000000004       0.51292634475159593     
   27.200000000000003        61.600000000000001        1.6925133020052330     
   27.200000000000003        62.400000000000006        1.9042141075741332     
   27.200000000000003        63.200000000000003        1.8925028394469554     
   27.200000000000003        64.000000000000000        1.8298079131711436     
   27.200000000000003        64.799999999999997        1.7928893980427438     
   27.200000000000003        65.600000000000009        1.7962667894883031     
   27.200000000000003        66.400000000000006        1.8215150394995792     
   27.200000000000003        67.200000000000003        1.8465621041880538     
   27.200000000000003        68.000000000000000        1.8580670340483763     
   27.200000000000003        68.799999999999997        1.8609856558169371     
   27.200000000000003        69.600000000000009        1.8556347847604946     
   27.200000000000003        70.400000000000006        1.8511567743464628     
   27.200000000000003        71.200000000000003        1.8482724311695387     
   27.200000000000003        72.000000000000000        1.8472480181474231     
   27.200000000000003        72.799999999999997        1.8480817559022846     
   27.200000000000003        73.600000000000009        1.8497926931691993     
   27.200000000000003        74.400000000000006        1.8505908762110810     
   27.200000000000003        75.200000000000003        1.8523073846206919     
   27.200000000000003        76.000000000000000        1.8534350660762262     
   27.200000000000003        76.800000000000011        1.8558163637735818     
   27.200000000000003        77.600000000000009        1.8563259658340865     
   27.200000000000003        78.400000000000006        1.8571537465973720     
   27.200000000000003        79.200000000000003        1.8578620265905910     
   27.200000000000003        80.000000000000000        1.8570906694103313     
   27.200000000000003        80.800000000000011        1.8566897121655421     
   27.200000000000003        81.600000000000009        1.8564155919151344     
   27.200000000000003        82.400000000000006        1.8546461760347257     
   27.200000000000003        83.200000000000003        1.8527957187240307     
   27.200000000000003        84.000000000000000        1.8489569727594064     
   27.200000000000003        84.800000000000011        1.8452483655253995     
   27.200000000000003        85.600000000000009        1.8421042426981253     
   27.200000000000003        86.400000000000006        1.8406065993166536     
   27.200000000000003        87.200000000000003        1.8414262489812552     
   27.200000000000003        88.000000000000000        1.8441397171328862     
   27.200000000000003        88.800000000000011        1.8482194907463405     
   27.200000000000003        89.600000000000009        1.8528279419688101     
   27.200000000000003        90.400000000000006        1.8561359533977622     
   27.200000000000003        91.200000000000003        1.8596306593568186     
   27.200000000000003        92.000000000000000        1.8619880882281989     
   27.200000000000003        92.800000000000011        1.8612068342999035     
   27.200000000000003        93.600000000000009        1.8584351870648381     
   27.200000000000003        94.400000000000006        1.8535411455230406     
   27.200000000000003        95.200000000000003        1.8491476703225036     
   27.200000000000003        96.000000000000000        1.8447997088276746     
   27.200000000000003        96.800000000000011        1.8417940320378545     
   27.200000000000003        97.600000000000009        1.8408147278712879     
   27.200000000000003        98.400000000000006        1.8410096250696921     
   27.200000000000003        99.200000000000003        1.8437186353221069     
   27.200000000000003        100.00000000000000        1.8461865845311380     
   27.200000000000003        100.80000000000001        1.8482034263942173     
   27.200000000000003        101.60000000000001        1.8497699859355878     
   27.200000000000003        102.40000000000001        1.8509000332709724     

   28.000000000000000       0.80000000000000004        1.8484149520514908     
   28.000000000000000        1.6000000000000001        1.8506325175370215     
   28.000000000000000        2.4000000000000004        1.8502097370765578     
   28.000000000000000        3.2000000000000002        1.8502104038800167     
   28.000000000000000        4.0000000000000000        1.8495660376446934     
   28.000000000000000        4.8000000000000007        1.8519696929981377     
   28.000000000000000        5.6000000000000005        1.8499016044732568     
   28.000000000000000        6.4000000000000004        1.8499248229061429     
   28.000000000000000        7.2000000000000002        1.8498796635391979     
   28.000000000000000        8.0000000000000000        1.8500834727424995     
   28.000000000000000        8.8000000000000007        1.8498125450304328     
   28.000000000000000        9.6000000000000014        1.8500544350839678     
   28.000000000000000        10.400000000000000        1.8499919522710546     
   28.000000000000000        11.200000000000001        1.8499331637052201     
   28.000000000000000        12.000000000000000        1.8496844571660804     
   28.000000000000000        12.800000000000001        1.8483690243346933     
   28.000000000000000        13.600000000000001        1.8495088365048187     
   28.000000000000000        14.400000000000000        1.8497437578781277     
   28.000000000000000        15.200000000000001        1.8515649003934289     
   28.000000000000000        16.000000000000000        1.8517654110383017     
   28.000000000000000        16.800000000000001        1.8525824145575551     
   28.000000000000000        17.600000000000001        1.8535272484177425     
   28.000000000000000        18.400000000000002        1.8545233638827989     
   28.000000000000000        19.200000000000003        1.8569088669464271     
   28.000000000000000        20.000000000000000        1.8584217401770045     
   28.000000000000000        20.800000000000001        1.8589378659053015     
   28.000000000000000        21.600000000000001        1.8606386974959828     
   28.000000000000000        22.400000000000002        1.8635523490943944     
   28.000000000000000        23.200000000000003        1.8629234233119603     
   28.000000000000000        24.000000000000000        1.8633045423415118     
   28.000000000000000        24.800000000000001        1.8628051918991093     
   28.000000000000000        25.600000000000001        1.8606176189047217     
   28.000000000000000        26.400000000000002        1.8600704489316211     
   28.000000000000000        27.200000000000003        1.8591058458639012     
   28.000000000000000        28.000000000000000        1.8582660717035462     
   28.000000000000000        28.800000000000001        1.8583081880103396     
   28.000000000000000        29.600000000000001        1.8587848407999097     
   28.000000000000000        30.400000000000002        1.8597880002427636     
   28.000000000000000        31.200000000000003        1.8581269751372276     
   28.000000000000000        32.000000000000000        1.8550229076524176     
   28.000000000000000        32.800000000000004        1.8504180661779219     
   28.000000000000000        33.600000000000001        1.8479632779168524     
   28.000000000000000        34.399999999999999        1.8464824825568769     
   28.000000000000000        35.200000000000003        1.8509408826029456     
   28.000000000000000        36.000000000000000        1.8605244530446150     
   28.000000000000000        36.800000000000004        1.8774437799835102     
   28.000000000000000        37.600000000000001        1.8994085648859957     
   28.000000000000000        38.400000000000006        1.9235274511403135     
   28.000000000000000        39.200000000000003        1.9464352970222873     
   28.000000000000000        40.000000000000000        1.9663172253735199     
   28.000000000000000        40.800000000000004        1.9820100802023961     
   28.000000000000000        41.600000000000001        1.9836072861058476     
   28.000000000000000        42.400000000000006        1.9795804722082151     
   28.000000000000000        43.200000000000003        1.9663458624061980     
   28.000000000000000        44.000000000000000        1.9474179379254097     
   28.000000000000000        44.800000000000004        1.9240416300326126     
   28.000000000000000        45.600000000000001        1.8991257389768428     
   28.000000000000000        46.400000000000006        1.8765433204108171     
   28.000000000000000        47.200000000000003        1.8600343235544659     
   28.000000000000000        48.000000000000000        1.8505066013305775     
   28.000000000000000        48.800000000000004        1.8484773916259534     
   28.000000000000000        49.600000000000001        1.8508113504205601     
   28.000000000000000        50.400000000000006        1.8509723332111467     
   28.000000000000000        51.200000000000003        1.8408646921776242     
   28.000000000000000        52.000000000000000        1.8180972142337513     
   28.000000000000000        52.800000000000004        1.7936267993789226     
   28.000000000000000        53.600000000000001        1.7942149353976291     
   28.000000000000000        54.400000000000006        1.8429067064756879     
   28.000000000000000        55.200000000000003        1.9188128729486136     
   28.000000000000000        56.000000000000000        1.9088734703800858     
   28.000000000000000        56.800000000000004        1.5873183435096421     
   28.000000000000000        57.600000000000001       0.55769470546327171     
   28.000000000000000        58.400000000000006       0.75733430967438453     
   28.000000000000000        59.200000000000003       0.73814107375966553     
   28.000000000000000        60.000000000000000       0.44692195818499270     
   28.000000000000000        60.800000000000004       0.52749990570090288     
   28.000000000000000        61.600000000000001        1.6298401536402565     
   28.000000000000000        62.400000000000006        1.9117611827820069     
   28.000000000000000        63.200000000000003        1.9188849002089186     
   28.000000000000000        64.000000000000000        1.8440829318142327     
   28.000000000000000        64.799999999999997        1.7981576823945702     
   28.000000000000000        65.600000000000009        1.7967618190981658     
   28.000000000000000        66.400000000000006        1.8225939797779684     
   28.000000000000000        67.200000000000003        1.8461421216133467     
   28.000000000000000        68.000000000000000        1.8597875391810064     
   28.000000000000000        68.799999999999997        1.8613975836541563     
   28.000000000000000        69.600000000000009        1.8565301137980359     
   28.000000000000000        70.400000000000006        1.8514425799376302     
   28.000000000000000        71.200000000000003        1.8490021592356527     
   28.000000000000000        72.000000000000000        1.8485946044856465     
   28.000000000000000        72.799999999999997        1.8482518179182374     
   28.000000000000000        73.600000000000009        1.8507471203373718     
   28.000000000000000        74.400000000000006        1.8526257617208568     
   28.000000000000000        75.200000000000003        1.8550776936649533     
   28.000000000000000        76.000000000000000        1.8550926018026002     
   28.000000000000000        76.800000000000011        1.8584643541743693     
   28.000000000000000        77.600000000000009        1.8594510501402104     
   28.000000000000000        78.400000000000006        1.8605918324556507     
   28.000000000000000        79.200000000000003        1.8608082961705688     
   28.000000000000000        80.000000000000000        1.8609242223152953     
   28.000000000000000        80.800000000000011        1.8608886664947477     
   28.000000000000000        81.600000000000009        1.8596015055921922     
   28.000000000000000        82.400000000000006        1.8592007519524325     
   28.000000000000000        83.200000000000003        1.8572801533533454     
   28.000000000000000        84.000000000000000        1.8545443770960170     
   28.000000000000000        84.800000000000011        1.8510061002404639     
   28.000000000000000        85.600000000000009        1.8468999236315962     
   28.000000000000000        86.400000000000006        1.8432675807116450     
   28.000000000000000        87.200000000000003        1.8407690761408193     
   28.000000000000000        88.000000000000000        1.8403809565795171     
   28.000000000000000        88.800000000000011        1.8417217470887473     
   28.000000000000000        89.600000000000009        1.8431167251072587     
   28.000000000000000        90.400000000000006        1.8441988225264914     
   28.000000000000000        91.200000000000003        1.8452021717604761     
   28.000000000000000        92.000000000000000        1.8453474515832735     
   28.000000000000000        92.800000000000011        1.8457745424354390     
   28.000000000000000        93.600000000000009        1.8449667312458351     
   28.000000000000000        94.400000000000006        1.8428672495347296     
   28.000000000000000        95.200000000000003        1.8425129256766499     
   28.000000000000000        96.000000000000000        1.8410406252238709     
   28.000000000000000        96.800000000000011        1.8401755731495033     
   28.000000000000000        97.600000000000009        1.8438795073599745     
   28.000000000000000        98.400000000000006        1.8437180612665067     
   28.000000000000000        99.200000000000003        1.8462700883318579     
   28.000000000000000        100.00000000000000        1.8481656880945376     
   28.000000000000000        100.80000000000001        1.8494054664185930     
   28.000000000000000        101.60000000000001        1.8503187291571161     
   28.000000000000000        102.40000000000001        1.8511333135211012     

   28.800000000000001       0.80000000000000004        1.8513504220384231     
   28.800000000000001        1.6000000000000001        1.8504949871482226     
   28.800000000000001        2.4000000000000004        1.8503405219900542     
   28.800000000000001        3.2000000000000002        1.8500496865097409     
   28.800000000000001        4.0000000000000000        1.8502019680592938     
   28.800000000000001        4.8000000000000007        1.8501712729832547     
   28.800000000000001        5.6000000000000005        1.8499678403628022     
   28.800000000000001        6.4000000000000004        1.8497426675627879     
   28.800000000000001        7.2000000000000002        1.8504140265399991     
   28.800000000000001        8.0000000000000000        1.8500139342052073     
   28.800000000000001        8.8000000000000007        1.8494841743763184     
   28.800000000000001        9.6000000000000014        1.8500699639960643     
   28.800000000000001        10.400000000000000        1.8493881699956816     
   28.800000000000001        11.200000000000001        1.8497466526260229     
   28.800000000000001        12.000000000000000        1.8498344334621750     
   28.800000000000001        12.800000000000001        1.8489934594460087     
   28.800000000000001        13.600000000000001        1.8490969850712875     
   28.800000000000001        14.400000000000000        1.8493230699037162     
   28.800000000000001        15.200000000000001        1.8498036604882027     
   28.800000000000001        16.000000000000000        1.8492951411024781     
   28.800000000000001        16.800000000000001        1.8497926033228198     
   28.800000000000001        17.600000000000001        1.8504215084108471     
   28.800000000000001        18.400000000000002        1.8517421703407031     
   28.800000000000001        19.200000000000003        1.8534073358695375     
   28.800000000000001        20.000000000000000        1.8554962417287224     
   28.800000000000001        20.800000000000001        1.8572521616045665     
   28.800000000000001        21.600000000000001        1.8602006635984647     
   28.800000000000001        22.400000000000002        1.8621477888979368     
   28.800000000000001        23.200000000000003        1.8619604326239496     
   28.800000000000001        24.000000000000000        1.8591460429190816     
   28.800000000000001        24.800000000000001        1.8569790010043430     
   28.800000000000001        25.600000000000001        1.8515300901509728     
   28.800000000000001        26.400000000000002        1.8479950190967329     
   28.800000000000001        27.200000000000003        1.8457875274380457     
   28.800000000000001        28.000000000000000        1.8445529649708898     
   28.800000000000001        28.800000000000001        1.8457595517038785     
   28.800000000000001        29.600000000000001        1.8483168600324333     
   28.800000000000001        30.400000000000002        1.8502584441759136     
   28.800000000000001        31.200000000000003        1.8517024051861224     
   28.800000000000001        32.000000000000000        1.8526632652953852     
   28.800000000000001        32.800000000000004        1.8511979221179029     
   28.800000000000001        33.600000000000001        1.8504606212927008     
   28.800000000000001        34.399999999999999        1.8517974975591338     
   28.800000000000001        35.200000000000003        1.8607626376216606     
   28.800000000000001        36.000000000000000        1.8754872405448366     
   28.800000000000001        36.800000000000004        1.9008335072921623     
   28.800000000000001        37.600000000000001        1.9307492881071651     
   28.800000000000001        38.400000000000006        1.9631057677923047     
   28.800000000000001        39.200000000000003        1.9935932492723918     
   28.800000000000001        40.000000000000000        2.0183092618040090     
   28.800000000000001        40.800000000000004        2.0344097151894025     
   28.800000000000001        41.600000000000001        2.0407265213943391     
   28.800000000000001        42.400000000000006        2.0351453004519588     
   28.800000000000001        43.200000000000003        2.0201972012078526     
   28.800000000000001        44.000000000000000        1.9945616261666121     
   28.800000000000001        44.800000000000004        1.9636471081654987     
   28.800000000000001        45.600000000000001        1.9307159775394636     
   28.800000000000001        46.400000000000006        1.8991825487447513     
   28.800000000000001        47.200000000000003        1.8743895112268494     
   28.800000000000001        48.000000000000000        1.8579070266667317     
   28.800000000000001        48.800000000000004        1.8510903910060268     
   28.800000000000001        49.600000000000001        1.8508223770615919     
   28.800000000000001        50.400000000000006        1.8500424389006005     
   28.800000000000001        51.200000000000003        1.8397328332974687     
   28.800000000000001        52.000000000000000        1.8175016789229461     
   28.800000000000001        52.800000000000004        1.7934978118053957     
   28.800000000000001        53.600000000000001        1.7930154770533075     
   28.800000000000001        54.400000000000006        1.8438660679050609     
   28.800000000000001        55.200000000000003        1.9327055196637808     
   28.800000000000001        56.000000000000000        1.9400139003499712     
   28.800000000000001        56.800000000000004        1.5909657978490521     
   28.800000000000001        57.600000000000001       0.51371699908887358     
   28.800000000000001        58.400000000000006       0.63714383719490031     
   28.800000000000001        59.200000000000003       0.61970795453728866     
   28.800000000000001        60.000000000000000       0.78027592639194854     
   28.800000000000001        60.800000000000004       0.45749718540673123     
   28.800000000000001        61.600000000000001        1.6632165637039995     
   28.800000000000001        62.400000000000006        1.9496735293323284     
   28.800000000000001        63.200000000000003        1.9348230394222652     
   28.800000000000001        64.000000000000000        1.8489285259986938     
   28.800000000000001        64.799999999999997        1.8006638188531008     
   28.800000000000001        65.600000000000009        1.8019697675702948     
   28.800000000000001        66.400000000000006        1.8266395865085436     
   28.800000000000001        67.200000000000003        1.8517366793393881     
   28.800000000000001        68.000000000000000        1.8636882802371360     
   28.800000000000001        68.799999999999997        1.8640367294251396     
   28.800000000000001        69.600000000000009        1.8581697318068591     
   28.800000000000001        70.400000000000006        1.8530882365951988     
   28.800000000000001        71.200000000000003        1.8509765965618170     
   28.800000000000001        72.000000000000000        1.8499113246685821     
   28.800000000000001        72.799999999999997        1.8508091114562528     
   28.800000000000001        73.600000000000009        1.8530046226500834     
   28.800000000000001        74.400000000000006        1.8555375832803165     
   28.800000000000001        75.200000000000003        1.8579179664333811     
   28.800000000000001        76.000000000000000        1.8600658083404986     
   28.800000000000001        76.800000000000011        1.8602195955425755     
   28.800000000000001        77.600000000000009        1.8597524301108719     
   28.800000000000001        78.400000000000006        1.8591250474380645     
   28.800000000000001        79.200000000000003        1.8590080201374273     
   28.800000000000001        80.000000000000000        1.8570421229981462     
   28.800000000000001        80.800000000000011        1.8600231337827264     
   28.800000000000001        81.600000000000009        1.8603840023665685     
   28.800000000000001        82.400000000000006        1.8603364928334347     
   28.800000000000001        83.200000000000003        1.8602052268523781     
   28.800000000000001        84.000000000000000        1.8599101718182189     
   28.800000000000001        84.800000000000011        1.8563485873307894     
   28.800000000000001        85.600000000000009        1.8526984032210343     
   28.800000000000001        86.400000000000006        1.8483120077441602     
   28.800000000000001        87.200000000000003        1.8454723245500186     
   28.800000000000001        88.000000000000000        1.8419877231874464     
   28.800000000000001        88.800000000000011        1.8404825573715156     
   28.800000000000001        89.600000000000009        1.8397323140769000     
   28.800000000000001        90.400000000000006        1.8395503842889553     
   28.800000000000001        91.200000000000003        1.8387249508768617     
   28.800000000000001        92.000000000000000        1.8396459676036185     
   28.800000000000001        92.800000000000011        1.8401861794987227     
   28.800000000000001        93.600000000000009        1.8403455446003423     
   28.800000000000001        94.400000000000006        1.8410304429994899     
   28.800000000000001        95.200000000000003        1.8405401609253063     
   28.800000000000001        96.000000000000000        1.8410339964589126     
   28.800000000000001        96.800000000000011        1.8422504275204059     
   28.800000000000001        97.600000000000009        1.8435114678479285     
   28.800000000000001        98.400000000000006        1.8464644801621664     
   28.800000000000001        99.200000000000003        1.8476098687032585     
   28.800000000000001        100.00000000000000        1.8490124346300250     
   28.800000000000001        100.80000000000001        1.8505379115606866     
   28.800000000000001        101.60000000000001        1.8502975192347657     
   28.800000000000001        102.40000000000001        1.8514475157325743     

   29.600000000000001       0.80000000000000004        1.8499220923442228     
   29.600000000000001        1.6000000000000001        1.8500386333900654     
   29.600000000000001        2.4000000000000004        1.8498808071762911     
   29.600000000000001        3.2000000000000002        1.8500900828724496     
   29.600000000000001        4.0000000000000000        1.8504695961214392     
   29.600000000000001        4.8000000000000007        1.8503809504970037     
   29.600000000000001        5.6000000000000005        1.8500087098716160     
   29.600000000000001        6.4000000000000004        1.8501373724714558     
   29.600000000000001        7.2000000000000002        1.8498030306370474     
   29.600000000000001        8.0000000000000000        1.8499580643149061     
   29.600000000000001        8.8000000000000007        1.8493896212270238     
   29.600000000000001        9.6000000000000014        1.8503493747893767     
   29.600000000000001        10.400000000000000        1.8493289584170174     
   29.600000000000001        11.200000000000001        1.8495808606443753     
   29.600000000000001        12.000000000000000        1.8486510894944947     
   29.600000000000001        12.800000000000001        1.8489345673831614     
   29.600000000000001        13.600000000000001        1.8487485944671456     
   29.600000000000001        14.400000000000000        1.8484339192504893     
   29.600000000000001        15.200000000000001        1.8482023043457394     
   29.600000000000001        16.000000000000000        1.8484643719666969     
   29.600000000000001        16.800000000000001        1.8480858720845106     
   29.600000000000001        17.600000000000001        1.8488697299738373     
   29.600000000000001        18.400000000000002        1.8503030047389164     
   29.600000000000001        19.200000000000003        1.8523783956281554     
   29.600000000000001        20.000000000000000        1.8550675524867428     
   29.600000000000001        20.800000000000001        1.8571381672333178     
   29.600000000000001        21.600000000000001        1.8598840052932530     
   29.600000000000001        22.400000000000002        1.8596533781336055     
   29.600000000000001        23.200000000000003        1.8550679849841469     
   29.600000000000001        24.000000000000000        1.8491513120474192     
   29.600000000000001        24.800000000000001        1.8401845293393462     
   29.600000000000001        25.600000000000001        1.8313798314752283     
   29.600000000000001        26.400000000000002        1.8253958227305132     
   29.600000000000001        27.200000000000003        1.8217364271197163     
   29.600000000000001        28.000000000000000        1.8202529297907877     
   29.600000000000001        28.800000000000001        1.8219503136209576     
   29.600000000000001        29.600000000000001        1.8279472986189238     
   29.600000000000001        30.400000000000002        1.8312582799127670     
   29.600000000000001        31.200000000000003        1.8369349308312686     
   29.600000000000001        32.000000000000000        1.8422030167609262     
   29.600000000000001        32.800000000000004        1.8464025154729033     
   29.600000000000001        33.600000000000001        1.8505017591318174     
   29.600000000000001        34.399999999999999        1.8588505940999354     
   29.600000000000001        35.200000000000003        1.8732323268722182     
   29.600000000000001        36.000000000000000        1.8958592144188198     
   29.600000000000001        36.800000000000004        1.9263974333649960     
   29.600000000000001        37.600000000000001        1.9643484076734103     
   29.600000000000001        38.400000000000006        2.0059357103395459     
   29.600000000000001        39.200000000000003        2.0411054420361285     
   29.600000000000001        40.000000000000000        2.0701917556461389     
   29.600000000000001        40.800000000000004        2.0890184564123850     
   29.600000000000001        41.600000000000001        2.0956736116848793     
   29.600000000000001        42.400000000000006        2.0887717471405831     
   29.600000000000001        43.200000000000003        2.0711586564007005     
   29.600000000000001        44.000000000000000        2.0415560339068155     
   29.600000000000001        44.800000000000004        2.0023530182574021     
   29.600000000000001        45.600000000000001        1.9633364644522660     
   29.600000000000001        46.400000000000006        1.9241789716751767     
   29.600000000000001        47.200000000000003        1.8906736705957266     
   29.600000000000001        48.000000000000000        1.8672378671727099     
   29.600000000000001        48.800000000000004        1.8553414735064508     
   29.600000000000001        49.600000000000001        1.8516181694916585     
   29.600000000000001        50.400000000000006        1.8500233868170801     
   29.600000000000001        51.200000000000003        1.8414131618344054     
   29.600000000000001        52.000000000000000        1.8213448833435804     
   29.600000000000001        52.800000000000004        1.7960787817700845     
   29.600000000000001        53.600000000000001        1.7898327080118130     
   29.600000000000001        54.400000000000006        1.8317963513175446     
   29.600000000000001        55.200000000000003        1.9226697463114188     
   29.600000000000001        56.000000000000000        1.9685304331189639     
   29.600000000000001        56.800000000000004        1.6935932408064354     
   29.600000000000001        57.600000000000001       0.79328306925880387     
   29.600000000000001        58.400000000000006       0.61933181107653534     
   29.600000000000001        59.200000000000003       0.61568448312422752     
   29.600000000000001        60.000000000000000       0.72272181562216109     
   29.600000000000001        60.800000000000004       0.52850346327994169     
   29.600000000000001        61.600000000000001        1.7781376699181235     
   29.600000000000001        62.400000000000006        1.9835263596013895     
   29.600000000000001        63.200000000000003        1.9278120704503419     
   29.600000000000001        64.000000000000000        1.8394018297450987     
   29.600000000000001        64.799999999999997        1.8008660899630207     
   29.600000000000001        65.600000000000009        1.8087923848602496     
   29.600000000000001        66.400000000000006        1.8353228990635226     
   29.600000000000001        67.200000000000003        1.8579343040236389     
   29.600000000000001        68.000000000000000        1.8680496909946747     
   29.600000000000001        68.799999999999997        1.8663190609081879     
   29.600000000000001        69.600000000000009        1.8607654347222113     
   29.600000000000001        70.400000000000006        1.8556116604725021     
   29.600000000000001        71.200000000000003        1.8530758866587067     
   29.600000000000001        72.000000000000000        1.8526659198529853     
   29.600000000000001        72.799999999999997        1.8534310340702338     
   29.600000000000001        73.600000000000009        1.8556934837312682     
   29.600000000000001        74.400000000000006        1.8585709087934297     
   29.600000000000001        75.200000000000003        1.8589741370144806     
   29.600000000000001        76.000000000000000        1.8581471813824009     
   29.600000000000001        76.800000000000011        1.8554952756481971     
   29.600000000000001        77.600000000000009        1.8517403861420687     
   29.600000000000001        78.400000000000006        1.8479576478628461     
   29.600000000000001        79.200000000000003        1.8453720053887479     
   29.600000000000001        80.000000000000000        1.8448652794728597     
   29.600000000000001        80.800000000000011        1.8462975004483952     
   29.600000000000001        81.600000000000009        1.8474490559695973     
   29.600000000000001        82.400000000000006        1.8546197918024809     
   29.600000000000001        83.200000000000003        1.8561553877551134     
   29.600000000000001        84.000000000000000        1.8591036466753477     
   29.600000000000001        84.800000000000011        1.8597026413966555     
   29.600000000000001        85.600000000000009        1.8576548764123963     
   29.600000000000001        86.400000000000006        1.8540689724740822     
   29.600000000000001        87.200000000000003        1.8505161756957507     
   29.600000000000001        88.000000000000000        1.8466910171312396     
   29.600000000000001        88.800000000000011        1.8433506043837873     
   29.600000000000001        89.600000000000009        1.8412299152038476     
   29.600000000000001        90.400000000000006        1.8401071622495786     
   29.600000000000001        91.200000000000003        1.8398247355841086     
   29.600000000000001        92.000000000000000        1.8404711259390341     
   29.600000000000001        92.800000000000011        1.8410376556950252     
   29.600000000000001        93.600000000000009        1.8412091059063711     
   29.600000000000001        94.400000000000006        1.8407552084508312     
   29.600000000000001        95.200000000000003        1.8432226112973793     
   29.600000000000001        96.000000000000000        1.8444580601719887     
   29.600000000000001        96.800000000000011        1.8460977398537448     
   29.600000000000001        97.600000000000009        1.8471678081216383     
   29.600000000000001        98.400000000000006        1.8485599350402822     
   29.600000000000001        99.200000000000003        1.8494943316961232     
   29.600000000000001        100.00000000000000        1.8497417525219160     
   29.600000000000001        100.80000000000001        1.8509605561610738     
   29.600000000000001        101.60000000000001        1.8510784995095382     
   29.600000000000001        102.40000000000001        1.8508941130408390     

   30.400000000000002       0.80000000000000004        1.8497476159555264     
   30.400000000000002        1.6000000000000001        1.8494336555123398     
   30.400000000000002        2.4000000000000004        1.8501134212585135     
   30.400000000000002        3.2000000000000002        1.8489331915894602     
   30.400000000000002        4.0000000000000000        1.8501782428748086     
   30.400000000000002        4.8000000000000007        1.8501221784288504     
   30.400000000000002        5.6000000000000005        1.8489674429583720     
   30.400000000000002        6.4000000000000004        1.8499296213787744     
   30.400000000000002        7.2000000000000002        1.8498131647727356     
   30.400000000000002        8.0000000000000000        1.8496135858261642     
   30.400000000000002        8.8000000000000007        1.8492956938904637     
   30.400000000000002        9.6000000000000014        1.8494482730722690     
   30.400000000000002        10.400000000000000        1.8493291625090442     
   30.400000000000002        11.200000000000001        1.8475443068257786     
   30.400000000000002        12.000000000000000        1.8490058390585478     
   30.400000000000002        12.800000000000001        1.8491878609726224     
   30.400000000000002        13.600000000000001        1.8487401047630885     
   30.400000000000002        14.400000000000000        1.8485647472375291     
   30.400000000000002        15.200000000000001        1.8482644451353307     
   30.400000000000002        16.000000000000000        1.8476971313428130     
   30.400000000000002        16.800000000000001        1.8475746995286353     
   30.400000000000002        17.600000000000001        1.8493524143564108     
   30.400000000000002        18.400000000000002        1.8506862798117449     
   30.400000000000002        19.200000000000003        1.8518711383105551     
   30.400000000000002        20.000000000000000        1.8570006551913740     
   30.400000000000002        20.800000000000001        1.8587400782876393     
   30.400000000000002        21.600000000000001        1.8578207365053621     
   30.400000000000002        22.400000000000002        1.8528955704830294     
   30.400000000000002        23.200000000000003        1.8434456345953856     
   30.400000000000002        24.000000000000000        1.8300916977027095     
   30.400000000000002        24.800000000000001        1.8168756652091298     
   30.400000000000002        25.600000000000001        1.8053151444370796     
   30.400000000000002        26.400000000000002        1.8001731315888900     
   30.400000000000002        27.200000000000003        1.7971571896819591     
   30.400000000000002        28.000000000000000        1.7973330850446039     
   30.400000000000002        28.800000000000001        1.7974583708817797     
   30.400000000000002        29.600000000000001        1.7996320300514554     
   30.400000000000002        30.400000000000002        1.8039165289974788     
   30.400000000000002        31.200000000000003        1.8127236510757125     
   30.400000000000002        32.000000000000000        1.8212581711374187     
   30.400000000000002        32.800000000000004        1.8343156706458783     
   30.400000000000002        33.600000000000001        1.8470910495250048     
   30.400000000000002        34.399999999999999        1.8630828516895710     
   30.400000000000002        35.200000000000003        1.8850133015804633     
   30.400000000000002        36.000000000000000        1.9152964668768526     
   30.400000000000002        36.800000000000004        1.9519807539325782     
   30.400000000000002        37.600000000000001        1.9965102160108770     
   30.400000000000002        38.400000000000006        2.0416863989777907     
   30.400000000000002        39.200000000000003        2.0830544688986290     
   30.400000000000002        40.000000000000000        2.1159254311080606     
   30.400000000000002        40.800000000000004        2.1372168508897804     
   30.400000000000002        41.600000000000001        2.1441425902156448     
   30.400000000000002        42.400000000000006        2.1367033024896540     
   30.400000000000002        43.200000000000003        2.1164693468611615     
   30.400000000000002        44.000000000000000        2.0832249930382809     
   30.400000000000002        44.800000000000004        2.0398260379823210     
   30.400000000000002        45.600000000000001        1.9952417963040698     
   30.400000000000002        46.400000000000006        1.9474213368742579     
   30.400000000000002        47.200000000000003        1.9063869287367750     
   30.400000000000002        48.000000000000000        1.8751541112795906     
   30.400000000000002        48.800000000000004        1.8592882297680817     
   30.400000000000002        49.600000000000001        1.8527158647426853     
   30.400000000000002        50.400000000000006        1.8506102598042482     
   30.400000000000002        51.200000000000003        1.8443724213202004     
   30.400000000000002        52.000000000000000        1.8275936258268566     
   30.400000000000002        52.800000000000004        1.8030482196134474     
   30.400000000000002        53.600000000000001        1.7886732313058942     
   30.400000000000002        54.400000000000006        1.8108319619397917     
   30.400000000000002        55.200000000000003        1.8852246706093481     
   30.400000000000002        56.000000000000000        1.9614836641537421     
   30.400000000000002        56.800000000000004        1.8888209015965784     
   30.400000000000002        57.600000000000001        1.6801718055683419     
   30.400000000000002        58.400000000000006        1.5547564133033491     
   30.400000000000002        59.200000000000003        1.5431613100566601     
   30.400000000000002        60.000000000000000        1.5955728236123083     
   30.400000000000002        60.800000000000004        1.7543752037476010     
   30.400000000000002        61.600000000000001        1.9345161204799326     
   30.400000000000002        62.400000000000006        1.9724827482083751     
   30.400000000000002        63.200000000000003        1.8898897904976031     
   30.400000000000002        64.000000000000000        1.8175754436072786     
   30.400000000000002        64.799999999999997        1.7973612329579123     
   30.400000000000002        65.600000000000009        1.8138500185989286     
   30.400000000000002        66.400000000000006        1.8416921095744465     
   30.400000000000002        67.200000000000003        1.8613545449893105     
   30.400000000000002        68.000000000000000        1.8697750754314226     
   30.400000000000002        68.799999999999997        1.8685481875511143     
   30.400000000000002        69.600000000000009        1.8623544792031237     
   30.400000000000002        70.400000000000006        1.8591031384766881     
   30.400000000000002        71.200000000000003        1.8571012169527021     
   30.400000000000002        72.000000000000000        1.8569186411278895     
   30.400000000000002        72.799999999999997        1.8577433466506124     
   30.400000000000002        73.600000000000009        1.8600544717867626     
   30.400000000000002        74.400000000000006        1.8576428357806867     
   30.400000000000002        75.200000000000003        1.8543552444693436     
   30.400000000000002        76.000000000000000        1.8485017925344889     
   30.400000000000002        76.800000000000011        1.8406873224440718     
   30.400000000000002        77.600000000000009        1.8324478681180429     
   30.400000000000002        78.400000000000006        1.8257429317657332     
   30.400000000000002        79.200000000000003        1.8214371858855765     
   30.400000000000002        80.000000000000000        1.8201807272080150     
   30.400000000000002        80.800000000000011        1.8216333514439855     
   30.400000000000002        81.600000000000009        1.8260415873766003     
   30.400000000000002        82.400000000000006        1.8326601873768555     
   30.400000000000002        83.200000000000003        1.8402064471686321     
   30.400000000000002        84.000000000000000        1.8500664017684252     
   30.400000000000002        84.800000000000011        1.8565914659642553     
   30.400000000000002        85.600000000000009        1.8586845825547365     
   30.400000000000002        86.400000000000006        1.8591002055941543     
   30.400000000000002        87.200000000000003        1.8560660485934934     
   30.400000000000002        88.000000000000000        1.8508080890520588     
   30.400000000000002        88.800000000000011        1.8486991405058519     
   30.400000000000002        89.600000000000009        1.8455564180906547     
   30.400000000000002        90.400000000000006        1.8444385561558572     
   30.400000000000002        91.200000000000003        1.8432629930595641     
   30.400000000000002        92.000000000000000        1.8452200584271727     
   30.400000000000002        92.800000000000011        1.8441125314337472     
   30.400000000000002        93.600000000000009        1.8442759747852127     
   30.400000000000002        94.400000000000006        1.8447704756105647     
   30.400000000000002        95.200000000000003        1.8450715933531530     
   30.400000000000002        96.000000000000000        1.8474697861899902     
   30.400000000000002        96.800000000000011        1.8483564398990360     
   30.400000000000002        97.600000000000009        1.8501831470383119     
   30.400000000000002        98.400000000000006        1.8487604366111265     
   30.400000000000002        99.200000000000003        1.8503482100210094     
   30.400000000000002        100.00000000000000        1.8507076260643072     
   30.400000000000002        100.80000000000001        1.8506494692228184     
   30.400000000000002        101.60000000000001        1.8497204179056244     
   30.400000000000002        102.40000000000001        1.8497327497277296     

   31.200000000000003       0.80000000000000004        1.8494773663000246     
   31.200000000000003        1.6000000000000001        1.8496619634441906     
   31.200000000000003        2.4000000000000004        1.8496724849636199     
   31.200000000000003        3.2000000000000002        1.8498124194823864     
   31.200000000000003        4.0000000000000000        1.8503490748325095     
   31.200000000000003        4.8000000000000007        1.8495936257080170     
   31.200000000000003        5.6000000000000005        1.8513835947019268     
   31.200000000000003        6.4000000000000004        1.8495734077790018     
   31.200000000000003        7.2000000000000002        1.8482239487105643     
   31.200000000000003        8.0000000000000000        1.8496537343776636     
   31.200000000000003        8.8000000000000007        1.8500838813486002     
   31.200000000000003        9.6000000000000014        1.8501773005064568     
   31.200000000000003        10.400000000000000        1.8494106825959427     
   31.200000000000003        11.200000000000001        1.8492716939080207     
   31.200000000000003        12.000000000000000        1.8492168497522110     
   31.200000000000003        12.800000000000001        1.8481219814637024     
   31.200000000000003        13.600000000000001        1.8492307749482395     
   31.200000000000003        14.400000000000000        1.8487360782455375     
   31.200000000000003        15.200000000000001        1.8480637040232828     
   31.200000000000003        16.000000000000000        1.8468906202700186     
   31.200000000000003        16.800000000000001        1.8476718270597263     
   31.200000000000003        17.600000000000001        1.8493126053404521     
   31.200000000000003        18.400000000000002        1.8527639173650383     
   31.200000000000003        19.200000000000003        1.8553974848746229     
   31.200000000000003        20.000000000000000        1.8584017433001097     
   31.200000000000003        20.800000000000001        1.8589576894601476     
   31.200000000000003        21.600000000000001        1.8549721264288095     
   31.200000000000003        22.400000000000002        1.8405335366541693     
   31.200000000000003        23.200000000000003        1.8241329431581064     
   31.200000000000003        24.000000000000000        1.8067185712037035     
   31.200000000000003        24.800000000000001        1.7942292714478516     
   31.200000000000003        25.600000000000001        1.7894000257408260     
   31.200000000000003        26.400000000000002        1.7914144925711710     
   31.200000000000003        27.200000000000003        1.7955210864835014     
   31.200000000000003        28.000000000000000        1.7973265018542577     
   31.200000000000003        28.800000000000001        1.7963773574984685     
   31.200000000000003        29.600000000000001        1.7914753576192795     
   31.200000000000003        30.400000000000002        1.7878812624462321     
   31.200000000000003        31.200000000000003        1.7893479310440117     
   31.200000000000003        32.000000000000000        1.7982840651294505     
   31.200000000000003        32.800000000000004        1.8147836072477870     
   31.200000000000003        33.600000000000001        1.8364724854132677     
   31.200000000000003        34.399999999999999        1.8622113597287668     
   31.200000000000003        35.200000000000003        1.8922133002340249     
   31.200000000000003        36.000000000000000        1.9295935494898853     
   31.200000000000003        36.800000000000004        1.9740744908783594     
   31.200000000000003        37.600000000000001        2.0222153543190760     
   31.200000000000003        38.400000000000006        2.0721071529613946     
   31.200000000000003        39.200000000000003        2.1151336692216280     
   31.200000000000003        40.000000000000000        2.1502683720033180     
   31.200000000000003        40.800000000000004        2.1726298946867493     
   31.200000000000003        41.600000000000001        2.1790782895907657     
   31.200000000000003        42.400000000000006        2.1719712435369898     
   31.200000000000003        43.200000000000003        2.1508430003447412     
   31.200000000000003        44.000000000000000        2.1157857011145014     
   31.200000000000003        44.800000000000004        2.0698623535012159     
   31.200000000000003        45.600000000000001        2.0181851154194077     
   31.200000000000003        46.400000000000006        1.9667219897549924     
   31.200000000000003        47.200000000000003        1.9189787476815334     
   31.200000000000003        48.000000000000000        1.8845977407038390     
   31.200000000000003        48.800000000000004        1.8624154216813102     
   31.200000000000003        49.600000000000001        1.8533146369351110     
   31.200000000000003        50.400000000000006        1.8539933304132887     
   31.200000000000003        51.200000000000003        1.8473143789412336     
   31.200000000000003        52.000000000000000        1.8365635612070363     
   31.200000000000003        52.800000000000004        1.8138566301457495     
   31.200000000000003        53.600000000000001        1.7911636072623920     
   31.200000000000003        54.400000000000006        1.7957434667597434     
   31.200000000000003        55.200000000000003        1.8363750747976817     
   31.200000000000003        56.000000000000000        1.9066663457430142     
   31.200000000000003        56.800000000000004        1.9611218430596455     
   31.200000000000003        57.600000000000001        1.9695695335092289     
   31.200000000000003        58.400000000000006        1.9524130363115029     
   31.200000000000003        59.200000000000003        1.9441873747249292     
   31.200000000000003        60.000000000000000        1.9585027021115204     
   31.200000000000003        60.800000000000004        1.9789126265142341     
   31.200000000000003        61.600000000000001        1.9654131348486965     
   31.200000000000003        62.400000000000006        1.9046227633400923     
   31.200000000000003        63.200000000000003        1.8304882990436036     
   31.200000000000003        64.000000000000000        1.7894604833236774     
   31.200000000000003        64.799999999999997        1.7887005636595954     
   31.200000000000003        65.600000000000009        1.8113947674673303     
   31.200000000000003        66.400000000000006        1.8382512516887861     
   31.200000000000003        67.200000000000003        1.8576098353656079     
   31.200000000000003        68.000000000000000        1.8640951872288007     
   31.200000000000003        68.799999999999997        1.8660308284363831     
   31.200000000000003        69.600000000000009        1.8641531659201531     
   31.200000000000003        70.400000000000006        1.8618435830123194     
   31.200000000000003        71.200000000000003        1.8616320599808895     
   31.200000000000003        72.000000000000000        1.8613614917557246     
   31.200000000000003        72.799999999999997        1.8612348546568649     
   31.200000000000003        73.600000000000009        1.8592364485780868     
   31.200000000000003        74.400000000000006        1.8529786381138755     
   31.200000000000003        75.200000000000003        1.8424996633954758     
   31.200000000000003        76.000000000000000        1.8296148379598298     
   31.200000000000003        76.800000000000011        1.8171093882638605     
   31.200000000000003        77.600000000000009        1.8066263412832335     
   31.200000000000003        78.400000000000006        1.8001629350283337     
   31.200000000000003        79.200000000000003        1.7963970690062399     
   31.200000000000003        80.000000000000000        1.7966233631494304     
   31.200000000000003        80.800000000000011        1.7967938997317623     
   31.200000000000003        81.600000000000009        1.8009332008365087     
   31.200000000000003        82.400000000000006        1.8068654782544626     
   31.200000000000003        83.200000000000003        1.8176320906995966     
   31.200000000000003        84.000000000000000        1.8313941395583888     
   31.200000000000003        84.800000000000011        1.8444112600451428     
   31.200000000000003        85.600000000000009        1.8544101205905059     
   31.200000000000003        86.400000000000006        1.8604822456504218     
   31.200000000000003        87.200000000000003        1.8592076812481233     
   31.200000000000003        88.000000000000000        1.8577022807497452     
   31.200000000000003        88.800000000000011        1.8532685488455196     
   31.200000000000003        89.600000000000009        1.8499157398502524     
   31.200000000000003        90.400000000000006        1.8456893815451612     
   31.200000000000003        91.200000000000003        1.8472483793555530     
   31.200000000000003        92.000000000000000        1.8438679528303903     
   31.200000000000003        92.800000000000011        1.8473412997854506     
   31.200000000000003        93.600000000000009        1.8482517261651974     
   31.200000000000003        94.400000000000006        1.8478690136257003     
   31.200000000000003        95.200000000000003        1.8492944318477225     
   31.200000000000003        96.000000000000000        1.8496790218605610     
   31.200000000000003        96.800000000000011        1.8499246788647861     
   31.200000000000003        97.600000000000009        1.8502135812782345     
   31.200000000000003        98.400000000000006        1.8505222762342655     
   31.200000000000003        99.200000000000003        1.8505801710146925     
   31.200000000000003        100.00000000000000        1.8506045929235979     
   31.200000000000003        100.80000000000001        1.8495117038959246     
   31.200000000000003        101.60000000000001        1.8501001121465885     
   31.200000000000003        102.40000000000001        1.8519743642568460     

   32.000000000000000       0.80000000000000004        1.8500162917226444     
   32.000000000000000        1.6000000000000001        1.8504840072034154     
   32.000000000000000        2.4000000000000004        1.8498547694573688     
   32.000000000000000        3.2000000000000002        1.8503510526855904     
   32.000000000000000        4.0000000000000000        1.8500935236927856     
   32.000000000000000        4.8000000000000007        1.8499157205891050     
   32.000000000000000        5.6000000000000005        1.8492892184552967     
   32.000000000000000        6.4000000000000004        1.8481021630474219     
   32.000000000000000        7.2000000000000002        1.8487693561748613     
   32.000000000000000        8.0000000000000000        1.8494301728716345     
   32.000000000000000        8.8000000000000007        1.8493853009746606     
   32.000000000000000        9.6000000000000014        1.8500489494661909     
   32.000000000000000        10.400000000000000        1.8482638922603269     
   32.000000000000000        11.200000000000001        1.8498791023708743     
   32.000000000000000        12.000000000000000        1.8517351110345226     
   32.000000000000000        12.800000000000001        1.8503755074439918     
   32.000000000000000        13.600000000000001        1.8502945431393010     
   32.000000000000000        14.400000000000000        1.8498794193316597     
   32.000000000000000        15.200000000000001        1.8483466388128811     
   32.000000000000000        16.000000000000000        1.8482269235870896     
   32.000000000000000        16.800000000000001        1.8480774268127920     
   32.000000000000000        17.600000000000001        1.8507034915690299     
   32.000000000000000        18.400000000000002        1.8522015783341192     
   32.000000000000000        19.200000000000003        1.8567767001169897     
   32.000000000000000        20.000000000000000        1.8592553413967714     
   32.000000000000000        20.800000000000001        1.8557748024135778     
   32.000000000000000        21.600000000000001        1.8435875947080376     
   32.000000000000000        22.400000000000002        1.8239196427210791     
   32.000000000000000        23.200000000000003        1.8031027204399996     
   32.000000000000000        24.000000000000000        1.7897140487016301     
   32.000000000000000        24.800000000000001        1.7915269338576567     
   32.000000000000000        25.600000000000001        1.8061819623005173     
   32.000000000000000        26.400000000000002        1.8254035351666507     
   32.000000000000000        27.200000000000003        1.8408666414638042     
   32.000000000000000        28.000000000000000        1.8467878064637460     
   32.000000000000000        28.800000000000001        1.8421984871095110     
   32.000000000000000        29.600000000000001        1.8268418772155006     
   32.000000000000000        30.400000000000002        1.8049902770159612     
   32.000000000000000        31.200000000000003        1.7860942769547654     
   32.000000000000000        32.000000000000000        1.7818990178882417     
   32.000000000000000        32.800000000000004        1.7936095813930846     
   32.000000000000000        33.600000000000001        1.8204075829646131     
   32.000000000000000        34.399999999999999        1.8548697003917538     
   32.000000000000000        35.200000000000003        1.8941225237824901     
   32.000000000000000        36.000000000000000        1.9391357468760289     
   32.000000000000000        36.800000000000004        1.9884649773265064     
   32.000000000000000        37.600000000000001        2.0397245992866493     
   32.000000000000000        38.400000000000006        2.0915570772979857     
   32.000000000000000        39.200000000000003        2.1367630837566818     
   32.000000000000000        40.000000000000000        2.1716500537457506     
   32.000000000000000        40.800000000000004        2.1939077186366771     
   32.000000000000000        41.600000000000001        2.2040159260232639     
   32.000000000000000        42.400000000000006        2.1947544545054982     
   32.000000000000000        43.200000000000003        2.1726239637974620     
   32.000000000000000        44.000000000000000        2.1366087753721708     
   32.000000000000000        44.800000000000004        2.0890245168116852     
   32.000000000000000        45.600000000000001        2.0341536606040940     
   32.000000000000000        46.400000000000006        1.9785055283191357     
   32.000000000000000        47.200000000000003        1.9286653425773774     
   32.000000000000000        48.000000000000000        1.8897085058794598     
   32.000000000000000        48.800000000000004        1.8647360749580777     
   32.000000000000000        49.600000000000001        1.8530673641954147     
   32.000000000000000        50.400000000000006        1.8494974336127696     
   32.000000000000000        51.200000000000003        1.8493860382613929     
   32.000000000000000        52.000000000000000        1.8429690547668978     
   32.000000000000000        52.800000000000004        1.8272162840704691     
   32.000000000000000        53.600000000000001        1.8046363521343949     
   32.000000000000000        54.400000000000006        1.7920235726438338     
   32.000000000000000        55.200000000000003        1.8024372547990728     
   32.000000000000000        56.000000000000000        1.8395171309466731
[truncated: 894,528 more chars]
