# Supplementary material for: A first-principles phase field method for quantitatively predicting multi-composition phase separation without thermodynamic empirical parameter
Source: Nat Commun. 2019 Aug 1;10:3451. doi: 10.1038/s41467-019-11248-z (PMC6671953; doi:10.1038/s41467-019-11248-z)
Supplement: Supplementary file 3 — Source Data [file 41467_2019_11248_MOESM3_ESM.zip › supplementary-files/data-files/Fig.6/Fig6-b-Ni40%/out_Ni_1000-40.0%%]

  0.80000000000000004       0.80000000000000004        2.5364976969764967     
  0.80000000000000004        1.6000000000000001        2.5511892958195430     
  0.80000000000000004        2.4000000000000004        2.4904439816518229     
  0.80000000000000004        3.2000000000000002        2.5625537808634720     
  0.80000000000000004        4.0000000000000000        2.4768753372574328     
  0.80000000000000004        4.8000000000000007        2.5044239975807523     
  0.80000000000000004        5.6000000000000005        2.5550520386205258     
  0.80000000000000004        6.4000000000000004        2.4848677869744811     
  0.80000000000000004        7.2000000000000002        2.5506610796436622     
  0.80000000000000004        8.0000000000000000        2.5127246304980746     
  0.80000000000000004        8.8000000000000007        2.4629892166565117     
  0.80000000000000004        9.6000000000000014        2.5315543698879908     
  0.80000000000000004        10.400000000000000        2.4659019227387207     
  0.80000000000000004        11.200000000000001        2.5424370471948716     
  0.80000000000000004        12.000000000000000        2.4653844072748576     
  0.80000000000000004        12.800000000000001        2.5431844189901809     
  0.80000000000000004        13.600000000000001        2.4756080248724417     
  0.80000000000000004        14.400000000000000        2.5520893911254117     
  0.80000000000000004        15.200000000000001        2.4909222873329848     
  0.80000000000000004        16.000000000000000        2.5153500713882218     
  0.80000000000000004        16.800000000000001        2.5457740108018196     
  0.80000000000000004        17.600000000000001        2.4613287175133625     
  0.80000000000000004        18.400000000000002        2.5341419187141661     
  0.80000000000000004        19.200000000000003        2.4618184509807182     
  0.80000000000000004        20.000000000000000        2.5179437139384389     
  0.80000000000000004        20.800000000000001        2.5042758371433722     
  0.80000000000000004        21.600000000000001        2.4671489513324598     
  0.80000000000000004        22.400000000000002        2.5337631161468903     
  0.80000000000000004        23.200000000000003        2.5178985893773831     
  0.80000000000000004        24.000000000000000        2.4638201558706823     
  0.80000000000000004        24.800000000000001        2.5377614256595296     
  0.80000000000000004        25.600000000000001        2.4684344237442049     
  0.80000000000000004        26.400000000000002        2.5020634028630480     
  0.80000000000000004        27.200000000000003        2.5628692683289542     
  0.80000000000000004        28.000000000000000        2.4962372954881213     
  0.80000000000000004        28.800000000000001        2.5668566620642044     
  0.80000000000000004        29.600000000000001        2.4945718597287461     
  0.80000000000000004        30.400000000000002        2.5513500015798032     
  0.80000000000000004        31.200000000000003        2.5118406949411649     
  0.80000000000000004        32.000000000000000        2.5331346167834088     
  0.80000000000000004        32.800000000000004        2.4711466675392586     
  0.80000000000000004        33.600000000000001        2.5394329877769670     
  0.80000000000000004        34.399999999999999        2.4649246374666354     
  0.80000000000000004        35.200000000000003        2.5061446297868248     
  0.80000000000000004        36.000000000000000        2.5455861264333652     
  0.80000000000000004        36.800000000000004        2.4797209337139696     
  0.80000000000000004        37.600000000000001        2.5414614878709920     
  0.80000000000000004        38.400000000000006        2.4471582543795205     
  0.80000000000000004        39.200000000000003        2.4808965959662141     
  0.80000000000000004        40.000000000000000        2.5458786533844742     
  0.80000000000000004        40.800000000000004        2.4476357370890729     
  0.80000000000000004        41.600000000000001        2.4772616452815730     
  0.80000000000000004        42.400000000000006        2.4563526698892000     
  0.80000000000000004        43.200000000000003        2.5470448815116398     
  0.80000000000000004        44.000000000000000        2.4639087039709922     
  0.80000000000000004        44.800000000000004        2.5223307997921158     
  0.80000000000000004        45.600000000000001        2.5429036973093826     
  0.80000000000000004        46.400000000000006        2.4726291787546844     
  0.80000000000000004        47.200000000000003        2.4944177268265646     
  0.80000000000000004        48.000000000000000        2.5238105730350173     
  0.80000000000000004        48.800000000000004        2.4770177411821965     
  0.80000000000000004        49.600000000000001        2.4877046518811010     
  0.80000000000000004        50.400000000000006        2.5386360805054382     
  0.80000000000000004        51.200000000000003        2.5512090209574629     
  0.80000000000000004        52.000000000000000        2.4806922738255395     
  0.80000000000000004        52.800000000000004        2.5422745659106285     
  0.80000000000000004        53.600000000000001        2.4826849389849035     
  0.80000000000000004        54.400000000000006        2.5556812552882664     
  0.80000000000000004        55.200000000000003        2.4889219860906322     
  0.80000000000000004        56.000000000000000        2.5626413991177035     
  0.80000000000000004        56.800000000000004        2.4482539152137925     
  0.80000000000000004        57.600000000000001        2.4445373140636137     
  0.80000000000000004        58.400000000000006        2.5524604219765061     
  0.80000000000000004        59.200000000000003        2.4887382591889602     
  0.80000000000000004        60.000000000000000        2.5427280019821272     
  0.80000000000000004        60.800000000000004        2.5271776937151902     
  0.80000000000000004        61.600000000000001        2.4521001825618032     
  0.80000000000000004        62.400000000000006        2.5557764227531909     
  0.80000000000000004        63.200000000000003        2.4757703740580195     
  0.80000000000000004        64.000000000000000        2.4817944262588858     
  0.80000000000000004        64.799999999999997        2.5392679813723151     
  0.80000000000000004        65.600000000000009        2.4708855424834644     
  0.80000000000000004        66.400000000000006        2.5337967888592861     
  0.80000000000000004        67.200000000000003        2.5309987381165326     
  0.80000000000000004        68.000000000000000        2.4736648037725728     
  0.80000000000000004        68.799999999999997        2.4749927152986295     
  0.80000000000000004        69.600000000000009        2.5435852601743507     
  0.80000000000000004        70.400000000000006        2.4784380126339909     
  0.80000000000000004        71.200000000000003        2.5405197196992444     
  0.80000000000000004        72.000000000000000        2.5329647312216133     
  0.80000000000000004        72.799999999999997        2.5446213632399948     
  0.80000000000000004        73.600000000000009        2.4857693134441408     
  0.80000000000000004        74.400000000000006        2.5528382318995391     
  0.80000000000000004        75.200000000000003        2.5512130356939631     
  0.80000000000000004        76.000000000000000        2.4839498901954253     
  0.80000000000000004        76.800000000000011        2.4689596491965973     
  0.80000000000000004        77.600000000000009        2.5279909314831706     
  0.80000000000000004        78.400000000000006        2.4744110455990640     
  0.80000000000000004        79.200000000000003        2.5581630705052190     
  0.80000000000000004        80.000000000000000        2.5599159759248007     
  0.80000000000000004        80.800000000000011        2.4813646205812634     
  0.80000000000000004        81.600000000000009        2.5397386043463097     
  0.80000000000000004        82.400000000000006        2.4837856745211671     
  0.80000000000000004        83.200000000000003        2.4756967957157716     
  0.80000000000000004        84.000000000000000        2.5313047466735794     
  0.80000000000000004        84.800000000000011        2.4690705481883630     
  0.80000000000000004        85.600000000000009        2.4879520964172972     
  0.80000000000000004        86.400000000000006        2.4801043260485915     
  0.80000000000000004        87.200000000000003        2.5471914518963339     
  0.80000000000000004        88.000000000000000        2.4829001731677742     
  0.80000000000000004        88.800000000000011        2.5511127061184213     
  0.80000000000000004        89.600000000000009        2.5114028507871873     
  0.80000000000000004        90.400000000000006        2.5209311007691291     
  0.80000000000000004        91.200000000000003        2.4759302333800330     
  0.80000000000000004        92.000000000000000        2.5720088286668394     
  0.80000000000000004        92.800000000000011        2.4723360855593413     
  0.80000000000000004        93.600000000000009        2.5597992941553871     
  0.80000000000000004        94.400000000000006        2.5596305251109586     
  0.80000000000000004        95.200000000000003        2.4928363001909206     
  0.80000000000000004        96.000000000000000        2.4904530529593467     
  0.80000000000000004        96.800000000000011        2.5476354450057803     
  0.80000000000000004        97.600000000000009        2.4720605994627372     
  0.80000000000000004        98.400000000000006        2.4689880081065225     
  0.80000000000000004        99.200000000000003        2.5289497815938100     
  0.80000000000000004        100.00000000000000        2.5246955872749153     
  0.80000000000000004        100.80000000000001        2.5345386470701801     
  0.80000000000000004        101.60000000000001        2.4685352275160546     
  0.80000000000000004        102.40000000000001        2.5225878654778131     

   1.6000000000000001       0.80000000000000004        2.4541170258436829     
   1.6000000000000001        1.6000000000000001        2.4682567387292789     
   1.6000000000000001        2.4000000000000004        2.5423768366533270     
   1.6000000000000001        3.2000000000000002        2.4689479334182582     
   1.6000000000000001        4.0000000000000000        2.5244986457584200     
   1.6000000000000001        4.8000000000000007        2.5553509036501523     
   1.6000000000000001        5.6000000000000005        2.5326800002520411     
   1.6000000000000001        6.4000000000000004        2.4815276813486293     
   1.6000000000000001        7.2000000000000002        2.5408938333676603     
   1.6000000000000001        8.0000000000000000        2.4726472559806392     
   1.6000000000000001        8.8000000000000007        2.5049363604989909     
   1.6000000000000001        9.6000000000000014        2.5638715395365983     
   1.6000000000000001        10.400000000000000        2.4593045882603022     
   1.6000000000000001        11.200000000000001        2.5091012656393579     
   1.6000000000000001        12.000000000000000        2.5389422128932058     
   1.6000000000000001        12.800000000000001        2.5495032370356596     
   1.6000000000000001        13.600000000000001        2.4925854915645163     
   1.6000000000000001        14.400000000000000        2.5650638577063378     
   1.6000000000000001        15.200000000000001        2.5090092266659543     
   1.6000000000000001        16.000000000000000        2.5392737962099905     
   1.6000000000000001        16.800000000000001        2.4775731008035766     
   1.6000000000000001        17.600000000000001        2.5481355052111767     
   1.6000000000000001        18.400000000000002        2.4808211231905477     
   1.6000000000000001        19.200000000000003        2.5511688414721827     
   1.6000000000000001        20.000000000000000        2.4893206134538275     
   1.6000000000000001        20.800000000000001        2.5317275559918366     
   1.6000000000000001        21.600000000000001        2.5489134519357690     
   1.6000000000000001        22.400000000000002        2.5008334348162040     
   1.6000000000000001        23.200000000000003        2.4693320004178103     
   1.6000000000000001        24.000000000000000        2.5615590959849159     
   1.6000000000000001        24.800000000000001        2.5045182631078240     
   1.6000000000000001        25.600000000000001        2.5706512045687613     
   1.6000000000000001        26.400000000000002        2.4842024437353785     
   1.6000000000000001        27.200000000000003        2.5264452272180837     
   1.6000000000000001        28.000000000000000        2.4865152853410684     
   1.6000000000000001        28.800000000000001        2.5571381087599283     
   1.6000000000000001        29.600000000000001        2.4973932318042160     
   1.6000000000000001        30.400000000000002        2.5553562251274453     
   1.6000000000000001        31.200000000000003        2.4831197747415463     
   1.6000000000000001        32.000000000000000        2.5356999180510518     
   1.6000000000000001        32.800000000000004        2.4840322281726039     
   1.6000000000000001        33.600000000000001        2.5573319034654807     
   1.6000000000000001        34.399999999999999        2.4811495482374228     
   1.6000000000000001        35.200000000000003        2.5221903310412244     
   1.6000000000000001        36.000000000000000        2.5481062362667779     
   1.6000000000000001        36.800000000000004        2.4886245407881304     
   1.6000000000000001        37.600000000000001        2.4905425641025274     
   1.6000000000000001        38.400000000000006        2.5552687852966747     
   1.6000000000000001        39.200000000000003        2.4565719530357777     
   1.6000000000000001        40.000000000000000        2.5426075323316044     
   1.6000000000000001        40.800000000000004        2.5596008541639965     
   1.6000000000000001        41.600000000000001        2.5036340320789523     
   1.6000000000000001        42.400000000000006        2.4908199161125171     
   1.6000000000000001        43.200000000000003        2.5616213575099920     
   1.6000000000000001        44.000000000000000        2.5472797768848641     
   1.6000000000000001        44.800000000000004        2.4911618199489127     
   1.6000000000000001        45.600000000000001        2.4618057240591944     
   1.6000000000000001        46.400000000000006        2.5129193943626036     
   1.6000000000000001        47.200000000000003        2.5163114761589771     
   1.6000000000000001        48.000000000000000        2.5451777240574422     
   1.6000000000000001        48.800000000000004        2.5514900469795911     
   1.6000000000000001        49.600000000000001        2.5618212209190361     
   1.6000000000000001        50.400000000000006        2.4768784310856340     
   1.6000000000000001        51.200000000000003        2.4890415486982169     
   1.6000000000000001        52.000000000000000        2.5530081023733913     
   1.6000000000000001        52.800000000000004        2.4919290447220894     
   1.6000000000000001        53.600000000000001        2.4792203703555677     
   1.6000000000000001        54.400000000000006        2.5510262126004433     
   1.6000000000000001        55.200000000000003        2.4480056605914919     
   1.6000000000000001        56.000000000000000        2.5369338360949394     
   1.6000000000000001        56.800000000000004        2.5383502766413439     
   1.6000000000000001        57.600000000000001        2.5365382899383095     
   1.6000000000000001        58.400000000000006        2.5231512228216020     
   1.6000000000000001        59.200000000000003        2.4650162938066495     
   1.6000000000000001        60.000000000000000        2.5269031029248810     
   1.6000000000000001        60.800000000000004        2.4953349033887311     
   1.6000000000000001        61.600000000000001        2.5321413442710758     
   1.6000000000000001        62.400000000000006        2.4835629243377060     
   1.6000000000000001        63.200000000000003        2.4737068400255868     
   1.6000000000000001        64.000000000000000        2.5526180770455005     
   1.6000000000000001        64.799999999999997        2.4821843304121263     
   1.6000000000000001        65.600000000000009        2.5488201868042810     
   1.6000000000000001        66.400000000000006        2.4742262618110811     
   1.6000000000000001        67.200000000000003        2.5343600245502542     
   1.6000000000000001        68.000000000000000        2.5373305532526635     
   1.6000000000000001        68.799999999999997        2.5392970390274021     
   1.6000000000000001        69.600000000000009        2.4738074729298347     
   1.6000000000000001        70.400000000000006        2.4851840142973458     
   1.6000000000000001        71.200000000000003        2.4880981560726090     
   1.6000000000000001        72.000000000000000        2.4768968943337448     
   1.6000000000000001        72.799999999999997        2.4747825424242982     
   1.6000000000000001        73.600000000000009        2.4810402662475823     
   1.6000000000000001        74.400000000000006        2.4804440299523085     
   1.6000000000000001        75.200000000000003        2.4783066280926609     
   1.6000000000000001        76.000000000000000        2.5476796502901831     
   1.6000000000000001        76.800000000000011        2.4659189583295755     
   1.6000000000000001        77.600000000000009        2.5292947557459038     
   1.6000000000000001        78.400000000000006        2.5442725063475424     
   1.6000000000000001        79.200000000000003        2.4890038197570949     
   1.6000000000000001        80.000000000000000        2.4906623412346911     
   1.6000000000000001        80.800000000000011        2.5582621973439301     
   1.6000000000000001        81.600000000000009        2.4807591059960368     
   1.6000000000000001        82.400000000000006        2.5333266932990881     
   1.6000000000000001        83.200000000000003        2.5408285869732095     
   1.6000000000000001        84.000000000000000        2.4685016499248098     
   1.6000000000000001        84.800000000000011        2.5444795685689883     
   1.6000000000000001        85.600000000000009        2.5524401700084609     
   1.6000000000000001        86.400000000000006        2.5513411009477442     
   1.6000000000000001        87.200000000000003        2.5460385016732556     
   1.6000000000000001        88.000000000000000        2.5469839938657031     
   1.6000000000000001        88.800000000000011        2.4800980723091590     
   1.6000000000000001        89.600000000000009        2.4529062620894484     
   1.6000000000000001        90.400000000000006        2.5406627577357863     
   1.6000000000000001        91.200000000000003        2.4873966256519981     
   1.6000000000000001        92.000000000000000        2.5627352126129210     
   1.6000000000000001        92.800000000000011        2.5106529442380388     
   1.6000000000000001        93.600000000000009        2.4863547372208910     
   1.6000000000000001        94.400000000000006        2.4900855552021399     
   1.6000000000000001        95.200000000000003        2.5543248718910543     
   1.6000000000000001        96.000000000000000        2.4803446128057294     
   1.6000000000000001        96.800000000000011        2.4696789507313714     
   1.6000000000000001        97.600000000000009        2.5145793460009300     
   1.6000000000000001        98.400000000000006        2.4952835223313476     
   1.6000000000000001        99.200000000000003        2.5562331417473456     
   1.6000000000000001        100.00000000000000        2.4287347634079657     
   1.6000000000000001        100.80000000000001        2.5744715622345975     
   1.6000000000000001        101.60000000000001        2.4970111284332570     
   1.6000000000000001        102.40000000000001        2.5529197424957095     

   2.4000000000000004       0.80000000000000004        2.4855706612677619     
   2.4000000000000004        1.6000000000000001        2.5512663997152134     
   2.4000000000000004        2.4000000000000004        2.4639604358407414     
   2.4000000000000004        3.2000000000000002        2.5629333104826508     
   2.4000000000000004        4.0000000000000000        2.4704100173991530     
   2.4000000000000004        4.8000000000000007        2.4792760679608845     
   2.4000000000000004        5.6000000000000005        2.4577775019877328     
   2.4000000000000004        6.4000000000000004        2.5243833425454105     
   2.4000000000000004        7.2000000000000002        2.5378282025192784     
   2.4000000000000004        8.0000000000000000        2.5432471191520745     
   2.4000000000000004        8.8000000000000007        2.5578398131355295     
   2.4000000000000004        9.6000000000000014        2.4942827164794310     
   2.4000000000000004        10.400000000000000        2.4905664524559796     
   2.4000000000000004        11.200000000000001        2.5417696155567349     
   2.4000000000000004        12.000000000000000        2.4519328950163466     
   2.4000000000000004        12.800000000000001        2.5249005058080742     
   2.4000000000000004        13.600000000000001        2.4678014819708802     
   2.4000000000000004        14.400000000000000        2.5392870643202765     
   2.4000000000000004        15.200000000000001        2.4650302056537345     
   2.4000000000000004        16.000000000000000        2.4930117360048052     
   2.4000000000000004        16.800000000000001        2.5640744990760087     
   2.4000000000000004        17.600000000000001        2.4918676032658178     
   2.4000000000000004        18.400000000000002        2.5582938200044985     
   2.4000000000000004        19.200000000000003        2.4808775535750955     
   2.4000000000000004        20.000000000000000        2.4805743400838680     
   2.4000000000000004        20.800000000000001        2.4663445761403833     
   2.4000000000000004        21.600000000000001        2.4692800537594302     
   2.4000000000000004        22.400000000000002        2.5521602558858230     
   2.4000000000000004        23.200000000000003        2.5272515946280758     
   2.4000000000000004        24.000000000000000        2.4977030131256370     
   2.4000000000000004        24.800000000000001        2.4601074174974218     
   2.4000000000000004        25.600000000000001        2.5394509042757769     
   2.4000000000000004        26.400000000000002        2.4620508049774155     
   2.4000000000000004        27.200000000000003        2.5129197027060535     
   2.4000000000000004        28.000000000000000        2.5497640384857667     
   2.4000000000000004        28.800000000000001        2.4868152066454634     
   2.4000000000000004        29.600000000000001        2.4692876150969099     
   2.4000000000000004        30.400000000000002        2.5632423036351644     
   2.4000000000000004        31.200000000000003        2.4807477860210452     
   2.4000000000000004        32.000000000000000        2.5230885760409154     
   2.4000000000000004        32.800000000000004        2.5236808255193974     
   2.4000000000000004        33.600000000000001        2.4916288942624210     
   2.4000000000000004        34.399999999999999        2.5588461834566374     
   2.4000000000000004        35.200000000000003        2.4789446646767663     
   2.4000000000000004        36.000000000000000        2.5411366199223733     
   2.4000000000000004        36.800000000000004        2.4848191572647704     
   2.4000000000000004        37.600000000000001        2.5459076923848607     
   2.4000000000000004        38.400000000000006        2.5028668624454937     
   2.4000000000000004        39.200000000000003        2.5276256106640811     
   2.4000000000000004        40.000000000000000        2.5352614060145306     
   2.4000000000000004        40.800000000000004        2.4871306883551396     
   2.4000000000000004        41.600000000000001        2.5091718161872363     
   2.4000000000000004        42.400000000000006        2.4848733297229635     
   2.4000000000000004        43.200000000000003        2.4812725617854854     
   2.4000000000000004        44.000000000000000        2.4865704361730181     
   2.4000000000000004        44.800000000000004        2.5623156720332392     
   2.4000000000000004        45.600000000000001        2.5038550122563499     
   2.4000000000000004        46.400000000000006        2.5561091280721300     
   2.4000000000000004        47.200000000000003        2.4726007049568759     
   2.4000000000000004        48.000000000000000        2.4466024449830801     
   2.4000000000000004        48.800000000000004        2.4835228179037263     
   2.4000000000000004        49.600000000000001        2.4909992669519183     
   2.4000000000000004        50.400000000000006        2.5099625045422993     
   2.4000000000000004        51.200000000000003        2.5365906341832059     
   2.4000000000000004        52.000000000000000        2.4500680538070654     
   2.4000000000000004        52.800000000000004        2.5645350073112176     
   2.4000000000000004        53.600000000000001        2.4866462345618112     
   2.4000000000000004        54.400000000000006        2.5453874713121420     
   2.4000000000000004        55.200000000000003        2.5293939840350230     
   2.4000000000000004        56.000000000000000        2.4846003008743627     
   2.4000000000000004        56.800000000000004        2.4782197600888760     
   2.4000000000000004        57.600000000000001        2.4776809024866688     
   2.4000000000000004        58.400000000000006        2.4741507885633074     
   2.4000000000000004        59.200000000000003        2.5517286278094899     
   2.4000000000000004        60.000000000000000        2.4872152199389292     
   2.4000000000000004        60.800000000000004        2.4697528066184637     
   2.4000000000000004        61.600000000000001        2.5425311727774962     
   2.4000000000000004        62.400000000000006        2.5529736823284730     
   2.4000000000000004        63.200000000000003        2.5299806500384214     
   2.4000000000000004        64.000000000000000        2.5434831272867231     
   2.4000000000000004        64.799999999999997        2.4805461613715050     
   2.4000000000000004        65.600000000000009        2.5471795707858917     
   2.4000000000000004        66.400000000000006        2.4773638082788474     
   2.4000000000000004        67.200000000000003        2.5422267164446981     
   2.4000000000000004        68.000000000000000        2.4760647557174722     
   2.4000000000000004        68.799999999999997        2.4771105233287027     
   2.4000000000000004        69.600000000000009        2.5375917296559534     
   2.4000000000000004        70.400000000000006        2.5446429175844028     
   2.4000000000000004        71.200000000000003        2.4909149993097270     
   2.4000000000000004        72.000000000000000        2.5498322429839284     
   2.4000000000000004        72.799999999999997        2.5346456496005798     
   2.4000000000000004        73.600000000000009        2.5381041866378653     
   2.4000000000000004        74.400000000000006        2.5477434645889065     
   2.4000000000000004        75.200000000000003        2.5518956267540132     
   2.4000000000000004        76.000000000000000        2.4786682344953834     
   2.4000000000000004        76.800000000000011        2.5353897697008709     
   2.4000000000000004        77.600000000000009        2.5336242949829400     
   2.4000000000000004        78.400000000000006        2.4770957911035532     
   2.4000000000000004        79.200000000000003        2.5496314989806441     
   2.4000000000000004        80.000000000000000        2.5523597209266389     
   2.4000000000000004        80.800000000000011        2.4887341578273210     
   2.4000000000000004        81.600000000000009        2.5468890465669425     
   2.4000000000000004        82.400000000000006        2.4606560356184537     
   2.4000000000000004        83.200000000000003        2.4750871951621236     
   2.4000000000000004        84.000000000000000        2.5570377551837793     
   2.4000000000000004        84.800000000000011        2.4870422910775902     
   2.4000000000000004        85.600000000000009        2.4864082763091342     
   2.4000000000000004        86.400000000000006        2.4911504051789333     
   2.4000000000000004        87.200000000000003        2.4911647446503316     
   2.4000000000000004        88.000000000000000        2.4900553838641248     
   2.4000000000000004        88.800000000000011        2.5434143095722508     
   2.4000000000000004        89.600000000000009        2.4693087954962256     
   2.4000000000000004        90.400000000000006        2.5539067219352596     
   2.4000000000000004        91.200000000000003        2.4894167002072245     
   2.4000000000000004        92.000000000000000        2.4776328592791987     
   2.4000000000000004        92.800000000000011        2.5488967651031689     
   2.4000000000000004        93.600000000000009        2.5329993565897166     
   2.4000000000000004        94.400000000000006        2.4848096255316729     
   2.4000000000000004        95.200000000000003        2.5378671388024854     
   2.4000000000000004        96.000000000000000        2.5124678262864859     
   2.4000000000000004        96.800000000000011        2.5497253845131014     
   2.4000000000000004        97.600000000000009        2.5268172270544937     
   2.4000000000000004        98.400000000000006        2.4925832979119678     
   2.4000000000000004        99.200000000000003        2.5617355417227534     
   2.4000000000000004        100.00000000000000        2.4691993538998096     
   2.4000000000000004        100.80000000000001        2.4813394937707938     
   2.4000000000000004        101.60000000000001        2.4697820822099597     
   2.4000000000000004        102.40000000000001        2.5454972999736230     

   3.2000000000000002       0.80000000000000004        2.4915169965787229     
   3.2000000000000002        1.6000000000000001        2.4894424500359023     
   3.2000000000000002        2.4000000000000004        2.5436974525976512     
   3.2000000000000002        3.2000000000000002        2.4790557170111138     
   3.2000000000000002        4.0000000000000000        2.5288563758111939     
   3.2000000000000002        4.8000000000000007        2.5298759363199372     
   3.2000000000000002        5.6000000000000005        2.5582889261587405     
   3.2000000000000002        6.4000000000000004        2.4970488083139109     
   3.2000000000000002        7.2000000000000002        2.4666574625900846     
   3.2000000000000002        8.0000000000000000        2.4732732112268376     
   3.2000000000000002        8.8000000000000007        2.4726551613744556     
   3.2000000000000002        9.6000000000000014        2.5289154411971237     
   3.2000000000000002        10.400000000000000        2.4953065649909418     
   3.2000000000000002        11.200000000000001        2.5590774531493263     
   3.2000000000000002        12.000000000000000        2.4755886892158747     
   3.2000000000000002        12.800000000000001        2.5496720805477233     
   3.2000000000000002        13.600000000000001        2.4945514056892866     
   3.2000000000000002        14.400000000000000        2.4846162223823627     
   3.2000000000000002        15.200000000000001        2.5301068861191043     
   3.2000000000000002        16.000000000000000        2.5305437703867018     
   3.2000000000000002        16.800000000000001        2.4736979569218884     
   3.2000000000000002        17.600000000000001        2.5403391806613884     
   3.2000000000000002        18.400000000000002        2.4700061627110079     
   3.2000000000000002        19.200000000000003        2.5340473809743176     
   3.2000000000000002        20.000000000000000        2.5098906061689279     
   3.2000000000000002        20.800000000000001        2.5406139840921593     
   3.2000000000000002        21.600000000000001        2.4752879134780006     
   3.2000000000000002        22.400000000000002        2.5461499241071093     
   3.2000000000000002        23.200000000000003        2.5023444282395992     
   3.2000000000000002        24.000000000000000        2.5591932773461585     
   3.2000000000000002        24.800000000000001        2.5303675179799274     
   3.2000000000000002        25.600000000000001        2.4853482931573829     
   3.2000000000000002        26.400000000000002        2.5520140192541936     
   3.2000000000000002        27.200000000000003        2.4776652353169180     
   3.2000000000000002        28.000000000000000        2.4712852976345201     
   3.2000000000000002        28.800000000000001        2.5516777687438132     
   3.2000000000000002        29.600000000000001        2.5323038303776557     
   3.2000000000000002        30.400000000000002        2.4912336045680505     
   3.2000000000000002        31.200000000000003        2.5233516249825096     
   3.2000000000000002        32.000000000000000        2.5210860749016262     
   3.2000000000000002        32.800000000000004        2.5079804020458467     
   3.2000000000000002        33.600000000000001        2.4561058374875588     
   3.2000000000000002        34.399999999999999        2.5345170074549142     
   3.2000000000000002        35.200000000000003        2.4694472340460365     
   3.2000000000000002        36.000000000000000        2.5323845820804900     
   3.2000000000000002        36.800000000000004        2.4627082018659467     
   3.2000000000000002        37.600000000000001        2.5101699880820965     
   3.2000000000000002        38.400000000000006        2.5460071297405564     
   3.2000000000000002        39.200000000000003        2.4451719700953167     
   3.2000000000000002        40.000000000000000        2.5071335162326491     
   3.2000000000000002        40.800000000000004        2.5377106290543665     
   3.2000000000000002        41.600000000000001        2.4980404765128976     
   3.2000000000000002        42.400000000000006        2.5333653177581938     
   3.2000000000000002        43.200000000000003        2.5449089795452156     
   3.2000000000000002        44.000000000000000        2.5495215839152361     
   3.2000000000000002        44.800000000000004        2.5496412937228317     
   3.2000000000000002        45.600000000000001        2.4935314044574368     
   3.2000000000000002        46.400000000000006        2.5515678936621544     
   3.2000000000000002        47.200000000000003        2.5370942468156690     
   3.2000000000000002        48.000000000000000        2.5224174918834126     
   3.2000000000000002        48.800000000000004        2.5546808457359291     
   3.2000000000000002        49.600000000000001        2.4594904275169731     
   3.2000000000000002        50.400000000000006        2.5336883784117559     
   3.2000000000000002        51.200000000000003        2.5398601362505744     
   3.2000000000000002        52.000000000000000        2.4646874131398064     
   3.2000000000000002        52.800000000000004        2.5371150114302465     
   3.2000000000000002        53.600000000000001        2.4613314758005354     
   3.2000000000000002        54.400000000000006        2.5152126293477384     
   3.2000000000000002        55.200000000000003        2.4693455118899590     
   3.2000000000000002        56.000000000000000        2.5566575919895005     
   3.2000000000000002        56.800000000000004        2.5498997155520353     
   3.2000000000000002        57.600000000000001        2.5442423991928944     
   3.2000000000000002        58.400000000000006        2.4874793160558202     
   3.2000000000000002        59.200000000000003        2.4797302582378653     
   3.2000000000000002        60.000000000000000        2.5528838829066678     
   3.2000000000000002        60.800000000000004        2.4715096021359964     
   3.2000000000000002        61.600000000000001        2.4882536731539360     
   3.2000000000000002        62.400000000000006        2.4478185099521097     
   3.2000000000000002        63.200000000000003        2.4864961909912306     
   3.2000000000000002        64.000000000000000        2.5508448888654374     
   3.2000000000000002        64.799999999999997        2.4887104681242782     
   3.2000000000000002        65.600000000000009        2.5599579775425449     
   3.2000000000000002        66.400000000000006        2.4907797922530506     
   3.2000000000000002        67.200000000000003        2.5622123132303525     
   3.2000000000000002        68.000000000000000        2.4913678336368630     
   3.2000000000000002        68.799999999999997        2.5513350882779533     
   3.2000000000000002        69.600000000000009        2.4688807825968295     
   3.2000000000000002        70.400000000000006        2.5396354778274572     
   3.2000000000000002        71.200000000000003        2.4860360794853449     
   3.2000000000000002        72.000000000000000        2.4830368433462162     
   3.2000000000000002        72.799999999999997        2.5394836142895052     
   3.2000000000000002        73.600000000000009        2.4783659214626454     
   3.2000000000000002        74.400000000000006        2.4895367924621237     
   3.2000000000000002        75.200000000000003        2.4906867292409780     
   3.2000000000000002        76.000000000000000        2.5534695428107042     
   3.2000000000000002        76.800000000000011        2.4800435527933926     
   3.2000000000000002        77.600000000000009        2.4807507202731953     
   3.2000000000000002        78.400000000000006        2.5486548260386668     
   3.2000000000000002        79.200000000000003        2.4831039325237105     
   3.2000000000000002        80.000000000000000        2.5506977007276563     
   3.2000000000000002        80.800000000000011        2.4847436008190344     
   3.2000000000000002        81.600000000000009        2.5408911505579459     
   3.2000000000000002        82.400000000000006        2.5283059906062890     
   3.2000000000000002        83.200000000000003        2.5412503194450857     
   3.2000000000000002        84.000000000000000        2.4869120196684533     
   3.2000000000000002        84.800000000000011        2.5322809791813721     
   3.2000000000000002        85.600000000000009        2.5340988442729855     
   3.2000000000000002        86.400000000000006        2.5445957889994211     
   3.2000000000000002        87.200000000000003        2.5501792978967717     
   3.2000000000000002        88.000000000000000        2.5462606677993658     
   3.2000000000000002        88.800000000000011        2.5343626603174543     
   3.2000000000000002        89.600000000000009        2.5368262902896652     
   3.2000000000000002        90.400000000000006        2.4839669478135296     
   3.2000000000000002        91.200000000000003        2.5462757406250627     
   3.2000000000000002        92.000000000000000        2.5334260693937614     
   3.2000000000000002        92.800000000000011        2.5261237532829814     
   3.2000000000000002        93.600000000000009        2.5051485818289350     
   3.2000000000000002        94.400000000000006        2.4626868245291691     
   3.2000000000000002        95.200000000000003        2.5004478836264834     
   3.2000000000000002        96.000000000000000        2.5591121179715199     
   3.2000000000000002        96.800000000000011        2.4634587666124403     
   3.2000000000000002        97.600000000000009        2.5611750882344020     
   3.2000000000000002        98.400000000000006        2.5132251758579280     
   3.2000000000000002        99.200000000000003        2.5744825883829985     
   3.2000000000000002        100.00000000000000        2.4817589792406380     
   3.2000000000000002        100.80000000000001        2.5174514727423203     
   3.2000000000000002        101.60000000000001        2.4774482931502466     
   3.2000000000000002        102.40000000000001        2.5540595055590019     

   4.0000000000000000       0.80000000000000004        2.4819641728834649     
   4.0000000000000000        1.6000000000000001        2.5490708027092763     
   4.0000000000000000        2.4000000000000004        2.4831466270213305     
   4.0000000000000000        3.2000000000000002        2.5545249018062819     
   4.0000000000000000        4.0000000000000000        2.4438913799647128     
   4.0000000000000000        4.8000000000000007        2.5201901796002057     
   4.0000000000000000        5.6000000000000005        2.4520935069158920     
   4.0000000000000000        6.4000000000000004        2.5218280676566058     
   4.0000000000000000        7.2000000000000002        2.5029057537799897     
   4.0000000000000000        8.0000000000000000        2.5102239491159684     
   4.0000000000000000        8.8000000000000007        2.5544146915182080     
   4.0000000000000000        9.6000000000000014        2.4937142685999394     
   4.0000000000000000        10.400000000000000        2.5432262717862488     
   4.0000000000000000        11.200000000000001        2.4718850330669322     
   4.0000000000000000        12.000000000000000        2.4912615624424834     
   4.0000000000000000        12.800000000000001        2.5298723607035010     
   4.0000000000000000        13.600000000000001        2.4673121161243401     
   4.0000000000000000        14.400000000000000        2.4980626330443481     
   4.0000000000000000        15.200000000000001        2.5429329080353633     
   4.0000000000000000        16.000000000000000        2.5233944552185874     
   4.0000000000000000        16.800000000000001        2.4855824570178671     
   4.0000000000000000        17.600000000000001        2.5525247834693099     
   4.0000000000000000        18.400000000000002        2.4826992389154956     
   4.0000000000000000        19.200000000000003        2.5487675110278816     
   4.0000000000000000        20.000000000000000        2.4691016477657950     
   4.0000000000000000        20.800000000000001        2.5590954242740209     
   4.0000000000000000        21.600000000000001        2.5486359593296650     
   4.0000000000000000        22.400000000000002        2.4890948428071549     
   4.0000000000000000        23.200000000000003        2.5345239023383384     
   4.0000000000000000        24.000000000000000        2.4148941049760508     
   4.0000000000000000        24.800000000000001        2.5288656109078342     
   4.0000000000000000        25.600000000000001        2.4889478885645153     
   4.0000000000000000        26.400000000000002        2.4961640646582981     
   4.0000000000000000        27.200000000000003        2.5617994912418518     
   4.0000000000000000        28.000000000000000        2.5122712210753742     
   4.0000000000000000        28.800000000000001        2.4616231481100392     
   4.0000000000000000        29.600000000000001        2.4616335539728222     
   4.0000000000000000        30.400000000000002        2.5731366078442024     
   4.0000000000000000        31.200000000000003        2.4886871982093033     
   4.0000000000000000        32.000000000000000        2.4498048856331804     
   4.0000000000000000        32.800000000000004        2.5522307988273760     
   4.0000000000000000        33.600000000000001        2.4738083900560452     
   4.0000000000000000        34.399999999999999        2.5519719641487013     
   4.0000000000000000        35.200000000000003        2.4844385619313103     
   4.0000000000000000        36.000000000000000        2.5462917550949977     
   4.0000000000000000        36.800000000000004        2.4777498648965199     
   4.0000000000000000        37.600000000000001        2.5240392934822040     
   4.0000000000000000        38.400000000000006        2.4386329667342403     
   4.0000000000000000        39.200000000000003        2.5789956521941346     
   4.0000000000000000        40.000000000000000        2.4932898185834076     
   4.0000000000000000        40.800000000000004        2.5561461838536381     
   4.0000000000000000        41.600000000000001        2.4680594279688037     
   4.0000000000000000        42.400000000000006        2.5496452115109003     
   4.0000000000000000        43.200000000000003        2.4603157059052934     
   4.0000000000000000        44.000000000000000        2.4705011320489509     
   4.0000000000000000        44.800000000000004        2.4767581033019646     
   4.0000000000000000        45.600000000000001        2.4853288125850739     
   4.0000000000000000        46.400000000000006        2.4781143296564414     
   4.0000000000000000        47.200000000000003        2.4657213382213445     
   4.0000000000000000        48.000000000000000        2.5098326243086109     
   4.0000000000000000        48.800000000000004        2.4709925781124746     
   4.0000000000000000        49.600000000000001        2.5196076840667501     
   4.0000000000000000        50.400000000000006        2.4754950543566436     
   4.0000000000000000        51.200000000000003        2.5499061651446815     
   4.0000000000000000        52.000000000000000        2.4962807944516840     
   4.0000000000000000        52.800000000000004        2.5610906072415913     
   4.0000000000000000        53.600000000000001        2.4864677127538886     
   4.0000000000000000        54.400000000000006        2.5483079470793255     
   4.0000000000000000        55.200000000000003        2.5429096885339240     
   4.0000000000000000        56.000000000000000        2.4857850728212165     
   4.0000000000000000        56.800000000000004        2.4839431373125649     
   4.0000000000000000        57.600000000000001        2.4760516424590691     
   4.0000000000000000        58.400000000000006        2.5469039606854000     
   4.0000000000000000        59.200000000000003        2.5427276557749550     
   4.0000000000000000        60.000000000000000        2.4803033987582572     
   4.0000000000000000        60.800000000000004        2.5315698499491672     
   4.0000000000000000        61.600000000000001        2.5565365688942783     
   4.0000000000000000        62.400000000000006        2.5237184248067734     
   4.0000000000000000        63.200000000000003        2.5535133016433349     
   4.0000000000000000        64.000000000000000        2.4890549948040355     
   4.0000000000000000        64.799999999999997        2.5233365934876444     
   4.0000000000000000        65.600000000000009        2.4587261205223689     
   4.0000000000000000        66.400000000000006        2.5277063702432616     
   4.0000000000000000        67.200000000000003        2.4555662400386127     
   4.0000000000000000        68.000000000000000        2.5011783053020764     
   4.0000000000000000        68.799999999999997        2.5492722130133370     
   4.0000000000000000        69.600000000000009        2.4787472160378048     
   4.0000000000000000        70.400000000000006        2.5459376157870479     
   4.0000000000000000        71.200000000000003        2.4786391784737365     
   4.0000000000000000        72.000000000000000        2.5508693159884852     
   4.0000000000000000        72.799999999999997        2.4740908228511653     
   4.0000000000000000        73.600000000000009        2.5465961152542187     
   4.0000000000000000        74.400000000000006        2.4884414363070158     
   4.0000000000000000        75.200000000000003        2.5555691226135231     
   4.0000000000000000        76.000000000000000        2.4800641913591415     
   4.0000000000000000        76.800000000000011        2.5548720595656071     
   4.0000000000000000        77.600000000000009        2.4865394527170812     
   4.0000000000000000        78.400000000000006        2.5396393870798089     
   4.0000000000000000        79.200000000000003        2.4843262438961631     
   4.0000000000000000        80.000000000000000        2.4878974135845349     
   4.0000000000000000        80.800000000000011        2.4829431802772941     
   4.0000000000000000        81.600000000000009        2.5407134461834722     
   4.0000000000000000        82.400000000000006        2.4798931818229160     
   4.0000000000000000        83.200000000000003        2.5262387531187556     
   4.0000000000000000        84.000000000000000        2.4873691536988685     
   4.0000000000000000        84.800000000000011        2.5446024426084981     
   4.0000000000000000        85.600000000000009        2.5264435217326886     
   4.0000000000000000        86.400000000000006        2.4681824579542684     
   4.0000000000000000        87.200000000000003        2.4771143103537767     
   4.0000000000000000        88.000000000000000        2.4867064785259867     
   4.0000000000000000        88.800000000000011        2.4616758986603093     
   4.0000000000000000        89.600000000000009        2.5429615872271070     
   4.0000000000000000        90.400000000000006        2.4811335490341628     
   4.0000000000000000        91.200000000000003        2.5459342446802693     
   4.0000000000000000        92.000000000000000        2.4746219578223605     
   4.0000000000000000        92.800000000000011        2.5356143268773903     
   4.0000000000000000        93.600000000000009        2.4760186498184775     
   4.0000000000000000        94.400000000000006        2.5463899647772492     
   4.0000000000000000        95.200000000000003        2.5503787588385198     
   4.0000000000000000        96.000000000000000        2.4850899096694694     
   4.0000000000000000        96.800000000000011        2.5403461602358948     
   4.0000000000000000        97.600000000000009        2.4778388402369824     
   4.0000000000000000        98.400000000000006        2.4665172780081934     
   4.0000000000000000        99.200000000000003        2.5159625012306055     
   4.0000000000000000        100.00000000000000        2.4974393428735868     
   4.0000000000000000        100.80000000000001        2.4916536694884219     
   4.0000000000000000        101.60000000000001        2.4864481598316117     
   4.0000000000000000        102.40000000000001        2.5419596583243251     

   4.8000000000000007       0.80000000000000004        2.5475524412061197     
   4.8000000000000007        1.6000000000000001        2.5488399245278726     
   4.8000000000000007        2.4000000000000004        2.4917437712102601     
   4.8000000000000007        3.2000000000000002        2.4886352221567605     
   4.8000000000000007        4.0000000000000000        2.5531981157243875     
   4.8000000000000007        4.8000000000000007        2.5554909300464801     
   4.8000000000000007        5.6000000000000005        2.4914253156836170     
   4.8000000000000007        6.4000000000000004        2.5259950195263308     
   4.8000000000000007        7.2000000000000002        2.4699544997400662     
   4.8000000000000007        8.0000000000000000        2.5497016827446322     
   4.8000000000000007        8.8000000000000007        2.4460101068381115     
   4.8000000000000007        9.6000000000000014        2.5101707655953831     
   4.8000000000000007        10.400000000000000        2.5579540685245652     
   4.8000000000000007        11.200000000000001        2.4813029697380213     
   4.8000000000000007        12.000000000000000        2.5801204086834715     
   4.8000000000000007        12.800000000000001        2.4969111928201642     
   4.8000000000000007        13.600000000000001        2.5702680165443930     
   4.8000000000000007        14.400000000000000        2.4751158081321671     
   4.8000000000000007        15.200000000000001        2.5329209469780678     
   4.8000000000000007        16.000000000000000        2.5162871128081403     
   4.8000000000000007        16.800000000000001        2.4806799978432581     
   4.8000000000000007        17.600000000000001        2.5501984103269875     
   4.8000000000000007        18.400000000000002        2.4806967445006136     
   4.8000000000000007        19.200000000000003        2.5547944966749174     
   4.8000000000000007        20.000000000000000        2.4929961639785136     
   4.8000000000000007        20.800000000000001        2.4833915299401155     
   4.8000000000000007        21.600000000000001        2.4823098203839216     
   4.8000000000000007        22.400000000000002        2.5589182387658385     
   4.8000000000000007        23.200000000000003        2.4941149320509504     
   4.8000000000000007        24.000000000000000        2.5485873548337437     
   4.8000000000000007        24.800000000000001        2.5266720926480333     
   4.8000000000000007        25.600000000000001        2.4830537885925432     
   4.8000000000000007        26.400000000000002        2.5480642445117145     
   4.8000000000000007        27.200000000000003        2.4809279442565471     
   4.8000000000000007        28.000000000000000        2.4953917729165953     
   4.8000000000000007        28.800000000000001        2.5727117470227547     
   4.8000000000000007        29.600000000000001        2.4723007714384884     
   4.8000000000000007        30.400000000000002        2.4862834014426158     
   4.8000000000000007        31.200000000000003        2.5498855457444449     
   4.8000000000000007        32.000000000000000        2.4674891632386702     
   4.8000000000000007        32.800000000000004        2.5231403131055021     
   4.8000000000000007        33.600000000000001        2.4825909233125856     
   4.8000000000000007        34.399999999999999        2.5540964781939639     
   4.8000000000000007        35.200000000000003        2.4894357502914684     
   4.8000000000000007        36.000000000000000        2.5593207744455180     
   4.8000000000000007        36.800000000000004        2.4942128265606454     
   4.8000000000000007        37.600000000000001        2.5661089766596494     
   4.8000000000000007        38.400000000000006        2.5040894134256342     
   4.8000000000000007        39.200000000000003        2.4718046844540238     
   4.8000000000000007        40.000000000000000        2.5411302097122599     
   4.8000000000000007        40.800000000000004        2.4817524607629622     
   4.8000000000000007        41.600000000000001        2.5247939545576408     
   4.8000000000000007        42.400000000000006        2.4676298504319369     
   4.8000000000000007        43.200000000000003        2.4790506774849810     
   4.8000000000000007        44.000000000000000        2.5451344173475525     
   4.8000000000000007        44.800000000000004        2.5092629630234708     
   4.8000000000000007        45.600000000000001        2.5205688776449282     
   4.8000000000000007        46.400000000000006        2.5153110529942904     
   4.8000000000000007        47.200000000000003        2.5103620345256403     
   4.8000000000000007        48.000000000000000        2.5507754210413585     
   4.8000000000000007        48.800000000000004        2.4931779958110800     
   4.8000000000000007        49.600000000000001        2.5520514872704401     
   4.8000000000000007        50.400000000000006        2.4557730643590316     
   4.8000000000000007        51.200000000000003        2.4727068215130701     
   4.8000000000000007        52.000000000000000        2.4820317415331048     
   4.8000000000000007        52.800000000000004        2.4853655658924652     
   4.8000000000000007        53.600000000000001        2.5431268553743305     
   4.8000000000000007        54.400000000000006        2.4812455532778479     
   4.8000000000000007        55.200000000000003        2.4844654572506673     
   4.8000000000000007        56.000000000000000        2.5548212918917343     
   4.8000000000000007        56.800000000000004        2.5551140220313009     
   4.8000000000000007        57.600000000000001        2.5483809462610432     
   4.8000000000000007        58.400000000000006        2.4810723650603497     
   4.8000000000000007        59.200000000000003        2.4756543037741903     
   4.8000000000000007        60.000000000000000        2.5519238083649411     
   4.8000000000000007        60.800000000000004        2.4620070531472420     
   4.8000000000000007        61.600000000000001        2.4988258146589026     
   4.8000000000000007        62.400000000000006        2.4663709103383900     
   4.8000000000000007        63.200000000000003        2.5262717614347392     
   4.8000000000000007        64.000000000000000        2.4586482735875856     
   4.8000000000000007        64.799999999999997        2.4830376650574375     
   4.8000000000000007        65.600000000000009        2.5479125112974401     
   4.8000000000000007        66.400000000000006        2.4817457369718290     
   4.8000000000000007        67.200000000000003        2.5453873610134514     
   4.8000000000000007        68.000000000000000        2.5031680338936035     
   4.8000000000000007        68.799999999999997        2.5442791457389169     
   4.8000000000000007        69.600000000000009        2.4777626501523624     
   4.8000000000000007        70.400000000000006        2.4769067653054981     
   4.8000000000000007        71.200000000000003        2.5405191981158843     
   4.8000000000000007        72.000000000000000        2.4737670938148799     
   4.8000000000000007        72.799999999999997        2.5342045451693131     
   4.8000000000000007        73.600000000000009        2.5361079417907439     
   4.8000000000000007        74.400000000000006        2.4839521876572155     
   4.8000000000000007        75.200000000000003        2.5539183491773061     
   4.8000000000000007        76.000000000000000        2.5433766121488222     
   4.8000000000000007        76.800000000000011        2.4870336470016303     
   4.8000000000000007        77.600000000000009        2.4802960206451545     
   4.8000000000000007        78.400000000000006        2.5430498011857519     
   4.8000000000000007        79.200000000000003        2.5416000624700543     
   4.8000000000000007        80.000000000000000        2.4690382855321293     
   4.8000000000000007        80.800000000000011        2.4704257890445604     
   4.8000000000000007        81.600000000000009        2.5360508276781442     
   4.8000000000000007        82.400000000000006        2.4805657638945053     
   4.8000000000000007        83.200000000000003        2.4834966490867094     
   4.8000000000000007        84.000000000000000        2.5502273562445734     
   4.8000000000000007        84.800000000000011        2.4444418188901533     
   4.8000000000000007        85.600000000000009        2.4836831743908947     
   4.8000000000000007        86.400000000000006        2.5218255006626951     
   4.8000000000000007        87.200000000000003        2.5352475637363470     
   4.8000000000000007        88.000000000000000        2.5305211194211981     
   4.8000000000000007        88.800000000000011        2.4831428322706905     
   4.8000000000000007        89.600000000000009        2.5515553003917453     
   4.8000000000000007        90.400000000000006        2.4869733378908214     
   4.8000000000000007        91.200000000000003        2.5514907158395523     
   4.8000000000000007        92.000000000000000        2.4720222013593709     
   4.8000000000000007        92.800000000000011        2.5350796721407378     
   4.8000000000000007        93.600000000000009        2.5424995560698140     
   4.8000000000000007        94.400000000000006        2.4809535750093250     
   4.8000000000000007        95.200000000000003        2.4900938785706623     
   4.8000000000000007        96.000000000000000        2.5604030829186897     
   4.8000000000000007        96.800000000000011        2.4769394111425220     
   4.8000000000000007        97.600000000000009        2.5467935914147590     
   4.8000000000000007        98.400000000000006        2.5380874986922994     
   4.8000000000000007        99.200000000000003        2.4439775503302701     
   4.8000000000000007        100.00000000000000        2.5678785030230831     
   4.8000000000000007        100.80000000000001        2.4849368240626482     
   4.8000000000000007        101.60000000000001        2.5663086490608862     
   4.8000000000000007        102.40000000000001        2.4867057165937680     

   5.6000000000000005       0.80000000000000004        2.4745386003550887     
   5.6000000000000005        1.6000000000000001        2.4897662696628391     
   5.6000000000000005        2.4000000000000004        2.5577950700649970     
   5.6000000000000005        3.2000000000000002        2.4855177348029485     
   5.6000000000000005        4.0000000000000000        2.5237182526049655     
   5.6000000000000005        4.8000000000000007        2.4467034062910868     
   5.6000000000000005        5.6000000000000005        2.5528382989568881     
   5.6000000000000005        6.4000000000000004        2.4719197730463685     
   5.6000000000000005        7.2000000000000002        2.5645490074228650     
   5.6000000000000005        8.0000000000000000        2.5003806959267467     
   5.6000000000000005        8.8000000000000007        2.5755248451650781     
   5.6000000000000005        9.6000000000000014        2.4919262836289890     
   5.6000000000000005        10.400000000000000        2.5511076126008483     
   5.6000000000000005        11.200000000000001        2.4606850646609590     
   5.6000000000000005        12.000000000000000        2.4730387712359660     
   5.6000000000000005        12.800000000000001        2.5315267477061902     
   5.6000000000000005        13.600000000000001        2.4689420847783028     
   5.6000000000000005        14.400000000000000        2.4902702059218735     
   5.6000000000000005        15.200000000000001        2.5525439160030872     
   5.6000000000000005        16.000000000000000        2.4942296565407704     
   5.6000000000000005        16.800000000000001        2.5312451890413472     
   5.6000000000000005        17.600000000000001        2.4776138039984308     
   5.6000000000000005        18.400000000000002        2.5548978633588622     
   5.6000000000000005        19.200000000000003        2.4862212944264845     
   5.6000000000000005        20.000000000000000        2.5571540236899559     
   5.6000000000000005        20.800000000000001        2.4947472248881346     
   5.6000000000000005        21.600000000000001        2.5251982649949234     
   5.6000000000000005        22.400000000000002        2.4677291618490913     
   5.6000000000000005        23.200000000000003        2.5574498271611477     
   5.6000000000000005        24.000000000000000        2.4802834948714767     
   5.6000000000000005        24.800000000000001        2.5140367811593749     
   5.6000000000000005        25.600000000000001        2.4680741642603521     
   5.6000000000000005        26.400000000000002        2.5479815460852611     
   5.6000000000000005        27.200000000000003        2.4829230419402060     
   5.6000000000000005        28.000000000000000        2.5522386123489214     
   5.6000000000000005        28.800000000000001        2.4843603521544999     
   5.6000000000000005        29.600000000000001        2.5629831017098104     
   5.6000000000000005        30.400000000000002        2.4805786511063905     
   5.6000000000000005        31.200000000000003        2.4823047199391990     
   5.6000000000000005        32.000000000000000        2.5517750303770161     
   5.6000000000000005        32.800000000000004        2.4668890788693560     
   5.6000000000000005        33.600000000000001        2.5637502332774056     
   5.6000000000000005        34.399999999999999        2.4855105442142906     
   5.6000000000000005        35.200000000000003        2.5430583390134940     
   5.6000000000000005        36.000000000000000        2.4783542912561463     
   5.6000000000000005        36.800000000000004        2.5467528224301805     
   5.6000000000000005        37.600000000000001        2.4791720086315658     
   5.6000000000000005        38.400000000000006        2.5557960718735653     
   5.6000000000000005        39.200000000000003        2.4890493475752935     
   5.6000000000000005        40.000000000000000        2.5539770102826056     
   5.6000000000000005        40.800000000000004        2.4827004808588757     
   5.6000000000000005        41.600000000000001        2.5626009321962218     
   5.6000000000000005        42.400000000000006        2.4973332747615284     
   5.6000000000000005        43.200000000000003        2.5587713605877878     
   5.6000000000000005        44.000000000000000        2.4949296304806539     
   5.6000000000000005        44.800000000000004        2.5454971143271194     
   5.6000000000000005        45.600000000000001        2.4830900872051584     
   5.6000000000000005        46.400000000000006        2.5467972663221725     
   5.6000000000000005        47.200000000000003        2.4747110064732154     
   5.6000000000000005        48.000000000000000        2.4954937073220953     
   5.6000000000000005        48.800000000000004        2.5646350772177944     
   5.6000000000000005        49.600000000000001        2.4919113121846475     
   5.6000000000000005        50.400000000000006        2.5336796190913811     
   5.6000000000000005        51.200000000000003        2.5410548786629303     
   5.6000000000000005        52.000000000000000        2.5479132063773990     
   5.6000000000000005        52.800000000000004        2.4848830686776986     
   5.6000000000000005        53.600000000000001        2.5442693432131303     
   5.6000000000000005        54.400000000000006        2.5439861092914025     
   5.6000000000000005        55.200000000000003        2.5505344618697139     
   5.6000000000000005        56.000000000000000        2.4822002736894349     
   5.6000000000000005        56.800000000000004        2.4879170341289418     
   5.6000000000000005        57.600000000000001        2.4848429655870397     
   5.6000000000000005        58.400000000000006        2.5459202095389308     
   5.6000000000000005        59.200000000000003        2.5401057247806689     
   5.6000000000000005        60.000000000000000        2.4839753643062830     
   5.6000000000000005        60.800000000000004        2.5285944314107005     
   5.6000000000000005        61.600000000000001        2.5685709011603044     
   5.6000000000000005        62.400000000000006        2.5542520552040262     
   5.6000000000000005        63.200000000000003        2.4840598895352413     
   5.6000000000000005        64.000000000000000        2.5409364267596217     
   5.6000000000000005        64.799999999999997        2.4711363498290200     
   5.6000000000000005        65.600000000000009        2.5539558596419445     
   5.6000000000000005        66.400000000000006        2.4932527579815003     
   5.6000000000000005        67.200000000000003        2.4848449913407373     
   5.6000000000000005        68.000000000000000        2.5095712497425855     
   5.6000000000000005        68.799999999999997        2.5405098721060870     
   5.6000000000000005        69.600000000000009        2.5371916530193892     
   5.6000000000000005        70.400000000000006        2.5445558042468983     
   5.6000000000000005        71.200000000000003        2.4698579935167406     
   5.6000000000000005        72.000000000000000        2.5391002660049438     
   5.6000000000000005        72.799999999999997        2.4676511020711840     
   5.6000000000000005        73.600000000000009        2.5334443351136531     
   5.6000000000000005        74.400000000000006        2.4789459631452355     
   5.6000000000000005        75.200000000000003        2.4868795265719399     
   5.6000000000000005        76.000000000000000        2.4803601741113286     
   5.6000000000000005        76.800000000000011        2.4725424673469760     
   5.6000000000000005        77.600000000000009        2.5457817083975622     
   5.6000000000000005        78.400000000000006        2.4858364456341420     
   5.6000000000000005        79.200000000000003        2.4815786976701375     
   5.6000000000000005        80.000000000000000        2.5309519433645242     
   5.6000000000000005        80.800000000000011        2.5391277053211154     
   5.6000000000000005        81.600000000000009        2.4870321882164230     
   5.6000000000000005        82.400000000000006        2.4908507019713451     
   5.6000000000000005        83.200000000000003        2.5541927748998585     
   5.6000000000000005        84.000000000000000        2.4915545444319678     
   5.6000000000000005        84.800000000000011        2.5319669520130890     
   5.6000000000000005        85.600000000000009        2.5247406725156178     
   5.6000000000000005        86.400000000000006        2.5399820047698229     
   5.6000000000000005        87.200000000000003        2.4342294677025187     
   5.6000000000000005        88.000000000000000        2.5446411838021472     
   5.6000000000000005        88.800000000000011        2.4858144666023598     
   5.6000000000000005        89.600000000000009        2.5419720559670802     
   5.6000000000000005        90.400000000000006        2.4734135131593882     
   5.6000000000000005        91.200000000000003        2.4761108037574595     
   5.6000000000000005        92.000000000000000        2.5442922945270721     
   5.6000000000000005        92.800000000000011        2.4861570887421744     
   5.6000000000000005        93.600000000000009        2.4798854428781243     
   5.6000000000000005        94.400000000000006        2.4840972317111274     
   5.6000000000000005        95.200000000000003        2.5492886430369146     
   5.6000000000000005        96.000000000000000        2.4752791155054470     
   5.6000000000000005        96.800000000000011        2.4897273617772142     
   5.6000000000000005        97.600000000000009        2.5205085171916677     
   5.6000000000000005        98.400000000000006        2.4644236389877174     
   5.6000000000000005        99.200000000000003        2.5214010996860305     
   5.6000000000000005        100.00000000000000        2.5357852935063039     
   5.6000000000000005        100.80000000000001        2.5500972447446530     
   5.6000000000000005        101.60000000000001        2.4899978865245305     
   5.6000000000000005        102.40000000000001        2.5592248317061101     

   6.4000000000000004       0.80000000000000004        2.5373556889013358     
   6.4000000000000004        1.6000000000000001        2.4751406006994081     
   6.4000000000000004        2.4000000000000004        2.4763707889758200     
   6.4000000000000004        3.2000000000000002        2.5549431753437841     
   6.4000000000000004        4.0000000000000000        2.4626821334998219     
   6.4000000000000004        4.8000000000000007        2.5404563512709886     
   6.4000000000000004        5.6000000000000005        2.4799598903883826     
   6.4000000000000004        6.4000000000000004        2.4858782054280595     
   6.4000000000000004        7.2000000000000002        2.5474939633272977     
   6.4000000000000004        8.0000000000000000        2.4808862780565217     
   6.4000000000000004        8.8000000000000007        2.5412395084056962     
   6.4000000000000004        9.6000000000000014        2.4633000986419580     
   6.4000000000000004        10.400000000000000        2.5524476084467604     
   6.4000000000000004        11.200000000000001        2.4812667244146960     
   6.4000000000000004        12.000000000000000        2.5339021620819193     
   6.4000000000000004        12.800000000000001        2.5124487218609808     
   6.4000000000000004        13.600000000000001        2.5145774084949513     
   6.4000000000000004        14.400000000000000        2.5436322354417178     
   6.4000000000000004        15.200000000000001        2.4725592426755592     
   6.4000000000000004        16.000000000000000        2.5408358036094754     
   6.4000000000000004        16.800000000000001        2.4938445135523128     
   6.4000000000000004        17.600000000000001        2.4546733963953438     
   6.4000000000000004        18.400000000000002        2.5239368588908548     
   6.4000000000000004        19.200000000000003        2.4612756471902184     
   6.4000000000000004        20.000000000000000        2.5305146879828273     
   6.4000000000000004        20.800000000000001        2.4593272904899979     
   6.4000000000000004        21.600000000000001        2.5383392481214861     
   6.4000000000000004        22.400000000000002        2.5132068051820853     
   6.4000000000000004        23.200000000000003        2.4707330953364037     
   6.4000000000000004        24.000000000000000        2.5342692709805812     
   6.4000000000000004        24.800000000000001        2.5300012621212273     
   6.4000000000000004        25.600000000000001        2.5219937782136008     
   6.4000000000000004        26.400000000000002        2.4714732464075735     
   6.4000000000000004        27.200000000000003        2.5506303436590896     
   6.4000000000000004        28.000000000000000        2.4845900403722583     
   6.4000000000000004        28.800000000000001        2.5582112771371155     
   6.4000000000000004        29.600000000000001        2.4857989800144735     
   6.4000000000000004        30.400000000000002        2.5482645612169819     
   6.4000000000000004        31.200000000000003        2.5174780187185717     
   6.4000000000000004        32.000000000000000        2.4685295862614671     
   6.4000000000000004        32.800000000000004        2.5241909582882895     
   6.4000000000000004        33.600000000000001        2.4860443877581764     
   6.4000000000000004        34.399999999999999        2.5495755936240365     
   6.4000000000000004        35.200000000000003        2.5371359600021850     
   6.4000000000000004        36.000000000000000        2.4759182590221180     
   6.4000000000000004        36.800000000000004        2.5387247469054581     
   6.4000000000000004        37.600000000000001        2.5410728611283702     
   6.4000000000000004        38.400000000000006        2.4814233069250653     
   6.4000000000000004        39.200000000000003        2.5519705472192769     
   6.4000000000000004        40.000000000000000        2.4832060128891591     
   6.4000000000000004        40.800000000000004        2.5304629049403102     
   6.4000000000000004        41.600000000000001        2.4693173112080480     
   6.4000000000000004        42.400000000000006        2.5414121061454278     
   6.4000000000000004        43.200000000000003        2.4725346362711029     
   6.4000000000000004        44.000000000000000        2.5425773496293957     
   6.4000000000000004        44.800000000000004        2.4590681573661959     
   6.4000000000000004        45.600000000000001        2.5376061079326111     
   6.4000000000000004        46.400000000000006        2.4701561208776077     
   6.4000000000000004        47.200000000000003        2.4887402192300980     
   6.4000000000000004        48.000000000000000        2.5433709259168928     
   6.4000000000000004        48.800000000000004        2.4951913843212199     
   6.4000000000000004        49.600000000000001        2.5373880169232779     
   6.4000000000000004        50.400000000000006        2.4849682970499214     
   6.4000000000000004        51.200000000000003        2.4743022807196184     
   6.4000000000000004        52.000000000000000        2.5340595264869252     
   6.4000000000000004        52.800000000000004        2.4763511347566691     
   6.4000000000000004        53.600000000000001        2.5487071877567380     
   6.4000000000000004        54.400000000000006        2.4779872678460761     
   6.4000000000000004        55.200000000000003        2.4765422319434105     
   6.4000000000000004        56.000000000000000        2.5411642271529415     
   6.4000000000000004        56.800000000000004        2.5539065536558283     
   6.4000000000000004        57.600000000000001        2.4932604519200035     
   6.4000000000000004        58.400000000000006        2.5504797425422270     
   6.4000000000000004        59.200000000000003        2.4671512222293801     
   6.4000000000000004        60.000000000000000        2.5445872916507448     
   6.4000000000000004        60.800000000000004        2.4638273857528490     
   6.4000000000000004        61.600000000000001        2.5159705100306851     
   6.4000000000000004        62.400000000000006        2.4949225865837041     
   6.4000000000000004        63.200000000000003        2.4819688759484366     
   6.4000000000000004        64.000000000000000        2.5443808124058398     
   6.4000000000000004        64.799999999999997        2.4737683733840079     
   6.4000000000000004        65.600000000000009        2.5360637094907132     
   6.4000000000000004        66.400000000000006        2.4673752384893177     
   6.4000000000000004        67.200000000000003        2.5570638130472481     
   6.4000000000000004        68.000000000000000        2.4538154875155063     
   6.4000000000000004        68.799999999999997        2.5560271172138345     
   6.4000000000000004        69.600000000000009        2.4806273289438403     
   6.4000000000000004        70.400000000000006        2.4834982247506874     
   6.4000000000000004        71.200000000000003        2.5415905973806421     
   6.4000000000000004        72.000000000000000        2.5425529971032419     
   6.4000000000000004        72.799999999999997        2.4767399442921283     
   6.4000000000000004        73.600000000000009        2.5402021765659542     
   6.4000000000000004        74.400000000000006        2.5389650777007384     
   6.4000000000000004        75.200000000000003        2.5441425415304968     
   6.4000000000000004        76.000000000000000        2.5381383017115233     
   6.4000000000000004        76.800000000000011        2.5308771855721037     
   6.4000000000000004        77.600000000000009        2.4788224896956050     
   6.4000000000000004        78.400000000000006        2.5606896060254729     
   6.4000000000000004        79.200000000000003        2.5508794267129811     
   6.4000000000000004        80.000000000000000        2.4612578292964451     
   6.4000000000000004        80.800000000000011        2.5360684349732536     
   6.4000000000000004        81.600000000000009        2.4787307386966595     
   6.4000000000000004        82.400000000000006        2.5481949397450201     
   6.4000000000000004        83.200000000000003        2.4793018811762741     
   6.4000000000000004        84.000000000000000        2.5624828250822049     
   6.4000000000000004        84.800000000000011        2.4706284963183864     
   6.4000000000000004        85.600000000000009        2.4843061452923512     
   6.4000000000000004        86.400000000000006        2.5591641121880784     
   6.4000000000000004        87.200000000000003        2.4421037145302780     
   6.4000000000000004        88.000000000000000        2.5375002684581252     
   6.4000000000000004        88.800000000000011        2.4604087460735875     
   6.4000000000000004        89.600000000000009        2.5187689616837030     
   6.4000000000000004        90.400000000000006        2.5428507191047358     
   6.4000000000000004        91.200000000000003        2.4757477610710712     
   6.4000000000000004        92.000000000000000        2.5453880493000831     
   6.4000000000000004        92.800000000000011        2.4838067353271551     
   6.4000000000000004        93.600000000000009        2.5531703788279279     
   6.4000000000000004        94.400000000000006        2.5209347812360781     
   6.4000000000000004        95.200000000000003        2.4488747327153431     
   6.4000000000000004        96.000000000000000        2.5361238955383625     
   6.4000000000000004        96.800000000000011        2.4930055598849679     
   6.4000000000000004        97.600000000000009        2.5565414894297667     
   6.4000000000000004        98.400000000000006        2.4761992734776470     
   6.4000000000000004        99.200000000000003        2.5228857841586403     
   6.4000000000000004        100.00000000000000        2.4899962973366532     
   6.4000000000000004        100.80000000000001        2.5075694680017748     
   6.4000000000000004        101.60000000000001        2.5653859183998331     
   6.4000000000000004        102.40000000000001        2.4874830990415795     

   7.2000000000000002       0.80000000000000004        2.5482468410275310     
   7.2000000000000002        1.6000000000000001        2.4874567976737816     
   7.2000000000000002        2.4000000000000004        2.4694522552249305     
   7.2000000000000002        3.2000000000000002        2.5433042411392073     
   7.2000000000000002        4.0000000000000000        2.4894939242784333     
   7.2000000000000002        4.8000000000000007        2.5229717122963264     
   7.2000000000000002        5.6000000000000005        2.4773801414486067     
   7.2000000000000002        6.4000000000000004        2.5288826869585916     
   7.2000000000000002        7.2000000000000002        2.5430042595308491     
   7.2000000000000002        8.0000000000000000        2.4723308045830925     
   7.2000000000000002        8.8000000000000007        2.5484569785255751     
   7.2000000000000002        9.6000000000000014        2.4746582798754750     
   7.2000000000000002        10.400000000000000        2.4811307732371346     
   7.2000000000000002        11.200000000000001        2.5407772490267724     
   7.2000000000000002        12.000000000000000        2.4679515631146463     
   7.2000000000000002        12.800000000000001        2.5226506673389379     
   7.2000000000000002        13.600000000000001        2.5210556666822623     
   7.2000000000000002        14.400000000000000        2.4596259144664958     
   7.2000000000000002        15.200000000000001        2.5202328241232408     
   7.2000000000000002        16.000000000000000        2.4466356181689028     
   7.2000000000000002        16.800000000000001        2.5386357596641340     
   7.2000000000000002        17.600000000000001        2.4798158258372891     
   7.2000000000000002        18.400000000000002        2.5428450043229298     
   7.2000000000000002        19.200000000000003        2.5341431620065609     
   7.2000000000000002        20.000000000000000        2.4662271334041987     
   7.2000000000000002        20.800000000000001        2.5375172642588009     
   7.2000000000000002        21.600000000000001        2.4768282571795210     
   7.2000000000000002        22.400000000000002        2.5210480618083153     
   7.2000000000000002        23.200000000000003        2.4727795096131802     
   7.2000000000000002        24.000000000000000        2.5474465941759603     
   7.2000000000000002        24.800000000000001        2.4258587431621996     
   7.2000000000000002        25.600000000000001        2.5471868134483429     
   7.2000000000000002        26.400000000000002        2.5316989605117457     
   7.2000000000000002        27.200000000000003        2.5144522241326448     
   7.2000000000000002        28.000000000000000        2.4706772510832473     
   7.2000000000000002        28.800000000000001        2.5392920639881598     
   7.2000000000000002        29.600000000000001        2.4793899426971664     
   7.2000000000000002        30.400000000000002        2.5501884681271534     
   7.2000000000000002        31.200000000000003        2.4745483109083830     
   7.2000000000000002        32.000000000000000        2.5647539017728196     
   7.2000000000000002        32.800000000000004        2.4891957915942733     
   7.2000000000000002        33.600000000000001        2.5467825797881281     
   7.2000000000000002        34.399999999999999        2.4772164776130570     
   7.2000000000000002        35.200000000000003        2.4683201057213746     
   7.2000000000000002        36.000000000000000        2.5491514188260651     
   7.2000000000000002        36.800000000000004        2.4747308826015613     
   7.2000000000000002        37.600000000000001        2.5451376926646780     
   7.2000000000000002        38.400000000000006        2.4821032956194857     
   7.2000000000000002        39.200000000000003        2.5552677680724782     
   7.2000000000000002        40.000000000000000        2.4867011003031969     
   7.2000000000000002        40.800000000000004        2.5450119667634898     
   7.2000000000000002        41.600000000000001        2.4826944206859904     
   7.2000000000000002        42.400000000000006        2.5541605372611440     
   7.2000000000000002        43.200000000000003        2.4845903938534315     
   7.2000000000000002        44.000000000000000        2.5498169852371033     
   7.2000000000000002        44.800000000000004        2.4712739576137626     
   7.2000000000000002        45.600000000000001        2.5523405022181334     
   7.2000000000000002        46.400000000000006        2.4848770943963481     
   7.2000000000000002        47.200000000000003        2.5121023764734627     
   7.2000000000000002        48.000000000000000        2.5334744950967623     
   7.2000000000000002        48.800000000000004        2.4553294619891717     
   7.2000000000000002        49.600000000000001        2.4629325926933920     
   7.2000000000000002        50.400000000000006        2.5466662849753421     
   7.2000000000000002        51.200000000000003        2.4802037171308946     
   7.2000000000000002        52.000000000000000        2.5291165835231633     
   7.2000000000000002        52.800000000000004        2.5353952100062447     
   7.2000000000000002        53.600000000000001        2.4810275987758406     
   7.2000000000000002        54.400000000000006        2.5483729390404357     
   7.2000000000000002        55.200000000000003        2.5431719197005327     
   7.2000000000000002        56.000000000000000        2.5400261454398492     
   7.2000000000000002        56.800000000000004        2.4800216485579392     
   7.2000000000000002        57.600000000000001        2.4858694966560977     
   7.2000000000000002        58.400000000000006        2.4807848418019267     
   7.2000000000000002        59.200000000000003        2.5434380188288372     
   7.2000000000000002        60.000000000000000        2.5380605378123415     
   7.2000000000000002        60.800000000000004        2.5364716062308528     
   7.2000000000000002        61.600000000000001        2.4665856546539864     
   7.2000000000000002        62.400000000000006        2.5699542276187235     
   7.2000000000000002        63.200000000000003        2.5462651302764754     
   7.2000000000000002        64.000000000000000        2.5444879975304042     
   7.2000000000000002        64.799999999999997        2.4818654718947282     
   7.2000000000000002        65.600000000000009        2.5391981312871539     
   7.2000000000000002        66.400000000000006        2.5260786506568387     
   7.2000000000000002        67.200000000000003        2.4801596088918894     
   7.2000000000000002        68.000000000000000        2.5288339389800472     
   7.2000000000000002        68.799999999999997        2.4961495743353423     
   7.2000000000000002        69.600000000000009        2.4878725749833235     
   7.2000000000000002        70.400000000000006        2.5530521750423079     
   7.2000000000000002        71.200000000000003        2.4798882127491333     
   7.2000000000000002        72.000000000000000        2.4811379517143721     
   7.2000000000000002        72.799999999999997        2.5477268491191003     
   7.2000000000000002        73.600000000000009        2.4751848649298420     
   7.2000000000000002        74.400000000000006        2.4707578299531683     
   7.2000000000000002        75.200000000000003        2.4641717808146755     
   7.2000000000000002        76.000000000000000        2.4721800384739776     
   7.2000000000000002        76.800000000000011        2.5493439109831870     
   7.2000000000000002        77.600000000000009        2.4901113556049688     
   7.2000000000000002        78.400000000000006        2.4798294513070318     
   7.2000000000000002        79.200000000000003        2.4888876657710326     
   7.2000000000000002        80.000000000000000        2.5576804021243107     
   7.2000000000000002        80.800000000000011        2.4853551916873449     
   7.2000000000000002        81.600000000000009        2.5619313059877995     
   7.2000000000000002        82.400000000000006        2.4717266854184210     
   7.2000000000000002        83.200000000000003        2.5505424048005656     
   7.2000000000000002        84.000000000000000        2.4928902644323734     
   7.2000000000000002        84.800000000000011        2.5319045660762542     
   7.2000000000000002        85.600000000000009        2.5585832312540004     
   7.2000000000000002        86.400000000000006        2.4896416103331558     
   7.2000000000000002        87.200000000000003        2.4750541926169167     
   7.2000000000000002        88.000000000000000        2.5555745654899953     
   7.2000000000000002        88.800000000000011        2.4835719888971752     
   7.2000000000000002        89.600000000000009        2.5584956675425277     
   7.2000000000000002        90.400000000000006        2.4435783335416916     
   7.2000000000000002        91.200000000000003        2.5350470350597716     
   7.2000000000000002        92.000000000000000        2.4800126342981232     
   7.2000000000000002        92.800000000000011        2.5627359460963297     
   7.2000000000000002        93.600000000000009        2.4888374367739039     
   7.2000000000000002        94.400000000000006        2.5386749740474177     
   7.2000000000000002        95.200000000000003        2.4512030158601430     
   7.2000000000000002        96.000000000000000        2.5708164025274658     
   7.2000000000000002        96.800000000000011        2.4885616165696929     
   7.2000000000000002        97.600000000000009        2.5617534537317224     
   7.2000000000000002        98.400000000000006        2.4868086087621539     
   7.2000000000000002        99.200000000000003        2.5606650654922207     
   7.2000000000000002        100.00000000000000        2.4883364227224316     
   7.2000000000000002        100.80000000000001        2.5505906436666379     
   7.2000000000000002        101.60000000000001        2.4618959623695464     
   7.2000000000000002        102.40000000000001        2.4908140736756441     

   8.0000000000000000       0.80000000000000004        2.4833948622359108     
   8.0000000000000000        1.6000000000000001        2.4846839973254031     
   8.0000000000000000        2.4000000000000004        2.5373289652661364     
   8.0000000000000000        3.2000000000000002        2.5295013749223179     
   8.0000000000000000        4.0000000000000000        2.4796944425722747     
   8.0000000000000000        4.8000000000000007        2.5170672068780902     
   8.0000000000000000        5.6000000000000005        2.5093694092663137     
   8.0000000000000000        6.4000000000000004        2.5362727135399474     
   8.0000000000000000        7.2000000000000002        2.4810517929769533     
   8.0000000000000000        8.0000000000000000        2.4818127832846382     
   8.0000000000000000        8.8000000000000007        2.5489067726746941     
   8.0000000000000000        9.6000000000000014        2.4718794351662048     
   8.0000000000000000        10.400000000000000        2.5310575929912846     
   8.0000000000000000        11.200000000000001        2.4570891558561065     
   8.0000000000000000        12.000000000000000        2.5283571519693622     
   8.0000000000000000        12.800000000000001        2.4535756003401050     
   8.0000000000000000        13.600000000000001        2.5221038049290505     
   8.0000000000000000        14.400000000000000        2.4542295806444323     
   8.0000000000000000        15.200000000000001        2.5168460164070714     
   8.0000000000000000        16.000000000000000        2.5232500602961694     
   8.0000000000000000        16.800000000000001        2.4591278346890686     
   8.0000000000000000        17.600000000000001        2.5298008814364064     
   8.0000000000000000        18.400000000000002        2.4550883370730952     
   8.0000000000000000        19.200000000000003        2.5112021903677095     
   8.0000000000000000        20.000000000000000        2.5182525695934621     
   8.0000000000000000        20.800000000000001        2.4582676909697825     
   8.0000000000000000        21.600000000000001        2.5313486672185315     
   8.0000000000000000        22.400000000000002        2.4811370673618582     
   8.0000000000000000        23.200000000000003        2.5647006637266925     
   8.0000000000000000        24.000000000000000        2.4937855163005005     
   8.0000000000000000        24.800000000000001        2.5592675136914211     
   8.0000000000000000        25.600000000000001        2.4937526424501182     
   8.0000000000000000        26.400000000000002        2.4449540686609685     
   8.0000000000000000        27.200000000000003        2.5342118269626055     
   8.0000000000000000        28.000000000000000        2.4748212511213246     
   8.0000000000000000        28.800000000000001        2.5496251145382685     
   8.0000000000000000        29.600000000000001        2.4741951421077912     
   8.0000000000000000        30.400000000000002        2.5450465246082241     
   8.0000000000000000        31.200000000000003        2.4780119679841794     
   8.0000000000000000        32.000000000000000        2.4687887096166419     
   8.0000000000000000        32.800000000000004        2.5373978993740987     
   8.0000000000000000        33.600000000000001        2.4716656538708701     
   8.0000000000000000        34.399999999999999        2.5371535824460638     
   8.0000000000000000        35.200000000000003        2.5448742097656178     
   8.0000000000000000        36.000000000000000        2.4870495265853165     
   8.0000000000000000        36.800000000000004        2.4735119849123790     
   8.0000000000000000        37.600000000000001        2.5446433854434138     
   8.0000000000000000        38.400000000000006        2.4781446985821591     
   8.0000000000000000        39.200000000000003        2.5560454910731378     
   8.0000000000000000        40.000000000000000        2.4896818910927334     
   8.0000000000000000        40.800000000000004        2.5540781376519535     
   8.0000000000000000        41.600000000000001        2.4865324775682978     
   8.0000000000000000        42.400000000000006        2.5569767489913389     
   8.0000000000000000        43.200000000000003        2.4873229817787545     
   8.0000000000000000        44.000000000000000        2.5516017958906669     
   8.0000000000000000        44.800000000000004        2.4748256314737569     
   8.0000000000000000        45.600000000000001        2.5542843257330112     
   8.0000000000000000        46.400000000000006        2.4799114298323559     
   8.0000000000000000        47.200000000000003        2.5275094889542138     
   8.0000000000000000        48.000000000000000        2.5537996583416294     
   8.0000000000000000        48.800000000000004        2.4870042018707141     
   8.0000000000000000        49.600000000000001        2.5131160034063154     
   8.0000000000000000        50.400000000000006        2.5275729317585482     
   8.0000000000000000        51.200000000000003        2.5369902500292576     
   8.0000000000000000        52.000000000000000        2.5380132177008474     
   8.0000000000000000        52.800000000000004        2.5411406317405540     
   8.0000000000000000        53.600000000000001        2.4770219971019625     
   8.0000000000000000        54.400000000000006        2.5408281247076907     
   8.0000000000000000        55.200000000000003        2.4773063182657769     
   8.0000000000000000        56.000000000000000        2.4806718665057668     
   8.0000000000000000        56.800000000000004        2.5499907565616593     
   8.0000000000000000        57.600000000000001        2.5434897060389030     
   8.0000000000000000        58.400000000000006        2.5421067182108312     
   8.0000000000000000        59.200000000000003        2.4832060373828280     
   8.0000000000000000        60.000000000000000        2.4798139157051455     
   8.0000000000000000        60.800000000000004        2.5389072317781061     
   8.0000000000000000        61.600000000000001        2.4653634654799617     
   8.0000000000000000        62.400000000000006        2.5062476570910479     
   8.0000000000000000        63.200000000000003        2.4835346060051369     
   8.0000000000000000        64.000000000000000        2.4825030749875907     
   8.0000000000000000        64.799999999999997        2.5447204116227180     
   8.0000000000000000        65.600000000000009        2.4685437867893514     
   8.0000000000000000        66.400000000000006        2.5308897938390631     
   8.0000000000000000        67.200000000000003        2.5454625698511655     
   8.0000000000000000        68.000000000000000        2.4534041719231463     
   8.0000000000000000        68.799999999999997        2.5589399966083968     
   8.0000000000000000        69.600000000000009        2.5487241862019760     
   8.0000000000000000        70.400000000000006        2.4798252317076819     
   8.0000000000000000        71.200000000000003        2.5488198273969918     
   8.0000000000000000        72.000000000000000        2.5530945448856190     
   8.0000000000000000        72.799999999999997        2.4783346179313250     
   8.0000000000000000        73.600000000000009        2.5428233575406010     
   8.0000000000000000        74.400000000000006        2.5341065533873861     
   8.0000000000000000        75.200000000000003        2.5320721658245171     
   8.0000000000000000        76.000000000000000        2.4844425533816143     
   8.0000000000000000        76.800000000000011        2.4920644783376504     
   8.0000000000000000        77.600000000000009        2.4852803042765568     
   8.0000000000000000        78.400000000000006        2.5439054411686013     
   8.0000000000000000        79.200000000000003        2.4858338325835536     
   8.0000000000000000        80.000000000000000        2.4861350074283970     
   8.0000000000000000        80.800000000000011        2.5476982832564516     
   8.0000000000000000        81.600000000000009        2.4861725193521647     
   8.0000000000000000        82.400000000000006        2.4881016163840073     
   8.0000000000000000        83.200000000000003        2.5477961828862501     
   8.0000000000000000        84.000000000000000        2.5457203003302009     
   8.0000000000000000        84.800000000000011        2.4603718463931856     
   8.0000000000000000        85.600000000000009        2.4819903920328876     
   8.0000000000000000        86.400000000000006        2.5241694789687350     
   8.0000000000000000        87.200000000000003        2.4826538209040114     
   8.0000000000000000        88.000000000000000        2.5541473871144817     
   8.0000000000000000        88.800000000000011        2.4829285448956524     
   8.0000000000000000        89.600000000000009        2.5636680658420223     
   8.0000000000000000        90.400000000000006        2.4776351797980598     
   8.0000000000000000        91.200000000000003        2.5574076063808961     
   8.0000000000000000        92.000000000000000        2.4783160444332633     
   8.0000000000000000        92.800000000000011        2.4967465897961483     
   8.0000000000000000        93.600000000000009        2.4901686109977774     
   8.0000000000000000        94.400000000000006        2.5448362739766113     
   8.0000000000000000        95.200000000000003        2.5026112922209451     
   8.0000000000000000        96.000000000000000        2.4851725425645705     
   8.0000000000000000        96.800000000000011        2.5411595591109601     
   8.0000000000000000        97.600000000000009        2.4739701287791127     
   8.0000000000000000        98.400000000000006        2.4802958575180263     
   8.0000000000000000        99.200000000000003        2.4921512496251088     
   8.0000000000000000        100.00000000000000        2.5653933855539766     
   8.0000000000000000        100.80000000000001        2.4815127024505301     
   8.0000000000000000        101.60000000000001        2.5060108097732585     
   8.0000000000000000        102.40000000000001        2.5288184734806687     

   8.8000000000000007       0.80000000000000004        2.5459849659711127     
   8.8000000000000007        1.6000000000000001        2.4778073084354957     
   8.8000000000000007        2.4000000000000004        2.5287150987441516     
   8.8000000000000007        3.2000000000000002        2.5254247405350689     
   8.8000000000000007        4.0000000000000000        2.5235831462502012     
   8.8000000000000007        4.8000000000000007        2.5231397763578691     
   8.8000000000000007        5.6000000000000005        2.5255504430827531     
   8.8000000000000007        6.4000000000000004        2.4759996222805607     
   8.8000000000000007        7.2000000000000002        2.5426336999466983     
   8.8000000000000007        8.0000000000000000        2.4825283084764052     
   8.8000000000000007        8.8000000000000007        2.5367752999875450     
   8.8000000000000007        9.6000000000000014        2.4560644301323462     
   8.8000000000000007        10.400000000000000        2.5136175812616495     
   8.8000000000000007        11.200000000000001        2.4445673975301578     
   8.8000000000000007        12.000000000000000        2.5189686718530626     
   8.8000000000000007        12.800000000000001        2.4482551556010073     
   8.8000000000000007        13.600000000000001        2.5196777821582681     
   8.8000000000000007        14.400000000000000        2.5279560376636425     
   8.8000000000000007        15.200000000000001        2.4537430394768625     
   8.8000000000000007        16.000000000000000        2.4603227493455537     
   8.8000000000000007        16.800000000000001        2.5260770744704439     
   8.8000000000000007        17.600000000000001        2.4609543167095356     
   8.8000000000000007        18.400000000000002        2.4592999721381910     
   8.8000000000000007        19.200000000000003        2.5159466027199757     
   8.8000000000000007        20.000000000000000        2.4604840876625538     
   8.8000000000000007        20.800000000000001        2.4668979778157309     
   8.8000000000000007        21.600000000000001        2.5227717885659411     
   8.8000000000000007        22.400000000000002        2.4696058101618528     
   8.8000000000000007        23.200000000000003        2.4811088507778973     
   8.8000000000000007        24.000000000000000        2.4753549730679771     
   8.8000000000000007        24.800000000000001        2.4627353311105713     
   8.8000000000000007        25.600000000000001        2.5403969396425263     
   8.8000000000000007        26.400000000000002        2.4754832187884426     
   8.8000000000000007        27.200000000000003        2.5366808073402067     
   8.8000000000000007        28.000000000000000        2.5141636548366586     
   8.8000000000000007        28.800000000000001        2.4620530891791641     
   8.8000000000000007        29.600000000000001        2.5290296619856183     
   8.8000000000000007        30.400000000000002        2.4542218985985396     
   8.8000000000000007        31.200000000000003        2.5432620423288812     
   8.8000000000000007        32.000000000000000        2.4729163234533611     
   8.8000000000000007        32.800000000000004        2.5421230456813548     
   8.8000000000000007        33.600000000000001        2.4777107277884696     
   8.8000000000000007        34.399999999999999        2.5467070889432208     
   8.8000000000000007        35.200000000000003        2.4741887286638549     
   8.8000000000000007        36.000000000000000        2.5547214882311287     
   8.8000000000000007        36.800000000000004        2.5459271630116622     
   8.8000000000000007        37.600000000000001        2.4859259803284788     
   8.8000000000000007        38.400000000000006        2.5509632644707358     
   8.8000000000000007        39.200000000000003        2.4833375602640539     
   8.8000000000000007        40.000000000000000        2.5553472982456658     
   8.8000000000000007        40.800000000000004        2.4725877170926975     
   8.8000000000000007        41.600000000000001        2.5443281913655773     
   8.8000000000000007        42.400000000000006        2.4790260238934998     
   8.8000000000000007        43.200000000000003        2.5463558378664071     
   8.8000000000000007        44.000000000000000        2.4740913107734421     
   8.8000000000000007        44.800000000000004        2.5494526465174792     
   8.8000000000000007        45.600000000000001        2.4833481091884879     
   8.8000000000000007        46.400000000000006        2.5504376075334401     
   8.8000000000000007        47.200000000000003        2.4759795187520979     
   8.8000000000000007        48.000000000000000        2.4908187650656677     
   8.8000000000000007        48.800000000000004        2.4918223871844640     
   8.8000000000000007        49.600000000000001        2.5379298212493189     
   8.8000000000000007        50.400000000000006        2.4539552024124234     
   8.8000000000000007        51.200000000000003        2.4782900570648883     
   8.8000000000000007        52.000000000000000        2.4812346942468753     
   8.8000000000000007        52.800000000000004        2.4816621871924283     
   8.8000000000000007        53.600000000000001        2.5459955665834721     
   8.8000000000000007        54.400000000000006        2.4766807349472928     
   8.8000000000000007        55.200000000000003        2.5530793588850331     
   8.8000000000000007        56.000000000000000        2.5525160296152269     
   8.8000000000000007        56.800000000000004        2.4840043709172992     
   8.8000000000000007        57.600000000000001        2.4764903233096467     
   8.8000000000000007        58.400000000000006        2.5404242993040023     
   8.8000000000000007        59.200000000000003        2.4821188202488922     
   8.8000000000000007        60.000000000000000        2.5516326941104897     
   8.8000000000000007        60.800000000000004        2.4671598994724637     
   8.8000000000000007        61.600000000000001        2.5745150628552138     
   8.8000000000000007        62.400000000000006        2.4765977303326903     
   8.8000000000000007        63.200000000000003        2.5367375136218584     
   8.8000000000000007        64.000000000000000        2.4637466686539438     
   8.8000000000000007        64.799999999999997        2.5244208904390946     
   8.8000000000000007        65.600000000000009        2.5257452573166423     
   8.8000000000000007        66.400000000000006        2.4622972283460420     
   8.8000000000000007        67.200000000000003        2.4727363639965474     
   8.8000000000000007        68.000000000000000        2.5770330267368311     
   8.8000000000000007        68.799999999999997        2.4896573971113574     
   8.8000000000000007        69.600000000000009        2.4819942101377839     
   8.8000000000000007        70.400000000000006        2.5526768589175934     
   8.8000000000000007        71.200000000000003        2.4884744598469037     
   8.8000000000000007        72.000000000000000        2.4840653919541724     
   8.8000000000000007        72.799999999999997        2.5481261260034862     
   8.8000000000000007        73.600000000000009        2.4737854442753013     
   8.8000000000000007        74.400000000000006        2.4597913344526341     
   8.8000000000000007        75.200000000000003        2.5360041779378575     
   8.8000000000000007        76.000000000000000        2.4784746343631814     
   8.8000000000000007        76.800000000000011        2.5441672752802851     
   8.8000000000000007        77.600000000000009        2.5406068912148849     
   8.8000000000000007        78.400000000000006        2.4821881111018738     
   8.8000000000000007        79.200000000000003        2.5472789919434002     
   8.8000000000000007        80.000000000000000        2.5478527871530234     
   8.8000000000000007        80.800000000000011        2.4699167122084171     
   8.8000000000000007        81.600000000000009        2.5350673522585385     
   8.8000000000000007        82.400000000000006        2.5407191298342555     
   8.8000000000000007        83.200000000000003        2.4867188299739391     
   8.8000000000000007        84.000000000000000        2.4837745823097719     
   8.8000000000000007        84.800000000000011        2.5402880049585326     
   8.8000000000000007        85.600000000000009        2.5341070665586343     
   8.8000000000000007        86.400000000000006        2.5361870613864572     
   8.8000000000000007        87.200000000000003        2.4846835956154036     
   8.8000000000000007        88.000000000000000        2.5534671664461137     
   8.8000000000000007        88.800000000000011        2.4855246937992890     
   8.8000000000000007        89.600000000000009        2.5614965343496490     
   8.8000000000000007        90.400000000000006        2.4857414731420677     
   8.8000000000000007        91.200000000000003        2.4709409051774536     
   8.8000000000000007        92.000000000000000        2.5220997164437584     
   8.8000000000000007        92.800000000000011        2.5497437086171284     
   8.8000000000000007        93.600000000000009        2.5560334007892851     
   8.8000000000000007        94.400000000000006        2.4624819915637133     
   8.8000000000000007        95.200000000000003        2.5593984406884940     
   8.8000000000000007        96.000000000000000        2.4874756096783623     
   8.8000000000000007        96.800000000000011        2.5078390631039387     
   8.8000000000000007        97.600000000000009        2.4928621667361655     
   8.8000000000000007        98.400000000000006        2.5132662911513761     
   8.8000000000000007        99.200000000000003        2.5511629897601114     
   8.8000000000000007        100.00000000000000        2.4835584649549167     
   8.8000000000000007        100.80000000000001        2.5098303761301199     
   8.8000000000000007        101.60000000000001        2.5270882142844950     
   8.8000000000000007        102.40000000000001        2.5149810902340115     

   9.6000000000000014       0.80000000000000004        2.5477240322898673     
   9.6000000000000014        1.6000000000000001        2.4821923544067754     
   9.6000000000000014        2.4000000000000004        2.4864314367654177     
   9.6000000000000014        3.2000000000000002        2.4814552583591660     
   9.6000000000000014        4.0000000000000000        2.4814358226337965     
   9.6000000000000014        4.8000000000000007        2.4665644057808556     
   9.6000000000000014        5.6000000000000005        2.5427562879144237     
   9.6000000000000014        6.4000000000000004        2.4834195768987244     
   9.6000000000000014        7.2000000000000002        2.5417713959644384     
   9.6000000000000014        8.0000000000000000        2.4613028223368709     
   9.6000000000000014        8.8000000000000007        2.5229064361373390     
   9.6000000000000014        9.6000000000000014        2.4460035485323344     
   9.6000000000000014        10.400000000000000        2.5080388527607567     
   9.6000000000000014        11.200000000000001        2.5172292290132865     
   9.6000000000000014        12.000000000000000        2.4578464458393245     
   9.6000000000000014        12.800000000000001        2.5211094127153144     
   9.6000000000000014        13.600000000000001        2.4626493396013824     
   9.6000000000000014        14.400000000000000        2.4644537035753835     
   9.6000000000000014        15.200000000000001        2.5134119330094391     
   9.6000000000000014        16.000000000000000        2.5141680603717038     
   9.6000000000000014        16.800000000000001        2.4491753623280967     
   9.6000000000000014        17.600000000000001        2.5171399299062851     
   9.6000000000000014        18.400000000000002        2.4515567796201685     
   9.6000000000000014        19.200000000000003        2.5252043557646338     
   9.6000000000000014        20.000000000000000        2.4698549603947320     
   9.6000000000000014        20.800000000000001        2.4788234251340859     
   9.6000000000000014        21.600000000000001        2.5246585843655183     
   9.6000000000000014        22.400000000000002        2.5176149884678796     
   9.6000000000000014        23.200000000000003        2.4697253414497813     
   9.6000000000000014        24.000000000000000        2.5328578465705216     
   9.6000000000000014        24.800000000000001        2.5214032357012623     
   9.6000000000000014        25.600000000000001        2.4578969962022028     
   9.6000000000000014        26.400000000000002        2.4820875480401754     
   9.6000000000000014        27.200000000000003        2.5460747388543017     
   9.6000000000000014        28.000000000000000        2.4575613090070960     
   9.6000000000000014        28.800000000000001        2.5294688800147997     
   9.6000000000000014        29.600000000000001        2.4630143450269597     
   9.6000000000000014        30.400000000000002        2.5390286083937315     
   9.6000000000000014        31.200000000000003        2.5310694870029589     
   9.6000000000000014        32.000000000000000        2.4753746821226361     
   9.6000000000000014        32.800000000000004        2.5392551465955582     
   9.6000000000000014        33.600000000000001        2.5437954255465671     
   9.6000000000000014        34.399999999999999        2.4868887160979716     
   9.6000000000000014        35.200000000000003        2.5586861814753865     
   9.6000000000000014        36.000000000000000        2.4874790276988672     
   9.6000000000000014        36.800000000000004        2.4823074821475495     
   9.6000000000000014        37.600000000000001        2.4772705277132934     
   9.6000000000000014        38.400000000000006        2.4865093664936055     
   9.6000000000000014        39.200000000000003        2.5502867961975801     
   9.6000000000000014        40.000000000000000        2.4767927799521430     
   9.6000000000000014        40.800000000000004        2.5480175771795661     
   9.6000000000000014        41.600000000000001        2.4823378875572208     
   9.6000000000000014        42.400000000000006        2.5388274972948248     
   9.6000000000000014        43.200000000000003        2.4687876469625802     
   9.6000000000000014        44.000000000000000        2.5383920819426855     
   9.6000000000000014        44.800000000000004        2.4654440161708204     
   9.6000000000000014        45.600000000000001        2.5342938771059749     
   9.6000000000000014        46.400000000000006        2.4720510823090724     
   9.6000000000000014        47.200000000000003        2.4881830367039455     
   9.6000000000000014        48.000000000000000        2.5490889302068274     
   9.6000000000000014        48.800000000000004        2.4811910476398298     
   9.6000000000000014        49.600000000000001        2.5563928185988409     
   9.6000000000000014        50.400000000000006        2.4864645368298630     
   9.6000000000000014        51.200000000000003        2.5325291782583079     
   9.6000000000000014        52.000000000000000        2.5470237861344689     
   9.6000000000000014        52.800000000000004        2.5471904473479281     
   9.6000000000000014        53.600000000000001        2.4721485655539936     
   9.6000000000000014        54.400000000000006        2.5440812652625664     
   9.6000000000000014        55.200000000000003        2.4805410181012713     
   9.6000000000000014        56.000000000000000        2.4834276280715852     
   9.6000000000000014        56.800000000000004        2.5543512488593834     
   9.6000000000000014        57.600000000000001        2.5558929543128932     
   9.6000000000000014        58.400000000000006        2.4860239991154414     
   9.6000000000000014        59.200000000000003        2.5429474615556074     
   9.6000000000000014        60.000000000000000        2.4724598475955286     
   9.6000000000000014        60.800000000000004        2.5352534627768821     
   9.6000000000000014        61.600000000000001        2.4987427228094474     
   9.6000000000000014        62.400000000000006        2.5330110069695464     
   9.6000000000000014        63.200000000000003        2.5079708952084072     
   9.6000000000000014        64.000000000000000        2.5641324196534359     
   9.6000000000000014        64.799999999999997        2.4943967607095163     
   9.6000000000000014        65.600000000000009        2.5633331091692830     
   9.6000000000000014        66.400000000000006        2.5054857356925457     
   9.6000000000000014        67.200000000000003        2.5306189988163115     
   9.6000000000000014        68.000000000000000        2.5032386662170927     
   9.6000000000000014        68.799999999999997        2.4873105239283766     
   9.6000000000000014        69.600000000000009        2.5513859383091337     
   9.6000000000000014        70.400000000000006        2.4835484664808956     
   9.6000000000000014        71.200000000000003        2.4897425522659713     
   9.6000000000000014        72.000000000000000        2.5538606404459161     
   9.6000000000000014        72.799999999999997        2.4780418991824189     
   9.6000000000000014        73.600000000000009        2.5469647222912006     
   9.6000000000000014        74.400000000000006        2.5491793625406602     
   9.6000000000000014        75.200000000000003        2.4742093537099552     
   9.6000000000000014        76.000000000000000        2.5434191488388618     
   9.6000000000000014        76.800000000000011        2.5366025583712006     
   9.6000000000000014        77.600000000000009        2.4746519958598050     
   9.6000000000000014        78.400000000000006        2.5510524401887307     
   9.6000000000000014        79.200000000000003        2.4718411160144234     
   9.6000000000000014        80.000000000000000        2.4690450966348680     
   9.6000000000000014        80.800000000000011        2.5306666189446094     
   9.6000000000000014        81.600000000000009        2.5296413791543388     
   9.6000000000000014        82.400000000000006        2.4754861644670139     
   9.6000000000000014        83.200000000000003        2.5558165288114223     
   9.6000000000000014        84.000000000000000        2.4651409592557170     
   9.6000000000000014        84.800000000000011        2.5323031806575309     
   9.6000000000000014        85.600000000000009        2.4964224418193020     
   9.6000000000000014        86.400000000000006        2.4701501824276266     
   9.6000000000000014        87.200000000000003        2.5472167451110095     
   9.6000000000000014        88.000000000000000        2.4875670600701096     
   9.6000000000000014        88.800000000000011        2.5618205085667318     
   9.6000000000000014        89.600000000000009        2.4934353681224759     
   9.6000000000000014        90.400000000000006        2.5526780299319602     
   9.6000000000000014        91.200000000000003        2.5384297580603179     
   9.6000000000000014        92.000000000000000        2.5130499135121531     
   9.6000000000000014        92.800000000000011        2.4432386664189654     
   9.6000000000000014        93.600000000000009        2.4602277160974468     
   9.6000000000000014        94.400000000000006        2.5057681937504919     
   9.6000000000000014        95.200000000000003        2.4686617670600230     
   9.6000000000000014        96.000000000000000        2.5398483395894220     
   9.6000000000000014        96.800000000000011        2.5216901004842676     
   9.6000000000000014        97.600000000000009        2.5304512377877764     
   9.6000000000000014        98.400000000000006        2.5565279710767346     
   9.6000000000000014        99.200000000000003        2.4621498256590097     
   9.6000000000000014        100.00000000000000        2.5173176678183511     
   9.6000000000000014        100.80000000000001        2.5391120944422712     
   9.6000000000000014        101.60000000000001        2.5201280902443912     
   9.6000000000000014        102.40000000000001        2.4764702155941483     

   10.400000000000000       0.80000000000000004        2.5328642624167861     
   10.400000000000000        1.6000000000000001        2.4802700591681597     
   10.400000000000000        2.4000000000000004        2.5521199751273653     
   10.400000000000000        3.2000000000000002        2.5479310635913457     
   10.400000000000000        4.0000000000000000        2.5467405198208155     
   10.400000000000000        4.8000000000000007        2.5292899947792042     
   10.400000000000000        5.6000000000000005        2.4832527778743607     
   10.400000000000000        6.4000000000000004        2.5463539250300475     
   10.400000000000000        7.2000000000000002        2.5286892721154559     
   10.400000000000000        8.0000000000000000        2.5209981072621663     
   10.400000000000000        8.8000000000000007        2.4449408498553198     
   10.400000000000000        9.6000000000000014        2.5102704494820158     
   10.400000000000000        10.400000000000000        2.4407860719530308     
   10.400000000000000        11.200000000000001        2.4568363669344584     
   10.400000000000000        12.000000000000000        2.4654650866636403     
   10.400000000000000        12.800000000000001        2.5300097826195147     
   10.400000000000000        13.600000000000001        2.4673578729130461     
   10.400000000000000        14.400000000000000        2.5271357837910364     
   10.400000000000000        15.200000000000001        2.5036345453392772     
   10.400000000000000        16.000000000000000        2.5065495234616537     
   10.400000000000000        16.800000000000001        2.4448573489491894     
   10.400000000000000        17.600000000000001        2.5079500717073189     
   10.400000000000000        18.400000000000002        2.5165933475922775     
   10.400000000000000        19.200000000000003        2.4571068457578673     
   10.400000000000000        20.000000000000000        2.5318559446285485     
   10.400000000000000        20.800000000000001        2.4735406601696570     
   10.400000000000000        21.600000000000001        2.4523842714560953     
   10.400000000000000        22.400000000000002        2.5096709116875715     
   10.400000000000000        23.200000000000003        2.4585879376799018     
   10.400000000000000        24.000000000000000        2.4656493623069626     
   10.400000000000000        24.800000000000001        2.4525365061421187     
   10.400000000000000        25.600000000000001        2.5397623517909556     
   10.400000000000000        26.400000000000002        2.4619539520359188     
   10.400000000000000        27.200000000000003        2.5312667134106328     
   10.400000000000000        28.000000000000000        2.4669226453773341     
   10.400000000000000        28.800000000000001        2.5352055376497287     
   10.400000000000000        29.600000000000001        2.5386198554400776     
   10.400000000000000        30.400000000000002        2.4878362382840349     
   10.400000000000000        31.200000000000003        2.4819461959216285     
   10.400000000000000        32.000000000000000        2.4696496472211078     
   10.400000000000000        32.800000000000004        2.5344676963066086     
   10.400000000000000        33.600000000000001        2.4670590200904967     
   10.400000000000000        34.399999999999999        2.5531912022566794     
   10.400000000000000        35.200000000000003        2.4864081345101545     
   10.400000000000000        36.000000000000000        2.5458909123724083     
   10.400000000000000        36.800000000000004        2.5308687487391270     
   10.400000000000000        37.600000000000001        2.5439004226946964     
   10.400000000000000        38.400000000000006        2.4832552888852542     
   10.400000000000000        39.200000000000003        2.5496713332422858     
   10.400000000000000        40.000000000000000        2.4773433269697911     
   10.400000000000000        40.800000000000004        2.5515914829781470     
   10.400000000000000        41.600000000000001        2.4857104045330276     
   10.400000000000000        42.400000000000006        2.5385540840754062     
   10.400000000000000        43.200000000000003        2.4670958669483078     
   10.400000000000000        44.000000000000000        2.5441346008820975     
   10.400000000000000        44.800000000000004        2.4679365470880370     
   10.400000000000000        45.600000000000001        2.5367465747719020     
   10.400000000000000        46.400000000000006        2.4844914262763584     
   10.400000000000000        47.200000000000003        2.5516497265980389     
   10.400000000000000        48.000000000000000        2.4753214385047575     
   10.400000000000000        48.800000000000004        2.5444092905559805     
   10.400000000000000        49.600000000000001        2.4745598944642557     
   10.400000000000000        50.400000000000006        2.5366359090856627     
   10.400000000000000        51.200000000000003        2.4702923745230598     
   10.400000000000000        52.000000000000000        2.4727102530141343     
   10.400000000000000        52.800000000000004        2.4667739588622704     
   10.400000000000000        53.600000000000001        2.5340648925386415     
   10.400000000000000        54.400000000000006        2.4662981667232682     
   10.400000000000000        55.200000000000003        2.5324156149549224     
   10.400000000000000        56.000000000000000        2.5420579737422715     
   10.400000000000000        56.800000000000004        2.4811872944530209     
   10.400000000000000        57.600000000000001        2.4852385492679852     
   10.400000000000000        58.400000000000006        2.4800317243531236     
   10.400000000000000        59.200000000000003        2.5325351380645618     
   10.400000000000000        60.000000000000000        2.5206926783015144     
   10.400000000000000        60.800000000000004        2.4562112792669573     
   10.400000000000000        61.600000000000001        2.4887932972900297     
   10.400000000000000        62.400000000000006        2.5358223731651512     
   10.400000000000000        63.200000000000003        2.4387034443631466     
   10.400000000000000        64.000000000000000        2.5532939658328759     
   10.400000000000000        64.799999999999997        2.4855294456105548     
   10.400000000000000        65.600000000000009        2.4842026710933607     
   10.400000000000000        66.400000000000006        2.5590143572596395     
   10.400000000000000        67.200000000000003        2.4532810366648534     
   10.400000000000000        68.000000000000000        2.5712488625292584     
   10.400000000000000        68.799999999999997        2.5515857197511922     
   10.400000000000000        69.600000000000009        2.4800157132991090     
   10.400000000000000        70.400000000000006        2.5491968214233758     
   10.400000000000000        71.200000000000003        2.5514369923660922     
   10.400000000000000        72.000000000000000        2.4796838440206681     
   10.400000000000000        72.799999999999997        2.5463660896980831     
   10.400000000000000        73.600000000000009        2.4790003481181602     
   10.400000000000000        74.400000000000006        2.4825196077040363     
   10.400000000000000        75.200000000000003        2.5435718499316318     
   10.400000000000000        76.000000000000000        2.4765389802260351     
   10.400000000000000        76.800000000000011        2.4761722941129896     
   10.400000000000000        77.600000000000009        2.5486064767057148     
   10.400000000000000        78.400000000000006        2.4783092352722758     
   10.400000000000000        79.200000000000003        2.5255958192246379     
   10.400000000000000        80.000000000000000        2.5313979536370073     
   10.400000000000000        80.800000000000011        2.5374082336547072     
   10.400000000000000        81.600000000000009        2.4841646283060568     
   10.400000000000000        82.400000000000006        2.5572736507619878     
   10.400000000000000        83.200000000000003        2.4787580116501822     
   10.400000000000000        84.000000000000000        2.5280773808835035     
   10.400000000000000        84.800000000000011        2.5323158913797759     
   10.400000000000000        85.600000000000009        2.4876940068188329     
   10.400000000000000        86.400000000000006        2.5228809498043829     
   10.400000000000000        87.200000000000003        2.5506032671377810     
   10.400000000000000        88.000000000000000        2.4909663979244314     
   10.400000000000000        88.800000000000011        2.4842696014886156     
   10.400000000000000        89.600000000000009        2.5537776823936684     
   10.400000000000000        90.400000000000006        2.4831110366781917     
   10.400000000000000        91.200000000000003        2.5300599423005674     
   10.400000000000000        92.000000000000000        2.5213450945684528     
   10.400000000000000        92.800000000000011        2.5628727806717690     
   10.400000000000000        93.600000000000009        2.4636032541865540     
   10.400000000000000        94.400000000000006        2.5672435026451765     
   10.400000000000000        95.200000000000003        2.4793876012760339     
   10.400000000000000        96.000000000000000        2.5071880670840687     
   10.400000000000000        96.800000000000011        2.4789830753146207     
   10.400000000000000        97.600000000000009        2.5444953784327451     
   10.400000000000000        98.400000000000006        2.4655264358029889     
   10.400000000000000        99.200000000000003        2.5176841994519177     
   10.400000000000000        100.00000000000000        2.5685668577645764     
   10.400000000000000        100.80000000000001        2.4717136895231668     
   10.400000000000000        101.60000000000001        2.5467388648989844     
   10.400000000000000        102.40000000000001        2.4805745908506669     

   11.200000000000001       0.80000000000000004        2.5281454299378434     
   11.200000000000001        1.6000000000000001        2.4800627295907804     
   11.200000000000001        2.4000000000000004        2.5489292468220199     
   11.200000000000001        3.2000000000000002        2.4766335439856437     
   11.200000000000001        4.0000000000000000        2.4750237280763741     
   11.200000000000001        4.8000000000000007        2.5350500776427145     
   11.200000000000001        5.6000000000000005        2.4791075086097880     
   11.200000000000001        6.4000000000000004        2.4733296084714649     
   11.200000000000001        7.2000000000000002        2.4614641285199084     
   11.200000000000001        8.0000000000000000        2.4567739581620591     
   11.200000000000001        8.8000000000000007        2.5186119720286690     
   11.200000000000001        9.6000000000000014        2.4432117664517263     
   11.200000000000001        10.400000000000000        2.5131463933380620     
   11.200000000000001        11.200000000000001        2.5229757609214674     
   11.200000000000001        12.000000000000000        2.5270230376587035     
   11.200000000000001        12.800000000000001        2.4572154737125356     
   11.200000000000001        13.600000000000001        2.4545824578539506     
   11.200000000000001        14.400000000000000        2.5166869044886924     
   11.200000000000001        15.200000000000001        2.4304880530378834     
   11.200000000000001        16.000000000000000        2.5025132140571271     
   11.200000000000001        16.800000000000001        2.5121814002855976     
   11.200000000000001        17.600000000000001        2.4405541244270710     
   11.200000000000001        18.400000000000002        2.5058670318686551     
   11.200000000000001        19.200000000000003        2.4369532315213265     
   11.200000000000001        20.000000000000000        2.5105453600174936     
   11.200000000000001        20.800000000000001        2.4462104852465032     
   11.200000000000001        21.600000000000001        2.5104709191161594     
   11.200000000000001        22.400000000000002        2.4387872302961666     
   11.200000000000001        23.200000000000003        2.5379751612958841     
   11.200000000000001        24.000000000000000        2.4734024081689854     
   11.200000000000001        24.800000000000001        2.5303230972332407     
   11.200000000000001        25.600000000000001        2.4493160201847468     
   11.200000000000001        26.400000000000002        2.5182127143875532     
   11.200000000000001        27.200000000000003        2.4493591813560345     
   11.200000000000001        28.000000000000000        2.5164649546201159     
   11.200000000000001        28.800000000000001        2.4542617665397861     
   11.200000000000001        29.600000000000001        2.4515594850051565     
   11.200000000000001        30.400000000000002        2.5285503966015690     
   11.200000000000001        31.200000000000003        2.5225697039087311     
   11.200000000000001        32.000000000000000        2.4723505777998680     
   11.200000000000001        32.800000000000004        2.4755318187902708     
   11.200000000000001        33.600000000000001        2.5489202540755360     
   11.200000000000001        34.399999999999999        2.4686666630893663     
   11.200000000000001        35.200000000000003        2.4711410746284552     
   11.200000000000001        36.000000000000000        2.5276630246892005     
   11.200000000000001        36.800000000000004        2.4536257539651936     
   11.200000000000001        37.600000000000001        2.5374992883600394     
   11.200000000000001        38.400000000000006        2.4766569986414417     
   11.200000000000001        39.200000000000003        2.5476417048048963     
   11.200000000000001        40.000000000000000        2.4743608070145200     
   11.200000000000001        40.800000000000004        2.5476601731735635     
   11.200000000000001        41.600000000000001        2.4795511586522165     
   11.200000000000001        42.400000000000006        2.5303198461713330     
   11.200000000000001        43.200000000000003        2.5360206284399927     
   11.200000000000001        44.000000000000000        2.4885198670256878     
   11.200000000000001        44.800000000000004        2.5564693625780928     
   11.200000000000001        45.600000000000001        2.4875192462178513     
   11.200000000000001        46.400000000000006        2.5574572668598070     
   11.200000000000001        47.200000000000003        2.4872097210215292     
   11.200000000000001        48.000000000000000        2.5554107167124154     
   11.200000000000001        48.800000000000004        2.4851056009077883     
   11.200000000000001        49.600000000000001        2.5515386700933425     
   11.200000000000001        50.400000000000006        2.4804064202858735     
   11.200000000000001        51.200000000000003        2.5219856646040872     
   11.200000000000001        52.000000000000000        2.5059668347641124     
   11.200000000000001        52.800000000000004        2.5104069330228014     
   11.200000000000001        53.600000000000001        2.5053622265307234     
   11.200000000000001        54.400000000000006        2.4937486394684867     
   11.200000000000001        55.200000000000003        2.5616241429665254     
   11.200000000000001        56.000000000000000        2.4545731941719122     
   11.200000000000001        56.800000000000004        2.5308317943907546     
   11.200000000000001        57.600000000000001        2.5232311965670511     
   11.200000000000001        58.400000000000006        2.5245361232191574     
   11.200000000000001        59.200000000000003        2.4435240109737810     
   11.200000000000001        60.000000000000000        2.5563397986217660     
   11.200000000000001        60.800000000000004        2.4936741850216038     
   11.200000000000001        61.600000000000001        2.5498893666715796     
   11.200000000000001        62.400000000000006        2.4613901747378604     
   11.200000000000001        63.200000000000003        2.5597981336017872     
   11.200000000000001        64.000000000000000        2.4754389135006916     
   11.200000000000001        64.799999999999997        2.5482280038840757     
   11.200000000000001        65.600000000000009        2.5461358282046676     
   11.200000000000001        66.400000000000006        2.4776542184887664     
   11.200000000000001        67.200000000000003        2.5027973976380600     
   11.200000000000001        68.000000000000000        2.4936452711753008     
   11.200000000000001        68.799999999999997        2.4839005484540362     
   11.200000000000001        69.600000000000009        2.5511726588927632     
   11.200000000000001        70.400000000000006        2.4807193755868622     
   11.200000000000001        71.200000000000003        2.4777699827385193     
   11.200000000000001        72.000000000000000        2.5469925698238254     
   11.200000000000001        72.799999999999997        2.4738086649461866     
   11.200000000000001        73.600000000000009        2.5440920610428943     
   11.200000000000001        74.400000000000006        2.5504240397734947     
   11.200000000000001        75.200000000000003        2.4751361797525013     
   11.200000000000001        76.000000000000000        2.5476697882828296     
   11.200000000000001        76.800000000000011        2.5453764714754761     
   11.200000000000001        77.600000000000009        2.4794294290975976     
   11.200000000000001        78.400000000000006        2.5483141800374662     
   11.200000000000001        79.200000000000003        2.4601777608911024     
   11.200000000000001        80.000000000000000        2.5355431374726987     
   11.200000000000001        80.800000000000011        2.4786876418720882     
   11.200000000000001        81.600000000000009        2.4870297038136036     
   11.200000000000001        82.400000000000006        2.4857405264129784     
   11.200000000000001        83.200000000000003        2.5433974670143451     
   11.200000000000001        84.000000000000000        2.4822312927404688     
   11.200000000000001        84.800000000000011        2.4717544272850240     
   11.200000000000001        85.600000000000009        2.5471141182226473     
   11.200000000000001        86.400000000000006        2.4728753996217483     
   11.200000000000001        87.200000000000003        2.4939735568626933     
   11.200000000000001        88.000000000000000        2.5536667724615953     
   11.200000000000001        88.800000000000011        2.5382403041755084     
   11.200000000000001        89.600000000000009        2.4774193993987397     
   11.200000000000001        90.400000000000006        2.5398871609735068     
   11.200000000000001        91.200000000000003        2.5392573832712526     
   11.200000000000001        92.000000000000000        2.4795515029511748     
   11.200000000000001        92.800000000000011        2.5416585120153048     
   11.200000000000001        93.600000000000009        2.4872744675165035     
   11.200000000000001        94.400000000000006        2.5566035583496145     
   11.200000000000001        95.200000000000003        2.4808985128765464     
   11.200000000000001        96.000000000000000        2.5355159329765025     
   11.200000000000001        96.800000000000011        2.5400396010984752     
   11.200000000000001        97.600000000000009        2.4799883168159376     
   11.200000000000001        98.400000000000006        2.4882397697648835     
   11.200000000000001        99.200000000000003        2.5548820669200194     
   11.200000000000001        100.00000000000000        2.4601965694449901     
   11.200000000000001        100.80000000000001        2.5031378209397022     
   11.200000000000001        101.60000000000001        2.4756761094216166     
   11.200000000000001        102.40000000000001        2.5354942304907504     

   12.000000000000000       0.80000000000000004        2.5326637997404369     
   12.000000000000000        1.6000000000000001        2.4830743109456699     
   12.000000000000000        2.4000000000000004        2.5536235011651205     
   12.000000000000000        3.2000000000000002        2.4847930750500811     
   12.000000000000000        4.0000000000000000        2.4819046204107789     
   12.000000000000000        4.8000000000000007        2.5413993958976375     
   12.000000000000000        5.6000000000000005        2.5425331496550481     
   12.000000000000000        6.4000000000000004        2.5351633402484905     
   12.000000000000000        7.2000000000000002        2.5197810665024880     
   12.000000000000000        8.0000000000000000        2.5191493136727172     
   12.000000000000000        8.8000000000000007        2.4525716369527006     
   12.000000000000000        9.6000000000000014        2.5164285893504412     
   12.000000000000000        10.400000000000000        2.4606243691833445     
   12.000000000000000        11.200000000000001        2.4604473107781688     
   12.000000000000000        12.000000000000000        2.4592516448262685     
   12.000000000000000        12.800000000000001        2.5188502932966781     
   12.000000000000000        13.600000000000001        2.5172088636827450     
   12.000000000000000        14.400000000000000        2.5329361393780871     
   12.000000000000000        15.200000000000001        2.4510547660249706     
   12.000000000000000        16.000000000000000        2.5133769189825212     
   12.000000000000000        16.800000000000001        2.4815519688804031     
   12.000000000000000        17.600000000000001        2.5278263429623942     
   12.000000000000000        18.400000000000002        2.4482613222490932     
   12.000000000000000        19.200000000000003        2.5142770934348917     
   12.000000000000000        20.000000000000000        2.4462803422589654     
   12.000000000000000        20.800000000000001        2.5160177962925787     
   12.000000000000000        21.600000000000001        2.4553092582470439     
   12.000000000000000        22.400000000000002        2.5222990745255531     
   12.000000000000000        23.200000000000003        2.5191364616854246     
   12.000000000000000        24.000000000000000        2.4520541391178692     
   12.000000000000000        24.800000000000001        2.5077675174664087     
   12.000000000000000        25.600000000000001        2.5075890771739746     
   12.000000000000000        26.400000000000002        2.4401541905239852     
   12.000000000000000        27.200000000000003        2.5398588948086402     
   12.000000000000000        28.000000000000000        2.4741373914094105     
   12.000000000000000        28.800000000000001        2.4832799461935124     
   12.000000000000000        29.600000000000001        2.5062984316383830     
   12.000000000000000        30.400000000000002        2.5086018437284969     
   12.000000000000000        31.200000000000003        2.4296031203919171     
   12.000000000000000        32.000000000000000        2.5120357852220101     
   12.000000000000000        32.800000000000004        2.5206048068176692     
   12.000000000000000        33.600000000000001        2.4660250690967440     
   12.000000000000000        34.399999999999999        2.5472323419223328     
   12.000000000000000        35.200000000000003        2.5246767216519528     
   12.000000000000000        36.000000000000000        2.5271274375034856     
   12.000000000000000        36.800000000000004        2.4651384129661826     
   12.000000000000000        37.600000000000001        2.5430509242496075     
   12.000000000000000        38.400000000000006        2.4727068113174773     
   12.000000000000000        39.200000000000003        2.5513256328563192     
   12.000000000000000        40.000000000000000        2.4755826868427384     
   12.000000000000000        40.800000000000004        2.5345867369669843     
   12.000000000000000        41.600000000000001        2.4622494522641718     
   12.000000000000000        42.400000000000006        2.5282376804687106     
   12.000000000000000        43.200000000000003        2.4750750845415892     
   12.000000000000000        44.000000000000000        2.5543645596332327     
   12.000000000000000        44.800000000000004        2.4904352012692272     
   12.000000000000000        45.600000000000001        2.5612234342054245     
   12.000000000000000        46.400000000000006        2.4794054328160415     
   12.000000000000000        47.200000000000003        2.5530100306789123     
   12.000000000000000        48.000000000000000        2.4867055236268918     
   12.000000000000000        48.800000000000004        2.5558735888698720     
   12.000000000000000        49.600000000000001        2.4867863581389993     
   12.000000000000000        50.400000000000006        2.5559487388872837     
   12.000000000000000        51.200000000000003        2.4797832246404088     
   12.000000000000000        52.000000000000000        2.4883135052053538     
   12.000000000000000        52.800000000000004        2.5221546161524246     
   12.000000000000000        53.600000000000001        2.5288897485528636     
   12.000000000000000        54.400000000000006        2.5335828377756680     
   12.000000000000000        55.200000000000003        2.4722731094048669     
   12.000000000000000        56.000000000000000        2.4914120563616451     
   12.000000000000000        56.800000000000004        2.4865281034076792     
   12.000000000000000        57.600000000000001        2.5480831001679429     
   12.000000000000000        58.400000000000006        2.4741469088703698     
   12.000000000000000        59.200000000000003        2.5331845889169071     
   12.000000000000000        60.000000000000000        2.4907952453245641     
   12.000000000000000        60.800000000000004        2.5310179754112609     
   12.000000000000000        61.600000000000001        2.4594633484997992     
   12.000000000000000        62.400000000000006        2.5108852569488431     
   12.000000000000000        63.200000000000003        2.5467521732478904     
   12.000000000000000        64.000000000000000        2.5422385846973534     
   12.000000000000000        64.799999999999997        2.4824891623581595     
   12.000000000000000        65.600000000000009        2.4791993752031636     
   12.000000000000000        66.400000000000006        2.5235237512782089     
   12.000000000000000        67.200000000000003        2.5341442629331237     
   12.000000000000000        68.000000000000000        2.5459702524781349     
   12.000000000000000        68.799999999999997        2.5526242543394386     
   12.000000000000000        69.600000000000009        2.4817487943811809     
   12.000000000000000        70.400000000000006        2.5446440868664966     
   12.000000000000000        71.200000000000003        2.5419511026800410     
   12.000000000000000        72.000000000000000        2.4769341704234806     
   12.000000000000000        72.799999999999997        2.5426338076434321     
   12.000000000000000        73.600000000000009        2.4772433820785693     
   12.000000000000000        74.400000000000006        2.4778902728722252     
   12.000000000000000        75.200000000000003        2.5346424135088585     
   12.000000000000000        76.000000000000000        2.4781278159787301     
   12.000000000000000        76.800000000000011        2.4893507210665344     
   12.000000000000000        77.600000000000009        2.5608099622195835     
   12.000000000000000        78.400000000000006        2.4917984818990444     
   12.000000000000000        79.200000000000003        2.5435982242123498     
   12.000000000000000        80.000000000000000        2.4781307305203923     
   12.000000000000000        80.800000000000011        2.5509460538571971     
   12.000000000000000        81.600000000000009        2.5450611372446823     
   12.000000000000000        82.400000000000006        2.5471393473518047     
   12.000000000000000        83.200000000000003        2.4781086818627576     
   12.000000000000000        84.000000000000000        2.5560459281949837     
   12.000000000000000        84.800000000000011        2.5132586998062774     
   12.000000000000000        85.600000000000009        2.5286726336609071     
   12.000000000000000        86.400000000000006        2.4837295076763457     
   12.000000000000000        87.200000000000003        2.5648101056208206     
   12.000000000000000        88.000000000000000        2.4860331078983045     
   12.000000000000000        88.800000000000011        2.5327971649839860     
   12.000000000000000        89.600000000000009        2.4657346853716851     
   12.000000000000000        90.400000000000006        2.5297496337757872     
   12.000000000000000        91.200000000000003        2.4645849595705598     
   12.000000000000000        92.000000000000000        2.5433794818413298     
   12.000000000000000        92.800000000000011        2.5449172315650603     
   12.000000000000000        93.600000000000009        2.4900583910467633     
   12.000000000000000        94.400000000000006        2.5629553658555864     
   12.000000000000000        95.200000000000003        2.4919489909658639     
   12.000000000000000        96.000000000000000        2.5564907682828286     
   12.000000000000000        96.800000000000011        2.4817856067416213     
   12.000000000000000        97.600000000000009        2.5479466185139263     
   12.000000000000000        98.400000000000006        2.4930889535692042     
   12.000000000000000        99.200000000000003        2.4817927457760196     
   12.000000000000000        100.00000000000000        2.5133863295266998     
   12.000000000000000        100.80000000000001        2.5506470373501613     
   12.000000000000000        101.60000000000001        2.4835807676991650     
   12.000000000000000        102.40000000000001        2.4667752505596909     

   12.800000000000001       0.80000000000000004        2.5397626393009665     
   12.800000000000001        1.6000000000000001        2.4829249040380481     
   12.800000000000001        2.4000000000000004        2.5541484933518523     
   12.800000000000001        3.2000000000000002        2.4836325911410291     
   12.800000000000001        4.0000000000000000        2.5546195594607366     
   12.800000000000001        4.8000000000000007        2.4781180936302731     
   12.800000000000001        5.6000000000000005        2.4788851365019546     
   12.800000000000001        6.4000000000000004        2.4670328303489635     
   12.800000000000001        7.2000000000000002        2.5154490465736892     
   12.800000000000001        8.0000000000000000        2.5164674062097894     
   12.800000000000001        8.8000000000000007        2.4499721903319158     
   12.800000000000001        9.6000000000000014        2.5235671194016969     
   12.800000000000001        10.400000000000000        2.4723929957134616     
   12.800000000000001        11.200000000000001        2.5216514126216718     
   12.800000000000001        12.000000000000000        2.5237535129998037     
   12.800000000000001        12.800000000000001        2.4549024813271862     
   12.800000000000001        13.600000000000001        2.4477067221756048     
   12.800000000000001        14.400000000000000        2.4561181462012396     
   12.800000000000001        15.200000000000001        2.5411446680558192     
   12.800000000000001        16.000000000000000        2.4620178034306535     
   12.800000000000001        16.800000000000001        2.5311030102322114     
   12.800000000000001        17.600000000000001        2.5326558457008423     
   12.800000000000001        18.400000000000002        2.4623000690489412     
   12.800000000000001        19.200000000000003        2.5277847593966265     
   12.800000000000001        20.000000000000000        2.4577268734732471     
   12.800000000000001        20.800000000000001        2.5292593429632944     
   12.800000000000001        21.600000000000001        2.4729247921486581     
   12.800000000000001        22.400000000000002        2.4521429361416409     
   12.800000000000001        23.200000000000003        2.5099795497708213     
   12.800000000000001        24.000000000000000        2.4400903045757780     
   12.800000000000001        24.800000000000001        2.5261792848773843     
   12.800000000000001        25.600000000000001        2.4488052872633022     
   12.800000000000001        26.400000000000002        2.5104173615554295     
   12.800000000000001        27.200000000000003        2.5152238110502587     
   12.800000000000001        28.000000000000000        2.4676585565687099     
   12.800000000000001        28.800000000000001        2.5389581073947314     
   12.800000000000001        29.600000000000001        2.4347615546288646     
   12.800000000000001        30.400000000000002        2.5056887604695217     
   12.800000000000001        31.200000000000003        2.5078486575218530     
   12.800000000000001        32.000000000000000        2.5209503038319063     
   12.800000000000001        32.800000000000004        2.4383417719736129     
   12.800000000000001        33.600000000000001        2.5227870063442630     
   12.800000000000001        34.399999999999999        2.4703929053421430     
   12.800000000000001        35.200000000000003        2.4732943937674499     
   12.800000000000001        36.000000000000000        2.5168083212483090     
   12.800000000000001        36.800000000000004        2.4666074974445600     
   12.800000000000001        37.600000000000001        2.4792408636629824     
   12.800000000000001        38.400000000000006        2.5399869443891299     
   12.800000000000001        39.200000000000003        2.4798451483174970     
   12.800000000000001        40.000000000000000        2.4718185045988670     
   12.800000000000001        40.800000000000004        2.5198800326975572     
   12.800000000000001        41.600000000000001        2.5371101555219475     
   12.800000000000001        42.400000000000006        2.4776358686916642     
   12.800000000000001        43.200000000000003        2.5487695638674657     
   12.800000000000001        44.000000000000000        2.4866879374130306     
   12.800000000000001        44.800000000000004        2.4911731360174039     
   12.800000000000001        45.600000000000001        2.4906906157794273     
   12.800000000000001        46.400000000000006        2.4820992221171942     
   12.800000000000001        47.200000000000003        2.5448591545746106     
   12.800000000000001        48.000000000000000        2.4771552981783125     
   12.800000000000001        48.800000000000004        2.5391410577189704     
   12.800000000000001        49.600000000000001        2.4784451638803082     
   12.800000000000001        50.400000000000006        2.4885334985964782     
   12.800000000000001        51.200000000000003        2.5448847177407394     
   12.800000000000001        52.000000000000000        2.5257215890019156     
   12.800000000000001        52.800000000000004        2.5294864093683445     
   12.800000000000001        53.600000000000001        2.4754487352041483     
   12.800000000000001        54.400000000000006        2.4832909247333506     
   12.800000000000001        55.200000000000003        2.5525593321007065     
   12.800000000000001        56.000000000000000        2.4954276109787803     
   12.800000000000001        56.800000000000004        2.5714021185236349     
   12.800000000000001        57.600000000000001        2.4667497831142393     
   12.800000000000001        58.400000000000006        2.5581525378971190     
   12.800000000000001        59.200000000000003        2.5409152833551971     
   12.800000000000001        60.000000000000000        2.5390075068094831     
   12.800000000000001        60.800000000000004        2.5516207026476994     
   12.800000000000001        61.600000000000001        2.4952725076746436     
   12.800000000000001        62.400000000000006        2.5567396669063465     
   12.800000000000001        63.200000000000003        2.4810759490101897     
   12.800000000000001        64.000000000000000        2.4794435557171841     
   12.800000000000001        64.799999999999997        2.5484507842318460     
   12.800000000000001        65.600000000000009        2.4739299805121404     
   12.800000000000001        66.400000000000006        2.5170603445850288     
   12.800000000000001        67.200000000000003        2.5268170529882683     
   12.800000000000001        68.000000000000000        2.4724095952571847     
   12.800000000000001        68.799999999999997        2.4795400202230486     
   12.800000000000001        69.600000000000009        2.5497587077992203     
   12.800000000000001        70.400000000000006        2.4719147073406194     
   12.800000000000001        71.200000000000003        2.5397609999529966     
   12.800000000000001        72.000000000000000        2.4786647318876831     
   12.800000000000001        72.799999999999997        2.5419362145592728     
   12.800000000000001        73.600000000000009        2.4763730764090188     
   12.800000000000001        74.400000000000006        2.5467581326479460     
   12.800000000000001        75.200000000000003        2.5316875968166044     
   12.800000000000001        76.000000000000000        2.5473581536689798     
   12.800000000000001        76.800000000000011        2.4919637111319290     
   12.800000000000001        77.600000000000009        2.4915980987525126     
   12.800000000000001        78.400000000000006        2.4913173975807612     
   12.800000000000001        79.200000000000003        2.4727928920374236     
   12.800000000000001        80.000000000000000        2.5488310533312291     
   12.800000000000001        80.800000000000011        2.4878719045080362     
   12.800000000000001        81.600000000000009        2.4892230378467985     
   12.800000000000001        82.400000000000006        2.4740417841560247     
   12.800000000000001        83.200000000000003        2.5488159817115443     
   12.800000000000001        84.000000000000000        2.4539147284060001     
   12.800000000000001        84.800000000000011        2.5376134858300712     
   12.800000000000001        85.600000000000009        2.4695025818581500     
   12.800000000000001        86.400000000000006        2.5477890402440697     
   12.800000000000001        87.200000000000003        2.4788968426634352     
   12.800000000000001        88.000000000000000        2.5350441884791981     
   12.800000000000001        88.800000000000011        2.4403034012458087     
   12.800000000000001        89.600000000000009        2.5625188758231219     
   12.800000000000001        90.400000000000006        2.4876015561991944     
   12.800000000000001        91.200000000000003        2.5629491772143633     
   12.800000000000001        92.000000000000000        2.4670164066725877     
   12.800000000000001        92.800000000000011        2.5392272948078753     
   12.800000000000001        93.600000000000009        2.4796711340073805     
   12.800000000000001        94.400000000000006        2.5503603253207121     
   12.800000000000001        95.200000000000003        2.4845614633299946     
   12.800000000000001        96.000000000000000        2.4859713256787770     
   12.800000000000001        96.800000000000011        2.5538784937862355     
   12.800000000000001        97.600000000000009        2.4735700059363088     
   12.800000000000001        98.400000000000006        2.5423387255609047     
   12.800000000000001        99.200000000000003        2.5149505565941586     
   12.800000000000001        100.00000000000000        2.5505258457163009     
   12.800000000000001        100.80000000000001        2.5465882775276665     
   12.800000000000001        101.60000000000001        2.4893208971847809     
   12.800000000000001        102.40000000000001        2.4782365754781948     

   13.600000000000001       0.80000000000000004        2.5446818015582258     
   13.600000000000001        1.6000000000000001        2.4831184170080545     
   13.600000000000001        2.4000000000000004        2.5536316678129323     
   13.600000000000001        3.2000000000000002        2.4852752648875294     
   13.600000000000001        4.0000000000000000        2.4834996679910382     
   13.600000000000001        4.8000000000000007        2.4742529758089238     
   13.600000000000001        5.6000000000000005        2.5416257214322564     
   13.600000000000001        6.4000000000000004        2.4633140949019072     
   13.600000000000001        7.2000000000000002        2.5241390536097157     
   13.600000000000001        8.0000000000000000        2.4671744076609756     
   13.600000000000001        8.8000000000000007        2.5348394796405369     
   13.600000000000001        9.6000000000000014        2.4558300033563509     
   13.600000000000001        10.400000000000000        2.5249730442016829     
   13.600000000000001        11.200000000000001        2.5153205794467546     
   13.600000000000001        12.000000000000000        2.5173308223458353     
   13.600000000000001        12.800000000000001        2.4523102759835282     
   13.600000000000001        13.600000000000001        2.5128317805667528     
   13.600000000000001        14.400000000000000        2.5213321445918946     
   13.600000000000001        15.200000000000001        2.4656225416264870     
   13.600000000000001        16.000000000000000        2.5209870660951967     
   13.600000000000001        16.800000000000001        2.4492905124086772     
   13.600000000000001        17.600000000000001        2.4424339840862679     
   13.600000000000001        18.400000000000002        2.5131689586120278     
   13.600000000000001        19.200000000000003        2.4424685698082840     
   13.600000000000001        20.000000000000000        2.5063458546174884     
   13.600000000000001        20.800000000000001        2.4352478833591951     
   13.600000000000001        21.600000000000001        2.5124252951155452     
   13.600000000000001        22.400000000000002        2.4478866143624192     
   13.600000000000001        23.200000000000003        2.5168853405171907     
   13.600000000000001        24.000000000000000        2.4760324808202601     
   13.600000000000001        24.800000000000001        2.5183385543738170     
   13.600000000000001        25.600000000000001        2.4442264709709804     
   13.600000000000001        26.400000000000002        2.5105830179698843     
   13.600000000000001        27.200000000000003        2.4664044568682364     
   13.600000000000001        28.000000000000000        2.4921090770915222     
   13.600000000000001        28.800000000000001        2.4612244444908824     
   13.600000000000001        29.600000000000001        2.5163366243818279     
   13.600000000000001        30.400000000000002        2.4253825123955184     
   13.600000000000001        31.200000000000003        2.5498689209773544     
   13.600000000000001        32.000000000000000        2.4439412400829310     
   13.600000000000001        32.800000000000004        2.5256954120243247     
   13.600000000000001        33.600000000000001        2.5116707511645608     
   13.600000000000001        34.399999999999999        2.4590748954726860     
   13.600000000000001        35.200000000000003        2.5237603031413660     
   13.600000000000001        36.000000000000000        2.5243739865814097     
   13.600000000000001        36.800000000000004        2.5455222280727163     
   13.600000000000001        37.600000000000001        2.4824288857261738     
   13.600000000000001        38.400000000000006        2.5483661376255404     
   13.600000000000001        39.200000000000003        2.4857629128027305     
   13.600000000000001        40.000000000000000        2.5514269970058225     
   13.600000000000001        40.800000000000004        2.5370834635760384     
   13.600000000000001        41.600000000000001        2.4714672973470786     
   13.600000000000001        42.400000000000006        2.5492215439679402     
   13.600000000000001        43.200000000000003        2.4826085253427328     
   13.600000000000001        44.000000000000000        2.5601549214097652     
   13.600000000000001        44.800000000000004        2.4915115244922381     
   13.600000000000001        45.600000000000001        2.5543406249727916     
   13.600000000000001        46.400000000000006        2.4807324845963401     
   13.600000000000001        47.200000000000003        2.5451366960295996     
   13.600000000000001        48.000000000000000        2.4819084020554150     
   13.600000000000001        48.800000000000004        2.5410236649587681     
   13.600000000000001        49.600000000000001        2.5326532736089242     
   13.600000000000001        50.400000000000006        2.4756209598811489     
   13.600000000000001        51.200000000000003        2.5420673504705444     
   13.600000000000001        52.000000000000000        2.4669403092698912     
   13.600000000000001        52.800000000000004        2.5354093192956886     
   13.600000000000001        53.600000000000001        2.4780092288271032     
   13.600000000000001        54.400000000000006        2.5396931365950270     
   13.600000000000001        55.200000000000003        2.4829870055243841     
   13.600000000000001        56.000000000000000        2.5540909409050458     
   13.600000000000001        56.800000000000004        2.4802211143444652     
   13.600000000000001        57.600000000000001        2.4849675860456779     
   13.600000000000001        58.400000000000006        2.4793447884870501     
   13.600000000000001        59.200000000000003        2.4717492339886231     
   13.600000000000001        60.000000000000000        2.4698615763846274     
   13.600000000000001        60.800000000000004        2.4698094290120394     
   13.600000000000001        61.600000000000001        2.5350243280568652     
   13.600000000000001        62.400000000000006        2.4656690042805183     
   13.600000000000001        63.200000000000003        2.5352990934550417     
   13.600000000000001        64.000000000000000        2.4631104037711880     
   13.600000000000001        64.799999999999997        2.5322430494613406     
   13.600000000000001        65.600000000000009        2.4691012404938562     
   13.600000000000001        66.400000000000006        2.5483744915339965     
   13.600000000000001        67.200000000000003        2.4639462118664954     
   13.600000000000001        68.000000000000000        2.5341570874433934     
   13.600000000000001        68.799999999999997        2.5459843384678535     
   13.600000000000001        69.600000000000009        2.4833268523581054     
   13.600000000000001        70.400000000000006        2.5401592914600437     
   13.600000000000001        71.200000000000003        2.5421883818875401     
   13.600000000000001        72.000000000000000        2.4807806672460697     
   13.600000000000001        72.799999999999997        2.5390864423622617     
   13.600000000000001        73.600000000000009        2.5387125696185273     
   13.600000000000001        74.400000000000006        2.4805354425548831     
   13.600000000000001        75.200000000000003        2.4748718377257179     
   13.600000000000001        76.000000000000000        2.4755073051481742     
   13.600000000000001        76.800000000000011        2.5453025181491125     
   13.600000000000001        77.600000000000009        2.5398260548560181     
   13.600000000000001        78.400000000000006        2.5451967685532866     
   13.600000000000001        79.200000000000003        2.5344152729378377     
   13.600000000000001        80.000000000000000        2.4785694821638344     
   13.600000000000001        80.800000000000011        2.5593637688395314     
   13.600000000000001        81.600000000000009        2.4903661491361762     
   13.600000000000001        82.400000000000006        2.5561833889214101     
   13.600000000000001        83.200000000000003        2.4879496136152031     
   13.600000000000001        84.000000000000000        2.4960207524096969     
   13.600000000000001        84.800000000000011        2.5488943245604103     
   13.600000000000001        85.600000000000009        2.4917092283703433     
   13.600000000000001        86.400000000000006        2.4597746056378744     
   13.600000000000001        87.200000000000003        2.5040161071916915     
   13.600000000000001        88.000000000000000        2.5561213949250239     
   13.600000000000001        88.800000000000011        2.5535073509170436     
   13.600000000000001        89.600000000000009        2.4854403543519914     
   13.600000000000001        90.400000000000006        2.5582246209320201     
   13.600000000000001        91.200000000000003        2.4815896092304990     
   13.600000000000001        92.000000000000000        2.5141279349761891     
   13.600000000000001        92.800000000000011        2.4642804045558777     
   13.600000000000001        93.600000000000009        2.5415715618997354     
   13.600000000000001        94.400000000000006        2.4701300989204658     
   13.600000000000001        95.200000000000003        2.5338611965621225     
   13.600000000000001        96.000000000000000        2.5280249999681104     
   13.600000000000001        96.800000000000011        2.4653098154562354     
   13.600000000000001        97.600000000000009        2.5227529487481779     
   13.600000000000001        98.400000000000006        2.4536627996280780     
   13.600000000000001        99.200000000000003        2.5662619746507693     
   13.600000000000001        100.00000000000000        2.4747612785487907     
   13.600000000000001        100.80000000000001        2.4794870546159533     
   13.600000000000001        101.60000000000001        2.5620949442767262     
   13.600000000000001        102.40000000000001        2.4842963502935977     

   14.400000000000000       0.80000000000000004        2.5443239441483163     
   14.400000000000000        1.6000000000000001        2.4837649052013830     
   14.400000000000000        2.4000000000000004        2.5540134444576723     
   14.400000000000000        3.2000000000000002        2.4831061851727814     
   14.400000000000000        4.0000000000000000        2.5420250010671004     
   14.400000000000000        4.8000000000000007        2.5302556640739695     
   14.400000000000000        5.6000000000000005        2.4517417578554097     
   14.400000000000000        6.4000000000000004        2.5131229782155557     
   14.400000000000000        7.2000000000000002        2.4478480041444075     
   14.400000000000000        8.0000000000000000        2.5304637894807005     
   14.400000000000000        8.8000000000000007        2.4701365337611851     
   14.400000000000000        9.6000000000000014        2.4769483210143419     
   14.400000000000000        10.400000000000000        2.5187927152250058     
   14.400000000000000        11.200000000000001        2.4434176429903554     
   14.400000000000000        12.000000000000000        2.4449753958613285     
   14.400000000000000        12.800000000000001        2.5092839240409686     
   14.400000000000000        13.600000000000001        2.4370221122777593     
   14.400000000000000        14.400000000000000        2.4500878031223206     
   14.400000000000000        15.200000000000001        2.5290392759976905     
   14.400000000000000        16.000000000000000        2.4461073003793592     
   14.400000000000000        16.800000000000001        2.5143858999369941     
   14.400000000000000        17.600000000000001        2.5079701748213479     
   14.400000000000000        18.400000000000002        2.5209027724096105     
   14.400000000000000        19.200000000000003        2.4527418048915908     
   14.400000000000000        20.000000000000000        2.5101722627165222     
   14.400000000000000        20.800000000000001        2.5038848897967241     
   14.400000000000000        21.600000000000001        2.4427422376355374     
   14.400000000000000        22.400000000000002        2.5169509470483047     
   14.400000000000000        23.200000000000003        2.4549806929157656     
   14.400000000000000        24.000000000000000        2.4843393949540529     
   14.400000000000000        24.800000000000001        2.5277915800377118     
   14.400000000000000        25.600000000000001        2.4474672372651831     
   14.400000000000000        26.400000000000002        2.5224298120987583     
   14.400000000000000        27.200000000000003        2.4832004848937421     
   14.400000000000000        28.000000000000000        2.4899679712627183     
   14.400000000000000        28.800000000000001        2.4570627797204789     
   14.400000000000000        29.600000000000001        2.5239521391160307     
   14.400000000000000        30.400000000000002        2.5154230521476029     
   14.400000000000000        31.200000000000003        2.4442316840075970     
   14.400000000000000        32.000000000000000        2.4695038247769663     
   14.400000000000000        32.800000000000004        2.4391926629274816     
   14.400000000000000        33.600000000000001        2.5056951785517807     
   14.400000000000000        34.399999999999999        2.4413893716282131     
   14.400000000000000        35.200000000000003        2.5054640167908300     
   14.400000000000000        36.000000000000000        2.4415163812597447     
   14.400000000000000        36.800000000000004        2.4580941690816576     
   14.400000000000000        37.600000000000001        2.5363308105123221     
   14.400000000000000        38.400000000000006        2.4745792743174513     
   14.400000000000000        39.200000000000003        2.5502149661812745     
   14.400000000000000        40.000000000000000        2.4821770758498340     
   14.400000000000000        40.800000000000004        2.4787824465774886     
   14.400000000000000        41.600000000000001        2.5485456553592729     
   14.400000000000000        42.400000000000006        2.4832712179320686     
   14.400000000000000        43.200000000000003        2.5555193262393101     
   14.400000000000000        44.000000000000000        2.4953954668687324     
   14.400000000000000        44.800000000000004        2.4981229683947763     
   14.400000000000000        45.600000000000001        2.5559316141948725     
   14.400000000000000        46.400000000000006        2.4823264419926150     
   14.400000000000000        47.200000000000003        2.5540538857955997     
   14.400000000000000        48.000000000000000        2.4936634446482953     
   14.400000000000000        48.800000000000004        2.4846057792546401     
   14.400000000000000        49.600000000000001        2.5318320293718104     
   14.400000000000000        50.400000000000006        2.5259311065859889     
   14.400000000000000        51.200000000000003        2.5340535114595135     
   14.400000000000000        52.000000000000000        2.4759650319347837     
   14.400000000000000        52.800000000000004        2.5403270496427166     
   14.400000000000000        53.600000000000001        2.5395456930070521     
   14.400000000000000        54.400000000000006        2.4683956758541492     
   14.400000000000000        55.200000000000003        2.5312883423030379     
   14.400000000000000        56.000000000000000        2.4585009450945430     
   14.400000000000000        56.800000000000004        2.5140067297938349     
   14.400000000000000        57.600000000000001        2.5087275322164633     
   14.400000000000000        58.400000000000006        2.5260454451774135     
   14.400000000000000        59.200000000000003        2.4646192447034529     
   14.400000000000000        60.000000000000000        2.5372570724507537     
   14.400000000000000        60.800000000000004        2.4637078919021604     
   14.400000000000000        61.600000000000001        2.5241443328715105     
   14.400000000000000        62.400000000000006        2.4536730465965038     
   14.400000000000000        63.200000000000003        2.5161827080717618     
   14.400000000000000        64.000000000000000        2.5098068959418134     
   14.400000000000000        64.799999999999997        2.5176159855627827     
   14.400000000000000        65.600000000000009        2.4663179048443213     
   14.400000000000000        66.400000000000006        2.4630573094797477     
   14.400000000000000        67.200000000000003        2.5216114529290046     
   14.400000000000000        68.000000000000000        2.5284409383012330     
   14.400000000000000        68.799999999999997        2.4826207033979557     
   14.400000000000000        69.600000000000009        2.4901727242522420     
   14.400000000000000        70.400000000000006        2.5439900328421943     
   14.400000000000000        71.200000000000003        2.4744969341264098     
   14.400000000000000        72.000000000000000        2.5472039714584032     
   14.400000000000000        72.799999999999997        2.4693486408941134     
   14.400000000000000        73.600000000000009        2.5369564510201013     
   14.400000000000000        74.400000000000006        2.4847194728931088     
   14.400000000000000        75.200000000000003        2.5446648435703692     
   14.400000000000000        76.000000000000000        2.5423715694210647     
   14.400000000000000        76.800000000000011        2.4716625432305150     
   14.400000000000000        77.600000000000009        2.5358558256660264     
   14.400000000000000        78.400000000000006        2.4809454983797949     
   14.400000000000000        79.200000000000003        2.4661102956405063     
   14.400000000000000        80.000000000000000        2.5344804668186436     
   14.400000000000000        80.800000000000011        2.4709234451974558     
   14.400000000000000        81.600000000000009        2.5439478017069779     
   14.400000000000000        82.400000000000006        2.4850275062796334     
   14.400000000000000        83.200000000000003        2.4865753645560096     
   14.400000000000000        84.000000000000000        2.5519595682390039     
   14.400000000000000        84.800000000000011        2.4681186274450204     
   14.400000000000000        85.600000000000009        2.4921947586846791     
   14.400000000000000        86.400000000000006        2.5379339303350652     
   14.400000000000000        87.200000000000003        2.5603860533110412     
   14.400000000000000        88.000000000000000        2.4842815360054256     
   14.400000000000000        88.800000000000011        2.4707729243444119     
   14.400000000000000        89.600000000000009        2.5390946071216316     
   14.400000000000000        90.400000000000006        2.4828272614888021     
   14.400000000000000        91.200000000000003        2.4902802814405915     
   14.400000000000000        92.000000000000000        2.5421468248856276     
   14.400000000000000        92.800000000000011        2.4822822953625514     
   14.400000000000000        93.600000000000009        2.5724599245709414     
   14.400000000000000        94.400000000000006        2.4688583568534406     
   14.400000000000000        95.200000000000003        2.4976271877182143     
   14.400000000000000        96.000000000000000        2.5473241607644739     
   14.400000000000000        96.800000000000011        2.4841270756524723     
   14.400000000000000        97.600000000000009        2.5518632647869190     
   14.400000000000000        98.400000000000006        2.4934411091469761     
   14.400000000000000        99.200000000000003        2.4865758151924968     
   14.400000000000000        100.00000000000000        2.5404418804491264     
   14.400000000000000        100.80000000000001        2.5412587298161888     
   14.400000000000000        101.60000000000001        2.4831429225818828     
   14.400000000000000        102.40000000000001        2.4791443169913969     

   15.200000000000001       0.80000000000000004        2.5418635540981853     
   15.200000000000001        1.6000000000000001        2.4855191260653444     
   15.200000000000001        2.4000000000000004        2.5543230823141316     
   15.200000000000001        3.2000000000000002        2.4832635370118203     
   15.200000000000001        4.0000000000000000        2.5383863308441472     
   15.200000000000001        4.8000000000000007        2.4537798867706146     
   15.200000000000001        5.6000000000000005        2.5102098766692786     
   15.200000000000001        6.4000000000000004        2.5144051749730552     
   15.200000000000001        7.2000000000000002        2.4467349580546514     
   15.200000000000001        8.0000000000000000        2.5156272095804386     
   15.200000000000001        8.8000000000000007        2.4630380823894549     
   15.200000000000001        9.6000000000000014        2.4713814854405682     
   15.200000000000001        10.400000000000000        2.5127583054416887     
   15.200000000000001        11.200000000000001        2.5154564347230246     
   15.200000000000001        12.000000000000000        2.5329163231109275     
   15.200000000000001        12.800000000000001        2.4575547573061156     
   15.200000000000001        13.600000000000001        2.5130815894932876     
   15.200000000000001        14.400000000000000        2.5188472301341642     
   15.200000000000001        15.200000000000001        2.4703590589803746     
   15.200000000000001        16.000000000000000        2.5167719983116070     
   15.200000000000001        16.800000000000001        2.4410467713851447     
   15.200000000000001        17.600000000000001        2.4608773417492817     
   15.200000000000001        18.400000000000002        2.5095401615840456     
   15.200000000000001        19.200000000000003        2.4764641334640767     
   15.200000000000001        20.000000000000000        2.5216108753087045     
   15.200000000000001        20.800000000000001        2.4401616907309593     
   15.200000000000001        21.600000000000001        2.5167792874397295     
   15.200000000000001        22.400000000000002        2.4483945691744311     
   15.200000000000001        23.200000000000003        2.5335493443308490     
   15.200000000000001        24.000000000000000        2.4604571318512525     
   15.200000000000001        24.800000000000001        2.5194150542544871     
   15.200000000000001        25.600000000000001        2.5043450725962653     
   15.200000000000001        26.400000000000002        2.5098337218267415     
   15.200000000000001        27.200000000000003        2.4622109232950855     
   15.200000000000001        28.000000000000000        2.5091101022376403     
   15.200000000000001        28.800000000000001        2.5076864294382717     
   15.200000000000001        29.600000000000001        2.4470655018912866     
   15.200000000000001        30.400000000000002        2.5172324284747503     
   15.200000000000001        31.200000000000003        2.5248500582706450     
   15.200000000000001        32.000000000000000        2.5236762266696049     
   15.200000000000001        32.800000000000004        2.5525341881585657     
   15.200000000000001        33.600000000000001        2.4267866194186105     
   15.200000000000001        34.399999999999999        2.5050902025208654     
   15.200000000000001        35.200000000000003        2.4429425832210274     
   15.200000000000001        36.000000000000000        2.5084315008739453     
   15.200000000000001        36.800000000000004        2.4525395297445303     
   15.200000000000001        37.600000000000001        2.4439902784887826     
   15.200000000000001        38.400000000000006        2.5265926265995389     
   15.200000000000001        39.200000000000003        2.4675721725117037     
   15.200000000000001        40.000000000000000        2.5380624121047104     
   15.200000000000001        40.800000000000004        2.5484458621554804     
   15.200000000000001        41.600000000000001        2.4904088030536502     
   15.200000000000001        42.400000000000006        2.5560796578000353     
   15.200000000000001        43.200000000000003        2.4888606710276937     
   15.200000000000001        44.000000000000000        2.5563595310320961     
   15.200000000000001        44.800000000000004        2.4896808376688297     
   15.200000000000001        45.600000000000001        2.4891883028762503     
   15.200000000000001        46.400000000000006        2.5567574452506556     
   15.200000000000001        47.200000000000003        2.4855104663913612     
   15.200000000000001        48.000000000000000        2.5595919521563664     
   15.200000000000001        48.800000000000004        2.4895422636083873     
   15.200000000000001        49.600000000000001        2.5410669388836671     
   15.200000000000001        50.400000000000006        2.4562836886513235     
   15.200000000000001        51.200000000000003        2.5258440188484186     
   15.200000000000001        52.000000000000000        2.4684424805849736     
   15.200000000000001        52.800000000000004        2.4785104935439528     
   15.200000000000001        53.600000000000001        2.4726188167808667     
   15.200000000000001        54.400000000000006        2.5170298849056296     
   15.200000000000001        55.200000000000003        2.4744056351194352     
   15.200000000000001        56.000000000000000        2.5271082130704028     
   15.200000000000001        56.800000000000004        2.4621829986026360     
   15.200000000000001        57.600000000000001        2.4565307811190364     
   15.200000000000001        58.400000000000006        2.5273129773237750     
   15.200000000000001        59.200000000000003        2.4690774380155429     
   15.200000000000001        60.000000000000000        2.5055656654798568     
   15.200000000000001        60.800000000000004        2.4357485739393727     
   15.200000000000001        61.600000000000001        2.5437424917669627     
   15.200000000000001        62.400000000000006        2.4728003681391968     
   15.200000000000001        63.200000000000003        2.5422269500986170     
   15.200000000000001        64.000000000000000        2.4669059538178608     
   15.200000000000001        64.799999999999997        2.5330107830865991     
   15.200000000000001        65.600000000000009        2.4714969833270137     
   15.200000000000001        66.400000000000006        2.5447367670689962     
   15.200000000000001        67.200000000000003        2.4922613034167105     
   15.200000000000001        68.000000000000000        2.4507623556042235     
   15.200000000000001        68.799999999999997        2.5305524092510523     
   15.200000000000001        69.600000000000009        2.4764324305224110     
   15.200000000000001        70.400000000000006        2.5429350646679350     
   15.200000000000001        71.200000000000003        2.5389025244331038     
   15.200000000000001        72.000000000000000        2.4760673137989619     
   15.200000000000001        72.799999999999997        2.5415018893783623     
   15.200000000000001        73.600000000000009        2.5413428751764457     
   15.200000000000001        74.400000000000006        2.4843108016018305     
   15.200000000000001        75.200000000000003        2.4780214286109126     
   15.200000000000001        76.000000000000000        2.4697522021547291     
   15.200000000000001        76.800000000000011        2.5364760126994201     
   15.200000000000001        77.600000000000009        2.4740300458758226     
   15.200000000000001        78.400000000000006        2.5554485748258955     
   15.200000000000001        79.200000000000003        2.4640178326869489     
   15.200000000000001        80.000000000000000        2.5244211906069687     
   15.200000000000001        80.800000000000011        2.5200257606270555     
   15.200000000000001        81.600000000000009        2.4614227040765391     
   15.200000000000001        82.400000000000006        2.5442927449743151     
   15.200000000000001        83.200000000000003        2.4754401312788703     
   15.200000000000001        84.000000000000000        2.5352754927051833     
   15.200000000000001        84.800000000000011        2.4965090453428291     
   15.200000000000001        85.600000000000009        2.5184337630189066     
   15.200000000000001        86.400000000000006        2.4478107284611923     
   15.200000000000001        87.200000000000003        2.5030385114957916     
   15.200000000000001        88.000000000000000        2.4778665484587914     
   15.200000000000001        88.800000000000011        2.5470894884022983     
   15.200000000000001        89.600000000000009        2.4809653323337044     
   15.200000000000001        90.400000000000006        2.5571702655215272     
   15.200000000000001        91.200000000000003        2.4856565420552323     
   15.200000000000001        92.000000000000000        2.5311974703297397     
   15.200000000000001        92.800000000000011        2.5381981224482311     
   15.200000000000001        93.600000000000009        2.4919616598426018     
   15.200000000000001        94.400000000000006        2.4945545178128481     
   15.200000000000001        95.200000000000003        2.4929514781355850     
   15.200000000000001        96.000000000000000        2.5447384127265136     
   15.200000000000001        96.800000000000011        2.5451541062806857     
   15.200000000000001        97.600000000000009        2.4790700409297202     
   15.200000000000001        98.400000000000006        2.5339594222273951     
   15.200000000000001        99.200000000000003        2.5295052131938012     
   15.200000000000001        100.00000000000000        2.4704283460091037     
   15.200000000000001        100.80000000000001        2.4713736983776404     
   15.200000000000001        101.60000000000001        2.5334901989119727     
   15.200000000000001        102.40000000000001        2.5295019313606208     

   16.000000000000000       0.80000000000000004        2.5505287823549536     
   16.000000000000000        1.6000000000000001        2.4812216581271187     
   16.000000000000000        2.4000000000000004        2.5459439827915236     
   16.000000000000000        3.2000000000000002        2.4784462925495281     
   16.000000000000000        4.0000000000000000        2.4689634686974413     
   16.000000000000000        4.8000000000000007        2.5245073202336537     
   16.000000000000000        5.6000000000000005        2.4555592539699678     
   16.000000000000000        6.4000000000000004        2.5253772429270080     
   16.000000000000000        7.2000000000000002        2.4469667665748895     
   16.000000000000000        8.0000000000000000        2.5147006077039200     
   16.000000000000000        8.8000000000000007        2.4516828319196762     
   16.000000000000000        9.6000000000000014        2.5120975252906010     
   16.000000000000000        10.400000000000000        2.5055915079970807     
   16.000000000000000        11.200000000000001        2.4474469169697586     
   16.000000000000000        12.000000000000000        2.4683492497464186     
   16.000000000000000        12.800000000000001        2.4726126758694389     
   16.000000000000000        13.600000000000001        2.4469213471280966     
   16.000000000000000        14.400000000000000        2.4434716272151844     
   16.000000000000000        15.200000000000001        2.5376398123902515     
   16.000000000000000        16.000000000000000        2.4475107340277593     
   16.000000000000000        16.800000000000001        2.5044983326869010     
   16.000000000000000        17.600000000000001        2.5376572729891986     
   16.000000000000000        18.400000000000002        2.4652231719659898     
   16.000000000000000        19.200000000000003        2.4783650527312902     
   16.000000000000000        20.000000000000000        2.4539853254678294     
   16.000000000000000        20.800000000000001        2.5226792330678531     
   16.000000000000000        21.600000000000001        2.4587730449090435     
   16.000000000000000        22.400000000000002        2.5355134114230262     
   16.000000000000000        23.200000000000003        2.5100642811896869     
   16.000000000000000        24.000000000000000        2.4531129449893636     
   16.000000000000000        24.800000000000001        2.4499396859799938     
   16.000000000000000        25.600000000000001        2.5181333976793292     
   16.000000000000000        26.400000000000002        2.4487659987723553     
   16.000000000000000        27.200000000000003        2.5164360686225029     
   16.000000000000000        28.000000000000000        2.4386858774348736     
   16.000000000000000        28.800000000000001        2.5185820550348947     
   16.000000000000000        29.600000000000001        2.4558473067342037     
   16.000000000000000        30.400000000000002        2.5222616644497817     
   16.000000000000000        31.200000000000003        2.4557229509595637     
   16.000000000000000        32.000000000000000        2.4468187778080992     
   16.000000000000000        32.800000000000004        2.4463271763072911     
   16.000000000000000        33.600000000000001        2.5277797538276734     
   16.000000000000000        34.399999999999999        2.5072979739153669     
   16.000000000000000        35.200000000000003        2.4481912555727199     
   16.000000000000000        36.000000000000000        2.5117968034634153     
   16.000000000000000        36.800000000000004        2.5224204167283260     
   16.000000000000000        37.600000000000001        2.5241850614446539     
   16.000000000000000        38.400000000000006        2.5186080233858403     
   16.000000000000000        39.200000000000003        2.4537408425150686     
   16.000000000000000        40.000000000000000        2.5208913171518574     
   16.000000000000000        40.800000000000004        2.4681105127527316     
   16.000000000000000        41.600000000000001        2.4872214503724366     
   16.000000000000000        42.400000000000006        2.5525729038983647     
   16.000000000000000        43.200000000000003        2.4876836890360776     
   16.000000000000000        44.000000000000000        2.5496263771068319     
   16.000000000000000        44.800000000000004        2.5430232238371646     
   16.000000000000000        45.600000000000001        2.5541116165094304     
   16.000000000000000        46.400000000000006        2.4869168573341400     
   16.000000000000000        47.200000000000003        2.5431537334362098     
   16.000000000000000        48.000000000000000        2.5422302430894312     
   16.000000000000000        48.800000000000004        2.4745525256986065     
   16.000000000000000        49.600000000000001        2.5344204141179714     
   16.000000000000000        50.400000000000006        2.4591836739626078     
   16.000000000000000        51.200000000000003        2.5224158357181943     
   16.000000000000000        52.000000000000000        2.4573983306063734     
   16.000000000000000        52.800000000000004        2.5371920604132128     
   16.000000000000000        53.600000000000001        2.4696661374677129     
   16.000000000000000        54.400000000000006        2.4865117610596652     
   16.000000000000000        55.200000000000003        2.4956362236049614     
   16.000000000000000        56.000000000000000        2.5463876542522561     
   16.000000000000000        56.800000000000004        2.4729907951680259     
   16.000000000000000        57.600000000000001        2.5323860144637309     
   16.000000000000000        58.400000000000006        2.4703505513095623     
   16.000000000000000        59.200000000000003        2.4769220617164147     
   16.000000000000000        60.000000000000000        2.5126985926738210     
   16.000000000000000        60.800000000000004        2.4486721086663774     
   16.000000000000000        61.600000000000001        2.5051463123634981     
   16.000000000000000        62.400000000000006        2.4385333207965250     
   16.000000000000000        63.200000000000003        2.5222892941190418     
   16.000000000000000        64.000000000000000        2.4531468961756722     
   16.000000000000000        64.799999999999997        2.5086956700997400     
   16.000000000000000        65.600000000000009        2.4382764682861651     
   16.000000000000000        66.400000000000006        2.5125470159909522     
   16.000000000000000        67.200000000000003        2.4658752507134380     
   16.000000000000000        68.000000000000000        2.4692284703504490     
   16.000000000000000        68.799999999999997        2.5434815330220806     
   16.000000000000000        69.600000000000009        2.5082245265410794     
   16.000000000000000        70.400000000000006        2.4620280205263039     
   16.000000000000000        71.200000000000003        2.5248954738364171     
   16.000000000000000        72.000000000000000        2.5330262849857075     
   16.000000000000000        72.799999999999997        2.4802128678274529     
   16.000000000000000        73.600000000000009        2.4825705539281615     
   16.000000000000000        74.400000000000006        2.5451339775426511     
   16.000000000000000        75.200000000000003        2.4699532043894976     
   16.000000000000000        76.000000000000000        2.5420817067778021     
   16.000000000000000        76.800000000000011        2.5406831094948954     
   16.000000000000000        77.600000000000009        2.4814340562917754     
   16.000000000000000        78.400000000000006        2.5531419199100620     
   16.000000000000000        79.200000000000003        2.4856538300750790     
   16.000000000000000        80.000000000000000        2.5480447111893696     
   16.000000000000000        80.800000000000011        2.4787884950718277     
   16.000000000000000        81.600000000000009        2.5538202010958200     
   16.000000000000000        82.400000000000006        2.4895056243901146     
   16.000000000000000        83.200000000000003        2.5593604632660667     
   16.000000000000000        84.000000000000000        2.4873703623304357     
   16.000000000000000        84.800000000000011        2.5446719360798888     
   16.000000000000000        85.600000000000009        2.5433228761583941     
   16.000000000000000        86.400000000000006        2.4926681775967472     
   16.000000000000000        87.200000000000003        2.5541689679324326     
   16.000000000000000        88.000000000000000        2.5506563516748755     
   16.000000000000000        88.800000000000011        2.4724505403627890     
   16.000000000000000        89.600000000000009        2.5559628615150931     
   16.000000000000000        90.400000000000006        2.4869624135314643     
   16.000000000000000        91.200000000000003        2.5511948603535091     
   16.000000000000000        92.000000000000000        2.5336780462479997     
   16.000000000000000        92.800000000000011        2.4788385060614924     
   16.000000000000000        93.600000000000009        2.5513217527072967     
   16.000000000000000        94.400000000000006        2.5453341810759951     
   16.000000000000000        95.200000000000003        2.5426612363905123     
   16.000000000000000        96.000000000000000        2.4908208100782825     
   16.000000000000000        96.800000000000011        2.5531544336954410     
   16.000000000000000        97.600000000000009        2.4848229904017090     
   16.000000000000000        98.400000000000006        2.5326060529222301     
   16.000000000000000        99.200000000000003        2.5268650944023090     
   16.000000000000000        100.00000000000000        2.4851963163363662     
   16.000000000000000        100.80000000000001        2.4842803555677300     
   16.000000000000000        101.60000000000001        2.5342496843674569     
   16.000000000000000        102.40000000000001        2.4675794656982357     

   16.800000000000001       0.80000000000000004        2.4895305962415804     
   16.800000000000001        1.6000000000000001        2.5499898148515387     
   16.800000000000001        2.4000000000000004        2.5445199582328559     
   16.800000000000001        3.2000000000000002        2.5433570881722010     
   16.800000000000001        4.0000000000000000        2.5311945377526657     
   16.800000000000001        4.8000000000000007        2.4653061777785905     
   16.800000000000001        5.6000000000000005        2.4721859454502551     
   16.800000000000001        6.4000000000000004        2.5321184760271538     
   16.800000000000001        7.2000000000000002        2.5163149465247545     
   16.800000000000001        8.0000000000000000        2.5218412653551976     
   16.800000000000001        8.8000000000000007        2.4554070918346520     
   16.800000000000001        9.6000000000000014        2.5170073283862520     
   16.800000000000001        10.400000000000000        2.4377597277294898     
   16.800000000000001        11.200000000000001        2.5228694735187598     
   16.800000000000001        12.000000000000000        2.4792797346605848     
   16.800000000000001        12.800000000000001        2.5219326402869964     
   16.800000000000001        13.600000000000001        2.5220511548224986     
   16.800000000000001        14.400000000000000        2.5204940013524064     
   16.800000000000001        15.200000000000001        2.5120749164108123     
   16.800000000000001        16.000000000000000        2.5209242462455426     
   16.800000000000001        16.800000000000001        2.4394376221435441     
   16.800000000000001        17.600000000000001        2.4798009427052694     
   16.800000000000001        18.400000000000002        2.5365474083886563     
   16.800000000000001        19.200000000000003        2.5144656895527664     
   16.800000000000001        20.000000000000000        2.5404562835575932     
   16.800000000000001        20.800000000000001        2.4707579317618569     
   16.800000000000001        21.600000000000001        2.4942254732326190     
   16.800000000000001        22.400000000000002        2.4684294994617768     
   16.800000000000001        23.200000000000003        2.4458067826309882     
   16.800000000000001        24.000000000000000        2.5422008135763270     
   16.800000000000001        24.800000000000001        2.4660637137332957     
   16.800000000000001        25.600000000000001        2.5074110215060026     
   16.800000000000001        26.400000000000002        2.5435083636329558     
   16.800000000000001        27.200000000000003        2.4622439772826641     
   16.800000000000001        28.000000000000000        2.5311858481134291     
   16.800000000000001        28.800000000000001        2.4868258016943989     
   16.800000000000001        29.600000000000001        2.4498172653592456     
   16.800000000000001        30.400000000000002        2.5340520951426795     
   16.800000000000001        31.200000000000003        2.4511754449196963     
   16.800000000000001        32.000000000000000        2.5269824713972664     
   16.800000000000001        32.800000000000004        2.5163101585642029     
   16.800000000000001        33.600000000000001        2.4639236428558071     
   16.800000000000001        34.399999999999999        2.4778877868709972     
   16.800000000000001        35.200000000000003        2.4339632418201100     
   16.800000000000001        36.000000000000000        2.5125592251870255     
   16.800000000000001        36.800000000000004        2.5051866521744164     
   16.800000000000001        37.600000000000001        2.4468500467832777     
   16.800000000000001        38.400000000000006        2.4723622811791603     
   16.800000000000001        39.200000000000003        2.4557093734726929     
   16.800000000000001        40.000000000000000        2.5293032150392420     
   16.800000000000001        40.800000000000004        2.5070216079088956     
   16.800000000000001        41.600000000000001        2.4516420019170728     
   16.800000000000001        42.400000000000006        2.5350112969509384     
   16.800000000000001        43.200000000000003        2.4770975847798917     
   16.800000000000001        44.000000000000000        2.4729954412978352     
   16.800000000000001        44.800000000000004        2.4679852258293522     
   16.800000000000001        45.600000000000001        2.4755800297546147     
   16.800000000000001        46.400000000000006        2.4702573604351143     
   16.800000000000001        47.200000000000003        2.5229358911536712     
   16.800000000000001        48.000000000000000        2.4498328487671919     
   16.800000000000001        48.800000000000004        2.4886625998553993     
   16.800000000000001        49.600000000000001        2.5307801120692397     
   16.800000000000001        50.400000000000006        2.4644956695198901     
   16.800000000000001        51.200000000000003        2.5252887143035738     
   16.800000000000001        52.000000000000000        2.4518413714021383     
   16.800000000000001        52.800000000000004        2.4862369338106727     
   16.800000000000001        53.600000000000001        2.4591115190730832     
   16.800000000000001        54.400000000000006        2.5291994770511468     
   16.800000000000001        55.200000000000003        2.5371352484585636     
   16.800000000000001        56.000000000000000        2.4490079459122804     
   16.800000000000001        56.800000000000004        2.4945070180621465     
   16.800000000000001        57.600000000000001        2.5358822949039337     
   16.800000000000001        58.400000000000006        2.4806341174450166     
   16.800000000000001        59.200000000000003        2.5138298961077012     
   16.800000000000001        60.000000000000000        2.5235409521953862     
   16.800000000000001        60.800000000000004        2.4595816819285199     
   16.800000000000001        61.600000000000001        2.5551410001140806     
   16.800000000000001        62.400000000000006        2.5067691748384688     
   16.800000000000001        63.200000000000003        2.4519360464795801     
   16.800000000000001        64.000000000000000        2.4845057224378144     
   16.800000000000001        64.799999999999997        2.4602386686356721     
   16.800000000000001        65.600000000000009        2.5250569410518784     
   16.800000000000001        66.400000000000006        2.4515920779148437     
   16.800000000000001        67.200000000000003        2.5171783498391838     
   16.800000000000001        68.000000000000000        2.4598972458087078     
   16.800000000000001        68.799999999999997        2.5169979296612510     
   16.800000000000001        69.600000000000009        2.4750899580213601     
   16.800000000000001        70.400000000000006        2.4577997600480210     
   16.800000000000001        71.200000000000003        2.5345055779404317     
   16.800000000000001        72.000000000000000        2.4436595812109227     
   16.800000000000001        72.799999999999997        2.5355884270285918     
   16.800000000000001        73.600000000000009        2.4789537935003754     
   16.800000000000001        74.400000000000006        2.5240985745986833     
   16.800000000000001        75.200000000000003        2.5327181425444572     
   16.800000000000001        76.000000000000000        2.4805052303678803     
   16.800000000000001        76.800000000000011        2.4796226182261618     
   16.800000000000001        77.600000000000009        2.4806173157767013     
   16.800000000000001        78.400000000000006        2.5558364871410779     
   16.800000000000001        79.200000000000003        2.4857472014541608     
   16.800000000000001        80.000000000000000        2.5462394688372170     
   16.800000000000001        80.800000000000011        2.4727553054112241     
   16.800000000000001        81.600000000000009        2.5484651998264072     
   16.800000000000001        82.400000000000006        2.4837893322952143     
   16.800000000000001        83.200000000000003        2.5519243523970694     
   16.800000000000001        84.000000000000000        2.4870200359194152     
   16.800000000000001        84.800000000000011        2.5531888525812358     
   16.800000000000001        85.600000000000009        2.4733853588745811     
   16.800000000000001        86.400000000000006        2.5337584723486999     
   16.800000000000001        87.200000000000003        2.5384821790693666     
   16.800000000000001        88.000000000000000        2.4874106240422988     
   16.800000000000001        88.800000000000011        2.4895980490076286     
   16.800000000000001        89.600000000000009        2.4804162675428030     
   16.800000000000001        90.400000000000006        2.5553322158795706     
   16.800000000000001        91.200000000000003        2.4933369448011677     
   16.800000000000001        92.000000000000000        2.4803264031914694     
   16.800000000000001        92.800000000000011        2.5501853466031252     
   16.800000000000001        93.600000000000009        2.4800921841276482     
   16.800000000000001        94.400000000000006        2.4785089468486938     
   16.800000000000001        95.200000000000003        2.4778172305004080     
   16.800000000000001        96.000000000000000        2.4860250846546381     
   16.800000000000001        96.800000000000011        2.5405566281530536     
   16.800000000000001        97.600000000000009        2.4873471339217952     
   16.800000000000001        98.400000000000006        2.5402183218158143     
   16.800000000000001        99.200000000000003        2.5351966120600022     
   16.800000000000001        100.00000000000000        2.4819167864130036     
   16.800000000000001        100.80000000000001        2.4733452870313997     
   16.800000000000001        101.60000000000001        2.5339194425033700     
   16.800000000000001        102.40000000000001        2.4825550761155015     

   17.600000000000001       0.80000000000000004        2.4887086503760791     
   17.600000000000001        1.6000000000000001        2.4898922015245311     
   17.600000000000001        2.4000000000000004        2.4888219166225549     
   17.600000000000001        3.2000000000000002        2.4871393814073066     
   17.600000000000001        4.0000000000000000        2.4694007590128262     
   17.600000000000001        4.8000000000000007        2.5323308450374138     
   17.600000000000001        5.6000000000000005        2.4787237610840815     
   17.600000000000001        6.4000000000000004        2.5190125026470622     
   17.600000000000001        7.2000000000000002        2.4401759733050743     
   17.600000000000001        8.0000000000000000        2.5231380534978776     
   17.600000000000001        8.8000000000000007        2.4435374430306385     
   17.600000000000001        9.6000000000000014        2.5084238011987821     
   17.600000000000001        10.400000000000000        2.4456541753542660     
   17.600000000000001        11.200000000000001        2.4555650047429811     
   17.600000000000001        12.000000000000000        2.4746601267904182     
   17.600000000000001        12.800000000000001        2.4570064616246157     
   17.600000000000001        13.600000000000001        2.4599195625136883     
   17.600000000000001        14.400000000000000        2.4593407691389100     
   17.600000000000001        15.200000000000001        2.4563486337296632     
   17.600000000000001        16.000000000000000        2.5246502575642649     
   17.600000000000001        16.800000000000001        2.5481521378932603     
   17.600000000000001        17.600000000000001        2.4708791201413547     
   17.600000000000001        18.400000000000002        2.4514441845923938     
   17.600000000000001        19.200000000000003        2.4406132535953602     
   17.600000000000001        20.000000000000000        2.4607020249434952     
   17.600000000000001        20.800000000000001        2.5209187472966201     
   17.600000000000001        21.600000000000001        2.4727101728338314     
   17.600000000000001        22.400000000000002        2.4675606596777744     
   17.600000000000001        23.200000000000003        2.5234060461042636     
   17.600000000000001        24.000000000000000        2.4597394367891185     
   17.600000000000001        24.800000000000001        2.4702086559001666     
   17.600000000000001        25.600000000000001        2.4460010224704725     
   17.600000000000001        26.400000000000002        2.5220966465424230     
   17.600000000000001        27.200000000000003        2.4504010816706656     
   17.600000000000001        28.000000000000000        2.5194722812140609     
   17.600000000000001        28.800000000000001        2.4588729064581729     
   17.600000000000001        29.600000000000001        2.5355700153296796     
   17.600000000000001        30.400000000000002        2.5085733678247029     
   17.600000000000001        31.200000000000003        2.4613975858039452     
   17.600000000000001        32.000000000000000        2.5382813342275270     
   17.600000000000001        32.800000000000004        2.4755068143084102     
   17.600000000000001        33.600000000000001        2.5449405252598942     
   17.600000000000001        34.399999999999999        2.5246811596314052     
   17.600000000000001        35.200000000000003        2.5220969697898177     
   17.600000000000001        36.000000000000000        2.5013005296922426     
   17.600000000000001        36.800000000000004        2.4350719135649319     
   17.600000000000001        37.600000000000001        2.5188721581641049     
   17.600000000000001        38.400000000000006        2.4710342572063202     
   17.600000000000001        39.200000000000003        2.4899898131893239     
   17.600000000000001        40.000000000000000        2.4221973965158416     
   17.600000000000001        40.800000000000004        2.5150015850555758     
   17.600000000000001        41.600000000000001        2.5195338592028982     
   17.600000000000001        42.400000000000006        2.4801857750279450     
   17.600000000000001        43.200000000000003        2.4924108557540556     
   17.600000000000001        44.000000000000000        2.5046855447849068     
   17.600000000000001        44.800000000000004        2.4905745130501136     
   17.600000000000001        45.600000000000001        2.4943412107992442     
   17.600000000000001        46.400000000000006        2.4770075781285787     
   17.600000000000001        47.200000000000003        2.5032494740528786     
   17.600000000000001        48.000000000000000        2.4594614963350909     
   17.600000000000001        48.800000000000004        2.5190993430432123     
   17.600000000000001        49.600000000000001        2.5059073161654410     
   17.600000000000001        50.400000000000006        2.4508578452495273     
   17.600000000000001        51.200000000000003        2.5120103892612713     
   17.600000000000001        52.000000000000000        2.5348065974633438     
   17.600000000000001        52.800000000000004        2.4663754391950468     
   17.600000000000001        53.600000000000001        2.5155334353314545     
   17.600000000000001        54.400000000000006        2.4753440317199322     
   17.600000000000001        55.200000000000003        2.4608284552835151     
   17.600000000000001        56.000000000000000        2.4942458508332410     
   17.600000000000001        56.800000000000004        2.5320712001663996     
   17.600000000000001        57.600000000000001        2.4587084765918550     
   17.600000000000001        58.400000000000006        2.4732821162489427     
   17.600000000000001        59.200000000000003        2.5353760895995561     
   17.600000000000001        60.000000000000000        2.4404869497527275     
   17.600000000000001        60.800000000000004        2.5184252022226459     
   17.600000000000001        61.600000000000001        2.4434976834008086     
   17.600000000000001        62.400000000000006        2.4606223692351428     
   17.600000000000001        63.200000000000003        2.5255610375461903     
   17.600000000000001        64.000000000000000        2.5220825300020757     
   17.600000000000001        64.799999999999997        2.4636554932145129     
   17.600000000000001        65.600000000000009        2.4528568663022692     
   17.600000000000001        66.400000000000006        2.5067576314143913     
   17.600000000000001        67.200000000000003        2.5149138064008145     
   17.600000000000001        68.000000000000000        2.4872185551028618     
   17.600000000000001        68.799999999999997        2.4773440087779677     
   17.600000000000001        69.600000000000009        2.4581296173818030     
   17.600000000000001        70.400000000000006        2.5342234166742221     
   17.600000000000001        71.200000000000003        2.4998601949895365     
   17.600000000000001        72.000000000000000        2.5131601094999763     
   17.600000000000001        72.799999999999997        2.5168353757624935     
   17.600000000000001        73.600000000000009        2.5327231188172563     
   17.600000000000001        74.400000000000006        2.4725404568772813     
   17.600000000000001        75.200000000000003        2.5456529899272375     
   17.600000000000001        76.000000000000000        2.4828755717948443     
   17.600000000000001        76.800000000000011        2.5366202588548128     
   17.600000000000001        77.600000000000009        2.5373611675922954     
   17.600000000000001        78.400000000000006        2.4883722114902582     
   17.600000000000001        79.200000000000003        2.4898507062285553     
   17.600000000000001        80.000000000000000        2.5399425635916351     
   17.600000000000001        80.800000000000011        2.5317694574361798     
   17.600000000000001        81.600000000000009        2.5423167080782596     
   17.600000000000001        82.400000000000006        2.4834536421467193     
   17.600000000000001        83.200000000000003        2.5511316546107063     
   17.600000000000001        84.000000000000000        2.4862452805845519     
   17.600000000000001        84.800000000000011        2.4855797616992503     
   17.600000000000001        85.600000000000009        2.5351052111856989     
   17.600000000000001        86.400000000000006        2.5285135423567229     
   17.600000000000001        87.200000000000003        2.4724621018243722     
   17.600000000000001        88.000000000000000        2.5534917298756215     
   17.600000000000001        88.800000000000011        2.4840662696786970     
   17.600000000000001        89.600000000000009        2.5482010517525873     
   17.600000000000001        90.400000000000006        2.4834819524634635     
   17.600000000000001        91.200000000000003        2.5645293668327080     
   17.600000000000001        92.000000000000000        2.4828870910288030     
   17.600000000000001        92.800000000000011        2.5496230277600209     
   17.600000000000001        93.600000000000009        2.4833191163998820     
   17.600000000000001        94.400000000000006        2.5494991330041330     
   17.600000000000001        95.200000000000003        2.4772136275021044     
   17.600000000000001        96.000000000000000        2.5210846426989457     
   17.600000000000001        96.800000000000011        2.5317550527758814     
   17.600000000000001        97.600000000000009        2.4843803382630907     
   17.600000000000001        98.400000000000006        2.5454489769847597     
   17.600000000000001        99.200000000000003        2.4758451921361675     
   17.600000000000001        100.00000000000000        2.5419780908560239     
   17.600000000000001        100.80000000000001        2.5365723811784138     
   17.600000000000001        101.60000000000001        2.5375926656566143     
   17.600000000000001        102.40000000000001        2.5482290418848264     

   18.400000000000002       0.80000000000000004        2.5521350934728644     
   18.400000000000002        1.6000000000000001        2.4877041827515383     
   18.400000000000002        2.4000000000000004        2.5453766196951908     
   18.400000000000002        3.2000000000000002        2.4735931197955408     
   18.400000000000002        4.0000000000000000        2.4851365067819811     
   18.400000000000002        4.8000000000000007        2.4844762239696538     
   18.400000000000002        5.6000000000000005        2.4760041986549886     
   18.400000000000002        6.4000000000000004        2.5139276808264981     
   18.400000000000002        7.2000000000000002        2.5198332088347755     
   18.400000000000002        8.0000000000000000        2.4741880538447285     
   18.400000000000002        8.8000000000000007        2.5240330148011387     
   18.400000000000002        9.6000000000000014        2.4475178025781226     
   18.400000000000002        10.400000000000000        2.5113721009860206     
   18.400000000000002        11.200000000000001        2.5325562966686155     
   18.400000000000002        12.000000000000000        2.5225971483976810     
   18.400000000000002        12.800000000000001        2.5205381886811029     
   18.400000000000002        13.600000000000001        2.4826481781220688     
   18.400000000000002        14.400000000000000        2.5260805306584819     
   18.400000000000002        15.200000000000001        2.5196615705105763     
   18.400000000000002        16.000000000000000        2.4546488986375978     
   18.400000000000002        16.800000000000001        2.4630391144044363     
   18.400000000000002        17.600000000000001        2.5157833207785778     
   18.400000000000002        18.400000000000002        2.5054823114190032     
   18.400000000000002        19.200000000000003        2.5070186654926663     
   18.400000000000002        20.000000000000000        2.5210158611833862     
   18.400000000000002        20.800000000000001        2.4389447931098971     
   18.400000000000002        21.600000000000001        2.5196307157297415     
   18.400000000000002        22.400000000000002        2.4540940533035700     
   18.400000000000002        23.200000000000003        2.5241348572029292     
   18.400000000000002        24.000000000000000        2.4645144502672802     
   18.400000000000002        24.800000000000001        2.5339570748216143     
   18.400000000000002        25.600000000000001        2.5136583045457166     
   18.400000000000002        26.400000000000002        2.4562500960423832     
   18.400000000000002        27.200000000000003        2.5347091121941201     
   18.400000000000002        28.000000000000000        2.4683891086656358     
   18.400000000000002        28.800000000000001        2.4624195560920517     
   18.400000000000002        29.600000000000001        2.5105601371146515     
   18.400000000000002        30.400000000000002        2.5224228311485302     
   18.400000000000002        31.200000000000003        2.4818968264012029     
   18.400000000000002        32.000000000000000        2.4365208990307123     
   18.400000000000002        32.800000000000004        2.5186250062556708     
   18.400000000000002        33.600000000000001        2.4491911679265739     
   18.400000000000002        34.399999999999999        2.5331942211864567     
   18.400000000000002        35.200000000000003        2.4135181038731335     
   18.400000000000002        36.000000000000000        2.5155511812249141     
   18.400000000000002        36.800000000000004        2.5249838139418439     
   18.400000000000002        37.600000000000001        2.4578869391325417     
   18.400000000000002        38.400000000000006        2.5390104835322331     
   18.400000000000002        39.200000000000003        2.4577802289807540     
   18.400000000000002        40.000000000000000        2.5458905369907878     
   18.400000000000002        40.800000000000004        2.5112219207504523     
   18.400000000000002        41.600000000000001        2.4178274686297718     
   18.400000000000002        42.400000000000006        2.5160292039619510     
   18.400000000000002        43.200000000000003        2.4758354453789817     
   18.400000000000002        44.000000000000000        2.4639573478322840     
   18.400000000000002        44.800000000000004        2.5409662780554512     
   18.400000000000002        45.600000000000001        2.4603301043004246     
   18.400000000000002        46.400000000000006        2.4893334299852579     
   18.400000000000002        47.200000000000003        2.5069374409353173     
   18.400000000000002        48.000000000000000        2.5185028265759870     
   18.400000000000002        48.800000000000004        2.4404879829591337     
   18.400000000000002        49.600000000000001        2.5103138662388247     
   18.400000000000002        50.400000000000006        2.4510650564367134     
   18.400000000000002        51.200000000000003        2.5141396238971283     
   18.400000000000002        52.000000000000000        2.4466687901744630     
   18.400000000000002        52.800000000000004        2.5215362060235709     
   18.400000000000002        53.600000000000001        2.4403815138519027     
   18.400000000000002        54.400000000000006        2.4603681170871394     
   18.400000000000002        55.200000000000003        2.5268958120947396     
   18.400000000000002        56.000000000000000        2.4804243300458513     
   18.400000000000002        56.800000000000004        2.4622251347180604     
   18.400000000000002        57.600000000000001        2.5295867451608678     
   18.400000000000002        58.400000000000006        2.4659746816107484     
   18.400000000000002        59.200000000000003        2.4776128514248259     
   18.400000000000002        60.000000000000000        2.5130086010627237     
   18.400000000000002        60.800000000000004        2.4495815015673834     
   18.400000000000002        61.600000000000001        2.5003077953533381     
   18.400000000000002        62.400000000000006        2.5125747968179137     
   18.400000000000002        63.200000000000003        2.4441809808159798     
   18.400000000000002        64.000000000000000        2.4748221117956306     
   18.400000000000002        64.799999999999997        2.5555690548495109     
   18.400000000000002        65.600000000000009        2.4751785696686963     
   18.400000000000002        66.400000000000006        2.5050954955688813     
   18.400000000000002        67.200000000000003        2.4831369661868319     
   18.400000000000002        68.000000000000000        2.4598674320411975     
   18.400000000000002        68.799999999999997        2.4852236241197825     
   18.400000000000002        69.600000000000009        2.5300051928616578     
   18.400000000000002        70.400000000000006        2.4875587205645702     
   18.400000000000002        71.200000000000003        2.4977131483308699     
   18.400000000000002        72.000000000000000        2.4630893092415076     
   18.400000000000002        72.799999999999997        2.4565446118449858     
   18.400000000000002        73.600000000000009        2.4703257076298555     
   18.400000000000002        74.400000000000006        2.4759389823531830     
   18.400000000000002        75.200000000000003        2.5458950288499067     
   18.400000000000002        76.000000000000000        2.4743387089689981     
   18.400000000000002        76.800000000000011        2.5335012201156153     
   18.400000000000002        77.600000000000009        2.4714386078468173     
   18.400000000000002        78.400000000000006        2.5531964839559000     
   18.400000000000002        79.200000000000003        2.4868091565677291     
   18.400000000000002        80.000000000000000        2.5469789553327962     
   18.400000000000002        80.800000000000011        2.4747928969621880     
   18.400000000000002        81.600000000000009        2.5485193173258285     
   18.400000000000002        82.400000000000006        2.4779728772965575     
   18.400000000000002        83.200000000000003        2.4746866129646716     
   18.400000000000002        84.000000000000000        2.5495378349532176     
   18.400000000000002        84.800000000000011        2.5469057617506077     
   18.400000000000002        85.600000000000009        2.5374613819434364     
   18.400000000000002        86.400000000000006        2.4693523490819227     
   18.400000000000002        87.200000000000003        2.5424035947643455     
   18.400000000000002        88.000000000000000        2.4755469940608821     
   18.400000000000002        88.800000000000011        2.5482110024561302     
   18.400000000000002        89.600000000000009        2.4844866169936664     
   18.400000000000002        90.400000000000006        2.5588965093216594     
   18.400000000000002        91.200000000000003        2.4930666292579793     
   18.400000000000002        92.000000000000000        2.4799638024933026     
   18.400000000000002        92.800000000000011        2.5523871587853750     
   18.400000000000002        93.600000000000009        2.4839552807979595     
   18.400000000000002        94.400000000000006        2.5497315005313030     
   18.400000000000002        95.200000000000003        2.4731970689250171     
   18.400000000000002        96.000000000000000        2.5176491828875180     
   18.400000000000002        96.800000000000011        2.5317962515866248     
   18.400000000000002        97.600000000000009        2.4850665342173062     
   18.400000000000002        98.400000000000006        2.5523566410157370     
   18.400000000000002        99.200000000000003        2.4788372771071869     
   18.400000000000002        100.00000000000000        2.5352426911032055     
   18.400000000000002        100.80000000000001        2.4740719960141844     
   18.400000000000002        101.60000000000001        2.4860009325369106     
   18.400000000000002        102.40000000000001        2.4789959407234550     

   19.200000000000003       0.80000000000000004        2.4708322631237691     
   19.200000000000003        1.6000000000000001        2.4832041367442281     
   19.200000000000003        2.4000000000000004        2.5348491627510410     
   19.200000000000003        3.2000000000000002        2.5153655608973389     
   19.200000000000003        4.0000000000000000        2.5261304250744376     
   19.200000000000003        4.8000000000000007        2.4858979020492598     
   19.200000000000003        5.6000000000000005        2.4766709399533933     
   19.200000000000003        6.4000000000000004        2.5202575651667374     
   19.200000000000003        7.2000000000000002        2.4288392316049423     
   19.200000000000003        8.0000000000000000        2.5145491112216312     
   19.200000000000003        8.8000000000000007        2.4769631886366312     
   19.200000000000003        9.6000000000000014        2.5347923050080272     
   19.200000000000003        10.400000000000000        2.4644487657816789     
   19.200000000000003        11.200000000000001        2.4704459999107118     
   19.200000000000003        12.000000000000000        2.4510080508032681     
   19.200000000000003        12.800000000000001        2.5286814696643103     
   19.200000000000003        13.600000000000001        2.4616059693654111     
   19.200000000000003        14.400000000000000        2.4607850353892320     
   19.200000000000003        15.200000000000001        2.4511139223252623     
   19.200000000000003        16.000000000000000        2.5162063725925328     
   19.200000000000003        16.800000000000001        2.5136813161847051     
   19.200000000000003        17.600000000000001        2.5020828856762094     
   19.200000000000003        18.400000000000002        2.4224617385969549     
   19.200000000000003        19.200000000000003        2.4439968107510119     
   19.200000000000003        20.000000000000000        2.4750367999773348     
   19.200000000000003        20.800000000000001        2.5300321347631751     
   19.200000000000003        21.600000000000001        2.4709724879554891     
   19.200000000000003        22.400000000000002        2.4868783627998803     
   19.200000000000003        23.200000000000003        2.5081394185274584     
   19.200000000000003        24.000000000000000        2.4423668439635118     
   19.200000000000003        24.800000000000001        2.5089848535970889     
   19.200000000000003        25.600000000000001        2.4549274965263921     
   19.200000000000003        26.400000000000002        2.4608160397781269     
   19.200000000000003        27.200000000000003        2.4677990819912479     
   19.200000000000003        28.000000000000000        2.5005671400670666     
   19.200000000000003        28.800000000000001        2.5237314459183300     
   19.200000000000003        29.600000000000001        2.4409763122343180     
   19.200000000000003        30.400000000000002        2.5038918179719158     
   19.200000000000003        31.200000000000003        2.4471261836579732     
   19.200000000000003        32.000000000000000        2.5297379997788041     
   19.200000000000003        32.800000000000004        2.4917733743195072     
   19.200000000000003        33.600000000000001        2.4518042155539583     
   19.200000000000003        34.399999999999999        2.5270147156864389     
   19.200000000000003        35.200000000000003        2.5275996295868941     
   19.200000000000003        36.000000000000000        2.5103580325069870     
   19.200000000000003        36.800000000000004        2.4222666097894132     
   19.200000000000003        37.600000000000001        2.5109433869703524     
   19.200000000000003        38.400000000000006        2.5028162646477159     
   19.200000000000003        39.200000000000003        2.5090759116079524     
   19.200000000000003        40.000000000000000        2.4533992619177232     
   19.200000000000003        40.800000000000004        2.5312103281840996     
   19.200000000000003        41.600000000000001        2.5055531525574253     
   19.200000000000003        42.400000000000006        2.4864400455861770     
   19.200000000000003        43.200000000000003        2.5408510136469453     
   19.200000000000003        44.000000000000000        2.4791401217486655     
   19.200000000000003        44.800000000000004        2.4724246873824121     
   19.200000000000003        45.600000000000001        2.5053616080048950     
   19.200000000000003        46.400000000000006        2.5241545365270270     
   19.200000000000003        47.200000000000003        2.4953980579663191     
   19.200000000000003        48.000000000000000        2.4586107869508567     
   19.200000000000003        48.800000000000004        2.5305963001160836     
   19.200000000000003        49.600000000000001        2.5167365070074057     
   19.200000000000003        50.400000000000006        2.4627728215223157     
   19.200000000000003        51.200000000000003        2.5085692517356368     
   19.200000000000003        52.000000000000000        2.4440881847923368     
   19.200000000000003        52.800000000000004        2.4458433642312114     
   19.200000000000003        53.600000000000001        2.5059770113905762     
   19.200000000000003        54.400000000000006        2.5125385617324274     
   19.200000000000003        55.200000000000003        2.4411253239041804     
   19.200000000000003        56.000000000000000        2.5346893690247287     
   19.200000000000003        56.800000000000004        2.4607455460914713     
   19.200000000000003        57.600000000000001        2.4522578517457263     
   19.200000000000003        58.400000000000006        2.5236970147006534     
   19.200000000000003        59.200000000000003        2.4704910604954584     
   19.200000000000003        60.000000000000000        2.5132780814178268     
   19.200000000000003        60.800000000000004        2.4412589171146060     
   19.200000000000003        61.600000000000001        2.4868967574797831     
   19.200000000000003        62.400000000000006        2.5292523759242620     
   19.200000000000003        63.200000000000003        2.4595300883583824     
   19.200000000000003        64.000000000000000        2.5077889409373095     
   19.200000000000003        64.799999999999997        2.4520167980443484     
   19.200000000000003        65.600000000000009        2.4684771245840396     
   19.200000000000003        66.400000000000006        2.5371220735582032     
   19.200000000000003        67.200000000000003        2.4510301483204082     
   19.200000000000003        68.000000000000000        2.5103698901066216     
   19.200000000000003        68.799999999999997        2.4417898722391285     
   19.200000000000003        69.600000000000009        2.5123411620191947     
   19.200000000000003        70.400000000000006        2.4791155377633434     
   19.200000000000003        71.200000000000003        2.4723592509042089     
   19.200000000000003        72.000000000000000        2.5320160830155554     
   19.200000000000003        72.799999999999997        2.5284836868882077     
   19.200000000000003        73.600000000000009        2.4561706423286278     
   19.200000000000003        74.400000000000006        2.5313706783416796     
   19.200000000000003        75.200000000000003        2.4612929831643924     
   19.200000000000003        76.000000000000000        2.5292624666323458     
   19.200000000000003        76.800000000000011        2.4762551296721962     
   19.200000000000003        77.600000000000009        2.4732396609235727     
   19.200000000000003        78.400000000000006        2.5437426506765872     
   19.200000000000003        79.200000000000003        2.4790996790220263     
   19.200000000000003        80.000000000000000        2.5478218687696557     
   19.200000000000003        80.800000000000011        2.4824817451037249     
   19.200000000000003        81.600000000000009        2.4818475526855117     
   19.200000000000003        82.400000000000006        2.5340572741526315     
   19.200000000000003        83.200000000000003        2.5307834628169914     
   19.200000000000003        84.000000000000000        2.4797792199352222     
   19.200000000000003        84.800000000000011        2.4870698911181504     
   19.200000000000003        85.600000000000009        2.4841709408692050     
   19.200000000000003        86.400000000000006        2.4848689661000578     
   19.200000000000003        87.200000000000003        2.5489492470815862     
   19.200000000000003        88.000000000000000        2.4782622152072480     
   19.200000000000003        88.800000000000011        2.5562003463278340     
   19.200000000000003        89.600000000000009        2.4900164303126591     
   19.200000000000003        90.400000000000006        2.5608918374984517     
   19.200000000000003        91.200000000000003        2.4877617017032891     
   19.200000000000003        92.000000000000000        2.5424320415923440     
   19.200000000000003        92.800000000000011        2.4735289512430358     
   19.200000000000003        93.600000000000009        2.5449536925683729     
   19.200000000000003        94.400000000000006        2.4756131172201807     
   19.200000000000003        95.200000000000003        2.5376832827161873     
   19.200000000000003        96.000000000000000        2.4805399740318466     
   19.200000000000003        96.800000000000011        2.5342734324794738     
   19.200000000000003        97.600000000000009        2.4808895108966684     
   19.200000000000003        98.400000000000006        2.4860929227229942     
   19.200000000000003        99.200000000000003        2.4786098444316327     
   19.200000000000003        100.00000000000000        2.5405714798869710     
   19.200000000000003        100.80000000000001        2.5458827560533011     
   19.200000000000003        101.60000000000001        2.4775423021395198     
   19.200000000000003        102.40000000000001        2.5322175653039238     

   20.000000000000000       0.80000000000000004        2.5273368151675322     
   20.000000000000000        1.6000000000000001        2.4737854360551119     
   20.000000000000000        2.4000000000000004        2.4619533157721745     
   20.000000000000000        3.2000000000000002        2.4610343437754709     
   20.000000000000000        4.0000000000000000        2.4555049122371573     
   20.000000000000000        4.8000000000000007        2.5187590593200562     
   20.000000000000000        5.6000000000000005        2.5220002311418983     
   20.000000000000000        6.4000000000000004        2.4442318676854677     
   20.000000000000000        7.2000000000000002        2.5545114601046954     
   20.000000000000000        8.0000000000000000        2.4706613410072444     
   20.000000000000000        8.8000000000000007        2.4559104310382223     
   20.000000000000000        9.6000000000000014        2.5257160788211133     
   20.000000000000000        10.400000000000000        2.4527037287479572     
   20.000000000000000        11.200000000000001        2.5161442977262274     
   20.000000000000000        12.000000000000000        2.4482093894387700     
   20.000000000000000        12.800000000000001        2.5235130900028340     
   20.000000000000000        13.600000000000001        2.4508038688097509     
   20.000000000000000        14.400000000000000        2.5250315086533668     
   20.000000000000000        15.200000000000001        2.4483420802728642     
   20.000000000000000        16.000000000000000        2.5446468470774612     
   20.000000000000000        16.800000000000001        2.4289917468947499     
   20.000000000000000        17.600000000000001        2.5089003822005331     
   20.000000000000000        18.400000000000002        2.5056671343066017     
   20.000000000000000        19.200000000000003        2.5403940288796960     
   20.000000000000000        20.000000000000000        2.4648931457979546     
   20.000000000000000        20.800000000000001        2.5217878071906146     
   20.000000000000000        21.600000000000001        2.4592079163195386     
   20.000000000000000        22.400000000000002        2.5153002997526901     
   20.000000000000000        23.200000000000003        2.4419681766979870     
   20.000000000000000        24.000000000000000        2.5196802474967144     
   20.000000000000000        24.800000000000001        2.4566555123079095     
   20.000000000000000        25.600000000000001        2.5348772198926262     
   20.000000000000000        26.400000000000002        2.5066854098906060     
   20.000000000000000        27.200000000000003        2.4730413690822375     
   20.000000000000000        28.000000000000000        2.4451456537010969     
   20.000000000000000        28.800000000000001        2.5423805951783813     
   20.000000000000000        29.600000000000001        2.4440047463407284     
   20.000000000000000        30.400000000000002        2.5174785211624773     
   20.000000000000000        31.200000000000003        2.4460609558018502     
   20.000000000000000        32.000000000000000        2.5142931398095416     
   20.000000000000000        32.800000000000004        2.4694164464493245     
   20.000000000000000        33.600000000000001        2.4670721605480330     
   20.000000000000000        34.399999999999999        2.5476850128599677     
   20.000000000000000        35.200000000000003        2.4283341763803943     
   20.000000000000000        36.000000000000000        2.4911774643068494     
   20.000000000000000        36.800000000000004        2.5225854304266617     
   20.000000000000000        37.600000000000001        2.5155677771678482     
   20.000000000000000        38.400000000000006        2.4192357532160624     
   20.000000000000000        39.200000000000003        2.5361704559251033     
   20.000000000000000        40.000000000000000        2.4816596988642994     
   20.000000000000000        40.800000000000004        2.4502844082163975     
   20.000000000000000        41.600000000000001        2.4492297914059056     
   20.000000000000000        42.400000000000006        2.5098341066331717     
   20.000000000000000        43.200000000000003        2.4397296794468835     
   20.000000000000000        44.000000000000000        2.5042320428836993     
   20.000000000000000        44.800000000000004        2.4573811846914935     
   20.000000000000000        45.600000000000001        2.4860858623942321     
   20.000000000000000        46.400000000000006        2.5054509801119451     
   20.000000000000000        47.200000000000003        2.4696800992779391     
   20.000000000000000        48.000000000000000        2.5483756060068905     
   20.000000000000000        48.800000000000004        2.5302279210763565     
   20.000000000000000        49.600000000000001        2.4624839791301936     
   20.000000000000000        50.400000000000006        2.5163693703821144     
   20.000000000000000        51.200000000000003        2.4359403968610089     
   20.000000000000000        52.000000000000000        2.5069668071043067     
   20.000000000000000        52.800000000000004        2.5204197012313436     
   20.000000000000000        53.600000000000001        2.4665785157506579     
   20.000000000000000        54.400000000000006        2.4619524450169310     
   20.000000000000000        55.200000000000003        2.5262184066118927     
   20.000000000000000        56.000000000000000        2.4745653659057152     
   20.000000000000000        56.800000000000004        2.5215389056668891     
   20.000000000000000        57.600000000000001        2.5053278121970353     
   20.000000000000000        58.400000000000006        2.4361717094564765     
   20.000000000000000        59.200000000000003        2.5061076765561237     
   20.000000000000000        60.000000000000000        2.4554271409323651     
   20.000000000000000        60.800000000000004        2.5244778208307079     
   20.000000000000000        61.600000000000001        2.4342694521451751     
   20.000000000000000        62.400000000000006        2.4771775679618329     
   20.000000000000000        63.200000000000003        2.5291743585442861     
   20.000000000000000        64.000000000000000        2.4580333753401753     
   20.000000000000000        64.799999999999997        2.5503159872832764     
   20.000000000000000        65.600000000000009        2.4963300091313658     
   20.000000000000000        66.400000000000006        2.4467545288897425     
   20.000000000000000        67.200000000000003        2.5435307266362375     
   20.000000000000000        68.000000000000000        2.5435293600523385     
   20.000000000000000        68.799999999999997        2.5107522711947858     
   20.000000000000000        69.600000000000009        2.4591248141333044     
   20.000000000000000        70.400000000000006        2.5354338400007275     
   20.000000000000000        71.200000000000003        2.5189754516198293     
   20.000000000000000        72.000000000000000        2.4261804528785982     
   20.000000000000000        72.799999999999997        2.5316766069364185     
   20.000000000000000        73.600000000000009        2.4507171079572343     
   20.000000000000000        74.400000000000006        2.5154881824075086     
   20.000000000000000        75.200000000000003        2.4501948690552617     
   20.000000000000000        76.000000000000000        2.5231065110375663     
   20.000000000000000        76.800000000000011        2.5216865516117126     
   20.000000000000000        77.600000000000009        2.5221282254333466     
   20.000000000000000        78.400000000000006        2.4643127782971113     
   20.000000000000000        79.200000000000003        2.5425559859200222     
   20.000000000000000        80.000000000000000        2.4716244236834757     
   20.000000000000000        80.800000000000011        2.5413209787303361     
   20.000000000000000        81.600000000000009        2.4746292533220400     
   20.000000000000000        82.400000000000006        2.5372818566614170     
   20.000000000000000        83.200000000000003        2.4700288875513738     
   20.000000000000000        84.000000000000000        2.5495586304686895     
   20.000000000000000        84.800000000000011        2.4857703780513831     
   20.000000000000000        85.600000000000009        2.5491668714554043     
   20.000000000000000        86.400000000000006        2.4777898658155495     
   20.000000000000000        87.200000000000003        2.4770910657747680     
   20.000000000000000        88.000000000000000        2.5538958161500087     
   20.000000000000000        88.800000000000011        2.4897455857419626     
   20.000000000000000        89.600000000000009        2.5602669378751530     
   20.000000000000000        90.400000000000006        2.4888620974886027     
   20.000000000000000        91.200000000000003        2.5516198192239874     
   20.000000000000000        92.000000000000000        2.4640933743213003     
   20.000000000000000        92.800000000000011        2.5270130077197064     
   20.000000000000000        93.600000000000009        2.5273270113355291     
   20.000000000000000        94.400000000000006        2.4747797064265407     
   20.000000000000000        95.200000000000003        2.5414433031514081     
   20.000000000000000        96.000000000000000        2.4688819009746226     
   20.000000000000000        96.800000000000011        2.5217879650738779     
   20.000000000000000        97.600000000000009        2.5380800200552254     
   20.000000000000000        98.400000000000006        2.5459302070165983     
   20.000000000000000        99.200000000000003        2.5470463440405817     
   20.000000000000000        100.00000000000000        2.4778373489506715     
   20.000000000000000        100.80000000000001        2.4793858198949952     
   20.000000000000000        101.60000000000001        2.5407192737859523     
   20.000000000000000        102.40000000000001        2.5256806389100053     

   20.800000000000001       0.80000000000000004        2.5327121734732447     
   20.800000000000001        1.6000000000000001        2.5311347444448846     
   20.800000000000001        2.4000000000000004        2.5195759627378171     
   20.800000000000001        3.2000000000000002        2.5346812215216490     
   20.800000000000001        4.0000000000000000        2.5135776459628909     
   20.800000000000001        4.8000000000000007        2.4366027563789352     
   20.800000000000001        5.6000000000000005        2.5200904337167733     
   20.800000000000001        6.4000000000000004        2.4352251891183641     
   20.800000000000001        7.2000000000000002        2.4731413594582561     
   20.800000000000001        8.0000000000000000        2.5156052503236945     
   20.800000000000001        8.8000000000000007        2.5256055271101880     
   20.800000000000001        9.6000000000000014        2.4832946537167762     
   20.800000000000001        10.400000000000000        2.4569218211813069     
   20.800000000000001        11.200000000000001        2.5201883385737074     
   20.800000000000001        12.000000000000000        2.4423657731059381     
   20.800000000000001        12.800000000000001        2.5162864210911162     
   20.800000000000001        13.600000000000001        2.4243578558721630     
   20.800000000000001        14.400000000000000        2.4942700418944721     
   20.800000000000001        15.200000000000001        2.4331962684663355     
   20.800000000000001        16.000000000000000        2.4994712861245612     
   20.800000000000001        16.800000000000001        2.4694342849284863     
   20.800000000000001        17.600000000000001        2.5254509377133871     
   20.800000000000001        18.400000000000002        2.5127996603199740     
   20.800000000000001        19.200000000000003        2.5064322059060613     
   20.800000000000001        20.000000000000000        2.4426347277420737     
   20.800000000000001        20.800000000000001        2.5065318840903625     
   20.800000000000001        21.600000000000001        2.4509311846335815     
   20.800000000000001        22.400000000000002        2.5277846006836109     
   20.800000000000001        23.200000000000003        2.4692171731246781     
   20.800000000000001        24.000000000000000        2.5213380261548415     
   20.800000000000001        24.800000000000001        2.4475775630635765     
   20.800000000000001        25.600000000000001        2.5206852754688667     
   20.800000000000001        26.400000000000002        2.4569221410662592     
   20.800000000000001        27.200000000000003        2.5330486678009567     
   20.800000000000001        28.000000000000000        2.4516166458742412     
   20.800000000000001        28.800000000000001        2.4796813108969009     
   20.800000000000001        29.600000000000001        2.5236576158851975     
   20.800000000000001        30.400000000000002        2.4799900813304085     
   20.800000000000001        31.200000000000003        2.4432490898754153     
   20.800000000000001        32.000000000000000        2.5044905177233314     
   20.800000000000001        32.800000000000004        2.5355291425865163     
   20.800000000000001        33.600000000000001        2.4892045483899157     
   20.800000000000001        34.399999999999999        2.4593274351726300     
   20.800000000000001        35.200000000000003        2.4931466209414395     
   20.800000000000001        36.000000000000000        2.5329654881059822     
   20.800000000000001        36.800000000000004        2.4401933779826099     
   20.800000000000001        37.600000000000001        2.5412103270791047     
   20.800000000000001        38.400000000000006        2.4325318257700861     
   20.800000000000001        39.200000000000003        2.5284858918211577     
   20.800000000000001        40.000000000000000        2.4610252252211748     
   20.800000000000001        40.800000000000004        2.5475053030970187     
   20.800000000000001        41.600000000000001        2.4556019387673951     
   20.800000000000001        42.400000000000006        2.5101410351444189     
   20.800000000000001        43.200000000000003        2.4573816797911139     
   20.800000000000001        44.000000000000000        2.5291132231448334     
   20.800000000000001        44.800000000000004        2.5301884621198361     
   20.800000000000001        45.600000000000001        2.4459011242139272     
   20.800000000000001        46.400000000000006        2.5239898687610096     
   20.800000000000001        47.200000000000003        2.4234037909426256     
   20.800000000000001        48.000000000000000        2.5266236890644005     
   20.800000000000001        48.800000000000004        2.4199198843967862     
   20.800000000000001        49.600000000000001        2.4963084065407726     
   20.800000000000001        50.400000000000006        2.4738999177908760     
   20.800000000000001        51.200000000000003        2.5298286226449438     
   20.800000000000001        52.000000000000000        2.4655707537831959     
   20.800000000000001        52.800000000000004        2.4810457783206439     
   20.800000000000001        53.600000000000001        2.4603863717124841     
   20.800000000000001        54.400000000000006        2.5062763635242082     
   20.800000000000001        55.200000000000003        2.4747429999264670     
   20.800000000000001        56.000000000000000        2.4357018784404505     
   20.800000000000001        56.800000000000004        2.4842205568931544     
   20.800000000000001        57.600000000000001        2.4929708214754469     
   20.800000000000001        58.400000000000006        2.5219818001147711     
   20.800000000000001        59.200000000000003        2.4499333834354702     
   20.800000000000001        60.000000000000000        2.5267070259438071     
   20.800000000000001        60.800000000000004        2.4733951457931824     
   20.800000000000001        61.600000000000001        2.4734233149016820     
   20.800000000000001        62.400000000000006        2.5213175129047416     
   20.800000000000001        63.200000000000003        2.4371800806922517     
   20.800000000000001        64.000000000000000        2.4988288784540864     
   20.800000000000001        64.799999999999997        2.4414988575563554     
   20.800000000000001        65.600000000000009        2.5170125706718935     
   20.800000000000001        66.400000000000006        2.4768023270234161     
   20.800000000000001        67.200000000000003        2.4578062916978629     
   20.800000000000001        68.000000000000000        2.4589323599744737     
   20.800000000000001        68.799999999999997        2.4500542848943652     
   20.800000000000001        69.600000000000009        2.4608699634450391     
   20.800000000000001        70.400000000000006        2.5300256939410728     
   20.800000000000001        71.200000000000003        2.4167043549704141     
   20.800000000000001        72.000000000000000        2.5190227471225834     
   20.800000000000001        72.799999999999997        2.5406497110480979     
   20.800000000000001        73.600000000000009        2.4483009119233228     
   20.800000000000001        74.400000000000006        2.5262942609903338     
   20.800000000000001        75.200000000000003        2.4380092730767702     
   20.800000000000001        76.000000000000000        2.5218303455869324     
   20.800000000000001        76.800000000000011        2.4396137190306812     
   20.800000000000001        77.600000000000009        2.5215110427036938     
   20.800000000000001        78.400000000000006        2.5374664608572486     
   20.800000000000001        79.200000000000003        2.4819378703621937     
   20.800000000000001        80.000000000000000        2.5475552342665102     
   20.800000000000001        80.800000000000011        2.4727935960165768     
   20.800000000000001        81.600000000000009        2.5368702393322522     
   20.800000000000001        82.400000000000006        2.4803256840905448     
   20.800000000000001        83.200000000000003        2.5558934380562439     
   20.800000000000001        84.000000000000000        2.4826827315073299     
   20.800000000000001        84.800000000000011        2.5485611621593245     
   20.800000000000001        85.600000000000009        2.4750136304156154     
   20.800000000000001        86.400000000000006        2.5284015188527618     
   20.800000000000001        87.200000000000003        2.5310860207446795     
   20.800000000000001        88.000000000000000        2.4806088338031969     
   20.800000000000001        88.800000000000011        2.5477524262657538     
   20.800000000000001        89.600000000000009        2.4792224725750800     
   20.800000000000001        90.400000000000006        2.5505191726062018     
   20.800000000000001        91.200000000000003        2.4771939561732097     
   20.800000000000001        92.000000000000000        2.4842418340461179     
   20.800000000000001        92.800000000000011        2.5478423464266342     
   20.800000000000001        93.600000000000009        2.4756879813456019     
   20.800000000000001        94.400000000000006        2.5256553063210507     
   20.800000000000001        95.200000000000003        2.4816860294122618     
   20.800000000000001        96.000000000000000        2.5627224091352372     
   20.800000000000001        96.800000000000011        2.4913557773810968     
   20.800000000000001        97.600000000000009        2.5490046754847207     
   20.800000000000001        98.400000000000006        2.4783608066658691     
   20.800000000000001        99.200000000000003        2.4815274074384877     
   20.800000000000001        100.00000000000000        2.5440720001225046     
   20.800000000000001        100.80000000000001        2.5455893240481964     
   20.800000000000001        101.60000000000001        2.4837891567344577     
   20.800000000000001        102.40000000000001        2.4751499978227383     

   21.600000000000001       0.80000000000000004        2.4786864149114463     
   21.600000000000001        1.6000000000000001        2.4706681223462019     
   21.600000000000001        2.4000000000000004        2.4688706668921987     
   21.600000000000001        3.2000000000000002        2.4559791391194383     
   21.600000000000001        4.0000000000000000        2.5208086651982069     
   21.600000000000001        4.8000000000000007        2.5260650460148155     
   21.600000000000001        5.6000000000000005        2.5301683240305106     
   21.600000000000001        6.4000000000000004        2.4972652629711063     
   21.600000000000001        7.2000000000000002        2.5504033822361261     
   21.600000000000001        8.0000000000000000        2.4565224513299158     
   21.600000000000001        8.8000000000000007        2.4433661176319292     
   21.600000000000001        9.6000000000000014        2.5318287801775776     
   21.600000000000001        10.400000000000000        2.4959501445779551     
   21.600000000000001        11.200000000000001        2.5220872723809529     
   21.600000000000001        12.000000000000000        2.4415790751901292     
   21.600000000000001        12.800000000000001        2.5145854705771908     
   21.600000000000001        13.600000000000001        2.5257226445347847     
   21.600000000000001        14.400000000000000        2.4522330018495868     
   21.600000000000001        15.200000000000001        2.5382853785747175     
   21.600000000000001        16.000000000000000        2.4841535411044258     
   21.600000000000001        16.800000000000001        2.4580127961326332     
   21.600000000000001        17.600000000000001        2.4453148299003931     
   21.600000000000001        18.400000000000002        2.5294629665071979     
   21.600000000000001        19.200000000000003        2.4616662685829525     
   21.600000000000001        20.000000000000000        2.5066958377249837     
   21.600000000000001        20.800000000000001        2.5076205797083286     
   21.600000000000001        21.600000000000001        2.4480225378814331     
   21.600000000000001        22.400000000000002        2.5231517593351636     
   21.600000000000001        23.200000000000003        2.4582782384088100     
   21.600000000000001        24.000000000000000        2.5274378494870255     
   21.600000000000001        24.800000000000001        2.4610399631713480     
   21.600000000000001        25.600000000000001        2.5145044768567897     
   21.600000000000001        26.400000000000002        2.4466907754418146     
   21.600000000000001        27.200000000000003        2.5219919713216052     
   21.600000000000001        28.000000000000000        2.4590013724293267     
   21.600000000000001        28.800000000000001        2.4873934128626036     
   21.600000000000001        29.600000000000001        2.5194882428332286     
   21.600000000000001        30.400000000000002        2.4648087022810810     
   21.600000000000001        31.200000000000003        2.4731697348830020     
   21.600000000000001        32.000000000000000        2.5465323173658101     
   21.600000000000001        32.800000000000004        2.4445337462220600     
   21.600000000000001        33.600000000000001        2.5263641213841375     
   21.600000000000001        34.399999999999999        2.4400144146204501     
   21.600000000000001        35.200000000000003        2.5295481012177348     
   21.600000000000001        36.000000000000000        2.4612600150918325     
   21.600000000000001        36.800000000000004        2.4573322677082876     
   21.600000000000001        37.600000000000001        2.5224462275598416     
   21.600000000000001        38.400000000000006        2.5268242226347071     
   21.600000000000001        39.200000000000003        2.4937140359668266     
   21.600000000000001        40.000000000000000        2.4494890344666214     
   21.600000000000001        40.800000000000004        2.5027984918652852     
   21.600000000000001        41.600000000000001        2.4437618016730789     
   21.600000000000001        42.400000000000006        2.5371457345107484     
   21.600000000000001        43.200000000000003        2.4894714667268798     
   21.600000000000001        44.000000000000000        2.4341470410385715     
   21.600000000000001        44.800000000000004        2.4992988220058918     
   21.600000000000001        45.600000000000001        2.4778356824759071     
   21.600000000000001        46.400000000000006        2.5015964955786369     
   21.600000000000001        47.200000000000003        2.5000486843155709     
   21.600000000000001        48.000000000000000        2.5201608516090661     
   21.600000000000001        48.800000000000004        2.4684472990842607     
   21.600000000000001        49.600000000000001        2.5315912036318986     
   21.600000000000001        50.400000000000006        2.4754452541836303     
   21.600000000000001        51.200000000000003        2.5414049340296470     
   21.600000000000001        52.000000000000000        2.5311046181431389     
   21.600000000000001        52.800000000000004        2.5043094088879259     
   21.600000000000001        53.600000000000001        2.4780836503163659     
   21.600000000000001        54.400000000000006        2.5246000808140479     
   21.600000000000001        55.200000000000003        2.4599439508750578     
   21.600000000000001        56.000000000000000        2.5286246536415962     
   21.600000000000001        56.800000000000004        2.4400849948085677     
   21.600000000000001        57.600000000000001        2.4477686075048979     
   21.600000000000001        58.400000000000006        2.5083866017622349     
   21.600000000000001        59.200000000000003        2.5363267361342769     
   21.600000000000001        60.000000000000000        2.4502073870586449     
   21.600000000000001        60.800000000000004        2.5315479821428024     
   21.600000000000001        61.600000000000001        2.4418768555588279     
   21.600000000000001        62.400000000000006        2.5054185212665461     
   21.600000000000001        63.200000000000003        2.4504136013560647     
   21.600000000000001        64.000000000000000        2.5238034610472426     
   21.600000000000001        64.799999999999997        2.4452527652169271     
   21.600000000000001        65.600000000000009        2.5237347769624630     
   21.600000000000001        66.400000000000006        2.4872133165009198     
   21.600000000000001        67.200000000000003        2.4898624186687659     
   21.600000000000001        68.000000000000000        2.5389335947479474     
   21.600000000000001        68.799999999999997        2.5289499555862553     
   21.600000000000001        69.600000000000009        2.4592804002167350     
   21.600000000000001        70.400000000000006        2.5288721450939140     
   21.600000000000001        71.200000000000003        2.5227759050480145     
   21.600000000000001        72.000000000000000        2.5185559919916809     
   21.600000000000001        72.799999999999997        2.4443618703419974     
   21.600000000000001        73.600000000000009        2.4661342454611530     
   21.600000000000001        74.400000000000006        2.5270747809040497     
   21.600000000000001        75.200000000000003        2.4439044856367453     
   21.600000000000001        76.000000000000000        2.5258193693955500     
   21.600000000000001        76.800000000000011        2.4621125638711971     
   21.600000000000001        77.600000000000009        2.4444965929184006     
   21.600000000000001        78.400000000000006        2.5341760097095039     
   21.600000000000001        79.200000000000003        2.4864448577585563     
   21.600000000000001        80.000000000000000        2.5544789072856124     
   21.600000000000001        80.800000000000011        2.4708390602018930     
   21.600000000000001        81.600000000000009        2.5415309558014183     
   21.600000000000001        82.400000000000006        2.4868402194587635     
   21.600000000000001        83.200000000000003        2.4976362066629929     
   21.600000000000001        84.000000000000000        2.5616218236054888     
   21.600000000000001        84.800000000000011        2.4860502825148592     
   21.600000000000001        85.600000000000009        2.5440332301237594     
   21.600000000000001        86.400000000000006        2.4604426454757147     
   21.600000000000001        87.200000000000003        2.5363981470654564     
   21.600000000000001        88.000000000000000        2.4801217188493472     
   21.600000000000001        88.800000000000011        2.5459456532003104     
   21.600000000000001        89.600000000000009        2.5433444109129679     
   21.600000000000001        90.400000000000006        2.4777056638966961     
   21.600000000000001        91.200000000000003        2.5383109437259463     
   21.600000000000001        92.000000000000000        2.4833134999130331     
   21.600000000000001        92.800000000000011        2.5500084999103367     
   21.600000000000001        93.600000000000009        2.4816534711829257     
   21.600000000000001        94.400000000000006        2.5344131132965608     
   21.600000000000001        95.200000000000003        2.5365477020333791     
   21.600000000000001        96.000000000000000        2.4910012814301137     
   21.600000000000001        96.800000000000011        2.4981680969487177     
   21.600000000000001        97.600000000000009        2.4922901214953144     
   21.600000000000001        98.400000000000006        2.5487294838998316     
   21.600000000000001        99.200000000000003        2.5469795852910186     
   21.600000000000001        100.00000000000000        2.4770771294866516     
   21.600000000000001        100.80000000000001        2.5452789014861970     
   21.600000000000001        101.60000000000001        2.4836377034294856     
   21.600000000000001        102.40000000000001        2.5519374843343900     

   22.400000000000002       0.80000000000000004        2.4774283797326091     
   22.400000000000002        1.6000000000000001        2.5259194097418245     
   22.400000000000002        2.4000000000000004        2.5212472050131858     
   22.400000000000002        3.2000000000000002        2.5234611842102384     
   22.400000000000002        4.0000000000000000        2.4444515433640404     
   22.400000000000002        4.8000000000000007        2.4528506018478753     
   22.400000000000002        5.6000000000000005        2.4622133732234781     
   22.400000000000002        6.4000000000000004        2.4347959543987012     
   22.400000000000002        7.2000000000000002        2.4943430155966033     
   22.400000000000002        8.0000000000000000        2.5305794907526327     
   22.400000000000002        8.8000000000000007        2.5108926240455571     
   22.400000000000002        9.6000000000000014        2.4591931534072753     
   22.400000000000002        10.400000000000000        2.4506219446743112     
   22.400000000000002        11.200000000000001        2.5289278828146342     
   22.400000000000002        12.000000000000000        2.4438854747992957     
   22.400000000000002        12.800000000000001        2.5439225088768045     
   22.400000000000002        13.600000000000001        2.5225892890562291     
   22.400000000000002        14.400000000000000        2.4430827023224739     
   22.400000000000002        15.200000000000001        2.5246311402826422     
   22.400000000000002        16.000000000000000        2.4573803244845198     
   22.400000000000002        16.800000000000001        2.5189219784125956     
   22.400000000000002        17.600000000000001        2.5281011992754707     
   22.400000000000002        18.400000000000002        2.4463444394403377     
   22.400000000000002        19.200000000000003        2.5138075344967441     
   22.400000000000002        20.000000000000000        2.4364760086233450     
   22.400000000000002        20.800000000000001        2.5129906541378513     
   22.400000000000002        21.600000000000001        2.4383746186563782     
   22.400000000000002        22.400000000000002        2.5134834935892347     
   22.400000000000002        23.200000000000003        2.4477287618247767     
   22.400000000000002        24.000000000000000        2.5382718688570214     
   22.400000000000002        24.800000000000001        2.4451964318885451     
   22.400000000000002        25.600000000000001        2.5010916496465705     
   22.400000000000002        26.400000000000002        2.4442298589327960     
   22.400000000000002        27.200000000000003        2.4611504026054147     
   22.400000000000002        28.000000000000000        2.5174790968341227     
   22.400000000000002        28.800000000000001        2.5354049291625405     
   22.400000000000002        29.600000000000001        2.4456449680465715     
   22.400000000000002        30.400000000000002        2.5132511710201135     
   22.400000000000002        31.200000000000003        2.5195271984333920     
   22.400000000000002        32.000000000000000        2.4918306966104709     
   22.400000000000002        32.800000000000004        2.4472916088138548     
   22.400000000000002        33.600000000000001        2.5526006840768436     
   22.400000000000002        34.399999999999999        2.4549768677102906     
   22.400000000000002        35.200000000000003        2.5151735492799530     
   22.400000000000002        36.000000000000000        2.4428611955881347     
   22.400000000000002        36.800000000000004        2.5182773361172748     
   22.400000000000002        37.600000000000001        2.5055847247705390     
   22.400000000000002        38.400000000000006        2.4584285672022408     
   22.400000000000002        39.200000000000003        2.4792513304772728     
   22.400000000000002        40.000000000000000        2.5350500040843587     
   22.400000000000002        40.800000000000004        2.5066677018685857     
   22.400000000000002        41.600000000000001        2.5242882962436828     
   22.400000000000002        42.400000000000006        2.5074441722138272     
   22.400000000000002        43.200000000000003        2.4508422457206991     
   22.400000000000002        44.000000000000000        2.5371019039254801     
   22.400000000000002        44.800000000000004        2.4870718123909947     
   22.400000000000002        45.600000000000001        2.4952596325975565     
   22.400000000000002        46.400000000000006        2.5242945721327694     
   22.400000000000002        47.200000000000003        2.5339300843589108     
   22.400000000000002        48.000000000000000        2.4544183656667617     
   22.400000000000002        48.800000000000004        2.4896652860883859     
   22.400000000000002        49.600000000000001        2.4335137454882108     
   22.400000000000002        50.400000000000006        2.5264106155194792     
   22.400000000000002        51.200000000000003        2.4728867580166884     
   22.400000000000002        52.000000000000000        2.4455034242782028     
   22.400000000000002        52.800000000000004        2.5299351421772669     
   22.400000000000002        53.600000000000001        2.4570503813540681     
   22.400000000000002        54.400000000000006        2.5207181114676280     
   22.400000000000002        55.200000000000003        2.4434773031467731     
   22.400000000000002        56.000000000000000        2.4964215853672074     
   22.400000000000002        56.800000000000004        2.5160045151343908     
   22.400000000000002        57.600000000000001        2.4519229834708396     
   22.400000000000002        58.400000000000006        2.4829120626987891     
   22.400000000000002        59.200000000000003        2.5218215670300386     
   22.400000000000002        60.000000000000000        2.4375572743655112     
   22.400000000000002        60.800000000000004        2.5055054403037369     
   22.400000000000002        61.600000000000001        2.4441041992443844     
   22.400000000000002        62.400000000000006        2.4898461875644102     
   22.400000000000002        63.200000000000003        2.5418591042721910     
   22.400000000000002        64.000000000000000        2.4759476519560506     
   22.400000000000002        64.799999999999997        2.5319156223515851     
   22.400000000000002        65.600000000000009        2.4969430718349699     
   22.400000000000002        66.400000000000006        2.4662825571323967     
   22.400000000000002        67.200000000000003        2.5112209956849831     
   22.400000000000002        68.000000000000000        2.4227230764554228     
   22.400000000000002        68.799999999999997        2.4961683632585090     
   22.400000000000002        69.600000000000009        2.4581003756765507     
   22.400000000000002        70.400000000000006        2.5131421059127073     
   22.400000000000002        71.200000000000003        2.4315022236292747     
   22.400000000000002        72.000000000000000        2.5536365546716024     
   22.400000000000002        72.799999999999997        2.4889291225487806     
   22.400000000000002        73.600000000000009        2.4757355344564380     
   22.400000000000002        74.400000000000006        2.5232007556203921     
   22.400000000000002        75.200000000000003        2.4214342458415397     
   22.400000000000002        76.000000000000000        2.5218243452708733     
   22.400000000000002        76.800000000000011        2.4724286836493201     
   22.400000000000002        77.600000000000009        2.5081813032681968     
   22.400000000000002        78.400000000000006        2.4747247299299620     
   22.400000000000002        79.200000000000003        2.4600330917758040     
   22.400000000000002        80.000000000000000        2.4745522614632036     
   22.400000000000002        80.800000000000011        2.5391826502335135     
   22.400000000000002        81.600000000000009        2.4743578795837036     
   22.400000000000002        82.400000000000006        2.5544963085253993     
   22.400000000000002        83.200000000000003        2.4930471520320161     
   22.400000000000002        84.000000000000000        2.4927038101486980     
   22.400000000000002        84.800000000000011        2.4829533829312429     
   22.400000000000002        85.600000000000009        2.5455296856442731     
   22.400000000000002        86.400000000000006        2.4791821408671466     
   22.400000000000002        87.200000000000003        2.5477175566268508     
   22.400000000000002        88.000000000000000        2.4867487983330250     
   22.400000000000002        88.800000000000011        2.4860612518499492     
   22.400000000000002        89.600000000000009        2.4811480303920823     
   22.400000000000002        90.400000000000006        2.5543709294118053     
   22.400000000000002        91.200000000000003        2.4841505344265653     
   22.400000000000002        92.000000000000000        2.5445904826887720     
   22.400000000000002        92.800000000000011        2.5408518117768608     
   22.400000000000002        93.600000000000009        2.4726954722841041     
   22.400000000000002        94.400000000000006        2.5305884866134583     
   22.400000000000002        95.200000000000003        2.4659347397255384     
   22.400000000000002        96.000000000000000        2.4826157204044201     
   22.400000000000002        96.800000000000011        2.5505729938516497     
   22.400000000000002        97.600000000000009        2.4866972963170566     
   22.400000000000002        98.400000000000006        2.4781394251440534     
   22.400000000000002        99.200000000000003        2.5442257406423181     
   22.400000000000002        100.00000000000000        2.4790510590405539     
   22.400000000000002        100.80000000000001        2.5479437604145740     
   22.400000000000002        101.60000000000001        2.4797953163936226     
   22.400000000000002        102.40000000000001        2.5491933869739851     

   23.200000000000003       0.80000000000000004        2.4737563195407151     
   23.200000000000003        1.6000000000000001        2.5122721807032691     
   23.200000000000003        2.4000000000000004        2.5108987535350975     
   23.200000000000003        3.2000000000000002        2.4716642280250540     
   23.200000000000003        4.0000000000000000        2.5151266436564366     
   23.200000000000003        4.8000000000000007        2.5147902095201209     
   23.200000000000003        5.6000000000000005        2.5243916848065586     
   23.200000000000003        6.4000000000000004        2.5085603785472244     
   23.200000000000003        7.2000000000000002        2.4432321660266623     
   23.200000000000003        8.0000000000000000        2.4783129721461261     
   23.200000000000003        8.8000000000000007        2.4527347148485461     
   23.200000000000003        9.6000000000000014        2.5004745686740431     
   23.200000000000003        10.400000000000000        2.4727681868409266     
   23.200000000000003        11.200000000000001        2.5439998765765166     
   23.200000000000003        12.000000000000000        2.4415216734736731     
   23.200000000000003        12.800000000000001        2.4568364649040091     
   23.200000000000003        13.600000000000001        2.4548656444576289     
   23.200000000000003        14.400000000000000        2.4689002880204156     
   23.200000000000003        15.200000000000001        2.5459844503657907     
   23.200000000000003        16.000000000000000        2.4889160855740484     
   23.200000000000003        16.800000000000001        2.4971958679660746     
   23.200000000000003        17.600000000000001        2.5167383072102032     
   23.200000000000003        18.400000000000002        2.5656330780315129     
   23.200000000000003        19.200000000000003        2.4427905662028535     
   23.200000000000003        20.000000000000000        2.5109610929880324     
   23.200000000000003        20.800000000000001        2.4410821842356656     
   23.200000000000003        21.600000000000001        2.5258533042022728     
   23.200000000000003        22.400000000000002        2.4557460825581932     
   23.200000000000003        23.200000000000003        2.5213512394366977     
   23.200000000000003        24.000000000000000        2.4461968193812438     
   23.200000000000003        24.800000000000001        2.4949902092167644     
   23.200000000000003        25.600000000000001        2.5296615095697987     
   23.200000000000003        26.400000000000002        2.5017818500867595     
   23.200000000000003        27.200000000000003        2.4596093845959075     
   23.200000000000003        28.000000000000000        2.4789658126935517     
   23.200000000000003        28.800000000000001        2.5144954483576267     
   23.200000000000003        29.600000000000001        2.4523434258030896     
   23.200000000000003        30.400000000000002        2.5144538914481256     
   23.200000000000003        31.200000000000003        2.4585404720937531     
   23.200000000000003        32.000000000000000        2.4452033390275094     
   23.200000000000003        32.800000000000004        2.5395421850943758     
   23.200000000000003        33.600000000000001        2.4403326974270927     
   23.200000000000003        34.399999999999999        2.5013236120412952     
   23.200000000000003        35.200000000000003        2.4416019324105975     
   23.200000000000003        36.000000000000000        2.5545982322442566     
   23.200000000000003        36.800000000000004        2.5008623739148415     
   23.200000000000003        37.600000000000001        2.4364163901335751     
   23.200000000000003        38.400000000000006        2.5111606705648200     
   23.200000000000003        39.200000000000003        2.5225957705510202     
   23.200000000000003        40.000000000000000        2.4423125613668444     
   23.200000000000003        40.800000000000004        2.4368969152924937     
   23.200000000000003        41.600000000000001        2.4380853540184750     
   23.200000000000003        42.400000000000006        2.5088596045274389     
   23.200000000000003        43.200000000000003        2.4574556744959186     
   23.200000000000003        44.000000000000000        2.5416090233066759     
   23.200000000000003        44.800000000000004        2.4348496856904505     
   23.200000000000003        45.600000000000001        2.5107658310730581     
   23.200000000000003        46.400000000000006        2.4506775588521310     
   23.200000000000003        47.200000000000003        2.4771287647496747     
   23.200000000000003        48.000000000000000        2.4968025704554107     
   23.200000000000003        48.800000000000004        2.5294598100391910     
   23.200000000000003        49.600000000000001        2.4889449762632698     
   23.200000000000003        50.400000000000006        2.4442782496576378     
   23.200000000000003        51.200000000000003        2.4925164322998627     
   23.200000000000003        52.000000000000000        2.4769851494050572     
   23.200000000000003        52.800000000000004        2.5120539765659560     
   23.200000000000003        53.600000000000001        2.4534591936588743     
   23.200000000000003        54.400000000000006        2.4543354554505230     
   23.200000000000003        55.200000000000003        2.4799813610959331     
   23.200000000000003        56.000000000000000        2.4621884093304947     
   23.200000000000003        56.800000000000004        2.5263142317603480     
   23.200000000000003        57.600000000000001        2.4924262067062073     
   23.200000000000003        58.400000000000006        2.4659118606923669     
   23.200000000000003        59.200000000000003        2.5238948394734191     
   23.200000000000003        60.000000000000000        2.4730968163215135     
   23.200000000000003        60.800000000000004        2.5126174846921865     
   23.200000000000003        61.600000000000001        2.4396838905084364     
   23.200000000000003        62.400000000000006        2.5128289302952016     
   23.200000000000003        63.200000000000003        2.4946753065410165     
   23.200000000000003        64.000000000000000        2.4354187597113919     
   23.200000000000003        64.799999999999997        2.4980835129844770     
   23.200000000000003        65.600000000000009        2.4563919260715203     
   23.200000000000003        66.400000000000006        2.5489711115897937     
   23.200000000000003        67.200000000000003        2.5479371717713759     
   23.200000000000003        68.000000000000000        2.4533774196952631     
   23.200000000000003        68.799999999999997        2.5023590179167852     
   23.200000000000003        69.600000000000009        2.4557102425270116     
   23.200000000000003        70.400000000000006        2.5096064048749023     
   23.200000000000003        71.200000000000003        2.4661227849354441     
   23.200000000000003        72.000000000000000        2.4765303045486160     
   23.200000000000003        72.799999999999997        2.4613484396458190     
   23.200000000000003        73.600000000000009        2.4717657240669348     
   23.200000000000003        74.400000000000006        2.5002035682324157     
   23.200000000000003        75.200000000000003        2.5101478131762538     
   23.200000000000003        76.000000000000000        2.4962895330038122     
   23.200000000000003        76.800000000000011        2.4700402606446898     
   23.200000000000003        77.600000000000009        2.4934687081501754     
   23.200000000000003        78.400000000000006        2.5126909740565839     
   23.200000000000003        79.200000000000003        2.5115358710638387     
   23.200000000000003        80.000000000000000        2.5082657407997835     
   23.200000000000003        80.800000000000011        2.4555022935079873     
   23.200000000000003        81.600000000000009        2.5427142632201707     
   23.200000000000003        82.400000000000006        2.4815684309168895     
   23.200000000000003        83.200000000000003        2.5526871776718356     
   23.200000000000003        84.000000000000000        2.5472524358251838     
   23.200000000000003        84.800000000000011        2.5391888858486213     
   23.200000000000003        85.600000000000009        2.5411326876104940     
   23.200000000000003        86.400000000000006        2.4807921024943771     
   23.200000000000003        87.200000000000003        2.5492801354140844     
   23.200000000000003        88.000000000000000        2.4837400213655503     
   23.200000000000003        88.800000000000011        2.5536730054511172     
   23.200000000000003        89.600000000000009        2.5519403554393136     
   23.200000000000003        90.400000000000006        2.4845885808978831     
   23.200000000000003        91.200000000000003        2.5521230863269868     
   23.200000000000003        92.000000000000000        2.4704413626275565     
   23.200000000000003        92.800000000000011        2.5340050494290152     
   23.200000000000003        93.600000000000009        2.4668437798288800     
   23.200000000000003        94.400000000000006        2.5357320756500044     
   23.200000000000003        95.200000000000003        2.4757210615519409     
   23.200000000000003        96.000000000000000        2.5429157063303407     
   23.200000000000003        96.800000000000011        2.4690545265712380     
   23.200000000000003        97.600000000000009        2.5433341011508386     
   23.200000000000003        98.400000000000006        2.4771811971984916     
   23.200000000000003        99.200000000000003        2.5445356208528165     
   23.200000000000003        100.00000000000000        2.4741192282223179     
   23.200000000000003        100.80000000000001        2.5441761878717739     
   23.200000000000003        101.60000000000001        2.4798086551162588     
   23.200000000000003        102.40000000000001        2.5497801031704919     

   24.000000000000000       0.80000000000000004        2.4678308846252097     
   24.000000000000000        1.6000000000000001        2.4537807738033899     
   24.000000000000000        2.4000000000000004        2.5218143137744007     
   24.000000000000000        3.2000000000000002        2.4721484944764329     
   24.000000000000000        4.0000000000000000        2.4664484831450415     
   24.000000000000000        4.8000000000000007        2.4718700901031920     
   24.000000000000000        5.6000000000000005        2.4498828725574766     
   24.000000000000000        6.4000000000000004        2.4270479728450232     
   24.000000000000000        7.2000000000000002        2.5540389278097044     
   24.000000000000000        8.0000000000000000        2.4555378317216232     
   24.000000000000000        8.8000000000000007        2.4974545024005397     
   24.000000000000000        9.6000000000000014        2.5283622426372792     
   24.000000000000000        10.400000000000000        2.5153508547484553     
   24.000000000000000        11.200000000000001        2.4545448216512513     
   24.000000000000000        12.000000000000000        2.5104796283398088     
   24.000000000000000        12.800000000000001        2.5144941912163428     
   24.000000000000000        13.600000000000001        2.5417320689279532     
   24.000000000000000        14.400000000000000        2.4611822445928686     
   24.000000000000000        15.200000000000001        2.4560630847801370     
   24.000000000000000        16.000000000000000        2.5285363342159015     
   24.000000000000000        16.800000000000001        2.4465667661413404     
   24.000000000000000        17.600000000000001        2.4522152603465521     
   24.000000000000000        18.400000000000002        2.4810906491974789     
   24.000000000000000        19.200000000000003        2.4493437675232999     
   24.000000000000000        20.000000000000000        2.5078445608839184     
   24.000000000000000        20.800000000000001        2.4383255457363910     
   24.000000000000000        21.600000000000001        2.5152852123091938     
   24.000000000000000        22.400000000000002        2.4505223137423391     
   24.000000000000000        23.200000000000003        2.5032347660116501     
   24.000000000000000        24.000000000000000        2.5294063199068608     
   24.000000000000000        24.800000000000001        2.5155385065672031     
   24.000000000000000        25.600000000000001        2.4450517156513003     
   24.000000000000000        26.400000000000002        2.5305855763699725     
   24.000000000000000        27.200000000000003        2.5103581255326985     
   24.000000000000000        28.000000000000000        2.4594724307564801     
   24.000000000000000        28.800000000000001        2.4950003598682056     
   24.000000000000000        29.600000000000001        2.4378046920033531     
   24.000000000000000        30.400000000000002        2.5078415503225937     
   24.000000000000000        31.200000000000003        2.4469048543920140     
   24.000000000000000        32.000000000000000        2.5341374502131111     
   24.000000000000000        32.800000000000004        2.5104464337296957     
   24.000000000000000        33.600000000000001        2.4550537997630273     
   24.000000000000000        34.399999999999999        2.5066450713510386     
   24.000000000000000        35.200000000000003        2.4419787979608150     
   24.000000000000000        36.000000000000000        2.4596829286875916     
   24.000000000000000        36.800000000000004        2.5059296108042703     
   24.000000000000000        37.600000000000001        2.4364259935758801     
   24.000000000000000        38.400000000000006        2.5057883290225402     
   24.000000000000000        39.200000000000003        2.4867620655721288     
   24.000000000000000        40.000000000000000        2.5421214248772781     
   24.000000000000000        40.800000000000004        2.5192346733495534     
   24.000000000000000        41.600000000000001        2.4958675567764890     
   24.000000000000000        42.400000000000006        2.5316971564954081     
   24.000000000000000        43.200000000000003        2.4862940518630938     
   24.000000000000000        44.000000000000000        2.4377918528350571     
   24.000000000000000        44.800000000000004        2.5167273856306953     
   24.000000000000000        45.600000000000001        2.4501170086132436     
   24.000000000000000        46.400000000000006        2.5220985856494886     
   24.000000000000000        47.200000000000003        2.5093283470334757     
   24.000000000000000        48.000000000000000        2.4235369406385674     
   24.000000000000000        48.800000000000004        2.5164135520327564     
   24.000000000000000        49.600000000000001        2.4456746133115099     
   24.000000000000000        50.400000000000006        2.5215054584656937     
   24.000000000000000        51.200000000000003        2.5057728160006314     
   24.000000000000000        52.000000000000000        2.4415478010042517     
   24.000000000000000        52.800000000000004        2.5108780045447752     
   24.000000000000000        53.600000000000001        2.4461284772165186     
   24.000000000000000        54.400000000000006        2.5277515768388588     
   24.000000000000000        55.200000000000003        2.5252632214641286     
   24.000000000000000        56.000000000000000        2.5181058306809581     
   24.000000000000000        56.800000000000004        2.4520764347105550     
   24.000000000000000        57.600000000000001        2.4582917914592763     
   24.000000000000000        58.400000000000006        2.5188451453957441     
   24.000000000000000        59.200000000000003        2.4371865780859046     
   24.000000000000000        60.000000000000000        2.4717054000525751     
   24.000000000000000        60.800000000000004        2.5045016505375015     
   24.000000000000000        61.600000000000001        2.4398720043712121     
   24.000000000000000        62.400000000000006        2.5129920327345907     
   24.000000000000000        63.200000000000003        2.4615564978856455     
   24.000000000000000        64.000000000000000        2.5305090835797759     
   24.000000000000000        64.799999999999997        2.5354508266233875     
   24.000000000000000        65.600000000000009        2.4945813712324414     
   24.000000000000000        66.400000000000006        2.4701720810306766     
   24.000000000000000        67.200000000000003        2.4484591397851934     
   24.000000000000000        68.000000000000000        2.4792122136040775     
   24.000000000000000        68.799999999999997        2.5092992901569895     
   24.000000000000000        69.600000000000009        2.4649638853927973     
   24.000000000000000        70.400000000000006        2.5027933566851077     
   24.000000000000000        71.200000000000003        2.4990628062211289     
   24.000000000000000        72.000000000000000        2.5387059440181088     
   24.000000000000000        72.799999999999997        2.4922279419472608     
   24.000000000000000        73.600000000000009        2.4940268735082891     
   24.000000000000000        74.400000000000006        2.5288200424307883     
   24.000000000000000        75.200000000000003        2.5290733337434532     
   24.000000000000000        76.000000000000000        2.5052672372004907     
   24.000000000000000        76.800000000000011        2.4702024583815878     
   24.000000000000000        77.600000000000009        2.4925321673327998     
   24.000000000000000        78.400000000000006        2.5119208497824146     
   24.000000000000000        79.200000000000003        2.4483113818913842     
   24.000000000000000        80.000000000000000        2.5294435231419574     
   24.000000000000000        80.800000000000011        2.5053171821165008     
   24.000000000000000        81.600000000000009        2.4689835554251176     
   24.000000000000000        82.400000000000006        2.5477249683472865     
   24.000000000000000        83.200000000000003        2.4884369135461641     
   24.000000000000000        84.000000000000000        2.4847134830609212     
   24.000000000000000        84.800000000000011        2.4692602925301661     
   24.000000000000000        85.600000000000009        2.4626429765127393     
   24.000000000000000        86.400000000000006        2.5415429544631749     
   24.000000000000000        87.200000000000003        2.4798533001149217     
   24.000000000000000        88.000000000000000        2.5411486720900953     
   24.000000000000000        88.800000000000011        2.4735555435542538     
   24.000000000000000        89.600000000000009        2.4788001549108083     
   24.000000000000000        90.400000000000006        2.5449018238887189     
   24.000000000000000        91.200000000000003        2.4810341309492752     
   24.000000000000000        92.000000000000000        2.5352070655297094     
   24.000000000000000        92.800000000000011        2.5380892762256257     
   24.000000000000000        93.600000000000009        2.4796395452269264     
   24.000000000000000        94.400000000000006        2.5475477093372501     
   24.000000000000000        95.200000000000003        2.4821631971031493     
   24.000000000000000        96.000000000000000        2.5516548624019406     
   24.000000000000000        96.800000000000011        2.4782111125111959     
   24.000000000000000        97.600000000000009        2.5467835761233091     
   24.000000000000000        98.400000000000006        2.4834869255574721     
   24.000000000000000        99.200000000000003        2.5503597668745139     
   24.000000000000000        100.00000000000000        2.4656105033838558     
   24.000000000000000        100.80000000000001        2.5373516917689032     
   24.000000000000000        101.60000000000001        2.4785449364000076     
   24.000000000000000        102.40000000000001        2.5439314057329034     

   24.800000000000001       0.80000000000000004        2.5174167246023247     
   24.800000000000001        1.6000000000000001        2.5133359367631321     
   24.800000000000001        2.4000000000000004        2.4514087029669440     
   24.800000000000001        3.2000000000000002        2.5250386515451670     
   24.800000000000001        4.0000000000000000        2.5125837093660985     
   24.800000000000001        4.8000000000000007        2.4705557191038729     
   24.800000000000001        5.6000000000000005        2.5650751544602404     
   24.800000000000001        6.4000000000000004        2.5428501421719369     
   24.800000000000001        7.2000000000000002        2.5301679462574933     
   24.800000000000001        8.0000000000000000        2.5395279553841679     
   24.800000000000001        8.8000000000000007        2.4449438609216809     
   24.800000000000001        9.6000000000000014        2.4691788181286172     
   24.800000000000001        10.400000000000000        2.4657448398886674     
   24.800000000000001        11.200000000000001        2.5155397766423793     
   24.800000000000001        12.000000000000000        2.4652812470822485     
   24.800000000000001        12.800000000000001        2.4741780747290467     
   24.800000000000001        13.600000000000001        2.5059368675647091     
   24.800000000000001        14.400000000000000        2.4433918736934963     
   24.800000000000001        15.200000000000001        2.5119623393808572     
   24.800000000000001        16.000000000000000        2.5270599864306318     
   24.800000000000001        16.800000000000001        2.4766212626268178     
   24.800000000000001        17.600000000000001        2.4846918027603824     
   24.800000000000001        18.400000000000002        2.4983997662385558     
   24.800000000000001        19.200000000000003        2.5320713465324580     
   24.800000000000001        20.000000000000000        2.5036751350315889     
   24.800000000000001        20.800000000000001        2.5126947473942813     
   24.800000000000001        21.600000000000001        2.4293658627348615     
   24.800000000000001        22.400000000000002        2.4942658800413633     
   24.800000000000001        23.200000000000003        2.4187978470651603     
   24.800000000000001        24.000000000000000        2.5116309392080600     
   24.800000000000001        24.800000000000001        2.4439941668227507     
   24.800000000000001        25.600000000000001        2.5097528934545492     
   24.800000000000001        26.400000000000002        2.4353300489155845     
   24.800000000000001        27.200000000000003        2.4607698690862274     
   24.800000000000001        28.000000000000000        2.5074351389539657     
   24.800000000000001        28.800000000000001        2.5195119023227743     
   24.800000000000001        29.600000000000001        2.4364854050778053     
   24.800000000000001        30.400000000000002        2.5027124893748915     
   24.800000000000001        31.200000000000003        2.4406520036588879     
   24.800000000000001        32.000000000000000        2.5221380864088099     
   24.800000000000001        32.800000000000004        2.5039997181759230     
   24.800000000000001        33.600000000000001        2.4664426605051406     
   24.800000000000001        34.399999999999999        2.5230742158572448     
   24.800000000000001        35.200000000000003        2.5583505983235351     
   24.800000000000001        36.000000000000000        2.4664375524786983     
   24.800000000000001        36.800000000000004        2.5089221170926503     
   24.800000000000001        37.600000000000001        2.4632098366224024     
   24.800000000000001        38.400000000000006        2.5293351840651623     
   24.800000000000001        39.200000000000003        2.4704492035342183     
   24.800000000000001        40.000000000000000        2.4944354862849174     
   24.800000000000001        40.800000000000004        2.4715988082429416     
   24.800000000000001        41.600000000000001        2.4465839896977655     
   24.800000000000001        42.400000000000006        2.4915801423481345     
   24.800000000000001        43.200000000000003        2.4334253601742426     
   24.800000000000001        44.000000000000000        2.4984899633276565     
   24.800000000000001        44.800000000000004        2.4350599536864768     
   24.800000000000001        45.600000000000001        2.5054903233574737     
   24.800000000000001        46.400000000000006        2.4589043801775277     
   24.800000000000001        47.200000000000003        2.4790807458487456     
   24.800000000000001        48.000000000000000        2.5280755490645932     
   24.800000000000001        48.800000000000004        2.4640709941632100     
   24.800000000000001        49.600000000000001        2.5123073176251354     
   24.800000000000001        50.400000000000006        2.4242923704037862     
   24.800000000000001        51.200000000000003        2.5011163253528643     
   24.800000000000001        52.000000000000000        2.4563544047833155     
   24.800000000000001        52.800000000000004        2.5098320974699111     
   24.800000000000001        53.600000000000001        2.4461036472855420     
   24.800000000000001        54.400000000000006        2.5209494435298327     
   24.800000000000001        55.200000000000003        2.4691682336760179     
   24.800000000000001        56.000000000000000        2.4709813043022772     
   24.800000000000001        56.800000000000004        2.5146033781417416     
   24.800000000000001        57.600000000000001        2.5095608251539558     
   24.800000000000001        58.400000000000006        2.4870402803163167     
   24.800000000000001        59.200000000000003        2.5202817720453461     
   24.800000000000001        60.000000000000000        2.4588013929727190     
   24.800000000000001        60.800000000000004        2.5177995583586914     
   24.800000000000001        61.600000000000001        2.4587899184406705     
   24.800000000000001        62.400000000000006        2.5374252591077697     
   24.800000000000001        63.200000000000003        2.4210393841612516     
   24.800000000000001        64.000000000000000        2.4823810756770275     
   24.800000000000001        64.799999999999997        2.4520857879813849     
   24.800000000000001        65.600000000000009        2.4362758824302677     
   24.800000000000001        66.400000000000006        2.5063140839646816     
   24.800000000000001        67.200000000000003        2.4815627091826773     
   24.800000000000001        68.000000000000000        2.5390459574137076     
   24.800000000000001        68.799999999999997        2.4323102495287241     
   24.800000000000001        69.600000000000009        2.5278574417418849     
   24.800000000000001        70.400000000000006        2.5226405900002216     
   24.800000000000001        71.200000000000003        2.4285379161447329     
   24.800000000000001        72.000000000000000        2.4543003281555360     
   24.800000000000001        72.799999999999997        2.5272506260005496     
   24.800000000000001        73.600000000000009        2.5264884199132909     
   24.800000000000001        74.400000000000006        2.4397376232098655     
   24.800000000000001        75.200000000000003        2.4634694825941961     
   24.800000000000001        76.000000000000000        2.4357110058570970     
   24.800000000000001        76.800000000000011        2.5239647123342914     
   24.800000000000001        77.600000000000009        2.5233612018337817     
   24.800000000000001        78.400000000000006        2.5438439464354747     
   24.800000000000001        79.200000000000003        2.4721778485247192     
   24.800000000000001        80.000000000000000        2.4713195990312067     
   24.800000000000001        80.800000000000011        2.4689520374579508     
   24.800000000000001        81.600000000000009        2.4449194932388694     
   24.800000000000001        82.400000000000006        2.5427441661155883     
   24.800000000000001        83.200000000000003        2.4929979497014823     
   24.800000000000001        84.000000000000000        2.4879208635439261     
   24.800000000000001        84.800000000000011        2.5384497411328177     
   24.800000000000001        85.600000000000009        2.5328456751177044     
   24.800000000000001        86.400000000000006        2.5454435722966191     
   24.800000000000001        87.200000000000003        2.4882942196750983     
   24.800000000000001        88.000000000000000        2.5460838623348914     
   24.800000000000001        88.800000000000011        2.5419075475745023     
   24.800000000000001        89.600000000000009        2.4734242035500995     
   24.800000000000001        90.400000000000006        2.5402388807183502     
   24.800000000000001        91.200000000000003        2.4772360142942076     
   24.800000000000001        92.000000000000000        2.5410458883386187     
   24.800000000000001        92.800000000000011        2.4812003511916374     
   24.800000000000001        93.600000000000009        2.4849456621392521     
   24.800000000000001        94.400000000000006        2.5494305395599457     
   24.800000000000001        95.200000000000003        2.4819360381311877     
   24.800000000000001        96.000000000000000        2.5558061487967327     
   24.800000000000001        96.800000000000011        2.4846557510573928     
   24.800000000000001        97.600000000000009        2.5487117245510005     
   24.800000000000001        98.400000000000006        2.4883266607768419     
   24.800000000000001        99.200000000000003        2.4852436059035443     
   24.800000000000001        100.00000000000000        2.5401524877499644     
   24.800000000000001        100.80000000000001        2.5433567846550771     
   24.800000000000001        101.60000000000001        2.4770369759339035     
   24.800000000000001        102.40000000000001        2.5350408914540559     

   25.600000000000001       0.80000000000000004        2.5173069560646057     
   25.600000000000001        1.6000000000000001        2.4290157857977590     
   25.600000000000001        2.4000000000000004        2.5092935301417731     
   25.600000000000001        3.2000000000000002        2.4413760734699874     
   25.600000000000001        4.0000000000000000        2.5385912553227206     
   25.600000000000001        4.8000000000000007        2.4928363116669794     
   25.600000000000001        5.6000000000000005        2.4643879914430085     
   25.600000000000001        6.4000000000000004        2.4531786871270267     
   25.600000000000001        7.2000000000000002        2.4530811812988587     
   25.600000000000001        8.0000000000000000        2.5242855107084861     
   25.600000000000001        8.8000000000000007        2.4557960706664748     
   25.600000000000001        9.6000000000000014        2.5430233485898364     
   25.600000000000001        10.400000000000000        2.5459656058278242     
   25.600000000000001        11.200000000000001        2.4664833517226517     
   25.600000000000001        12.000000000000000        2.5172171917931485     
   25.600000000000001        12.800000000000001        2.4556647014201332     
   25.600000000000001        13.600000000000001        2.5441584414891434     
   25.600000000000001        14.400000000000000        2.4498380718264383     
   25.600000000000001        15.200000000000001        2.5031647252829177     
   25.600000000000001        16.000000000000000        2.4510404809508732     
   25.600000000000001        16.800000000000001        2.5202376007584584     
   25.600000000000001        17.600000000000001        2.5295531694755664     
   25.600000000000001        18.400000000000002        2.4349272488822642     
   25.600000000000001        19.200000000000003        2.4344842234618795     
   25.600000000000001        20.000000000000000        2.4954202848573326     
   25.600000000000001        20.800000000000001        2.4883648730511414     
   25.600000000000001        21.600000000000001        2.5320316175620694     
   25.600000000000001        22.400000000000002        2.4682730462576319     
   25.600000000000001        23.200000000000003        2.5316966606586244     
   25.600000000000001        24.000000000000000        2.4765147608706477     
   25.600000000000001        24.800000000000001        2.5139414741035968     
   25.600000000000001        25.600000000000001        2.4444835681902957     
   25.600000000000001        26.400000000000002        2.4957091538802736     
   25.600000000000001        27.200000000000003        2.5232001839919089     
   25.600000000000001        28.000000000000000        2.4720708261727680     
   25.600000000000001        28.800000000000001        2.5128388750848614     
   25.600000000000001        29.600000000000001        2.4548191201081755     
   25.600000000000001        30.400000000000002        2.5283303963337347     
   25.600000000000001        31.200000000000003        2.5026392339006844     
   25.600000000000001        32.000000000000000        2.4557819100422695     
   25.600000000000001        32.800000000000004        2.5357760385379677     
   25.600000000000001        33.600000000000001        2.4387434995301724     
   25.600000000000001        34.399999999999999        2.4994438126116907     
   25.600000000000001        35.200000000000003        2.4479544875750494     
   25.600000000000001        36.000000000000000        2.4882884175251516     
   25.600000000000001        36.800000000000004        2.5239958203248576     
   25.600000000000001        37.600000000000001        2.4672945519026275     
   25.600000000000001        38.400000000000006        2.4758740110769843     
   25.600000000000001        39.200000000000003        2.4588334960424572     
   25.600000000000001        40.000000000000000        2.5090155335854014     
   25.600000000000001        40.800000000000004        2.5033820052857303     
   25.600000000000001        41.600000000000001        2.4472102226854573     
   25.600000000000001        42.400000000000006        2.5205189377627124     
   25.600000000000001        43.200000000000003        2.4358040019908258     
   25.600000000000001        44.000000000000000        2.5374045078752818     
   25.600000000000001        44.800000000000004        2.4825228435924354     
   25.600000000000001        45.600000000000001        2.4729136577521613     
   25.600000000000001        46.400000000000006        2.5469950499466845     
   25.600000000000001        47.200000000000003        2.4563197322950177     
   25.600000000000001        48.000000000000000        2.5079339113931582     
   25.600000000000001        48.800000000000004        2.4551377626934490     
   25.600000000000001        49.600000000000001        2.4617840329738181     
   25.600000000000001        50.400000000000006        2.4967490861300314     
   25.600000000000001        51.200000000000003        2.5355987956833612     
   25.600000000000001        52.000000000000000        2.5092429781842918     
   25.600000000000001        52.800000000000004        2.5059758548532058     
   25.600000000000001        53.600000000000001        2.4269047034607225     
   25.600000000000001        54.400000000000006        2.5043435333547106     
   25.600000000000001        55.200000000000003        2.4479271373042919     
   25.600000000000001        56.000000000000000        2.4984635249269993     
   25.600000000000001        56.800000000000004        2.4374856946968002     
   25.600000000000001        57.600000000000001        2.4495781366651586     
   25.600000000000001        58.400000000000006        2.4331174459478593     
   25.600000000000001        59.200000000000003        2.4674007822295922     
   25.600000000000001        60.000000000000000        2.4994616396518459     
   25.600000000000001        60.800000000000004        2.5213896738916559     
   25.600000000000001        61.600000000000001        2.4607278320062287     
   25.600000000000001        62.400000000000006        2.4411101485659823     
   25.600000000000001        63.200000000000003        2.5160781466955719     
   25.600000000000001        64.000000000000000        2.5023026664407171     
   25.600000000000001        64.799999999999997        2.5272677537155541     
   25.600000000000001        65.600000000000009        2.4751510298769310     
   25.600000000000001        66.400000000000006        2.5412010927844175     
   25.600000000000001        67.200000000000003        2.4647096433826503     
   25.600000000000001        68.000000000000000        2.4995782545662095     
   25.600000000000001        68.799999999999997        2.4730607003790603     
   25.600000000000001        69.600000000000009        2.4916250662736652     
   25.600000000000001        70.400000000000006        2.4761506867973004     
   25.600000000000001        71.200000000000003        2.5010477930179622     
   25.600000000000001        72.000000000000000        2.5202297386786445     
   25.600000000000001        72.799999999999997        2.4507649673666565     
   25.600000000000001        73.600000000000009        2.4470688479649194     
   25.600000000000001        74.400000000000006        2.5019921647178913     
   25.600000000000001        75.200000000000003        2.5267740160885421     
   25.600000000000001        76.000000000000000        2.5056422261387188     
   25.600000000000001        76.800000000000011        2.4519941231285438     
   25.600000000000001        77.600000000000009        2.4397714028640114     
   25.600000000000001        78.400000000000006        2.4616083870450995     
   25.600000000000001        79.200000000000003        2.5064236112270755     
   25.600000000000001        80.000000000000000        2.4500956805533356     
   25.600000000000001        80.800000000000011        2.5470176257014541     
   25.600000000000001        81.600000000000009        2.5237834971231017     
   25.600000000000001        82.400000000000006        2.4507296130542398     
   25.600000000000001        83.200000000000003        2.4804053575079243     
   25.600000000000001        84.000000000000000        2.5521052102171264     
   25.600000000000001        84.800000000000011        2.4830436271851268     
   25.600000000000001        85.600000000000009        2.4814360726506646     
   25.600000000000001        86.400000000000006        2.4850294491434051     
   25.600000000000001        87.200000000000003        2.4893560171032227     
   25.600000000000001        88.000000000000000        2.4816918936764605     
   25.600000000000001        88.800000000000011        2.4789905228250948     
   25.600000000000001        89.600000000000009        2.5504218884908916     
   25.600000000000001        90.400000000000006        2.4825852415356287     
   25.600000000000001        91.200000000000003        2.5426530112104597     
   25.600000000000001        92.000000000000000        2.5414608091693331     
   25.600000000000001        92.800000000000011        2.4825020831014797     
   25.600000000000001        93.600000000000009        2.5509122579830295     
   25.600000000000001        94.400000000000006        2.4722709775300862     
   25.600000000000001        95.200000000000003        2.5393098349638352     
   25.600000000000001        96.000000000000000        2.4833771424250308     
   25.600000000000001        96.800000000000011        2.4862200230861977     
   25.600000000000001        97.600000000000009        2.5486600832558191     
   25.600000000000001        98.400000000000006        2.4812674508612256     
   25.600000000000001        99.200000000000003        2.5482758915412371     
   25.600000000000001        100.00000000000000        2.4809452225740576     
   25.600000000000001        100.80000000000001        2.4879154206017189     
   25.600000000000001        101.60000000000001        2.5528863705346772     
   25.600000000000001        102.40000000000001        2.4719999138661723     

   26.400000000000002       0.80000000000000004        2.4619316151013102     
   26.400000000000002        1.6000000000000001        2.5571844844809428     
   26.400000000000002        2.4000000000000004        2.4793821887055478     
   26.400000000000002        3.2000000000000002        2.4705396963222732     
   26.400000000000002        4.0000000000000000        2.4971428628436798     
   26.400000000000002        4.8000000000000007        2.4670630199065928     
   26.400000000000002        5.6000000000000005        2.4960923343873009     
   26.400000000000002        6.4000000000000004        2.4832724628883547     
   26.400000000000002        7.2000000000000002        2.4938658068351303     
   26.400000000000002        8.0000000000000000        2.4442372022074195     
   26.400000000000002        8.8000000000000007        2.5238495173333431     
   26.400000000000002        9.6000000000000014        2.4563118069036447     
   26.400000000000002        10.400000000000000        2.4572507757822684     
   26.400000000000002        11.200000000000001        2.4777257055722544     
   26.400000000000002        12.000000000000000        2.4368142660601753     
   26.400000000000002        12.800000000000001        2.5046225339041408     
   26.400000000000002        13.600000000000001        2.5296597154220328     
   26.400000000000002        14.400000000000000        2.4465391356340374     
   26.400000000000002        15.200000000000001        2.5092406826461078     
   26.400000000000002        16.000000000000000        2.4408160459256623     
   26.400000000000002        16.800000000000001        2.4559674114443246     
   26.400000000000002        17.600000000000001        2.4696743436987112     
   26.400000000000002        18.400000000000002        2.4941771814189742     
   26.400000000000002        19.200000000000003        2.5369448728508845     
   26.400000000000002        20.000000000000000        2.4689662068305260     
   26.400000000000002        20.800000000000001        2.5354124022026161     
   26.400000000000002        21.600000000000001        2.4459346919912979     
   26.400000000000002        22.400000000000002        2.5137088467297226     
   26.400000000000002        23.200000000000003        2.4333558617694337     
   26.400000000000002        24.000000000000000        2.5233074433744882     
   26.400000000000002        24.800000000000001        2.4687352912401082     
   26.400000000000002        25.600000000000001        2.5118597591383516     
   26.400000000000002        26.400000000000002        2.4142193971678583     
   26.400000000000002        27.200000000000003        2.5030092741768422     
   26.400000000000002        28.000000000000000        2.4580461199842967     
   26.400000000000002        28.800000000000001        2.5083301684302772     
   26.400000000000002        29.600000000000001        2.4333363658392955     
   26.400000000000002        30.400000000000002        2.5034216496562403     
   26.400000000000002        31.200000000000003        2.4967575036228959     
   26.400000000000002        32.000000000000000        2.4408838968977409     
   26.400000000000002        32.800000000000004        2.4857617454565011     
   26.400000000000002        33.600000000000001        2.4482383650659467     
   26.400000000000002        34.399999999999999        2.5158271713124445     
   26.400000000000002        35.200000000000003        2.4372052654043679     
   26.400000000000002        36.000000000000000        2.5157771975302983     
   26.400000000000002        36.800000000000004        2.4267540212072780     
   26.400000000000002        37.600000000000001        2.4911189950852224     
   26.400000000000002        38.400000000000006        2.5125912712008081     
   26.400000000000002        39.200000000000003        2.4566257040237560     
   26.400000000000002        40.000000000000000        2.5097920273484231     
   26.400000000000002        40.800000000000004        2.4322633786889649     
   26.400000000000002        41.600000000000001        2.4902107988053399     
   26.400000000000002        42.400000000000006        2.5240333729568980     
   26.400000000000002        43.200000000000003        2.5268923305445710     
   26.400000000000002        44.000000000000000        2.5409473321965113     
   26.400000000000002        44.800000000000004        2.4680594128924218     
   26.400000000000002        45.600000000000001        2.4896605930284794     
   26.400000000000002        46.400000000000006        2.5149423295676825     
   26.400000000000002        47.200000000000003        2.4360248605493982     
   26.400000000000002        48.000000000000000        2.5064758657115260     
   26.400000000000002        48.800000000000004        2.4928715091034843     
   26.400000000000002        49.600000000000001        2.5392989222533076     
   26.400000000000002        50.400000000000006        2.4521540485594202     
   26.400000000000002        51.200000000000003        2.4510189930482387     
   26.400000000000002        52.000000000000000        2.4603273473398812     
   26.400000000000002        52.800000000000004        2.4924709195327623     
   26.400000000000002        53.600000000000001        2.5285520526289043     
   26.400000000000002        54.400000000000006        2.4693613439273232     
   26.400000000000002        55.200000000000003        2.5477200859744928     
   26.400000000000002        56.000000000000000        2.4458081357353367     
   26.400000000000002        56.800000000000004        2.4971621337521959     
   26.400000000000002        57.600000000000001        2.5434012170304729     
   26.400000000000002        58.400000000000006        2.5422345092982215     
   26.400000000000002        59.200000000000003        2.5232810342065068     
   26.400000000000002        60.000000000000000        2.4345992135636898     
   26.400000000000002        60.800000000000004        2.4569457235378760     
   26.400000000000002        61.600000000000001        2.5053478144280437     
   26.400000000000002        62.400000000000006        2.4651765618314867     
   26.400000000000002        63.200000000000003        2.5464834160158967     
   26.400000000000002        64.000000000000000        2.4361214835318328     
   26.400000000000002        64.799999999999997        2.4464748383938293     
   26.400000000000002        65.600000000000009        2.4232124164630915     
   26.400000000000002        66.400000000000006        2.4992532995565799     
   26.400000000000002        67.200000000000003        2.4885638897355116     
   26.400000000000002        68.000000000000000        2.4829229354083195     
   26.400000000000002        68.799999999999997        2.5290959379243803     
   26.400000000000002        69.600000000000009        2.4498956581428044     
   26.400000000000002        70.400000000000006        2.4329058609422565     
   26.400000000000002        71.200000000000003        2.5435732592636104     
   26.400000000000002        72.000000000000000        2.4417752546969864     
   26.400000000000002        72.799999999999997        2.4962727401789686     
   26.400000000000002        73.600000000000009        2.5375572140591962     
   26.400000000000002        74.400000000000006        2.4755193216401201     
   26.400000000000002        75.200000000000003        2.4528762237315309     
   26.400000000000002        76.000000000000000        2.4611532400588194     
   26.400000000000002        76.800000000000011        2.5349234632941742     
   26.400000000000002        77.600000000000009        2.5405779548082643     
   26.400000000000002        78.400000000000006        2.4905737049301786     
   26.400000000000002        79.200000000000003        2.5263307315042574     
   26.400000000000002        80.000000000000000        2.5064686995786660     
   26.400000000000002        80.800000000000011        2.4631468403062726     
   26.400000000000002        81.600000000000009        2.5448360619715178     
   26.400000000000002        82.400000000000006        2.4703233059716836     
   26.400000000000002        83.200000000000003        2.5088886699779582     
   26.400000000000002        84.000000000000000        2.4687212552743008     
   26.400000000000002        84.800000000000011        2.4892682762347844     
   26.400000000000002        85.600000000000009        2.5585052720804100     
   26.400000000000002        86.400000000000006        2.5549487778009401     
   26.400000000000002        87.200000000000003        2.5483449270965859     
   26.400000000000002        88.000000000000000        2.5408423875617205     
   26.400000000000002        88.800000000000011        2.5504634177916237     
   26.400000000000002        89.600000000000009        2.4921496824706217     
   26.400000000000002        90.400000000000006        2.4881325749433265     
   26.400000000000002        91.200000000000003        2.5461554013749317     
   26.400000000000002        92.000000000000000        2.4769063290072921     
   26.400000000000002        92.800000000000011        2.5507006760977919     
   26.400000000000002        93.600000000000009        2.4809746914344757     
   26.400000000000002        94.400000000000006        2.5401638166403333     
   26.400000000000002        95.200000000000003        2.5335122521276889     
   26.400000000000002        96.000000000000000        2.4735511883138801     
   26.400000000000002        96.800000000000011        2.5515434175750085     
   26.400000000000002        97.600000000000009        2.4843230049185347     
   26.400000000000002        98.400000000000006        2.5529502985655186     
   26.400000000000002        99.200000000000003        2.4819689385673822     
   26.400000000000002        100.00000000000000        2.5565209127100599     
   26.400000000000002        100.80000000000001        2.4861532505440040     
   26.400000000000002        101.60000000000001        2.4804794751247008     
   26.400000000000002        102.40000000000001        2.4776140427518887     

   27.200000000000003       0.80000000000000004        2.4699555990895257     
   27.200000000000003        1.6000000000000001        2.4901448521963494     
   27.200000000000003        2.4000000000000004        2.4746667660063024     
   27.200000000000003        3.2000000000000002        2.5025857371453704     
   27.200000000000003        4.0000000000000000        2.5305409747289760     
   27.200000000000003        4.8000000000000007        2.5021191665911000     
   27.200000000000003        5.6000000000000005        2.5281191168441000     
   27.200000000000003        6.4000000000000004        2.5180520538571121     
   27.200000000000003        7.2000000000000002        2.5281976375478190     
   27.200000000000003        8.0000000000000000        2.4845486661847338     
   27.200000000000003        8.8000000000000007        2.4389340962279711     
   27.200000000000003        9.6000000000000014        2.4936775353435952     
   27.200000000000003        10.400000000000000        2.5041082501142711     
   27.200000000000003        11.200000000000001        2.5136171952435662     
   27.200000000000003        12.000000000000000        2.5061625460033317     
   27.200000000000003        12.800000000000001        2.4578742845219015     
   27.200000000000003        13.600000000000001        2.5049952067738617     
   27.200000000000003        14.400000000000000        2.4536485854819450     
   27.200000000000003        15.200000000000001        2.4852889720507250     
   27.200000000000003        16.000000000000000        2.5287272400225982     
   27.200000000000003        16.800000000000001        2.5186705764354369     
   27.200000000000003        17.600000000000001        2.4468186669271628     
   27.200000000000003        18.400000000000002        2.5105515434773262     
   27.200000000000003        19.200000000000003        2.4295797192344231     
   27.200000000000003        20.000000000000000        2.4948122895528217     
   27.200000000000003        20.800000000000001        2.5382715868163310     
   27.200000000000003        21.600000000000001        2.4425822307894420     
   27.200000000000003        22.400000000000002        2.4747322357486787     
   27.200000000000003        23.200000000000003        2.5221436280928518     
   27.200000000000003        24.000000000000000        2.4425350840016677     
   27.200000000000003        24.800000000000001        2.4731990196731908     
   27.200000000000003        25.600000000000001        2.5105949437060491     
   27.200000000000003        26.400000000000002        2.5223104387252060     
   27.200000000000003        27.200000000000003        2.5307888569069625     
   27.200000000000003        28.000000000000000        2.4938200496325744     
   27.200000000000003        28.800000000000001        2.4359719851488228     
   27.200000000000003        29.600000000000001        2.4940938771165793     
   27.200000000000003        30.400000000000002        2.5394394713428103     
   27.200000000000003        31.200000000000003        2.5154890780449253     
   27.200000000000003        32.000000000000000        2.4505677795200351     
   27.200000000000003        32.800000000000004        2.5285626949108257     
   27.200000000000003        33.600000000000001        2.5099279882741201     
   27.200000000000003        34.399999999999999        2.4326436745567390     
   27.200000000000003        35.200000000000003        2.4774784486946109     
   27.200000000000003        36.000000000000000        2.5469363363174273     
   27.200000000000003        36.800000000000004        2.4375494465422292     
   27.200000000000003        37.600000000000001        2.5079880779335202     
   27.200000000000003        38.400000000000006        2.4214555940791094     
   27.200000000000003        39.200000000000003        2.5042938347834323     
   27.200000000000003        40.000000000000000        2.4833426758100341     
   27.200000000000003        40.800000000000004        2.4515046894792776     
   27.200000000000003        41.600000000000001        2.5215336453408130     
   27.200000000000003        42.400000000000006        2.4456179575393033     
   27.200000000000003        43.200000000000003        2.4938409882046693     
   27.200000000000003        44.000000000000000        2.4672725620972402     
   27.200000000000003        44.800000000000004        2.5117043068680358     
   27.200000000000003        45.600000000000001        2.4475702979491918     
   27.200000000000003        46.400000000000006        2.5028674495004357     
   27.200000000000003        47.200000000000003        2.4729456056265757     
   27.200000000000003        48.000000000000000        2.5437043126245715     
   27.200000000000003        48.800000000000004        2.4249956162000301     
   27.200000000000003        49.600000000000001        2.5211134587743653     
   27.200000000000003        50.400000000000006        2.5006958302111606     
   27.200000000000003        51.200000000000003        2.5065730451050046     
   27.200000000000003        52.000000000000000        2.4653847109911418     
   27.200000000000003        52.800000000000004        2.4704112796480882     
   27.200000000000003        53.600000000000001        2.4942787174957326     
   27.200000000000003        54.400000000000006        2.4397704396764150     
   27.200000000000003        55.200000000000003        2.5046543544843831     
   27.200000000000003        56.000000000000000        2.4578050934295201     
   27.200000000000003        56.800000000000004        2.4507053647187860     
   27.200000000000003        57.600000000000001        2.4715600921614538     
   27.200000000000003        58.400000000000006        2.4343304468042994     
   27.200000000000003        59.200000000000003        2.4856752099119399     
   27.200000000000003        60.000000000000000        2.5364575455199643     
   27.200000000000003        60.800000000000004        2.4452441799183653     
   27.200000000000003        61.600000000000001        2.5297239257625801     
   27.200000000000003        62.400000000000006        2.4966016707617058     
   27.200000000000003        63.200000000000003        2.4534360865656941     
   27.200000000000003        64.000000000000000        2.5330266547500897     
   27.200000000000003        64.799999999999997        2.5173729282677879     
   27.200000000000003        65.600000000000009        2.5235071792222019     
   27.200000000000003        66.400000000000006        2.5076995862509501     
   27.200000000000003        67.200000000000003        2.4907747490847134     
   27.200000000000003        68.000000000000000        2.5142562271474653     
   27.200000000000003        68.799999999999997        2.4370294778000572     
   27.200000000000003        69.600000000000009        2.5109247851252787     
   27.200000000000003        70.400000000000006        2.5199061297030112     
   27.200000000000003        71.200000000000003        2.4603539130463448     
   27.200000000000003        72.000000000000000        2.4611234331397021     
   27.200000000000003        72.799999999999997        2.4333890058973440     
   27.200000000000003        73.600000000000009        2.5013824639573348     
   27.200000000000003        74.400000000000006        2.5242967260543061     
   27.200000000000003        75.200000000000003        2.4738836127478012     
   27.200000000000003        76.000000000000000        2.5051214684840017     
   27.200000000000003        76.800000000000011        2.4375077134978320     
   27.200000000000003        77.600000000000009        2.5180145628290709     
   27.200000000000003        78.400000000000006        2.4722818613503810     
   27.200000000000003        79.200000000000003        2.4869135514317970     
   27.200000000000003        80.000000000000000        2.4711708275075956     
   27.200000000000003        80.800000000000011        2.4598921162291565     
   27.200000000000003        81.600000000000009        2.5264603778493244     
   27.200000000000003        82.400000000000006        2.4694244053314796     
   27.200000000000003        83.200000000000003        2.5239176382120081     
   27.200000000000003        84.000000000000000        2.4973792005177642     
   27.200000000000003        84.800000000000011        2.5348112387804971     
   27.200000000000003        85.600000000000009        2.4809617574229779     
   27.200000000000003        86.400000000000006        2.4868825119664848     
   27.200000000000003        87.200000000000003        2.4780813466972371     
   27.200000000000003        88.000000000000000        2.5364330354558273     
   27.200000000000003        88.800000000000011        2.4798111963217755     
   27.200000000000003        89.600000000000009        2.4918009604123608     
   27.200000000000003        90.400000000000006        2.5513134656960736     
   27.200000000000003        91.200000000000003        2.4764129513747299     
   27.200000000000003        92.000000000000000        2.5536723053079369     
   27.200000000000003        92.800000000000011        2.4891200409166427     
   27.200000000000003        93.600000000000009        2.5498312801729650     
   27.200000000000003        94.400000000000006        2.4780680135845943     
   27.200000000000003        95.200000000000003        2.4721563193281990     
   27.200000000000003        96.000000000000000        2.5360507183750314     
   27.200000000000003        96.800000000000011        2.4798917908717346     
   27.200000000000003        97.600000000000009        2.4846371760591577     
   27.200000000000003        98.400000000000006        2.4785136330427355     
   27.200000000000003        99.200000000000003        2.4841998320737417     
   27.200000000000003        100.00000000000000        2.4832974165288326     
   27.200000000000003        100.80000000000001        2.5421388161770042     
   27.200000000000003        101.60000000000001        2.5352068251919273     
   27.200000000000003        102.40000000000001        2.5395061358163118     

   28.000000000000000       0.80000000000000004        2.5019198729386463     
   28.000000000000000        1.6000000000000001        2.4676840646430258     
   28.000000000000000        2.4000000000000004        2.5006695332864526     
   28.000000000000000        3.2000000000000002        2.5255505089915675     
   28.000000000000000        4.0000000000000000        2.4331323106870246     
   28.000000000000000        4.8000000000000007        2.5438296784062744     
   28.000000000000000        5.6000000000000005        2.4520767127169596     
   28.000000000000000        6.4000000000000004        2.4549569135898603     
   28.000000000000000        7.2000000000000002        2.4522109702089052     
   28.000000000000000        8.0000000000000000        2.5251773967275399     
   28.000000000000000        8.8000000000000007        2.5046020862484824     
   28.000000000000000        9.6000000000000014        2.5143105351752770     
   28.000000000000000        10.400000000000000        2.5205597015542334     
   28.000000000000000        11.200000000000001        2.4422062959703847     
   28.000000000000000        12.000000000000000        2.5187548049441046     
   28.000000000000000        12.800000000000001        2.5242798310122549     
   28.000000000000000        13.600000000000001        2.5195146975603557     
   28.000000000000000        14.400000000000000        2.5160057892331675     
   28.000000000000000        15.200000000000001        2.5055527872097447     
   28.000000000000000        16.000000000000000        2.4293641286199192     
   28.000000000000000        16.800000000000001        2.5090759031119614     
   28.000000000000000        17.600000000000001        2.5115595630830017     
   28.000000000000000        18.400000000000002        2.5391144006623745     
   28.000000000000000        19.200000000000003        2.4869685072312215     
   28.000000000000000        20.000000000000000        2.4627926220944283     
   28.000000000000000        20.800000000000001        2.4431433972117964     
   28.000000000000000        21.600000000000001        2.4767838994405955     
   28.000000000000000        22.400000000000002        2.4920182284949908     
   28.000000000000000        23.200000000000003        2.4921497522129754     
   28.000000000000000        24.000000000000000        2.5384862666287127     
   28.000000000000000        24.800000000000001        2.4473161180589473     
   28.000000000000000        25.600000000000001        2.5398512935409538     
   28.000000000000000        26.400000000000002        2.4453571644605683     
   28.000000000000000        27.200000000000003        2.4574388514249130     
   28.000000000000000        28.000000000000000        2.4922130387316197     
   28.000000000000000        28.800000000000001        2.5279480734854767     
   28.000000000000000        29.600000000000001        2.4555703730699023     
   28.000000000000000        30.400000000000002        2.4334467718488257     
   28.000000000000000        31.200000000000003        2.4711121145578612     
   28.000000000000000        32.000000000000000        2.5310661645948112     
   28.000000000000000        32.800000000000004        2.4784055194367172     
   28.000000000000000        33.600000000000001        2.4397542310068037     
   28.000000000000000        34.399999999999999        2.5022838562430323     
   28.000000000000000        35.200000000000003        2.4588717022417175     
   28.000000000000000        36.000000000000000        2.5462064396393140     
   28.000000000000000        36.800000000000004        2.4592393420940857     
   28.000000000000000        37.600000000000001        2.5010899759719627     
   28.000000000000000        38.400000000000006        2.5309361028912347     
   28.000000000000000        39.200000000000003        2.4816285576210921     
   28.000000000000000        40.000000000000000        2.4529768347550966     
   28.000000000000000        40.800000000000004        2.5488284642115193     
   28.000000000000000        41.600000000000001        2.4955104008688487     
   28.000000000000000        42.400000000000006        2.4382130542954346     
   28.000000000000000        43.200000000000003        2.5087461611082493     
   28.000000000000000        44.000000000000000        2.4516188591875698     
   28.000000000000000        44.800000000000004        2.4333724260401128     
   28.000000000000000        45.600000000000001        2.5402450096751914     
   28.000000000000000        46.400000000000006        2.4725505955396443     
   28.000000000000000        47.200000000000003        2.5138731217098242     
   28.000000000000000        48.000000000000000        2.4323659610829367     
   28.000000000000000        48.800000000000004        2.5092143579447224     
   28.000000000000000        49.600000000000001        2.4618099282364128     
   28.000000000000000        50.400000000000006        2.4469658950666258     
   28.000000000000000        51.200000000000003        2.4284385177060437     
   28.000000000000000        52.000000000000000        2.5015824648811433     
   28.000000000000000        52.800000000000004        2.4783805125109524     
   28.000000000000000        53.600000000000001        2.5046811159962776     
   28.000000000000000        54.400000000000006        2.4479652515707762     
   28.000000000000000        55.200000000000003        2.5038735645389192     
   28.000000000000000        56.000000000000000        2.5553554453506537     
   28.000000000000000        56.800000000000004        2.4711448510452838     
   28.000000000000000        57.600000000000001        2.4955976431550342     
   28.000000000000000        58.400000000000006        2.5206065054628208     
   28.000000000000000        59.200000000000003        2.4175037511441926     
   28.000000000000000        60.000000000000000        2.4766766869570214     
   28.000000000000000        60.800000000000004        2.5310784525397878     
   28.000000000000000        61.600000000000001        2.4930588902428110     
   28.000000000000000        62.400000000000006        2.4456994199700475     
   28.000000000000000        63.200000000000003        2.4946731238898279     
   28.000000000000000        64.000000000000000        2.5099342480584337     
   28.000000000000000        64.799999999999997        2.4675498160069389     
   28.000000000000000        65.600000000000009        2.5255505159690350     
   28.000000000000000        66.400000000000006        2.4702341373168983     
   28.000000000000000        67.200000000000003        2.4777277632527297     
   28.000000000000000        68.000000000000000        2.4772460954428865     
   28.000000000000000        68.799999999999997        2.5214411641221455     
   28.000000000000000        69.600000000000009        2.4584840544809041     
   28.000000000000000        70.400000000000006        2.4709389541224289     
   28.000000000000000        71.200000000000003        2.4635086542090696     
   28.000000000000000        72.000000000000000        2.5455879508596011     
   28.000000000000000        72.799999999999997        2.5127069417148786     
   28.000000000000000        73.600000000000009        2.4915997223950028     
   28.000000000000000        74.400000000000006        2.4528802914979022     
   28.000000000000000        75.200000000000003        2.5144162989532473     
   28.000000000000000        76.000000000000000        2.5142268317650327     
   28.000000000000000        76.800000000000011        2.4434490757490837     
   28.000000000000000        77.600000000000009        2.5220962893758232     
   28.000000000000000        78.400000000000006        2.4853713408953686     
   28.000000000000000        79.200000000000003        2.5294590669695527     
   28.000000000000000        80.000000000000000        2.5075299791760117     
   28.000000000000000        80.800000000000011        2.5062681733945014     
   28.000000000000000        81.600000000000009        2.4465037827519853     
   28.000000000000000        82.400000000000006        2.5277535023521827     
   28.000000000000000        83.200000000000003        2.4383953520174328     
   28.000000000000000        84.000000000000000        2.5453067544113033     
   28.000000000000000        84.800000000000011        2.4442193572059749     
   28.000000000000000        85.600000000000009        2.5414994897221415     
   28.000000000000000        86.400000000000006        2.5518100268462911     
   28.000000000000000        87.200000000000003        2.5481207984960439     
   28.000000000000000        88.000000000000000        2.5421744056298401     
   28.000000000000000        88.800000000000011        2.4762107496664032     
   28.000000000000000        89.600000000000009        2.5558646594527294     
   28.000000000000000        90.400000000000006        2.4806617009836112     
   28.000000000000000        91.200000000000003        2.5360469185181884     
   28.000000000000000        92.000000000000000        2.4755645539525473     
   28.000000000000000        92.800000000000011        2.4880997136286065     
   28.000000000000000        93.600000000000009        2.5459159908783060     
   28.000000000000000        94.400000000000006        2.5444436909208639     
   28.000000000000000        95.200000000000003        2.4767984118413646     
   28.000000000000000        96.000000000000000        2.5350874352878017     
   28.000000000000000        96.800000000000011        2.4732138649043360     
   28.000000000000000        97.600000000000009        2.5446602218787104     
   28.000000000000000        98.400000000000006        2.5385904688482128     
   28.000000000000000        99.200000000000003        2.5465465679209776     
   28.000000000000000        100.00000000000000        2.4813588202316423     
   28.000000000000000        100.80000000000001        2.5436997871012625     
   28.000000000000000        101.60000000000001        2.4702404799187176     
   28.000000000000000        102.40000000000001        2.4532737756486389     

   28.800000000000001       0.80000000000000004        2.5363829028523521     
   28.800000000000001        1.6000000000000001        2.4887649076035903     
   28.800000000000001        2.4000000000000004        2.5308217674444879     
   28.800000000000001        3.2000000000000002        2.4431768931583546     
   28.800000000000001        4.0000000000000000        2.5033466464378429     
   28.800000000000001        4.8000000000000007        2.4721781712917004     
   28.800000000000001        5.6000000000000005        2.5189973413312146     
   28.800000000000001        6.4000000000000004        2.4547591348458551     
   28.800000000000001        7.2000000000000002        2.5228747262603881     
   28.800000000000001        8.0000000000000000        2.4496751320988430     
   28.800000000000001        8.8000000000000007        2.4642842746962899     
   28.800000000000001        9.6000000000000014        2.4623776385705254     
   28.800000000000001        10.400000000000000        2.5093358654710713     
   28.800000000000001        11.200000000000001        2.4571683770512442     
   28.800000000000001        12.000000000000000        2.5460846002606345     
   28.800000000000001        12.800000000000001        2.4235587753348504     
   28.800000000000001        13.600000000000001        2.4540108615418967     
   28.800000000000001        14.400000000000000        2.4457108037004640     
   28.800000000000001        15.200000000000001        2.5232376625731345     
   28.800000000000001        16.000000000000000        2.4898790325171505     
   28.800000000000001        16.800000000000001        2.5012692534323713     
   28.800000000000001        17.600000000000001        2.4220409481628065     
   28.800000000000001        18.400000000000002        2.4455639239441065     
   28.800000000000001        19.200000000000003        2.5152776492411189     
   28.800000000000001        20.000000000000000        2.4669520027058733     
   28.800000000000001        20.800000000000001        2.5391528143447037     
   28.800000000000001        21.600000000000001        2.4934145591110348     
   28.800000000000001        22.400000000000002        2.5099061973740988     
   28.800000000000001        23.200000000000003        2.4305884830387257     
   28.800000000000001        24.000000000000000        2.5036231771013084     
   28.800000000000001        24.800000000000001        2.4536114765350492     
   28.800000000000001        25.600000000000001        2.5473461178233889     
   28.800000000000001        26.400000000000002        2.4437488024978977     
   28.800000000000001        27.200000000000003        2.5159230558802403     
   28.800000000000001        28.000000000000000        2.4441522210337676     
   28.800000000000001        28.800000000000001        2.4800726242606284     
   28.800000000000001        29.600000000000001        2.5432762839554912     
   28.800000000000001        30.400000000000002        2.5280957886616222     
   28.800000000000001        31.200000000000003        2.5138688112221494     
   28.800000000000001        32.000000000000000        2.4351130186426393     
   28.800000000000001        32.800000000000004        2.4796838252903863     
   28.800000000000001        33.600000000000001        2.5369119124054214     
   28.800000000000001        34.399999999999999        2.4599023655707120     
   28.800000000000001        35.200000000000003        2.4936075123497350     
   28.800000000000001        36.000000000000000        2.4412784567788117     
   28.800000000000001        36.800000000000004        2.4707226514088814     
   28.800000000000001        37.600000000000001        2.5028135277577932     
   28.800000000000001        38.400000000000006        2.4367938584312023     
   28.800000000000001        39.200000000000003        2.5166526838530472     
   28.800000000000001        40.000000000000000        2.4980084907353719     
   28.800000000000001        40.800000000000004        2.4596702488041875     
   28.800000000000001        41.600000000000001        2.4518867714015489     
   28.800000000000001        42.400000000000006        2.5066575906146058     
   28.800000000000001        43.200000000000003        2.4447704379638959     
   28.800000000000001        44.000000000000000        2.5365349300378983     
   28.800000000000001        44.800000000000004        2.4752840564759335     
   28.800000000000001        45.600000000000001        2.4935642659151926     
   28.800000000000001        46.400000000000006        2.4530971123647256     
   28.800000000000001        47.200000000000003        2.4668840915689207     
   28.800000000000001        48.000000000000000        2.5114816658521879     
   28.800000000000001        48.800000000000004        2.4634316490346522     
   28.800000000000001        49.600000000000001        2.5338277685252630     
   28.800000000000001        50.400000000000006        2.5041985763987293     
   28.800000000000001        51.200000000000003        2.4853213255864182     
   28.800000000000001        52.000000000000000        2.4996730916533498     
   28.800000000000001        52.800000000000004        2.5110501112691059     
   28.800000000000001        53.600000000000001        2.5437449691865379     
   28.800000000000001        54.400000000000006        2.4512512868639278     
   28.800000000000001        55.200000000000003        2.5170761339178189     
   28.800000000000001        56.000000000000000        2.4440824124545371     
   28.800000000000001        56.800000000000004        2.4963352122031566     
   28.800000000000001        57.600000000000001        2.4602433449707868     
   28.800000000000001        58.400000000000006        2.5233693106406863     
   28.800000000000001        59.200000000000003        2.5062222520839272     
   28.800000000000001        60.000000000000000        2.4612498111962666     
   28.800000000000001        60.800000000000004        2.4548172477197685     
   28.800000000000001        61.600000000000001        2.4331162146474052     
   28.800000000000001        62.400000000000006        2.5310365083174591     
   28.800000000000001        63.200000000000003        2.4887355804427913     
   28.800000000000001        64.000000000000000        2.4405819316641493     
   28.800000000000001        64.799999999999997        2.4934614809178606     
   28.800000000000001        65.600000000000009        2.4643494085500013     
   28.800000000000001        66.400000000000006        2.4856073645605243     
   28.800000000000001        67.200000000000003        2.4703104344228599     
   28.800000000000001        68.000000000000000        2.4937049127335116     
   28.800000000000001        68.799999999999997        2.5299765476513119     
   28.800000000000001        69.600000000000009        2.4674140350277383     
   28.800000000000001        70.400000000000006        2.4991097392703718     
   28.800000000000001        71.200000000000003        2.5220921190687315     
   28.800000000000001        72.000000000000000        2.4509996599350363     
   28.800000000000001        72.799999999999997        2.4248374212824486     
   28.800000000000001        73.600000000000009        2.5359510939920433     
   28.800000000000001        74.400000000000006        2.4593124987389876     
   28.800000000000001        75.200000000000003        2.4842111044277306     
   28.800000000000001        76.000000000000000        2.4749062340263412     
   28.800000000000001        76.800000000000011        2.5011459871162751     
   28.800000000000001        77.600000000000009        2.5085101141965160     
   28.800000000000001        78.400000000000006        2.4662555572826981     
   28.800000000000001        79.200000000000003        2.4625118539382744     
   28.800000000000001        80.000000000000000        2.4430502587967071     
   28.800000000000001        80.800000000000011        2.4689558008003365     
   28.800000000000001        81.600000000000009        2.4340949822088276     
   28.800000000000001        82.400000000000006        2.5206206423132089     
   28.800000000000001        83.200000000000003        2.5108601126295111     
   28.800000000000001        84.000000000000000        2.4608113025238905     
   28.800000000000001        84.800000000000011        2.5041620703877761     
   28.800000000000001        85.600000000000009        2.4711869406753499     
   28.800000000000001        86.400000000000006        2.4725691548238453     
   28.800000000000001        87.200000000000003        2.4804754775948070     
   28.800000000000001        88.000000000000000        2.4771161412119369     
   28.800000000000001        88.800000000000011        2.5360830871084383     
   28.800000000000001        89.600000000000009        2.4797925004258308     
   28.800000000000001        90.400000000000006        2.4807074924494392     
   28.800000000000001        91.200000000000003        2.5362584084449638     
   28.800000000000001        92.000000000000000        2.5377723005071813     
   28.800000000000001        92.800000000000011        2.5501190690112181     
   28.800000000000001        93.600000000000009        2.4796413117018909     
   28.800000000000001        94.400000000000006        2.5507266592046345     
   28.800000000000001        95.200000000000003        2.4848070355079424     
   28.800000000000001        96.000000000000000        2.5432012389876562     
   28.800000000000001        96.800000000000011        2.5419082232069852     
   28.800000000000001        97.600000000000009        2.4771092440752911     
   28.800000000000001        98.400000000000006        2.4799490294835738     
   28.800000000000001        99.200000000000003        2.4815997647530965     
   28.800000000000001        100.00000000000000        2.5442689208884679     
   28.800000000000001        100.80000000000001        2.4748228485104606     
   28.800000000000001        101.60000000000001        2.5403467355566245     
   28.800000000000001        102.40000000000001        2.5130108335379928     

   29.600000000000001       0.80000000000000004        2.4793456674236269     
   29.600000000000001        1.6000000000000001        2.4619938205528400     
   29.600000000000001        2.4000000000000004        2.4881141057322691     
   29.600000000000001        3.2000000000000002        2.4874762654758547     
   29.600000000000001        4.0000000000000000        2.4174384579625783     
   29.600000000000001        4.8000000000000007        2.5268762508873142     
   29.600000000000001        5.6000000000000005        2.4360694889191268     
   29.600000000000001        6.4000000000000004        2.5156960482552959     
   29.600000000000001        7.2000000000000002        2.4568911308296726     
   29.600000000000001        8.0000000000000000        2.5180141212067868     
   29.600000000000001        8.8000000000000007        2.5139027508714942     
   29.600000000000001        9.6000000000000014        2.4860800274808752     
   29.600000000000001        10.400000000000000        2.5244124325966415     
   29.600000000000001        11.200000000000001        2.4738362390420874     
   29.600000000000001        12.000000000000000        2.4576826975048847     
   29.600000000000001        12.800000000000001        2.4807507881852744     
   29.600000000000001        13.600000000000001        2.5437443507470547     
   29.600000000000001        14.400000000000000        2.4884425241847508     
   29.600000000000001        15.200000000000001        2.4691049553859914     
   29.600000000000001        16.000000000000000        2.4506624297913633     
   29.600000000000001        16.800000000000001        2.5219921626604136     
   29.600000000000001        17.600000000000001        2.5034910101971337     
   29.600000000000001        18.400000000000002        2.5358253685788625     
   29.600000000000001        19.200000000000003        2.4397980221027975     
   29.600000000000001        20.000000000000000        2.5026549978369550     
   29.600000000000001        20.800000000000001        2.4692811262826506     
   29.600000000000001        21.600000000000001        2.4260703749662360     
   29.600000000000001        22.400000000000002        2.5367350926828629     
   29.600000000000001        23.200000000000003        2.4552765628076325     
   29.600000000000001        24.000000000000000        2.5230517144789055     
   29.600000000000001        24.800000000000001        2.4421023823951620     
   29.600000000000001        25.600000000000001        2.4975061615091816     
   29.600000000000001        26.400000000000002        2.4373251106080946     
   29.600000000000001        27.200000000000003        2.5144682750372316     
   29.600000000000001        28.000000000000000        2.4456581587233428     
   29.600000000000001        28.800000000000001        2.5201849526338762     
   29.600000000000001        29.600000000000001        2.4439954235190009     
   29.600000000000001        30.400000000000002        2.4409953170090284     
   29.600000000000001        31.200000000000003        2.4421520075959546     
   29.600000000000001        32.000000000000000        2.5101700307772727     
   29.600000000000001        32.800000000000004        2.4558285987327633     
   29.600000000000001        33.600000000000001        2.4675823940119148     
   29.600000000000001        34.399999999999999        2.4930687620612915     
   29.600000000000001        35.200000000000003        2.5235250471066331     
   29.600000000000001        36.000000000000000        2.4541707699968009     
   29.600000000000001        36.800000000000004        2.4787551437303237     
   29.600000000000001        37.600000000000001        2.5105480619658778     
   29.600000000000001        38.400000000000006        2.4422622817900281     
   29.600000000000001        39.200000000000003        2.5017582153122184     
   29.600000000000001        40.000000000000000        2.5194725988224977     
   29.600000000000001        40.800000000000004        2.4705083915265944     
   29.600000000000001        41.600000000000001        2.5038541195003430     
   29.600000000000001        42.400000000000006        2.4499167449631498     
   29.600000000000001        43.200000000000003        2.5298469245031825     
   29.600000000000001        44.000000000000000        2.4871206493894493     
   29.600000000000001        44.800000000000004        2.4724865272405250     
   29.600000000000001        45.600000000000001        2.4898654369223965     
   29.600000000000001        46.400000000000006        2.4847537880168464     
   29.600000000000001        47.200000000000003        2.5194856946835031     
   29.600000000000001        48.000000000000000        2.4527342610522296     
   29.600000000000001        48.800000000000004        2.5224619089394600     
   29.600000000000001        49.600000000000001        2.4247679800980513     
   29.600000000000001        50.400000000000006        2.5031299035428791     
   29.600000000000001        51.200000000000003        2.4460803359891550     
   29.600000000000001        52.000000000000000        2.5500216654999441     
   29.600000000000001        52.800000000000004        2.4248442287861272     
   29.600000000000001        53.600000000000001        2.4487331103830683     
   29.600000000000001        54.400000000000006        2.4756358841425574     
   29.600000000000001        55.200000000000003        2.4478575624109187     
   29.600000000000001        56.000000000000000        2.5023865070796805     
   29.600000000000001        56.800000000000004        2.4430084818382101     
   29.600000000000001        57.600000000000001        2.5063336864854282     
   29.600000000000001        58.400000000000006        2.4426500446939912     
   29.600000000000001        59.200000000000003        2.5141337462295938     
   29.600000000000001        60.000000000000000        2.4801780251554515     
   29.600000000000001        60.800000000000004        2.5374814960254080     
   29.600000000000001        61.600000000000001        2.5119672614253474     
   29.600000000000001        62.400000000000006        2.4616631232371757     
   29.600000000000001        63.200000000000003        2.4246268325916325     
   29.600000000000001        64.000000000000000        2.4947180443047841     
   29.600000000000001        64.799999999999997        2.4785581543880153     
   29.600000000000001        65.600000000000009        2.4642148141506093     
   29.600000000000001        66.400000000000006        2.5070644047846660     
   29.600000000000001        67.200000000000003        2.4678370292384373     
   29.600000000000001        68.000000000000000        2.5198867268652849     
   29.600000000000001        68.799999999999997        2.4329258118547958     
   29.600000000000001        69.600000000000009        2.4749553970764104     
   29.600000000000001        70.400000000000006        2.4588351100833630     
   29.600000000000001        71.200000000000003        2.5331728722332225     
   29.600000000000001        72.000000000000000        2.4667431609440533     
   29.600000000000001        72.799999999999997        2.4906191670267606     
   29.600000000000001        73.600000000000009        2.5387046479348427     
   29.600000000000001        74.400000000000006        2.4902365753516493     
   29.600000000000001        75.200000000000003        2.5354284576868573     
   29.600000000000001        76.000000000000000        2.4363899030673726     
   29.600000000000001        76.800000000000011        2.5051103522105915     
   29.600000000000001        77.600000000000009        2.4477318682263554     
   29.600000000000001        78.400000000000006        2.5565487860660783     
   29.600000000000001        79.200000000000003        2.4661728233241909     
   29.600000000000001        80.000000000000000        2.5319025231258281     
   29.600000000000001        80.800000000000011        2.5143076789114160     
   29.600000000000001        81.600000000000009        2.5294162526493702     
   29.600000000000001        82.400000000000006        2.4936609281269901     
   29.600000000000001        83.200000000000003        2.4669347913130331     
   29.600000000000001        84.000000000000000        2.5214052495566275     
   29.600000000000001        84.800000000000011        2.4870223677553893     
   29.600000000000001        85.600000000000009        2.5090511575588557     
   29.600000000000001        86.400000000000006        2.5207259724421571     
   29.600000000000001        87.200000000000003        2.5386007897709590     
   29.600000000000001        88.000000000000000        2.4777100885527465     
   29.600000000000001        88.800000000000011        2.5346037518003977     
   29.600000000000001        89.600000000000009        2.5371211513473906     
   29.600000000000001        90.400000000000006        2.5413438016258030     
   29.600000000000001        91.200000000000003        2.4747389706599616     
   29.600000000000001        92.000000000000000        2.4762218198511006     
   29.600000000000001        92.800000000000011        2.4763925908339282     
   29.600000000000001        93.600000000000009        2.5485600509552091     
   29.600000000000001        94.400000000000006        2.4838390326395388     
   29.600000000000001        95.200000000000003        2.4903971181028441     
   29.600000000000001        96.000000000000000        2.4889514714097087     
   29.600000000000001        96.800000000000011        2.4816012908842877     
   29.600000000000001        97.600000000000009        2.5470434553847423     
   29.600000000000001        98.400000000000006        2.5545237187009304     
   29.600000000000001        99.200000000000003        2.4862842022035618     
   29.600000000000001        100.00000000000000        2.5467003866226601     
   29.600000000000001        100.80000000000001        2.5422417611104189     
   29.600000000000001        101.60000000000001        2.4664423290032866     
   29.600000000000001        102.40000000000001        2.5207226720595717     

   30.400000000000002       0.80000000000000004        2.4736182880794364     
   30.400000000000002        1.6000000000000001        2.5199727011435704     
   30.400000000000002        2.4000000000000004        2.5344960051950296     
   30.400000000000002        3.2000000000000002        2.5235034809101577     
   30.400000000000002        4.0000000000000000        2.5217721156279680     
   30.400000000000002        4.8000000000000007        2.5244290033349994     
   30.400000000000002        5.6000000000000005        2.5140577120189298     
   30.400000000000002        6.4000000000000004        2.5187486085762854     
   30.400000000000002        7.2000000000000002        2.4339141085740512     
   30.400000000000002        8.0000000000000000        2.4991143212588356     
   30.400000000000002        8.8000000000000007        2.4404388857951975     
   30.400000000000002        9.6000000000000014        2.5406564397506521     
   30.400000000000002        10.400000000000000        2.4394248370870515     
   30.400000000000002        11.200000000000001        2.5208892812866508     
   30.400000000000002        12.000000000000000        2.4867145866343749     
   30.400000000000002        12.800000000000001        2.5003151891075466     
   30.400000000000002        13.600000000000001        2.4375898784523669     
   30.400000000000002        14.400000000000000        2.4372980833639621     
   30.400000000000002        15.200000000000001        2.5524257562071977     
   30.400000000000002        16.000000000000000        2.4848443676722400     
   30.400000000000002        16.800000000000001        2.4871682485648638     
   30.400000000000002        17.600000000000001        2.5106897310089065     
   30.400000000000002        18.400000000000002        2.4985130672359492     
   30.400000000000002        19.200000000000003        2.5286132566135295     
   30.400000000000002        20.000000000000000        2.4940505221244256     
   30.400000000000002        20.800000000000001        2.4572444212292575     
   30.400000000000002        21.600000000000001        2.4773410998398377     
   30.400000000000002        22.400000000000002        2.5137958164057732     
   30.400000000000002        23.200000000000003        2.5272804662229373     
   30.400000000000002        24.000000000000000        2.4358148441404168     
   30.400000000000002        24.800000000000001        2.4677808796719920     
   30.400000000000002        25.600000000000001        2.5145903701487096     
   30.400000000000002        26.400000000000002        2.4549548707931494     
   30.400000000000002        27.200000000000003        2.5204822483725131     
   30.400000000000002        28.000000000000000        2.4557389067295730     
   30.400000000000002        28.800000000000001        2.5287733500611624     
   30.400000000000002        29.600000000000001        2.5012768471900202     
   30.400000000000002        30.400000000000002        2.5118220433201759     
   30.400000000000002        31.200000000000003        2.4746660112433929     
   30.400000000000002        32.000000000000000        2.5145487015277457     
   30.400000000000002        32.800000000000004        2.5054182865393062     
   30.400000000000002        33.600000000000001        2.4491166873951733     
   30.400000000000002        34.399999999999999        2.4733511139739024     
   30.400000000000002        35.200000000000003        2.5107017902571380     
   30.400000000000002        36.000000000000000        2.4874310124824768     
   30.400000000000002        36.800000000000004        2.5225021530216032     
   30.400000000000002        37.600000000000001        2.5331975112162413     
   30.400000000000002        38.400000000000006        2.4536050133488807     
   30.400000000000002        39.200000000000003        2.4929963901795822     
   30.400000000000002        40.000000000000000        2.4324656724292355     
   30.400000000000002        40.800000000000004        2.5029641897989565     
   30.400000000000002        41.600000000000001        2.4943755316518454     
   30.400000000000002        42.400000000000006        2.4367415431823791     
   30.400000000000002        43.200000000000003        2.5116478992205389     
   30.400000000000002        44.000000000000000        2.4636858010661746     
   30.400000000000002        44.800000000000004        2.4758453443059065     
   30.400000000000002        45.600000000000001        2.5054148430912822     
   30.400000000000002        46.400000000000006        2.5044673274693223     
   30.400000000000002        47.200000000000003        2.4962314583337486     
   30.400000000000002        48.000000000000000        2.4986261968836114     
   30.400000000000002        48.800000000000004        2.4930554710264095     
   30.400000000000002        49.600000000000001        2.4234090293076034     
   30.400000000000002        50.400000000000006        2.5203209049702644     
   30.400000000000002        51.200000000000003        2.4809090586166911     
   30.400000000000002        52.000000000000000        2.4401791852790904     
   30.400000000000002        52.800000000000004        2.4858701732873234     
   30.400000000000002        53.600000000000001        2.4970240207179062     
   30.400000000000002        54.400000000000006        2.5062141325780716     
   30.400000000000002        55.200000000000003        2.5395515711901773     
   30.400000000000002        56.000000000000000        2.4584108281919428     
   30.400000000000002        56.800000000000004        2.4979168017302698     
   30.400000000000002        57.600000000000001        2.4508941576953589     
   30.400000000000002        58.400000000000006        2.4893548322295089     
   30.400000000000002        59.200000000000003        2.5097506090978010     
   30.400000000000002        60.000000000000000        2.4116616014948100     
   30.400000000000002        60.800000000000004        2.5072926959869180     
   30.400000000000002        61.600000000000001        2.4252111976454342     
   30.400000000000002        62.400000000000006        2.5398294087154047     
   30.400000000000002        63.200000000000003        2.4533115834318395     
   30.400000000000002        64.000000000000000        2.5428265791697227     
   30.400000000000002        64.799999999999997        2.4897740851337606     
   30.400000000000002        65.600000000000009        2.4880799259050206     
   30.400000000000002        66.400000000000006        2.5270808776377547     
   30.400000000000002        67.200000000000003        2.5416674155772947     
   30.400000000000002        68.000000000000000        2.4563989530648667     
   30.400000000000002        68.799999999999997        2.5017457582301472     
   30.400000000000002        69.600000000000009        2.5053606797082160     
   30.400000000000002        70.400000000000006        2.5269703587925254     
   30.400000000000002        71.200000000000003        2.4636863738518353     
   30.400000000000002        72.000000000000000        2.4708885309059343     
   30.400000000000002        72.799999999999997        2.4643176525184778     
   30.400000000000002        73.600000000000009        2.4521161544035679     
   30.400000000000002        74.400000000000006        2.4596858976093805     
   30.400000000000002        75.200000000000003        2.4955131089344507     
   30.400000000000002        76.000000000000000        2.4376749412421113     
   30.400000000000002        76.800000000000011        2.5282035377110668     
   30.400000000000002        77.600000000000009        2.5060225440268669     
   30.400000000000002        78.400000000000006        2.4929322338491371     
   30.400000000000002        79.200000000000003        2.5193386833638676     
   30.400000000000002        80.000000000000000        2.4389942747670190     
   30.400000000000002        80.800000000000011        2.5141941262344010     
   30.400000000000002        81.600000000000009        2.4667557907519559     
   30.400000000000002        82.400000000000006        2.5045856704215685     
   30.400000000000002        83.200000000000003        2.4942108251135844     
   30.400000000000002        84.000000000000000        2.4710070226188954     
   30.400000000000002        84.800000000000011        2.4590574005561159     
   30.400000000000002        85.600000000000009        2.5278968767259324     
   30.400000000000002        86.400000000000006        2.4855498829003486     
   30.400000000000002        87.200000000000003        2.4679061112856657     
   30.400000000000002        88.000000000000000        2.5371970328550772     
   30.400000000000002        88.800000000000011        2.5363972069940943     
   30.400000000000002        89.600000000000009        2.4764223528818783     
   30.400000000000002        90.400000000000006        2.5398809443664616     
   30.400000000000002        91.200000000000003        2.4690788097885452     
   30.400000000000002        92.000000000000000        2.5445215638905072     
   30.400000000000002        92.800000000000011        2.5422963284107034     
   30.400000000000002        93.600000000000009        2.4732303311161838     
   30.400000000000002        94.400000000000006        2.5390011291084167     
   30.400000000000002        95.200000000000003        2.5438998483464319     
   30.400000000000002        96.000000000000000        2.4817905076031184     
   30.400000000000002        96.800000000000011        2.5467216379976167     
   30.400000000000002        97.600000000000009        2.4807999250044053     
   30.400000000000002        98.400000000000006        2.4796384831245293     
   30.400000000000002        99.200000000000003        2.5418860324914783     
   30.400000000000002        100.00000000000000        2.4758903545927615     
   30.400000000000002        100.80000000000001        2.4753435325956539     
   30.400000000000002        101.60000000000001        2.5348053568085707     
   30.400000000000002        102.40000000000001        2.4536714486067548     

   31.200000000000003       0.80000000000000004        2.5279612147348423     
   31.200000000000003        1.6000000000000001        2.4442449218369338     
   31.200000000000003        2.4000000000000004        2.4626615134674230     
   31.200000000000003        3.2000000000000002        2.4467490495289574     
   31.200000000000003        4.0000000000000000        2.4513778450401187     
   31.200000000000003        4.8000000000000007        2.4514563065180921     
   31.200000000000003        5.6000000000000005        2.4407375815319190     
   31.200000000000003        6.4000000000000004        2.4834244194326804     
   31.200000000000003        7.2000000000000002        2.5485120478727379     
   31.200000000000003        8.0000000000000000        2.4759110002610520     
   31.200000000000003        8.8000000000000007        2.4503284156427627     
   31.200000000000003        9.6000000000000014        2.5032195872606309     
   31.200000000000003        10.400000000000000        2.5043363120056354     
   31.200000000000003        11.200000000000001        2.4613663034831523     
   31.200000000000003        12.000000000000000        2.5245256997413543     
   31.200000000000003        12.800000000000001        2.5138680656646302     
   31.200000000000003        13.600000000000001        2.5211160605929903     
   31.200000000000003        14.400000000000000        2.5325259939952787     
   31.200000000000003        15.200000000000001        2.4522041062718074     
   31.200000000000003        16.000000000000000        2.5214667877222459     
   31.200000000000003        16.800000000000001        2.5391099028764068     
   31.200000000000003        17.600000000000001        2.4363944986003760     
   31.200000000000003        18.400000000000002        2.4630266309711839     
   31.200000000000003        19.200000000000003        2.5308939638096946     
   31.200000000000003        20.000000000000000        2.4658419043235851     
   31.200000000000003        20.800000000000001        2.4630224990552336     
   31.200000000000003        21.600000000000001        2.4797081055346832     
   31.200000000000003        22.400000000000002        2.5056047518257656     
   31.200000000000003        23.200000000000003        2.4664226410328753     
   31.200000000000003        24.000000000000000        2.4991158437782306     
   31.200000000000003        24.800000000000001        2.4958353721865305     
   31.200000000000003        25.600000000000001        2.5382043582674272     
   31.200000000000003        26.400000000000002        2.4445521508472270     
   31.200000000000003        27.200000000000003        2.5205153908407167     
   31.200000000000003        28.000000000000000        2.4279874478377135     
   31.200000000000003        28.800000000000001        2.4696379932140808     
   31.200000000000003        29.600000000000001        2.4385656064598127     
   31.200000000000003        30.400000000000002        2.4378604284568972     
   31.200000000000003        31.200000000000003        2.5347209719646924     
   31.200000000000003        32.000000000000000        2.4322145115226221     
   31.200000000000003        32.800000000000004        2.5060923451315333     
   31.200000000000003        33.600000000000001        2.4638033891026949     
   31.200000000000003        34.399999999999999        2.4892508356636798     
   31.200000000000003        35.200000000000003        2.5262092768915783     
   31.200000000000003        36.000000000000000        2.4433265193065394     
   31.200000000000003        36.800000000000004        2.4538064215234470     
   31.200000000000003        37.600000000000001        2.4754471960047399     
   31.200000000000003        38.400000000000006        2.4647617156749551     
   31.200000000000003        39.200000000000003        2.5054682187712225     
   31.200000000000003        40.000000000000000        2.4554484347128471     
   31.200000000000003        40.800000000000004        2.5304386437305624     
   31.200000000000003        41.600000000000001        2.4578200657022418     
   31.200000000000003        42.400000000000006        2.4852432163922957     
   31.200000000000003        43.200000000000003        2.5088937293780189     
   31.200000000000003        44.000000000000000        2.4679305472107660     
   31.200000000000003        44.800000000000004        2.5102068263838118     
   31.200000000000003        45.600000000000001        2.4203910175992549     
   31.200000000000003        46.400000000000006        2.5028578589218204     
   31.200000000000003        47.200000000000003        2.5143734051651632     
   31.200000000000003        48.000000000000000        2.4348255763501134     
   31.200000000000003        48.800000000000004        2.5282100914511667     
   31.200000000000003        49.600000000000001        2.4978997722745580     
   31.200000000000003        50.400000000000006        2.4513751063773910     
   31.200000000000003        51.200000000000003        2.4970515973667466     
   31.200000000000003        52.000000000000000        2.4964702456894865     
   31.200000000000003        52.800000000000004        2.5253616153875647     
   31.200000000000003        53.600000000000001        2.4411033498759824     
   31.200000000000003        54.400000000000006        2.5145472575699936     
   31.200000000000003        55.200000000000003        2.5279397531590830     
   31.200000000000003        56.000000000000000        2.4425533423208377     
   31.200000000000003        56.800000000000004        2.4847917594608435     
   31.200000000000003        57.600000000000001        2.5108187929212589     
   31.200000000000003        58.400000000000006        2.4628754555586809     
   31.200000000000003        59.200000000000003        2.4848735214302944     
   31.200000000000003        60.000000000000000        2.5233478035609296     
   31.200000000000003        60.800000000000004        2.4862125686130758     
   31.200000000000003        61.600000000000001        2.4593530497744687     
   31.200000000000003        62.400000000000006        2.4786728432979843     
   31.200000000000003        63.200000000000003        2.4873893305035164     
   31.200000000000003        64.000000000000000        2.4357056619264306     
   31.200000000000003        64.799999999999997        2.4911106080879715     
   31.200000000000003        65.600000000000009        2.4218495741982102     
   31.200000000000003        66.400000000000006        2.4798248808887791     
   31.200000000000003        67.200000000000003        2.4291226137026425     
   31.200000000000003        68.000000000000000        2.5363495060272441     
   31.200000000000003        68.799999999999997        2.4324054711518945     
   31.200000000000003        69.600000000000009        2.5082709769361706     
   31.200000000000003        70.400000000000006        2.4785214415091743     
   31.200000000000003        71.200000000000003        2.4689253564327913     
   31.200000000000003        72.000000000000000        2.5202990520267003     
   31.200000000000003        72.799999999999997        2.5141139294933481     
   31.200000000000003        73.600000000000009        2.5269658358467053     
   31.200000000000003        74.400000000000006        2.4428772184029386     
   31.200000000000003        75.200000000000003        2.5073735279804565     
   31.200000000000003        76.000000000000000        2.5152226248002640     
   31.200000000000003        76.800000000000011        2.4886608858691930     
   31.200000000000003        77.600000000000009        2.4688360863821317     
   31.200000000000003        78.400000000000006        2.4740838148806605     
   31.200000000000003        79.200000000000003        2.4535787511394180     
   31.200000000000003        80.000000000000000        2.5221958322412013     
   31.200000000000003        80.800000000000011        2.4840676549157221     
   31.200000000000003        81.600000000000009        2.4568078463849066     
   31.200000000000003        82.400000000000006        2.5461824567740137     
   31.200000000000003        83.200000000000003        2.5146842111156058     
   31.200000000000003        84.000000000000000        2.5286290682586992     
   31.200000000000003        84.800000000000011        2.4367626825112785     
   31.200000000000003        85.600000000000009        2.5146258245312891     
   31.200000000000003        86.400000000000006        2.4738703977658174     
   31.200000000000003        87.200000000000003        2.5227583310804973     
   31.200000000000003        88.000000000000000        2.4605292641323997     
   31.200000000000003        88.800000000000011        2.5358545317931882     
   31.200000000000003        89.600000000000009        2.4799375802355459     
   31.200000000000003        90.400000000000006        2.4777360263121095     
   31.200000000000003        91.200000000000003        2.5370369621022926     
   31.200000000000003        92.000000000000000        2.4719323509467479     
   31.200000000000003        92.800000000000011        2.4708064506519123     
   31.200000000000003        93.600000000000009        2.5442816087828883     
   31.200000000000003        94.400000000000006        2.4695574999495564     
   31.200000000000003        95.200000000000003        2.5351141814130496     
   31.200000000000003        96.000000000000000        2.4712384204332749     
   31.200000000000003        96.800000000000011        2.5403154789750015     
   31.200000000000003        97.600000000000009        2.4808532355374098     
   31.200000000000003        98.400000000000006        2.5481854145379894     
   31.200000000000003        99.200000000000003        2.5376109803872899     
   31.200000000000003        100.00000000000000        2.5406172938001075     
   31.200000000000003        100.80000000000001        2.5410770986448838     
   31.200000000000003        101.60000000000001        2.4644007006096840     
   31.200000000000003        102.40000000000001        2.5108290141381810     

   32.000000000000000       0.80000000000000004        2.4507347250662570     
   32.000000000000000        1.6000000000000001        2.5167108608031858     
   32.000000000000000        2.4000000000000004        2.5335166961644378     
   32.000000000000000        3.2000000000000002        2.5088209246116544     
   32.000000000000000        4.0000000000000000        2.5110409035794352     
   32.000000000000000        4.8000000000000007        2.5069546155985498     
   32.000000000000000        5.6000000000000005        2.4829195079345969     
   32.000000000000000        6.4000000000000004        2.5250077251006968     
   32.000000000000000        7.2000000000000002        2.4546781333359853     
   32.000000000000000        8.0000000000000000        2.4605112576586241     
   32.000000000000000        8.8000000000000007        2.5286120095980733     
   32.000000000000000        9.6000000000000014        2.4316010373220505     
   32.000000000000000        10.400000000000000        2.5443929516572097     
   32.000000000000000        11.200000000000001        2.4966134504455377     
   32.000000000000000        12.000000000000000        2.5195613045695935     
   32.000000000000000        12.800000000000001        2.4869933924166263     
   32.000000000000000        13.600000000000001        2.4522485995648200     
   32.000000000000000        14.400000000000000        2.4476252303695749     
   32.000000000000000        15.200000000000001        2.4973940405198558     
   32.000000000000000        16.000000000000000        2.4416214274607873     
   32.000000000000000        16.800000000000001        2.4582048554664095     
   32.000000000000000        17.600000000000001        2.5366199889021472     
   32.000000000000000        18.400000000000002        2.4726527095396609     
   32.000000000000000        19.200000000000003        2.4371736439591096     
   32.000000000000000        20.000000000000000        2.5040480975701653     
   32.000000000000000        20.800000000000001        2.4937934420512713     
   32.000000000000000        21.600000000000001        2.4835017548465270     
   32.000000000000000        22.400000000000002        2.5181821234451762     
   32.000000000000000        23.200000000000003        2.4578079313731087     
   32.000000000000000        24.000000000000000        2.4434220982219390     
   32.000000000000000        24.800000000000001        2.4486284957757709     
   32.000000000000000        25.600000000000001        2.5046516093473259     
   32.000000000000000        26.400000000000002        2.4741341730207576     
   32.000000000000000        27.200000000000003        2.4360053079510240     
   32.000000000000000        28.000000000000000        2.5382056015972436     
   32.000000000000000        28.800000000000001        2.4635395400270346     
   32.000000000000000        29.600000000000001        2.5404524542217284     
   32.000000000000000        30.400000000000002        2.5091185683576986     
   32.000000000000000        31.200000000000003        2.4352486178709949     
   32.000000000000000        32.000000000000000        2.5039276075917090     
   32.000000000000000        32.800000000000004        2.4853440116188765     
   32.000000000000000        33.600000000000001        2.5258134615590762     
   32.000000000000000        34.399999999999999        2.4714351479503471     
   32.000000000000000        35.200000000000003        2.4200016848315724     
   32.000000000000000        36.000000000000000        2.4905713601511938     
   32.000000000000000        36.800000000000004        2.4303842178830850     
   32.000000000000000        37.600000000000001        2.5381957432852449     
   32.000000000000000        38.400000000000006        2.4929632677432574     
   32.000000000000000        39.200000000000003        2.5198606103122536     
   32.000000000000000        40.000000000000000        2.4727859669987766     
   32.000000000000000        40.800000000000004        2.4484766867082386     
   32.000000000000000        41.600000000000001        2.5182482632340042     
   32.000000000000000        42.400000000000006        2.4866290222551566     
   32.000000000000000        43.200000000000003        2.5286249229546334     
   32.000000000000000        44.000000000000000        2.4336889597600440     
   32.000000000000000        44.800000000000004        2.5178285770555395     
   32.000000000000000        45.600000000000001        2.4858331311762853     
   32.000000000000000        46.400000000000006        2.5167452520194655     
   32.000000000000000        47.200000000000003        2.4619646661147527     
   32.000000000000000        48.000000000000000        2.4346873764100172     
   32.000000000000000        48.800000000000004        2.5129448009997910     
   32.000000000000000        49.600000000000001        2.5175875037386977     
   32.000000000000000        50.400000000000006        2.5316329021861019     
   32.000000000000000        51.200000000000003        2.4499642369321886     
   32.000000000000000        52.000000000000000        2.4770297697688788     
   32.000000000000000        52.800000000000004        2.5016990874654517     
   32.000000000000000        53.600000000000001        2.4420578090626330     
   32.000000000000000        54.400000000000006        2.4744898497188230     
   32.000000000000000        55.200000000000003        2.4130751398084525     
   32.000000000000000        56.000000000000000        2.5115974625665207
[truncated: 894,528 more chars]
